# Supplementary material for: Linking CRISPR–Cas9 double-strand break profiles to gene editing precision with BreakTag
Source: Nat Biotechnol. 2024 May 13;43(4):608–22. doi: 10.1038/s41587-024-02238-8 (PMC11994453; doi:10.1038/s41587-024-02238-8)
Supplement: Supplementary file 3 — Supplementary Tables 1–13 [file 41587_2024_2238_MOESM3_ESM.xlsx]

## Sheet: Table1_sgRNA sequences
sgRNA	Target sequence																				Dataset
VEGFA site 1	G	G	G	T	G	G	G	G	G	G	A	G	T	T	T	G	C	T	C	C	Individual sgRNA
VEGFA site 2	G	A	C	C	C	C	C	T	C	C	A	C	C	C	C	G	C	C	T	C	Individual sgRNA
FANCF	G	G	A	A	T	C	C	C	T	T	C	T	G	C	A	G	C	A	C	C	Individual sgRNA
Non-targeting (BFP)	G	C	T	G	A	A	G	C	A	C	T	G	C	A	C	G	C	C	A	T	Individual sgRNA
AAVS1 site 1	G	T	C	A	C	C	A	A	T	C	C	T	G	T	C	C	C	T	A	G	Individual sgRNA
AAVS1 site 10	G	G	G	A	A	C	C	C	A	G	C	G	A	G	T	G	A	A	G	A	Individual sgRNA
AAVS1 site 11	G	G	T	G	A	G	G	G	A	G	G	A	G	A	G	A	T	G	C	C	Individual sgRNA
AAVS1 site 12	G	C	G	C	C	G	A	G	A	A	G	G	A	A	G	T	G	C	T	C	Individual sgRNA
B2M site 1	G	G	C	C	G	A	G	A	T	G	T	C	T	C	G	C	T	C	C	G	Individual sgRNA
B2M site 2	G	C	T	A	C	T	C	T	C	T	C	T	T	T	C	T	G	G	C	C	Individual sgRNA
B2M site 3	G	A	G	T	A	G	C	G	C	G	A	G	C	A	C	A	G	C	T	A	Individual sgRNA
B2M site 4	G	G	C	C	A	C	G	G	A	G	C	G	A	G	A	C	A	T	C	T	Individual sgRNA
CBLB site 4	G	G	C	A	G	A	A	A	C	C	C	T	G	G	T	G	G	T	C	G	Individual sgRNA
CBLB site 5	G	A	T	T	T	C	C	T	C	C	T	C	G	A	C	C	A	C	C	A	Individual sgRNA
CBLB site 6	G	G	A	T	T	T	C	C	T	C	C	T	C	G	A	C	C	A	C	C	Individual sgRNA
CBLB site 8	G	G	G	T	A	T	T	A	T	T	G	A	T	G	C	T	A	T	T	C	Individual sgRNA
CCR5 site 11	G	G	C	A	G	C	A	T	A	G	T	G	A	G	C	C	C	A	G	A	Individual sgRNA
CCR5 site 13	G	A	C	A	T	T	A	A	A	G	A	T	A	G	T	C	A	T	C	T	Individual sgRNA
CCR5 site 14	G	G	T	G	A	C	A	A	G	T	G	T	G	A	T	C	A	C	T	T	Individual sgRNA
CCR5 site 15	G	C	T	G	T	G	T	T	T	G	C	G	T	C	T	C	T	C	C	C	Individual sgRNA
CTLA4 site 1	G	C	A	C	G	T	G	G	C	C	C	A	G	C	C	T	G	C	T	G	Individual sgRNA
CTLA4 site 10	G	A	G	G	T	T	C	A	C	T	T	G	A	T	T	T	C	C	A	C	Individual sgRNA
CTLA4 site 11	G	G	C	C	A	G	T	A	C	C	A	C	A	G	C	A	G	G	C	T	Individual sgRNA
CTLA4 site 12	G	C	A	C	A	A	G	G	C	T	C	A	G	C	T	G	A	A	C	C	Individual sgRNA
CXCR4 site 1	G	A	T	A	A	C	T	A	C	A	C	C	G	A	G	G	A	A	A	T	Individual sgRNA
CXCR4 site 10	G	C	C	G	T	G	G	C	A	A	A	C	T	G	G	T	A	C	T	T	Individual sgRNA
CXCR4 site 11	G	T	A	C	A	G	G	C	T	G	C	A	C	C	T	G	T	C	A	G	Individual sgRNA
CXCR4 site 2	G	C	A	T	T	T	T	C	T	T	C	A	C	G	G	A	A	A	C	A	Individual sgRNA
FAS site 1	G	A	G	G	G	C	T	C	A	C	C	A	G	A	G	G	T	A	G	G	Individual sgRNA
FAS site 2	G	C	T	G	A	C	C	C	C	G	C	T	G	G	G	C	A	G	G	C	Individual sgRNA
FAS site 3	G	G	G	G	C	A	G	C	T	C	C	G	G	C	G	C	T	C	C	T	Individual sgRNA
FAS site 4	G	T	G	G	A	G	C	G	C	A	G	T	G	G	T	C	T	C	C	G	Individual sgRNA
LAG3 site 1	G	A	T	G	T	G	G	G	A	G	G	C	T	C	A	G	T	T	C	C	Individual sgRNA
LAG3 site 10	G	G	G	C	T	G	C	A	G	G	G	G	A	G	C	T	G	G	G	C	Individual sgRNA
LAG3 site 2	G	C	T	G	T	T	T	C	T	G	C	A	G	C	C	G	C	T	T	T	Individual sgRNA
LAG3 site 3	G	C	T	G	C	A	G	A	A	A	C	A	G	C	A	A	G	C	C	C	Individual sgRNA
PDCD1 site 1	G	G	C	G	C	C	C	T	G	G	C	C	A	G	T	C	G	T	C	T	Individual sgRNA
PDCD1 site 10	G	G	A	G	A	A	G	G	T	G	G	G	G	G	G	G	T	T	C	C	Individual sgRNA
PDCD1 site 11	G	A	A	G	G	T	G	G	C	G	T	T	G	T	C	C	C	C	T	T	Individual sgRNA
PDCD1 site 12	G	A	G	A	A	G	G	T	G	G	G	G	G	G	G	T	T	C	C	A	Individual sgRNA
PTPN6 site 1	G	G	T	G	G	A	T	G	A	T	G	G	T	G	C	C	G	T	C	G	Individual sgRNA
PTPN6 site 2	G	G	G	A	T	C	A	G	G	T	G	A	C	C	C	A	T	A	T	T	Individual sgRNA
PTPN6 site 3	G	A	T	T	T	C	T	A	T	G	A	C	C	T	G	T	A	T	G	G	Individual sgRNA
PTPN6 site 4	G	G	T	T	T	C	A	C	C	G	A	G	A	C	C	T	C	A	G	T	Individual sgRNA
TRAC site 1	G	T	C	A	G	G	G	T	T	C	T	G	G	A	T	A	T	C	T	G	Individual sgRNA
TRAC site 2	G	C	T	G	G	T	A	C	A	C	G	G	C	A	G	G	G	T	C	A	Individual sgRNA
TRAC site 3	G	A	G	A	A	T	C	A	A	A	A	T	C	G	G	T	G	A	A	T	Individual sgRNA
TRAC site 4	G	A	C	A	C	C	T	T	C	T	T	C	C	C	C	A	G	C	C	C	Individual sgRNA
TRAC site 5	G	T	C	G	A	G	A	A	A	A	G	C	T	T	T	G	A	A	A	C	Individual sgRNA
VEGFA site 1	G	G	G	T	G	G	G	G	G	G	A	G	T	T	T	G	C	T	C	C	Individual sgRNA
VEGFA site 2	G	A	C	C	C	C	C	T	C	C	A	C	C	C	C	G	C	C	T	C	Individual sgRNA
ACTL6A.5	T	T	G	C	T	A	A	T	G	G	T	C	G	T	T	C	T	A	C	T	PoolOne_Hiplex1
ACTL6A.6	A	T	A	A	T	A	C	A	A	C	A	G	T	G	G	A	A	C	G	G	PoolOne_Hiplex1
ACTL6A.7	A	T	G	G	T	G	G	T	A	G	A	A	A	G	A	G	A	T	G	A	PoolOne_Hiplex1
ACTR5.5	C	G	G	G	C	C	A	C	T	G	C	C	G	G	T	A	C	C	G	C	PoolOne_Hiplex1
ACTR5.6	G	C	A	G	C	C	T	G	G	A	G	C	C	A	C	T	G	C	G	C	PoolOne_Hiplex1
ACTR5.7	G	A	G	C	G	C	A	G	C	A	T	C	C	A	G	C	G	C	A	G	PoolOne_Hiplex1
ACTR6.2	G	G	A	G	C	T	T	A	C	A	A	C	G	C	C	A	A	A	A	T	PoolOne_Hiplex1
ACTR6.5	T	T	T	G	A	C	C	G	G	A	A	C	T	G	A	C	A	A	T	T	PoolOne_Hiplex1
ACTR6.6	G	G	A	T	T	A	C	C	T	T	T	T	G	A	A	A	A	G	G	G	PoolOne_Hiplex1
ACTR6.7	A	A	G	A	A	C	A	T	T	G	T	C	T	T	G	A	C	A	G	G	PoolOne_Hiplex1
ACTR8.5	G	G	G	T	G	A	T	A	C	G	G	A	G	A	A	C	G	G	A	A	PoolOne_Hiplex1
ACTR8.6	G	T	A	C	A	G	C	T	C	C	A	T	C	C	T	A	G	T	G	G	PoolOne_Hiplex1
ACTR8.7	G	A	G	A	A	C	G	G	A	A	A	G	G	A	G	A	A	G	G	G	PoolOne_Hiplex1
ALKBH1.5	T	T	T	C	C	G	A	A	A	G	G	C	G	T	C	C	T	C	C	C	PoolOne_Hiplex1
ALKBH1.6	C	G	A	G	A	T	G	G	G	G	A	A	G	A	T	G	G	C	A	G	PoolOne_Hiplex1
ALKBH1.7	G	A	G	C	A	G	A	A	T	G	C	A	T	A	T	A	G	A	G	C	PoolOne_Hiplex1
APTX.5	G	A	A	T	G	G	C	G	T	G	G	T	A	G	C	C	C	A	A	T	PoolOne_Hiplex1
APTX.6	G	A	A	G	C	A	G	T	T	G	T	G	A	T	T	G	G	G	C	G	PoolOne_Hiplex1
APTX.7	G	A	G	G	A	A	G	A	G	G	C	A	A	A	G	A	A	C	C	C	PoolOne_Hiplex1
ARID1A.5	T	T	C	T	T	C	A	G	C	T	C	C	G	A	G	G	G	C	G	G	PoolOne_Hiplex1
ARID1A.6	G	A	G	G	C	G	C	T	G	G	A	G	G	A	G	G	G	A	G	G	PoolOne_Hiplex1
ARID1A.7	G	A	T	G	C	C	A	G	G	C	A	G	G	T	G	A	G	G	G	G	PoolOne_Hiplex1
ARID1B.5	G	C	C	G	C	C	G	C	T	C	T	T	G	G	C	G	C	T	G	T	PoolOne_Hiplex1
ARID1B.6	G	G	A	G	G	A	G	G	A	G	G	A	C	A	G	C	G	C	G	G	PoolOne_Hiplex1
ARID1B.7	C	C	G	G	T	G	C	T	G	A	A	G	A	C	T	T	C	C	G	G	PoolOne_Hiplex1
ARID2.5	G	G	A	A	G	G	C	G	C	C	T	C	C	G	G	A	C	G	A	G	PoolOne_Hiplex1
ARID2.6	G	C	A	G	T	C	T	C	C	A	T	T	A	C	A	C	A	C	A	G	PoolOne_Hiplex1
ARID2.7	G	G	A	G	C	C	A	C	A	A	A	C	A	C	C	A	G	C	A	A	PoolOne_Hiplex1
ARID3A.1	G	G	G	C	T	C	T	C	T	G	T	C	C	T	C	G	T	C	G	G	PoolOne_Hiplex1
ARID3A.2	A	T	C	C	T	C	A	G	A	G	C	C	G	C	C	G	G	G	G	C	PoolOne_Hiplex1
ARID3A.5	C	C	G	C	T	G	C	A	T	C	C	G	G	G	C	A	C	T	C	T	PoolOne_Hiplex1
ARID3A.6	C	A	G	G	A	A	G	C	C	C	A	A	A	T	G	G	G	A	G	G	PoolOne_Hiplex1
ARID3A.7	G	G	A	G	A	T	G	G	A	G	G	A	A	G	A	C	C	T	C	G	PoolOne_Hiplex1
ARID3B.1	C	C	A	C	A	G	C	A	G	G	A	C	A	G	C	C	G	A	A	C	PoolOne_Hiplex1
ARID3B.2	A	A	T	T	G	A	T	G	G	C	A	A	C	C	G	C	A	G	G	G	PoolOne_Hiplex1
ARID3B.5	C	T	T	C	G	T	C	T	T	T	A	T	G	C	A	G	A	A	G	A	PoolOne_Hiplex1
ARID3B.6	A	A	G	A	T	C	A	G	G	A	T	C	A	A	C	G	G	C	A	G	PoolOne_Hiplex1
ARID3B.7	G	C	T	G	T	G	G	C	G	G	A	A	A	G	G	A	G	A	G	T	PoolOne_Hiplex1
ARID4A.5	T	C	G	G	T	A	C	T	T	G	G	C	A	C	T	G	A	C	A	T	PoolOne_Hiplex1
ARID4A.6	G	T	G	T	G	G	T	G	T	C	T	G	C	A	A	C	G	G	A	G	PoolOne_Hiplex1
ARID4A.7	T	G	A	T	G	A	A	G	A	G	A	A	G	G	A	A	A	A	G	G	PoolOne_Hiplex1
ARID4B.5	G	A	A	T	C	T	T	G	A	T	G	G	T	G	C	A	T	A	T	C	PoolOne_Hiplex1
ARID4B.6	A	C	T	G	G	C	T	C	C	A	A	A	C	C	A	A	G	A	A	G	PoolOne_Hiplex1
ARID4B.7	A	G	A	G	T	G	A	A	A	G	A	T	G	C	T	C	A	G	G	G	PoolOne_Hiplex1
ARID5A.1	G	T	C	T	A	G	G	G	C	G	T	C	A	C	C	C	T	C	C	G	PoolOne_Hiplex1
ARID5A.5	A	A	C	A	G	G	A	A	G	C	A	G	T	C	C	A	C	G	G	A	PoolOne_Hiplex1
ARID5A.6	G	T	G	G	A	A	G	A	T	C	T	A	C	A	A	A	G	C	A	G	PoolOne_Hiplex1
ARID5A.7	A	A	G	A	T	G	G	C	T	A	A	G	G	A	G	A	A	C	A	G	PoolOne_Hiplex1
ARID5B.1	G	C	T	G	G	A	T	A	A	A	A	G	T	T	G	C	C	G	G	C	PoolOne_Hiplex1
ARID5B.3	C	T	T	T	G	T	A	A	G	A	T	G	T	A	C	G	C	C	A	A	PoolOne_Hiplex1
ARID5B.5	A	A	A	G	G	A	T	C	C	G	A	T	T	T	G	C	A	T	A	G	PoolOne_Hiplex1
ARID5B.6	G	A	T	T	C	C	A	A	C	A	A	C	A	A	T	T	C	C	G	A	PoolOne_Hiplex1
ARID5B.7	G	A	A	T	G	A	C	C	G	T	A	C	C	T	T	G	G	C	A	A	PoolOne_Hiplex1
ARRB1.5	T	G	A	G	A	T	A	C	T	C	A	G	G	A	T	C	C	A	C	C	PoolOne_Hiplex1
ARRB1.6	G	C	A	G	C	C	G	G	G	G	C	C	C	G	A	A	G	A	C	A	PoolOne_Hiplex1
ARRB1.7	A	A	G	C	T	G	G	T	G	G	T	G	T	C	T	C	G	G	G	G	PoolOne_Hiplex1
ASF1A.5	A	A	G	G	T	G	A	T	C	T	C	G	A	A	C	T	G	G	A	A	PoolOne_Hiplex1
ASF1A.6	G	A	A	A	A	G	T	C	T	G	G	T	T	T	T	A	C	T	G	G	PoolOne_Hiplex1
ASF1A.7	A	A	C	G	G	G	T	T	G	T	A	G	A	A	A	G	G	A	G	A	PoolOne_Hiplex1
ASF1B.5	C	A	A	G	G	T	G	T	C	G	G	T	G	C	T	G	A	A	C	G	PoolOne_Hiplex1
ASF1B.6	G	A	G	G	A	C	C	A	C	A	G	T	C	A	C	A	C	C	C	A	PoolOne_Hiplex1
ASF1B.7	G	A	G	A	A	A	T	C	T	G	G	C	T	T	C	A	T	G	G	G	PoolOne_Hiplex1
ASH1L.5	A	G	G	A	A	G	A	G	G	A	C	C	T	T	C	G	C	A	A	A	PoolOne_Hiplex1
ASH1L.6	G	G	A	G	C	C	A	C	T	G	A	C	A	G	T	A	C	A	G	G	PoolOne_Hiplex1
ASH1L.7	G	A	T	A	G	G	A	C	T	G	A	C	G	G	A	C	C	G	G	G	PoolOne_Hiplex1
ATAD2.5	T	C	A	G	T	C	T	G	G	A	G	C	A	C	A	T	C	G	G	C	PoolOne_Hiplex1
ATAD2.6	G	C	A	T	T	G	G	A	T	C	A	A	C	A	T	C	G	G	C	A	PoolOne_Hiplex1
ATAD2.7	A	G	A	G	T	C	T	T	T	C	C	A	G	T	T	C	C	A	G	G	PoolOne_Hiplex1
ATAD2B.5	G	G	C	C	T	C	A	T	C	C	A	G	A	G	T	G	A	C	G	C	PoolOne_Hiplex1
ATAD2B.6	T	A	A	C	A	T	C	T	T	C	A	G	C	A	A	A	C	C	G	G	PoolOne_Hiplex1
ATAD2B.7	G	G	G	T	T	C	G	G	A	G	A	A	A	A	T	C	A	A	G	G	PoolOne_Hiplex1
ATF2.5	G	C	A	A	G	A	G	G	G	G	A	T	A	A	A	T	C	T	A	G	PoolOne_Hiplex1
ATF2.6	A	C	A	G	T	A	C	T	T	G	A	G	G	T	T	G	G	T	G	A	PoolOne_Hiplex1
ATF2.7	G	G	A	C	G	A	A	C	A	A	T	A	G	C	T	G	A	T	G	T	PoolOne_Hiplex1
ATM.5	A	T	T	T	A	T	A	T	C	C	A	T	C	A	T	C	C	G	A	A	PoolOne_Hiplex1
ATM.6	G	G	G	T	A	C	C	A	G	A	G	A	C	A	G	T	G	G	G	A	PoolOne_Hiplex1
ATM.7	A	C	A	T	G	C	G	A	T	G	G	A	A	A	A	T	G	A	G	G	PoolOne_Hiplex1
ATRX.5	C	T	G	C	A	C	T	G	C	T	T	G	T	G	G	A	C	A	A	C	PoolOne_Hiplex1
ATRX.6	G	C	A	G	T	G	A	C	C	A	A	G	T	C	C	A	A	C	A	A	PoolOne_Hiplex1
ATRX.7	T	C	A	G	T	T	G	A	T	C	A	T	C	A	A	G	G	G	G	A	PoolOne_Hiplex1
AURKA.5	T	T	T	G	A	A	A	T	T	G	G	T	C	G	C	C	C	T	C	T	PoolOne_Hiplex1
AURKA.6	T	T	A	C	C	A	G	G	T	G	C	C	G	A	T	G	G	C	A	G	PoolOne_Hiplex1
AURKA.7	T	C	A	G	C	T	G	G	A	G	A	A	A	G	C	C	G	G	A	G	PoolOne_Hiplex1
AURKB.5	A	A	T	C	T	G	C	T	C	T	T	A	G	G	G	C	T	C	A	A	PoolOne_Hiplex1
AURKB.6	A	A	G	G	T	G	A	T	G	G	A	G	A	A	T	A	G	C	A	G	PoolOne_Hiplex1
AURKB.7	G	C	T	C	C	T	T	G	T	A	G	A	G	C	T	C	C	C	C	G	PoolOne_Hiplex1
BANP.5	C	A	C	G	T	C	T	G	G	G	T	T	G	C	C	C	C	G	A	G	PoolOne_Hiplex1
BANP.6	G	A	A	G	A	C	A	G	C	C	A	C	C	A	C	G	A	G	G	A	PoolOne_Hiplex1
BANP.7	G	G	G	A	C	A	C	C	T	C	C	A	C	A	T	C	G	C	C	C	PoolOne_Hiplex1
BAP1.1	C	T	T	C	C	A	C	G	A	G	C	A	G	G	G	T	G	A	A	G	PoolOne_Hiplex1
BAP1.2	G	G	A	T	C	G	A	A	G	A	G	C	G	C	C	G	G	T	C	C	PoolOne_Hiplex1
BAP1.5	A	G	A	G	C	G	C	C	G	G	T	C	C	C	G	G	C	G	A	A	PoolOne_Hiplex1
BAP1.6	A	G	T	G	G	A	C	A	G	A	C	A	A	G	G	C	C	C	G	G	PoolOne_Hiplex1
BAP1.7	G	A	A	C	C	G	T	C	A	G	A	C	A	G	T	A	C	T	A	G	PoolOne_Hiplex1
BAZ1A.5	C	A	G	T	A	G	A	A	A	A	C	T	T	C	C	T	C	G	T	C	PoolOne_Hiplex1
BAZ1A.6	G	A	A	T	G	A	A	G	A	C	G	T	A	G	A	A	G	A	G	A	PoolOne_Hiplex1
BAZ1A.7	G	A	T	G	T	G	G	A	A	G	A	C	A	G	T	A	T	G	G	G	PoolOne_Hiplex1
BAZ1B.5	C	T	C	A	G	G	A	G	G	C	C	T	T	C	C	G	C	A	C	C	PoolOne_Hiplex1
BAZ1B.6	G	A	T	G	T	T	C	A	G	G	A	G	G	A	A	A	G	C	G	A	PoolOne_Hiplex1
BAZ1B.7	G	A	A	A	A	T	G	G	T	A	G	A	G	G	A	A	G	C	A	A	PoolOne_Hiplex1
BAZ2A.5	G	G	T	A	T	T	G	T	C	C	C	C	C	C	G	A	G	A	A	C	PoolOne_Hiplex1
BAZ2A.6	A	G	G	G	C	A	G	C	C	A	C	C	G	A	T	G	G	C	A	G	PoolOne_Hiplex1
BAZ2A.7	G	C	T	T	C	A	T	C	C	T	C	T	T	C	C	C	A	C	A	G	PoolOne_Hiplex1
BAZ2B.1	G	C	T	A	A	G	T	G	A	A	G	C	A	A	C	T	C	C	A	G	PoolOne_Hiplex1
BAZ2B.2	T	A	G	T	T	G	G	G	G	A	T	G	T	G	C	G	G	C	T	A	PoolOne_Hiplex1
BAZ2B.5	A	G	A	C	T	G	G	G	T	G	G	C	T	G	A	C	C	A	T	T	PoolOne_Hiplex1
BAZ2B.6	G	A	A	A	C	T	A	C	T	G	A	A	G	C	C	A	C	A	G	A	PoolOne_Hiplex1
BAZ2B.7	G	G	T	G	G	A	A	T	T	C	C	C	A	G	T	A	A	T	G	G	PoolOne_Hiplex1
BCOR.5	C	T	T	C	G	C	T	C	G	C	C	C	C	A	C	A	C	A	T	G	PoolOne_Hiplex1
BCOR.6	G	A	A	T	C	C	C	T	T	G	A	A	C	C	A	C	A	A	C	G	PoolOne_Hiplex1
BCOR.7	G	A	C	T	G	G	G	C	T	C	A	G	A	G	A	A	A	G	G	T	PoolOne_Hiplex1
BMI1.5	G	T	A	T	G	A	G	G	A	G	G	A	A	C	C	T	T	T	A	A	PoolOne_Hiplex1
BMI1.6	A	C	A	A	A	G	C	A	C	A	C	A	C	A	T	C	A	G	G	T	PoolOne_Hiplex1
BMI1.7	G	C	A	G	C	T	C	A	T	C	C	T	T	C	T	G	C	T	G	A	PoolOne_Hiplex1
BPTF.5	C	C	C	A	C	G	T	C	C	G	G	A	C	C	C	A	T	C	G	G	PoolOne_Hiplex1
BPTF.6	G	G	A	T	T	C	T	G	A	G	G	A	C	G	A	C	G	A	G	G	PoolOne_Hiplex1
BPTF.7	G	A	C	T	T	G	G	G	A	A	A	T	T	C	A	A	G	G	G	G	PoolOne_Hiplex1
BRCA1.2	G	G	T	T	T	C	T	G	T	A	G	C	C	C	A	T	A	C	T	T	PoolOne_Hiplex1
BRCA1.3	G	A	C	G	T	C	T	G	T	C	T	A	C	A	T	T	G	A	A	T	PoolOne_Hiplex1
BRCA1.5	T	T	C	T	G	A	A	G	A	T	A	C	C	G	T	T	A	A	T	A	PoolOne_Hiplex1
BRCA1.6	G	A	A	C	T	C	T	G	A	G	G	A	C	A	A	A	G	C	A	G	PoolOne_Hiplex1
BRCA1.7	G	A	T	A	A	A	G	C	T	C	C	A	G	C	A	G	G	A	A	A	PoolOne_Hiplex1
BRD1.5	T	G	A	C	C	T	A	C	G	C	T	C	A	A	G	C	T	C	A	A	PoolOne_Hiplex1
BRD1.6	G	G	G	C	T	G	C	G	C	A	A	A	T	A	T	C	C	T	G	G	PoolOne_Hiplex1
BRD1.7	G	C	A	A	C	A	A	G	G	A	A	A	A	C	A	G	C	G	A	G	PoolOne_Hiplex1
BRD2.5	C	T	C	A	G	G	T	G	G	A	G	G	A	G	T	A	T	A	C	A	PoolOne_Hiplex1
BRD2.6	T	G	T	G	T	G	T	G	A	C	A	C	A	G	A	A	G	A	G	A	PoolOne_Hiplex1
BRD2.7	G	A	G	G	A	A	A	T	G	A	C	T	G	A	T	G	G	G	T	G	PoolOne_Hiplex1
BRD3.5	T	T	C	A	A	T	T	T	G	A	T	T	G	C	G	T	C	C	A	C	PoolOne_Hiplex1
BRD3.6	G	G	G	T	T	G	G	A	G	T	C	C	C	T	G	A	G	C	G	A	PoolOne_Hiplex1
BRD3.7	G	C	A	G	T	A	C	A	T	G	C	A	G	A	A	T	G	T	G	G	PoolOne_Hiplex1
BRD4.5	C	C	T	C	T	T	G	G	G	C	T	T	G	T	T	A	G	G	G	T	PoolOne_Hiplex1
BRD4.6	G	A	G	C	A	G	C	T	C	A	A	G	T	G	C	T	G	C	A	G	PoolOne_Hiplex1
BRD4.7	T	G	A	G	G	G	G	T	C	T	G	G	G	T	C	T	G	C	G	G	PoolOne_Hiplex1
BRD7.5	C	G	A	G	C	T	G	C	C	C	G	T	G	G	A	G	A	G	T	T	PoolOne_Hiplex1
BRD7.6	T	G	A	C	A	C	A	G	C	A	A	A	A	G	A	A	A	T	G	G	PoolOne_Hiplex1
BRD7.7	G	A	G	A	C	A	G	A	T	C	A	T	G	T	T	C	G	G	A	G	PoolOne_Hiplex1
BRD8.5	G	T	A	G	C	C	T	C	T	T	C	C	A	T	A	G	T	G	G	T	PoolOne_Hiplex1
BRD8.6	G	A	A	C	A	C	A	A	G	C	T	G	C	T	A	A	G	C	A	C	PoolOne_Hiplex1
BRD8.7	G	C	A	C	T	G	G	C	C	C	C	A	C	A	G	A	G	C	C	A	PoolOne_Hiplex1
BRD9.5	A	T	C	G	G	C	C	A	G	T	C	C	G	A	G	C	G	T	G	C	PoolOne_Hiplex1
BRD9.6	G	A	A	G	A	A	G	C	G	G	A	A	G	C	G	A	G	A	G	A	PoolOne_Hiplex1
BRD9.7	G	A	G	C	T	A	C	A	G	C	A	A	G	A	A	A	G	T	G	G	PoolOne_Hiplex1
BRDT.5	G	C	T	C	C	C	T	G	T	A	C	C	A	C	G	T	T	C	A	A	PoolOne_Hiplex1
BRDT.6	A	C	A	G	A	T	A	T	C	A	C	A	G	A	A	A	C	C	A	C	PoolOne_Hiplex1
BRDT.7	A	A	C	A	A	G	G	G	T	A	G	T	A	T	T	G	G	C	A	G	PoolOne_Hiplex1
BRPF1.5	A	C	T	C	T	T	G	T	A	G	A	C	C	T	T	T	C	G	G	C	PoolOne_Hiplex1
BRPF1.6	A	G	G	G	T	G	A	C	T	G	C	A	G	G	C	A	A	C	G	G	PoolOne_Hiplex1
BRPF1.7	G	C	A	G	T	C	A	C	C	C	A	G	C	C	C	C	T	C	A	G	PoolTwo_Hiplex1
BRPF3.1	T	G	T	C	T	A	C	C	T	C	G	A	C	A	A	T	C	C	G	C	PoolTwo_Hiplex1
BRPF3.3	T	T	C	T	G	C	C	G	G	G	A	C	T	T	C	C	G	A	C	G	PoolTwo_Hiplex1
BRPF3.5	A	A	G	T	C	C	C	G	G	C	A	G	A	A	T	G	C	C	G	A	PoolTwo_Hiplex1
BRPF3.6	G	A	A	G	A	G	C	A	G	G	A	A	G	C	T	C	A	A	G	G	PoolTwo_Hiplex1
BRPF3.7	G	C	A	G	A	T	G	G	G	A	G	T	G	C	A	A	G	C	G	C	PoolTwo_Hiplex1
BRWD1.5	C	C	C	G	G	T	G	C	C	T	C	T	C	A	T	C	G	A	G	T	PoolTwo_Hiplex1
BRWD1.6	G	T	T	G	C	C	G	A	A	G	A	G	A	T	T	G	G	A	C	T	PoolTwo_Hiplex1
BRWD1.7	C	A	A	C	A	G	G	A	G	C	T	A	C	G	A	G	G	A	G	T	PoolTwo_Hiplex1
BRWD3.5	G	A	T	T	C	C	G	C	G	C	C	G	C	T	T	A	G	A	T	T	PoolTwo_Hiplex1
BRWD3.6	G	G	C	G	T	G	G	A	G	C	A	G	A	A	G	A	G	T	G	G	PoolTwo_Hiplex1
BRWD3.7	G	T	A	C	C	C	C	A	G	G	A	A	C	A	C	T	C	T	G	A	PoolTwo_Hiplex1
BTAF1.5	T	C	C	A	T	A	G	A	A	C	T	T	T	C	G	G	A	A	G	T	PoolTwo_Hiplex1
BTAF1.6	G	A	C	C	C	A	C	C	T	G	G	A	G	A	C	C	G	C	C	A	PoolTwo_Hiplex1
BTAF1.7	G	T	G	A	A	G	T	G	G	A	T	C	C	T	A	A	A	G	A	G	PoolTwo_Hiplex1
C14ORF169.5	T	T	C	G	G	C	C	G	C	C	C	G	C	G	C	C	T	C	A	A	PoolTwo_Hiplex1
C14ORF169.6	A	G	T	G	C	A	G	G	G	C	C	G	T	T	G	A	G	G	C	G	PoolTwo_Hiplex1
C14ORF169.7	T	A	G	C	G	C	G	T	C	C	C	C	C	A	G	G	T	C	G	T	PoolTwo_Hiplex1
CALCOCO1.5	G	A	C	A	T	T	C	C	A	C	C	T	T	G	G	T	G	T	T	G	PoolTwo_Hiplex1
CALCOCO1.6	T	G	A	A	C	T	G	G	T	G	A	C	C	C	T	G	G	A	G	G	PoolTwo_Hiplex1
CALCOCO1.7	G	A	T	G	C	A	G	C	T	G	A	A	G	C	T	A	C	A	G	C	PoolTwo_Hiplex1
CAMTA2.5	T	C	A	C	C	T	T	C	T	T	G	C	G	A	T	T	G	T	A	G	PoolTwo_Hiplex1
CAMTA2.6	A	G	T	A	A	G	C	C	C	A	G	A	C	T	T	C	C	C	C	G	PoolTwo_Hiplex1
CAMTA2.7	G	C	A	G	G	G	T	G	G	C	C	G	A	A	G	T	C	C	G	G	PoolTwo_Hiplex1
CARM1.2	G	A	A	C	A	C	C	G	A	C	A	C	G	G	T	A	G	C	G	C	PoolTwo_Hiplex1
CARM1.5	C	T	C	G	C	C	G	T	T	C	G	C	G	T	C	G	C	C	G	A	PoolTwo_Hiplex1
CARM1.6	A	G	C	C	G	G	A	T	C	T	A	A	G	A	T	G	G	C	A	G	PoolTwo_Hiplex1
CARM1.7	A	A	C	A	T	C	C	T	G	A	A	A	A	C	C	T	G	C	C	G	PoolTwo_Hiplex1
CBX1.1	C	T	C	G	A	C	C	G	T	C	G	A	G	T	G	G	T	A	A	A	PoolTwo_Hiplex1
CBX1.4	G	T	G	G	C	A	T	T	C	C	T	A	C	C	C	C	T	C	G	G	PoolTwo_Hiplex1
CBX1.5	T	T	T	T	G	T	C	A	T	C	A	T	C	C	T	C	C	G	A	G	PoolTwo_Hiplex1
CBX1.6	G	T	T	T	C	A	G	T	G	A	G	G	A	C	A	A	C	A	C	A	PoolTwo_Hiplex1
CBX1.7	T	T	A	C	A	G	T	C	A	G	A	A	A	A	G	C	C	A	C	G	PoolTwo_Hiplex1
CBX2.1	C	T	T	G	C	T	C	A	G	G	A	T	G	C	A	C	T	C	G	G	PoolTwo_Hiplex1
CBX2.3	A	C	C	A	G	C	C	G	C	G	C	C	A	C	T	T	G	A	C	C	PoolTwo_Hiplex1
CBX2.5	G	A	G	T	A	C	C	T	G	G	T	C	A	A	G	T	G	G	C	G	PoolTwo_Hiplex1
CBX2.6	G	A	G	G	T	G	C	A	G	A	A	C	C	G	G	A	A	G	A	G	PoolTwo_Hiplex1
CBX2.7	A	T	G	G	A	G	G	A	G	C	T	G	A	G	C	A	G	C	G	T	PoolTwo_Hiplex1
CBX3.2	A	G	A	C	T	T	G	G	T	G	C	T	G	G	C	G	A	A	A	G	PoolTwo_Hiplex1
CBX3.5	G	G	C	C	T	C	C	A	A	C	A	A	A	A	C	T	A	C	A	T	PoolTwo_Hiplex1
CBX3.6	A	C	A	C	A	G	T	G	C	T	G	A	C	A	A	T	A	C	T	T	PoolTwo_Hiplex1
CBX3.7	A	G	A	C	C	T	C	T	G	G	C	A	A	A	T	C	C	T	C	T	PoolTwo_Hiplex1
CBX4.5	G	C	C	G	A	A	G	C	C	C	A	A	A	C	C	G	C	T	A	G	PoolTwo_Hiplex1
CBX4.6	G	G	A	A	C	G	G	C	A	G	G	A	G	C	A	G	C	T	G	A	PoolTwo_Hiplex1
CBX4.7	G	A	G	T	A	T	C	T	G	G	T	G	A	A	A	T	G	G	A	G	PoolTwo_Hiplex1
CBX5.1	C	T	A	G	A	C	A	G	G	C	G	C	G	T	G	G	T	T	A	A	PoolTwo_Hiplex1
CBX5.3	A	G	A	A	C	T	G	T	C	A	G	C	T	G	T	C	C	G	C	T	PoolTwo_Hiplex1
CBX5.5	G	C	G	C	G	T	G	G	T	T	A	A	G	G	G	A	C	A	A	G	PoolTwo_Hiplex1
CBX5.6	G	C	A	G	A	G	C	A	A	T	G	A	T	A	T	C	G	C	T	C	PoolTwo_Hiplex1
CBX5.7	G	G	A	T	G	A	G	G	A	G	G	A	G	T	A	T	G	T	T	G	PoolTwo_Hiplex1
CBX6.1	T	C	G	G	A	T	C	C	G	C	C	G	T	T	T	G	A	T	G	A	PoolTwo_Hiplex1
CBX6.5	A	G	T	G	G	G	C	G	A	G	C	G	G	G	T	C	T	T	C	G	PoolTwo_Hiplex1
CBX6.6	A	C	C	T	G	G	T	G	A	A	A	T	G	G	A	A	G	G	G	G	PoolTwo_Hiplex1
CBX6.7	G	T	A	C	A	G	C	A	C	T	T	G	G	G	A	G	C	C	C	G	PoolTwo_Hiplex1
CBX7.1	G	G	C	G	A	A	C	A	C	C	T	G	C	T	C	G	C	C	G	A	PoolTwo_Hiplex1
CBX7.4	G	C	A	T	C	C	G	G	A	A	G	A	A	G	C	G	C	G	T	G	PoolTwo_Hiplex1
CBX7.5	T	G	T	T	C	G	C	C	G	T	G	G	A	G	A	G	C	A	T	C	PoolTwo_Hiplex1
CBX7.6	C	G	G	C	G	A	G	C	A	G	G	T	G	T	T	C	G	C	C	G	PoolTwo_Hiplex1
CBX7.7	G	G	A	G	G	A	G	A	G	A	G	A	C	C	G	A	G	C	A	T	PoolTwo_Hiplex1
CBX8.5	G	C	G	C	C	G	C	T	T	C	A	G	G	A	G	G	G	C	T	T	PoolTwo_Hiplex1
CBX8.6	G	T	A	C	A	G	C	A	C	A	T	G	G	G	A	A	C	C	G	G	PoolTwo_Hiplex1
CBX8.7	A	C	T	G	C	C	A	A	C	C	T	A	C	T	T	T	G	A	G	G	PoolTwo_Hiplex1
CDYL.5	A	C	A	G	C	A	C	C	T	C	G	T	G	A	A	C	T	G	T	G	PoolTwo_Hiplex1
CDYL.6	G	C	A	G	G	G	T	C	A	G	G	A	G	G	A	C	A	C	A	G	PoolTwo_Hiplex1
CDYL.7	G	A	C	G	T	T	C	A	C	T	C	A	G	G	A	A	G	T	G	A	PoolTwo_Hiplex1
CDYL2.5	T	T	A	T	C	C	G	A	T	G	G	A	A	A	G	G	C	T	A	C	PoolTwo_Hiplex1
CDYL2.6	G	A	A	G	C	G	A	A	T	T	A	A	C	C	C	T	C	C	C	C	PoolTwo_Hiplex1
CDYL2.7	G	C	C	C	A	G	G	A	G	G	C	C	T	G	C	A	G	C	A	G	PoolTwo_Hiplex1
CECR2.5	G	G	T	C	C	T	C	T	C	G	C	G	A	A	A	A	C	T	C	T	PoolTwo_Hiplex1
CECR2.6	G	C	G	A	T	C	A	T	G	T	T	G	C	A	G	A	T	C	T	C	PoolTwo_Hiplex1
CECR2.7	A	G	C	C	A	C	C	A	A	G	T	A	C	C	T	T	G	G	C	C	PoolTwo_Hiplex1
CENPA.5	A	G	A	G	C	A	C	A	C	A	C	C	T	C	T	T	G	A	T	A	PoolTwo_Hiplex1
CENPA.6	G	C	G	G	C	C	G	G	T	T	A	C	C	T	A	A	G	G	A	G	PoolTwo_Hiplex1
CENPA.7	G	A	A	A	G	C	C	C	G	A	G	G	C	C	C	C	G	A	G	G	PoolTwo_Hiplex1
CENPE.5	T	G	T	A	T	G	G	C	A	G	A	A	T	C	G	A	T	G	A	T	PoolTwo_Hiplex1
CENPE.6	T	C	A	G	C	C	T	G	A	T	A	G	G	A	T	G	G	C	G	G	PoolTwo_Hiplex1
CENPE.7	G	A	T	G	G	C	G	G	A	G	G	A	A	G	G	A	G	C	C	G	PoolTwo_Hiplex1
CENPF.1	G	T	T	T	C	A	G	C	T	T	G	A	C	A	G	T	C	T	C	G	PoolTwo_Hiplex1
CENPF.4	C	T	G	C	A	G	A	C	T	G	C	G	C	A	G	C	T	T	G	T	PoolTwo_Hiplex1
CENPF.5	G	G	C	A	G	A	G	G	T	T	A	A	A	G	C	C	T	T	G	C	PoolTwo_Hiplex1
CENPF.6	G	G	A	A	C	A	A	C	T	G	G	A	C	C	T	A	G	C	A	A	PoolTwo_Hiplex1
CENPF.7	G	A	A	G	G	C	A	G	A	A	C	A	A	A	A	T	G	A	G	C	PoolTwo_Hiplex1
CHAF1A.5	C	A	G	G	C	G	C	T	T	A	A	A	C	G	G	C	A	G	A	C	PoolTwo_Hiplex1
CHAF1A.6	G	A	A	G	C	T	C	C	T	G	G	A	C	T	A	T	G	A	G	G	PoolTwo_Hiplex1
CHAF1A.7	G	C	G	G	C	T	G	A	C	A	G	A	G	A	C	T	G	C	G	C	PoolTwo_Hiplex1
CHAF1B.5	C	C	T	G	A	C	A	T	T	G	G	T	G	T	C	C	A	C	G	C	PoolTwo_Hiplex1
CHAF1B.6	C	A	G	A	A	G	C	A	C	G	G	A	A	T	C	C	T	C	C	G	PoolTwo_Hiplex1
CHAF1B.7	G	G	T	G	A	A	T	G	A	T	A	A	C	A	A	G	G	A	G	C	PoolTwo_Hiplex1
CHD1.5	G	C	A	A	A	A	C	C	A	C	C	G	A	A	A	G	T	T	G	A	PoolTwo_Hiplex1
CHD1.6	G	C	A	G	A	T	G	G	T	G	A	C	C	C	A	A	A	T	G	C	PoolTwo_Hiplex1
CHD1.7	A	G	T	T	C	T	G	G	A	A	G	C	A	G	T	A	G	T	G	A	PoolTwo_Hiplex1
CHD1L.5	G	T	C	C	C	A	G	C	T	T	C	G	A	A	A	G	T	G	T	G	PoolTwo_Hiplex1
CHD1L.6	G	G	G	A	G	A	A	A	A	G	T	A	A	A	A	C	C	C	G	A	PoolTwo_Hiplex1
CHD1L.7	C	T	G	G	A	G	G	T	C	A	G	C	A	T	C	G	G	C	A	G	PoolTwo_Hiplex1
CHD2.5	A	G	C	T	A	T	C	C	G	T	T	C	C	T	T	C	T	T	A	G	PoolTwo_Hiplex1
CHD2.6	T	A	A	G	G	A	C	A	A	A	A	G	C	C	A	A	G	A	G	G	PoolTwo_Hiplex1
CHD2.7	A	A	G	C	A	G	C	C	G	A	A	G	A	C	T	C	A	G	C	G	PoolTwo_Hiplex1
CHD3.1	C	G	G	C	T	G	C	T	G	C	C	G	T	C	A	G	C	A	T	T	PoolTwo_Hiplex1
CHD3.3	T	T	G	C	G	T	T	T	T	C	G	G	G	G	T	T	T	T	C	C	PoolTwo_Hiplex1
CHD3.5	A	A	T	A	T	G	G	A	A	C	C	G	G	A	C	C	G	G	G	T	PoolTwo_Hiplex1
CHD3.6	A	G	G	A	G	A	A	G	A	A	G	A	C	A	A	A	G	C	G	G	PoolTwo_Hiplex1
CHD3.7	C	C	A	G	T	G	G	C	T	G	T	G	A	T	A	A	A	C	C	G	PoolTwo_Hiplex1
CHD4.5	T	T	A	G	G	G	A	T	T	T	T	A	G	G	G	T	C	C	C	G	PoolTwo_Hiplex1
CHD4.6	G	G	A	G	G	G	G	C	C	A	G	A	G	T	T	T	G	T	G	G	PoolTwo_Hiplex1
CHD4.7	G	A	A	G	C	A	C	T	C	A	A	T	G	C	C	C	G	A	G	G	PoolTwo_Hiplex1
CHD5.5	G	A	A	G	G	C	T	C	A	C	G	G	G	C	T	C	C	A	C	A	PoolTwo_Hiplex1
CHD5.6	C	A	A	G	A	T	G	C	T	G	G	A	C	C	T	C	C	T	G	G	PoolTwo_Hiplex1
CHD5.7	G	A	T	G	A	T	G	C	T	C	A	C	C	C	A	C	C	T	G	G	PoolTwo_Hiplex1
CHD6.5	G	C	A	G	T	A	T	A	C	A	G	G	T	C	C	T	T	C	T	G	PoolTwo_Hiplex1
CHD6.6	G	G	A	G	C	A	A	G	G	A	C	C	A	A	C	C	C	C	A	G	PoolTwo_Hiplex1
CHD6.7	C	G	A	G	G	A	G	G	A	A	A	A	C	T	T	A	G	C	C	A	PoolTwo_Hiplex1
CHD7.5	C	A	G	C	A	A	A	T	G	C	C	A	A	T	A	G	A	C	C	A	PoolTwo_Hiplex1
CHD7.6	G	A	A	G	G	A	A	C	C	G	A	A	A	G	A	A	C	C	C	A	PoolTwo_Hiplex1
CHD7.7	A	G	G	G	T	A	C	T	G	G	A	A	C	A	A	G	C	C	G	A	PoolTwo_Hiplex1
CHD8.5	A	T	G	G	T	G	G	T	T	G	T	G	G	T	A	C	A	A	T	C	PoolTwo_Hiplex1
CHD8.6	C	A	G	T	T	C	A	C	C	A	A	A	C	T	T	C	G	C	C	G	PoolTwo_Hiplex1
CHD8.7	G	A	G	G	T	A	T	G	T	T	C	T	G	C	T	C	A	C	C	G	PoolTwo_Hiplex1
CHD9.5	G	G	A	C	T	G	C	C	A	T	C	T	G	A	T	A	C	A	T	C	PoolTwo_Hiplex1
CHD9.6	A	T	T	A	G	A	T	G	C	A	A	G	A	A	C	T	G	C	A	G	PoolTwo_Hiplex1
CHD9.7	G	A	A	G	A	A	G	A	C	C	C	T	C	C	T	G	A	A	G	G	PoolTwo_Hiplex1
CHMP1B.5	G	A	G	T	G	C	C	A	A	A	A	A	A	T	G	C	G	A	T	A	PoolTwo_Hiplex1
CHMP1B.6	C	A	T	C	C	G	C	C	A	G	A	A	G	A	A	C	C	A	G	G	PoolTwo_Hiplex1
CHMP1B.7	G	G	A	T	A	T	G	C	T	G	C	T	C	C	A	G	G	A	A	A	PoolTwo_Hiplex1
CHMP2A.1	T	C	T	T	C	C	G	G	C	G	C	C	C	G	A	A	C	A	A	T	PoolTwo_Hiplex1
CHMP2A.4	C	T	C	C	C	G	C	A	T	G	G	C	A	C	G	G	T	T	C	A	PoolTwo_Hiplex1
CHMP2A.5	T	C	T	C	T	A	G	T	T	T	C	T	G	T	C	G	C	T	C	G	PoolTwo_Hiplex1
CHMP2A.6	G	A	A	G	G	G	T	G	T	C	A	C	C	A	A	G	G	C	C	A	PoolTwo_Hiplex1
CHMP2A.7	G	C	T	A	C	T	G	C	G	G	C	A	G	A	A	C	C	A	G	A	PoolTwo_Hiplex1
CHMP2B.3	C	C	A	A	A	C	A	A	C	T	T	G	T	G	C	A	T	C	T	A	PoolTwo_Hiplex1
CHMP2B.5	A	A	T	G	G	C	C	A	A	G	A	T	T	G	G	T	A	A	T	A	PoolTwo_Hiplex1
CHMP2B.6	G	C	A	G	G	C	A	G	T	T	A	A	C	A	A	G	A	A	G	A	PoolTwo_Hiplex1
CHMP2B.7	T	G	A	T	G	A	C	G	A	A	G	A	A	G	A	A	A	G	C	C	PoolTwo_Hiplex1
CHMP4B.5	C	C	T	G	G	A	G	A	A	G	A	A	A	A	T	C	G	A	G	C	PoolTwo_Hiplex1
CHMP4B.6	G	A	A	T	G	C	C	A	A	C	A	C	C	A	A	C	A	C	C	G	PoolTwo_Hiplex1
CHMP4B.7	G	T	T	T	G	G	A	G	A	A	G	A	G	T	T	T	G	A	C	G	PoolTwo_Hiplex1
CHMP4C.5	A	A	T	C	C	A	G	A	G	A	G	A	A	A	T	C	G	C	C	C	PoolTwo_Hiplex1
CHMP4C.6	A	A	T	C	C	A	G	A	G	A	G	A	A	A	T	C	G	C	C	C	PoolTwo_Hiplex1
CHMP4C.7	T	G	A	G	T	T	C	C	A	G	A	G	A	G	A	A	G	C	C	C	PoolTwo_Hiplex1
CHMP5.5	T	T	C	C	A	T	G	T	T	G	A	A	T	G	A	C	T	G	T	T	PoolTwo_Hiplex1
CHMP5.6	G	G	T	G	T	C	C	T	T	C	A	A	A	G	A	C	T	G	G	A	PoolTwo_Hiplex1
CHMP5.7	G	A	T	G	A	G	A	G	A	G	G	G	T	C	C	T	G	C	A	A	PoolTwo_Hiplex1
CHMP6.5	T	G	A	C	G	C	G	G	C	T	C	T	G	C	T	T	C	T	T	G	PoolTwo_Hiplex1
CHMP6.6	G	C	G	G	C	C	G	A	A	C	A	G	G	T	T	A	C	C	C	A	PoolTwo_Hiplex1
CHMP6.7	G	A	A	G	A	G	G	A	T	C	G	C	C	C	A	G	C	A	G	C	PoolTwo_Hiplex1
CHRAC1.5	C	G	T	G	G	T	C	G	T	G	G	G	T	A	A	A	G	A	C	A	PoolTwo_Hiplex1
CHRAC1.6	G	G	T	G	T	C	C	A	G	C	A	T	C	A	A	C	C	A	G	G	PoolTwo_Hiplex1
CHRAC1.7	G	C	C	G	T	G	T	C	T	G	T	A	G	G	A	A	T	A	G	G	PoolTwo_Hiplex1
CITED1.5	G	G	A	G	A	T	C	C	C	G	A	G	G	A	A	C	T	A	G	T	PoolTwo_Hiplex1
CITED1.6	G	G	G	T	G	G	C	A	C	C	T	C	A	C	C	T	G	C	G	A	PoolTwo_Hiplex1
CITED1.7	C	T	G	A	A	A	T	G	C	C	A	A	C	A	A	C	G	T	C	G	PoolTwo_Hiplex1
CITED2.1	C	G	A	G	C	A	C	A	T	A	C	A	C	T	A	C	G	G	C	G	PoolTwo_Hiplex1
CITED2.3	G	C	A	C	G	C	C	T	T	C	A	A	C	G	C	C	C	T	A	A	PoolThree_Hiplex1
CITED2.5	C	A	C	G	C	C	T	T	C	A	A	C	G	C	C	C	T	A	A	T	PoolThree_Hiplex1
CITED2.6	G	G	G	C	C	G	G	G	G	A	C	T	G	T	G	A	A	C	G	G	PoolThree_Hiplex1
CITED2.7	G	G	A	G	T	T	G	T	T	A	A	A	C	C	T	G	G	C	C	G	PoolThree_Hiplex1
CITED4.5	C	G	A	C	C	A	C	C	T	G	A	T	G	C	T	C	G	C	C	G	PoolThree_Hiplex1
CITED4.6	T	C	A	G	C	A	G	C	T	C	A	C	G	G	A	G	C	C	G	G	PoolThree_Hiplex1
CITED4.7	A	C	G	G	C	G	G	C	C	T	C	T	G	C	A	C	C	A	G	G	PoolThree_Hiplex1
CLOCK.5	T	T	C	T	G	T	T	G	T	C	A	C	A	T	G	C	T	G	C	G	PoolThree_Hiplex1
CLOCK.6	A	A	C	A	C	C	A	A	C	C	A	A	G	A	T	C	C	C	G	A	PoolThree_Hiplex1
CLOCK.7	G	T	T	G	G	T	G	G	A	A	G	A	A	G	A	T	G	A	C	A	PoolThree_Hiplex1
CREB1.5	A	G	C	T	G	T	A	C	T	A	G	A	G	T	T	A	C	G	G	T	PoolThree_Hiplex1
CREB1.6	T	A	A	C	T	G	A	T	T	C	C	C	A	A	A	A	G	C	G	A	PoolThree_Hiplex1
CREB1.7	G	A	A	G	G	G	A	A	A	T	T	C	T	T	T	C	A	A	G	G	PoolThree_Hiplex1
CREBBP.5	G	A	A	A	C	C	G	G	G	C	G	A	G	C	T	G	A	G	T	T	PoolThree_Hiplex1
CREBBP.6	G	A	T	G	A	G	C	T	G	A	T	A	C	C	C	A	A	T	G	G	PoolThree_Hiplex1
CREBBP.7	G	C	A	G	C	C	G	T	G	G	A	A	G	C	A	G	G	A	G	G	PoolThree_Hiplex1
CTCF.5	A	A	C	A	C	T	T	G	A	A	T	G	G	C	T	T	C	T	C	G	PoolThree_Hiplex1
CTCF.6	G	G	G	C	T	A	T	G	A	C	T	G	T	G	T	C	A	C	A	G	PoolThree_Hiplex1
CTCF.7	G	A	A	A	C	G	A	A	G	A	A	G	A	G	T	A	A	A	C	G	PoolThree_Hiplex1
DDX11.5	C	A	G	G	G	G	G	C	C	G	G	G	C	A	T	A	T	C	G	C	PoolThree_Hiplex1
DDX11.6	A	A	A	G	T	C	A	C	G	G	A	G	C	C	A	A	G	A	G	A	PoolThree_Hiplex1
DDX11.7	A	A	T	G	A	A	G	A	C	G	T	G	A	A	A	A	G	C	C	T	PoolThree_Hiplex1
DDX17.5	G	C	C	G	C	C	T	C	T	C	T	C	G	T	C	G	G	A	G	A	PoolThree_Hiplex1
DDX17.6	G	A	G	C	A	A	A	A	C	A	C	A	G	A	G	A	A	T	C	G	PoolThree_Hiplex1
DDX17.7	G	A	T	T	A	C	A	C	C	C	A	G	A	T	C	A	A	C	G	T	PoolThree_Hiplex1
DDX5.5	G	G	T	T	A	T	A	A	T	T	A	C	A	C	T	G	G	C	A	T	PoolThree_Hiplex1
DDX5.6	G	A	T	T	T	G	G	A	G	G	A	A	G	T	A	G	G	G	C	A	PoolThree_Hiplex1
DDX5.7	A	A	A	G	A	A	G	T	T	T	G	G	A	A	A	C	C	C	T	G	PoolThree_Hiplex1
DHX9.5	A	C	A	G	T	T	G	T	C	T	G	A	C	A	A	G	T	G	A	C	PoolThree_Hiplex1
DHX9.6	A	T	T	G	C	A	C	T	C	A	C	A	A	A	A	G	C	C	A	G	PoolThree_Hiplex1
DHX9.7	G	G	G	G	T	A	G	A	A	T	C	T	G	A	T	A	C	C	G	A	PoolThree_Hiplex1
DICER1.5	G	A	G	C	T	G	T	C	C	T	A	T	C	A	G	A	T	C	A	G	PoolThree_Hiplex1
DICER1.6	G	T	G	T	G	G	T	C	C	A	C	A	T	C	C	A	G	C	A	G	PoolThree_Hiplex1
DICER1.7	G	C	T	G	C	A	G	G	C	C	T	G	C	C	A	T	G	C	T	G	PoolThree_Hiplex1
DMAP1.5	C	A	A	G	A	A	G	G	A	C	A	T	T	A	T	C	A	A	C	C	PoolThree_Hiplex1
DMAP1.6	G	C	T	G	A	G	C	C	C	G	A	C	A	C	C	T	A	C	G	G	PoolThree_Hiplex1
DMAP1.7	C	C	A	C	T	G	G	C	G	A	C	G	T	G	C	A	G	C	G	G	PoolThree_Hiplex1
DNMT1.5	T	C	G	T	C	G	G	G	C	A	G	C	G	A	G	A	T	G	G	C	PoolThree_Hiplex1
DNMT1.6	G	G	A	G	C	C	G	G	A	C	A	G	A	G	A	A	G	C	C	A	PoolThree_Hiplex1
DNMT1.7	A	G	C	A	G	G	C	T	T	G	C	C	A	A	G	A	G	C	G	G	PoolThree_Hiplex1
DNMT3A.5	G	C	T	A	C	C	A	C	G	C	C	T	G	A	G	C	C	C	G	T	PoolThree_Hiplex1
DNMT3A.6	G	G	A	C	A	C	C	A	G	C	A	G	C	T	C	T	G	C	T	G	PoolThree_Hiplex1
DNMT3A.7	G	G	G	G	A	C	T	T	G	G	A	G	A	T	C	A	C	C	G	C	PoolThree_Hiplex1
DNMT3B.5	C	G	A	C	T	C	G	C	C	C	C	C	A	A	T	C	C	T	G	G	PoolThree_Hiplex1
DNMT3B.6	G	G	A	G	T	G	C	C	T	G	G	A	G	G	T	G	C	T	G	G	PoolThree_Hiplex1
DNMT3B.7	G	G	T	A	A	G	G	T	A	A	G	A	G	C	T	G	G	G	A	G	PoolThree_Hiplex1
DNMT3L.5	A	A	C	G	G	A	G	C	T	T	G	A	G	A	G	C	T	C	A	C	PoolThree_Hiplex1
DNMT3L.6	C	A	G	A	T	C	C	C	T	C	C	C	T	C	A	A	A	C	A	G	PoolThree_Hiplex1
DNMT3L.7	G	A	A	G	T	G	G	C	G	C	A	G	C	C	A	G	C	T	C	A	PoolThree_Hiplex1
DOT1L.1	C	T	G	A	G	A	C	T	G	A	A	G	T	C	G	C	C	C	G	T	PoolThree_Hiplex1
DOT1L.5	C	C	C	G	G	A	T	C	T	C	A	A	G	C	T	C	G	C	T	A	PoolThree_Hiplex1
DOT1L.6	G	G	G	A	G	A	C	G	G	C	T	T	C	T	T	C	A	C	G	G	PoolThree_Hiplex1
DOT1L.7	G	G	G	A	C	G	C	C	C	A	G	C	T	T	G	A	G	C	G	C	PoolThree_Hiplex1
DSCC1.5	C	T	G	C	C	G	G	C	G	G	T	G	C	A	C	T	G	C	C	T	PoolThree_Hiplex1
DSCC1.6	G	C	A	G	A	G	T	G	T	T	C	C	T	G	A	A	G	G	A	A	PoolThree_Hiplex1
DSCC1.7	G	A	C	C	C	G	G	C	G	C	T	G	C	G	A	T	G	A	A	G	PoolThree_Hiplex1
EED.5	C	G	C	A	G	T	C	G	A	C	A	C	T	T	C	C	C	T	C	T	PoolThree_Hiplex1
EED.6	G	A	T	C	C	A	G	C	T	A	C	A	G	C	C	A	G	C	A	G	PoolThree_Hiplex1
EED.7	G	C	G	G	A	G	G	A	A	T	A	T	G	T	C	C	G	A	G	A	PoolThree_Hiplex1
EHMT1.5	C	T	A	A	C	T	C	G	G	A	T	A	G	C	G	G	A	A	A	A	PoolThree_Hiplex1
EHMT1.6	G	A	T	G	G	A	C	G	G	G	G	A	G	T	C	C	G	A	G	G	PoolThree_Hiplex1
EHMT1.7	G	G	A	G	T	C	C	G	T	G	G	A	C	A	C	C	G	G	G	G	PoolThree_Hiplex1
EHMT2.1	A	T	G	A	G	T	G	G	T	G	T	A	G	C	C	C	C	T	A	C	PoolThree_Hiplex1
EHMT2.5	T	A	G	G	G	G	C	T	A	C	A	C	C	A	C	T	C	A	T	T	PoolThree_Hiplex1
EHMT2.6	G	G	A	G	G	A	G	T	G	G	G	A	G	A	C	G	G	T	G	G	PoolThree_Hiplex1
EHMT2.7	G	G	G	C	C	A	C	A	C	G	G	A	A	G	T	C	A	G	G	G	PoolThree_Hiplex1
EIF3E.5	A	A	T	A	A	T	A	T	T	A	T	C	G	C	G	A	C	C	T	T	PoolThree_Hiplex1
EIF3E.6	G	A	G	A	G	A	G	A	A	A	A	G	A	A	C	C	A	C	A	G	PoolThree_Hiplex1
EIF3E.7	A	C	T	G	T	G	G	C	T	G	A	T	A	A	A	G	G	A	A	G	PoolThree_Hiplex1
ELP3.5	C	T	A	T	T	C	G	G	T	G	T	C	T	T	G	T	C	T	G	T	PoolThree_Hiplex1
ELP3.6	G	C	A	G	A	G	T	G	T	T	T	A	T	G	A	A	G	A	T	G	PoolThree_Hiplex1
ELP3.7	G	C	A	A	T	G	A	T	A	T	C	C	A	C	C	A	G	G	C	G	PoolThree_Hiplex1
EP300.5	C	C	G	A	G	A	A	T	G	T	G	G	T	G	G	A	A	C	C	G	PoolThree_Hiplex1
EP300.6	G	A	A	G	G	T	G	C	A	G	C	A	G	G	A	A	G	T	G	A	PoolThree_Hiplex1
EP300.7	A	C	A	G	A	A	T	T	G	G	G	A	C	T	A	A	C	C	A	A	PoolThree_Hiplex1
EP400.5	C	G	C	T	C	C	C	T	C	A	G	C	A	A	G	C	C	C	G	T	PoolThree_Hiplex1
EP400.6	G	A	A	G	A	G	G	T	G	G	G	C	A	G	A	G	G	C	C	G	PoolThree_Hiplex1
EP400.7	G	G	A	G	C	C	A	C	T	C	A	C	A	G	G	C	G	C	G	A	PoolThree_Hiplex1
EPC2.5	T	T	G	C	C	G	C	G	G	T	A	G	A	T	A	G	G	C	A	G	PoolThree_Hiplex1
EPC2.6	G	C	A	A	G	G	A	G	G	C	G	A	A	T	T	G	G	C	A	G	PoolThree_Hiplex1
EPC2.7	A	C	A	G	A	C	A	C	A	T	C	C	A	A	A	A	G	C	A	C	PoolThree_Hiplex1
ERCC1.5	G	C	T	C	T	G	T	G	T	A	G	A	T	C	G	G	A	A	T	A	PoolThree_Hiplex1
ERCC1.6	G	G	T	G	C	A	G	G	T	T	G	T	G	G	T	A	G	C	G	G	PoolThree_Hiplex1
ERCC1.7	G	G	A	C	C	C	T	G	G	G	A	A	G	G	A	C	A	A	A	G	PoolThree_Hiplex1
ERCC2.1	G	C	G	G	G	A	G	C	T	C	A	A	A	C	G	C	A	C	G	C	PoolThree_Hiplex1
ERCC2.2	C	G	G	G	A	A	G	A	C	A	G	T	A	T	C	C	C	T	G	T	PoolThree_Hiplex1
ERCC2.5	T	G	C	C	A	T	G	A	T	C	A	G	G	G	C	C	A	A	C	A	PoolThree_Hiplex1
ERCC2.6	G	G	C	C	T	C	G	T	C	G	A	A	G	A	C	C	A	C	G	A	PoolThree_Hiplex1
ERCC2.7	T	G	A	G	C	G	T	C	A	A	C	C	T	C	A	C	C	C	G	C	PoolThree_Hiplex1
ERCC6.5	G	T	A	C	C	T	C	T	C	C	T	T	T	C	G	T	T	C	T	G	PoolThree_Hiplex1
ERCC6.6	A	G	A	A	T	T	G	C	C	A	C	T	C	T	G	A	A	C	G	G	PoolThree_Hiplex1
ERCC6.7	G	C	A	A	T	C	A	A	G	C	A	A	G	A	A	A	G	T	G	G	PoolThree_Hiplex1
ESR1.5	A	C	C	G	T	A	G	A	C	C	T	G	C	G	C	G	T	T	G	G	PoolThree_Hiplex1
ESR1.6	A	G	G	A	A	A	G	G	C	G	A	C	A	G	C	T	G	C	G	G	PoolThree_Hiplex1
ESR1.7	G	A	A	G	T	G	G	G	A	A	T	G	A	T	G	A	A	A	G	G	PoolThree_Hiplex1
EZH1.5	G	C	T	T	C	A	T	T	G	A	C	T	G	A	A	C	A	G	G	T	PoolThree_Hiplex1
EZH1.6	G	A	A	T	C	A	G	T	A	C	T	C	A	G	A	T	G	A	G	G	PoolThree_Hiplex1
EZH1.7	G	C	G	T	T	T	A	T	A	T	A	C	A	T	T	A	G	G	G	G	PoolThree_Hiplex1
EZH2.5	C	A	G	A	A	G	G	A	A	A	T	T	T	C	C	G	A	G	G	T	PoolThree_Hiplex1
EZH2.6	G	G	G	A	A	G	C	A	G	G	G	A	C	T	G	A	A	A	C	G	PoolThree_Hiplex1
EZH2.7	A	C	C	A	A	G	A	A	T	G	G	A	A	A	C	A	G	C	G	A	PoolThree_Hiplex1
FANCC.5	G	C	C	A	A	C	A	G	T	T	G	A	C	C	A	A	T	T	G	T	PoolThree_Hiplex1
FANCC.6	G	A	T	G	A	G	G	A	G	A	G	C	C	T	C	C	A	C	C	A	PoolThree_Hiplex1
FANCC.7	A	G	G	G	T	C	T	T	G	C	A	G	C	A	G	C	A	C	C	A	PoolThree_Hiplex1
FANCM.5	A	A	G	A	A	C	G	C	T	T	T	T	T	C	A	G	A	C	G	T	PoolThree_Hiplex1
FANCM.6	G	C	C	T	T	T	G	C	C	A	G	C	A	G	C	A	G	C	G	G	PoolThree_Hiplex1
FANCM.7	T	C	T	G	A	G	A	G	T	C	C	A	C	T	G	A	G	A	G	G	PoolThree_Hiplex1
FBXW7.5	A	A	A	T	G	A	A	G	T	C	T	C	G	T	T	G	A	A	A	C	PoolThree_Hiplex1
FBXW7.6	A	C	A	T	T	A	G	T	G	G	G	A	C	A	T	A	C	A	G	G	PoolThree_Hiplex1
FBXW7.7	A	A	G	A	T	G	C	A	T	A	C	A	A	C	G	C	A	C	A	G	PoolThree_Hiplex1
FEV.5	G	G	A	C	G	G	G	A	A	G	A	A	C	C	C	G	A	G	C	T	PoolThree_Hiplex1
FEV.6	C	A	T	C	T	C	A	C	C	T	T	T	C	T	G	A	A	C	C	G	PoolThree_Hiplex1
FEV.7	C	C	G	G	C	G	G	C	G	A	T	G	A	G	A	C	A	G	A	G	PoolThree_Hiplex1
FLI1.5	G	T	C	G	G	G	C	C	C	A	G	G	A	T	C	T	G	A	T	A	PoolThree_Hiplex1
FLI1.6	T	C	A	G	T	C	A	G	A	A	G	A	G	G	A	G	C	T	T	G	PoolThree_Hiplex1
FLI1.7	C	C	T	G	G	G	C	A	G	G	T	A	C	C	T	G	G	C	T	G	PoolThree_Hiplex1
GFI1B.5	G	A	C	C	A	A	C	C	T	C	A	A	A	C	G	A	G	A	G	C	PoolThree_Hiplex1
GFI1B.6	G	C	G	G	A	G	G	C	T	G	A	A	G	T	C	C	A	A	G	G	PoolThree_Hiplex1
GFI1B.7	G	G	G	G	T	C	G	G	G	A	C	A	G	C	A	C	A	A	T	G	PoolThree_Hiplex1
GTF3C4.1	A	C	G	A	C	G	G	G	C	C	T	G	C	G	C	C	G	T	C	T	PoolThree_Hiplex1
GTF3C4.5	C	C	G	C	C	T	C	A	T	G	G	T	G	A	C	T	C	G	G	C	PoolThree_Hiplex1
GTF3C4.6	G	G	G	C	G	G	G	A	A	G	G	A	G	C	C	A	G	C	A	G	PoolThree_Hiplex1
GTF3C4.7	C	C	G	T	G	G	A	C	A	C	A	G	A	C	A	C	G	C	G	G	PoolThree_Hiplex1
H1F0.1	C	T	T	C	T	G	A	A	T	G	G	A	C	T	G	G	C	G	C	G	PoolThree_Hiplex1
H1F0.4	G	A	A	T	T	C	C	A	C	G	T	C	C	G	C	C	C	C	T	G	PoolThree_Hiplex1
H1F0.5	G	G	A	G	C	C	A	G	C	G	C	G	G	T	T	C	T	T	C	T	PoolThree_Hiplex1
H1F0.6	G	G	T	C	T	G	C	T	T	G	A	G	G	A	C	A	C	C	G	G	PoolThree_Hiplex1
H1F0.7	G	G	C	T	A	G	C	C	G	G	A	A	G	G	A	C	C	C	C	G	PoolThree_Hiplex1
H1FNT.5	C	C	A	G	C	G	G	A	A	A	A	A	A	C	T	G	T	C	G	G	PoolThree_Hiplex1
H1FNT.6	A	G	T	G	T	G	G	A	G	A	C	G	G	A	A	C	G	C	G	A	PoolThree_Hiplex1
H1FNT.7	C	T	G	G	T	G	A	G	G	C	C	C	A	A	A	G	C	C	G	G	PoolThree_Hiplex1
H1FOO.5	C	C	A	C	C	C	C	C	C	G	G	T	G	C	T	A	C	G	C	A	PoolThree_Hiplex1
H1FOO.6	G	A	G	C	C	A	C	A	G	C	A	G	C	C	T	C	C	C	G	G	PoolThree_Hiplex1
H1FOO.7	T	C	A	G	C	A	G	G	T	A	C	T	T	G	A	A	G	C	G	G	PoolThree_Hiplex1
H1FX.5	G	C	T	G	G	C	C	A	A	G	A	T	C	T	A	C	A	C	C	G	PoolThree_Hiplex1
H1FX.6	C	A	T	G	T	C	C	G	T	G	G	A	G	C	T	C	G	A	G	G	PoolThree_Hiplex1
H1FX.7	C	A	A	G	T	A	C	A	G	C	C	A	G	C	T	G	G	T	G	G	PoolThree_Hiplex1
H2AFJ.5	G	G	G	C	G	G	C	A	A	A	G	T	G	C	G	A	G	C	A	A	PoolThree_Hiplex1
H2AFJ.6	G	T	G	C	A	C	A	G	A	C	T	G	C	T	G	C	G	C	A	A	PoolThree_Hiplex1
H2AFJ.7	T	A	C	G	C	G	G	A	G	C	G	A	G	T	G	G	G	C	G	C	PoolThree_Hiplex1
H2AFV.5	T	T	A	T	C	A	A	G	G	C	T	A	C	C	A	T	A	G	C	T	PoolThree_Hiplex1
H2AFV.6	T	C	T	G	G	A	G	T	A	C	C	T	C	A	C	T	G	C	A	G	PoolThree_Hiplex1
H2AFV.7	A	T	T	T	A	G	G	C	T	G	G	A	G	G	C	A	A	A	G	C	PoolThree_Hiplex1
H2AFX.5	C	G	C	G	C	C	G	G	C	G	C	C	A	A	C	G	C	G	C	T	PoolThree_Hiplex1
H2AFX.6	A	A	G	A	A	G	A	C	C	A	G	C	G	C	C	A	C	C	G	T	PoolThree_Hiplex1
H2AFX.7	G	C	C	G	T	G	T	A	C	A	C	C	G	G	C	T	G	C	T	G	PoolThree_Hiplex1
H2AFY.5	A	G	A	A	G	T	C	C	A	C	C	A	A	G	A	C	G	T	C	C	PoolThree_Hiplex1
H2AFY.6	G	C	C	A	C	C	G	C	C	A	T	G	T	C	G	A	G	C	C	G	PoolThree_Hiplex1
H2AFY.7	G	T	A	C	C	G	C	A	G	C	A	T	C	C	G	C	C	C	C	A	PoolThree_Hiplex1
H2AFY2.5	C	A	A	G	C	T	G	T	C	C	C	G	T	T	C	A	G	C	T	A	PoolThree_Hiplex1
H2AFY2.6	G	G	A	G	T	G	A	C	C	A	T	C	G	C	C	A	G	T	G	G	PoolFour_Hiplex1
H2AFY2.7	A	A	G	G	A	G	C	T	T	C	G	C	A	A	A	T	C	C	C	A	PoolFour_Hiplex1
H2AFZ.5	T	G	T	C	G	A	T	G	A	A	T	A	C	G	G	C	C	C	A	C	PoolFour_Hiplex1
H2AFZ.6	G	G	C	T	G	G	A	A	A	G	G	A	C	T	C	C	G	G	A	A	PoolFour_Hiplex1
H2AFZ.7	A	T	A	G	C	A	A	G	T	T	G	C	A	A	G	T	G	A	C	G	PoolFour_Hiplex1
H3F3B.5	T	T	C	T	T	C	A	C	C	C	C	G	C	C	G	G	T	A	G	A	PoolFour_Hiplex1
H3F3B.6	T	C	T	T	A	C	C	T	G	C	A	G	C	G	C	A	C	C	G	A	PoolFour_Hiplex1
H3F3B.7	A	G	C	T	G	G	C	C	A	C	G	A	A	A	G	C	C	G	C	C	PoolFour_Hiplex1
HAT1.5	T	A	C	C	A	G	C	A	A	T	A	T	A	G	T	A	T	A	A	C	PoolFour_Hiplex1
HAT1.6	G	G	T	A	G	A	A	T	A	T	A	A	G	A	G	T	G	C	A	G	PoolFour_Hiplex1
HAT1.7	A	C	T	G	C	C	A	A	T	T	A	C	C	T	T	A	C	A	C	G	PoolFour_Hiplex1
HDAC1.5	G	G	A	T	T	C	G	G	T	G	A	G	G	C	T	T	C	A	T	T	PoolFour_Hiplex1
HDAC1.6	G	A	G	G	A	C	T	G	T	C	C	A	G	T	A	T	T	C	G	A	PoolFour_Hiplex1
HDAC1.7	G	C	A	C	C	A	T	G	C	A	A	A	G	A	A	G	T	C	C	G	PoolFour_Hiplex1
HDAC10.1	G	A	C	C	G	C	G	C	T	T	G	T	G	T	A	C	C	A	T	G	PoolFour_Hiplex1
HDAC10.5	G	A	C	G	C	T	C	G	A	T	C	T	C	G	C	A	C	T	C	G	PoolFour_Hiplex1
HDAC10.6	G	C	A	G	G	T	T	G	A	C	A	G	T	G	A	A	G	C	C	G	PoolFour_Hiplex1
HDAC10.7	G	C	A	G	C	C	A	C	T	C	C	C	C	A	G	A	G	G	G	G	PoolFour_Hiplex1
HDAC11.1	T	A	G	C	G	C	G	G	C	G	A	G	T	A	C	A	C	G	A	T	PoolFour_Hiplex1
HDAC11.3	A	T	C	C	C	T	T	T	G	A	T	G	C	C	G	G	A	A	A	A	PoolFour_Hiplex1
HDAC11.5	C	C	C	C	A	T	T	T	T	C	C	G	G	C	A	T	C	A	A	A	PoolFour_Hiplex1
HDAC11.6	G	G	A	G	C	T	G	G	A	G	T	G	G	G	G	C	A	C	A	G	PoolFour_Hiplex1
HDAC11.7	G	G	A	G	C	A	C	C	T	G	C	C	C	G	A	C	G	T	G	G	PoolFour_Hiplex1
HDAC2.5	T	T	C	T	T	C	G	G	C	A	G	T	G	G	C	T	T	T	A	T	PoolFour_Hiplex1
HDAC2.6	G	A	T	G	C	T	G	T	T	C	A	T	G	A	A	G	A	C	A	G	PoolFour_Hiplex1
HDAC2.7	G	A	T	A	A	A	T	C	C	A	A	G	G	A	C	A	A	C	A	G	PoolFour_Hiplex1
HDAC3.5	T	A	G	T	G	G	A	A	G	T	T	G	C	C	C	A	C	G	T	C	PoolFour_Hiplex1
HDAC3.6	T	A	T	G	G	G	T	C	A	A	T	G	C	C	A	G	G	C	G	A	PoolFour_Hiplex1
HDAC3.7	G	A	G	C	A	G	A	A	C	T	C	A	A	A	G	A	G	C	C	C	PoolFour_Hiplex1
HDAC4.5	G	C	T	G	C	T	T	C	T	G	C	T	T	G	A	G	C	G	C	C	PoolFour_Hiplex1
HDAC4.6	A	G	G	G	A	G	C	C	G	G	A	C	G	A	A	C	A	C	G	G	PoolFour_Hiplex1
HDAC4.7	G	C	A	G	C	G	C	A	C	A	A	C	C	T	C	C	A	C	A	G	PoolFour_Hiplex1
HDAC5.1	C	C	A	G	C	C	C	T	G	T	G	G	A	G	C	T	A	C	G	G	PoolFour_Hiplex1
HDAC5.3	G	T	T	T	C	T	G	G	A	A	C	T	C	A	G	C	G	A	A	C	PoolFour_Hiplex1
HDAC5.5	A	G	T	T	G	C	T	G	C	T	C	C	C	G	C	A	G	T	G	T	PoolFour_Hiplex1
HDAC5.6	G	A	A	G	C	T	G	T	C	G	A	C	A	C	A	G	C	A	G	G	PoolFour_Hiplex1
HDAC5.7	G	C	A	G	C	A	G	G	G	A	G	G	C	A	T	G	C	C	C	G	PoolFour_Hiplex1
HDAC6.1	G	G	T	G	G	A	A	T	C	C	T	G	G	C	C	G	G	T	T	G	PoolFour_Hiplex1
HDAC6.5	G	A	A	C	C	C	C	C	A	G	T	C	G	C	C	C	C	C	T	C	PoolFour_Hiplex1
HDAC6.6	G	A	A	G	A	A	G	C	T	C	G	G	C	C	A	A	G	C	A	A	PoolFour_Hiplex1
HDAC6.7	G	G	A	G	A	G	G	G	A	C	A	A	C	A	T	G	G	A	G	G	PoolFour_Hiplex1
HDAC7.5	G	G	T	C	C	A	T	G	G	G	C	T	G	C	G	G	C	T	G	A	PoolFour_Hiplex1
HDAC7.6	G	G	T	C	A	A	G	C	A	G	A	A	G	C	T	A	G	C	G	G	PoolFour_Hiplex1
HDAC7.7	G	C	A	G	A	C	T	C	A	C	C	A	G	T	C	A	G	C	A	G	PoolFour_Hiplex1
HDAC8.5	C	C	G	G	A	G	G	A	A	C	C	G	G	C	G	G	A	C	A	G	PoolFour_Hiplex1
HDAC8.6	G	C	G	G	A	A	G	A	T	G	G	A	G	G	A	G	C	C	G	G	PoolFour_Hiplex1
HDAC8.7	C	C	G	T	T	T	G	G	G	G	A	T	C	T	T	G	G	C	C	A	PoolFour_Hiplex1
HDAC9.5	A	G	C	T	T	T	G	A	T	C	C	A	A	T	G	A	T	G	T	G	PoolFour_Hiplex1
HDAC9.6	A	C	G	G	A	C	A	A	C	A	G	G	G	T	C	C	A	C	C	A	PoolFour_Hiplex1
HDAC9.7	G	A	G	A	C	G	C	A	G	A	C	G	C	T	T	A	G	G	C	A	PoolFour_Hiplex1
HELLS.5	T	A	A	A	C	G	A	C	T	A	C	T	T	C	T	C	G	T	T	T	PoolFour_Hiplex1
HELLS.6	T	C	A	C	T	G	G	A	G	G	A	G	T	G	A	T	G	C	G	A	PoolFour_Hiplex1
HELLS.7	T	G	A	G	T	G	T	C	C	A	G	G	C	A	T	G	C	C	A	G	PoolFour_Hiplex1
HIF1AN.5	G	C	A	G	T	T	A	T	A	G	C	T	T	C	C	C	G	A	C	T	PoolFour_Hiplex1
HIF1AN.6	G	G	A	T	G	T	A	A	A	G	A	A	C	A	T	C	A	C	C	A	PoolFour_Hiplex1
HIF1AN.7	C	A	G	G	A	T	A	T	A	C	A	G	C	A	G	C	G	A	G	G	PoolFour_Hiplex1
HIRA.5	G	T	T	G	C	G	A	A	C	T	T	G	G	T	C	C	C	G	T	C	PoolFour_Hiplex1
HIRA.6	G	A	T	G	C	T	G	T	T	A	A	A	G	A	A	T	G	C	C	G	PoolFour_Hiplex1
HIRA.7	C	A	T	G	T	G	T	G	A	A	C	T	G	T	G	T	G	C	G	G	PoolFour_Hiplex1
HIRIP3.5	T	A	A	G	T	A	C	C	T	C	C	G	C	C	G	C	A	C	G	A	PoolFour_Hiplex1
HIRIP3.6	G	C	T	T	C	T	C	C	T	C	G	G	G	C	T	C	C	A	G	G	PoolFour_Hiplex1
HIRIP3.7	G	C	A	G	G	C	A	C	T	G	A	A	G	C	G	G	C	T	G	G	PoolFour_Hiplex1
HIST1H1A.5	C	T	T	C	T	C	C	A	C	G	T	C	G	T	A	G	C	C	T	G	PoolFour_Hiplex1
HIST1H1A.6	C	T	C	A	G	G	A	G	C	A	G	C	A	G	A	A	G	C	G	G	PoolFour_Hiplex1
HIST1H1A.7	G	T	T	G	A	G	C	T	T	G	A	A	G	G	A	A	C	C	C	G	PoolFour_Hiplex1
HIST1H1B.5	G	G	G	A	T	T	T	C	T	C	C	A	C	C	G	G	C	G	C	T	PoolFour_Hiplex1
HIST1H1B.6	G	A	A	G	A	A	G	G	C	G	A	A	G	A	A	G	C	C	C	G	PoolFour_Hiplex1
HIST1H1B.7	G	A	A	G	A	G	C	C	C	T	A	A	G	A	A	G	G	C	C	A	PoolFour_Hiplex1
HIST1H1C.5	G	G	G	G	G	A	C	C	A	G	A	C	G	C	C	T	T	A	C	G	PoolFour_Hiplex1
HIST1H1C.6	T	A	A	G	A	G	C	C	C	A	A	A	G	A	A	G	G	C	C	A	PoolFour_Hiplex1
HIST1H1C.7	G	G	C	C	C	C	T	G	T	A	A	A	G	A	A	G	A	A	G	G	PoolFour_Hiplex1
HIST1H1D.1	C	G	C	G	C	T	T	A	A	G	A	A	A	G	C	G	C	T	T	G	PoolFour_Hiplex1
HIST1H1D.5	G	G	T	G	T	T	T	T	T	T	C	T	G	C	G	G	G	T	G	C	PoolFour_Hiplex1
HIST1H1D.6	T	G	A	G	C	T	T	A	T	C	A	C	C	A	A	G	G	C	A	G	PoolFour_Hiplex1
HIST1H1D.7	A	A	G	A	A	G	G	C	A	G	G	C	G	C	A	A	C	T	G	C	PoolFour_Hiplex1
HIST1H1E.5	G	G	C	C	G	C	T	C	T	C	A	A	G	A	A	A	G	C	G	C	PoolFour_Hiplex1
HIST1H1E.6	G	A	A	G	A	A	G	C	C	C	A	A	G	A	A	G	G	C	G	A	PoolFour_Hiplex1
HIST1H1E.7	G	G	C	G	C	C	C	A	A	G	A	G	C	C	C	A	G	C	G	A	PoolFour_Hiplex1
HIST1H1T.5	C	T	C	T	A	C	G	T	C	G	T	A	G	C	C	A	G	C	A	G	PoolFour_Hiplex1
HIST1H1T.6	A	A	C	T	T	C	C	A	A	C	C	A	A	G	A	A	G	C	G	A	PoolFour_Hiplex1
HIST1H1T.7	G	G	G	A	A	T	C	C	T	G	G	T	G	C	A	A	A	C	C	A	PoolFour_Hiplex1
HIST3H3.5	G	C	G	C	A	A	G	T	C	A	A	C	G	G	G	T	G	G	C	A	PoolFour_Hiplex1
HIST3H3.6	G	G	C	G	T	G	C	G	A	G	T	C	T	T	A	C	C	T	G	G	PoolFour_Hiplex1
HIST3H3.7	C	A	G	T	G	G	A	C	T	T	C	T	G	G	T	A	G	C	G	G	PoolFour_Hiplex1
HJURP.1	G	G	G	T	A	C	G	C	T	G	C	G	C	G	C	C	A	T	G	G	PoolFour_Hiplex1
HJURP.2	G	C	T	G	A	C	C	T	A	C	G	A	G	A	C	G	C	C	A	C	PoolFour_Hiplex1
HJURP.5	C	C	A	G	T	C	G	C	C	G	C	C	G	C	T	T	C	C	A	G	PoolFour_Hiplex1
HJURP.6	G	C	C	C	T	T	C	G	A	G	G	A	C	A	C	C	C	C	G	G	PoolFour_Hiplex1
HJURP.7	G	G	T	G	A	G	G	C	C	A	G	T	G	A	A	G	G	C	A	G	PoolFour_Hiplex1
HLCS.5	A	A	G	G	T	T	C	A	G	G	C	T	T	C	G	G	C	T	C	T	PoolFour_Hiplex1
HLCS.6	G	A	A	G	A	A	C	C	C	A	A	A	C	A	A	A	G	G	A	G	PoolFour_Hiplex1
HLCS.7	G	C	T	G	G	G	G	A	C	A	G	T	G	A	C	A	G	G	G	G	PoolFour_Hiplex1
HLTF.1	G	T	T	G	G	A	C	T	A	C	G	C	T	A	T	T	A	C	A	C	PoolFour_Hiplex1
HLTF.5	A	A	A	G	T	T	G	G	A	T	A	T	G	A	G	A	G	G	C	G	PoolFour_Hiplex1
HLTF.6	A	A	G	G	C	A	G	A	T	G	G	A	C	T	A	A	G	C	A	A	PoolFour_Hiplex1
HLTF.7	A	C	A	G	T	C	T	G	A	A	A	C	T	A	A	A	G	G	C	A	PoolFour_Hiplex1
HMG20A.5	G	G	A	G	C	G	T	T	A	C	A	T	G	A	A	G	G	A	A	C	PoolFour_Hiplex1
HMG20A.6	C	A	G	C	A	G	A	A	G	G	C	A	A	T	G	A	A	C	A	G	PoolFour_Hiplex1
HMG20A.7	G	G	A	A	C	A	G	T	A	T	C	A	G	A	A	A	A	C	A	G	PoolFour_Hiplex1
HMG20B.5	G	T	C	A	A	G	C	A	A	G	A	G	C	G	C	G	G	C	G	A	PoolFour_Hiplex1
HMG20B.6	C	G	G	G	A	A	A	G	G	G	C	A	G	A	T	C	C	G	G	G	PoolFour_Hiplex1
HMG20B.7	G	A	G	T	T	C	T	T	G	G	A	C	C	A	A	A	A	C	A	A	PoolFour_Hiplex1
HMGA1.5	A	A	G	C	A	G	C	C	T	C	C	G	G	T	G	A	G	T	C	C	PoolFour_Hiplex1
HMGA1.6	T	A	G	A	A	A	A	C	C	A	C	C	A	C	A	A	C	T	C	C	PoolFour_Hiplex1
HMGA1.7	G	G	G	T	C	A	C	T	G	C	T	C	C	T	C	C	T	C	C	G	PoolFour_Hiplex1
HMGA2.1	C	G	T	C	C	T	C	T	C	T	T	C	T	G	A	G	G	C	G	C	PoolFour_Hiplex1
HMGA2.2	A	G	C	G	C	A	C	G	C	G	G	T	G	A	G	G	G	C	G	C	PoolFour_Hiplex1
HMGA2.5	C	A	G	C	C	G	T	C	C	A	C	T	T	C	A	G	C	C	C	A	PoolFour_Hiplex1
HMGA2.6	A	G	A	C	C	C	A	G	G	G	G	A	A	G	A	C	C	C	A	A	PoolFour_Hiplex1
HMGA2.7	G	C	C	C	T	C	T	C	C	T	A	A	G	A	G	A	C	C	C	A	PoolFour_Hiplex1
HMGB1.5	T	T	T	T	G	T	G	C	A	A	A	C	T	T	G	T	C	G	G	G	PoolFour_Hiplex1
HMGB1.6	G	G	A	G	A	T	C	C	T	A	A	G	A	A	G	C	C	G	A	G	PoolFour_Hiplex1
HMGB1.7	A	A	A	A	C	C	T	A	T	A	T	C	C	C	T	C	C	C	A	A	PoolFour_Hiplex1
HMGB2.5	T	T	T	T	G	C	C	C	C	G	C	G	G	C	T	T	G	T	T	G	PoolFour_Hiplex1
HMGB2.6	A	A	G	A	T	C	A	A	A	A	G	T	G	A	A	C	A	C	C	C	PoolFour_Hiplex1
HMGB2.7	G	A	A	G	T	G	T	T	C	G	G	A	G	A	G	A	T	G	G	A	PoolFour_Hiplex1
HMGB3.1	C	T	G	C	A	C	A	A	A	G	A	A	G	G	C	A	T	A	A	G	PoolFour_Hiplex1
HMGB3.2	G	T	T	C	T	T	T	G	C	A	G	A	C	G	A	T	G	T	C	C	PoolFour_Hiplex1
HMGB3.3	G	A	A	G	T	G	C	T	C	T	G	A	G	A	G	G	T	G	G	A	PoolFour_Hiplex1
HMGB3.5	G	G	C	G	G	A	A	T	T	C	T	G	A	A	C	A	G	A	A	C	PoolFour_Hiplex1
HMGB3.6	G	G	G	G	T	T	T	G	T	G	G	A	T	T	T	G	A	T	C	T	PoolFour_Hiplex1
HMGB3.7	G	G	A	A	G	A	G	G	A	A	G	A	T	G	A	A	G	A	A	G	PoolFour_Hiplex1
HMGB4.5	C	A	T	T	T	G	C	C	T	T	A	G	G	C	T	T	T	A	G	C	PoolFour_Hiplex1
HMGB4.6	T	C	A	G	C	T	A	G	A	A	A	C	C	G	G	T	G	C	A	G	PoolFour_Hiplex1
HMGB4.7	G	T	C	T	T	G	G	C	A	G	A	A	G	A	G	T	A	G	G	A	PoolFour_Hiplex1
HMGN1.5	C	C	G	C	A	G	G	T	C	A	G	C	T	C	C	G	C	C	G	A	PoolFour_Hiplex1
HMGN1.6	T	C	A	G	A	A	A	C	C	T	C	C	T	G	C	A	A	A	A	G	PoolFour_Hiplex1
HMGN1.7	G	C	C	G	C	C	G	C	T	C	A	C	C	T	T	C	C	T	C	T	PoolFour_Hiplex1
HMGN2.5	A	C	G	T	A	C	C	T	T	T	C	T	C	T	T	G	G	G	C	A	PoolFour_Hiplex1
HMGN2.6	G	C	G	C	C	A	C	G	T	A	C	C	T	T	T	C	T	C	T	T	PoolFour_Hiplex1
HMGN2.7	T	T	T	T	A	G	G	C	A	C	A	G	A	A	A	G	C	T	G	A	PoolFour_Hiplex1
HMGN3.5	G	G	T	T	C	A	G	G	T	T	T	T	G	G	T	G	G	A	G	C	PoolFour_Hiplex1
HMGN3.6	C	T	A	G	T	C	T	C	C	A	G	A	G	A	A	T	A	C	A	G	PoolFour_Hiplex1
HMGN3.7	C	C	T	G	G	A	G	C	A	A	A	G	A	T	T	A	G	C	A	G	PoolFour_Hiplex1
HMGN4.5	T	T	T	C	T	G	G	G	A	C	T	G	G	A	G	T	G	T	A	G	PoolFour_Hiplex1
HMGN4.6	A	A	G	G	G	A	G	A	G	A	A	G	C	T	T	C	C	C	A	A	PoolFour_Hiplex1
HMGN4.7	A	G	G	T	G	A	T	A	A	A	G	C	A	A	A	G	G	T	G	A	PoolFour_Hiplex1
HMGN5.1	G	G	C	T	T	C	A	C	C	T	C	T	G	G	T	G	T	A	A	C	PoolFour_Hiplex1
HMGN5.4	C	T	G	C	A	G	G	T	C	A	A	G	G	T	G	A	T	A	T	G	PoolFour_Hiplex1
HMGN5.5	A	G	G	T	C	A	A	G	G	T	G	A	T	A	T	G	A	G	G	C	PoolFour_Hiplex1
HMGN5.6	T	G	G	A	G	A	A	G	C	C	A	A	A	A	T	T	A	C	A	G	PoolFour_Hiplex1
HMGN5.7	T	C	A	A	G	G	T	G	A	T	A	T	G	A	G	G	C	A	G	G	PoolFour_Hiplex1
HNRNPK.5	A	T	G	C	C	G	T	C	G	T	A	A	C	G	G	T	C	T	C	C	PoolFour_Hiplex1
HNRNPK.6	G	T	A	T	C	T	T	C	T	C	C	A	G	A	A	T	G	C	T	G	PoolFour_Hiplex1
HNRNPK.7	A	G	A	A	T	G	C	C	T	C	C	T	G	G	T	C	G	G	G	G	PoolFour_Hiplex1
HP1BP3.5	A	G	C	T	G	A	G	C	T	C	C	T	A	C	T	A	T	A	A	G	PoolFour_Hiplex1
HP1BP3.6	G	G	A	A	C	C	T	G	A	G	A	A	T	G	A	A	G	A	G	A	PoolFour_Hiplex1
HP1BP3.7	G	G	C	C	C	A	G	A	A	A	C	A	A	A	C	A	C	C	G	A	PoolFour_Hiplex1
HR.1	G	G	T	G	C	A	G	T	C	C	A	T	C	T	C	G	A	G	G	C	PoolFour_Hiplex1
HR.2	G	T	C	T	C	A	C	G	A	T	G	C	C	G	T	T	C	T	C	T	PoolFour_Hiplex1
HR.5	T	G	G	T	G	C	A	G	T	C	C	A	T	C	T	C	G	A	G	G	PoolFive_Hiplex1
HR.6	G	C	A	G	C	A	A	A	G	A	G	G	G	A	C	T	G	C	G	C	PoolFive_Hiplex1
HR.7	G	A	A	G	T	G	C	C	A	G	G	A	G	G	G	C	C	T	G	G	PoolFive_Hiplex1
HSPBAP1.5	G	A	T	C	A	C	A	G	G	A	G	T	G	G	T	C	G	C	C	T	PoolFive_Hiplex1
HSPBAP1.6	G	G	G	A	T	G	A	A	A	A	G	C	A	T	G	A	G	C	A	C	PoolFive_Hiplex1
HSPBAP1.7	A	G	C	C	T	G	G	T	T	A	A	A	C	C	C	C	A	C	T	G	PoolFive_Hiplex1
ID2.1	G	G	C	T	C	A	T	C	G	G	G	T	C	G	T	C	C	A	C	A	PoolFive_Hiplex1
ID2.5	G	C	G	A	G	T	C	C	A	G	G	G	C	G	A	T	C	T	G	C	PoolFive_Hiplex1
ID2.6	A	G	C	C	T	G	T	C	G	G	A	C	C	A	C	A	G	C	C	T	PoolFive_Hiplex1
ID2.7	T	C	C	G	G	G	A	G	A	T	G	C	C	C	A	G	G	C	T	G	PoolFive_Hiplex1
IKZF1.5	C	T	C	C	A	A	G	A	G	T	G	A	C	A	G	A	G	T	C	G	PoolFive_Hiplex1
IKZF1.6	G	A	A	T	G	G	G	G	A	A	G	A	A	T	G	T	G	C	G	G	PoolFive_Hiplex1
IKZF1.7	G	C	T	T	T	G	C	T	G	T	C	C	T	C	C	C	G	A	G	G	PoolFive_Hiplex1
INCENP.5	C	A	G	C	A	C	G	G	G	T	C	A	C	A	C	G	C	C	G	C	PoolFive_Hiplex1
INCENP.6	G	A	T	G	C	T	G	A	C	T	A	A	G	A	A	G	C	C	C	G	PoolFive_Hiplex1
INCENP.7	G	C	A	A	A	C	C	T	G	G	C	A	C	T	C	T	G	C	G	G	PoolFive_Hiplex1
ING2.5	G	A	C	T	A	T	T	A	A	T	T	A	G	T	G	C	T	C	T	C	PoolFive_Hiplex1
ING2.6	G	C	A	G	C	G	A	C	T	C	C	A	C	G	C	A	C	T	C	A	PoolFive_Hiplex1
ING2.7	G	C	A	G	C	A	G	C	A	A	C	T	G	T	A	C	T	C	G	T	PoolFive_Hiplex1
INO80.5	C	T	T	G	G	A	G	A	G	G	G	C	C	C	T	C	C	G	G	T	PoolFive_Hiplex1
INO80.6	C	A	G	G	A	T	G	A	T	A	G	A	C	C	T	A	C	T	G	G	PoolFive_Hiplex1
INO80.7	G	C	T	T	T	G	T	C	T	G	C	C	C	T	A	A	G	C	G	G	PoolFive_Hiplex1
IRF4.5	C	G	G	A	G	A	G	T	T	C	G	G	C	A	T	G	A	G	C	G	PoolFive_Hiplex1
IRF4.6	C	A	C	G	C	G	G	G	G	C	A	T	G	A	A	C	C	T	G	G	PoolFive_Hiplex1
IRF4.7	G	C	A	A	C	G	G	G	A	A	G	C	T	C	C	G	C	C	A	G	PoolFive_Hiplex1
IRX1.5	C	C	C	C	G	G	T	C	G	G	C	C	C	G	A	C	G	A	G	G	PoolFive_Hiplex1
IRX1.6	G	G	A	G	A	A	G	G	C	C	G	A	G	G	A	C	G	A	C	G	PoolFive_Hiplex1
IRX1.7	G	A	G	A	C	A	G	C	C	A	C	G	A	G	C	C	C	C	G	A	PoolFive_Hiplex1
JARID2.5	A	T	C	G	G	T	C	G	G	C	T	C	A	G	G	A	C	T	T	A	PoolFive_Hiplex1
JARID2.6	G	C	A	G	A	G	G	G	T	G	G	A	A	C	T	T	G	T	G	G	PoolFive_Hiplex1
JARID2.7	G	A	A	T	G	G	G	C	T	C	A	T	C	C	A	C	G	G	C	G	PoolFive_Hiplex1
JHDM1D.1	G	G	T	T	C	A	C	G	T	C	G	T	A	C	G	G	C	T	G	C	PoolFive_Hiplex1
JHDM1D.5	C	A	C	A	C	A	C	A	G	T	A	C	A	C	G	G	G	C	G	G	PoolFive_Hiplex1
JHDM1D.6	A	T	A	C	A	A	A	G	C	A	C	A	G	A	C	T	G	C	A	G	PoolFive_Hiplex1
JHDM1D.7	A	A	A	G	A	T	G	G	C	C	G	G	A	G	C	G	G	C	G	G	PoolFive_Hiplex1
JMJD4.5	G	G	T	A	G	C	C	T	T	C	G	T	C	T	C	G	G	A	G	C	PoolFive_Hiplex1
JMJD4.6	G	A	A	A	C	G	G	T	G	A	G	G	A	C	C	A	G	C	C	T	PoolFive_Hiplex1
JMJD4.7	G	C	C	C	C	G	C	A	C	A	A	A	G	T	C	G	G	C	G	T	PoolFive_Hiplex1
JUN.5	G	G	T	C	C	G	A	G	T	T	C	T	T	G	G	C	G	C	G	G	PoolFive_Hiplex1
JUN.6	T	G	A	G	C	A	G	G	A	G	G	G	C	T	T	C	G	C	C	G	PoolFive_Hiplex1
JUN.7	G	C	G	G	C	T	G	C	A	G	G	C	C	C	T	G	A	A	G	G	PoolFive_Hiplex1
JUNB.1	G	C	G	C	T	T	T	G	A	G	A	C	T	C	C	G	G	T	A	G	PoolFive_Hiplex1
JUNB.2	T	A	G	C	T	G	T	G	T	A	T	G	A	G	T	C	G	T	C	G	PoolFive_Hiplex1
JUNB.5	G	G	C	G	C	T	T	T	G	A	G	A	C	T	C	C	G	G	T	A	PoolFive_Hiplex1
JUNB.6	G	G	C	G	A	G	C	T	T	G	A	G	A	G	A	C	G	C	G	C	PoolFive_Hiplex1
JUNB.7	G	G	G	G	T	A	A	A	A	G	T	A	C	T	G	T	C	C	C	G	PoolFive_Hiplex1
JUND.5	T	G	G	T	G	A	C	C	A	G	C	C	C	G	T	T	G	G	A	C	PoolFive_Hiplex1
JUND.6	G	A	G	G	A	G	C	A	G	G	A	G	T	T	C	G	C	C	G	A	PoolFive_Hiplex1
JUND.7	G	C	T	G	A	G	C	C	T	G	A	G	T	G	A	G	C	A	G	G	PoolFive_Hiplex1
KAT2A.5	A	A	T	C	G	G	G	G	C	T	G	A	A	G	C	C	G	G	G	C	PoolFive_Hiplex1
KAT2A.6	G	C	T	G	G	G	G	A	C	T	G	A	A	G	G	G	G	C	C	G	PoolFive_Hiplex1
KAT2A.7	G	C	A	G	C	G	C	G	C	C	A	G	T	C	A	G	A	G	G	A	PoolFive_Hiplex1
KAT2B.1	G	C	G	C	T	T	T	C	T	T	C	A	C	G	G	C	G	A	T	T	PoolFive_Hiplex1
KAT2B.5	G	G	G	C	G	C	C	T	G	C	G	G	T	C	C	G	G	C	G	A	PoolFive_Hiplex1
KAT2B.6	G	A	A	A	T	T	G	T	C	C	C	A	G	C	C	A	C	A	G	G	PoolFive_Hiplex1
KAT2B.7	G	C	A	A	G	G	T	T	G	G	A	A	G	A	G	C	G	C	A	G	PoolFive_Hiplex1
KAT5.5	G	C	G	T	G	A	A	G	G	A	C	A	T	C	A	G	T	G	G	C	PoolFive_Hiplex1
KAT5.6	G	C	T	G	C	C	G	C	C	T	A	C	C	C	G	T	G	C	T	G	PoolFive_Hiplex1
KAT5.7	G	G	T	T	C	C	G	C	C	G	C	A	G	C	A	C	G	G	G	T	PoolFive_Hiplex1
KAT6A.5	T	G	A	T	A	G	C	C	A	A	T	C	G	T	A	A	C	T	G	C	PoolFive_Hiplex1
KAT6A.6	A	A	A	C	C	G	A	G	A	A	A	A	G	A	A	G	C	C	A	G	PoolFive_Hiplex1
KAT6A.7	G	A	G	G	G	C	T	T	G	G	C	A	G	A	G	T	C	T	G	G	PoolFive_Hiplex1
KAT6B.5	A	T	G	C	G	G	T	C	A	G	T	A	C	T	T	C	C	C	A	T	PoolFive_Hiplex1
KAT6B.6	G	T	G	G	A	G	G	T	G	C	T	G	C	A	G	A	G	T	G	G	PoolFive_Hiplex1
KAT6B.7	A	A	C	G	C	G	C	T	G	T	G	A	A	T	A	A	T	G	G	G	PoolFive_Hiplex1
KAT7.5	C	T	G	A	C	T	A	C	G	G	G	T	C	A	C	T	C	T	T	C	PoolFive_Hiplex1
KAT7.6	A	C	A	G	A	C	A	G	T	T	C	A	G	A	A	A	G	T	G	A	PoolFive_Hiplex1
KAT7.7	C	A	A	G	A	C	A	A	C	T	C	A	C	C	A	T	G	T	G	C	PoolFive_Hiplex1
KAT8.5	C	G	G	C	G	A	G	C	C	G	G	A	A	G	T	C	A	C	G	G	PoolFive_Hiplex1
KAT8.6	G	C	A	C	C	C	A	G	G	A	C	C	A	G	T	A	G	C	T	G	PoolFive_Hiplex1
KAT8.7	G	T	C	T	C	G	A	G	T	G	A	A	C	G	A	C	C	A	G	G	PoolFive_Hiplex1
KDM1A.5	G	G	C	C	A	C	C	T	C	A	G	A	C	C	C	G	T	T	C	T	PoolFive_Hiplex1
KDM1A.6	G	C	T	T	C	A	G	C	A	C	A	C	C	C	A	G	G	G	G	A	PoolFive_Hiplex1
KDM1A.7	G	A	A	G	A	A	G	G	C	G	G	C	A	G	C	C	G	C	G	G	PoolFive_Hiplex1
KDM2A.5	G	T	A	C	T	A	T	A	G	G	A	A	C	T	C	C	A	G	T	G	PoolFive_Hiplex1
KDM2A.6	G	G	C	C	T	C	A	C	A	G	G	T	G	T	T	A	A	C	C	G	PoolFive_Hiplex1
KDM2A.7	G	G	C	T	C	C	T	G	A	C	A	C	A	A	T	C	G	G	G	G	PoolFive_Hiplex1
KDM2B.5	C	C	A	G	C	G	A	T	A	C	G	A	C	G	A	G	A	A	C	G	PoolFive_Hiplex1
KDM2B.6	G	A	A	G	G	G	C	C	T	G	A	A	A	G	C	T	C	T	G	G	PoolFive_Hiplex1
KDM2B.7	G	G	C	G	G	G	G	A	A	G	G	A	A	G	A	C	A	C	G	G	PoolFive_Hiplex1
KDM3A.5	C	C	A	C	A	C	C	G	A	C	G	T	T	A	C	C	A	A	G	A	PoolFive_Hiplex1
KDM3A.6	C	A	T	A	C	T	C	C	A	A	A	C	C	C	A	C	A	C	C	G	PoolFive_Hiplex1
KDM3A.7	G	G	A	G	T	G	C	T	G	G	A	A	A	C	A	A	G	G	G	C	PoolFive_Hiplex1
KDM3B.5	C	T	G	C	G	C	T	G	C	G	C	A	C	T	C	G	A	G	C	C	PoolFive_Hiplex1
KDM3B.6	G	T	A	G	A	C	A	G	T	A	A	T	G	G	G	A	G	C	G	A	PoolFive_Hiplex1
KDM3B.7	G	A	A	G	T	A	A	C	T	C	A	C	C	T	C	T	C	C	C	G	PoolFive_Hiplex1
KDM4A.2	C	C	C	A	A	G	G	A	G	C	T	C	A	T	C	G	G	G	C	A	PoolFive_Hiplex1
KDM4A.5	A	A	G	G	T	C	A	T	T	A	T	C	C	T	A	G	C	A	C	T	PoolFive_Hiplex1
KDM4A.6	G	T	A	T	C	T	T	C	T	G	T	A	A	G	A	A	G	C	G	G	PoolFive_Hiplex1
KDM4A.7	A	G	G	T	T	G	T	T	C	C	T	C	C	A	A	A	A	G	A	G	PoolFive_Hiplex1
KDM4B.1	C	G	T	G	G	C	C	T	A	C	A	T	A	G	A	G	T	C	G	C	PoolFive_Hiplex1
KDM4B.5	G	G	C	T	C	C	C	T	G	C	G	A	C	T	C	T	A	T	G	T	PoolFive_Hiplex1
KDM4B.6	G	T	A	T	G	A	T	G	A	C	A	T	C	G	A	C	G	A	C	G	PoolFive_Hiplex1
KDM4B.7	T	C	A	C	C	A	G	G	T	A	C	T	G	T	A	C	C	C	C	G	PoolFive_Hiplex1
KDM4C.5	A	A	C	C	A	G	C	A	T	G	G	T	A	G	C	C	A	T	A	T	PoolFive_Hiplex1
KDM4C.6	T	G	C	A	T	G	G	C	A	C	A	C	C	G	A	A	G	A	C	A	PoolFive_Hiplex1
KDM4C.7	A	A	G	T	A	A	G	A	A	A	A	G	C	A	T	C	C	C	G	A	PoolFive_Hiplex1
KDM4D.5	G	C	G	A	T	A	C	T	C	C	C	C	C	A	C	A	G	T	C	A	PoolFive_Hiplex1
KDM4D.6	G	T	T	A	C	C	C	A	G	G	A	G	A	G	C	A	G	C	G	C	PoolFive_Hiplex1
KDM4D.7	G	T	G	A	A	G	A	G	C	A	C	A	C	A	A	G	G	G	T	G	PoolFive_Hiplex1
KDM4E.5	C	A	C	A	G	C	C	C	C	G	A	G	A	A	A	T	G	T	C	T	PoolFive_Hiplex1
KDM4E.6	G	G	G	T	T	G	C	A	C	A	A	T	G	C	G	C	A	C	A	A	PoolFive_Hiplex1
KDM4E.7	T	T	G	T	G	G	A	A	C	A	C	A	C	A	G	A	G	C	C	C	PoolFive_Hiplex1
KDM5A.1	T	A	T	C	G	G	C	C	G	C	A	T	C	C	G	G	C	C	T	T	PoolFive_Hiplex1
KDM5A.5	G	C	C	C	C	G	T	C	T	T	T	G	A	G	C	C	G	A	G	T	PoolFive_Hiplex1
KDM5A.6	G	G	A	A	A	C	C	A	G	A	G	A	T	A	C	A	G	C	C	A	PoolFive_Hiplex1
KDM5A.7	G	T	G	T	C	C	T	A	A	A	T	G	T	G	T	C	G	C	C	G	PoolFive_Hiplex1
KDM5B.5	T	C	G	A	A	G	A	C	C	G	G	G	C	A	C	T	C	G	G	G	PoolFive_Hiplex1
KDM5B.6	A	G	G	G	C	C	T	C	T	C	C	A	G	T	G	A	G	C	G	G	PoolFive_Hiplex1
KDM5B.7	G	C	G	G	C	C	A	C	C	A	C	A	C	T	G	C	A	C	C	C	PoolFive_Hiplex1
KDM5C.5	G	C	C	C	A	G	C	T	A	G	G	C	T	C	G	A	A	C	A	C	PoolFive_Hiplex1
KDM5C.6	G	A	A	G	C	T	A	G	A	C	C	T	G	A	A	C	C	T	G	G	PoolFive_Hiplex1
KDM5C.7	G	G	G	C	T	A	C	C	C	G	A	G	C	C	C	A	C	C	G	A	PoolFive_Hiplex1
KDM5D.5	G	G	C	T	C	A	A	A	A	A	C	C	G	G	G	C	A	C	T	C	PoolFive_Hiplex1
KDM5D.6	G	A	A	G	A	A	C	T	G	C	C	T	G	A	G	T	G	A	G	G	PoolFive_Hiplex1
KDM5D.7	C	C	A	A	A	G	G	C	T	A	A	A	T	G	A	A	C	T	G	G	PoolFive_Hiplex1
KDM6A.5	T	A	C	A	G	C	A	A	C	A	A	G	C	T	C	A	T	T	C	A	PoolFive_Hiplex1
KDM6A.6	G	A	G	A	T	G	C	T	G	G	G	A	A	G	G	C	C	C	A	G	PoolFive_Hiplex1
KDM6A.7	T	G	A	G	G	A	A	A	A	G	A	A	A	A	T	G	G	C	G	G	PoolFive_Hiplex1
KDM6B.5	C	A	A	A	G	G	C	T	T	C	C	C	G	T	G	C	A	G	C	G	PoolFive_Hiplex1
KDM6B.6	G	T	A	G	C	C	A	G	G	C	C	A	G	G	C	A	G	G	G	G	PoolFive_Hiplex1
KDM6B.7	G	G	C	G	T	A	A	G	G	C	A	C	G	C	A	G	G	C	G	G	PoolFive_Hiplex1
KIF4A.1	C	T	G	A	G	G	C	T	C	T	C	C	G	G	G	C	A	C	G	A	PoolFive_Hiplex1
KIF4A.4	G	G	G	A	T	C	A	A	A	T	A	C	A	A	A	A	T	C	G	T	PoolFive_Hiplex1
KIF4A.5	C	T	A	G	G	A	A	T	A	A	C	C	C	C	A	A	C	T	G	T	PoolFive_Hiplex1
KIF4A.6	G	A	A	G	G	G	A	A	T	T	C	C	C	G	T	A	A	G	A	G	PoolFive_Hiplex1
KIF4A.7	G	C	T	C	C	T	G	G	A	G	A	C	G	T	T	T	G	C	G	G	PoolFive_Hiplex1
KLHDC3.1	C	A	T	C	G	G	G	T	A	T	A	C	T	C	C	T	T	C	G	G	PoolFive_Hiplex1
KLHDC3.3	G	T	T	A	C	G	G	T	G	G	A	C	A	G	T	G	C	A	C	C	PoolFive_Hiplex1
KLHDC3.5	A	C	C	A	G	A	G	C	A	G	T	A	A	C	C	C	C	C	G	A	PoolFive_Hiplex1
KLHDC3.6	A	C	G	G	A	T	G	G	C	A	G	A	C	T	T	C	A	C	C	G	PoolFive_Hiplex1
KLHDC3.7	G	T	A	C	C	A	C	A	G	G	A	G	C	T	T	G	C	C	C	A	PoolFive_Hiplex1
KMT2A.5	C	C	C	G	G	T	G	G	T	C	C	C	G	G	G	T	C	G	G	G	PoolFive_Hiplex1
KMT2A.6	G	C	C	G	T	G	T	T	T	G	G	G	G	A	G	A	G	C	G	G	PoolFive_Hiplex1
KMT2A.7	T	G	T	G	A	G	A	C	A	G	C	A	A	C	C	C	A	C	G	G	PoolFive_Hiplex1
KMT2B.5	C	A	G	A	G	C	T	A	C	C	C	G	C	A	C	T	C	T	T	T	PoolFive_Hiplex1
KMT2B.6	G	A	G	T	C	G	A	G	G	C	T	G	C	G	T	G	C	C	G	G	PoolFive_Hiplex1
KMT2B.7	G	C	A	G	C	T	G	G	A	A	A	T	G	C	A	A	G	G	A	G	PoolFive_Hiplex1
KMT2C.5	G	C	A	G	T	T	T	T	C	C	C	C	C	T	A	C	T	T	C	G	PoolFive_Hiplex1
KMT2C.6	G	A	G	G	C	C	G	G	C	A	G	A	G	T	T	G	G	T	G	G	PoolFive_Hiplex1
KMT2C.7	G	T	G	G	C	A	C	C	T	G	G	A	A	T	T	A	G	G	G	G	PoolFive_Hiplex1
KMT2D.5	T	C	C	C	G	C	T	G	C	C	C	G	T	G	T	A	G	A	C	T	PoolFive_Hiplex1
KMT2D.6	G	G	G	G	A	C	A	C	C	A	C	T	G	G	A	C	A	C	C	G	PoolFive_Hiplex1
KMT2D.7	G	G	A	G	C	A	T	C	A	A	T	C	C	C	A	T	C	C	A	G	PoolFive_Hiplex1
KMT2E.5	G	G	G	C	T	A	G	C	T	T	C	T	A	C	G	G	A	T	T	C	PoolFive_Hiplex1
KMT2E.6	G	A	T	G	G	A	G	G	A	G	G	G	G	A	A	G	C	C	G	G	PoolFive_Hiplex1
KMT2E.7	G	G	G	A	G	A	C	A	A	A	G	A	T	C	A	A	A	G	C	A	PoolFive_Hiplex1
L3MBTL1.1	C	A	A	G	A	T	C	T	G	G	A	C	C	C	G	C	G	G	C	T	PoolFive_Hiplex1
L3MBTL1.5	C	T	T	G	G	T	G	A	G	G	C	C	C	G	C	A	C	G	C	C	PoolFive_Hiplex1
L3MBTL1.6	G	G	C	G	T	G	A	C	C	G	A	A	T	A	C	G	A	A	G	A	PoolFive_Hiplex1
L3MBTL1.7	T	T	T	G	A	G	G	A	G	C	T	C	A	G	A	A	G	C	G	C	PoolSix_Hiplex1
MAEL.5	C	A	A	T	G	A	A	A	T	C	G	A	A	A	T	C	C	T	C	G	PoolSix_Hiplex1
MAEL.6	G	T	C	T	G	A	G	G	A	G	C	A	G	T	A	A	G	G	G	A	PoolSix_Hiplex1
MAEL.7	G	A	C	A	A	A	G	C	T	G	A	C	A	T	A	T	C	T	G	G	PoolSix_Hiplex1
MAF.5	C	A	T	G	A	G	C	A	C	G	C	C	G	T	G	C	A	G	C	T	PoolSix_Hiplex1
MAF.6	G	G	C	T	G	G	G	C	G	C	C	G	A	G	A	A	G	C	T	G	PoolSix_Hiplex1
MAF.7	G	C	A	G	C	T	G	A	A	C	C	C	C	G	A	G	G	C	G	C	PoolSix_Hiplex1
MATR3.5	G	C	A	T	G	T	G	T	C	T	A	G	G	T	C	C	T	T	G	C	PoolSix_Hiplex1
MATR3.6	A	G	A	G	G	A	T	G	C	T	C	A	G	G	C	C	G	C	A	G	PoolSix_Hiplex1
MATR3.7	G	G	C	T	T	G	C	C	A	A	A	T	A	C	T	A	A	C	G	C	PoolSix_Hiplex1
MAU2.2	G	T	A	C	C	A	C	G	A	G	T	C	G	G	C	C	G	C	C	T	PoolSix_Hiplex1
MAU2.4	A	T	G	C	G	C	T	G	C	G	G	C	G	G	C	T	T	G	A	A	PoolSix_Hiplex1
MAU2.5	G	T	G	C	A	C	G	C	A	C	A	G	G	C	G	G	A	T	T	T	PoolSix_Hiplex1
MAU2.6	G	C	A	T	G	G	T	T	G	G	A	G	A	A	G	A	G	C	C	G	PoolSix_Hiplex1
MAU2.7	C	A	A	A	A	T	G	G	C	G	G	C	T	C	A	G	G	C	G	G	PoolSix_Hiplex1
MBD1.5	C	T	T	C	G	C	G	G	C	G	C	T	T	C	C	A	G	C	C	A	PoolSix_Hiplex1
MBD1.6	C	G	A	G	G	G	T	G	T	G	G	A	G	T	A	T	G	C	C	G	PoolSix_Hiplex1
MBD1.7	A	A	G	A	G	G	G	T	G	A	G	A	T	C	A	C	A	C	G	C	PoolSix_Hiplex1
MBD2.5	G	G	C	G	A	C	T	C	C	G	C	C	A	T	A	G	A	G	C	A	PoolSix_Hiplex1
MBD2.6	A	A	A	G	G	G	A	C	C	G	G	C	T	C	C	C	G	C	C	G	PoolSix_Hiplex1
MBD2.7	G	G	G	C	C	A	C	G	G	A	G	A	G	C	G	G	G	A	A	G	PoolSix_Hiplex1
MBD3.5	G	C	G	C	T	A	C	G	A	C	T	C	C	T	C	C	A	A	C	C	PoolSix_Hiplex1
MBD3.6	A	A	G	A	A	G	T	G	C	C	C	A	G	A	A	G	G	T	C	G	PoolSix_Hiplex1
MBD3.7	C	A	A	G	A	G	C	G	A	C	C	C	G	C	A	G	A	A	G	G	PoolSix_Hiplex1
MBD3L1.5	T	G	A	G	G	T	C	A	G	A	T	A	C	C	A	T	C	A	A	T	PoolSix_Hiplex1
MBD3L1.6	G	G	T	G	G	A	G	A	T	A	A	T	T	C	C	T	G	C	A	G	PoolSix_Hiplex1
MBD3L1.7	T	G	A	T	G	G	C	C	A	A	G	A	G	T	T	C	A	C	A	G	PoolSix_Hiplex1
MBD3L2.5	T	C	A	A	A	A	G	G	A	A	C	A	T	G	A	T	G	C	C	C	PoolSix_Hiplex1
MBD3L2.6	A	G	G	C	A	G	A	C	A	G	G	C	T	G	G	C	C	A	G	G	PoolSix_Hiplex1
MBD3L2.7	A	G	C	C	C	G	C	T	T	G	A	G	C	C	C	A	C	C	C	C	PoolSix_Hiplex1
MBD4.5	G	C	G	C	T	C	A	C	T	A	G	A	G	G	T	G	A	C	G	G	PoolSix_Hiplex1
MBD4.6	G	G	A	A	A	G	A	G	T	G	G	G	A	G	A	A	G	A	T	G	PoolSix_Hiplex1
MBD4.7	A	C	C	A	A	A	C	T	G	A	G	C	A	G	A	A	G	C	G	A	PoolSix_Hiplex1
MBD5.5	T	G	T	G	G	G	T	T	G	G	C	A	G	C	G	T	C	G	T	G	PoolSix_Hiplex1
MBD5.6	G	T	T	C	T	G	A	A	A	C	A	G	A	C	A	A	G	C	C	A	PoolSix_Hiplex1
MBD5.7	C	A	G	A	C	A	C	A	G	A	A	A	A	T	G	A	A	T	G	G	PoolSix_Hiplex1
MBD6.5	C	T	G	G	C	A	G	C	G	C	T	G	T	G	T	G	C	G	A	G	PoolSix_Hiplex1
MBD6.6	G	G	T	G	G	G	G	C	C	A	G	C	A	T	C	A	G	A	G	G	PoolSix_Hiplex1
MBD6.7	G	A	G	G	A	G	G	C	A	T	G	A	G	G	G	G	C	C	G	G	PoolSix_Hiplex1
MCM2.5	G	T	A	C	G	C	C	G	G	G	A	G	C	T	T	C	G	G	C	C	PoolSix_Hiplex1
MCM2.6	G	C	A	G	G	A	A	G	T	T	C	T	T	G	A	A	G	C	G	G	PoolSix_Hiplex1
MCM2.7	G	G	A	G	A	G	G	A	G	C	T	C	A	T	T	G	G	A	G	A	PoolSix_Hiplex1
MCM4.5	C	G	G	G	G	G	T	G	G	C	C	C	T	T	C	C	A	C	G	C	PoolSix_Hiplex1
MCM4.6	G	T	A	G	A	G	G	G	A	A	C	C	C	C	A	A	G	A	A	G	PoolSix_Hiplex1
MCM4.7	A	G	G	A	A	G	A	T	T	G	G	C	A	G	T	A	G	C	C	G	PoolSix_Hiplex1
MCM7.5	G	A	G	T	G	C	C	A	A	A	C	C	A	A	C	C	G	C	T	C	PoolSix_Hiplex1
MCM7.6	G	G	C	C	A	G	T	A	C	A	C	A	A	C	A	G	G	C	C	G	PoolSix_Hiplex1
MCM7.7	C	G	A	C	C	G	C	A	C	A	G	C	C	A	T	C	C	A	C	G	PoolSix_Hiplex1
MECP2.5	A	G	A	A	G	C	T	T	C	C	G	G	C	A	C	A	G	C	C	G	PoolSix_Hiplex1
MECP2.6	G	G	A	C	A	C	G	G	A	A	G	C	T	T	A	A	G	C	A	A	PoolSix_Hiplex1
MECP2.7	G	G	A	A	G	A	A	A	A	G	T	C	A	G	A	A	G	A	C	C	PoolSix_Hiplex1
MEN1.5	G	T	G	A	G	C	T	C	G	G	G	A	A	C	G	T	T	G	G	T	PoolSix_Hiplex1
MEN1.6	G	A	T	G	A	T	A	G	A	C	A	G	G	T	C	G	G	C	C	A	PoolSix_Hiplex1
MEN1.7	G	C	A	G	G	C	C	C	C	A	A	C	C	A	C	A	G	C	A	A	PoolSix_Hiplex1
MINA.5	A	T	G	T	C	T	G	C	C	G	G	T	G	T	G	T	C	A	A	T	PoolSix_Hiplex1
MINA.6	G	G	G	A	A	A	T	G	A	G	G	A	G	G	A	A	A	C	A	G	PoolSix_Hiplex1
MINA.7	G	A	T	G	A	A	G	T	T	A	G	A	A	G	C	A	G	C	T	G	PoolSix_Hiplex1
MPHOSPH8.5	A	A	A	A	T	T	T	G	T	C	G	A	A	T	C	C	C	A	G	G	PoolSix_Hiplex1
MPHOSPH8.6	T	A	G	G	A	T	G	G	A	G	C	A	G	G	T	T	G	C	G	G	PoolSix_Hiplex1
MPHOSPH8.7	G	A	A	G	A	C	C	C	C	G	A	G	A	A	A	G	G	C	T	G	PoolSix_Hiplex1
MSH6.2	G	G	T	G	A	C	G	C	G	G	A	G	C	G	C	G	C	C	A	A	PoolSix_Hiplex1
MSH6.5	G	A	A	T	C	C	C	A	A	G	C	C	C	A	C	G	T	T	A	G	PoolSix_Hiplex1
MSH6.6	G	A	A	G	A	G	A	T	G	A	G	C	A	C	A	G	G	A	G	G	PoolSix_Hiplex1
MSH6.7	G	A	G	T	G	A	T	G	C	C	A	A	C	A	A	G	G	C	C	T	PoolSix_Hiplex1
MSL1.5	A	A	T	T	A	A	A	C	T	G	G	A	G	T	G	C	C	A	G	C	PoolSix_Hiplex1
MSL1.6	G	G	A	T	T	G	A	A	C	G	T	A	T	G	G	A	A	A	G	G	PoolSix_Hiplex1
MSL1.7	A	A	G	A	A	A	C	C	C	C	A	G	A	A	A	A	G	C	C	C	PoolSix_Hiplex1
MSL3.1	T	C	G	T	A	G	A	T	T	A	C	A	G	C	G	T	A	A	A	T	PoolSix_Hiplex1
MSL3.2	T	T	T	A	A	G	A	C	A	G	A	G	T	C	C	A	C	A	C	C	PoolSix_Hiplex1
MSL3.5	A	C	A	G	T	T	G	G	C	A	C	T	G	T	G	G	C	G	C	G	PoolSix_Hiplex1
MSL3.6	G	A	A	G	A	G	C	T	T	G	G	G	C	A	T	G	C	T	G	G	PoolSix_Hiplex1
MSL3.7	A	C	A	G	A	G	A	G	T	C	A	G	C	C	G	A	C	C	A	C	PoolSix_Hiplex1
MTA1.5	T	C	G	A	T	T	C	T	C	C	G	G	A	T	C	A	G	G	T	A	PoolSix_Hiplex1
MTA1.6	G	G	G	C	T	A	C	C	T	G	A	T	G	T	G	C	G	T	G	G	PoolSix_Hiplex1
MTA1.7	G	C	A	G	A	T	C	G	A	C	C	A	G	T	T	C	C	T	G	G	PoolSix_Hiplex1
MTA2.5	T	C	T	A	A	C	C	A	G	G	T	A	A	G	G	A	T	T	G	C	PoolSix_Hiplex1
MTA2.6	G	G	C	G	G	C	C	A	A	C	A	T	G	T	A	C	C	G	G	G	PoolSix_Hiplex1
MTA2.7	A	A	G	A	G	G	A	A	T	C	A	A	A	G	C	A	G	C	C	A	PoolSix_Hiplex1
MTA3.5	A	G	T	G	T	C	T	T	A	G	T	A	C	C	A	C	T	C	G	G	PoolSix_Hiplex1
MTA3.6	G	A	C	A	A	A	G	G	T	G	A	A	A	T	C	A	G	A	G	T	PoolSix_Hiplex1
MTA3.7	A	G	T	G	T	C	T	T	A	G	T	A	C	C	A	C	T	C	G	G	PoolSix_Hiplex1
MTOR.5	C	T	G	G	A	G	C	T	C	C	T	T	G	G	C	G	G	C	T	T	PoolSix_Hiplex1
MTOR.6	G	A	A	T	A	G	G	C	T	C	C	A	T	G	T	A	G	G	G	G	PoolSix_Hiplex1
MTOR.7	G	A	T	G	C	C	A	A	T	G	A	G	A	G	G	A	A	A	G	G	PoolSix_Hiplex1
MYCN.5	T	G	A	A	G	A	G	G	A	A	G	A	A	A	T	C	G	A	C	G	PoolSix_Hiplex1
MYCN.6	G	G	G	A	A	A	G	G	G	G	A	A	G	A	C	C	A	C	G	G	PoolSix_Hiplex1
MYCN.7	G	A	G	A	A	G	C	T	G	C	A	G	C	A	C	G	G	C	C	G	PoolSix_Hiplex1
NAP1L1.3	C	T	T	G	C	T	G	C	A	G	A	C	T	T	C	G	A	A	A	T	PoolSix_Hiplex1
NAP1L1.5	G	A	A	G	T	A	G	A	A	G	A	A	G	A	G	G	A	A	A	C	PoolSix_Hiplex1
NAP1L1.6	A	A	G	T	G	C	T	G	A	C	A	A	A	G	A	C	A	T	A	C	PoolSix_Hiplex1
NAP1L1.7	T	G	A	T	C	C	A	G	A	C	T	A	T	G	A	C	C	C	A	A	PoolSix_Hiplex1
NAP1L2.2	G	G	C	C	G	A	G	T	C	A	G	A	G	A	A	C	C	G	C	A	PoolSix_Hiplex1
NAP1L2.4	A	A	A	A	G	G	T	G	G	C	G	A	T	A	C	T	G	A	T	G	PoolSix_Hiplex1
NAP1L2.5	C	T	G	C	T	G	G	G	C	T	T	G	G	A	G	A	C	G	A	T	PoolSix_Hiplex1
NAP1L2.6	G	A	A	T	C	C	A	G	T	C	A	A	G	A	A	G	A	G	G	C	PoolSix_Hiplex1
NAP1L2.7	G	A	A	T	A	T	G	T	G	G	A	T	G	A	G	G	A	C	G	A	PoolSix_Hiplex1
NAP1L3.5	C	G	C	C	C	A	T	G	G	G	G	T	T	G	C	C	G	A	A	G	PoolSix_Hiplex1
NAP1L3.6	G	C	C	G	C	T	T	G	T	A	T	A	G	A	A	A	G	A	A	G	PoolSix_Hiplex1
NAP1L3.7	A	A	A	C	C	C	T	A	A	A	G	A	A	A	A	C	C	C	A	G	PoolSix_Hiplex1
NAP1L4.5	C	A	A	C	A	G	A	T	G	C	G	G	A	A	T	C	G	G	A	A	PoolSix_Hiplex1
NAP1L4.6	G	C	A	G	C	T	T	C	C	A	C	G	G	A	A	T	C	T	G	A	PoolSix_Hiplex1
NAP1L4.7	G	T	G	A	A	G	T	A	C	A	G	C	A	C	A	G	C	C	C	G	PoolSix_Hiplex1
NAP1L5.5	T	C	T	G	A	C	C	A	G	C	C	G	C	G	C	T	G	T	C	A	PoolSix_Hiplex1
NAP1L5.6	G	G	A	G	T	A	C	G	A	G	G	A	T	G	A	C	G	A	G	G	PoolSix_Hiplex1
NAP1L5.7	A	T	G	G	C	C	G	A	C	T	C	G	G	A	A	A	A	C	C	A	PoolSix_Hiplex1
NAT10.5	A	A	G	A	T	C	C	T	G	G	G	C	A	A	T	A	C	C	T	T	PoolSix_Hiplex1
NAT10.6	G	T	A	G	G	C	T	C	T	T	C	A	C	C	A	A	G	G	G	G	PoolSix_Hiplex1
NAT10.7	G	T	A	G	A	A	A	C	A	G	T	G	G	A	A	G	G	T	G	G	PoolSix_Hiplex1
NCOA1.5	C	C	T	T	T	C	C	T	C	T	T	A	T	G	T	G	A	G	T	C	PoolSix_Hiplex1
NCOA1.6	G	A	G	A	T	A	C	T	A	G	G	A	T	T	G	A	C	C	G	A	PoolSix_Hiplex1
NCOA1.7	A	C	A	G	C	A	C	G	G	A	A	A	A	G	A	G	G	C	G	C	PoolSix_Hiplex1
NCOA2.5	A	G	G	G	C	A	G	G	G	T	G	T	C	A	T	C	G	A	C	A	PoolSix_Hiplex1
NCOA2.6	G	C	A	C	T	T	C	A	G	G	C	C	C	T	C	A	G	C	G	A	PoolSix_Hiplex1
NCOA2.7	G	G	T	C	T	G	G	C	G	A	A	C	C	T	C	C	G	A	G	G	PoolSix_Hiplex1
NCOA3.2	T	T	T	C	G	T	G	A	A	T	C	A	C	T	G	G	C	C	A	G	PoolSix_Hiplex1
NCOA3.5	C	A	G	T	G	G	T	G	A	A	A	A	A	C	G	G	A	G	A	C	PoolSix_Hiplex1
NCOA3.6	A	G	T	A	T	T	G	C	C	A	G	A	A	G	A	T	G	C	C	A	PoolSix_Hiplex1
NCOA3.7	G	T	A	G	A	G	G	A	G	G	A	G	A	C	T	C	C	A	G	A	PoolSix_Hiplex1
NCOA6.5	T	G	T	C	A	C	A	C	G	C	A	C	G	C	T	G	T	T	C	C	PoolSix_Hiplex1
NCOA6.6	T	G	G	A	A	G	G	T	C	A	T	C	C	A	A	A	A	C	C	A	PoolSix_Hiplex1
NCOA6.7	T	G	A	G	T	T	G	G	G	G	C	A	G	T	A	A	A	C	T	G	PoolSix_Hiplex1
NCOR1.5	T	A	A	C	C	A	G	C	C	A	T	C	A	G	A	T	A	C	C	A	PoolSix_Hiplex1
NCOR1.6	A	G	A	G	A	G	C	A	A	G	C	C	A	C	A	C	C	C	C	G	PoolSix_Hiplex1
NCOR1.7	G	A	A	A	A	T	C	C	A	G	A	A	G	A	C	A	G	C	G	A	PoolSix_Hiplex1
NEDD4.3	C	T	C	G	G	A	T	A	T	C	T	G	C	C	G	C	C	T	G	G	PoolSix_Hiplex1
NEDD4.5	A	A	C	G	T	G	C	A	T	T	T	A	C	C	A	C	C	A	G	G	PoolSix_Hiplex1
NEDD4.6	G	G	A	C	T	T	C	C	C	A	G	C	C	T	T	T	A	G	G	A	PoolSix_Hiplex1
NEDD4.7	T	A	T	C	A	A	A	G	T	T	A	C	C	C	A	G	G	T	G	G	PoolSix_Hiplex1
NFRKB.1	T	G	G	C	C	A	T	G	G	C	A	C	G	C	G	C	A	T	C	A	PoolSix_Hiplex1
NFRKB.5	C	C	A	T	G	G	C	A	C	G	C	G	C	A	T	C	A	T	G	G	PoolSix_Hiplex1
NFRKB.6	A	G	A	G	T	G	G	C	T	C	A	C	G	A	C	C	C	G	G	G	PoolSix_Hiplex1
NFRKB.7	G	A	A	T	T	T	G	C	T	T	C	A	G	C	A	G	C	C	G	A	PoolSix_Hiplex1
NKX2-5.5	T	C	G	G	G	C	C	C	A	G	C	G	T	A	G	G	C	C	T	C	PoolSix_Hiplex1
NKX2-5.6	G	T	C	T	T	T	G	A	C	T	G	A	G	A	A	G	G	G	C	G	PoolSix_Hiplex1
NKX2-5.7	G	C	G	G	G	C	A	G	A	G	A	G	C	T	C	T	C	C	G	G	PoolSix_Hiplex1
NPM2.1	C	A	G	T	A	G	C	G	C	C	A	G	T	A	G	C	A	C	G	G	PoolSix_Hiplex1
NPM2.5	G	G	C	A	G	T	G	A	C	G	A	C	C	G	T	G	C	T	C	T	PoolSix_Hiplex1
NPM2.6	G	C	T	G	C	G	A	G	C	T	C	A	G	T	C	A	G	G	A	G	PoolSix_Hiplex1
NPM2.7	G	A	C	C	T	T	C	A	G	A	C	C	C	C	A	G	C	T	G	G	PoolSix_Hiplex1
NR3C1.1	T	T	A	G	A	A	A	A	A	A	C	T	G	T	T	C	G	A	C	C	PoolSix_Hiplex1
NR3C1.4	G	C	T	T	A	C	A	T	C	T	G	G	T	C	T	C	A	T	G	C	PoolSix_Hiplex1
NR3C1.5	G	A	T	G	G	A	G	G	A	G	A	G	C	T	T	A	C	A	T	C	PoolSix_Hiplex1
NR3C1.6	T	G	A	G	A	A	G	C	G	A	C	A	G	C	C	A	G	T	G	A	PoolSix_Hiplex1
NR3C1.7	A	A	A	G	T	G	A	T	G	G	G	A	A	A	T	G	A	C	C	T	PoolSix_Hiplex1
NSD1.2	C	A	A	A	A	T	T	C	A	A	G	A	G	A	C	G	C	C	C	A	PoolSix_Hiplex1
NSD1.5	C	G	G	A	T	C	A	G	A	A	C	A	A	A	T	C	C	T	G	C	PoolSix_Hiplex1
NSD1.6	A	A	A	A	T	G	C	A	G	G	G	T	G	A	A	C	G	C	G	G	PoolSix_Hiplex1
NSD1.7	A	A	G	C	A	C	A	T	A	A	A	G	A	T	G	A	A	C	G	G	PoolSix_Hiplex1
NSMCE2.5	A	G	C	C	T	G	T	A	T	C	A	A	C	T	C	T	G	G	T	A	PoolSix_Hiplex1
NSMCE2.6	A	G	A	G	A	A	G	C	T	G	A	C	G	G	A	A	C	A	G	A	PoolSix_Hiplex1
NSMCE2.7	G	T	G	T	G	G	C	C	A	C	A	C	C	T	A	T	G	A	A	G	PoolSeven_Hiplex1
NUFIP1.5	A	G	G	G	G	A	G	A	C	T	G	G	G	C	G	T	C	G	A	A	PoolSeven_Hiplex1
NUFIP1.6	G	G	A	G	A	G	A	C	T	G	G	G	C	C	T	C	C	A	T	G	PoolSeven_Hiplex1
NUFIP1.7	G	A	A	G	A	A	T	C	T	G	G	G	C	G	T	C	G	A	A	G	PoolSeven_Hiplex1
NUP153.5	G	C	C	A	A	T	T	A	A	G	C	C	T	T	A	C	C	A	G	C	PoolSeven_Hiplex1
NUP153.6	G	G	A	A	A	A	G	T	T	C	A	A	G	A	A	A	C	C	C	G	PoolSeven_Hiplex1
NUP153.7	C	T	G	T	T	C	A	A	C	A	G	A	C	A	C	A	A	G	C	G	PoolSeven_Hiplex1
NUP62.5	C	G	T	C	T	G	T	G	T	G	G	C	C	G	G	A	G	T	C	T	PoolSeven_Hiplex1
NUP62.6	G	G	A	G	G	G	G	C	C	A	A	A	C	A	C	A	A	A	G	C	PoolSeven_Hiplex1
NUP62.7	G	A	G	G	T	G	A	C	C	A	A	G	G	T	G	T	G	C	G	A	PoolSeven_Hiplex1
OIP5.5	C	T	C	C	A	T	G	G	A	G	T	G	G	G	A	T	A	C	G	C	PoolSeven_Hiplex1
OIP5.6	G	G	A	G	A	A	G	A	C	C	A	C	G	G	C	C	C	C	G	A	PoolSeven_Hiplex1
OIP5.7	G	T	G	A	C	C	T	C	T	C	A	A	G	G	C	A	G	C	C	A	PoolSeven_Hiplex1
ORC1.5	A	A	T	C	T	G	G	A	T	G	T	G	A	A	T	C	T	C	G	G	PoolSeven_Hiplex1
ORC1.6	G	G	T	G	C	T	C	T	C	C	T	T	G	G	A	A	G	G	G	G	PoolSeven_Hiplex1
ORC1.7	A	A	A	C	T	C	C	T	T	G	A	C	C	A	T	A	C	C	G	G	PoolSeven_Hiplex1
ORC2.5	G	G	A	T	G	A	T	G	A	A	G	G	G	G	T	T	G	C	A	C	PoolSeven_Hiplex1
ORC2.6	G	A	A	G	C	C	A	G	A	A	T	A	T	G	A	T	T	T	G	G	PoolSeven_Hiplex1
ORC2.7	A	A	T	G	G	C	T	C	T	G	C	T	A	C	A	G	G	T	G	G	PoolSeven_Hiplex1
ORC4.5	T	T	C	T	C	A	G	C	A	A	A	A	A	C	C	T	T	G	T	C	PoolSeven_Hiplex1
ORC4.6	A	T	A	G	C	A	T	G	T	G	T	A	A	T	G	A	C	C	G	C	PoolSeven_Hiplex1
ORC4.7	A	G	A	T	C	T	A	C	G	G	C	A	G	T	C	A	T	A	A	A	PoolSeven_Hiplex1
PADI4.5	G	T	G	G	T	C	G	T	G	G	A	T	A	T	T	G	C	C	C	A	PoolSeven_Hiplex1
PADI4.6	G	C	A	A	T	A	T	C	C	A	C	G	A	C	C	A	C	C	C	C	PoolSeven_Hiplex1
PADI4.7	C	T	G	A	C	G	A	T	G	A	A	A	G	T	G	G	C	C	A	G	PoolSeven_Hiplex1
PBRM1.5	T	T	C	A	T	C	C	T	T	A	T	A	G	T	C	T	C	G	G	A	PoolSeven_Hiplex1
PBRM1.6	G	G	A	G	T	T	G	T	C	G	G	A	A	T	A	A	C	C	A	A	PoolSeven_Hiplex1
PBRM1.7	G	T	A	G	G	G	A	C	T	C	C	A	G	C	A	C	C	A	G	G	PoolSeven_Hiplex1
PBX4.5	T	G	A	T	G	G	C	C	A	T	G	A	T	C	T	G	C	T	G	C	PoolSeven_Hiplex1
PBX4.6	A	C	A	G	A	G	C	A	G	G	C	T	T	C	A	T	C	C	G	A	PoolSeven_Hiplex1
PBX4.7	G	A	A	T	T	T	C	A	G	C	A	A	G	C	A	G	G	C	G	A	PoolSeven_Hiplex1
PCGF1.5	A	T	C	G	C	A	A	T	C	T	G	G	C	C	C	C	C	C	T	G	PoolSeven_Hiplex1
PCGF1.6	A	A	G	A	C	A	C	T	C	T	G	T	G	A	T	G	G	T	G	G	PoolSeven_Hiplex1
PCGF1.7	A	T	T	G	T	T	T	G	C	T	G	C	C	T	A	T	G	C	G	C	PoolSeven_Hiplex1
PCGF2.5	G	A	T	G	A	A	G	T	A	C	C	C	C	C	C	G	C	A	G	A	PoolSeven_Hiplex1
PCGF2.6	G	C	C	C	A	C	C	T	G	A	T	G	C	T	C	A	G	C	A	G	PoolSeven_Hiplex1
PCGF2.7	C	A	G	A	T	G	A	G	A	T	G	A	A	A	C	G	G	C	G	G	PoolSeven_Hiplex1
PCGF3.1	T	C	A	C	C	G	T	G	G	T	G	G	C	G	T	C	G	A	T	G	PoolSeven_Hiplex1
PCGF3.5	C	A	G	A	C	A	C	T	C	G	G	T	C	A	C	C	G	T	G	G	PoolSeven_Hiplex1
PCGF3.6	C	A	G	G	G	C	A	C	T	C	A	C	C	A	T	T	C	C	G	A	PoolSeven_Hiplex1
PCGF3.7	T	T	C	A	A	A	C	A	A	A	G	A	G	G	C	C	G	C	G	G	PoolSeven_Hiplex1
PCGF5.5	A	T	G	G	A	T	T	T	G	T	C	T	C	A	T	G	A	A	C	T	PoolSeven_Hiplex1
PCGF5.6	G	A	T	C	A	A	G	C	C	A	A	C	A	A	C	A	G	T	G	A	PoolSeven_Hiplex1
PCGF5.7	A	G	C	A	A	T	G	A	T	T	G	C	C	C	A	A	G	G	T	G	PoolSeven_Hiplex1
PCGF6.5	C	A	G	A	G	G	C	C	G	C	T	T	C	G	A	G	G	A	C	G	PoolSeven_Hiplex1
PCGF6.6	G	G	A	A	G	A	A	G	A	A	G	A	G	G	A	G	C	T	G	G	PoolSeven_Hiplex1
PCGF6.7	G	G	T	A	T	G	A	A	G	A	C	A	T	T	C	T	G	T	G	A	PoolSeven_Hiplex1
PDS5A.5	T	G	T	G	G	C	G	T	C	G	T	G	A	G	T	G	C	C	G	A	PoolSeven_Hiplex1
PDS5A.6	G	A	A	T	C	A	C	C	C	A	G	A	T	T	T	A	G	C	G	A	PoolSeven_Hiplex1
PDS5A.7	C	A	A	A	A	T	C	T	T	G	T	G	C	T	T	T	C	C	C	G	PoolSeven_Hiplex1
PDS5B.5	T	C	A	A	A	G	A	C	T	A	G	G	A	C	C	A	A	T	G	A	PoolSeven_Hiplex1
PDS5B.6	A	G	T	A	C	G	C	A	A	A	G	A	A	G	C	C	A	T	G	A	PoolSeven_Hiplex1
PDS5B.7	G	G	A	T	C	T	A	G	G	C	T	C	T	T	A	T	G	C	A	G	PoolSeven_Hiplex1
PHC1.5	A	G	C	T	G	T	C	C	C	A	G	A	A	A	G	G	G	T	A	C	PoolSeven_Hiplex1
PHC1.6	G	G	A	G	T	G	G	A	C	A	G	C	C	C	A	T	C	T	G	C	PoolSeven_Hiplex1
PHC1.7	G	G	A	G	C	T	G	G	G	A	C	T	G	C	C	G	G	T	G	C	PoolSeven_Hiplex1
PHC2.1	A	G	G	C	A	C	T	G	C	T	A	G	A	T	G	T	A	T	G	T	PoolSeven_Hiplex1
PHC2.3	A	C	C	C	T	T	C	G	A	T	A	A	C	A	T	G	C	G	T	C	PoolSeven_Hiplex1
PHC2.5	A	T	C	C	T	G	A	C	G	C	A	T	G	T	T	A	T	C	G	A	PoolSeven_Hiplex1
PHC2.6	C	G	T	G	G	G	A	T	G	C	A	C	C	A	A	A	C	G	G	G	PoolSeven_Hiplex1
PHC2.7	C	C	A	G	C	T	C	A	T	C	T	A	C	T	T	C	C	C	G	C	PoolSeven_Hiplex1
PHC3.5	G	C	T	T	G	G	C	T	T	G	C	C	G	T	T	A	G	G	G	T	PoolSeven_Hiplex1
PHC3.6	A	T	G	G	A	T	A	C	T	G	A	A	C	C	A	A	A	C	C	C	PoolSeven_Hiplex1
PHC3.7	T	G	G	C	T	G	C	T	G	C	A	T	T	C	G	A	G	A	G	G	PoolSeven_Hiplex1
PHF1.1	G	A	C	T	G	A	T	G	G	G	C	T	G	C	T	A	T	A	C	T	PoolSeven_Hiplex1
PHF1.4	G	C	A	C	C	A	G	A	G	C	G	G	C	T	C	A	G	C	C	G	PoolSeven_Hiplex1
PHF1.5	C	A	C	C	A	G	A	G	C	G	G	C	T	C	A	G	C	C	G	G	PoolSeven_Hiplex1
PHF1.6	T	C	T	T	G	A	C	C	C	T	C	C	C	A	A	A	G	C	C	G	PoolSeven_Hiplex1
PHF1.7	C	A	G	A	G	C	G	A	C	A	G	A	C	A	C	A	A	C	A	G	PoolSeven_Hiplex1
PHF2.5	G	A	T	C	G	A	G	T	G	C	G	A	C	G	C	C	T	G	C	A	PoolSeven_Hiplex1
PHF2.6	G	G	T	G	C	C	G	G	C	A	G	A	G	A	T	G	G	A	G	G	PoolSeven_Hiplex1
PHF2.7	T	G	T	T	G	G	G	G	T	G	G	A	A	G	A	G	G	A	G	G	PoolSeven_Hiplex1
PHF8.5	G	A	T	C	G	A	G	T	G	T	G	A	C	A	T	G	T	G	C	C	PoolSeven_Hiplex1
PHF8.6	G	A	G	T	A	C	A	T	G	G	T	A	C	C	A	G	A	C	A	G	PoolSeven_Hiplex1
PHF8.7	G	A	T	G	T	T	C	T	T	T	G	G	G	G	A	C	C	A	G	G	PoolSeven_Hiplex1
PHIP.5	C	C	G	G	T	C	C	A	G	T	C	G	G	T	G	C	G	C	C	G	PoolSeven_Hiplex1
PHIP.6	G	A	T	A	C	T	G	G	T	A	A	A	C	T	G	A	C	T	G	G	PoolSeven_Hiplex1
PHIP.7	T	G	G	C	C	G	T	G	A	A	A	A	T	T	G	C	A	G	G	G	PoolSeven_Hiplex1
PJA2.5	C	T	G	A	T	A	C	C	C	T	C	C	T	G	C	T	G	G	T	T	PoolSeven_Hiplex1
PJA2.6	G	A	G	C	T	A	C	A	A	A	G	T	G	A	T	A	G	C	A	G	PoolSeven_Hiplex1
PJA2.7	G	T	T	G	G	A	A	A	A	C	A	G	A	G	A	G	G	C	A	G	PoolSeven_Hiplex1
PKN1.5	C	A	G	C	T	G	C	T	G	C	T	G	T	A	C	C	C	C	G	G	PoolSeven_Hiplex1
PKN1.6	A	G	G	G	T	G	C	T	G	A	G	A	A	C	C	T	G	C	G	G	PoolSeven_Hiplex1
PKN1.7	G	C	T	G	C	G	A	G	A	A	G	A	G	C	T	C	G	C	T	G	PoolSeven_Hiplex1
POGZ.5	C	A	A	C	T	G	T	C	G	G	C	T	T	A	A	C	A	A	A	C	PoolSeven_Hiplex1
POGZ.6	A	A	G	A	G	T	G	G	C	C	G	G	G	A	T	G	A	C	G	G	PoolSeven_Hiplex1
POGZ.7	C	A	T	G	G	C	T	C	T	C	A	A	A	G	A	A	C	C	A	G	PoolSeven_Hiplex1
POLA1.1	G	T	T	T	T	G	T	A	T	C	T	T	C	T	C	G	A	G	C	C	PoolSeven_Hiplex1
POLA1.2	A	C	A	G	T	A	T	T	C	G	A	A	G	C	T	G	G	T	T	C	PoolSeven_Hiplex1
POLA1.5	A	G	G	C	A	C	G	C	C	A	G	G	A	T	G	A	T	G	A	C	PoolSeven_Hiplex1
POLA1.6	A	G	A	G	G	A	A	G	T	G	A	A	A	C	A	A	G	A	G	G	PoolSeven_Hiplex1
POLA1.7	A	A	A	G	C	C	A	T	C	A	C	G	A	C	A	A	G	C	G	G	PoolSeven_Hiplex1
POLD1.5	T	G	C	C	A	G	G	T	C	C	T	C	C	T	C	G	A	A	T	T	PoolSeven_Hiplex1
POLD1.6	G	C	A	G	G	A	T	G	G	A	T	G	G	C	A	A	G	C	G	G	PoolSeven_Hiplex1
POLD1.7	G	G	T	G	A	T	G	C	G	C	A	G	G	A	A	C	G	G	G	G	PoolSeven_Hiplex1
POLE.5	T	G	T	C	T	C	T	G	A	G	G	A	G	C	G	G	C	G	G	G	PoolSeven_Hiplex1
POLE.6	G	A	A	G	C	G	C	T	G	C	A	A	G	A	A	C	A	T	G	G	PoolSeven_Hiplex1
POLE.7	G	C	A	G	C	G	T	C	T	G	G	A	G	T	C	G	G	C	A	G	PoolSeven_Hiplex1
POLE3.2	A	T	C	C	T	G	G	T	G	A	T	C	A	C	G	G	C	A	T	T	PoolSeven_Hiplex1
POLE3.5	T	T	G	G	G	C	A	G	G	T	T	T	A	G	G	T	C	C	T	C	PoolSeven_Hiplex1
POLE3.6	G	T	A	C	A	G	C	A	C	G	A	A	G	A	C	G	C	T	G	G	PoolSeven_Hiplex1
POLE3.7	G	G	C	A	A	T	G	G	C	G	G	A	G	A	G	G	C	C	C	G	PoolSeven_Hiplex1
POU5F1.5	G	C	G	T	A	C	T	G	T	G	G	G	C	C	C	C	A	G	G	T	PoolSeven_Hiplex1
POU5F1.6	G	A	A	G	C	T	C	A	C	T	T	G	C	C	T	C	C	T	C	C	PoolSeven_Hiplex1
POU5F1.7	C	A	C	T	A	G	C	C	C	C	A	C	T	C	C	A	A	C	C	T	PoolSeven_Hiplex1
PRDM2.5	A	C	C	A	G	A	C	G	A	G	C	G	A	T	T	A	G	A	A	G	PoolEight_Hiplex1
PRDM2.6	G	G	T	A	C	G	G	T	A	G	G	A	A	G	G	A	G	G	G	G	PoolEight_Hiplex1
PRDM2.7	T	G	G	A	A	G	T	G	G	G	G	A	C	T	G	T	G	C	G	G	PoolEight_Hiplex1
PRDM8.5	G	A	A	C	A	G	T	A	C	C	G	T	A	T	A	T	C	T	T	T	PoolEight_Hiplex1
PRDM8.6	G	T	A	G	A	C	A	C	C	T	C	A	G	C	A	G	C	A	A	A	PoolEight_Hiplex1
PRDM8.7	C	C	G	C	A	G	G	A	T	T	G	C	C	A	A	A	G	A	C	G	PoolEight_Hiplex1
PRDM9.5	C	A	A	A	G	A	G	G	T	C	A	G	C	G	A	G	C	C	G	C	PoolEight_Hiplex1
PRDM9.6	G	T	A	T	G	G	G	G	A	T	G	A	A	T	A	C	G	G	C	C	PoolEight_Hiplex1
PRDM9.7	G	A	G	G	T	A	C	T	T	G	C	T	T	C	T	C	C	A	G	A	PoolEight_Hiplex1
PRKCB.5	A	T	G	C	A	C	G	T	T	C	T	T	C	T	G	C	C	G	G	A	PoolEight_Hiplex1
PRKCB.6	G	G	G	C	T	G	C	T	T	G	A	A	G	A	A	G	C	G	G	G	PoolEight_Hiplex1
PRKCB.7	A	C	G	G	A	C	C	A	C	A	C	G	G	A	G	C	G	C	C	G	PoolEight_Hiplex1
PRM3.5	G	C	T	T	T	T	T	C	A	T	G	G	A	G	G	A	T	T	C	G	PoolEight_Hiplex1
PRM3.6	C	G	C	T	G	T	G	C	C	A	A	G	C	T	C	A	A	C	A	C	PoolEight_Hiplex1
PRM3.7	G	A	A	A	G	A	A	G	A	G	C	T	G	C	C	G	G	T	G	C	PoolEight_Hiplex1
PRMT1.5	G	A	T	G	T	C	A	T	G	T	C	C	T	C	A	G	C	G	T	T	PoolEight_Hiplex1
PRMT1.6	G	C	A	C	C	A	C	C	T	T	G	T	C	C	T	T	G	A	A	G	PoolEight_Hiplex1
PRMT1.7	G	G	A	G	C	T	C	C	C	A	G	T	G	G	A	G	A	A	G	G	PoolEight_Hiplex1
PRMT10.5	G	G	A	T	A	A	C	T	C	A	C	A	G	G	C	A	T	A	C	A	PoolEight_Hiplex1
PRMT10.6	G	G	A	G	C	T	G	A	A	A	C	A	C	G	A	C	G	T	G	A	PoolEight_Hiplex1
PRMT10.7	A	A	G	A	T	G	A	G	T	C	G	A	G	T	T	C	C	T	G	G	PoolEight_Hiplex1
PRMT2.5	A	G	T	A	C	G	A	C	C	C	C	G	A	G	G	A	C	A	C	G	PoolEight_Hiplex1
PRMT2.6	G	C	T	G	C	T	G	C	A	G	G	T	G	T	A	C	G	C	G	G	PoolEight_Hiplex1
PRMT2.7	G	C	A	G	G	A	G	G	G	A	G	T	A	C	A	G	C	C	A	G	PoolEight_Hiplex1
PRMT3.1	C	C	A	A	G	G	C	A	C	T	G	G	G	T	T	G	T	A	T	A	PoolEight_Hiplex1
PRMT3.3	A	C	T	G	T	C	T	G	C	T	G	A	A	G	C	C	G	C	A	T	PoolEight_Hiplex1
PRMT3.5	T	T	G	C	A	G	A	T	C	C	T	C	A	C	G	T	G	C	T	C	PoolEight_Hiplex1
PRMT3.6	G	A	C	A	C	T	A	G	T	A	G	A	T	G	A	C	G	A	G	C	PoolEight_Hiplex1
PRMT3.7	C	A	C	C	A	T	C	C	T	C	A	T	C	C	T	C	C	T	G	G	PoolEight_Hiplex1
PRMT5.5	C	A	G	T	A	G	G	T	C	T	G	A	T	C	G	T	G	T	C	T	PoolEight_Hiplex1
PRMT5.6	G	A	T	T	C	G	C	A	G	G	A	A	C	T	C	C	G	A	G	G	PoolEight_Hiplex1
PRMT5.7	G	A	T	G	G	A	A	G	A	C	A	G	G	C	A	T	G	C	A	G	PoolEight_Hiplex1
PRMT6.1	C	G	A	G	T	G	C	T	A	C	T	C	G	G	A	C	G	T	T	T	PoolEight_Hiplex1
PRMT6.3	C	G	C	A	C	C	G	A	T	G	C	C	T	A	C	C	G	C	C	T	PoolEight_Hiplex1
PRMT6.5	G	C	T	G	T	A	C	T	A	C	G	A	G	T	G	C	T	A	C	T	PoolEight_Hiplex1
PRMT6.6	G	A	G	G	G	A	A	C	T	G	A	A	G	A	G	G	A	A	G	A	PoolEight_Hiplex1
PRMT6.7	G	G	T	C	C	G	C	G	A	T	C	A	T	C	T	C	C	T	C	G	PoolEight_Hiplex1
PRMT7.5	C	A	A	T	C	C	G	A	C	C	A	C	G	G	G	G	T	C	T	G	PoolEight_Hiplex1
PRMT7.6	T	G	A	C	A	C	A	G	A	G	C	T	G	A	T	C	G	G	G	G	PoolEight_Hiplex1
PRMT7.7	G	G	G	G	A	A	G	A	T	C	A	A	G	T	G	C	A	C	C	A	PoolEight_Hiplex1
PRMT8.5	A	C	A	T	G	A	T	G	G	A	C	G	C	A	T	T	G	C	A	C	PoolEight_Hiplex1
PRMT8.6	G	T	G	G	T	A	C	T	G	G	A	T	G	T	G	G	G	G	A	G	PoolEight_Hiplex1
PRMT8.7	G	G	A	G	C	T	G	C	C	T	G	T	G	G	A	G	A	A	G	G	PoolEight_Hiplex1
RAD18.5	A	T	A	G	A	T	G	A	T	T	T	G	C	T	G	C	G	G	T	G	PoolEight_Hiplex1
RAD18.6	C	C	A	G	A	C	A	G	T	C	T	T	T	A	A	A	G	C	A	G	PoolEight_Hiplex1
RAD18.7	G	A	G	T	G	A	A	T	T	T	C	A	G	C	T	T	C	T	G	G	PoolEight_Hiplex1
RAD21.5	G	C	A	G	C	C	T	G	C	A	C	A	T	G	A	C	G	A	T	A	PoolEight_Hiplex1
RAD21.6	G	A	T	C	G	T	G	A	G	A	T	A	A	T	G	A	G	A	G	A	PoolEight_Hiplex1
RAD21.7	A	T	G	A	T	G	T	G	G	A	A	A	G	A	G	A	C	A	G	G	PoolEight_Hiplex1
RAD54L.5	T	G	A	T	T	G	G	T	T	A	G	C	T	G	A	C	T	C	A	A	PoolEight_Hiplex1
RAD54L.6	G	C	A	T	T	G	G	G	C	C	T	G	A	A	A	A	G	G	G	C	PoolEight_Hiplex1
RAD54L.7	G	G	G	A	G	G	C	T	C	A	T	A	C	A	G	A	A	C	C	A	PoolEight_Hiplex1
RAD54L2.5	C	C	A	G	C	T	C	C	A	C	G	T	C	C	G	G	G	T	C	C	PoolEight_Hiplex1
RAD54L2.6	G	T	A	G	T	T	G	A	A	G	T	G	C	A	C	C	G	C	G	G	PoolEight_Hiplex1
RAD54L2.7	G	A	G	A	G	G	T	T	T	A	A	G	A	C	C	A	G	C	A	G	PoolEight_Hiplex1
RAG2.5	T	T	A	A	T	G	T	G	G	T	G	T	A	C	A	G	C	C	G	A	PoolEight_Hiplex1
RAG2.6	A	A	C	A	T	C	A	A	C	A	G	A	A	G	A	T	C	C	A	G	PoolEight_Hiplex1
RAG2.7	A	A	A	T	C	C	A	C	C	A	G	G	A	A	A	A	C	A	C	A	PoolEight_Hiplex1
RAN.5	T	T	T	G	T	T	G	C	C	A	C	A	C	A	A	C	A	C	A	A	PoolEight_Hiplex1
RAN.6	G	A	A	C	G	C	C	G	C	G	A	T	G	G	C	T	G	C	G	C	PoolEight_Hiplex1
RAN.7	C	C	T	A	C	T	T	T	G	A	A	C	T	G	G	A	C	C	T	G	PoolEight_Hiplex1
RARA.5	G	A	A	G	G	T	G	C	G	C	A	A	A	G	C	G	C	A	C	C	PoolEight_Hiplex1
RARA.6	G	A	G	G	G	T	G	A	T	C	T	G	G	T	C	G	G	C	G	A	PoolEight_Hiplex1
RARA.7	G	G	G	C	A	G	C	A	G	C	T	G	G	T	T	G	G	C	G	A	PoolEight_Hiplex1
RB1.5	G	C	C	C	A	A	A	A	C	C	C	C	C	C	G	A	A	A	A	A	PoolEight_Hiplex1
RB1.6	G	C	T	C	T	G	G	G	T	C	C	T	C	C	T	C	A	G	G	A	PoolEight_Hiplex1
RB1.7	G	G	T	T	C	T	T	T	G	A	G	C	A	A	C	A	T	G	G	G	PoolEight_Hiplex1
RBBP4.5	A	T	T	G	C	C	G	T	T	A	C	A	G	A	C	C	A	G	A	A	PoolEight_Hiplex1
RBBP4.6	C	A	C	T	A	C	G	A	C	A	G	T	G	A	G	A	A	A	G	G	PoolEight_Hiplex1
RBBP4.7	C	A	T	T	T	A	A	G	A	C	C	A	T	C	T	G	C	C	T	G	PoolEight_Hiplex1
RBBP7.1	T	A	C	A	C	C	G	T	T	T	C	T	A	T	A	T	G	A	C	C	PoolEight_Hiplex1
RBBP7.5	G	A	A	G	A	G	C	A	T	G	G	G	T	C	A	T	A	A	C	C	PoolEight_Hiplex1
RBBP7.6	C	A	A	G	T	G	A	C	T	C	G	G	C	T	T	G	G	A	G	G	PoolEight_Hiplex1
RBBP7.7	A	T	A	A	A	C	G	C	A	G	G	A	C	C	A	A	A	A	G	A	PoolEight_Hiplex1
RBL1.5	C	G	C	A	G	C	C	G	G	G	G	A	G	G	C	G	C	T	A	C	PoolEight_Hiplex1
RBL1.6	G	A	G	G	A	C	A	A	G	C	C	C	C	A	C	G	C	T	G	A	PoolEight_Hiplex1
RBL1.7	C	C	A	G	G	A	G	C	T	G	A	A	C	C	T	G	G	A	C	G	PoolEight_Hiplex1
RBL2.5	C	C	G	C	C	T	C	A	A	C	A	T	G	G	A	C	G	A	G	G	PoolEight_Hiplex1
RBL2.6	G	G	A	G	G	A	G	G	A	G	G	A	C	G	A	C	G	G	C	G	PoolEight_Hiplex1
RBL2.7	C	C	A	C	C	C	C	T	C	A	G	A	T	C	C	A	G	C	A	G	PoolEight_Hiplex1
RBM10.5	A	G	T	C	C	A	T	G	T	C	C	C	G	G	T	A	G	T	C	G	PoolEight_Hiplex1
RBM10.6	C	A	A	G	T	G	A	C	T	A	A	A	C	T	C	G	A	C	G	A	PoolEight_Hiplex1
RBM10.7	A	A	G	C	A	G	A	C	C	C	A	A	C	T	G	A	A	C	C	G	PoolEight_Hiplex1
RCBTB1.5	A	G	T	A	A	C	G	T	A	C	A	G	T	G	C	T	T	C	A	C	PoolEight_Hiplex1
RCBTB1.6	A	A	G	C	C	C	A	G	C	A	C	A	C	A	T	C	A	T	G	G	PoolEight_Hiplex1
RCBTB1.7	C	A	A	G	T	G	G	T	G	G	A	A	G	T	A	G	C	T	T	G	PoolEight_Hiplex1
RCC1.5	G	G	C	C	C	T	G	G	T	A	T	C	C	A	T	T	C	C	G	G	PoolEight_Hiplex1
RCC1.6	G	G	T	C	A	C	A	G	C	A	T	A	C	C	C	C	A	C	A	G	PoolEight_Hiplex1
RCC1.7	G	G	A	G	A	G	G	A	A	G	A	A	G	C	C	G	G	C	C	C	PoolEight_Hiplex1
RCOR1.5	T	T	G	G	C	G	G	C	G	G	C	G	G	C	G	C	C	C	A	A	PoolEight_Hiplex1
RCOR1.6	G	G	T	C	G	G	A	C	C	C	C	A	G	T	A	C	C	A	G	G	PoolEight_Hiplex1
RCOR1.7	G	C	C	A	T	T	G	C	C	A	A	A	G	A	A	A	A	G	C	A	PoolEight_Hiplex1
RCOR2.2	G	A	G	T	G	G	G	G	C	T	G	T	C	C	G	C	C	G	T	T	PoolEight_Hiplex1
RCOR2.5	C	A	C	C	G	T	C	T	T	G	G	C	C	C	G	G	C	T	A	C	PoolEight_Hiplex1
RCOR2.6	G	T	G	A	T	G	G	A	G	A	A	G	C	C	G	A	G	C	G	C	PoolEight_Hiplex1
RCOR2.7	A	G	T	T	G	A	C	A	A	G	T	A	C	A	T	T	G	C	G	A	PoolEight_Hiplex1
REST.5	T	G	C	A	A	G	T	C	A	T	A	C	A	T	G	T	C	G	T	T	PoolEight_Hiplex1
REST.6	G	G	A	G	G	G	C	T	G	T	T	T	A	C	C	A	G	C	A	G	PoolEight_Hiplex1
REST.7	T	T	T	G	C	C	A	G	C	A	T	A	A	T	A	A	G	C	T	G	PoolEight_Hiplex1
RING1.1	A	C	T	C	A	G	T	T	C	C	C	A	C	G	T	T	T	T	G	C	PoolEight_Hiplex1
RING1.5	C	C	A	G	A	A	T	G	C	C	A	G	C	A	A	A	A	C	G	T	PoolEight_Hiplex1
RING1.6	G	A	A	G	A	C	T	C	T	G	G	T	G	A	C	C	G	G	G	G	PoolEight_Hiplex1
RING1.7	G	A	G	G	C	A	A	C	A	G	C	A	G	G	A	A	G	C	A	G	PoolEight_Hiplex1
RNF2.5	T	G	C	A	T	C	C	A	C	A	C	A	T	A	G	C	A	A	T	C	PoolEight_Hiplex1
RNF2.6	A	A	G	A	T	G	A	C	A	G	T	G	C	A	C	A	G	A	C	G	PoolEight_Hiplex1
RNF2.7	A	T	C	A	T	C	A	C	A	G	C	C	C	T	T	A	G	A	A	G	PoolEight_Hiplex1
RNF20.3	G	C	A	A	A	C	C	A	A	A	A	A	T	C	G	C	A	A	G	C	PoolEight_Hiplex1
RNF20.5	A	G	A	A	A	T	G	T	T	G	G	A	T	C	A	G	C	G	G	C	PoolEight_Hiplex1
RNF20.6	T	T	A	T	C	C	C	G	G	A	A	G	C	T	A	A	A	C	A	G	PoolEight_Hiplex1
RNF20.7	A	C	T	T	C	G	G	C	A	A	G	A	C	T	T	T	G	A	G	G	PoolEight_Hiplex1
RNF40.5	A	C	A	A	A	C	G	C	G	C	C	G	C	C	G	G	C	G	A	C	PoolEight_Hiplex1
RNF40.6	A	G	A	G	C	G	G	C	T	G	G	A	A	C	A	A	C	G	G	C	PoolEight_Hiplex1
RNF40.7	G	G	A	G	A	T	G	G	A	G	A	C	A	A	C	A	G	T	G	G	PoolEight_Hiplex1
RPA3.5	T	G	G	A	C	A	T	G	A	T	G	G	A	C	T	T	G	C	C	C	PoolEight_Hiplex1
RPA3.6	G	G	T	T	G	G	A	A	G	A	G	T	A	A	C	C	G	C	C	A	PoolEight_Hiplex1
RPA3.7	T	A	C	G	G	G	T	T	C	C	A	T	C	A	A	C	T	C	G	A	PoolEight_Hiplex1
RRP8.5	A	G	G	C	G	G	A	G	G	T	C	G	T	G	A	G	A	T	T	A	PoolEight_Hiplex1
RRP8.6	G	A	A	G	T	G	G	C	C	A	C	T	G	C	A	G	C	C	A	G	PoolEight_Hiplex1
RRP8.7	C	G	A	A	G	A	G	C	C	T	G	A	G	T	G	G	G	C	C	G	PoolEight_Hiplex1
RSF1.5	G	G	A	G	C	A	G	A	C	T	A	C	G	G	C	G	A	A	G	T	PoolEight_Hiplex1
RSF1.6	G	G	A	C	A	G	A	A	A	T	A	T	C	A	T	C	A	C	G	G	PoolEight_Hiplex1
RSF1.7	G	A	T	G	A	C	A	T	C	A	A	A	G	A	A	G	C	C	G	A	PoolEight_Hiplex1
RUVBL1.4	C	G	A	G	A	G	C	G	G	C	T	T	G	G	C	C	A	A	G	C	PoolEight_Hiplex1
RUVBL1.5	G	T	C	T	T	G	T	T	G	G	C	A	G	G	A	C	C	T	C	C	PoolEight_Hiplex1
RUVBL1.6	G	C	T	G	C	G	A	A	T	A	A	A	G	G	A	G	A	C	C	A	PoolEight_Hiplex1
RUVBL1.7	G	T	G	T	G	A	G	A	C	A	G	A	G	A	A	T	C	C	C	A	PoolEight_Hiplex1
SAFB.5	C	G	G	C	A	A	C	A	A	G	A	G	C	G	T	T	T	T	G	A	PoolEight_Hiplex1
SAFB.6	C	C	T	A	G	G	T	G	A	T	T	C	T	G	G	A	G	C	G	G	PoolEight_Hiplex1
SAFB.7	T	A	G	G	C	A	A	T	T	G	A	A	G	A	T	G	A	A	G	G	PoolEight_Hiplex1
SATB1.5	C	T	G	C	T	C	C	A	G	G	C	G	G	G	C	A	A	T	C	T	PoolEight_Hiplex1
SATB1.6	G	C	A	T	C	T	G	T	C	A	C	G	T	A	A	G	A	C	A	G	PoolEight_Hiplex1
SATB1.7	G	C	C	A	T	G	G	G	A	G	A	G	C	T	G	C	G	C	A	G	PoolEight_Hiplex1
SATB2.5	T	G	C	G	G	G	A	C	A	G	C	C	C	C	G	A	C	C	G	G	PoolEight_Hiplex1
SATB2.6	A	G	A	G	C	T	G	T	G	A	G	A	A	T	A	C	C	C	C	A	PoolEight_Hiplex1
SATB2.7	G	G	G	G	A	A	G	G	T	T	C	A	G	G	A	A	G	C	G	A	PoolEight_Hiplex1
SCMH1.5	G	G	T	T	T	A	C	G	C	C	C	C	C	T	C	T	G	C	C	C	PoolEight_Hiplex1
SCMH1.6	A	G	A	G	T	T	T	C	T	C	C	A	G	G	A	A	G	C	G	G	PoolEight_Hiplex1
SCMH1.7	A	G	C	C	T	G	C	T	G	C	A	A	C	A	C	C	A	C	A	G	PoolEight_Hiplex1
SETD1A.5	T	A	G	C	G	G	T	A	C	A	C	C	T	T	C	T	G	A	G	A	PoolEight_Hiplex1
SETD1A.6	G	G	A	C	A	A	T	G	A	G	G	A	G	G	A	A	G	A	G	G	PoolEight_Hiplex1
SETD1A.7	A	A	A	G	A	T	G	G	A	T	C	A	G	G	A	A	G	G	T	G	PoolEight_Hiplex1
SETD1B.5	A	G	C	C	C	G	G	C	C	C	T	T	C	G	G	G	C	G	A	G	PoolEight_Hiplex1
SETD1B.6	G	A	T	G	T	C	C	A	G	C	A	A	C	C	G	C	C	C	G	G	PoolEight_Hiplex1
SETD1B.7	G	C	G	A	C	A	G	T	G	G	G	G	A	G	T	T	C	C	G	G	PoolEight_Hiplex1
SETD2.5	A	A	T	A	G	G	T	T	T	C	T	C	A	C	T	G	C	A	C	T	PoolEight_Hiplex1
SETD2.6	G	T	A	G	A	T	C	A	G	A	A	A	G	A	G	A	G	C	G	A	PoolNine_Hiplex1
SETD2.7	A	G	A	A	C	A	G	C	C	A	G	A	T	A	A	A	A	C	A	G	PoolNine_Hiplex1
SETD6.5	C	T	T	C	C	T	G	A	G	C	T	G	G	T	G	C	C	G	G	C	PoolNine_Hiplex1
SETD6.6	T	C	A	G	C	T	C	C	A	G	C	C	C	C	A	C	C	C	G	C	PoolNine_Hiplex1
SETD6.7	G	C	A	G	G	C	C	A	G	A	G	G	A	G	G	A	G	C	G	C	PoolNine_Hiplex1
SETD7.1	G	G	A	T	A	G	C	G	A	C	G	A	C	G	A	G	A	T	G	G	PoolNine_Hiplex1
SETD7.3	G	C	G	G	T	A	A	T	C	C	G	T	C	A	T	C	G	T	C	C	PoolNine_Hiplex1
SETD7.5	G	A	C	G	A	T	G	A	C	G	G	A	T	T	A	C	C	G	C	A	PoolNine_Hiplex1
SETD7.6	T	T	C	A	C	G	G	A	G	A	A	A	A	G	A	A	C	G	G	A	PoolNine_Hiplex1
SETD7.7	G	A	T	G	A	T	G	C	C	T	T	G	C	A	G	G	G	C	C	A	PoolNine_Hiplex1
SETD8.5	G	C	A	A	C	A	G	A	A	T	C	G	C	A	A	A	C	T	T	A	PoolNine_Hiplex1
SETD8.6	A	C	G	G	G	A	G	G	C	T	C	T	G	T	A	C	G	C	A	C	PoolNine_Hiplex1
SETD8.7	T	G	G	G	C	A	A	A	T	A	C	C	T	C	T	A	G	C	C	A	PoolNine_Hiplex1
SETDB1.5	T	G	A	G	G	A	A	C	T	G	G	G	T	A	T	C	T	C	T	A	PoolNine_Hiplex1
SETDB1.6	G	G	A	T	G	C	A	G	C	A	A	C	A	G	C	T	A	C	A	G	PoolNine_Hiplex1
SETDB1.7	A	C	A	G	C	T	T	G	T	C	A	G	C	A	G	G	A	G	G	G	PoolNine_Hiplex1
SETDB2.5	T	A	C	C	A	A	A	G	T	C	A	T	G	A	C	T	G	C	T	C	PoolNine_Hiplex1
SETDB2.6	A	T	A	G	A	G	A	A	G	A	A	A	C	T	C	C	A	C	C	A	PoolNine_Hiplex1
SETDB2.7	A	A	G	G	A	G	T	C	T	A	C	G	A	A	A	C	G	T	G	G	PoolNine_Hiplex1
SETMAR.5	C	G	G	A	A	G	C	G	G	C	A	A	A	G	A	C	G	A	C	A	PoolNine_Hiplex1
SETMAR.6	G	G	A	C	C	A	C	T	C	T	G	T	T	T	C	T	G	C	A	G	PoolNine_Hiplex1
SETMAR.7	G	C	A	G	G	A	G	G	G	G	A	A	C	A	C	A	G	A	A	G	PoolNine_Hiplex1
SHPRH.5	A	G	A	A	A	C	G	C	A	G	T	C	C	A	T	C	C	A	A	G	PoolNine_Hiplex1
SHPRH.6	A	G	A	G	A	A	A	G	C	A	A	A	C	C	A	G	G	A	G	G	PoolNine_Hiplex1
SHPRH.7	G	A	T	G	G	G	T	C	T	T	G	G	A	A	A	G	A	C	A	G	PoolNine_Hiplex1
SIRT1.1	C	T	C	C	C	C	G	G	C	G	G	G	G	G	A	C	G	A	C	G	PoolNine_Hiplex1
SIRT1.4	G	A	C	A	C	G	C	T	G	G	A	A	C	A	G	G	T	T	G	C	PoolNine_Hiplex1
SIRT1.5	T	A	C	C	C	A	G	A	A	C	A	T	A	G	A	C	A	C	G	C	PoolNine_Hiplex1
SIRT1.6	G	A	G	T	C	T	T	C	T	G	A	A	A	C	A	T	G	A	A	G	PoolNine_Hiplex1
SIRT1.7	A	C	A	A	T	C	A	C	T	G	A	A	G	A	A	T	C	T	G	G	PoolNine_Hiplex1
SIRT2.5	G	C	T	G	C	C	C	A	G	G	C	T	G	A	G	C	G	T	C	T	PoolNine_Hiplex1
SIRT2.6	G	G	A	C	G	A	G	C	T	G	A	C	C	T	T	G	G	A	A	G	PoolNine_Hiplex1
SIRT2.7	T	A	G	G	T	T	G	T	C	A	T	A	G	A	G	G	C	C	G	G	PoolNine_Hiplex1
SIRT3.5	T	C	T	A	C	A	C	G	C	A	G	A	A	C	A	T	C	G	A	T	PoolNine_Hiplex1
SIRT3.6	G	C	A	G	A	C	T	G	T	G	C	A	G	G	T	G	G	C	A	G	PoolNine_Hiplex1
SIRT3.7	C	T	G	C	C	A	A	A	G	A	C	C	C	T	T	C	C	C	A	G	PoolNine_Hiplex1
SIRT4.5	G	C	A	G	G	A	A	T	C	T	C	C	A	C	C	G	A	A	T	C	PoolNine_Hiplex1
SIRT4.6	G	G	A	G	T	G	C	C	C	C	A	A	T	C	C	G	C	C	A	G	PoolNine_Hiplex1
SIRT4.7	G	G	A	T	G	C	T	T	T	G	C	A	C	A	C	C	A	A	G	G	PoolNine_Hiplex1
SIRT5.5	A	T	G	G	C	G	C	G	G	T	G	C	C	C	G	G	C	G	T	T	PoolNine_Hiplex1
SIRT5.6	C	C	A	C	T	A	G	A	C	A	T	A	A	A	T	C	A	C	A	G	PoolNine_Hiplex1
SIRT5.7	G	A	A	T	C	T	G	T	T	C	G	T	A	G	C	T	G	G	G	G	PoolNine_Hiplex1
SIRT6.5	G	C	T	G	T	C	G	C	C	G	T	A	C	G	C	G	G	A	C	A	PoolNine_Hiplex1
SIRT6.6	C	A	G	A	C	G	C	G	C	T	C	A	C	C	T	C	C	G	G	G	PoolNine_Hiplex1
SIRT6.7	T	C	T	G	G	C	T	G	A	C	C	A	G	G	A	A	G	C	G	G	PoolNine_Hiplex1
SIRT7.5	G	C	G	G	G	T	C	C	G	G	A	G	G	T	T	G	C	G	G	G	PoolNine_Hiplex1
SIRT7.6	G	G	T	G	T	C	G	C	G	C	A	T	C	C	T	G	A	G	G	A	PoolNine_Hiplex1
SIRT7.7	G	C	A	G	G	T	G	T	G	C	G	A	C	G	A	C	C	C	G	G	PoolNine_Hiplex1
SLC30A9.5	G	C	C	G	G	C	T	C	C	G	T	C	T	G	C	G	A	T	G	C	PoolNine_Hiplex1
SLC30A9.6	G	C	T	A	C	A	T	C	T	G	T	G	G	G	C	C	G	C	G	G	PoolNine_Hiplex1
SLC30A9.7	G	G	G	A	T	C	A	C	A	A	A	C	A	C	T	C	A	G	A	G	PoolNine_Hiplex1
SMARCA1.5	C	T	C	T	A	T	G	A	C	C	A	C	G	A	T	A	G	T	G	G	PoolNine_Hiplex1
SMARCA1.6	G	A	G	A	A	G	C	A	A	G	A	A	T	T	C	A	A	C	G	A	PoolNine_Hiplex1
SMARCA1.7	G	G	A	G	C	A	G	G	A	C	A	C	T	G	C	C	G	C	A	G	PoolNine_Hiplex1
SMARCA2.5	C	C	C	C	A	T	C	G	T	C	G	G	C	A	T	A	G	G	A	T	PoolNine_Hiplex1
SMARCA2.6	G	G	A	T	G	A	A	A	G	C	A	A	T	G	A	A	G	A	G	G	PoolNine_Hiplex1
SMARCA2.7	G	C	C	T	C	C	T	C	C	A	G	A	C	A	T	A	G	G	G	C	PoolNine_Hiplex1
SMARCA4.2	T	T	G	T	C	C	T	G	A	G	G	G	T	A	C	C	C	T	C	C	PoolNine_Hiplex1
SMARCA4.5	C	A	C	C	C	C	T	G	G	G	C	G	G	A	A	C	T	C	C	T	PoolNine_Hiplex1
SMARCA4.6	G	G	C	A	T	G	C	T	C	A	G	A	G	C	C	A	C	C	C	A	PoolNine_Hiplex1
SMARCA4.7	A	A	G	A	A	G	C	T	C	A	A	A	T	T	T	A	C	C	C	G	PoolNine_Hiplex1
SMARCA5.5	G	G	C	T	T	G	G	A	A	G	G	C	G	C	G	C	T	C	T	C	PoolNine_Hiplex1
SMARCA5.6	G	G	G	A	G	C	A	A	C	A	G	C	A	G	C	A	A	C	A	A	PoolNine_Hiplex1
SMARCA5.7	G	G	A	T	G	A	G	T	G	A	A	T	T	C	A	A	G	A	G	A	PoolNine_Hiplex1
SMARCAD1.5	C	T	C	A	A	G	C	C	C	T	A	T	C	A	G	A	A	G	G	T	PoolNine_Hiplex1
SMARCAD1.6	G	A	G	G	T	A	T	G	C	C	A	G	A	A	A	T	G	C	A	A	PoolNine_Hiplex1
SMARCAD1.7	G	G	G	T	T	A	G	C	C	T	C	A	C	A	A	T	G	T	G	T	PoolNine_Hiplex1
SMARCAL1.5	C	C	G	C	A	G	A	G	C	T	G	A	G	A	A	G	T	T	A	T	PoolNine_Hiplex1
SMARCAL1.6	A	A	T	G	T	T	C	T	G	C	C	C	C	G	A	A	G	G	G	G	PoolNine_Hiplex1
SMARCAL1.7	G	A	A	T	G	G	G	T	T	G	C	C	A	G	C	A	A	T	G	G	PoolNine_Hiplex1
SMARCB1.5	A	T	G	G	C	G	C	T	G	A	G	C	A	A	G	A	C	C	T	T	PoolNine_Hiplex1
SMARCB1.6	G	A	G	A	A	C	C	T	C	G	G	A	A	C	A	T	A	C	G	G	PoolNine_Hiplex1
SMARCB1.7	A	T	G	G	C	A	C	G	G	C	A	T	C	T	A	A	G	T	G	G	PoolNine_Hiplex1
SMARCC1.5	A	G	A	C	C	C	G	C	A	C	C	G	A	A	T	C	C	A	G	C	PoolNine_Hiplex1
SMARCC1.6	G	A	A	T	G	A	G	G	A	G	G	A	T	T	A	T	G	A	G	G	PoolNine_Hiplex1
SMARCC1.7	G	A	A	G	A	A	A	C	A	G	T	C	A	C	A	G	C	A	G	G	PoolNine_Hiplex1
SMARCC2.1	A	C	A	G	C	C	G	C	A	C	G	T	T	G	T	C	G	A	A	C	PoolNine_Hiplex1
SMARCC2.5	C	G	T	G	A	A	G	T	A	C	T	A	C	G	A	G	G	C	C	G	PoolNine_Hiplex1
SMARCC2.6	G	T	G	T	T	C	A	T	G	C	C	A	T	T	G	A	G	C	G	G	PoolNine_Hiplex1
SMARCC2.7	G	G	A	A	G	T	G	C	T	G	A	A	G	G	A	A	G	T	G	G	PoolNine_Hiplex1
SMARCD1.5	C	C	G	G	G	G	C	C	T	C	C	T	G	T	G	C	G	A	A	T	PoolNine_Hiplex1
SMARCD1.6	G	A	A	A	C	G	G	C	T	A	G	A	T	A	T	C	C	A	A	G	PoolNine_Hiplex1
SMARCD1.7	C	C	A	G	C	A	G	G	T	C	C	A	G	C	A	G	C	A	G	G	PoolNine_Hiplex1
SMARCD2.1	C	C	G	C	C	G	C	C	A	G	G	G	C	T	T	A	G	C	G	G	PoolNine_Hiplex1
SMARCD2.5	C	G	G	T	C	C	C	C	G	G	A	G	C	G	C	C	G	G	T	C	PoolNine_Hiplex1
SMARCD2.6	C	A	A	G	C	G	G	A	T	G	G	A	G	A	T	C	C	A	G	G	PoolNine_Hiplex1
SMARCD2.7	C	G	G	G	C	C	T	G	A	C	A	A	T	C	A	C	C	T	G	G	PoolNine_Hiplex1
SMARCD3.1	C	C	C	C	C	G	G	G	C	T	C	C	C	C	G	T	A	C	A	T	PoolNine_Hiplex1
SMARCD3.5	G	G	G	C	T	C	C	A	G	A	C	G	G	C	A	T	C	C	C	G	PoolNine_Hiplex1
SMARCD3.6	G	A	A	G	C	G	G	G	T	G	G	A	C	A	T	C	C	A	G	G	PoolNine_Hiplex1
SMARCD3.7	T	A	A	A	C	C	A	G	C	T	C	A	A	G	A	T	C	C	A	G	PoolNine_Hiplex1
SMARCE1.5	T	C	G	A	C	A	G	A	G	A	C	A	A	T	C	T	C	G	C	A	PoolNine_Hiplex1
SMARCE1.6	G	T	G	G	T	T	T	C	T	C	T	G	G	A	A	A	C	G	G	G	PoolNine_Hiplex1
SMARCE1.7	G	A	A	G	A	A	C	A	A	G	C	A	G	C	T	A	A	C	A	A	PoolNine_Hiplex1
SMC1A.2	T	G	A	G	A	A	C	T	T	T	A	A	G	T	C	G	T	A	C	A	PoolNine_Hiplex1
SMC1A.5	A	G	A	T	T	A	T	C	G	G	A	C	C	A	T	T	T	C	A	G	PoolNine_Hiplex1
SMC1A.6	G	A	A	G	C	G	G	A	T	T	G	A	G	A	A	A	C	T	G	G	PoolNine_Hiplex1
SMC1A.7	G	G	A	G	T	A	T	G	A	C	A	A	G	C	G	A	A	A	G	A	PoolNine_Hiplex1
SMC1B.5	G	A	T	G	C	A	G	G	T	G	A	A	C	C	T	C	C	G	G	A	PoolNine_Hiplex1
SMC1B.6	G	G	A	A	G	G	G	G	C	C	A	A	T	G	A	C	C	T	G	G	PoolNine_Hiplex1
SMC1B.7	G	G	A	A	G	A	T	G	A	T	A	T	A	A	A	A	G	C	C	C	PoolNine_Hiplex1
SMC2.1	G	C	A	G	A	T	G	G	A	G	T	C	C	A	A	T	A	T	G	T	PoolNine_Hiplex1
SMC2.5	G	C	T	C	A	G	A	G	G	A	C	C	G	A	A	G	T	C	A	A	PoolNine_Hiplex1
SMC2.6	A	A	A	G	C	C	T	T	T	T	G	G	A	A	A	A	G	C	G	C	PoolNine_Hiplex1
SMC2.7	G	A	A	T	C	A	A	A	G	A	G	A	A	T	G	A	G	C	T	G	PoolNine_Hiplex1
SMC3.1	C	T	C	T	G	T	A	A	C	T	T	C	G	A	A	A	A	C	C	C	PoolNine_Hiplex1
SMC3.2	T	C	T	T	C	G	T	C	C	A	G	A	A	C	A	G	C	G	G	T	PoolNine_Hiplex1
SMC3.5	G	T	T	T	C	A	C	T	T	C	G	A	A	G	A	G	T	T	A	T	PoolNine_Hiplex1
SMC3.6	G	A	C	A	A	G	A	G	C	A	G	A	T	T	A	A	G	C	A	G	PoolNine_Hiplex1
SMC3.7	G	G	A	T	G	C	A	A	G	A	G	A	T	A	A	A	A	T	G	G	PoolNine_Hiplex1
SMC4.1	C	T	C	T	C	C	G	T	G	C	G	G	C	C	G	G	A	C	G	G	PoolNine_Hiplex1
SMC4.2	T	G	A	C	G	G	C	G	C	C	A	G	C	A	G	C	G	A	C	G	PoolNine_Hiplex1
SMC4.5	G	G	G	C	T	C	T	C	C	G	T	G	C	G	G	C	C	G	G	A	PoolNine_Hiplex1
SMC4.6	G	G	G	T	C	A	C	T	C	A	C	C	T	G	C	G	G	C	G	G	PoolNine_Hiplex1
SMC4.7	G	A	A	C	T	T	C	A	A	A	T	C	C	T	A	T	G	C	T	G	PoolNine_Hiplex1
SMC5.5	C	T	C	T	A	T	C	G	T	C	C	G	C	A	T	C	T	C	G	A	PoolNine_Hiplex1
SMC5.6	G	G	C	C	C	G	G	A	C	G	A	C	T	G	C	A	A	C	A	G	PoolNine_Hiplex1
SMC5.7	C	A	G	G	T	T	T	T	C	C	A	G	C	T	A	A	A	C	C	A	PoolNine_Hiplex1
SMC6.5	T	A	T	A	G	A	G	T	T	A	C	C	A	T	A	C	A	C	A	C	PoolNine_Hiplex1
SMC6.6	G	C	A	G	A	T	A	C	A	T	C	A	A	G	G	A	G	A	A	G	PoolNine_Hiplex1
SMC6.7	T	C	T	G	A	A	A	G	G	A	G	A	T	T	C	T	G	C	G	A	PoolNine_Hiplex1
SMCHD1.5	C	G	A	A	A	A	G	G	A	G	T	C	C	G	A	G	C	T	C	G	PoolNine_Hiplex1
SMCHD1.6	A	G	A	C	T	G	G	C	C	A	G	A	A	C	T	A	A	A	G	G	PoolNine_Hiplex1
SMCHD1.7	G	G	G	A	C	T	G	A	G	G	A	G	G	A	T	G	G	C	G	G	PoolNine_Hiplex1
SMYD1.5	G	G	C	A	G	G	T	G	C	G	G	T	C	G	C	A	G	T	A	A	PoolNine_Hiplex1
SMYD1.6	A	G	G	G	A	G	A	A	T	G	G	A	G	A	A	C	G	T	G	G	PoolNine_Hiplex1
SMYD1.7	A	A	G	G	G	G	T	C	T	G	A	A	G	G	C	C	A	C	C	A	PoolNine_Hiplex1
SMYD2.2	T	G	G	T	G	A	A	G	C	A	G	T	A	C	T	C	G	C	A	G	PoolNine_Hiplex1
SMYD2.5	C	T	C	G	T	T	G	A	C	C	G	T	G	A	G	C	A	C	G	T	PoolNine_Hiplex1
SMYD2.6	G	A	T	G	C	T	T	G	G	A	G	T	A	A	A	A	G	T	G	A	PoolNine_Hiplex1
SMYD2.7	G	G	A	A	A	T	C	A	A	G	C	C	G	G	G	A	G	A	G	G	PoolNine_Hiplex1
SMYD3.5	A	G	A	A	G	T	C	G	A	A	C	G	G	A	G	T	C	T	G	G	PoolNine_Hiplex1
SMYD3.6	G	G	A	C	T	G	C	T	C	G	C	A	G	T	A	A	G	A	G	G	PoolNine_Hiplex1
SMYD3.7	G	G	A	G	C	G	C	C	G	G	A	A	G	C	A	G	C	T	G	A	PoolNine_Hiplex1
SMYD4.5	A	C	A	T	T	C	A	A	G	G	C	C	T	A	A	C	A	C	T	G	PoolNine_Hiplex1
SMYD4.6	G	G	G	A	T	G	G	C	T	C	A	C	C	A	T	A	G	C	A	G	PoolNine_Hiplex1
SMYD4.7	C	C	T	G	T	G	G	G	C	A	G	A	G	C	A	C	G	C	C	G	PoolNine_Hiplex1
SMYD5.5	G	A	C	G	T	G	T	T	C	T	C	C	T	T	C	T	G	C	G	T	PoolNine_Hiplex1
SMYD5.6	A	G	A	A	A	C	T	G	T	G	C	A	G	C	C	A	C	C	A	G	PoolNine_Hiplex1
SMYD5.7	T	A	G	G	G	C	A	C	T	A	G	A	G	A	A	G	G	C	A	G	PoolNine_Hiplex1
SP100.5	G	C	A	G	C	C	T	G	T	C	A	T	C	T	A	C	A	C	C	C	PoolNine_Hiplex1
SP100.6	A	A	A	G	A	C	A	T	T	T	C	C	A	T	T	C	C	T	C	G	PoolNine_Hiplex1
SP100.7	A	A	G	T	G	A	A	G	A	A	G	A	A	G	A	G	A	G	G	G	PoolNine_Hiplex1
SRCAP.5	C	C	T	G	T	T	C	T	G	C	A	A	T	T	T	C	G	G	C	A	PoolNine_Hiplex1
SRCAP.6	G	A	A	G	T	T	G	A	A	G	A	A	C	A	A	C	A	G	G	A	PoolNine_Hiplex1
SRCAP.7	G	G	A	A	C	A	G	T	T	G	G	A	A	G	G	G	G	A	G	G	PoolNine_Hiplex1
SRF.2	G	A	T	C	A	C	C	A	G	T	G	A	G	A	C	C	G	G	C	A	PoolNine_Hiplex1
SRF.5	G	T	T	G	T	G	G	G	G	T	C	T	G	A	A	C	G	G	G	G	PoolNine_Hiplex1
SRF.6	T	G	A	A	C	C	G	G	A	C	C	C	C	G	A	C	G	G	G	G	PoolNine_Hiplex1
SRF.7	G	A	A	G	C	G	G	A	G	C	C	T	G	A	G	C	G	A	G	A	PoolNine_Hiplex1
SS18L1.2	T	T	C	G	C	G	T	C	T	G	C	C	C	G	G	C	C	A	A	G	PoolTen_Hiplex1
SS18L1.4	C	C	A	T	C	G	G	C	A	A	C	T	A	C	G	T	G	T	C	T	PoolTen_Hiplex1
SS18L1.5	C	A	C	G	C	G	G	G	A	C	C	C	G	C	C	T	C	G	C	A	PoolTen_Hiplex1
SS18L1.6	G	G	T	A	C	C	A	G	C	A	G	A	T	C	C	T	G	C	A	C	PoolTen_Hiplex1
SS18L1.7	A	G	A	G	A	T	G	C	T	C	A	T	G	G	A	G	G	T	G	G	PoolTen_Hiplex1
SSRP1.1	G	T	T	C	A	A	C	G	A	C	G	T	C	T	A	T	C	A	G	G	PoolTen_Hiplex1
SSRP1.4	T	C	G	A	C	T	G	A	G	G	T	T	G	A	G	C	C	G	T	C	PoolTen_Hiplex1
SSRP1.5	C	G	A	C	T	G	A	G	G	T	T	G	A	G	C	C	G	T	C	A	PoolTen_Hiplex1
SSRP1.6	C	C	A	C	C	A	A	A	A	C	G	A	T	G	A	C	G	C	A	G	PoolTen_Hiplex1
SSRP1.7	G	G	G	G	A	A	G	C	C	T	C	A	C	C	T	C	A	A	C	A	PoolTen_Hiplex1
STAG1.5	A	A	A	A	G	A	A	A	A	A	G	G	G	G	T	C	G	T	C	C	PoolTen_Hiplex1
STAG1.6	G	G	A	A	T	T	A	G	A	G	G	A	G	C	A	G	G	C	C	G	PoolTen_Hiplex1
STAG1.7	G	A	A	G	A	G	A	G	C	C	A	A	T	G	A	A	A	G	G	T	PoolTen_Hiplex1
STAG2.5	A	T	T	C	G	G	T	T	T	G	G	A	C	C	A	G	A	A	G	G	PoolTen_Hiplex1
STAG2.6	G	G	C	A	A	A	G	G	T	G	G	A	A	A	T	G	G	A	G	G	PoolTen_Hiplex1
STAG2.7	G	G	G	C	T	C	T	C	T	C	A	T	A	A	T	A	G	T	G	G	PoolTen_Hiplex1
SUDS3.5	C	T	A	T	C	C	G	A	G	C	T	T	C	G	A	A	C	C	T	C	PoolTen_Hiplex1
SUDS3.6	G	A	G	G	C	G	A	C	A	T	G	A	G	T	G	C	C	G	C	G	PoolTen_Hiplex1
SUDS3.7	T	G	A	A	G	A	G	C	T	G	G	A	G	A	G	C	G	C	C	G	PoolTen_Hiplex1
SUPT6H.5	G	G	A	G	G	A	G	A	A	C	C	T	A	G	A	T	G	A	T	C	PoolTen_Hiplex1
SUPT6H.6	G	G	A	A	T	A	C	G	A	T	G	A	A	T	C	A	G	C	C	G	PoolTen_Hiplex1
SUPT6H.7	G	A	G	C	T	G	G	T	G	G	T	A	C	T	G	A	G	G	G	G	PoolTen_Hiplex1
SUV39H1.5	G	C	G	T	G	T	G	T	T	G	C	A	A	G	T	C	T	T	C	T	PoolTen_Hiplex1
SUV39H1.6	T	G	A	G	C	T	C	C	T	G	C	T	C	C	C	A	G	C	G	A	PoolTen_Hiplex1
SUV39H1.7	G	T	A	C	T	C	A	T	T	G	A	T	G	T	A	C	A	C	G	A	PoolTen_Hiplex1
SUV39H2.5	A	A	T	C	A	C	G	T	A	T	C	T	C	T	T	T	G	A	T	C	PoolTen_Hiplex1
SUV39H2.6	G	G	G	C	A	C	T	T	C	A	G	A	T	T	T	T	G	C	A	A	PoolTen_Hiplex1
SUV39H2.7	A	G	T	G	A	A	G	A	A	G	C	T	G	A	A	A	G	A	C	G	PoolTen_Hiplex1
SUV420H1.5	T	T	G	A	T	A	A	C	A	G	G	A	G	C	A	G	G	C	G	C	PoolTen_Hiplex1
SUV420H1.6	G	G	G	A	G	A	A	T	C	C	A	A	G	A	T	C	A	T	G	G	PoolTen_Hiplex1
SUV420H1.7	G	T	G	A	A	T	G	G	C	A	G	G	A	G	A	A	A	T	G	G	PoolTen_Hiplex1
SUV420H2.5	A	A	G	T	T	T	C	C	A	G	C	G	C	T	G	A	G	C	G	C	PoolTen_Hiplex1
SUV420H2.6	G	C	A	G	C	A	C	C	T	G	C	G	C	T	C	A	G	C	G	C	PoolTen_Hiplex1
SUV420H2.7	T	T	T	C	C	G	G	C	A	G	G	A	A	G	G	C	A	C	G	G	PoolTen_Hiplex1
SUZ12.5	C	G	G	C	T	T	C	G	G	G	G	G	T	T	C	G	G	C	G	G	PoolTen_Hiplex1
SUZ12.6	C	G	G	C	A	G	T	T	C	A	G	A	G	T	A	C	A	C	C	A	PoolTen_Hiplex1
SUZ12.7	G	G	A	G	A	C	T	A	T	T	C	T	T	G	A	T	G	G	G	A	PoolTen_Hiplex1
TADA2A.5	C	A	T	T	C	A	G	C	A	C	A	C	T	T	G	A	T	A	T	A	PoolTen_Hiplex1
TADA2A.6	G	C	T	G	A	A	C	C	T	G	A	A	A	C	A	A	G	C	A	G	PoolTen_Hiplex1
TADA2A.7	G	A	G	G	A	G	C	A	G	C	C	T	C	G	G	C	A	A	G	G	PoolTen_Hiplex1
TAF1.1	A	G	C	G	A	C	G	A	A	G	A	T	T	C	C	G	C	T	G	G	PoolTen_Hiplex1
TAF1.2	G	A	C	C	G	G	G	A	C	T	G	A	C	G	G	T	G	C	C	T	PoolTen_Hiplex1
TAF1.5	A	G	A	A	A	A	T	G	G	G	C	C	G	C	C	T	C	C	A	G	PoolTen_Hiplex1
TAF1.6	C	A	A	G	A	G	A	G	G	C	A	A	G	C	T	T	C	A	G	G	PoolTen_Hiplex1
TAF1.7	T	A	G	G	A	G	T	A	C	A	G	A	A	G	A	T	G	C	T	G	PoolTen_Hiplex1
TAF5.5	A	C	G	T	T	C	C	C	G	C	C	G	C	C	G	C	C	G	T	T	PoolTen_Hiplex1
TAF5.6	G	G	A	G	G	A	G	C	A	G	A	C	G	G	A	G	G	T	G	G	PoolTen_Hiplex1
TAF5.7	G	C	T	G	C	T	G	G	A	G	G	A	G	G	C	A	G	T	G	G	PoolTen_Hiplex1
TAF6L.5	T	G	A	G	C	C	G	G	A	C	A	G	A	C	T	C	C	C	G	A	PoolTen_Hiplex1
TAF6L.6	G	G	A	G	C	T	G	A	G	C	G	A	T	G	A	G	G	T	G	G	PoolTen_Hiplex1
TAF6L.7	G	G	A	T	C	G	A	G	A	G	G	T	G	A	A	C	C	T	G	G	PoolTen_Hiplex1
TAPBP.5	C	T	G	G	C	G	A	C	C	G	C	C	G	T	C	T	C	A	G	C	PoolTen_Hiplex1
TAPBP.6	G	T	G	G	A	G	T	G	G	G	A	A	C	T	C	C	G	G	G	G	PoolTen_Hiplex1
TAPBP.7	G	C	C	A	C	T	C	T	A	G	C	C	C	A	A	A	G	G	G	A	PoolTen_Hiplex1
TBL1XR1.5	A	G	A	T	A	A	G	C	T	T	G	C	A	C	A	G	C	A	A	C	PoolTen_Hiplex1
TBL1XR1.6	A	G	G	T	T	A	T	G	G	G	A	T	G	T	A	G	A	C	C	G	PoolTen_Hiplex1
TBL1XR1.7	G	A	T	G	A	G	T	A	T	A	A	G	C	A	G	T	G	A	T	G	PoolTen_Hiplex1
TET1.2	C	C	T	T	G	G	T	T	G	T	C	T	T	T	C	G	T	A	G	T	PoolTen_Hiplex1
TET1.5	A	G	G	C	T	T	C	T	G	A	C	T	G	G	C	A	C	G	G	G	PoolTen_Hiplex1
TET1.6	G	A	G	A	C	A	T	T	G	A	A	T	G	A	T	A	C	C	A	G	PoolTen_Hiplex1
TET1.7	G	A	G	A	T	A	T	C	C	T	G	A	A	T	C	A	G	C	A	G	PoolTen_Hiplex1
TET2.5	T	T	A	T	G	G	A	A	T	A	C	C	C	T	G	T	A	T	G	A	PoolTen_Hiplex1
TET2.6	G	G	A	A	C	C	T	G	T	G	G	A	A	G	A	G	G	A	G	G	PoolTen_Hiplex1
TET2.7	G	A	A	G	G	A	A	G	C	T	G	A	G	G	A	A	C	C	T	G	PoolTen_Hiplex1
TET3.6	G	A	G	G	C	T	G	G	G	A	A	C	A	A	C	A	G	C	A	G	PoolTen_Hiplex1
TET3.7	C	A	G	G	C	C	A	T	G	A	G	G	G	A	G	C	C	C	G	G	PoolTen_Hiplex1
TIMELESS.1	C	T	A	G	C	C	A	C	A	T	G	T	A	G	T	G	C	C	C	T	PoolTen_Hiplex1
TIMELESS.5	A	T	G	T	A	G	T	G	C	C	C	T	T	G	G	G	T	A	C	T	PoolTen_Hiplex1
TIMELESS.6	G	A	G	A	T	G	T	G	C	G	G	C	A	G	C	A	G	C	T	G	PoolTen_Hiplex1
TIMELESS.7	C	T	A	G	A	A	C	C	C	C	G	A	G	C	A	G	C	T	G	G	PoolTen_Hiplex1
TIPIN.2	C	T	G	A	G	T	A	A	T	A	G	T	C	A	G	A	C	C	C	T	PoolTen_Hiplex1
TIPIN.3	C	A	G	G	G	C	A	C	A	C	A	C	G	G	T	T	G	A	A	G	PoolTen_Hiplex1
TIPIN.5	T	C	T	T	C	A	A	C	C	G	T	G	T	G	T	G	C	C	C	T	PoolTen_Hiplex1
TIPIN.6	G	A	A	G	G	A	A	C	T	G	A	G	C	C	T	G	A	T	G	A	PoolTen_Hiplex1
TIPIN.7	C	C	A	G	A	G	A	G	A	C	A	A	G	A	T	G	G	T	G	A	PoolTen_Hiplex1
TMPO.3	G	G	G	C	T	C	G	C	G	C	T	C	T	T	C	G	T	C	A	C	PoolTen_Hiplex1
TMPO.5	A	A	C	A	A	T	G	T	G	A	C	G	C	T	G	C	C	G	G	C	PoolTen_Hiplex1
TMPO.6	G	A	A	G	A	A	G	A	A	A	T	T	G	T	T	G	G	C	A	G	PoolTen_Hiplex1
TMPO.7	G	G	A	G	T	T	C	C	T	G	G	A	A	G	A	C	C	C	C	T	PoolTen_Hiplex1
TNKS1BP1.5	A	A	C	C	G	C	A	G	G	C	C	T	T	G	G	T	G	C	A	A	PoolTen_Hiplex1
TNKS1BP1.6	A	A	C	T	C	A	G	C	C	A	G	G	G	G	A	C	C	C	C	G	PoolTen_Hiplex1
TNKS1BP1.7	G	G	C	A	G	A	A	G	G	C	A	A	C	T	C	A	G	C	C	A	PoolTen_Hiplex1
TNP1.5	G	T	G	G	G	A	G	C	G	G	T	A	A	T	T	G	C	G	A	T	PoolTen_Hiplex1
TNP1.6	C	A	C	A	A	G	G	G	A	G	T	C	A	A	G	A	G	A	G	G	PoolTen_Hiplex1
TNP1.7	T	A	A	A	G	A	G	T	C	A	T	G	G	C	A	T	G	A	G	G	PoolTen_Hiplex1
TNP2.5	T	C	T	G	G	C	T	C	C	G	G	C	T	G	C	C	A	C	G	A	PoolTen_Hiplex1
TNP2.6	G	C	A	G	C	G	G	C	A	G	T	G	C	A	G	G	A	T	G	G	PoolTen_Hiplex1
TNP2.7	A	G	G	T	G	T	A	C	A	A	A	A	C	C	A	A	G	A	C	G	PoolTen_Hiplex1
TOP2B.1	C	G	C	G	C	C	G	C	A	G	C	C	A	C	C	C	G	A	C	T	PoolTen_Hiplex1
TOP2B.5	C	G	G	C	A	A	C	G	G	G	G	C	A	C	T	G	A	C	C	T	PoolTen_Hiplex1
TOP2B.6	A	T	G	C	T	G	C	T	G	A	C	A	A	T	A	A	A	C	A	G	PoolTen_Hiplex1
TOP2B.7	A	A	A	G	T	G	A	T	G	G	C	C	A	A	T	T	G	T	G	A	PoolTen_Hiplex1
TP53.1	T	C	C	T	C	A	G	C	A	T	C	T	T	A	T	C	C	G	A	G	PoolTen_Hiplex1
TP53.5	A	A	A	C	A	C	T	T	T	T	C	G	A	C	A	T	A	G	T	G	PoolTen_Hiplex1
TP53.6	G	A	A	G	G	G	A	C	A	G	A	A	G	A	T	G	A	C	A	G	PoolTen_Hiplex1
TP53.7	G	C	A	G	T	C	A	C	A	G	C	A	C	A	T	G	A	C	G	G	PoolTen_Hiplex1
TP53BP1.1	A	A	C	G	A	G	G	A	G	A	C	G	G	T	A	A	T	A	G	T	PoolTen_Hiplex1
TP53BP1.5	C	C	A	C	C	A	A	C	T	C	T	G	G	T	T	A	T	A	C	C	PoolTen_Hiplex1
TP53BP1.6	G	C	A	G	C	T	A	A	G	C	T	C	A	G	A	T	G	C	A	G	PoolTen_Hiplex1
TP53BP1.7	G	A	G	G	A	G	G	C	C	C	A	G	G	A	A	A	A	C	T	G	PoolTen_Hiplex1
TP63.1	A	G	G	G	T	C	A	G	G	G	C	A	G	T	A	C	T	G	T	A	PoolTen_Hiplex1
TP63.2	C	C	G	T	G	A	C	G	C	T	G	T	T	C	T	G	C	G	C	G	PoolTen_Hiplex1
TP63.5	A	C	T	T	G	G	C	G	G	T	G	C	T	C	G	A	C	T	G	C	PoolTen_Hiplex1
TP63.6	G	T	A	G	T	C	G	G	T	G	T	T	G	G	A	G	G	G	G	A	PoolTen_Hiplex1
TP63.7	A	A	A	A	G	C	T	G	A	G	C	A	C	G	T	C	A	C	G	G	PoolTen_Hiplex1
TP73.1	G	G	G	G	C	A	G	C	G	T	T	T	C	A	C	G	A	C	G	T	PoolTen_Hiplex1
TP73.5	G	C	T	G	C	C	C	C	A	A	C	C	A	C	G	A	G	C	T	C	PoolTen_Hiplex1
TP73.6	G	T	G	C	C	G	G	T	G	T	G	A	A	G	A	A	G	C	G	G	PoolTen_Hiplex1
TP73.7	G	G	A	A	A	G	T	G	A	C	C	T	C	A	A	A	G	T	G	G	PoolTen_Hiplex1
TRIM24.1	A	C	A	C	G	G	C	G	C	A	A	G	T	G	T	C	C	A	A	C	PoolTen_Hiplex1
TRIM24.4	G	A	A	C	G	A	G	G	C	C	G	A	G	A	G	T	C	G	G	C	PoolTen_Hiplex1
TRIM24.5	T	C	G	C	C	G	C	C	G	C	G	C	T	C	C	G	A	G	T	C	PoolTen_Hiplex1
TRIM24.6	C	A	A	G	G	G	C	A	G	G	A	C	A	A	T	G	G	A	G	G	PoolTen_Hiplex1
TRIM24.7	G	G	A	G	G	T	G	G	C	G	G	T	G	G	A	G	A	A	G	G	PoolTen_Hiplex1
TRIM28.5	A	G	A	G	C	G	C	C	T	G	C	G	A	C	C	C	G	A	G	A	PoolTen_Hiplex1
TRIM28.6	C	C	A	G	C	G	G	G	T	G	A	A	G	T	A	C	A	C	C	A	PoolTen_Hiplex1
TRIM28.7	G	T	G	A	A	T	G	G	C	G	G	C	C	T	C	C	G	C	G	G	PoolTen_Hiplex1
TRIM33.5	G	C	C	G	C	C	T	C	T	C	A	C	C	G	C	G	G	T	G	C	PoolTen_Hiplex1
TRIM33.6	T	G	T	G	C	T	G	T	C	T	G	C	C	A	A	A	A	C	G	G	PoolTen_Hiplex1
TRIM33.7	A	T	G	G	C	G	G	A	A	A	A	C	A	A	A	G	G	C	G	G	PoolTen_Hiplex1
TRIM66.5	T	T	G	C	C	A	T	A	G	C	T	G	C	C	T	A	G	T	G	G	PoolTen_Hiplex1
TRIM66.6	G	T	A	T	T	G	T	C	C	T	C	T	A	C	A	C	A	C	A	C	PoolTen_Hiplex1
TRIM66.7	C	A	A	T	A	C	A	A	G	G	T	G	A	A	G	T	C	T	C	C	PoolTen_Hiplex1
TTF2.5	G	A	A	A	G	A	G	C	T	T	C	T	A	C	G	T	G	T	G	C	PoolTen_Hiplex1
TTF2.6	T	G	A	G	C	G	A	T	G	C	A	G	T	T	G	A	C	C	G	A	PoolTen_Hiplex1
TTF2.7	A	G	G	C	T	G	C	A	C	C	A	G	C	A	G	C	A	C	C	A	PoolTen_Hiplex1
UBE2A.1	C	G	G	C	T	C	G	G	C	G	G	C	G	C	C	T	C	A	T	G	PoolTen_Hiplex1
UBE2A.4	G	C	C	T	G	A	A	G	G	G	A	C	C	C	C	G	T	T	T	G	PoolTen_Hiplex1
UBE2A.5	T	C	C	T	C	A	A	A	C	G	G	G	G	T	C	C	C	T	T	C	PoolTen_Hiplex1
UBE2A.6	G	T	C	T	T	C	C	C	G	A	A	G	G	T	T	G	C	A	G	G	PoolTen_Hiplex1
UBE2A.7	C	G	C	T	C	G	C	G	A	C	A	T	G	T	C	C	A	C	C	C	PoolTen_Hiplex1
UBE2B.5	G	G	T	G	C	G	C	C	A	C	T	G	A	C	A	C	C	C	A	C	PoolTen_Hiplex1
UBE2B.6	C	T	G	A	A	A	A	C	A	A	C	A	T	C	A	T	G	C	A	G	PoolTen_Hiplex1
UBE2B.7	G	A	A	G	G	G	A	C	A	C	C	T	T	T	T	G	A	A	G	A	PoolTen_Hiplex1
UBTF.5	C	A	T	G	T	G	C	A	A	G	C	T	C	A	A	A	T	G	G	G	PoolTen_Hiplex1
UBTF.6	G	A	A	A	C	G	G	C	G	G	C	A	G	C	T	G	C	A	G	G	PoolTen_Hiplex1
UBTF.7	G	A	A	G	A	A	T	T	T	G	T	A	G	C	A	G	C	T	G	G	PoolTen_Hiplex1
UCHL5.5	G	T	C	T	T	C	A	C	C	G	A	G	C	T	C	A	T	T	A	A	PoolTen_Hiplex1
UCHL5.6	C	G	C	C	T	A	A	A	T	G	G	A	C	A	T	C	C	T	G	G	PoolTen_Hiplex1
UCHL5.7	G	A	A	C	C	C	A	T	G	G	A	T	A	C	A	G	A	T	C	A	PoolTen_Hiplex1
UHRF1.5	T	G	G	A	C	A	G	C	G	A	G	T	C	C	A	C	C	G	T	G	PoolTen_Hiplex1
UHRF1.6	G	A	T	C	C	A	G	G	A	G	C	T	G	T	T	C	C	A	C	G	PoolTen_Hiplex1
UHRF1.7	C	G	G	G	A	G	G	C	A	G	A	C	C	C	A	C	A	C	G	G	PoolTen_Hiplex1
UHRF2.5	T	T	T	G	C	G	A	G	A	C	A	C	G	T	C	C	T	C	A	A	PoolTen_Hiplex1
UHRF2.6	C	T	A	A	A	G	T	A	A	A	G	A	A	A	G	C	T	C	C	G	PoolTen_Hiplex1
UHRF2.7	G	T	A	G	A	A	A	G	T	C	C	T	G	G	A	C	A	A	A	G	PoolTen_Hiplex1
UPF1.5	C	T	G	C	T	T	G	G	C	G	C	C	G	A	C	A	C	A	C	A	PoolTen_Hiplex1
UPF1.6	C	C	A	G	C	C	A	G	G	A	C	A	G	G	A	A	G	C	A	G	PoolTen_Hiplex1
UPF1.7	C	A	A	G	C	T	G	T	T	G	G	G	C	C	A	C	G	A	G	G	PoolTen_Hiplex1
USP3.1	C	A	G	G	A	C	G	A	C	G	G	G	G	A	G	C	C	G	T	T	PoolTen_Hiplex1
USP3.3	G	T	C	C	G	G	A	G	C	A	A	T	G	C	A	G	A	C	G	C	PoolTen_Hiplex1
USP3.5	C	C	C	A	A	G	G	G	C	T	T	T	T	G	T	T	G	G	A	C	PoolTen_Hiplex1
USP3.6	G	C	T	G	C	A	G	C	A	C	C	A	G	G	A	C	G	A	C	G	PoolTen_Hiplex1
USP3.7	G	A	A	C	A	A	G	T	C	A	A	A	C	A	G	A	C	C	C	A	PoolTen_Hiplex1
UTY.1	G	G	T	A	G	T	G	A	G	C	G	A	C	A	C	T	G	C	G	C	PoolTen_Hiplex1
UTY.2	G	T	C	T	G	T	T	A	G	C	C	T	G	A	C	A	G	T	C	G	PoolTen_Hiplex1
UTY.5	A	G	C	G	A	G	C	C	G	C	G	A	G	A	G	T	G	A	A	G	PoolTen_Hiplex1
UTY.6	G	A	G	G	C	A	A	A	G	A	A	A	A	T	G	G	C	G	G	A	PoolTen_Hiplex1
UTY.7	G	T	G	A	T	A	C	T	G	G	G	C	T	G	A	C	C	C	A	G	PoolTen_Hiplex1
VCX.5	A	T	C	T	C	G	C	T	C	T	C	C	T	G	A	C	T	C	G	G	PoolTen_Hiplex1
VCX.6	G	A	C	T	C	G	G	T	G	G	T	T	C	C	T	C	C	A	C	C	PoolTen_Hiplex1
VCX.7	T	G	A	G	G	C	G	G	A	G	A	G	C	G	C	G	C	C	A	G	PoolTen_Hiplex1
WDR11.5	C	G	C	C	T	T	G	T	T	G	T	G	G	G	C	G	T	T	G	A	PoolTen_Hiplex1
WDR11.6	G	A	T	A	C	A	G	G	T	T	A	A	A	T	G	G	G	C	C	A	PoolTen_Hiplex1
WDR11.7	G	G	A	T	A	G	C	A	A	G	C	A	G	T	A	A	A	T	C	G	PoolTen_Hiplex1
WHSC1.5	T	T	G	G	C	A	C	T	G	C	C	G	A	G	G	A	T	T	T	C	PoolTen_Hiplex1
WHSC1.6	G	C	A	G	A	G	G	C	T	G	A	C	C	C	C	A	G	A	A	G	PoolTen_Hiplex1
WHSC1.7	G	G	G	T	T	C	T	C	C	A	T	T	A	A	A	C	A	C	C	C	PoolTen_Hiplex1
WHSC1L1.5	G	G	A	T	A	C	C	C	A	T	T	T	G	T	G	A	G	T	G	G	PoolTen_Hiplex1
WHSC1L1.6	G	G	T	A	C	C	G	A	A	G	G	A	G	G	A	G	G	T	G	G	PoolTen_Hiplex1
WHSC1L1.7	T	T	A	G	T	A	T	G	A	A	C	C	T	C	A	A	G	C	T	G	PoolTen_Hiplex1
YEATS4.5	T	T	C	A	A	G	A	G	A	A	T	G	G	C	C	G	A	A	T	T	PoolTen_Hiplex1
YEATS4.6	A	A	G	A	T	G	G	G	C	A	C	A	C	T	C	A	T	C	A	G	PoolTen_Hiplex1
YEATS4.7	C	A	G	A	C	A	C	C	A	A	T	G	C	A	A	T	G	C	T	G	PoolTen_Hiplex1
ZBTB33.5	T	G	T	G	G	A	A	G	A	C	C	G	A	A	A	A	T	T	C	C	PoolTen_Hiplex1
ZBTB33.6	A	A	A	C	A	A	G	G	C	C	A	A	T	G	A	A	G	A	G	G	PoolTen_Hiplex1
ZBTB33.7	G	C	A	T	G	A	A	A	T	T	C	A	T	C	A	C	A	C	A	G	PoolTen_Hiplex1
ZBTB4.5	G	A	C	G	G	G	T	C	C	G	T	C	A	C	C	T	C	T	G	C	PoolTen_Hiplex1
ZBTB4.6	G	G	A	A	G	A	A	G	A	G	G	A	A	G	A	A	G	A	C	G	PoolTen_Hiplex1
ZBTB4.7	C	C	G	G	G	G	T	G	G	G	G	A	A	G	A	A	G	C	A	G	PoolTen_Hiplex1
ZBTB7C.5	T	C	G	G	A	C	C	C	A	C	C	G	C	T	C	C	G	T	C	C	PoolTen_Hiplex1
ZBTB7C.6	G	G	A	T	G	A	C	G	A	T	G	A	T	G	A	C	A	C	G	G	PoolTen_Hiplex1
ZBTB7C.7	A	G	G	C	A	G	C	C	A	G	G	A	C	G	G	A	G	C	G	G	PoolTen_Hiplex1
ZMYND11.1	A	C	G	T	T	T	A	A	C	A	A	A	A	A	G	A	C	G	A	C	PoolTen_Hiplex1
ZMYND11.5	T	C	T	C	T	T	T	A	G	G	G	T	G	C	A	T	A	C	C	G	PoolTen_Hiplex1
ZMYND11.6	A	G	C	T	A	A	G	C	T	C	A	G	C	T	G	A	C	G	G	G	PoolTen_Hiplex1
ZMYND11.7	G	G	A	T	C	A	C	A	A	A	T	T	A	C	C	T	C	T	G	G	PoolTen_Hiplex1
ZMYND8.1	T	T	C	C	A	A	T	G	G	C	C	A	C	T	C	G	C	C	G	C	PoolTen_Hiplex1
ZMYND8.4	C	A	C	T	T	A	G	C	G	T	G	A	T	A	A	A	C	C	C	G	PoolTen_Hiplex1
ZMYND8.5	C	C	C	T	G	T	T	G	A	T	G	T	T	G	T	A	C	C	G	C	PoolTen_Hiplex1
ZMYND8.6	C	A	A	G	A	T	A	G	A	C	A	A	G	C	A	G	G	A	G	A	PoolTen_Hiplex1
ZMYND8.7	T	A	T	C	C	G	A	C	A	A	G	G	A	A	A	T	C	C	G	G	PoolTen_Hiplex1
Oligo86775	G	T	C	A	A	A	C	C	T	A	C	A	T	G	A	C	G	C	G	A	PoolOne_Hiplex2
Oligo78788	A	C	A	C	C	A	T	C	C	A	A	A	T	A	G	C	G	C	A	G	PoolOne_Hiplex2
Oligo75883	G	A	T	G	A	G	A	G	A	G	G	G	T	C	C	T	G	C	A	A	PoolOne_Hiplex2
Oligo75624	C	A	G	C	G	G	T	C	T	G	A	A	A	G	G	A	G	C	G	C	PoolOne_Hiplex2
Oligo76161	G	G	C	G	C	C	C	A	G	G	A	A	T	A	C	C	G	C	G	C	PoolOne_Hiplex2
Oligo72123	C	A	T	C	A	T	G	G	A	G	C	T	T	G	G	C	G	T	C	C	PoolOne_Hiplex2
Oligo87726	A	T	T	G	A	G	C	A	A	A	C	A	T	C	G	C	G	C	G	A	PoolOne_Hiplex2
Oligo71493	A	G	A	A	A	A	G	T	C	T	A	T	G	G	C	T	A	C	G	T	PoolOne_Hiplex2
Oligo81119	G	G	T	A	C	A	C	G	A	A	G	T	C	C	T	G	G	G	C	G	PoolOne_Hiplex2
Oligo72170	C	C	G	C	C	G	G	A	T	G	T	C	A	C	C	A	T	A	G	C	PoolOne_Hiplex2
Oligo84171	T	G	A	A	G	A	G	G	T	C	A	A	A	G	A	A	A	C	G	T	PoolOne_Hiplex2
Oligo76906	A	A	C	G	G	A	G	T	G	G	A	C	A	T	A	G	T	C	G	T	PoolOne_Hiplex2
Oligo77016	G	T	A	T	A	A	C	T	C	A	A	T	G	A	C	A	C	C	G	T	PoolOne_Hiplex2
Oligo87133	A	G	C	A	C	A	G	T	C	A	A	A	G	C	C	C	G	C	G	T	PoolOne_Hiplex2
Oligo88478	A	A	T	G	A	G	T	T	A	C	C	T	C	C	T	T	G	G	A	G	PoolOne_Hiplex2
Oligo78962	A	A	A	T	G	T	T	A	G	T	A	G	C	A	A	A	G	C	G	C	PoolOne_Hiplex2
Oligo84803	C	T	C	G	T	C	G	G	C	G	A	A	G	T	C	A	G	C	G	T	PoolOne_Hiplex2
Oligo73691	G	A	G	G	A	C	A	T	G	A	T	C	C	C	C	A	C	C	G	T	PoolOne_Hiplex2
Oligo86519	G	G	G	G	C	C	A	A	T	T	A	C	C	T	T	G	G	C	G	T	PoolOne_Hiplex2
Oligo89679	G	G	A	T	C	A	C	G	T	T	A	C	C	G	A	C	G	C	G	T	PoolOne_Hiplex2
Oligo72547	C	C	C	G	C	T	A	T	G	G	T	G	A	C	A	T	C	C	G	G	PoolOne_Hiplex2
Oligo87645	G	G	A	T	C	C	A	C	G	A	T	A	C	C	T	C	G	T	G	C	PoolOne_Hiplex2
Oligo85353	A	G	C	A	A	G	T	G	T	A	C	T	T	G	G	C	G	T	G	C	PoolOne_Hiplex2
Oligo70733	G	G	C	C	A	G	C	A	A	C	T	A	C	G	G	C	G	T	G	T	PoolOne_Hiplex2
Oligo88172	G	G	A	A	G	C	C	A	G	G	T	C	C	C	A	G	G	C	G	G	PoolOne_Hiplex2
Oligo86418	G	A	G	A	A	C	C	T	C	G	G	A	A	C	A	T	A	C	G	G	PoolOne_Hiplex2
Oligo70224	T	C	G	C	G	C	C	A	C	C	G	T	C	T	A	C	G	G	G	T	PoolOne_Hiplex2
Oligo87673	A	T	G	C	T	A	T	G	T	C	A	A	A	G	A	A	G	C	G	A	PoolOne_Hiplex2
Oligo81233	G	G	C	C	A	C	G	A	A	C	G	C	G	A	A	T	C	C	G	G	PoolOne_Hiplex2
Oligo76342	C	A	T	G	C	A	C	G	G	C	A	A	C	G	A	A	G	C	G	T	PoolOne_Hiplex2
Oligo89983	T	A	T	A	C	C	T	G	A	G	A	A	C	C	A	G	G	A	G	T	PoolOne_Hiplex2
Oligo69411	C	C	A	T	C	C	G	T	G	T	G	T	G	A	G	C	G	A	C	C	PoolOne_Hiplex2
Oligo78775	G	A	A	A	C	C	C	A	T	A	T	A	G	A	G	G	G	C	G	C	PoolOne_Hiplex2
Oligo73158	G	C	C	G	A	C	C	G	T	C	A	T	G	T	T	A	A	C	G	T	PoolOne_Hiplex2
Oligo84730	T	A	G	G	C	A	G	A	T	A	A	C	C	A	T	C	G	A	G	G	PoolOne_Hiplex2
Oligo71302	G	C	T	G	G	A	G	T	T	T	G	G	C	A	T	C	G	T	G	C	PoolOne_Hiplex2
Oligo86656	G	A	A	G	C	C	T	A	C	A	A	A	C	A	G	C	G	G	G	T	PoolOne_Hiplex2
Oligo86462	G	A	A	C	A	A	G	C	T	A	T	A	A	A	T	C	G	G	G	C	PoolOne_Hiplex2
Oligo77300	A	G	A	T	G	A	A	C	C	G	C	C	A	G	A	C	G	C	G	C	PoolOne_Hiplex2
Oligo83948	T	G	A	T	T	G	A	C	G	A	A	G	T	G	A	C	G	C	G	G	PoolOne_Hiplex2
Oligo83662	G	G	A	G	C	T	G	A	A	C	T	A	C	T	T	T	G	C	A	A	PoolOne_Hiplex2
Oligo77837	G	G	A	G	C	T	G	G	T	C	A	A	A	T	A	T	C	C	G	G	PoolOne_Hiplex2
Oligo71937	G	G	C	G	G	C	T	G	G	C	C	C	C	G	T	C	G	C	G	C	PoolOne_Hiplex2
Oligo76267	G	T	G	A	T	G	C	A	T	G	C	C	A	G	A	T	C	G	G	G	PoolOne_Hiplex2
Oligo81783	C	A	T	A	G	A	G	A	G	T	T	A	C	G	G	A	G	C	G	G	PoolOne_Hiplex2
Oligo86487	A	C	C	G	A	T	G	G	G	G	A	A	C	G	C	A	G	C	G	T	PoolOne_Hiplex2
Oligo76488	G	A	C	G	G	C	A	A	G	C	A	C	T	G	T	G	G	C	G	A	PoolOne_Hiplex2
Oligo89798	G	G	T	G	T	T	C	C	G	A	G	G	C	C	A	C	G	A	G	T	PoolOne_Hiplex2
Oligo89024	G	G	A	G	A	G	T	C	T	G	T	A	A	A	C	G	C	C	G	T	PoolOne_Hiplex2
Oligo81390	G	C	C	G	A	C	C	A	T	C	T	G	C	T	C	C	G	A	C	C	PoolOne_Hiplex2
Oligo87378	G	C	C	G	G	T	G	A	A	G	A	A	G	A	A	C	G	C	G	A	PoolOne_Hiplex2
Oligo79358	G	A	A	C	G	A	C	G	C	G	G	A	C	C	C	C	G	A	G	C	PoolOne_Hiplex2
Oligo79105	G	G	T	G	A	G	C	G	C	C	G	A	C	G	A	C	G	G	G	T	PoolOne_Hiplex2
Oligo82486	T	G	T	C	A	T	C	A	A	T	C	A	T	G	G	A	G	C	G	G	PoolOne_Hiplex2
Oligo81314	G	A	T	C	A	G	T	C	A	C	A	A	G	G	G	C	G	C	G	G	PoolOne_Hiplex2
Oligo74691	G	C	A	G	G	C	C	T	G	C	T	T	T	C	C	C	G	C	G	C	PoolOne_Hiplex2
Oligo73356	G	A	A	T	G	T	G	A	T	A	G	A	C	C	A	C	G	T	G	C	PoolOne_Hiplex2
Oligo80191	G	A	C	A	C	C	T	G	T	A	C	G	T	C	G	T	G	C	G	G	PoolOne_Hiplex2
Oligo88535	C	A	G	C	T	C	A	G	A	A	A	T	A	T	G	T	G	C	C	C	PoolOne_Hiplex2
Oligo83494	T	G	G	C	A	A	T	G	T	C	A	A	G	A	A	G	G	C	G	G	PoolOne_Hiplex2
Oligo76302	C	A	A	T	A	T	T	G	A	A	T	G	C	C	G	G	G	C	G	C	PoolOne_Hiplex2
Oligo87572	A	G	C	C	T	G	T	A	A	C	T	C	C	G	A	C	G	C	G	G	PoolOne_Hiplex2
Oligo84670	G	T	A	C	A	C	C	A	G	A	A	G	C	G	C	A	G	C	G	T	PoolOne_Hiplex2
Oligo79448	T	G	C	C	A	G	A	T	A	C	A	C	C	G	G	C	G	C	G	C	PoolOne_Hiplex2
Oligo84398	G	C	A	C	A	G	G	C	G	G	A	T	G	A	G	A	A	C	G	T	PoolOne_Hiplex2
Oligo85884	A	A	C	A	G	G	G	C	A	G	G	T	A	T	A	C	G	C	C	T	PoolOne_Hiplex2
Oligo81130	G	C	G	G	G	T	C	C	T	T	C	A	C	A	A	C	G	C	G	C	PoolOne_Hiplex2
Oligo79235	G	A	G	G	A	G	G	G	A	G	A	C	T	A	G	G	A	C	G	A	PoolOne_Hiplex2
Oligo81915	C	T	G	T	C	G	G	A	G	C	T	G	G	A	A	G	G	C	C	T	PoolOne_Hiplex2
Oligo77496	G	T	T	T	G	A	C	C	A	T	G	C	G	G	G	C	G	C	G	G	PoolOne_Hiplex2
Oligo74356	G	C	G	G	G	A	A	T	T	G	T	G	C	T	G	C	G	C	A	G	PoolOne_Hiplex2
Oligo73560	T	G	T	A	A	A	A	G	T	G	A	A	C	A	G	G	T	C	G	A	PoolOne_Hiplex2
Oligo78225	G	A	A	G	G	A	A	T	T	C	C	C	C	A	A	T	G	A	C	C	PoolOne_Hiplex2
Oligo81214	G	G	G	A	G	G	G	A	C	C	C	C	T	T	G	G	G	C	A	C	PoolOne_Hiplex2
Oligo78474	C	T	A	G	T	A	C	C	G	A	A	A	C	C	G	C	G	C	A	G	PoolOne_Hiplex2
Oligo83715	G	G	G	G	A	T	T	C	A	A	C	A	T	G	G	C	G	C	A	C	PoolOne_Hiplex2
Oligo71890	A	G	G	C	G	G	A	C	G	A	C	T	A	G	A	G	T	C	G	T	PoolOne_Hiplex2
Oligo73287	G	T	A	T	G	C	G	T	G	G	C	T	G	A	A	A	G	A	G	C	PoolOne_Hiplex2
Oligo78619	G	C	A	G	G	G	G	A	G	G	A	T	T	T	G	G	A	C	G	A	PoolOne_Hiplex2
Oligo81655	G	G	T	G	A	G	C	G	G	G	A	G	C	A	A	C	G	T	G	C	PoolOne_Hiplex2
Oligo82934	G	T	G	G	T	C	G	C	T	G	G	C	A	A	A	A	G	C	G	A	PoolOne_Hiplex2
Oligo70400	A	T	G	A	C	C	T	C	G	C	T	C	A	C	C	G	G	C	G	C	PoolOne_Hiplex2
Oligo72452	G	C	A	G	T	C	T	G	G	A	A	A	A	T	A	C	G	C	G	G	PoolOne_Hiplex2
Oligo76673	G	C	A	G	G	G	G	T	C	G	T	A	T	T	A	T	G	A	G	G	PoolOne_Hiplex2
Oligo79113	G	C	G	A	C	A	T	G	G	A	A	A	G	T	A	T	C	C	G	G	PoolOne_Hiplex2
Oligo88505	T	C	T	T	C	T	C	T	C	G	A	T	A	G	C	A	G	C	G	C	PoolOne_Hiplex2
Oligo85945	T	G	A	G	T	T	G	C	A	C	G	C	C	G	T	A	G	C	G	G	PoolOne_Hiplex2
Oligo79745	A	G	G	C	T	G	A	A	G	T	A	G	T	C	T	C	G	A	G	T	PoolOne_Hiplex2
Oligo86255	T	T	A	A	A	G	C	T	G	C	T	A	G	T	A	C	G	A	G	C	PoolOne_Hiplex2
Oligo82708	T	G	C	T	C	T	T	C	A	G	G	A	G	A	A	A	G	C	G	T	PoolOne_Hiplex2
Oligo82218	A	A	A	G	T	C	G	C	G	A	G	A	G	G	C	C	G	C	G	T	PoolOne_Hiplex2
Oligo83887	A	G	T	G	G	A	T	G	G	A	G	G	C	T	C	T	G	C	G	T	PoolOne_Hiplex2
Oligo79171	G	C	T	T	G	C	G	G	G	C	A	A	T	G	T	A	G	C	G	C	PoolOne_Hiplex2
Oligo79639	T	G	A	A	G	A	T	T	G	C	C	T	T	G	A	C	G	C	A	G	PoolOne_Hiplex2
Oligo85637	G	C	A	T	G	A	C	T	T	G	C	A	A	A	T	G	G	A	G	T	PoolOne_Hiplex2
Oligo78719	C	A	A	G	C	G	G	T	T	C	C	A	C	G	A	C	G	A	A	G	PoolOne_Hiplex2
Oligo88767	C	T	C	A	T	A	G	A	T	T	G	T	G	T	A	G	G	C	G	T	PoolOne_Hiplex2
Oligo75279	G	G	T	C	C	A	A	G	A	G	C	C	T	A	T	C	G	A	G	G	PoolOne_Hiplex2
Oligo84412	C	T	G	G	T	C	G	G	C	G	G	G	A	T	C	A	G	C	A	G	PoolOne_Hiplex2
Oligo73242	G	C	G	G	C	A	C	C	A	T	A	T	C	T	A	A	G	C	G	C	PoolOne_Hiplex2
Oligo69480	G	A	G	T	C	T	C	G	G	A	G	T	C	C	A	G	G	C	G	A	PoolOne_Hiplex2
Oligo84614	A	A	T	A	C	A	G	C	C	T	G	A	C	C	G	G	A	C	G	A	PoolOne_Hiplex2
Oligo84702	C	A	T	T	G	G	A	G	T	G	G	A	C	T	T	C	G	A	G	A	PoolOne_Hiplex2
Oligo87759	G	G	C	G	G	T	T	A	C	T	G	T	C	G	C	A	G	C	G	A	PoolOne_Hiplex2
Oligo72142	G	C	C	C	A	A	T	C	T	G	T	A	C	C	G	G	A	T	G	C	PoolOne_Hiplex2
Oligo77116	T	T	T	A	A	A	C	A	G	A	G	C	T	T	G	T	G	C	G	G	PoolOne_Hiplex2
Oligo70395	G	T	T	G	A	C	C	T	T	G	T	A	A	G	C	G	A	T	G	C	PoolOne_Hiplex2
Oligo80428	T	G	G	T	G	A	T	G	T	T	C	C	C	T	A	C	G	C	G	G	PoolOne_Hiplex2
Oligo75561	C	A	A	A	G	G	C	C	T	G	C	T	C	A	T	C	G	A	G	G	PoolOne_Hiplex2
Oligo71394	G	G	T	C	C	C	G	G	G	G	T	A	C	G	C	A	A	A	G	C	PoolOne_Hiplex2
Oligo78574	G	A	C	A	T	C	G	A	C	A	T	A	G	T	G	C	G	C	G	T	PoolOne_Hiplex2
Oligo71683	G	G	C	C	C	C	C	A	A	G	T	G	G	A	C	A	G	A	G	C	PoolOne_Hiplex2
Oligo89665	G	T	G	T	T	G	C	A	G	C	A	C	T	T	G	A	A	C	G	T	PoolOne_Hiplex2
Oligo80606	G	A	G	C	T	G	A	C	T	G	A	A	T	T	G	T	G	C	A	C	PoolOne_Hiplex2
Oligo88430	G	G	A	G	C	G	A	C	T	A	A	A	G	A	G	A	G	C	A	G	PoolOne_Hiplex2
Oligo74081	G	G	C	T	C	A	A	G	A	G	T	A	C	A	A	A	G	A	G	C	PoolOne_Hiplex2
Oligo85130	G	G	A	C	G	C	G	C	C	A	G	T	C	T	G	C	G	T	G	G	PoolOne_Hiplex2
Oligo78883	G	C	C	C	A	C	A	A	A	T	C	G	C	C	T	C	G	T	G	G	PoolOne_Hiplex2
Oligo72673	G	G	C	T	C	C	C	A	A	G	C	C	C	A	A	A	A	C	G	T	PoolOne_Hiplex2
Oligo88773	C	C	T	G	C	T	G	C	T	G	C	G	A	G	T	C	G	C	G	G	PoolOne_Hiplex2
Oligo84458	T	A	G	T	C	C	A	T	G	T	A	A	T	A	C	A	G	C	G	C	PoolOne_Hiplex2
Oligo75865	T	G	T	T	C	G	A	T	G	G	A	A	T	T	A	T	C	C	G	A	PoolOne_Hiplex2
Oligo87626	G	G	C	A	T	T	G	A	A	G	G	C	C	G	A	T	G	C	G	G	PoolOne_Hiplex2
Oligo89029	G	G	T	T	C	A	G	C	G	C	G	C	T	C	A	A	G	C	G	C	PoolOne_Hiplex2
Oligo73711	A	T	A	G	C	C	A	A	A	C	T	G	A	A	A	A	G	C	G	G	PoolOne_Hiplex2
Oligo76250	T	A	C	T	T	G	G	A	G	A	A	C	C	G	A	A	G	C	C	C	PoolOne_Hiplex2
Oligo87972	G	G	G	A	A	T	T	A	C	A	A	T	A	G	T	T	G	G	C	A	PoolOne_Hiplex2
Oligo72626	C	T	C	C	C	C	A	A	A	A	G	G	T	A	T	G	G	A	G	C	PoolOne_Hiplex2
Oligo69633	G	T	T	C	T	C	G	G	G	G	C	C	C	G	C	G	T	A	C	G	PoolOne_Hiplex2
Oligo85665	T	T	T	C	C	C	C	A	T	A	G	C	C	T	C	T	G	C	A	G	PoolOne_Hiplex2
Oligo74387	G	C	T	G	G	G	C	A	G	A	A	T	C	A	A	G	G	C	G	C	PoolOne_Hiplex2
Oligo75875	C	A	A	A	C	T	T	G	C	G	C	A	C	A	T	A	G	C	G	C	PoolOne_Hiplex2
Oligo82496	G	C	A	G	G	C	A	G	A	G	A	A	T	T	C	A	G	C	G	T	PoolOne_Hiplex2
Oligo77801	G	T	G	G	G	T	A	C	G	G	A	G	T	G	C	T	G	C	G	A	PoolOne_Hiplex2
Oligo79988	A	G	A	T	G	G	T	C	G	C	C	C	T	A	T	C	G	G	G	G	PoolOne_Hiplex2
Oligo73377	T	G	T	G	T	G	A	A	A	G	A	C	G	G	C	A	G	C	G	A	PoolOne_Hiplex2
Oligo87922	C	C	C	T	T	G	G	A	A	T	A	A	T	G	T	A	G	G	G	T	PoolOne_Hiplex2
Oligo80035	A	T	G	A	A	G	G	T	A	T	C	T	A	A	G	C	G	C	A	G	PoolOne_Hiplex2
Oligo71982	G	T	A	A	G	A	G	G	T	C	A	G	A	C	G	A	A	C	G	T	PoolOne_Hiplex2
Oligo87547	C	A	T	T	C	T	A	C	A	G	T	G	A	T	A	T	G	C	G	C	PoolOne_Hiplex2
Oligo72562	A	A	C	T	T	C	C	G	G	A	G	T	C	C	T	A	G	G	G	T	PoolTwo_Hiplex2
Oligo87615	G	G	A	T	G	G	G	A	G	C	T	C	A	A	A	T	G	T	C	C	PoolTwo_Hiplex2
Oligo76930	G	C	A	G	C	G	T	G	G	G	G	C	A	A	A	T	G	A	C	C	PoolTwo_Hiplex2
Oligo73108	C	T	G	G	T	T	A	G	C	A	G	T	C	T	T	G	T	C	G	A	PoolTwo_Hiplex2
Oligo80022	T	G	A	T	C	C	T	A	C	A	G	A	A	G	T	G	G	A	G	C	PoolTwo_Hiplex2
Oligo82605	C	A	T	G	C	T	C	C	C	C	A	C	G	G	A	A	G	C	G	A	PoolTwo_Hiplex2
Oligo83673	T	G	A	T	G	G	C	C	A	T	G	A	G	T	A	T	G	C	G	C	PoolTwo_Hiplex2
Oligo88909	A	G	A	T	T	G	A	G	C	A	A	G	C	A	C	A	G	C	G	G	PoolTwo_Hiplex2
Oligo69714	G	C	G	G	A	C	A	G	A	G	A	T	G	G	C	G	G	A	G	T	PoolTwo_Hiplex2
Oligo87237	G	G	T	T	A	C	T	A	C	C	T	G	A	A	C	C	G	T	G	C	PoolTwo_Hiplex2
Oligo81364	G	A	G	C	G	C	A	G	T	C	C	C	A	A	A	C	A	C	G	G	PoolTwo_Hiplex2
Oligo87640	T	C	T	G	C	T	T	C	C	T	T	G	T	A	G	T	G	A	G	G	PoolTwo_Hiplex2
Oligo70117	G	C	C	C	G	T	A	C	C	G	C	T	T	C	C	A	C	T	T	G	PoolTwo_Hiplex2
Oligo82597	G	A	A	T	G	A	A	A	A	G	G	A	T	A	T	G	G	C	G	A	PoolTwo_Hiplex2
Oligo88195	G	C	T	A	A	G	A	A	G	A	G	A	A	C	T	T	G	C	A	A	PoolTwo_Hiplex2
Oligo81192	G	A	C	G	G	G	A	G	T	A	G	A	T	G	T	G	G	C	G	C	PoolTwo_Hiplex2
Oligo69785	T	G	A	C	C	C	T	A	G	T	A	A	T	A	T	G	T	C	G	C	PoolTwo_Hiplex2
Oligo69502	C	C	C	T	C	C	T	T	G	A	G	G	A	A	A	C	G	A	C	T	PoolTwo_Hiplex2
Oligo70370	G	C	C	G	T	G	C	G	T	C	A	G	G	A	G	G	G	C	G	G	PoolTwo_Hiplex2
Oligo86398	A	T	T	A	T	A	G	G	A	G	A	A	C	T	G	G	G	C	G	A	PoolTwo_Hiplex2
Oligo73879	T	T	C	A	G	A	G	T	A	T	C	A	G	C	A	A	G	A	G	C	PoolTwo_Hiplex2
Oligo81074	G	C	G	C	T	C	T	C	G	A	C	A	C	T	A	T	G	C	G	A	PoolTwo_Hiplex2
Oligo83332	G	G	A	A	G	T	C	T	C	T	C	C	G	G	G	A	A	C	G	T	PoolTwo_Hiplex2
Oligo73985	C	C	G	C	C	T	G	A	G	G	A	C	A	A	A	A	G	C	G	A	PoolTwo_Hiplex2
Oligo75645	C	T	G	A	T	T	A	T	G	T	G	G	C	A	A	C	C	C	G	A	PoolTwo_Hiplex2
Oligo88095	T	G	T	G	C	T	T	G	T	G	A	A	T	G	G	G	A	C	G	A	PoolTwo_Hiplex2
Oligo88631	G	A	T	A	G	G	C	C	A	A	T	A	A	C	T	G	A	G	G	C	PoolTwo_Hiplex2
Oligo86911	A	A	T	G	G	G	A	G	A	T	G	A	A	A	A	T	G	C	G	G	PoolTwo_Hiplex2
Oligo86021	A	T	T	G	C	G	A	G	C	A	C	C	T	T	A	T	C	C	G	A	PoolTwo_Hiplex2
Oligo72689	C	T	C	A	A	G	T	C	G	A	T	C	A	G	G	T	G	A	C	C	PoolTwo_Hiplex2
Oligo84180	A	A	A	G	G	T	G	G	G	A	T	G	T	G	C	A	G	C	G	C	PoolTwo_Hiplex2
Oligo83379	A	A	G	T	T	A	G	A	C	T	T	A	C	T	T	G	A	G	G	C	PoolTwo_Hiplex2
Oligo79415	C	G	G	C	T	C	G	C	T	T	G	A	G	T	T	T	G	C	G	G	PoolTwo_Hiplex2
Oligo82919	G	A	T	A	C	T	G	T	C	G	G	C	A	G	A	A	G	C	C	C	PoolTwo_Hiplex2
Oligo81740	G	G	G	T	A	C	T	G	A	T	G	C	G	A	G	T	G	C	A	G	PoolTwo_Hiplex2
Oligo89165	T	G	C	C	C	G	G	C	C	C	T	A	C	T	C	G	G	C	G	A	PoolTwo_Hiplex2
Oligo78933	G	A	G	A	A	G	C	G	G	T	C	C	T	C	C	A	G	C	G	G	PoolTwo_Hiplex2
Oligo84309	G	A	A	G	C	T	A	A	T	G	G	C	T	G	A	A	G	C	G	C	PoolTwo_Hiplex2
Oligo84375	G	C	G	A	G	A	T	C	T	T	C	A	A	A	T	T	G	C	G	G	PoolTwo_Hiplex2
Oligo87428	G	G	G	A	G	T	A	T	G	T	C	G	T	A	A	C	G	C	T	G	PoolTwo_Hiplex2
Oligo84932	A	G	T	A	C	G	T	C	T	C	A	C	T	C	A	G	A	C	G	A	PoolTwo_Hiplex2
Oligo79621	C	A	A	T	A	T	A	G	A	G	G	A	A	T	T	C	G	C	A	G	PoolTwo_Hiplex2
Oligo88825	G	C	A	T	A	T	T	C	A	C	G	A	G	C	A	T	G	C	G	A	PoolTwo_Hiplex2
Oligo88484	A	G	T	G	C	T	A	A	G	A	A	A	C	C	T	C	G	G	G	A	PoolTwo_Hiplex2
Oligo87447	T	C	T	G	C	C	G	G	A	A	T	T	A	C	G	T	G	C	G	C	PoolTwo_Hiplex2
Oligo80724	T	T	G	C	A	G	C	A	T	A	A	T	C	C	A	T	C	C	G	A	PoolTwo_Hiplex2
Oligo78876	G	A	T	G	C	G	G	G	T	C	A	G	C	G	A	G	T	C	G	A	PoolTwo_Hiplex2
Oligo85114	G	C	T	G	C	T	G	G	C	G	C	A	C	A	T	C	G	G	T	G	PoolTwo_Hiplex2
Oligo82427	G	G	C	A	A	C	C	A	C	A	C	A	A	C	A	A	G	C	C	C	PoolTwo_Hiplex2
Oligo83727	G	T	G	A	A	G	G	G	C	G	G	A	A	G	A	A	G	A	G	T	PoolTwo_Hiplex2
Oligo74847	T	T	T	A	C	C	A	C	T	G	G	A	T	A	G	A	G	C	G	G	PoolTwo_Hiplex2
Oligo87830	G	G	C	A	T	T	A	G	A	A	T	G	C	T	T	C	G	G	G	A	PoolTwo_Hiplex2
Oligo74311	G	A	A	C	G	C	G	C	T	C	T	T	C	C	A	C	G	C	A	G	PoolTwo_Hiplex2
Oligo76109	G	T	A	G	C	C	A	T	C	A	G	C	A	G	G	A	C	C	G	T	PoolTwo_Hiplex2
Oligo86568	A	G	G	T	C	A	G	T	T	G	A	A	C	A	T	A	C	C	G	A	PoolTwo_Hiplex2
Oligo80155	T	G	G	C	A	C	G	G	C	C	A	A	C	A	G	A	C	C	G	A	PoolTwo_Hiplex2
Oligo72726	G	T	A	C	G	A	C	T	A	G	G	T	A	C	A	G	G	C	G	A	PoolTwo_Hiplex2
Oligo73512	T	G	T	A	A	A	C	T	T	G	A	T	C	A	C	A	C	C	G	C	PoolTwo_Hiplex2
Oligo78754	A	T	G	G	T	A	A	G	G	T	G	A	A	A	A	T	G	C	G	A	PoolTwo_Hiplex2
Oligo74045	G	T	C	C	A	C	A	G	C	T	C	T	G	T	C	C	G	A	G	G	PoolTwo_Hiplex2
Oligo72997	T	G	T	T	C	C	A	T	T	G	G	A	A	A	A	G	G	C	G	C	PoolTwo_Hiplex2
Oligo71282	T	G	C	G	T	G	T	G	G	G	A	C	G	G	G	T	T	T	A	G	PoolTwo_Hiplex2
Oligo73228	C	C	C	G	C	G	G	C	C	T	G	A	C	T	T	T	G	C	G	G	PoolTwo_Hiplex2
Oligo76550	G	C	G	T	G	T	G	T	C	G	G	A	C	T	T	T	G	C	G	G	PoolTwo_Hiplex2
Oligo76774	G	G	T	G	C	C	C	A	G	C	G	A	C	A	T	T	G	C	G	G	PoolTwo_Hiplex2
Oligo89885	C	G	A	G	C	T	G	A	T	T	C	A	G	G	A	C	G	C	G	G	PoolTwo_Hiplex2
Oligo70570	T	A	A	T	T	G	G	C	T	C	C	T	C	A	A	G	G	T	C	C	PoolTwo_Hiplex2
Oligo87970	G	C	C	G	A	A	G	G	C	C	A	G	C	T	T	G	G	C	G	G	PoolTwo_Hiplex2
Oligo83031	G	C	G	T	G	G	C	C	C	T	G	A	C	C	C	G	A	C	G	T	PoolTwo_Hiplex2
Oligo71160	A	C	A	A	C	G	G	G	G	A	C	A	G	A	A	C	G	C	C	C	PoolTwo_Hiplex2
Oligo89271	G	G	C	T	T	C	C	T	G	A	A	T	G	A	G	C	G	G	G	T	PoolTwo_Hiplex2
Oligo74943	C	C	G	G	C	A	G	G	T	G	G	T	G	A	T	C	G	A	G	T	PoolTwo_Hiplex2
Oligo81805	G	T	A	G	A	A	C	T	G	A	A	A	G	T	T	G	G	C	T	C	PoolTwo_Hiplex2
Oligo85135	G	G	A	G	A	C	G	C	C	G	A	A	C	C	A	C	G	C	C	G	PoolTwo_Hiplex2
Oligo82548	G	A	A	A	G	A	A	C	A	A	C	C	C	G	G	A	G	C	C	C	PoolTwo_Hiplex2
Oligo86521	A	A	G	A	A	G	C	T	C	A	C	T	A	C	A	A	G	C	T	G	PoolTwo_Hiplex2
Oligo79499	T	G	G	C	C	G	G	T	T	T	G	G	T	G	A	T	G	C	C	T	PoolTwo_Hiplex2
Oligo83081	G	G	T	G	G	C	A	C	T	G	T	A	C	T	T	C	G	C	G	G	PoolTwo_Hiplex2
Oligo85964	C	A	G	A	T	G	A	G	A	T	C	C	A	C	G	A	G	C	G	G	PoolTwo_Hiplex2
Oligo75417	A	G	G	C	C	T	A	G	T	T	G	A	C	A	C	T	G	C	A	A	PoolTwo_Hiplex2
Oligo75161	C	A	T	G	A	T	G	G	G	T	C	C	C	A	A	T	A	C	G	G	PoolTwo_Hiplex2
Oligo80374	T	C	A	G	T	G	A	G	A	A	G	C	T	C	T	C	G	C	G	C	PoolTwo_Hiplex2
Oligo81561	A	T	A	A	C	T	C	A	T	T	A	C	A	T	A	C	G	G	G	G	PoolTwo_Hiplex2
Oligo73933	G	G	C	C	T	T	C	G	G	A	A	A	G	A	G	A	G	A	G	C	PoolTwo_Hiplex2
Oligo72468	C	C	C	T	C	C	C	T	T	C	G	C	C	A	G	T	G	C	A	A	PoolTwo_Hiplex2
Oligo89432	A	G	A	C	G	C	C	T	G	T	T	C	T	G	G	A	G	C	A	G	PoolTwo_Hiplex2
Oligo75273	A	A	C	A	G	G	T	G	G	A	T	C	A	A	C	T	G	C	C	T	PoolTwo_Hiplex2
Oligo70410	G	A	A	G	G	C	G	C	C	C	G	A	G	G	C	G	A	C	G	C	PoolTwo_Hiplex2
Oligo81672	C	A	T	C	G	G	A	T	C	C	A	G	C	A	G	T	G	C	A	G	PoolTwo_Hiplex2
Oligo83299	T	C	A	G	G	T	C	G	T	T	G	C	A	T	A	G	A	C	G	G	PoolTwo_Hiplex2
Oligo72052	T	T	C	A	A	G	A	G	A	C	T	T	A	C	A	T	C	C	G	A	PoolTwo_Hiplex2
Oligo72857	G	A	T	T	A	G	T	G	C	C	C	T	C	A	T	G	G	C	C	C	PoolTwo_Hiplex2
Oligo75373	A	T	A	G	G	A	A	G	A	T	C	T	C	A	G	T	G	C	A	G	PoolTwo_Hiplex2
Oligo83583	G	T	A	G	G	C	A	C	T	C	G	G	G	G	T	C	G	C	G	C	PoolTwo_Hiplex2
Oligo81118	C	G	A	C	A	G	C	G	T	C	A	A	C	A	C	A	C	C	G	C	PoolTwo_Hiplex2
Oligo83683	C	C	A	G	T	G	C	G	A	A	G	A	T	G	C	A	G	C	G	T	PoolTwo_Hiplex2
Oligo87543	G	T	C	A	T	A	C	A	T	A	C	C	T	T	G	A	G	C	G	A	PoolTwo_Hiplex2
Oligo78896	C	A	T	C	A	A	A	T	C	T	G	C	A	G	C	T	G	C	C	T	PoolTwo_Hiplex2
Oligo83776	T	G	C	G	A	T	G	C	A	C	A	G	T	G	A	G	C	C	G	A	PoolTwo_Hiplex2
Oligo77070	C	A	G	A	T	A	G	T	G	C	T	A	C	A	C	T	G	C	A	G	PoolTwo_Hiplex2
Oligo81680	C	A	G	G	A	A	A	C	G	A	G	T	G	C	A	G	G	C	G	C	PoolTwo_Hiplex2
Oligo79333	T	C	T	G	G	C	T	C	C	C	A	A	A	C	A	T	G	C	G	G	PoolTwo_Hiplex2
Oligo82738	G	G	G	G	C	G	T	A	T	G	G	A	C	T	A	G	G	C	A	C	PoolTwo_Hiplex2
Oligo86929	A	C	A	C	C	G	G	A	T	A	C	A	C	T	T	T	G	G	A	G	PoolTwo_Hiplex2
Oligo86281	G	A	A	C	C	G	A	C	T	T	G	A	G	T	C	C	G	C	G	G	PoolTwo_Hiplex2
Oligo78486	A	G	A	A	T	T	C	T	C	C	G	C	A	A	C	T	G	C	A	G	PoolTwo_Hiplex2
Oligo76018	G	G	C	G	A	A	C	A	G	A	A	G	G	A	C	C	G	C	G	A	PoolTwo_Hiplex2
Oligo85104	G	T	A	C	T	C	G	G	T	G	G	G	G	T	A	G	C	C	G	T	PoolTwo_Hiplex2
Oligo89993	T	C	A	C	A	T	C	T	T	A	C	C	C	A	A	A	G	G	G	G	PoolTwo_Hiplex2
Oligo84721	T	T	T	A	A	C	C	G	A	G	G	T	C	T	C	C	A	C	G	A	PoolTwo_Hiplex2
Oligo78068	T	G	T	G	A	T	G	C	A	G	G	T	T	A	C	G	T	C	G	C	PoolTwo_Hiplex2
Oligo83959	G	G	A	C	G	C	A	C	C	C	T	C	A	T	C	G	A	C	A	T	PoolTwo_Hiplex2
Oligo88590	C	A	C	A	G	A	G	A	A	T	G	C	A	C	A	C	G	A	G	G	PoolTwo_Hiplex2
Oligo83994	T	G	G	C	A	G	T	A	C	G	G	G	C	C	C	T	G	C	A	C	PoolTwo_Hiplex2
Oligo81717	C	A	G	T	A	C	T	T	T	G	G	T	G	G	A	C	G	A	G	T	PoolTwo_Hiplex2
Oligo78971	C	A	G	A	G	G	A	A	T	T	A	T	G	T	C	G	A	C	G	G	PoolTwo_Hiplex2
Oligo83266	T	C	T	T	C	C	G	G	G	C	A	A	A	A	T	G	G	C	G	A	PoolTwo_Hiplex2
Oligo83200	A	G	G	T	G	G	T	G	T	T	A	T	A	G	A	T	G	C	A	C	PoolTwo_Hiplex2
Oligo75212	G	T	C	G	C	C	G	A	C	C	A	G	A	C	G	C	G	C	G	A	PoolTwo_Hiplex2
Oligo82355	T	G	T	G	G	C	A	G	G	T	A	C	C	G	A	C	G	C	C	G	PoolTwo_Hiplex2
Oligo71837	C	G	T	G	T	C	A	T	A	C	C	A	C	G	C	C	G	A	C	G	PoolTwo_Hiplex2
Oligo85859	G	A	A	G	T	T	C	T	A	T	C	A	G	G	C	A	G	A	G	C	PoolTwo_Hiplex2
Oligo89757	A	T	C	C	G	G	A	C	A	C	A	A	C	C	A	A	G	A	G	C	PoolTwo_Hiplex2
Oligo77532	G	G	A	G	C	G	C	T	A	T	G	T	A	G	A	G	A	C	G	C	PoolTwo_Hiplex2
Oligo85734	G	A	G	T	A	A	A	G	G	C	C	A	T	A	G	C	G	A	G	A	PoolTwo_Hiplex2
Oligo82386	G	G	C	A	C	T	T	G	A	A	T	G	A	A	A	C	G	T	G	G	PoolTwo_Hiplex2
Oligo71487	T	C	G	T	C	C	A	G	A	C	C	G	T	C	C	G	C	A	G	T	PoolTwo_Hiplex2
Oligo85301	G	G	T	T	G	G	A	A	G	A	G	T	A	A	C	C	G	C	C	A	PoolTwo_Hiplex2
Oligo71449	C	G	C	G	A	C	G	C	C	C	A	G	C	G	A	A	G	A	G	C	PoolTwo_Hiplex2
Oligo86139	G	C	C	T	A	G	T	A	A	C	A	C	G	G	A	G	C	C	G	G	PoolTwo_Hiplex2
Oligo74998	A	C	T	C	A	G	G	G	T	C	T	C	C	T	A	T	G	A	A	G	PoolTwo_Hiplex2
Oligo76927	G	C	T	T	C	A	C	C	G	T	A	T	G	T	T	C	G	A	G	G	PoolTwo_Hiplex2
Oligo79454	G	T	G	C	A	T	C	G	C	C	T	G	C	T	C	C	G	C	A	A	PoolTwo_Hiplex2
Oligo78973	G	C	T	G	T	A	C	A	C	G	C	A	G	A	A	C	G	C	G	A	PoolTwo_Hiplex2
Oligo70287	T	G	T	C	C	G	A	A	A	G	T	G	T	C	T	C	A	C	G	T	PoolTwo_Hiplex2
Oligo69908	C	T	G	C	T	C	G	T	A	A	C	C	T	T	C	G	A	A	G	T	PoolTwo_Hiplex2
Oligo78601	G	G	C	G	T	A	A	G	T	C	A	T	T	G	A	C	G	C	T	G	PoolTwo_Hiplex2
Oligo89320	A	A	G	A	A	A	G	A	C	A	G	T	C	G	A	C	G	G	G	A	PoolTwo_Hiplex2
Oligo85465	G	G	T	G	C	G	C	G	T	A	G	T	A	C	G	G	G	C	G	G	PoolTwo_Hiplex2
Oligo87834	G	A	C	T	C	A	C	A	G	C	A	A	G	T	T	T	G	C	C	C	PoolTwo_Hiplex2
Oligo73449	C	C	T	T	A	C	A	G	G	T	C	A	C	C	T	T	G	A	G	G	PoolThree_Hiplex2
Oligo76246	A	A	A	A	T	C	C	T	G	T	A	G	C	T	G	T	G	C	A	G	PoolThree_Hiplex2
Oligo76560	G	C	A	G	C	T	G	A	C	A	G	C	C	A	G	C	G	A	G	G	PoolThree_Hiplex2
Oligo89962	G	G	G	C	A	C	C	G	G	C	G	A	C	T	C	C	G	A	G	A	PoolThree_Hiplex2
Oligo77455	T	C	A	T	A	A	A	A	G	C	T	G	A	C	A	T	G	C	G	G	PoolThree_Hiplex2
Oligo86749	G	A	A	G	G	G	T	A	C	T	G	T	G	C	T	C	G	A	G	C	PoolThree_Hiplex2
Oligo78360	C	C	G	A	G	C	G	C	A	G	G	A	A	T	A	C	G	A	G	A	PoolThree_Hiplex2
Oligo81209	G	G	A	C	C	G	A	T	G	A	A	T	T	T	C	A	A	T	C	G	PoolThree_Hiplex2
Oligo86405	T	G	G	A	A	G	T	T	C	G	C	A	A	A	C	A	G	C	A	C	PoolThree_Hiplex2
Oligo85042	G	G	T	A	G	G	G	C	C	G	T	C	A	T	T	A	G	T	G	C	PoolThree_Hiplex2
Oligo88044	A	A	G	T	C	G	T	T	T	C	C	A	C	T	T	A	G	G	A	G	PoolThree_Hiplex2
Oligo76694	T	T	T	C	C	C	A	A	A	C	C	A	C	A	A	C	G	G	C	C	PoolThree_Hiplex2
Oligo78810	A	C	T	C	C	T	C	A	A	G	A	A	C	C	A	C	G	C	T	G	PoolThree_Hiplex2
Oligo76063	G	A	G	A	T	C	A	C	A	T	A	G	C	A	G	T	G	C	C	C	PoolThree_Hiplex2
Oligo82377	G	G	A	G	A	G	A	T	T	A	C	T	A	T	A	G	G	C	G	C	PoolThree_Hiplex2
Oligo79015	G	A	G	G	T	A	C	A	A	G	T	A	G	A	G	C	G	C	A	A	PoolThree_Hiplex2
Oligo82144	A	G	T	T	C	G	T	G	T	C	C	G	A	G	G	T	G	C	A	G	PoolThree_Hiplex2
Oligo80855	G	C	A	A	C	T	T	G	G	C	T	C	A	C	A	A	G	G	G	C	PoolThree_Hiplex2
Oligo86509	G	A	C	G	C	C	C	G	A	G	A	C	C	T	C	C	C	C	G	A	PoolThree_Hiplex2
Oligo83972	C	A	A	C	C	G	C	A	G	C	C	T	C	G	C	C	G	T	G	G	PoolThree_Hiplex2
Oligo69376	G	C	T	A	C	C	G	C	C	G	C	A	A	G	C	C	G	C	A	C	PoolThree_Hiplex2
Oligo79270	T	G	T	C	A	G	A	T	A	T	C	C	A	A	T	C	G	C	G	G	PoolThree_Hiplex2
Oligo81635	A	G	A	A	C	G	G	C	T	A	C	A	A	T	C	T	C	C	G	G	PoolThree_Hiplex2
Oligo79416	A	A	G	T	G	T	A	C	C	C	T	A	A	C	T	A	G	C	C	G	PoolThree_Hiplex2
Oligo75788	A	A	G	T	G	G	G	A	C	C	A	T	C	G	A	C	G	C	G	A	PoolThree_Hiplex2
Oligo73153	C	C	T	T	A	G	G	C	C	A	C	G	A	A	T	G	G	C	G	G	PoolThree_Hiplex2
Oligo69657	C	C	A	T	G	G	G	C	C	T	G	C	G	C	G	C	G	A	G	C	PoolThree_Hiplex2
Oligo77219	G	T	T	T	C	C	G	C	A	T	G	A	C	C	T	C	G	A	G	G	PoolThree_Hiplex2
Oligo86388	G	G	A	G	T	A	C	T	C	T	G	A	C	C	T	C	G	A	G	G	PoolThree_Hiplex2
Oligo81231	G	C	T	G	T	T	G	A	C	T	A	C	T	T	T	G	A	C	G	G	PoolThree_Hiplex2
Oligo73569	A	A	G	G	T	C	A	C	G	G	C	G	C	C	T	C	C	G	G	T	PoolThree_Hiplex2
Oligo79589	C	A	C	A	T	A	C	T	C	A	G	C	C	C	T	C	G	A	G	G	PoolThree_Hiplex2
Oligo84349	G	G	G	A	C	A	C	C	T	A	A	C	G	C	A	C	G	T	G	C	PoolThree_Hiplex2
Oligo81499	G	T	G	G	T	G	G	A	A	G	T	G	G	T	C	C	G	C	A	T	PoolThree_Hiplex2
Oligo87221	A	A	A	C	T	C	C	T	C	A	G	A	G	T	A	C	G	C	C	G	PoolThree_Hiplex2
Oligo84347	T	G	G	A	G	A	C	A	C	A	A	G	C	A	G	T	G	C	A	C	PoolThree_Hiplex2
Oligo74271	G	A	A	A	T	A	C	G	C	A	G	T	C	C	C	A	G	C	C	T	PoolThree_Hiplex2
Oligo83712	A	A	A	T	C	T	T	G	C	A	A	A	A	T	C	G	G	C	A	G	PoolThree_Hiplex2
Oligo81835	G	T	T	G	G	C	C	A	C	G	G	A	C	A	G	A	G	C	G	A	PoolThree_Hiplex2
Oligo77436	C	T	A	G	G	C	C	A	C	T	G	A	G	A	A	T	G	C	A	A	PoolThree_Hiplex2
Oligo74910	T	G	A	G	G	G	T	T	G	C	T	A	T	A	C	T	G	C	A	C	PoolThree_Hiplex2
Oligo87766	G	G	G	G	A	C	G	A	T	C	A	G	C	A	T	G	A	C	G	A	PoolThree_Hiplex2
Oligo85741	C	A	G	A	T	G	T	G	G	G	A	C	C	T	A	G	G	A	A	A	PoolThree_Hiplex2
Oligo85046	T	G	A	G	T	T	C	T	G	G	A	G	C	G	C	C	A	C	G	T	PoolThree_Hiplex2
Oligo88122	T	C	A	A	A	G	G	A	G	G	C	A	C	C	A	C	G	G	G	G	PoolThree_Hiplex2
Oligo74069	G	A	G	A	A	G	T	T	G	T	C	C	C	A	C	T	G	C	A	C	PoolThree_Hiplex2
Oligo86491	A	G	A	A	T	G	T	A	C	T	C	C	T	G	A	A	G	T	G	G	PoolThree_Hiplex2
Oligo73312	G	A	G	A	G	A	C	A	G	A	G	A	A	G	T	C	G	C	G	C	PoolThree_Hiplex2
Oligo78016	G	A	G	T	C	C	T	T	C	G	C	C	A	T	A	A	G	C	A	A	PoolThree_Hiplex2
Oligo77205	G	G	G	T	C	C	T	A	T	A	C	C	C	T	C	C	G	G	G	C	PoolThree_Hiplex2
Oligo87487	T	G	T	T	A	A	A	G	A	T	T	C	A	G	A	A	G	G	G	G	PoolThree_Hiplex2
Oligo70753	T	C	G	C	A	G	C	G	T	T	T	C	G	T	C	A	G	A	G	C	PoolThree_Hiplex2
Oligo86369	G	A	A	G	A	A	A	A	T	G	G	T	C	A	T	G	C	C	G	C	PoolThree_Hiplex2
Oligo79488	G	A	T	A	G	C	G	G	C	G	G	A	T	T	T	C	A	C	G	G	PoolThree_Hiplex2
Oligo72408	G	A	A	C	A	C	C	T	T	C	A	A	C	A	C	T	C	C	G	C	PoolThree_Hiplex2
Oligo86132	G	T	A	G	T	A	G	G	C	C	A	C	C	T	C	G	G	C	G	G	PoolThree_Hiplex2
Oligo78204	G	T	A	G	C	G	G	C	A	G	G	T	C	T	G	G	C	C	G	A	PoolThree_Hiplex2
Oligo88022	A	T	G	G	C	A	C	A	T	T	C	C	G	A	T	A	C	C	G	T	PoolThree_Hiplex2
Oligo75872	G	A	G	T	G	C	G	C	G	A	G	T	C	G	A	T	G	C	A	G	PoolThree_Hiplex2
Oligo87170	A	A	G	G	C	A	C	T	C	T	T	G	G	A	A	A	G	A	A	C	PoolThree_Hiplex2
Oligo86293	T	G	T	T	G	G	C	A	A	C	T	G	G	T	T	C	G	G	G	A	PoolThree_Hiplex2
Oligo79706	T	G	G	A	T	T	C	A	C	A	C	G	C	T	C	A	G	C	A	G	PoolThree_Hiplex2
Oligo84230	C	T	G	T	G	G	C	A	C	A	C	A	C	C	T	A	G	G	C	C	PoolThree_Hiplex2
Oligo85159	T	C	A	G	A	C	C	A	T	T	A	C	A	A	T	A	G	C	C	C	PoolThree_Hiplex2
Oligo80640	T	G	G	T	C	A	T	A	T	T	G	C	A	A	A	A	G	C	G	G	PoolThree_Hiplex2
Oligo76574	G	C	T	T	T	C	A	A	A	A	C	C	G	T	A	A	G	C	C	C	PoolThree_Hiplex2
Oligo75029	G	C	C	A	A	G	G	C	T	G	A	A	G	A	T	G	G	C	G	A	PoolThree_Hiplex2
Oligo76333	G	G	G	G	T	T	C	A	C	C	G	G	C	G	T	C	G	A	G	G	PoolThree_Hiplex2
Oligo80361	C	A	C	G	C	T	C	T	T	C	A	C	G	T	A	G	C	C	G	G	PoolThree_Hiplex2
Oligo88271	T	G	A	A	C	T	G	G	T	T	C	A	G	A	T	G	A	C	G	A	PoolThree_Hiplex2
Oligo69824	G	G	T	G	G	C	T	A	T	C	G	T	G	G	C	T	G	C	A	T	PoolThree_Hiplex2
Oligo77273	G	T	C	C	G	G	G	A	C	A	G	A	C	T	C	G	G	A	G	C	PoolThree_Hiplex2
Oligo73249	G	A	G	A	T	A	C	T	T	C	T	G	C	G	G	C	G	A	G	G	PoolThree_Hiplex2
Oligo86032	G	A	A	C	G	T	G	G	G	G	A	T	G	C	A	T	A	C	G	G	PoolThree_Hiplex2
Oligo81699	C	G	C	T	T	C	A	G	T	G	C	A	A	C	A	C	G	T	G	G	PoolThree_Hiplex2
Oligo87562	C	T	G	A	A	G	G	A	T	A	G	G	C	A	T	T	G	T	A	A	PoolThree_Hiplex2
Oligo72671	C	T	C	G	A	T	G	A	A	G	C	T	G	C	A	G	A	C	G	G	PoolThree_Hiplex2
Oligo87566	C	T	G	A	G	G	G	G	T	A	G	G	C	G	T	T	G	T	A	G	PoolThree_Hiplex2
Oligo70340	G	T	C	T	G	G	A	T	A	A	T	C	T	A	A	T	G	A	G	C	PoolThree_Hiplex2
Oligo88451	G	G	A	C	A	G	A	A	C	T	T	A	C	G	C	T	G	A	G	G	PoolThree_Hiplex2
Oligo84865	G	A	T	G	T	T	G	G	G	G	T	G	C	G	T	C	G	C	C	G	PoolThree_Hiplex2
Oligo77445	G	C	T	G	C	A	T	G	A	T	C	T	G	A	T	T	G	C	A	G	PoolThree_Hiplex2
Oligo84076	G	A	T	G	T	G	G	T	C	C	A	G	C	A	G	A	T	C	G	C	PoolThree_Hiplex2
Oligo88652	C	C	A	A	C	A	G	T	C	G	G	A	A	A	T	T	G	C	G	A	PoolThree_Hiplex2
Oligo82995	C	C	G	G	C	G	G	G	C	G	G	A	C	A	T	A	C	C	G	A	PoolThree_Hiplex2
Oligo77550	G	T	G	A	A	A	T	T	C	T	A	A	C	C	T	T	G	G	C	G	PoolThree_Hiplex2
Oligo84630	A	G	G	T	C	A	T	G	A	C	C	A	G	C	G	C	G	T	G	A	PoolThree_Hiplex2
Oligo88306	G	A	C	G	C	T	G	G	A	T	A	A	G	T	T	T	G	C	A	G	PoolThree_Hiplex2
Oligo78603	G	G	A	G	C	G	C	C	G	C	G	A	G	T	G	C	A	C	G	A	PoolThree_Hiplex2
Oligo82817	C	G	C	T	G	T	A	G	A	C	C	A	C	A	T	A	G	T	G	G	PoolThree_Hiplex2
Oligo85885	G	G	A	A	T	C	T	A	C	A	G	G	A	A	A	C	G	A	G	A	PoolThree_Hiplex2
Oligo77195	G	G	C	G	C	T	C	A	A	G	C	T	C	C	G	A	G	C	A	G	PoolThree_Hiplex2
Oligo78440	G	G	A	A	G	T	T	A	C	C	A	G	C	C	A	C	G	T	A	C	PoolThree_Hiplex2
Oligo77054	G	T	C	A	G	T	G	G	G	A	G	C	C	A	G	C	A	C	G	C	PoolThree_Hiplex2
Oligo86687	G	T	C	G	T	A	G	A	A	A	A	T	T	C	C	A	G	C	C	T	PoolThree_Hiplex2
Oligo80425	G	G	C	A	A	C	T	G	C	A	G	T	T	C	C	C	G	C	G	G	PoolThree_Hiplex2
Oligo84646	G	G	G	T	A	T	C	G	C	T	C	T	A	T	C	A	G	C	A	A	PoolThree_Hiplex2
Oligo75781	A	G	T	G	A	A	G	C	C	C	A	A	C	G	C	C	A	C	G	C	PoolThree_Hiplex2
Oligo80389	C	T	G	A	G	G	T	T	T	G	C	G	T	A	G	A	C	C	G	G	PoolThree_Hiplex2
Oligo78189	A	A	T	A	T	C	T	C	G	A	A	G	C	G	A	T	G	C	G	G	PoolThree_Hiplex2
Oligo78608	G	T	A	G	C	C	G	C	C	G	C	A	C	A	T	G	C	C	G	A	PoolThree_Hiplex2
Oligo82484	G	G	A	C	T	C	T	G	T	A	T	A	C	A	T	C	G	G	C	A	PoolThree_Hiplex2
Oligo84322	C	T	G	C	A	T	C	G	G	C	T	T	C	A	T	A	A	G	G	C	PoolThree_Hiplex2
Oligo83090	A	C	A	C	C	A	C	C	A	T	G	G	A	T	A	A	G	C	G	G	PoolThree_Hiplex2
Oligo84365	G	G	A	G	C	A	G	A	T	C	A	C	G	C	T	T	G	C	G	A	PoolThree_Hiplex2
Oligo77450	G	G	A	G	C	G	A	T	T	C	C	A	C	A	C	T	G	T	G	C	PoolThree_Hiplex2
Oligo72002	T	T	G	G	T	C	A	A	C	T	C	T	G	A	G	A	T	G	G	T	PoolThree_Hiplex2
Oligo84011	G	A	G	G	T	G	G	A	G	G	G	G	A	C	C	T	G	C	A	C	PoolThree_Hiplex2
Oligo89458	C	A	T	C	C	A	T	G	A	C	T	T	A	C	C	T	G	C	A	C	PoolThree_Hiplex2
Oligo82002	A	G	G	G	A	T	A	A	T	C	C	A	A	C	A	T	G	A	G	G	PoolThree_Hiplex2
Oligo69333	A	G	T	T	C	T	C	G	A	T	G	G	A	G	A	T	G	C	G	C	PoolThree_Hiplex2
Oligo85368	C	A	A	G	A	C	G	A	G	C	C	G	C	T	T	C	G	C	A	A	PoolThree_Hiplex2
Oligo82987	C	G	T	A	G	A	C	C	T	C	A	A	C	G	T	C	A	C	G	C	PoolThree_Hiplex2
Oligo71817	G	A	C	G	A	C	G	C	C	C	C	T	A	C	A	C	A	C	G	T	PoolThree_Hiplex2
Oligo82236	A	G	T	G	T	C	T	T	A	G	T	A	C	C	A	C	T	C	G	G	PoolThree_Hiplex2
Oligo87245	G	A	A	T	T	C	T	A	T	G	G	G	G	A	T	C	G	A	G	A	PoolThree_Hiplex2
Oligo70493	A	G	A	C	A	G	A	C	A	C	T	C	G	G	T	A	G	C	A	A	PoolThree_Hiplex2
Oligo87949	A	G	A	A	T	A	C	C	T	C	T	T	C	A	A	A	G	C	G	A	PoolThree_Hiplex2
Oligo77031	A	T	G	T	T	G	G	C	G	C	A	C	C	A	C	A	G	C	A	G	PoolThree_Hiplex2
Oligo71900	C	T	G	G	C	G	C	C	T	C	T	A	C	C	A	C	C	G	G	C	PoolThree_Hiplex2
Oligo83374	A	G	T	C	T	A	A	G	C	A	A	A	T	C	A	C	G	T	G	G	PoolThree_Hiplex2
Oligo73301	G	C	G	C	A	C	G	T	A	G	G	C	G	C	A	G	A	C	G	G	PoolThree_Hiplex2
Oligo86637	G	T	A	C	G	G	G	T	A	G	A	A	G	A	A	T	G	C	C	G	PoolThree_Hiplex2
Oligo77473	A	C	T	G	G	G	G	C	T	C	G	C	C	G	A	T	G	C	C	C	PoolThree_Hiplex2
Oligo89009	G	A	A	G	G	C	G	G	T	G	C	T	T	G	G	C	T	C	G	G	PoolThree_Hiplex2
Oligo87159	A	G	T	C	C	C	T	G	C	C	G	A	A	T	T	A	G	C	A	G	PoolThree_Hiplex2
Oligo84577	T	G	G	C	G	C	G	T	C	A	A	G	C	T	C	C	G	C	A	A	PoolThree_Hiplex2
Oligo79179	G	G	T	A	C	T	C	A	T	C	C	A	C	A	C	G	G	G	C	A	PoolThree_Hiplex2
Oligo82304	G	A	G	C	G	C	G	A	T	C	A	C	C	G	A	G	A	C	G	G	PoolThree_Hiplex2
Oligo81839	G	A	A	G	T	T	A	C	C	T	C	A	C	C	A	G	C	C	G	C	PoolThree_Hiplex2
Oligo78288	G	A	A	C	G	C	C	G	G	C	T	G	C	A	T	C	G	C	G	T	PoolThree_Hiplex2
Oligo85834	C	T	G	G	C	T	G	G	T	T	G	A	G	G	G	T	A	C	G	G	PoolThree_Hiplex2
Oligo83852	G	G	G	C	A	A	G	C	C	A	T	A	C	C	T	G	A	C	G	C	PoolThree_Hiplex2
Oligo77004	T	C	A	G	A	A	T	G	A	A	C	T	T	C	C	G	G	C	G	G	PoolThree_Hiplex2
Oligo72343	C	T	A	C	A	C	G	G	A	G	G	A	T	G	A	A	G	C	T	A	PoolThree_Hiplex2
Oligo85813	G	G	A	G	A	T	C	A	C	T	A	A	G	C	A	T	G	C	A	G	PoolThree_Hiplex2
Oligo83134	A	T	G	A	T	C	T	A	T	G	T	A	G	C	C	C	G	T	G	C	PoolThree_Hiplex2
Oligo84695	A	C	A	G	G	A	A	C	T	T	A	C	C	C	A	A	T	A	G	T	PoolThree_Hiplex2
Oligo83739	G	A	A	G	T	T	G	C	C	A	G	C	G	G	C	A	C	C	G	A	PoolThree_Hiplex2
Oligo70342	G	A	T	C	A	A	T	G	C	A	T	G	C	T	G	T	G	A	A	T	PoolThree_Hiplex2
Oligo85880	A	G	A	C	C	G	A	A	T	C	C	T	T	C	A	A	G	C	C	A	PoolFour_Hiplex2
Oligo76026	T	C	A	C	G	C	T	G	T	A	A	G	A	G	A	G	G	C	A	C	PoolFour_Hiplex2
Oligo77095	G	C	T	G	T	A	G	T	G	C	A	T	C	C	G	C	G	G	G	A	PoolFour_Hiplex2
Oligo76952	A	A	G	G	G	T	G	T	G	G	G	A	G	A	T	G	T	C	G	C	PoolFour_Hiplex2
Oligo88719	T	G	C	T	G	A	A	A	T	T	G	C	T	A	A	T	G	T	G	C	PoolFour_Hiplex2
Oligo84827	A	T	C	G	A	A	C	A	G	A	T	C	C	A	T	T	G	C	A	G	PoolFour_Hiplex2
Oligo71221	G	G	C	C	G	A	G	A	A	T	G	T	G	G	T	G	G	A	A	C	PoolFour_Hiplex2
Oligo75460	C	T	T	C	A	G	C	G	A	G	A	A	C	C	A	T	G	G	G	G	PoolFour_Hiplex2
Oligo83604	A	C	A	G	C	A	C	G	G	A	T	A	T	T	C	G	C	C	G	C	PoolFour_Hiplex2
Oligo79513	G	T	G	C	A	T	C	G	C	T	T	G	C	T	G	C	G	C	A	A	PoolFour_Hiplex2
Oligo78709	G	G	A	G	G	C	G	A	A	G	C	A	G	C	T	T	G	C	T	G	PoolFour_Hiplex2
Oligo76527	G	G	A	G	A	T	G	A	C	C	T	A	G	A	A	T	G	C	A	G	PoolFour_Hiplex2
Oligo75066	C	T	G	A	T	G	G	G	T	A	G	A	T	G	T	C	C	C	G	G	PoolFour_Hiplex2
Oligo71318	T	C	A	T	C	G	A	C	A	T	G	A	T	T	C	G	G	C	G	G	PoolFour_Hiplex2
Oligo73962	A	T	A	T	T	C	G	A	G	A	C	A	G	G	G	A	G	C	G	A	PoolFour_Hiplex2
Oligo81366	G	T	T	C	C	T	G	C	T	C	T	G	A	G	G	A	G	C	C	C	PoolFour_Hiplex2
Oligo78212	C	C	A	G	A	T	A	T	C	G	G	G	C	C	A	T	A	C	G	G	PoolFour_Hiplex2
Oligo71300	T	C	C	G	A	C	G	C	C	A	G	C	G	G	C	G	G	C	T	T	PoolFour_Hiplex2
Oligo86845	A	A	G	G	C	A	T	G	G	A	C	A	C	C	C	A	C	T	A	A	PoolFour_Hiplex2
Oligo74322	G	G	C	A	T	C	C	A	G	A	A	A	T	T	T	C	A	A	G	T	PoolFour_Hiplex2
Oligo76261	G	A	G	A	A	G	G	C	T	A	T	G	G	A	T	C	G	A	C	T	PoolFour_Hiplex2
Oligo72703	C	C	T	C	A	G	T	G	A	C	A	C	T	A	C	T	G	A	C	T	PoolFour_Hiplex2
Oligo75121	A	A	C	A	G	A	G	T	C	A	A	G	C	A	A	A	G	C	T	C	PoolFour_Hiplex2
Oligo72303	C	T	A	C	G	C	G	A	T	G	G	G	C	G	C	C	A	A	G	T	PoolFour_Hiplex2
Oligo81937	T	G	A	A	T	A	T	C	T	C	C	A	T	A	A	A	G	C	C	C	PoolFour_Hiplex2
Oligo89037	A	G	A	T	A	A	A	A	T	A	G	T	T	A	C	C	G	C	C	C	PoolFour_Hiplex2
Oligo74011	G	G	G	A	T	G	G	G	A	A	C	C	G	T	G	T	G	C	A	G	PoolFour_Hiplex2
Oligo80683	G	G	C	G	G	G	C	G	G	A	A	T	G	A	C	A	C	C	G	A	PoolFour_Hiplex2
Oligo74370	G	T	A	A	T	G	A	C	C	G	A	A	G	T	A	G	C	C	G	G	PoolFour_Hiplex2
Oligo85437	G	C	C	C	T	A	A	A	C	A	A	G	G	C	A	G	C	C	G	C	PoolFour_Hiplex2
Oligo74780	G	C	C	G	G	C	T	C	G	T	T	C	C	A	C	A	G	C	G	T	PoolFour_Hiplex2
Oligo85578	G	G	C	T	T	C	T	C	T	C	A	T	G	T	C	A	G	A	G	T	PoolFour_Hiplex2
Oligo77928	C	T	C	T	A	A	A	C	G	C	A	G	G	C	A	G	A	C	G	C	PoolFour_Hiplex2
Oligo81048	G	C	G	G	C	T	G	C	T	G	G	T	G	T	G	C	G	A	G	A	PoolFour_Hiplex2
Oligo76780	G	G	G	C	T	G	C	A	G	C	C	A	A	T	C	A	G	A	C	C	PoolFour_Hiplex2
Oligo86606	G	C	T	T	G	T	C	G	C	A	G	C	C	T	C	G	A	C	G	G	PoolFour_Hiplex2
Oligo76633	T	G	G	G	C	T	T	T	C	A	A	A	C	A	C	A	G	G	A	T	PoolFour_Hiplex2
[truncated: 1,543 more rows]

## Sheet: Table2_singlet_offtarget
seqnames	start	end	width	strand	cutsite.start	cutsite.end	cutsite.width	sense	guide	pam	mismatches	target.breaks	target.cutsite_breaks	nontarget.breaks	nontarget.cutsite_breaks	enrichment	pval	qval	fdr	cutsiteFromPAM	sgRNA	on.target	around.target	on.nontarget	around.nontarget	pval.1	qval.1	scission_profile	target_counts_per_position.cutsite.3	target_counts_per_position.cutsite.2	target_counts_per_position.cutsite.1	target_counts_per_position.cutsite	target_counts_per_position.cutsite.1.1	target_counts_per_position.cutsite.2.1	target_counts_per_position.cutsite.3.1	sgRNA.1
chr1	12523845	12523864	20	*	12523861	12523861	1	sense	CACACTAATCCTGTCCCCAG	AGG	4	28	23	0	0	50.8778	1.03023e-40	4.47619e-40	0	3	AAVS1_site_1	3	4	0	0	2.92967e-05	3.41794e-05	staggered	0	0	4	3	0	0	0	AAVS1_site_1
chr1	18302212	18302231	20	*	18302228	18302228	1	sense	CTCCCCAACCCTCTCCCCAG	TGG	5	7	4	0	0	14.0352	1.04922e-08	1.3771e-08	0	3	AAVS1_site_1	0	3	0	0	0.000312842	0.000348392	staggered	0	0	3	0	0	0	0	AAVS1_site_1
chr1	30313743	30313762	20	*	30313759	30313759	1	sense	ATCCTCACACCTGTCCCTAG	TGG	5	10	3	1	0	9.64923	3.52329e-09	4.82538e-09	0	3	AAVS1_site_1	0	5	0	1	0.000184628	0.00021039	staggered	0	5	0	0	0	0	0	AAVS1_site_1
chr1	30703425	30703444	20	*	30703441	30703441	1	sense	TACACCAAACCTGTCCCCAC	CGG	5	46	35	0	0	82.4571	8.81767e-74	6.94392e-73	0	3	AAVS1_site_1	31	10	0	0	1.45199e-12	2.90397e-12	blunt	0	1	9	31	0	0	0	AAVS1_site_1
chr1	62290252	62290271	20	*	62290268	62290268	1	sense	TTTTCCAAACCCCTCCCTAG	AGG	6	22	3	0	0	40.3513	1.29011e-30	4.51539e-30	0	3	AAVS1_site_1	3	19	0	0	8.48712e-26	3.19899e-25	staggered	0	7	12	3	0	0	0	AAVS1_site_1
chr1	169883320	169883339	20	*	169883336	169883336	1	sense	CTGTGCCATCCTGTTCCTAG	AGG	6	13	4	0	0	24.5617	9.76608e-17	2.05088e-16	0	3	AAVS1_site_1	0	9	0	0	3.06845e-11	5.27558e-11	staggered	0	8	1	0	0	0	0	AAVS1_site_1
chr1	182304837	182304856	20	*	182304853	182304853	1	sense	TGTACTAATCCTCTCCCTAG	AGG	5	14	5	1	0	13.158	1.33263e-13	2.33209e-13	0	3	AAVS1_site_1	1	9	0	1	3.73805e-08	5.38719e-08	staggered	0	2	7	1	0	0	0	AAVS1_site_1
chr1	184634083	184634102	20	*	184634099	184634099	1	sense	GCCACCATCCTGCTCCCTAG	TGG	6	20	7	1	0	18.4213	5.3452e-21	1.29518e-20	0	3	AAVS1_site_1	0	13	0	1	1.87871e-12	3.68227e-12	staggered	1	9	3	0	0	0	0	AAVS1_site_1
chr1	201022770	201022789	20	*	201022772	201022772	1	antisense	CCTACCAGTCCTGTCCCAAG	AGG	5	58	32	1	0	51.755	1.01596e-79	9.84701e-79	0	3	AAVS1_site_1	17	25	0	0	1.35793e-35	9.50548e-35	staggered	0	3	22	17	0	0	0	AAVS1_site_1
chr1	202128716	202128735	20	*	202128732	202128732	1	sense	AGGGCCTTTCCTGTCCCTTG	TGG	7	11	3	1	0	10.5264	3.06895e-10	4.65889e-10	0	3	AAVS1_site_1	0	7	0	1	3.22987e-06	4.22036e-06	staggered	0	5	2	0	0	0	0	AAVS1_site_1
chr1	203172772	203172791	20	*	203172788	203172788	1	sense	GCCACCATCCCTGTCCCCTG	GGG	5	12	3	0	0	22.8073	2.57635e-15	4.99416e-15	0	3	AAVS1_site_1	0	9	0	0	3.06845e-11	5.27558e-11	staggered	0	0	9	0	0	0	0	AAVS1_site_1
chr1	203263524	203263543	20	*	203263540	203263540	1	sense	ACCCTGATTCCTGTCCCTAG	CGG	6	31	7	0	0	56.141	5.81837e-46	3.05464e-45	0	3	AAVS1_site_1	0	23	0	0	2.93878e-32	1.6e-31	staggered	4	14	5	0	0	0	0	AAVS1_site_1
chr1	210404690	210404709	20	*	210404692	210404692	1	antisense	AATCCCAATCCCATCCCCAG	CGG	7	19	11	2	0	11.696	2.99805e-16	6.0928e-16	0	3	AAVS1_site_1	10	8	0	2	1.25815e-05	1.62235e-05	blunt	1	1	6	10	0	0	0	AAVS1_site_1
chr1	228396186	228396205	20	*	228396202	228396202	1	sense	AAGACCAATCCTGTCAGTAG	AGG	5	64	35	2	0	38.0121	8.12981e-79	7.31683e-78	0	3	AAVS1_site_1	12	28	0	0	1.03023e-40	8.41357e-40	staggered	0	25	3	12	0	0	0	AAVS1_site_1
chr1	236902532	236902551	20	*	236902534	236902534	1	antisense	CATCCAACTCCTGTCCCTAG	AGG	6	27	6	0	0	49.1234	5.42573e-39	2.13638e-38	0	3	AAVS1_site_1	1	21	0	0	5.43738e-29	2.66432e-28	staggered	4	14	3	1	0	0	0	AAVS1_site_1
chr1	243979071	243979090	20	*	243979087	243979087	1	sense	ATCTTCTACTCTGTCCCCAG	GGG	7	10	3	0	0	19.2985	1.45199e-12	2.40724e-12	0	3	AAVS1_site_1	3	7	0	0	1.04922e-08	1.53468e-08	staggered	0	1	5	3	1	0	0	AAVS1_site_1
chr2	1822628	1822647	20	*	1822630	1822630	1	antisense	AACAGCCATCCTGTCCCTGG	AGG	5	10	4	0	0	19.2985	1.45199e-12	2.40724e-12	0	3	AAVS1_site_1	1	4	0	0	2.92967e-05	3.41794e-05	staggered	1	2	1	1	0	0	0	AAVS1_site_1
chr2	23047804	23047823	20	*	23047806	23047806	1	antisense	CTCATCAGATCCTTCCCTAG	TGG	7	22	9	1	0	20.1757	1.25322e-23	3.35969e-23	0	3	AAVS1_site_1	1	12	0	0	2.57635e-15	6.64428e-15	staggered	1	9	1	1	1	0	0	AAVS1_site_1
chr2	27380966	27380985	20	*	27380982	27380982	1	sense	CGGTCCCAACCTGTCCCTGG	GGG	7	28	15	0	0	50.8778	1.03023e-40	4.47619e-40	0	3	AAVS1_site_1	4	8	0	0	5.94828e-10	9.55625e-10	staggered	1	6	1	4	0	0	0	AAVS1_site_1
chr2	40065167	40065186	20	*	40065183	40065183	1	sense	GTTAGAAATCCTGTCCCTAC	AGG	4	11	5	0	0	21.0529	6.34573e-14	1.14223e-13	0	3	AAVS1_site_1	1	6	0	0	1.66768e-07	2.36859e-07	staggered	4	2	0	1	0	0	0	AAVS1_site_1
chr2	43050380	43050399	20	*	43050396	43050396	1	sense	TGGGGCAATCCTGTCCCTCA	AGG	7	12	3	0	0	22.8073	2.57635e-15	4.99416e-15	0	3	AAVS1_site_1	0	9	0	0	3.06845e-11	5.27558e-11	staggered	2	6	1	0	0	0	0	AAVS1_site_1
chr2	46167445	46167464	20	*	46167461	46167461	1	sense	GACAACACTCCTGTCCCAAA	GGG	5	3	3	1	0	3.50881	0.00629087	0.00644431	0	3	AAVS1_site_1	3	0	0	1	0.315582	0.315582	blunt	0	0	0	3	0	0	0	AAVS1_site_1
chr2	73257138	73257157	20	*	73257140	73257140	1	antisense	TGCACCAGCCCTGTCCTCAG	GGG	6	11	9	0	0	21.0529	6.34573e-14	1.14223e-13	0	3	AAVS1_site_1	0	2	0	0	0.00280011	0.00301551	staggered	0	1	1	0	0	0	0	AAVS1_site_1
chr2	87285035	87285054	20	*	87285037	87285037	1	antisense	TTCACCAGTCCTGTCCTTAA	TGG	4	33	33	1	0	29.8249	3.13416e-39	1.31635e-38	0	3	AAVS1_site_1	0	0	0	0	0.112123	0.114459	blunt	0	0	0	0	0	0	0	AAVS1_site_1
chr2	116084553	116084572	20	*	116084555	116084555	1	antisense	GACACTAATCCTGTCCATAA	GGG	4	11	3	0	0	21.0529	6.34573e-14	1.14223e-13	0	3	AAVS1_site_1	0	7	0	0	1.04922e-08	1.53468e-08	staggered	0	1	6	0	0	0	0	AAVS1_site_1
chr2	217725347	217725366	20	*	217725349	217725349	1	antisense	AAGGCACATCCTGTCCCCAG	TGG	7	19	5	0	0	35.0881	8.48712e-26	2.4304e-25	0	3	AAVS1_site_1	0	11	0	0	6.34573e-14	1.51678e-13	staggered	0	1	10	0	0	0	0	AAVS1_site_1
chr2	241812798	241812817	20	*	241812814	241812814	1	sense	CTCTCCCTCTCTGTCCCCAG	GGG	7	7	3	0	0	14.0352	1.04922e-08	1.3771e-08	0	3	AAVS1_site_1	0	4	0	0	2.92967e-05	3.41794e-05	staggered	0	1	3	0	0	0	0	AAVS1_site_1
chr3	46905384	46905403	20	*	46905386	46905386	1	antisense	GAGACCAAACCCTGTCCTAG	AGG	7	17	5	0	0	31.5793	1.10008e-22	2.77219e-22	0	3	AAVS1_site_1	1	8	0	0	5.94828e-10	9.55625e-10	staggered	0	6	2	1	0	0	0	AAVS1_site_1
chr3	49551509	49551528	20	*	49551525	49551525	1	sense	TAGGTCTATCCTGTCCCTGG	TGG	7	24	4	1	0	21.9301	2.49681e-26	7.86494e-26	0	3	AAVS1_site_1	0	18	0	0	3.13082e-24	1.13637e-23	staggered	1	13	4	0	0	0	0	AAVS1_site_1
chr3	50587232	50587251	20	*	50587248	50587248	1	sense	GTTTCCAGGGCTGTCCCTAG	AGG	5	5	3	0	0	10.5264	2.36014e-06	2.77923e-06	0	3	AAVS1_site_1	3	2	0	0	0.00280011	0.00301551	blunt	0	0	2	3	0	0	0	AAVS1_site_1
chr3	124032709	124032728	20	*	124032711	124032711	1	antisense	CTGGACTGACCTGTCCCTAG	AGG	7	14	3	1	0	13.158	1.33263e-13	2.33209e-13	0	3	AAVS1_site_1	1	10	0	0	1.45199e-12	2.90397e-12	staggered	0	5	5	1	0	0	0	AAVS1_site_1
chr3	129031999	129032018	20	*	129032001	129032001	1	antisense	GTCCCCATCCCCGTCCCCAG	GGG	5	6	3	0	0	12.2808	1.66768e-07	2.06008e-07	0	3	AAVS1_site_1	0	1	0	0	0.0202548	0.0213438	blunt	0	0	1	0	0	0	0	AAVS1_site_1
chr4	1205544	1205563	20	*	1205560	1205560	1	sense	TCCCGCAATCCTGTCCCCAG	AGG	5	33	12	2	0	19.8833	2.6237e-33	9.44532e-33	0	3	AAVS1_site_1	2	20	0	2	2.32185e-17	6.8952e-17	staggered	2	3	15	2	0	0	0	AAVS1_site_1
chr4	6074106	6074125	20	*	6074122	6074122	1	sense	AGCACCAATCTTGTCCCTGG	AGG	4	77	53	1	0	68.4218	1.13377e-113	2.04078e-112	0	3	AAVS1_site_1	19	24	0	0	6.43731e-34	3.71092e-33	staggered	0	7	17	19	0	0	0	AAVS1_site_1
chr4	66014138	66014157	20	*	66014154	66014154	1	sense	GCCACCACCCCTCTCCCTAG	GGG	4	17	4	0	0	31.5793	1.10008e-22	2.77219e-22	0	3	AAVS1_site_1	2	10	0	0	1.45199e-12	2.90397e-12	staggered	0	6	4	2	0	0	0	AAVS1_site_1
chr4	98714021	98714040	20	*	98714023	98714023	1	antisense	GTCACAAATCCTATCACAAG	GGG	4	28	18	0	0	50.8778	1.03023e-40	4.47619e-40	0	3	AAVS1_site_1	7	10	0	0	1.45199e-12	2.90397e-12	staggered	0	0	10	7	0	0	0	AAVS1_site_1
chr4	121343303	121343322	20	*	121343319	121343319	1	sense	ATCACCTATCCTATCCCTAA	GGG	4	52	8	0	0	92.9835	1.62405e-85	2.04631e-84	0	3	AAVS1_site_1	3	26	0	0	2.76234e-37	2.08238e-36	staggered	2	10	11	3	3	0	0	AAVS1_site_1
chr4	170940765	170940784	20	*	170940767	170940767	1	antisense	GTGGCCACCCCTCTCCCTAG	GGG	5	9	4	0	0	17.5441	3.06845e-11	4.71494e-11	0	3	AAVS1_site_1	2	4	0	0	2.92967e-05	3.41794e-05	staggered	0	2	2	2	0	0	0	AAVS1_site_1
chr5	164186	164205	20	*	164188	164188	1	antisense	TCCATGAATCCTGTCCCTGG	TGG	5	30	13	0	0	54.3866	3.37031e-44	1.69864e-43	0	3	AAVS1_site_1	1	13	0	0	9.76608e-17	2.65854e-16	staggered	3	8	2	1	0	0	0	AAVS1_site_1
chr6	34540514	34540533	20	*	34540516	34540516	1	antisense	GCTTCCAATCCCCTCCCTAG	AGG	5	14	6	0	0	26.3161	3.47162e-18	7.81115e-18	0	3	AAVS1_site_1	4	8	0	0	5.94828e-10	9.55625e-10	staggered	0	3	5	4	0	0	0	AAVS1_site_1
chr6	38194311	38194330	20	*	38194327	38194327	1	sense	AGTCCCATCCCTGTCCCTAA	AGG	7	19	4	2	0	11.696	2.99805e-16	6.0928e-16	0	3	AAVS1_site_1	0	14	0	1	1.33263e-13	3.10946e-13	staggered	1	5	8	0	0	0	0	AAVS1_site_1
chr6	86723455	86723474	20	*	86723457	86723457	1	antisense	ATCACCAATTCCTTCCCTAG	TGG	4	44	39	0	0	78.9483	6.12594e-70	4.28816e-69	0	3	AAVS1_site_1	0	5	0	0	2.36014e-06	3.16841e-06	staggered	0	3	2	0	0	0	0	AAVS1_site_1
chr6	144773775	144773794	20	*	144773777	144773777	1	antisense	GACAGGTATCCTGTCCCTAG	AGG	4	23	11	1	0	21.0529	5.70417e-25	1.56245e-24	0	3	AAVS1_site_1	0	11	0	0	6.34573e-14	1.51678e-13	staggered	3	7	1	0	0	0	0	AAVS1_site_1
chr7	41256933	41256952	20	*	41256935	41256935	1	antisense	TGGTCAGTTCCTGTCCCTAG	TGG	7	19	3	0	0	35.0881	8.48712e-26	2.4304e-25	0	3	AAVS1_site_1	0	14	0	0	3.47162e-18	1.09748e-17	staggered	2	12	0	0	0	0	0	AAVS1_site_1
chr7	49770280	49770299	20	*	49770282	49770282	1	antisense	GTCACCTTTCCTGTCCCTTT	TGG	4	29	21	0	0	52.6322	1.89317e-42	9.17459e-42	0	3	AAVS1_site_1	0	7	0	0	1.04922e-08	1.53468e-08	staggered	0	4	3	0	0	0	0	AAVS1_site_1
chr7	127274545	127274564	20	*	127274561	127274561	1	sense	AACACCAATCCCATCCCTTA	GGG	6	33	9	2	1	19.8833	2.6237e-33	9.44532e-33	0	3	AAVS1_site_1	1	24	1	0	6.43731e-34	3.71092e-33	staggered	0	3	21	1	0	0	0	AAVS1_site_1
chr7	128795013	128795032	20	*	128795029	128795029	1	sense	CTGTCACCTCCTGTCCCTGG	TGG	7	15	3	2	0	9.35683	5.13153e-12	8.18447e-12	0	3	AAVS1_site_1	1	12	0	0	2.57635e-15	6.64428e-15	staggered	0	11	1	1	0	0	0	AAVS1_site_1
chr7	146900873	146900892	20	*	146900889	146900889	1	sense	AGCATAATTCCTGTCCCTAG	TGG	5	7	7	0	0	14.0352	1.04922e-08	1.3771e-08	0	3	AAVS1_site_1	0	0	0	0	0.112123	0.114459	blunt	0	0	0	0	0	0	0	AAVS1_site_1
chr8	142523437	142523456	20	*	142523439	142523439	1	antisense	GTGCCACATCCTGTCCCCAG	GGG	5	17	5	2	0	10.5264	4.34246e-14	8.16643e-14	0	3	AAVS1_site_1	1	9	0	0	3.06845e-11	5.27558e-11	staggered	0	0	9	1	0	0	0	AAVS1_site_1
chr8	143185617	143185636	20	*	143185633	143185633	1	sense	GCCTCCAAGCCTGTCCCTCG	GGG	4	30	3	4	0	10.8773	8.63142e-23	2.26575e-22	0	3	AAVS1_site_1	0	25	0	4	1.12822e-17	3.45516e-17	staggered	0	14	11	0	0	0	0	AAVS1_site_1
chr8	143604780	143604799	20	*	143604782	143604782	1	antisense	GCCCCTCCACCTGTCCCTAA	CGG	7	39	3	1	0	35.0881	2.11495e-48	1.21129e-47	0	3	AAVS1_site_1	1	35	0	1	3.0526e-42	2.71959e-41	staggered	0	27	8	1	0	0	0	AAVS1_site_1
chr9	36759193	36759212	20	*	36759195	36759195	1	antisense	TGGACCAATCCCCTCCCCAG	AGG	6	16	11	1	0	14.9125	5.61756e-16	1.12351e-15	0	3	AAVS1_site_1	7	5	0	0	2.36014e-06	3.16841e-06	blunt	0	0	5	7	0	0	0	AAVS1_site_1
chr9	80185424	80185443	20	*	80185440	80185440	1	sense	GTCCCCAGTCCTGTCCCATG	GGG	4	27	18	0	0	49.1234	5.42573e-39	2.13638e-38	0	3	AAVS1_site_1	11	9	0	0	3.06845e-11	5.27558e-11	blunt	0	0	9	11	0	0	0	AAVS1_site_1
chr9	88948140	88948159	20	*	88948156	88948156	1	sense	GTCACTAACCCTGTCCCATG	GGG	4	87	42	0	0	154.388	6.45429e-159	2.0331e-157	0	3	AAVS1_site_1	29	45	0	0	7.42733e-72	1.03983e-70	staggered	0	0	45	29	0	0	0	AAVS1_site_1
chr9	106565644	106565663	20	*	106565646	106565646	1	antisense	GTGGCCACCCCTGCCCCTAG	GGG	5	10	3	1	0	9.64923	3.52329e-09	4.82538e-09	0	3	AAVS1_site_1	3	6	0	1	2.58548e-05	3.24843e-05	staggered	0	4	2	3	0	0	0	AAVS1_site_1
chr9	134937842	134937861	20	*	134937844	134937844	1	antisense	AAAACCAAACCTGTCCCTAA	AGG	5	195	48	1	0	171.932	0	0	0	3	AAVS1_site_1	7	147	0	0	6.2757e-298	6.15019e-296	staggered	0	34	113	7	0	0	0	AAVS1_site_1
chr10	52685171	52685190	20	*	52685187	52685187	1	sense	TTAACCAATCATGTCCCTTG	TGG	4	131	10	0	0	231.582	1.29541e-259	8.16106e-258	0	3	AAVS1_site_1	0	121	0	0	4.38361e-236	2.14797e-234	staggered	0	42	79	0	0	0	0	AAVS1_site_1
chr11	71663089	71663108	20	*	71663091	71663091	1	antisense	CCTCCCAAACCCATCCCTAG	GGG	7	16	3	2	0	9.94164	4.84854e-13	8.36871e-13	0	3	AAVS1_site_1	0	12	0	2	4.27524e-09	6.65038e-09	staggered	1	5	6	0	0	0	0	AAVS1_site_1
chr11	77803125	77803144	20	*	77803127	77803127	1	antisense	AGTTCCTATCCTGTCCCTGG	AGG	6	16	5	0	0	29.8249	3.67261e-21	9.07352e-21	0	3	AAVS1_site_1	0	10	0	0	1.45199e-12	2.90397e-12	staggered	0	7	3	0	0	0	0	AAVS1_site_1
chr11	115462952	115462971	20	*	115462954	115462954	1	antisense	GTCACCATCCCCTTCCCTAG	TGG	4	13	8	1	0	12.2808	1.87871e-12	3.03483e-12	0	3	AAVS1_site_1	0	5	0	0	2.36014e-06	3.16841e-06	staggered	1	1	3	0	0	0	0	AAVS1_site_1
chr11	119077293	119077312	20	*	119077309	119077309	1	sense	TGGGGAAGTCCTGTCCCTAG	CGG	7	20	3	0	0	36.8425	2.19638e-27	7.28272e-27	0	3	AAVS1_site_1	0	17	0	0	1.10008e-22	3.85027e-22	staggered	0	15	2	0	0	0	0	AAVS1_site_1
chr12	2319969	2319988	20	*	2319985	2319985	1	sense	TTTAAAGCTCCTGTCCCTGG	GGG	7	7	3	3	0	3.50881	0.000603536	0.000639038	0	3	AAVS1_site_1	1	3	0	2	0.0302536	0.031541	blunt	0	3	0	1	0	0	0	AAVS1_site_1
chr12	8366276	8366295	20	*	8366292	8366292	1	sense	GCCCCCAAACCCATCCCTAG	GGG	5	15	3	3	0	7.01762	3.99861e-10	5.99792e-10	0	3	AAVS1_site_1	2	12	0	2	4.27524e-09	6.65038e-09	staggered	0	7	4	2	1	0	0	AAVS1_site_1
chr12	8527325	8527344	20	*	8527341	8527341	1	sense	GTAGCCACCCCTCTCCCTAG	GGG	5	8	3	1	0	7.89483	3.64077e-07	4.45376e-07	0	3	AAVS1_site_1	3	4	0	1	0.00115956	0.00127682	staggered	0	3	1	3	0	0	0	AAVS1_site_1
chr12	87784444	87784463	20	*	87784446	87784446	1	antisense	GTCACCATTCTGTCCCCAGG	GGG	7	38	5	0	0	68.4218	1.20688e-58	7.60335e-58	0	3	AAVS1_site_1	0	20	0	0	2.19638e-27	9.35847e-27	staggered	6	7	7	0	0	0	0	AAVS1_site_1
chr12	107618200	107618219	20	*	107618216	107618216	1	sense	GAGTGATATCCTGTCCCTGG	AGG	7	19	3	0	0	35.0881	8.48712e-26	2.4304e-25	0	3	AAVS1_site_1	1	14	0	0	3.47162e-18	1.09748e-17	staggered	1	12	1	1	0	0	0	AAVS1_site_1
chr12	125471539	125471558	20	*	125471555	125471555	1	sense	TTCAGACATCCTGTCCCCAG	TGG	5	19	4	0	0	35.0881	8.48712e-26	2.4304e-25	0	3	AAVS1_site_1	0	15	0	0	1.16177e-19	3.92599e-19	staggered	0	0	15	0	0	0	0	AAVS1_site_1
chr14	75441819	75441838	20	*	75441835	75441835	1	sense	CTCCACCAACCAGTCCCTAT	TGG	7	10	3	1	0	9.64923	3.52329e-09	4.82538e-09	0	3	AAVS1_site_1	1	6	0	1	2.58548e-05	3.24843e-05	staggered	0	2	4	1	0	0	0	AAVS1_site_1
chr15	41511767	41511786	20	*	41511769	41511769	1	antisense	GGTCCCAATCCTCTCCCCAG	GGG	5	72	50	1	0	64.0358	1.59418e-104	2.51084e-103	0	3	AAVS1_site_1	17	19	0	0	8.48712e-26	3.19899e-25	staggered	0	2	17	17	0	0	0	AAVS1_site_1
chr15	62907194	62907213	20	*	62907196	62907196	1	antisense	CCTGCCAACCCTGTCCCTTG	GGG	6	71	12	1	0	63.1586	1.03505e-102	1.44907e-101	0	3	AAVS1_site_1	0	59	0	1	1.89807e-81	3.72022e-80	staggered	0	34	25	0	0	0	0	AAVS1_site_1
chr15	69947006	69947025	20	*	69947008	69947008	1	antisense	TCTCTTCATCCTGTCCCTAG	TGG	7	135	46	3	0	59.6498	2.255e-187	9.47102e-186	0	3	AAVS1_site_1	3	88	0	0	4.08736e-161	1.33521e-159	staggered	6	66	16	3	0	0	0	AAVS1_site_1
chr15	71092244	71092263	20	*	71092246	71092246	1	antisense	TCACCAACTCCTGTCCCTCG	CGG	7	44	7	0	0	78.9483	6.12594e-70	4.28816e-69	0	3	AAVS1_site_1	0	35	0	0	3.86766e-53	4.21146e-52	staggered	2	27	6	0	0	0	0	AAVS1_site_1
chr15	71357378	71357397	20	*	71357394	71357394	1	sense	GCCACCACTCCTGTCCCTGG	TGG	3	81	44	1	0	71.9307	4.3386e-121	9.11106e-120	0	3	AAVS1_site_1	10	37	0	0	8.47244e-57	1.03787e-55	staggered	1	19	17	10	0	0	0	AAVS1_site_1
chr15	89822910	89822929	20	*	89822912	89822912	1	antisense	GGTCCCCAAACTGTCCCCAG	GGG	7	10	3	1	0	9.64923	3.52329e-09	4.82538e-09	0	3	AAVS1_site_1	0	7	0	1	3.22987e-06	4.22036e-06	staggered	0	1	6	0	0	0	0	AAVS1_site_1
chr15	96806515	96806534	20	*	96806531	96806531	1	sense	CCCTTAGATCCTGTCCCTTG	GGG	7	24	4	1	0	21.9301	2.49681e-26	7.86494e-26	0	3	AAVS1_site_1	0	20	0	0	2.19638e-27	9.35847e-27	staggered	1	17	2	0	0	0	0	AAVS1_site_1
chr15	98193315	98193334	20	*	98193331	98193331	1	sense	CTCTGTTATCCTGTCCCTAG	GGG	5	49	13	1	0	43.8602	1.68171e-64	1.11524e-63	0	3	AAVS1_site_1	0	35	0	1	3.0526e-42	2.71959e-41	staggered	3	27	5	0	0	0	0	AAVS1_site_1
chr16	5263765	5263784	20	*	5263767	5263767	1	antisense	ACCCCCAAACCCATCCCTAG	GGG	6	14	5	0	0	26.3161	3.47162e-18	7.81115e-18	0	3	AAVS1_site_1	1	9	0	0	3.06845e-11	5.27558e-11	staggered	0	3	6	1	0	0	0	AAVS1_site_1
chr16	55430764	55430783	20	*	55430780	55430780	1	sense	GCCACAAATCCTGTCCCTGG	AGG	3	50	38	0	0	89.4747	1.43121e-81	1.50277e-80	0	3	AAVS1_site_1	8	10	0	0	1.45199e-12	2.90397e-12	staggered	0	2	8	8	0	0	0	AAVS1_site_1
chr16	77194315	77194334	20	*	77194331	77194331	1	sense	CTTACCCCTTCCTTCCCTAG	AGG	7	13	3	1	0	12.2808	1.87871e-12	3.03483e-12	0	3	AAVS1_site_1	0	8	0	0	5.94828e-10	9.55625e-10	staggered	0	8	0	0	0	0	0	AAVS1_site_1
chr17	15323121	15323140	20	*	15323137	15323137	1	sense	CTATTCAATCCTGTCCTTAG	AGG	5	15	6	1	0	14.0352	8.90118e-15	1.69932e-14	0	3	AAVS1_site_1	0	9	0	0	3.06845e-11	5.27558e-11	staggered	8	1	0	0	0	0	0	AAVS1_site_1
chr17	38647850	38647869	20	*	38647852	38647852	1	antisense	CATCCCAAACCTGTCCCTAC	AGG	6	21	10	0	0	38.5969	5.43738e-29	1.85165e-28	0	3	AAVS1_site_1	1	11	0	0	6.34573e-14	1.51678e-13	staggered	1	3	7	1	0	0	0	AAVS1_site_1
chr17	41618612	41618631	20	*	41618628	41618628	1	sense	CACGCCACCCCTGTCCCTAG	TGG	5	15	3	0	0	28.0705	1.16177e-19	2.76195e-19	0	3	AAVS1_site_1	0	10	0	0	1.45199e-12	2.90397e-12	staggered	0	7	3	0	0	0	0	AAVS1_site_1
chr17	69498523	69498542	20	*	69498525	69498525	1	antisense	ACTTGCAATCCTATCCCTAT	GGG	7	36	14	0	0	64.913	5.79916e-55	3.47949e-54	0	3	AAVS1_site_1	3	19	0	0	8.48712e-26	3.19899e-25	staggered	1	16	2	3	0	0	0	AAVS1_site_1
chr17	74614810	74614829	20	*	74614812	74614812	1	antisense	TCAACCTATCCCCTCCCTAG	GGG	6	17	3	1	0	15.7897	3.35987e-17	7.42708e-17	0	3	AAVS1_site_1	0	13	0	0	9.76608e-17	2.65854e-16	staggered	2	9	2	0	0	0	0	AAVS1_site_1
chr17	74805385	74805404	20	*	74805401	74805401	1	sense	GGTACCTCCCATGTCCCTAG	CGG	6	24	3	0	0	43.8602	6.43731e-34	2.45788e-33	0	3	AAVS1_site_1	1	20	0	0	2.19638e-27	9.35847e-27	staggered	0	12	8	1	0	0	0	AAVS1_site_1
chr17	77599367	77599386	20	*	77599383	77599383	1	sense	GCCACCAGCCTGGTCCCTAG	AGG	5	9	4	0	0	17.5441	3.06845e-11	4.71494e-11	0	3	AAVS1_site_1	0	4	0	0	2.92967e-05	3.41794e-05	staggered	0	4	0	0	0	0	0	AAVS1_site_1
chr19	38327022	38327041	20	*	38327038	38327038	1	sense	GGACCTAGCCCTGTCCCTGG	GGG	7	13	4	0	0	24.5617	9.76608e-17	2.05088e-16	0	3	AAVS1_site_1	2	3	0	0	0.000312842	0.000348392	staggered	0	1	2	2	0	0	0	AAVS1_site_1
chr19	45351814	45351833	20	*	45351816	45351816	1	antisense	TTCAAACATCCTGTCCCTAC	TGG	5	73	10	4	0	25.9652	3.14184e-77	2.63914e-76	0	3	AAVS1_site_1	1	60	0	1	3.48891e-83	8.54784e-82	staggered	16	36	8	1	0	0	0	AAVS1_site_1
chr19	50915249	50915268	20	*	50915251	50915251	1	antisense	GACACCAGCCCTGTCCCCAA	GGG	5	4	3	2	0	2.92401	0.00821725	0.00834979	0	3	AAVS1_site_1	3	1	0	2	0.245414	0.247944	blunt	0	0	1	3	0	0	0	AAVS1_site_1
chr19	55115745	55115764	20	*	55115761	55115761	1	sense	GTCACCAATCCTGTCCCTAG	TGG	0	97	76	1	0	85.9659	1.48888e-151	3.75199e-150	0	3	AAVS1_site_1	27	21	0	0	5.43738e-29	2.66432e-28	blunt	1	7	13	27	0	0	0	AAVS1_site_1
chr21	44315504	44315523	20	*	44315520	44315520	1	sense	TGCTCCAACCCTGTCCCTGT	AGG	6	12	7	1	0	11.4036	2.48454e-11	3.91314e-11	0	3	AAVS1_site_1	1	5	0	1	0.000184628	0.00021039	staggered	0	2	2	1	0	0	1	AAVS1_site_1
chr21	45080821	45080840	20	*	45080837	45080837	1	sense	CTCACCAACCCTACCCCCAG	AGG	5	4	3	0	0	8.77203	2.92967e-05	3.23805e-05	0	3	AAVS1_site_1	2	1	0	0	0.0202548	0.0213438	blunt	0	0	1	2	0	0	0	AAVS1_site_1
chr22	23092811	23092830	20	*	23092813	23092813	1	antisense	GGCGCCCCTTCTGTCCCCAG	TGG	6	23	5	1	0	21.0529	5.70417e-25	1.56245e-24	0	3	AAVS1_site_1	0	17	0	1	3.35987e-17	9.68432e-17	staggered	0	4	13	0	0	0	0	AAVS1_site_1
chr22	48146513	48146532	20	*	48146515	48146515	1	antisense	TGGACTCATCCTGTCCTTAG	GGG	6	10	5	0	0	19.2985	1.45199e-12	2.40724e-12	0	3	AAVS1_site_1	0	4	0	0	2.92967e-05	3.41794e-05	staggered	4	0	0	0	0	0	0	AAVS1_site_1
chr22	48160908	48160927	20	*	48160924	48160924	1	sense	GGCACTAATCCTATCCCTAA	GGG	4	32	6	0	0	57.8954	9.74945e-48	5.34101e-47	0	3	AAVS1_site_1	0	24	0	0	6.43731e-34	3.71092e-33	staggered	0	11	13	0	0	0	0	AAVS1_site_1
chrX	119903079	119903098	20	*	119903095	119903095	1	sense	ACCCCTAATCCCCTCCCTAG	AGG	6	13	6	0	0	24.5617	9.76608e-17	2.05088e-16	0	3	AAVS1_site_1	2	7	0	0	1.04922e-08	1.53468e-08	staggered	2	4	1	2	0	0	0	AAVS1_site_1
chrX	155132961	155132980	20	*	155132963	155132963	1	antisense	ACGACCAACCCTGTCCCTTG	GGG	5	51	4	0	0	91.2291	1.5389e-83	1.76274e-82	0	3	AAVS1_site_1	1	47	0	0	1.02547e-75	1.67494e-74	staggered	0	12	35	1	0	0	0	AAVS1_site_1
chrY	56869013	56869032	20	*	56869015	56869015	1	antisense	GGTGCCGTCCCTGTCCCTGG	AGG	7	14	6	0	0	26.3161	3.47162e-18	7.81115e-18	0	3	AAVS1_site_1	0	5	0	0	2.36014e-06	3.16841e-06	staggered	0	3	2	0	0	0	0	AAVS1_site_1
chr1	91886097	91886116	20	*	91886099	91886099	1	antisense	CTCTTCCCAGCGAGTGAAGG	AGG	6	128	88	0	0	189.536	1.48774e-242	2.33079e-241	0	3	AAVS1_site_10	88	18	0	0	9.78426e-23	5.87056e-22	blunt	0	0	0	88	18	0	0	AAVS1_site_10
chr1	115286020	115286039	20	*	115286036	115286036	1	sense	GGGGCCCAGGAGAGTGTAGA	AGG	6	5	5	0	0	8.81563	7.42133e-06	1.45334e-05	0	3	AAVS1_site_10	5	0	0	0	0.149093	0.165659	blunt	0	0	0	5	0	0	0	AAVS1_site_10
chr1	119735873	119735892	20	*	119735875	119735875	1	antisense	GTCCACCCAGCAAGAGAAGA	AGG	5	17	11	2	0	8.81563	9.22603e-13	3.33557e-12	0	3	AAVS1_site_10	11	1	0	1	0.15721	0.168439	blunt	0	0	1	11	0	0	0	AAVS1_site_10
chr1	156947376	156947395	20	*	156947378	156947378	1	antisense	CTTCTACCAGCGAATGAAGA	AGG	7	5	4	1	0	4.40782	0.000528483	0.000709677	0	3	AAVS1_site_10	4	1	0	0	0.031825	0.0433977	blunt	0	0	1	4	0	0	0	AAVS1_site_10
chr1	204249267	204249286	20	*	204249283	204249283	1	sense	AGGGACCCAGAGAGTGGAGA	AGG	4	33	32	1	0	24.9776	1.25539e-36	8.42905e-36	0	3	AAVS1_site_10	11	0	0	1	0.394706	0.394706	blunt	0	0	0	11	0	0	0	AAVS1_site_10
chr2	10164472	10164491	20	*	10164488	10164488	1	sense	AATGAACCAGCCAGTGAAGT	GGG	7	10	9	0	0	16.162	1.10182e-11	3.69897e-11	0	3	AAVS1_site_10	6	1	0	0	0.031825	0.0433977	blunt	0	0	1	6	0	0	0	AAVS1_site_10
chr2	96757785	96757804	20	*	96757801	96757801	1	sense	GGAGACCCAGAGGGTGAAGA	GGG	4	16	10	3	0	6.24441	8.07483e-10	2.37198e-09	0	3	AAVS1_site_10	5	6	0	0	6.25093e-07	2.08364e-06	staggered	0	0	6	5	0	0	0	AAVS1_site_10
chr5	49661870	49661889	20	*	49661872	49661872	1	antisense	NNNNNNNNNNNNNNNNNNAA	TGG	1	8	3	2	0	4.40782	5.50933e-05	9.95917e-05	0	3	AAVS1_site_10	3	5	0	2	0.00505839	0.00978817	staggered	0	0	0	3	2	3	0	AAVS1_site_10
chr5	72153685	72153704	20	*	72153687	72153687	1	antisense	GGGAACCCAGAGAATCAAGA	AGG	3	7	4	0	0	11.7542	4.68962e-08	1.10206e-07	0	3	AAVS1_site_10	2	2	0	0	0.00522036	0.00978817	blunt	0	0	2	2	0	0	0	AAVS1_site_10
chr6	43793705	43793724	20	*	43793707	43793707	1	antisense	GGAACCCTGGGGAGTGAAGT	AGG	6	7	4	0	0	11.7542	4.68962e-08	1.10206e-07	0	3	AAVS1_site_10	4	2	0	0	0.00522036	0.00978817	blunt	0	0	2	4	0	0	0	AAVS1_site_10
chr7	538814	538833	20	*	538816	538816	1	antisense	AGGAGCCACCGGAGTGAAGG	AGG	7	11	8	1	0	8.81563	2.51018e-09	6.93992e-09	0	3	AAVS1_site_10	8	0	0	0	0.149093	0.165659	blunt	0	0	0	8	0	0	0	AAVS1_site_10
chr7	156993058	156993077	20	*	156993060	156993060	1	antisense	GGGAACCCTGGAGTGAAAGA	CGG	7	9	9	0	0	14.6927	1.95152e-10	6.11476e-10	0	3	AAVS1_site_10	0	0	0	0	0.149093	0.165659	blunt	0	0	0	0	0	0	0	AAVS1_site_10
chr8	65325803	65325822	20	*	65325819	65325819	1	sense	TGGAGCCCAGCAAGGTGAGG	AGG	7	13	10	0	0	20.5698	1.25953e-15	5.38162e-15	0	3	AAVS1_site_10	9	2	0	0	0.00522036	0.00978817	blunt	0	0	0	9	2	0	0	AAVS1_site_10
chr8	127548168	127548187	20	*	127548184	127548184	1	sense	TGGAAACCAGCCAGTGAAAG	AGG	5	145	54	1	0	107.257	7.28886e-238	8.56441e-237	0	3	AAVS1_site_10	54	37	0	0	7.67851e-54	1.15178e-52	blunt	0	0	0	54	37	0	0	AAVS1_site_10
chr10	43666621	43666640	20	*	43666623	43666623	1	antisense	TAGAGCCCAGGGAGTGAAGG	AGG	5	87	57	1	0	64.648	1.30993e-125	1.23133e-124	0	3	AAVS1_site_10	57	15	0	0	2.13457e-18	1.06728e-17	blunt	0	0	2	57	12	0	1	AAVS1_site_10
chr10	49071590	49071609	20	*	49071606	49071606	1	sense	AGCAAGGCTGAGAGTGAAGA	GGG	6	5	3	1	0	4.40782	0.000528483	0.000709677	0	3	AAVS1_site_10	3	0	0	1	0.394706	0.394706	blunt	0	0	0	3	0	0	0	AAVS1_site_10
chr10	102362588	102362607	20	*	102362604	102362604	1	sense	CCTCACCCAGCAAGAGAAGA	AGG	6	5	3	1	0	4.40782	0.000528483	0.000709677	0	3	AAVS1_site_10	3	2	0	0	0.00522036	0.00978817	blunt	0	0	2	3	0	0	0	AAVS1_site_10
chr10	132440935	132440954	20	*	132440937	132440937	1	antisense	GGGAACCCATGGAGTGGAGA	TGG	3	5	5	0	0	8.81563	7.42133e-06	1.45334e-05	0	3	AAVS1_site_10	1	0	0	0	0.149093	0.165659	blunt	0	0	0	1	0	0	0	AAVS1_site_10
chr11	64409809	64409828	20	*	64409811	64409811	1	antisense	AAGGAACCAGAGAGAGAAGG	AGG	7	5	4	0	0	8.81563	7.42133e-06	1.45334e-05	0	3	AAVS1_site_10	1	1	0	0	0.031825	0.0433977	blunt	0	0	1	1	0	0	0	AAVS1_site_10
chr12	49031408	49031427	20	*	49031410	49031410	1	antisense	GGGAGCCCAGTCAGTGAAGA	GGG	3	44	23	2	0	22.0391	4.49574e-45	3.52166e-44	0	3	AAVS1_site_10	14	20	0	0	9.78189e-26	7.33642e-25	staggered	0	0	20	14	0	0	0	AAVS1_site_10
chr13	51259679	51259698	20	*	51259681	51259681	1	antisense	AGGAACACAGCGAGGTGAAG	GGG	7	8	6	1	0	6.61173	1.75802e-06	3.93462e-06	0	3	AAVS1_site_10	1	2	0	0	0.00522036	0.00978817	staggered	0	2	0	1	0	0	0	AAVS1_site_10
chr15	43331938	43331957	20	*	43331954	43331954	1	sense	GGGAAACCAGCTAGTGGAGA	GGG	3	4	4	0	0	7.34636	7.732e-05	0.000117227	0	3	AAVS1_site_10	1	0	0	0	0.149093	0.165659	blunt	0	0	0	1	0	0	0	AAVS1_site_10
chr16	2994949	2994968	20	*	2994965	2994965	1	sense	GGGAGCCCAGCCAGGTGAAG	GGG	7	35	20	2	0	17.6313	2.94544e-33	1.73044e-32	0	3	AAVS1_site_10	18	7	0	0	4.68962e-08	1.75861e-07	blunt	0	0	0	18	7	0	0	AAVS1_site_10
chr17	7446662	7446681	20	*	7446678	7446678	1	sense	TGGATCCCAGCGAGTGAAGG	CGG	3	14	5	0	0	22.0391	5.34392e-17	2.51164e-16	0	3	AAVS1_site_10	5	7	0	0	4.68962e-08	1.75861e-07	staggered	0	0	7	5	0	0	0	AAVS1_site_10
chr17	41896057	41896076	20	*	41896059	41896059	1	antisense	AGGAACAAAAGAGGTGAAGA	AGG	7	5	4	1	0	4.40782	0.000528483	0.000709677	0	3	AAVS1_site_10	1	1	0	0	0.031825	0.0433977	blunt	0	0	1	1	0	0	0	AAVS1_site_10
chr17	73471136	73471155	20	*	73471138	73471138	1	antisense	TGGGGGGCAGAGAGTGAAGT	GGG	7	7	4	0	0	11.7542	4.68962e-08	1.10206e-07	0	3	AAVS1_site_10	3	1	0	0	0.031825	0.0433977	blunt	0	0	1	3	0	0	0	AAVS1_site_10
chr19	50199432	50199451	20	*	50199434	50199434	1	antisense	GGGAACCCAGACAGTGAAGG	GGG	3	208	70	0	0	307.078	0	0	0	3	AAVS1_site_10	49	63	0	0	8.529e-103	2.5587e-101	staggered	2	0	61	49	0	0	0	AAVS1_site_10
chr19	55116263	55116282	20	*	55116279	55116279	1	sense	GGGAACCCAGCGAGTGAAGA	CGG	0	304	270	2	0	149.376	0	0	0	3	AAVS1_site_10	192	33	0	0	7.07744e-47	7.07744e-46	blunt	0	0	33	192	0	0	0	AAVS1_site_10
chr20	2987403	2987422	20	*	2987419	2987419	1	sense	GGAACCCAAGGGAGAGAAGA	GGG	5	17	13	2	0	8.81563	9.22603e-13	3.33557e-12	0	3	AAVS1_site_10	3	3	0	0	0.000693521	0.00208056	blunt	0	0	3	3	0	0	0	AAVS1_site_10
chr20	33693002	33693021	20	*	33693018	33693018	1	sense	TTGAACCCAGCAAGTGGAGA	TGG	4	21	20	0	0	32.324	2.89097e-27	1.50973e-26	0	3	AAVS1_site_10	8	1	0	0	0.031825	0.0433977	blunt	0	0	1	8	0	0	0	AAVS1_site_10
chr1	1043120	1043139	20	*	1043122	1043122	1	antisense	GGTGGAGGAAGAGAGAACAC	AGG	6	23	16	1	0	19.6409	2.99084e-24	8.70736e-27	0.00204638	3	AAVS1_site_11	6	6	0	0	2.8029e-07	6.5064e-07	blunt	0	0	6	6	0	0	0	AAVS1_site_11
chr1	1058235	1058254	20	*	1058251	1058251	1	sense	GGTCGGGGAGGAGAGAGTCC	AGG	4	212	200	1	0	174.313	0	0	0	3	AAVS1_site_11	42	12	0	0	6.55459e-15	2.21955e-14	blunt	0	4	8	42	0	0	0	AAVS1_site_11
chr1	1144925	1144944	20	*	1144927	1144927	1	antisense	GAAGGGAGGGGAGAGAGGCC	CGG	6	11	9	0	0	19.6409	1.50647e-13	3.52669e-16	0.00196464	3	AAVS1_site_11	0	1	0	0	0.0242129	0.030636	blunt	0	0	0	0	1	0	0	AAVS1_site_11
chr1	1855786	1855805	20	*	1855802	1855802	1	sense	CCTGGGGAAAGAGAGACACC	TGG	7	6	4	1	0	5.72859	4.19334e-05	7.07051e-08	0.00520021	3	AAVS1_site_11	2	1	0	0	0.0242129	0.030636	blunt	0	0	1	2	0	0	0	AAVS1_site_11
chr1	2052400	2052419	20	*	2052402	2052402	1	antisense	GGAGAGAGGGGAGAGAGTCC	GGG	5	164	158	0	0	270.062	0	0	0	3	AAVS1_site_11	13	4	0	0	4.29177e-05	8.24541e-05	blunt	1	1	0	13	2	0	0	AAVS1_site_11
chr1	2350487	2350506	20	*	2350503	2350503	1	sense	GGTCTGGGAGGAAAGATGCC	TGG	3	59	20	0	0	98.2044	9.56445e-98	5.18492e-100	0	3	AAVS1_site_11	7	39	0	0	2.77594e-59	2.84564e-58	staggered	0	1	38	7	0	0	0	AAVS1_site_11
chr1	2447723	2447742	20	*	2447725	2447725	1	antisense	CATCAGGGAGGAGTGAGGCC	AGG	5	68	62	0	0	112.935	4.80157e-116	2.91749e-118	0	3	AAVS1_site_11	7	6	0	0	2.8029e-07	6.5064e-07	blunt	0	0	6	7	0	0	0	AAVS1_site_11
chr1	2618244	2618263	20	*	2618246	2618246	1	antisense	AGAGAGAGAGAAGAGGTGCC	AGG	5	45	40	0	0	75.29	1.86419e-70	8.3953e-73	0	3	AAVS1_site_11	9	4	0	0	4.29177e-05	8.24541e-05	blunt	0	0	4	9	0	0	0	AAVS1_site_11
chr1	2825923	2825942	20	*	2825925	2825925	1	antisense	AGGAGGTGAGGACAGATGCA	TGG	7	10	10	0	0	18.0041	3.2166e-12	7.26637e-15	0.00554401	3	AAVS1_site_11	0	0	0	0	0.125527	0.126412	blunt	0	0	0	0	0	0	0	AAVS1_site_11
chr1	3016387	3016406	20	*	3016403	3016403	1	sense	AGAGAGGGAGGAGAGAGGAA	GGG	5	5	5	0	0	9.82044	3.703e-06	6.57818e-09	0.00767414	3	AAVS1_site_11	0	0	0	0	0.125527	0.126412	blunt	0	0	0	0	0	0	0	AAVS1_site_11
chr1	3351679	3351698	20	*	3351681	3351681	1	antisense	ACAGAGGGAGGAGAGAAAGA	GGG	7	6	6	0	0	11.4572	2.8029e-07	5.30563e-10	0.00520021	3	AAVS1_site_11	0	0	0	0	0.125527	0.126412	blunt	0	0	0	0	0	0	0	AAVS1_site_11
chr1	3411743	3411762	20	*	3411745	3411745	1	antisense	AAGGATGGAGGGAAGATGCC	CGG	6	16	13	1	0	13.9123	1.81405e-15	4.50348e-18	0.00172911	3	AAVS1_site_11	0	3	0	1	0.00833151	0.0124485	blunt	0	1	2	0	0	0	0	AAVS1_site_11
chr1	3623303	3623322	20	*	3623305	3623305	1	antisense	AGGGAGGAAGAACAGAGGCC	GGG	6	220	218	0	0	361.719	0	0	0	3	AAVS1_site_11	2	0	0	0	0.125527	0.126412	blunt	0	0	0	2	0	0	0	AAVS1_site_11
chr1	3688782	3688801	20	*	3688798	3688798	1	sense	GCTAAGGGTGGAGAGATGCG	GGG	4	197	149	1	1	162.037	0	0	0	3	AAVS1_site_11	0	39	0	0	2.77594e-59	2.84564e-58	staggered	2	8	29	0	0	0	0	AAVS1_site_11
chr1	3761652	3761671	20	*	3761668	3761668	1	sense	ACAGGGGGGGGAGAGATGAA	TGG	7	6	4	0	0	11.4572	2.8029e-07	5.30563e-10	0.00520021	3	AAVS1_site_11	0	2	0	0	0.00357961	0.00536979	staggered	0	0	2	0	0	0	0	AAVS1_site_11
chr1	3761916	3761935	20	*	3761918	3761918	1	antisense	GAGTGGGGAGAAGGGATTCC	TGG	7	25	22	0	0	42.5552	8.50733e-35	2.80582e-37	0.00250627	3	AAVS1_site_11	0	2	0	0	0.00357961	0.00536979	staggered	0	0	2	0	0	0	0	AAVS1_site_11
chr1	4062535	4062554	20	*	4062537	4062537	1	antisense	GATGAGGAGAAAGAGATGGA	CGG	7	83	55	1	0	68.7431	2.66034e-122	1.6882e-124	0	3	AAVS1_site_11	0	17	0	0	3.95732e-22	1.7262e-21	staggered	0	0	17	0	0	0	0	AAVS1_site_11
chr1	4186710	4186729	20	*	4186726	4186726	1	sense	GGCAGGCCTGGAGAAATGCC	TGG	7	7	6	0	0	13.0939	1.88927e-08	3.72414e-11	0.00556793	3	AAVS1_site_11	1	1	0	0	0.0242129	0.030636	blunt	0	0	1	1	0	0	0	AAVS1_site_11
chr1	4337693	4337712	20	*	4337709	4337709	1	sense	AGGCAGGGAGGAGAGATGGA	AGG	5	46	34	0	0	76.9268	2.37221e-72	1.0827e-74	0	3	AAVS1_site_11	0	8	0	0	1.14761e-09	3.07449e-09	staggered	0	0	8	0	0	0	0	AAVS1_site_11
chr1	4357036	4357055	20	*	4357038	4357038	1	antisense	AGAGAAGGGGCAAAGATGCC	TGG	6	54	44	1	0	45.0103	3.17429e-71	1.44378e-73	0	3	AAVS1_site_11	0	10	0	0	3.2166e-12	9.83423e-12	staggered	0	0	10	0	0	0	0	AAVS1_site_11
chr1	4404952	4404971	20	*	4404954	4404954	1	antisense	GAAGTGGGAGTAGAGATGTG	TGG	6	12	12	0	0	21.2776	6.55459e-15	1.58801e-17	0.00203666	3	AAVS1_site_11	0	0	0	0	0.125527	0.126412	blunt	0	0	0	0	0	0	0	AAVS1_site_11
chr1	4617465	4617484	20	*	4617467	4617467	1	antisense	GTGGGATGAGGAAAGATGCC	CGG	6	51	38	0	0	85.1105	5.8577e-82	2.88189e-84	0.00107875	3	AAVS1_site_11	0	13	0	0	2.66276e-16	9.5991e-16	staggered	0	0	13	0	0	0	0	AAVS1_site_11
chr1	4752685	4752704	20	*	4752687	4752687	1	antisense	TTTGTGGCAGAAGAGATGCA	GGG	6	5	5	0	0	9.82044	3.703e-06	6.57818e-09	0.00945111	3	AAVS1_site_11	0	0	0	0	0.125527	0.126412	blunt	0	0	0	0	0	0	0	AAVS1_site_11
chr1	4795981	4796000	20	*	4795983	4795983	1	antisense	CCAGAAGCAGGAGAGAGGCC	TGG	6	65	59	0	0	108.025	6.9175e-110	4.01995e-112	0	3	AAVS1_site_11	1	6	0	0	2.8029e-07	6.5064e-07	staggered	0	1	5	1	0	0	0	AAVS1_site_11
chr1	4796922	4796941	20	*	4796924	4796924	1	antisense	TGAGCGGGAGAAGAAATGCT	GGG	6	164	153	0	0	270.062	0	0	0	3	AAVS1_site_11	1	11	0	0	1.50647e-13	4.8333e-13	staggered	1	2	8	1	0	0	0	AAVS1_site_11
chr1	5220225	5220244	20	*	5220227	5220227	1	antisense	GCATTGGGAGGAGAAATGCG	GGG	6	81	73	2	0	44.7376	2.87169e-104	1.62196e-106	0	3	AAVS1_site_11	0	8	0	0	1.14761e-09	3.07449e-09	staggered	2	6	0	0	0	0	0	AAVS1_site_11
chr1	5543235	5543254	20	*	5543237	5543237	1	antisense	TGGGTGGGGAGAGAGATTCC	TGG	6	30	30	0	0	50.7389	2.98704e-43	1.08166e-45	0.0015361	3	AAVS1_site_11	0	0	0	0	0.125527	0.126412	blunt	0	0	0	0	0	0	0	AAVS1_site_11
chr1	5723327	5723346	20	*	5723329	5723329	1	antisense	CTGGGAGGAGGAGAGATGTT	TGG	7	27	23	0	0	45.8287	3.90511e-38	1.33354e-40	0.00132802	3	AAVS1_site_11	0	3	0	0	0.000428023	0.000738166	staggered	0	0	3	0	0	0	0	AAVS1_site_11
chr1	5753190	5753209	20	*	5753206	5753206	1	sense	AGACAGGATGAAGAGATGCC	AGG	6	7	6	0	0	13.0939	1.88927e-08	3.72414e-11	0.00411184	3	AAVS1_site_11	1	0	0	0	0.125527	0.126412	blunt	0	0	0	1	0	0	0	AAVS1_site_11
chr1	6080192	6080211	20	*	6080194	6080194	1	antisense	GGCCCAGGAGGAGAGAGCCC	AGG	6	49	49	0	0	81.837	4.32672e-78	2.07449e-80	0.00105374	3	AAVS1_site_11	13	0	0	0	0.125527	0.126412	blunt	0	0	0	13	0	0	0	AAVS1_site_11
chr1	6096857	6096876	20	*	6096873	6096873	1	sense	GGAGAGAGGGAAGGGATCCC	TGG	6	10	8	0	0	18.0041	3.2166e-12	7.26637e-15	0.00188947	3	AAVS1_site_11	1	1	0	0	0.0242129	0.030636	blunt	0	0	1	1	0	0	0	AAVS1_site_11
chr1	6282925	6282944	20	*	6282927	6282927	1	antisense	AGGAAGGAGGCAGAGATGCT	GGG	7	29	23	0	0	49.1022	1.56541e-41	5.58344e-44	0.00140845	3	AAVS1_site_11	0	5	0	0	3.703e-06	7.89083e-06	staggered	0	0	5	0	0	0	0	AAVS1_site_11
chr1	6565551	6565570	20	*	6565567	6565567	1	sense	GTGAAGGACTGAGAAATGCC	AGG	7	138	101	1	0	113.753	3.39498e-230	3.4316e-232	0	3	AAVS1_site_11	3	37	0	0	1.22049e-55	1.13695e-54	staggered	6	6	25	3	0	0	0	AAVS1_site_11
chr1	7054278	7054297	20	*	7054294	7054294	1	sense	AAGGAAGGAGAAGAGAGGCC	AGG	6	377	367	0	0	618.688	0	0	0	3	AAVS1_site_11	41	8	0	0	1.14761e-09	3.07449e-09	blunt	0	0	8	41	0	0	0	AAVS1_site_11
chr1	7065444	7065463	20	*	7065460	7065460	1	sense	ATGGAGGAAGGAGAGAGGGC	TGG	6	25	24	1	0	21.2776	6.33923e-27	1.93531e-29	0.00211268	3	AAVS1_site_11	3	0	0	0	0.125527	0.126412	blunt	0	0	0	3	0	0	0	AAVS1_site_11
chr1	7339478	7339497	20	*	7339480	7339480	1	antisense	GGCTTAGAAGGAGACATGCC	TGG	6	129	115	0	0	212.776	5.98687e-251	6.46443e-253	0	3	AAVS1_site_11	6	14	0	0	1.01444e-17	3.8411e-17	staggered	0	1	12	6	1	0	0	AAVS1_site_11
chr1	7341875	7341894	20	*	7341877	7341877	1	antisense	GGCGAGGAAGAAGAGCAGCC	TGG	5	24	15	0	0	40.9185	3.76266e-33	1.22363e-35	0	3	AAVS1_site_11	1	7	0	0	1.88927e-08	4.75479e-08	staggered	0	0	7	1	0	0	0	AAVS1_site_11
chr1	7536912	7536931	20	*	7536914	7536914	1	antisense	GGAGGGGGACGAGAGATCAA	TGG	6	157	135	1	0	129.302	6.98325e-270	8.12429e-272	0	3	AAVS1_site_11	15	22	0	0	6.56405e-30	3.62163e-29	staggered	0	1	20	15	1	0	0	AAVS1_site_11
chr1	7985899	7985918	20	*	7985901	7985901	1	antisense	GGGAAGGGAAAAGAGATGTT	GGG	6	103	94	0	0	170.221	1.71874e-191	1.48009e-193	0	3	AAVS1_site_11	1	9	0	0	6.34346e-11	1.82317e-10	staggered	0	0	9	1	0	0	0	AAVS1_site_11
chr1	8746845	8746864	20	*	8746861	8746861	1	sense	GGGGAGAGAGAAGAGAGATG	GGG	7	18	3	0	0	31.0981	1.2071e-23	3.4483e-26	0.00399202	3	AAVS1_site_11	1	8	0	0	1.14761e-09	3.07449e-09	staggered	0	0	1	1	7	0	0	AAVS1_site_11
chr1	9105778	9105797	20	*	9105794	9105794	1	sense	AGGGAGGTAGGGGAGATGTG	TGG	6	11	10	0	0	19.6409	1.50647e-13	3.52669e-16	0.00196464	3	AAVS1_site_11	0	1	0	0	0.0242129	0.030636	blunt	0	0	1	0	0	0	0	AAVS1_site_11
chr1	9197673	9197692	20	*	9197675	9197675	1	antisense	GGAGAGGAGGAGGAGATGGC	AGG	6	10	6	0	0	18.0041	3.2166e-12	7.26637e-15	0.00188947	3	AAVS1_site_11	0	2	0	0	0.00357961	0.00536979	staggered	0	0	2	0	0	0	0	AAVS1_site_11
chr1	9504772	9504791	20	*	9504774	9504774	1	antisense	CTGGATGGGAGAGAGATGCT	TGG	7	19	13	0	0	32.7348	3.50716e-25	1.02609e-27	0.00414079	3	AAVS1_site_11	2	5	0	0	3.703e-06	7.89083e-06	staggered	0	0	5	2	0	0	0	AAVS1_site_11
chr1	10670753	10670772	20	*	10670755	10670755	1	antisense	AGGGAGGAGGGGTAGATGCC	TGG	6	11	7	0	0	19.6409	1.50647e-13	3.52669e-16	0.00196464	3	AAVS1_site_11	0	4	0	0	4.29177e-05	8.24541e-05	staggered	0	0	4	0	0	0	0	AAVS1_site_11
chr1	10676789	10676808	20	*	10676805	10676805	1	sense	CTGCATGGAGAAGAGATGCT	GGG	7	207	179	0	0	340.442	0	0	0	3	AAVS1_site_11	3	28	0	0	7.94769e-40	5.50788e-39	staggered	0	0	28	3	0	0	0	AAVS1_site_11
chr1	10974004	10974023	20	*	10974006	10974006	1	antisense	CCCTAGAGTGGAGAGAGGCC	AGG	7	9	3	2	0	5.4558	3.70113e-06	6.57818e-09	0.00524246	3	AAVS1_site_11	0	3	0	0	0.000428023	0.000738166	staggered	0	1	2	0	0	0	0	AAVS1_site_11
chr1	11456970	11456989	20	*	11456986	11456986	1	sense	GAACAGGGAGAAGACATTCC	TGG	6	14	10	0	0	24.5511	1.01444e-17	2.62494e-20	0.00215401	3	AAVS1_site_11	2	3	0	0	0.000428023	0.000738166	staggered	0	3	0	2	0	0	0	AAVS1_site_11
chr1	11774535	11774554	20	*	11774551	11774551	1	sense	GTGAAGGATGAAGAGTTGCC	TGG	7	5	3	0	0	9.82044	3.703e-06	6.57818e-09	0.00842302	3	AAVS1_site_11	0	2	0	0	0.00357961	0.00536979	staggered	0	0	2	0	0	0	0	AAVS1_site_11
chr1	11882837	11882856	20	*	11882839	11882839	1	antisense	TTGAGGAGAGGAGAGATGGC	AGG	7	200	199	5	0	54.8308	7.45905e-268	8.59358e-270	0	3	AAVS1_site_11	0	0	0	0	0.125527	0.126412	blunt	0	0	0	0	0	0	0	AAVS1_site_11
chr1	11931170	11931189	20	*	11931172	11931172	1	antisense	CTGGAGGAAGAGGAAATGCC	AGG	7	21	18	0	0	36.0083	2.58116e-28	7.96612e-31	0.00336323	3	AAVS1_site_11	0	2	0	0	0.00357961	0.00536979	staggered	1	0	1	0	0	0	0	AAVS1_site_11
chr1	12164136	12164155	20	*	12164152	12164152	1	sense	GGGGCAGAAGGAGAGAGTCC	AGG	6	9	7	0	0	16.3674	6.34346e-11	1.36716e-13	0.00270392	3	AAVS1_site_11	1	1	0	0	0.0242129	0.030636	blunt	0	1	0	1	0	0	0	AAVS1_site_11
chr1	12214706	12214725	20	*	12214708	12214708	1	antisense	GGAGAGGGAGAAGAGGTGCA	AGG	4	14	6	0	0	24.5511	1.01444e-17	2.62494e-20	0	3	AAVS1_site_11	0	7	0	0	1.88927e-08	4.75479e-08	staggered	0	0	7	0	0	0	0	AAVS1_site_11
chr1	12585622	12585641	20	*	12585624	12585624	1	antisense	CTGGAGGGGGAAGAGGAGCC	AGG	7	19	10	0	0	32.7348	3.50716e-25	1.02609e-27	0.00414079	3	AAVS1_site_11	2	8	0	0	1.14761e-09	3.07449e-09	staggered	0	0	8	2	0	0	0	AAVS1_site_11
chr1	12684969	12684988	20	*	12684985	12684985	1	sense	AGGGAGGGGAGAGAGGTGCC	AGG	5	152	113	0	0	250.421	1.96489e-305	2.59362e-307	0	3	AAVS1_site_11	30	39	0	0	2.77594e-59	2.84564e-58	staggered	0	1	38	30	0	0	0	AAVS1_site_11
chr1	13521287	13521306	20	*	13521289	13521289	1	antisense	CACAACGGAGGAAAGATACC	AGG	7	72	69	0	0	119.482	2.42166e-124	1.54583e-126	0	3	AAVS1_site_11	23	3	0	0	0.000428023	0.000738166	blunt	0	1	2	23	0	0	0	AAVS1_site_11
chr1	13877266	13877285	20	*	13877282	13877282	1	sense	CCTGAGGGAGGAAAGAGCTC	AGG	6	9	9	0	0	16.3674	6.34346e-11	1.36716e-13	0.00270392	3	AAVS1_site_11	6	0	0	0	0.125527	0.126412	blunt	0	0	0	6	0	0	0	AAVS1_site_11
chr1	14138773	14138792	20	*	14138775	14138775	1	antisense	CTAGTGGGAGTCGAGATGCC	TGG	6	12	6	0	0	21.2776	6.55459e-15	1.58801e-17	0.00203666	3	AAVS1_site_11	0	6	0	0	2.8029e-07	6.5064e-07	staggered	0	0	6	0	0	0	0	AAVS1_site_11
chr1	14184258	14184277	20	*	14184260	14184260	1	antisense	AGGGGAGGAGGAGAGATGCT	GGG	5	203	172	0	0	333.895	0	0	0	3	AAVS1_site_11	2	29	0	0	1.56541e-41	1.13207e-40	staggered	1	1	27	2	0	0	0	AAVS1_site_11
chr1	14276547	14276566	20	*	14276549	14276549	1	antisense	CAGGAGGTAGGAGAGAGGCC	TGG	5	96	87	0	0	158.764	6.20693e-176	5.02767e-178	0	3	AAVS1_site_11	20	8	0	0	1.14761e-09	3.07449e-09	blunt	0	3	3	20	2	0	0	AAVS1_site_11
chr1	14326639	14326658	20	*	14326641	14326641	1	antisense	AGAGAGGTGAGAGAGGTACC	AGG	7	13	13	0	0	22.9144	2.66276e-16	6.66625e-19	0.00495868	3	AAVS1_site_11	2	0	0	0	0.125527	0.126412	blunt	0	0	0	2	0	0	0	AAVS1_site_11
chr1	14529722	14529741	20	*	14529738	14529738	1	sense	GATGAGGGTGGAGAAATGCC	AGG	3	197	169	0	0	324.074	0	0	0	3	AAVS1_site_11	63	28	0	0	7.94769e-40	5.50788e-39	blunt	0	0	28	63	0	0	0	AAVS1_site_11
chr1	14591918	14591937	20	*	14591920	14591920	1	antisense	GATGGAGAAGAAAAGATACC	AGG	7	40	35	0	0	67.1063	4.03675e-61	1.69567e-63	0	3	AAVS1_site_11	2	5	0	0	3.703e-06	7.89083e-06	staggered	0	0	5	2	0	0	0	AAVS1_site_11
chr1	14836222	14836241	20	*	14836238	14836238	1	sense	AGAGAGGGTGGAGAGAAGCC	AGG	4	105	65	0	0	173.494	5.65601e-196	4.98646e-198	0	3	AAVS1_site_11	20	40	0	0	4.03675e-61	4.26666e-60	staggered	0	2	37	20	1	0	0	AAVS1_site_11
chr1	14865454	14865473	20	*	14865456	14865456	1	antisense	CATGGGGGAGGAGGGAGACC	AGG	6	9	9	1	0	8.1837	7.4463e-08	1.45573e-10	0.00270392	3	AAVS1_site_11	0	0	0	0	0.125527	0.126412	blunt	0	0	0	0	0	0	0	AAVS1_site_11
chr1	14940496	14940515	20	*	14940498	14940498	1	antisense	TGGCTGGGAGGAAAAATGCC	TGG	6	228	164	0	0	374.813	0	0	0	3	AAVS1_site_11	3	63	0	0	8.19689e-106	1.78014e-104	staggered	5	10	46	3	2	0	0	AAVS1_site_11
chr1	15187757	15187776	20	*	15187759	15187759	1	antisense	AGGGAAGAAGGACAGAGTCC	CGG	7	29	28	0	0	49.1022	1.56541e-41	5.58344e-44	0.00140845	3	AAVS1_site_11	7	1	0	0	0.0242129	0.030636	blunt	0	0	0	7	1	0	0	AAVS1_site_11
chr1	15411176	15411195	20	*	15411178	15411178	1	antisense	GAGTGGGGAGGAGAGATGGG	GGG	6	60	41	1	0	49.9206	2.38237e-81	1.1687e-83	0	3	AAVS1_site_11	0	16	0	0	1.23269e-20	5.12365e-20	staggered	0	4	12	0	0	0	0	AAVS1_site_11
chr1	15742463	15742482	20	*	15742465	15742465	1	antisense	TGGAGGGAAGGAGAGAGGCT	GGG	7	39	38	0	0	65.4696	2.77594e-59	1.15139e-61	0	3	AAVS1_site_11	0	0	0	0	0.125527	0.126412	blunt	0	0	0	0	0	0	0	AAVS1_site_11
chr1	16063455	16063474	20	*	16063471	16063471	1	sense	CTGCGGGGAGGAGACAGGCC	GGG	7	8	7	2	0	4.91022	2.25649e-05	3.95232e-08	0.00487508	3	AAVS1_site_11	0	1	0	0	0.0242129	0.030636	blunt	0	1	0	0	0	0	0	AAVS1_site_11
chr1	16090879	16090898	20	*	16090881	16090881	1	antisense	TGGGAGGTGGAAGAGAGGCC	AGG	6	29	26	1	0	24.5511	1.86096e-32	6.02054e-35	0.00150602	3	AAVS1_site_11	3	1	0	0	0.0242129	0.030636	blunt	0	0	1	3	0	0	0	AAVS1_site_11
chr1	16149927	16149946	20	*	16149943	16149943	1	sense	AGGGGAGGAGGACAGAGGCC	CGG	6	59	49	0	0	98.2044	9.56445e-98	5.18492e-100	0	3	AAVS1_site_11	4	5	0	0	3.703e-06	7.89083e-06	staggered	0	2	1	4	2	0	0	AAVS1_site_11
chr1	16157255	16157274	20	*	16157257	16157257	1	antisense	CTTCCTGCAGGAGAGATGTC	TGG	7	5	4	1	0	4.91022	0.000279749	4.51534e-07	0.00842302	3	AAVS1_site_11	0	0	0	0	0.125527	0.126412	blunt	0	0	0	0	0	0	0	AAVS1_site_11
chr1	16199440	16199459	20	*	16199442	16199442	1	antisense	GGTAGGAGAGGAGATAGGCC	AGG	5	12	10	0	0	21.2776	6.55459e-15	1.58801e-17	0	3	AAVS1_site_11	1	2	0	0	0.00357961	0.00536979	staggered	0	2	0	1	0	0	0	AAVS1_site_11
chr1	16271166	16271185	20	*	16271182	16271182	1	sense	AATGAGGTCAGAGAGATGAG	GGG	7	194	162	0	0	319.164	0	0	0	3	AAVS1_site_11	0	32	0	0	9.92705e-47	7.95166e-46	staggered	5	1	26	0	0	0	0	AAVS1_site_11
chr1	16432435	16432454	20	*	16432437	16432437	1	antisense	AGAGGTGGAGGAGAGATGAA	AGG	6	174	120	0	0	286.429	0	0	0	3	AAVS1_site_11	1	54	0	0	8.02748e-88	1.3125e-86	staggered	0	0	53	1	1	0	0	AAVS1_site_11
chr1	16960745	16960764	20	*	16960747	16960747	1	antisense	CCTGGAGCTGGAGTGATGCC	AGG	7	19	19	0	0	32.7348	3.50716e-25	1.02609e-27	0.00414079	3	AAVS1_site_11	0	0	0	0	0.125527	0.126412	blunt	0	0	0	0	0	0	0	AAVS1_site_11
chr1	17280849	17280868	20	*	17280865	17280865	1	sense	CTCGAGAGAGGAAAAATGTC	TGG	7	8	8	1	0	7.36533	6.77103e-07	1.26534e-09	0.00487508	3	AAVS1_site_11	0	0	0	0	0.125527	0.126412	blunt	0	0	0	0	0	0	0	AAVS1_site_11
chr1	17303113	17303132	20	*	17303129	17303129	1	sense	GGAGAGAAAGGAGAGATGCT	GGG	4	193	188	0	0	317.527	0	0	0	3	AAVS1_site_11	0	4	0	0	4.29177e-05	8.24541e-05	staggered	0	0	4	0	0	0	0	AAVS1_site_11
chr1	17540443	17540462	20	*	17540459	17540459	1	sense	ACTGTGGGAGGAGAGGATGC	CGG	7	181	28	0	0	297.887	0	0	0	3	AAVS1_site_11	28	5	0	0	3.703e-06	7.89083e-06	blunt	0	0	3	28	2	0	0	AAVS1_site_11
chr1	17618403	17618422	20	*	17618419	17618419	1	sense	GGTGGGTGCGGAGTGATGCC	CGG	4	42	34	1	0	35.1899	7.70664e-52	3.0073e-54	0	3	AAVS1_site_11	3	7	0	0	1.88927e-08	4.75479e-08	staggered	0	2	5	3	0	0	0	AAVS1_site_11
chr1	17744890	17744909	20	*	17744892	17744892	1	antisense	AGTCGGGGGGAAGACATGCC	CGG	6	5	5	0	0	9.82044	3.703e-06	6.57818e-09	0.00945111	3	AAVS1_site_11	0	0	0	0	0.125527	0.126412	blunt	0	0	0	0	0	0	0	AAVS1_site_11
chr1	18028770	18028789	20	*	18028772	18028772	1	antisense	GAGGAGTGAGGAGAGCTGTC	AGG	5	41	24	0	0	68.7431	5.73378e-63	2.44311e-65	0	3	AAVS1_site_11	2	15	0	0	3.63834e-19	1.45067e-18	staggered	0	0	15	2	0	0	0	AAVS1_site_11
chr1	18071374	18071393	20	*	18071376	18071376	1	antisense	AGGAAGGAGAGAGAGATGTC	AGG	7	213	144	0	0	350.262	0	0	0	3	AAVS1_site_11	17	69	0	0	4.13135e-118	1.04306e-116	staggered	0	2	67	17	0	0	0	AAVS1_site_11
chr1	18795755	18795774	20	*	18795771	18795771	1	sense	GCCATGGCAGGAGGGATGCC	AGG	6	14	8	0	0	24.5511	1.01444e-17	2.62494e-20	0.00215401	3	AAVS1_site_11	1	5	0	0	3.703e-06	7.89083e-06	staggered	0	3	2	1	0	0	0	AAVS1_site_11
chr1	18865234	18865253	20	*	18865250	18865250	1	sense	CTTCCCTGAGGACAGATGCC	TGG	7	12	10	1	0	10.6388	6.08565e-11	1.3511e-13	0.0046332	3	AAVS1_site_11	0	2	0	0	0.00357961	0.00536979	staggered	0	0	1	0	0	1	0	AAVS1_site_11
chr1	19063020	19063039	20	*	19063036	19063036	1	sense	GGAAGGGAGGGAGGGATGCT	GGG	7	7	6	1	0	6.54696	5.60893e-06	9.85623e-09	0.00556793	3	AAVS1_site_11	0	1	0	0	0.0242129	0.030636	blunt	0	1	0	0	0	0	0	AAVS1_site_11
chr1	19552452	19552471	20	*	19552454	19552454	1	antisense	GGTGAGGTCAGAGAGATAAA	AGG	6	228	165	0	0	374.813	0	0	0	3	AAVS1_site_11	1	64	0	0	7.58688e-108	1.71545e-106	staggered	0	0	63	1	0	0	1	AAVS1_site_11
chr1	19881904	19881923	20	*	19881920	19881920	1	sense	AAGGAAGGCGGAGAGATGAA	GGG	7	20	18	0	0	34.3715	9.72782e-27	2.91727e-29	0.00323974	3	AAVS1_site_11	0	2	0	0	0.00357961	0.00536979	staggered	0	0	2	0	0	0	0	AAVS1_site_11
chr1	19922054	19922073	20	*	19922070	19922070	1	sense	TCTGTGGGTAGGGAGATACC	TGG	7	7	5	0	0	13.0939	1.88927e-08	3.72414e-11	0.00556793	3	AAVS1_site_11	0	0	0	0	0.125527	0.126412	blunt	0	0	0	0	0	0	0	AAVS1_site_11
chr1	20289627	20289646	20	*	20289629	20289629	1	antisense	CAAAAGGGAGCACAGATGTC	AGG	7	10	9	1	0	9.00207	7.51847e-09	1.54171e-11	0.00554401	3	AAVS1_site_11	0	1	0	0	0.0242129	0.030636	blunt	0	0	1	0	0	0	0	AAVS1_site_11
chr1	21035951	21035970	20	*	21035967	21035967	1	sense	GCAGAGGAAGGAGAGACATC	AGG	6	260	188	0	0	427.189	0	0	0	3	AAVS1_site_11	52	72	0	0	2.42166e-124	6.6549e-123	staggered	0	0	72	52	0	0	0	AAVS1_site_11
chr1	21262594	21262613	20	*	21262596	21262596	1	antisense	CCTTGGGGGAGGGAGATGCC	AGG	7	10	7	1	1	9.00207	7.51847e-09	1.54171e-11	0.00554401	3	AAVS1_site_11	0	3	0	0	0.000428023	0.000738166	staggered	0	0	3	0	0	0	0	AAVS1_site_11
chr1	21381191	21381210	20	*	21381193	21381193	1	antisense	ATAGAGGGTGGAGAAATGCA	AGG	6	245	178	0	0	402.638	0	0	0	3	AAVS1_site_11	0	67	0	0	5.50195e-114	1.34628e-112	staggered	15	6	46	0	0	0	0	AAVS1_site_11
chr1	21588598	21588617	20	*	21588614	21588614	1	sense	GCTGAGGCAGGAGAATTGCC	TGG	4	51	21	0	0	85.1105	5.8577e-82	2.88189e-84	0	3	AAVS1_site_11	9	30	0	0	2.98704e-43	2.23715e-42	staggered	2	0	28	9	0	0	0	AAVS1_site_11
chr1	21840919	21840938	20	*	21840921	21840921	1	antisense	TGAGAGGGAAGAGAGAAGGA	AGG	6	5	3	0	0	9.82044	3.703e-06	6.57818e-09	0.00945111	3	AAVS1_site_11	0	1	0	0	0.0242129	0.030636	blunt	0	0	1	0	0	0	0	AAVS1_site_11
chr1	21855103	21855122	20	*	21855119	21855119	1	sense	CATGAAGGAGGACAAACGCC	AGG	6	16	11	1	0	13.9123	1.81405e-15	4.50348e-18	0.00172911	3	AAVS1_site_11	0	5	0	0	3.703e-06	7.89083e-06	staggered	0	0	5	0	0	0	0	AAVS1_site_11
chr1	22106979	22106998	20	*	22106995	22106995	1	sense	AGGAAGGGAGAAGAGGAGTC	AGG	7	10	3	0	0	18.0041	3.2166e-12	7.26637e-15	0.00554401	3	AAVS1_site_11	0	6	0	0	2.8029e-07	6.5064e-07	staggered	0	0	6	0	0	0	0	AAVS1_site_11
chr1	22825904	22825923	20	*	22825920	22825920	1	sense	AGGTGGGGAGGGGAGAGTCC	AGG	7	33	31	0	0	55.6491	1.73204e-48	6.56452e-51	0	3	AAVS1_site_11	7	2	0	0	0.00357961	0.00536979	blunt	0	1	0	7	1	0	0	AAVS1_site_11
chr1	23214546	23214565	20	*	23214548	23214548	1	antisense	GATGAGGTCAGAGAGACGGC	CGG	6	24	9	0	0	40.9185	3.76266e-33	1.22363e-35	0.00208623	3	AAVS1_site_11	0	0	0	0	0.125527	0.126412	blunt	0	0	0	0	0	0	0	AAVS1_site_11
chr1	23252959	23252978	20	*	23252961	23252961	1	antisense	GACACAGGAGGAGAGAGGCT	GGG	7	57	55	0	0	94.9309	9.38095e-94	4.9741e-96	0	3	AAVS1_site_11	1	2	0	0	0.00357961	0.00536979	staggered	0	0	2	1	0	0	0	AAVS1_site_11
chr1	23368176	23368195	20	*	23368178	23368178	1	antisense	GGTCAGGGAGGAGAGTGACC	CGG	4	210	210	0	0	345.352	0	0	0	3	AAVS1_site_11	59	0	0	0	0.125527	0.126412	blunt	0	0	0	59	0	0	0	AAVS1_site_11
chr1	23516528	23516547	20	*	23516544	23516544	1	sense	CTGGAGGAGGAAGAGAAGCC	AGG	7	17	11	0	0	29.4613	3.95732e-22	1.10287e-24	0.00485437	3	AAVS1_site_11	3	5	0	0	3.703e-06	7.89083e-06	staggered	0	0	5	3	0	0	0	AAVS1_site_11
chr1	23566260	23566279	20	*	23566276	23566276	1	sense	GCTGAGAGAGTAGAGAGGTC	GGG	5	59	53	0	0	98.2044	9.56445e-98	5.18492e-100	0	3	AAVS1_site_11	6	6	0	0	2.8029e-07	6.5064e-07	blunt	0	0	6	6	0	0	0	AAVS1_site_11
chr1	23639853	23639872	20	*	23639869	23639869	1	sense	GGATGGGAAGGAAAGAGGCC	AGG	6	11	9	0	0	19.6409	1.50647e-13	3.52669e-16	0.00196464	3	AAVS1_site_11	0	2	0	0	0.00357961	0.00536979	staggered	0	0	1	0	0	0	1	AAVS1_site_11
chr1	23806387	23806406	20	*	23806389	23806389	1	antisense	GAGAGGGGGGCAGAGATGTC	AGG	7	89	69	0	0	147.307	1.36252e-160	1.02528e-162	0	3	AAVS1_site_11	6	19	0	0	3.50716e-25	1.67953e-24	staggered	0	0	19	6	0	0	0	AAVS1_site_11
chr1	24002040	24002059	20	*	24002056	24002056	1	sense	GAGAGAGCAAGAGAGATGCC	AGG	7	5	4	0	0	9.82044	3.703e-06	6.57818e-09	0.00842302	3	AAVS1_site_11	0	1	0	0	0.0242129	0.030636	blunt	0	0	1	0	0	0	0	AAVS1_site_11
chr1	24232068	24232087	20	*	24232084	24232084	1	sense	AGTGAAGGAGCAGACATTCC	AGG	5	7	7	1	0	6.54696	5.60893e-06	9.85623e-09	0.00253325	3	AAVS1_site_11	1	0	0	0	0.125527	0.126412	blunt	0	0	0	1	0	0	0	AAVS1_site_11
chr1	24548942	24548961	20	*	24548958	24548958	1	sense	TGATGGGGAGGAGAGAGGTC	CGG	6	51	40	0	0	85.1105	5.8577e-82	2.88189e-84	0.00107875	3	AAVS1_site_11	7	11	0	0	1.50647e-13	4.8333e-13	staggered	0	3	7	7	1	0	0	AAVS1_site_11
chr1	24929244	24929263	20	*	24929246	24929246	1	antisense	GGTAACGGAGAAGAGGATCC	CGG	6	83	6	1	0	68.7431	2.66034e-122	1.6882e-124	0	3	AAVS1_site_11	3	5	0	0	3.703e-06	7.89083e-06	staggered	0	0	1	3	4	0	0	AAVS1_site_11
chr1	25061886	25061905	20	*	25061888	25061888	1	antisense	GGTGAGGCAGGCAAGAGGCC	CGG	4	7	7	0	0	13.0939	1.88927e-08	3.72414e-11	0.00437637	3	AAVS1_site_11	0	0	0	0	0.125527	0.126412	blunt	0	0	0	0	0	0	0	AAVS1_site_11
chr1	25272490	25272509	20	*	25272506	25272506	1	sense	TTGGAGAGAGGGGTGATGCC	TGG	6	8	8	0	0	14.7307	1.14761e-09	2.37998e-12	0.00302376	3	AAVS1_site_11	0	0	0	0	0.125527	0.126412	blunt	0	0	0	0	0	0	0	AAVS1_site_11
chr1	25420825	25420844	20	*	25420827	25420827	1	antisense	TTGGAGAGAGGGGTGATGCC	TGG	6	13	13	0	0	22.9144	2.66276e-16	6.66625e-19	0.00208768	3	AAVS1_site_11	0	0	0	0	0.125527	0.126412	blunt	0	0	0	0	0	0	0	AAVS1_site_11
chr1	25555643	25555662	20	*	25555645	25555645	1	antisense	CAAGAGGGTGGAGGGATGCC	AGG	5	294	229	1	0	241.419	0	0	0	3	AAVS1_site_11	3	65	0	0	6.9175e-110	1.60472e-108	staggered	0	3	62	3	0	0	0	AAVS1_site_11
chr1	25564703	25564722	20	*	25564705	25564705	1	antisense	CATGAGGGATAACTGATGCC	AGG	6	8	7	0	0	14.7307	1.14761e-09	2.37998e-12	0.00302376	3	AAVS1_site_11	0	0	0	0	0.125527	0.126412	blunt	0	0	0	0	0	0	0	AAVS1_site_11
chr1	25750977	25750996	20	*	25750979	25750979	1	antisense	CGGAAGGGAGGAAAGATGGA	TGG	6	56	38	0	0	93.2942	9.06057e-92	4.73858e-94	0	3	AAVS1_site_11	0	7	0	0	1.88927e-08	4.75479e-08	staggered	0	0	6	0	1	0	0	AAVS1_site_11
chr1	26012623	26012642	20	*	26012625	26012625	1	antisense	GATTAAGGAAGGGAGATGCA	GGG	6	11	9	0	0	19.6409	1.50647e-13	3.52669e-16	0.00196464	3	AAVS1_site_11	0	2	0	0	0.00357961	0.00536979	staggered	0	0	2	0	0	0	0	AAVS1_site_11
chr1	26181856	26181875	20	*	26181858	26181858	1	antisense	TAAGTGGGAGAAGAGGTACC	TGG	7	107	105	2	1	58.9226	5.42083e-149	3.88918e-151	0	3	AAVS1_site_11	10	1	0	0	0.0242129	0.030636	blunt	0	0	1	10	0	0	0	AAVS1_site_11
chr1	26572594	26572613	20	*	26572610	26572610	1	sense	ACACAAGGGGCAGAGATGCC	TGG	7	24	20	1	1	20.4592	1.40308e-25	4.18758e-28	0.00245098	3	AAVS1_site_11	0	3	0	0	0.000428023	0.000738166	staggered	0	0	3	0	0	0	0	AAVS1_site_11
chr1	26856672	26856691	20	*	26856674	26856674	1	antisense	AATGAAGCAGGAGAGAAAAC	GGG	7	81	43	2	0	44.7376	2.87169e-104	1.62196e-106	0	3	AAVS1_site_11	4	38	0	0	1.86351e-57	1.82145e-56	staggered	0	0	38	4	0	0	0	AAVS1_site_11
chr1	26935483	26935502	20	*	26935499	26935499	1	sense	TGGCAGGAAGGAGAAGTGCC	AGG	6	7	5	1	0	6.54696	5.60893e-06	9.85623e-09	0.00411184	3	AAVS1_site_11	1	1	0	0	0.0242129	0.030636	blunt	1	0	0	1	0	0	0	AAVS1_site_11
chr1	27006968	27006987	20	*	27006984	27006984	1	sense	GAGCAGGAAGGAGAGGTGTC	AGG	6	6	5	0	0	11.4572	2.8029e-07	5.30563e-10	0.00697945	3	AAVS1_site_11	0	1	0	0	0.0242129	0.030636	blunt	0	0	1	0	0	0	0	AAVS1_site_11
chr1	27339674	27339693	20	*	27339690	27339690	1	sense	GACACAGCAGGAGAGATGGC	TGG	7	6	4	1	0	5.72859	4.19334e-05	7.07051e-08	0.00520021	3	AAVS1_site_11	1	0	0	0	0.125527	0.126412	blunt	0	0	0	1	0	0	0	AAVS1_site_11
chr1	27398530	27398549	20	*	27398546	27398546	1	sense	AGGTCCAGAGGAGAGAGGCC	AGG	7	9	8	0	0	16.3674	6.34346e-11	1.36716e-13	0.00524246	3	AAVS1_site_11	0	1	0	0	0.0242129	0.030636	blunt	0	1	0	0	0	0	0	AAVS1_site_11
chr1	27567789	27567808	20	*	27567791	27567791	1	antisense	TGTGAAGAGGGAGAGATGTT	GGG	6	206	177	0	0	338.805	0	0	0	3	AAVS1_site_11	1	27	0	0	3.90511e-38	2.60523e-37	staggered	0	1	26	1	0	0	0	AAVS1_site_11
chr1	27602265	27602284	20	*	27602267	27602267	1	antisense	CGGGAGGAGGGAGAGAAGCG	GGG	6	18	3	0	0	31.0981	1.2071e-23	3.4483e-26	0.0018315	3	AAVS1_site_11	0	14	0	0	1.01444e-17	3.8411e-17	staggered	0	0	14	0	0	0	0	AAVS1_site_11
chr1	28272491	28272510	20	*	28272507	28272507	1	sense	TCTGAGGGAGCACAGAGGCC	TGG	5	13	13	1	0	11.4572	4.93064e-12	1.10542e-14	0	3	AAVS1_site_11	3	0	0	1	0.345288	0.34553	blunt	0	0	0	3	0	0	0	AAVS1_site_11
chr1	28282207	28282226	20	*	28282223	28282223	1	sense	GGCGGGGCAGGAGAGGAGCC	TGG	5	10	7	2	0	6.00138	5.57883e-07	1.05183e-09	0	3	AAVS1_site_11	1	2	0	0	0.00357961	0.00536979	staggered	0	0	2	1	0	0	0	AAVS1_site_11
chr1	28516768	28516787	20	*	28516784	28516784	1	sense	AGAGAGAGATCAGAGATCCC	AGG	6	34	21	0	0	57.2859	2.93814e-50	1.12725e-52	0.00162866	3	AAVS1_site_11	20	13	0	0	2.66276e-16	9.5991e-16	blunt	0	0	12	20	0	0	1	AAVS1_site_11
chr1	28836028	28836047	20	*	28836030	28836030	1	antisense	AGCCTAGAAGGAGAGATGTC	TGG	7	14	12	1	0	12.2755	3.74762e-13	8.70797e-16	0.00524017	3	AAVS1_site_11	0	2	0	0	0.00357961	0.00536979	staggered	0	0	2	0	0	0	0	AAVS1_site_11
chr1	29431953	29431972	20	*	29431955	29431955	1	antisense	AGACAGAGAGAAGAGAGTCC	AGG	7	38	33	1	0	31.9164	1.12928e-45	4.21012e-48	0	3	AAVS1_site_11	6	4	0	0	4.29177e-05	8.24541e-05	blunt	0	2	2	6	0	0	0	AAVS1_site_11
chr1	29461035	29461054	20	*	29461051	29461051	1	sense	AAAGGGGGAGAAGAGATGGG	GGG	7	127	90	0	0	209.503	2.73156e-246	2.90452e-248	0	3	AAVS1_site_11	2	35	0	0	4.84952e-52	4.24111e-51	staggered	2	5	28	2	0	0	0	AAVS1_site_11
chr1	29693445	29693464	20	*	29693447	29693447	1	antisense	ACTGAGGAAGGAGAGATAAC	AGG	5	90	25	1	0	74.4717	2.44819e-135	1.65349e-137	0	3	AAVS1_site_11	12	65	0	0	6.9175e-110	1.60472e-108	staggered	0	0	65	12	0	0	0	AAVS1_site_11
chr1	29719964	29719983	20	*	29719966	29719966	1	antisense	GTGGGAAGAGGAGAGATGAA	GGG	7	10	5	0	0	18.0041	3.2166e-12	7.26637e-15	0.00554401	3	AAVS1_site_11	0	5	0	0	3.703e-06	7.89083e-06	staggered	0	1	4	0	0	0	0	AAVS1_site_11
chr1	30064408	30064427	20	*	30064424	30064424	1	sense	TGGGAGGAAGGAGGGATCCC	AGG	5	126	109	0	0	207.866	5.76764e-244	6.07299e-246	0	3	AAVS1_site_11	86	17	0	0	3.95732e-22	1.7262e-21	blunt	0	0	16	86	1	0	0	AAVS1_site_11
chr1	30095169	30095188	20	*	30095185	30095185	1	sense	CGCCAAGGAGGAGCTATGCC	AGG	6	5	5	1	0	4.91022	0.000279749	4.51534e-07	0.00945111	3	AAVS1_site_11	0	0	0	0	0.125527	0.126412	blunt	0	0	0	0	0	0	0	AAVS1_site_11
chr1	30402468	30402487	20	*	30402484	30402484	1	sense	TTGGAAGGAGGAGAGACATC	TGG	7	302	212	0	0	495.932	0	0	0	3	AAVS1_site_11	79	90	0	0	9.04782e-163	3.80274e-161	staggered	0	0	90	79	0	0	0	AAVS1_site_11
chr1	30486073	30486092	20	*	30486089	30486089	1	sense	GTGGGAGGAGAAGAGATGAA	GGG	7	39	26	1	0	32.7348	3.36319e-47	1.27061e-49	0	3	AAVS1_site_11	0	13	0	0	2.66276e-16	9.5991e-16	staggered	0	0	13	0	0	0	0	AAVS1_site_11
chr1	30636679	30636698	20	*	30636695	30636695	1	sense	GGAGAGGGAGAGGAGATATA	GGG	6	114	105	0	0	188.225	2.42415e-216	2.31428e-218	0	3	AAVS1_site_11	0	8	0	0	1.14761e-09	3.07449e-09	staggered	0	0	8	0	0	0	0	AAVS1_site_11
chr1	30699097	30699116	20	*	30699113	30699113	1	sense	GGAGAGGAGGGAGAGAGGAA	GGG	6	7	3	1	0	6.54696	5.60893e-06	9.85623e-09	0.00411184	3	AAVS1_site_11	0	2	0	0	0.00357961	0.00536979	staggered	0	1	0	0	0	0	1	AAVS1_site_11
chr1	30748736	30748755	20	*	30748738	30748738	1	antisense	GTGAAGAGGAGAGAGAAGCC	AGG	7	8	3	1	0	7.36533	6.77103e-07	1.26534e-09	0.00487508	3	AAVS1_site_11	0	3	0	0	0.000428023	0.000738166	staggered	0	0	3	0	0	0	0	AAVS1_site_11
chr1	30758766	30758785	20	*	30758768	30758768	1	antisense	GAGGAGGGAGTAGAGATTCC	AGG	4	275	236	0	0	451.74	0	0	0	3	AAVS1_site_11	33	39	0	0	2.77594e-59	2.84564e-58	staggered	0	3	36	33	0	0	0	AAVS1_site_11
chr1	30815086	30815105	20	*	30815088	30815088	1	antisense	GAGTGAGGGGGAGAGAGGCC	TGG	7	206	170	0	0	338.805	0	0	0	3	AAVS1_site_11	22	35	0	0	4.84952e-52	4.24111e-51	staggered	0	3	31	22	1	0	0	AAVS1_site_11
chr1	30819224	30819243	20	*	30819240	30819240	1	sense	GGGAGGGACAGAGAGAGGCC	AGG	7	29	23	1	0	24.5511	1.86096e-32	6.02054e-35	0.00140845	3	AAVS1_site_11	8	6	0	0	2.8029e-07	6.5064e-07	blunt	0	1	5	8	0	0	0	AAVS1_site_11
chr1	30819984	30820003	20	*	30819986	30819986	1	antisense	TGTAAGGAAGAAGAGAGGCA	TGG	6	24	22	0	0	40.9185	3.76266e-33	1.22363e-35	0.00208623	3	AAVS1_site_11	0	1	0	0	0.0242129	0.030636	blunt	0	0	1	0	0	0	0	AAVS1_site_11
chr1	30902515	30902534	20	*	30902531	30902531	1	sense	TGTTATGGAGGACAGAGGCC	TGG	5	24	23	0	0	40.9185	3.76266e-33	1.22363e-35	0	3	AAVS1_site_11	2	1	0	0	0.0242129	0.030636	blunt	0	1	0	2	0	0	0	AAVS1_site_11
chr1	31182676	31182695	20	*	31182692	31182692	1	sense	GGCAAGGGAGGAGGCATGCC	AGG	4	134	127	0	0	220.96	1.17981e-262	1.33337e-264	0	3	AAVS1_site_11	13	6	0	0	2.8029e-07	6.5064e-07	blunt	0	0	6	13	0	0	0	AAVS1_site_11
chr1	31669699	31669718	20	*	31669715	31669715	1	sense	GGCCTGGGAGGAGAGGAGCC	AGG	5	18	10	0	0	31.0981	1.2071e-23	3.4483e-26	0	3	AAVS1_site_11	2	7	0	0	1.88927e-08	4.75479e-08	staggered	0	0	7	2	0	0	0	AAVS1_site_11
chr1	31729103	31729122	20	*	31729105	31729105	1	antisense	CATGAGGGAGCAGAGAGGCC	AGG	4	444	436	0	0	728.349	0	0	0	3	AAVS1_site_11	61	7	0	0	1.88927e-08	4.75479e-08	blunt	0	0	3	61	4	0	0	AAVS1_site_11
chr1	31843621	31843640	20	*	31843623	31843623	1	antisense	CCAGAGGGAGGAGAGAGGCT	GGG	5	55	49	0	0	91.6574	8.60285e-90	4.41935e-92	0	3	AAVS1_site_11	3	3	0	0	0.000428023	0.000738166	blunt	0	2	1	3	0	0	0	AAVS1_site_11
chr1	31955044	31955063	20	*	31955060	31955060	1	sense	GGACACGGGAAAGAGATACC	AGG	7	13	11	2	0	7.63812	1.22187e-09	2.52736e-12	0.00495868	3	AAVS1_site_11	3	1	0	1	0.125306	0.126412	blunt	0	0	1	3	0	0	0	AAVS1_site_11
chr1	32240670	32240689	20	*	32240686	32240686	1	sense	GCGCAGGGAGGAGAGAGGCC	AGG	4	521	485	2	1	284.793	0	0	0	3	AAVS1_site_11	59	31	1	0	5.52721e-45	4.28329e-44	blunt	0	6	25	59	0	0	0	AAVS1_site_11
chr1	32285985	32286004	20	*	32286001	32286001	1	sense	ACAGAGAGAGGGGAGAAGCC	TGG	6	68	36	1	0	56.4675	3.10404e-95	1.65847e-97	0	3	AAVS1_site_11	3	32	0	0	9.92705e-47	7.95166e-46	staggered	0	3	29	3	0	0	0	AAVS1_site_11
chr1	32355772	32355791	20	*	32355788	32355788	1	sense	AGGAAGGAAGGAGGGAAACC	TGG	7	12	8	1	0	10.6388	6.08565e-11	1.3511e-13	0.0046332	3	AAVS1_site_11	3	4	0	1	0.00164209	0.00282038	staggered	0	0	4	3	0	0	0	AAVS1_site_11
chr1	32388733	32388752	20	*	32388735	32388735	1	antisense	TCTGAGGCAGGACAGATGCT	AGG	5	110	82	0	0	181.678	2.99025e-207	2.76572e-209	0	3	AAVS1_site_11	10	28	0	0	7.94769e-40	5.50788e-39	staggered	0	1	22	10	5	0	0	AAVS1_site_11
chr1	32395207	32395226	20	*	32395209	32395209	1	antisense	TCAGAGGGAAAAGAGATGAA	GGG	7	202	64	2	0	110.753	0	0	0	3	AAVS1_site_11	0	138	0	0	4.46769e-272	5.41045e-270	staggered	0	5	132	0	1	0	0	AAVS1_site_11
chr1	32767130	32767149	20	*	32767132	32767132	1	antisense	AATCAGGAAGGAGAGACAGC	TGG	7	14	11	0	0	24.5511	1.01444e-17	2.62494e-20	0.00524017	3	AAVS1_site_11	1	1	0	0	0.0242129	0.030636	blunt	0	0	1	1	0	0	0	AAVS1_site_11
chr1	32886988	32887007	20	*	32886990	32886990	1	antisense	GGTGGGGGCAGAGAGATGCG	CGG	4	109	89	3	0	45.0103	6.00858e-139	4.10487e-141	0	3	AAVS1_site_11	0	18	0	0	1.2071e-23	5.53577e-23	staggered	0	3	15	0	0	0	0	AAVS1_site_11
chr1	33277664	33277683	20	*	33277680	33277680	1	sense	ATTGTGGGAGAAGAGAGGAC	AGG	6	15	14	2	0	8.72928	1.48822e-11	3.33148e-14	0.00166945	3	AAVS1_site_11	0	1	0	1	0.125306	0.126412	blunt	0	0	1	0	0	0	0	AAVS1_site_11
chr1	33366987	33367006	20	*	33367003	33367003	1	sense	AGGGAGGAGAGAGAGATCCA	TGG	7	108	83	2	1	59.4682	9.03121e-151	6.54674e-153	0	3	AAVS1_site_11	3	24	0	0	3.76266e-33	2.22e-32	staggered	1	2	21	3	0	0	0	AAVS1_site_11
chr1	33639093	33639112	20	*	33639095	33639095	1	antisense	AGAGAAGGAGGAAAGATGCA	AGG	5	259	189	1	0	212.776	0	0	0	3	AAVS1_site_11	0	70	0	1	9.06205e-99	1.80357e-97	staggered	0	4	66	0	0	0	0	AAVS1_site_11
chr1	33997329	33997348	20	*	33997331	33997331	1	antisense	GGACCCGCAGGAGACATACC	TGG	7	7	4	1	0	6.54696	5.60893e-06	9.85623e-09	0.00556793	3	AAVS1_site_11	4	3	0	1	0.00833151	0.0124485	blunt	0	0	3	4	0	0	0	AAVS1_site_11
chr1	34192130	34192149	20	*	34192146	34192146	1	sense	AATAGCACAGGAGAGATGCC	AGG	7	5	5	1	1	4.91022	0.000279749	4.51534e-07	0.00842302	3	AAVS1_site_11	0	0	0	0	0.125527	0.126412	blunt	0	0	0	0	0	0	0	AAVS1_site_11
chr1	34290359	34290378	20	*	34290375	34290375	1	sense	GGGAAGAAAGGAGAGATATT	TGG	7	10	9	2	0	6.00138	5.57883e-07	1.05183e-09	0.00554401	3	AAVS1_site_11	0	0	0	0	0.125527	0.126412	blunt	0	0	0	0	0	0	0	AAVS1_site_11
chr1	34671863	34671882	20	*	34671879	34671879	1	sense	GTAGAGGATGGAGAGATGAT	GGG	6	259	177	2	0	141.851	0	0	0	3	AAVS1_site_11	2	82	0	1	1.85089e-120	4.862e-119	staggered	0	0	82	2	0	0	0	AAVS1_site_11
chr1	34858923	34858942	20	*	34858925	34858925	1	antisense	GGCAGGGTAGGAGAGGTGCC	TGG	5	12	10	1	0	10.6388	6.08565e-11	1.3511e-13	0	3	AAVS1_site_11	0	0	0	0	0.125527	0.126412	blunt	0	0	0	0	0	0	0	AAVS1_site_11
chr1	35456834	35456853	20	*	35456850	35456850	1	sense	AGGAAGGAAGGAGAGATGGA	GGG	6	168	61	0	0	276.609	0	0	0	3	AAVS1_site_11	0	86	0	0	4.35573e-154	1.67321e-152	staggered	3	1	82	0	0	0	0	AAVS1_site_11
chr1	35716050	35716069	20	*	35716052	35716052	1	antisense	CCAGAGGGGGCAGAGATTCC	CGG	6	345	308	2	1	188.771	0	0	0	3	AAVS1_site_11	16	37	0	0	1.22049e-55	1.13695e-54	staggered	0	5	26	16	6	0	0	AAVS1_site_11
chr1	35931204	35931223	20	*	35931206	35931206	1	antisense	CGAGAGGAAGGGGAGATGTG	AGG	6	25	19	0	0	42.5552	8.50733e-35	2.80582e-37	0.00211268	3	AAVS1_site_11	0	5	0	0	3.703e-06	7.89083e-06	staggered	0	0	5	0	0	0	0	AAVS1_site_11
chr1	36204132	36204151	20	*	36204148	36204148	1	sense	AGAGATAGAGGAGAGAAGCA	GGG	6	160	35	0	0	263.515	0	0	0	3	AAVS1_site_11	1	125	0	0	1.20839e-241	1.07924e-239	staggered	0	1	124	1	0	0	0	AAVS1_site_11
chr1	36471762	36471781	20	*	36471764	36471764	1	antisense	GGGGAGGGGGGTGAGAAGCC	TGG	4	81	20	4	0	26.8425	2.22539e-86	1.12758e-88	0	3	AAVS1_site_11	6	59	0	0	9.56445e-98	1.85198e-96	staggered	0	3	56	6	0	0	0	AAVS1_site_11
chr1	36666592	36666611	20	*	36666594	36666594	1	antisense	CCAGAGGGAGGAGAGGTACA	GGG	6	31	20	0	0	52.3757	5.52721e-45	2.03378e-47	0.00155521	3	AAVS1_site_11	2	11	0	0	1.50647e-13	4.8333e-13	staggered	1	0	9	2	1	0	0	AAVS1_site_11
chr1	36720719	36720738	20	*	36720735	36720735	1	sense	GGTGTGGGAGGAGGATGTCC	TGG	6	9	8	1	0	8.1837	7.4463e-08	1.45573e-10	0.00270392	3	AAVS1_site_11	1	0	0	0	0.125527	0.126412	blunt	0	0	0	1	0	0	0	AAVS1_site_11
chr1	36850598	36850617	20	*	36850600	36850600	1	antisense	GGAGAGGAGGGAGAGCTGCA	GGG	5	19	12	0	0	32.7348	3.50716e-25	1.02609e-27	0	3	AAVS1_site_11	0	6	0	0	2.8029e-07	6.5064e-07	staggered	0	0	6	0	0	0	0	AAVS1_site_11
chr1	36885615	36885634	20	*	36885617	36885617	1	antisense	AGGGGAGGTGGAGAGAGGCC	AGG	6	72	59	1	0	59.741	2.50364e-102	1.40009e-104	0	3	AAVS1_site_11	14	11	0	0	1.50647e-13	4.8333e-13	blunt	0	3	6	14	2	0	0	AAVS1_site_11
chr1	36912759	36912778	20	*	36912761	36912761	1	antisense	GGGGGAGGGAAGGAGATGCC	AGG	7	42	6	0	0	70.3798	7.95925e-65	3.44329e-67	0	3	AAVS1_site_11	4	36	0	0	7.79387e-54	7.01351e-53	staggered	0	4	32	4	0	0	0	AAVS1_site_11
chr1	37045496	37045515	20	*	37045498	37045498	1	antisense	AGAGAGAGAGAAGAGATCAT	GGG	7	85	71	1	0	70.3798	5.30731e-126	3.41725e-128	0	3	AAVS1_site_11	9	13	0	0	2.66276e-16	9.5991e-16	staggered	0	0	13	9	0	0	0	AAVS1_site_11
chr1	37275716	37275735	20	*	37275718	37275718	1	antisense	GCTGAGGGATGGAGGATGCC	AGG	5	50	42	0	0	83.4737	5.0825e-80	2.47283e-82	0	3	AAVS1_site_11	0	7	0	0	1.88927e-08	4.75479e-08	staggered	0	1	6	0	0	0	0	AAVS1_site_11
chr1	37333547	37333566	20	*	37333549	37333549	1	antisense	GGGGAGGAAAGAGAGGTGCA	GGG	5	94	78	0	0	155.49	1.58086e-171	1.244e-173	0	3	AAVS1_site_11	1	16	0	0	1.23269e-20	5.12365e-20	staggered	2	0	14	1	0	0	0	AAVS1_site_11
chr1	37562092	37562111	20	*	37562108	37562108	1	sense	GGAGACGGAAAAGAGAGACC	TGG	6	16	16	0	0	27.8246	1.23269e-20	3.37125e-23	0.00172911	3	AAVS1_site_11	0	0	0	0	0.125527	0.126412	blunt	0	0	0	0	0	0	0	AAVS1_site_11
chr1	37730510	37730529	20	*	37730526	37730526	1	sense	GGGTGGGGAGAAGAGGAACC	AGG	7	7	6	1	0	6.54696	5.60893e-06	9.85623e-09	0.00556793	3	AAVS1_site_11	2	1	0	0	0.0242129	0.030636	blunt	0	0	1	2	0	0	0	AAVS1_site_11
chr1	38088375	38088394	20	*	38088391	38088391	1	sense	GGAGAGATGGGAGAGAAGCC	AGG	5	31	12	0	0	52.3757	5.52721e-45	2.03378e-47	0	3	AAVS1_site_11	2	16	0	0	1.23269e-20	5.12365e-20	staggered	0	0	16	2	0	0	0	AAVS1_site_11
chr1	38282190	38282209	20	*	38282192	38282192	1	antisense	GAAGGAGGATGAGAGATGCC	TGG	5	53	47	0	0	88.3839	7.35922e-86	3.70039e-88	0	3	AAVS1_site_11	2	6	0	0	2.8029e-07	6.5064e-07	staggered	0	0	6	2	0	0	0	AAVS1_site_11
chr1	38340893	38340912	20	*	38340909	38340909	1	sense	GGGAAGGGAGAAGAGTTTCC	AGG	5	99	97	0	0	163.674	1.41545e-182	1.17789e-184	0	3	AAVS1_site_11	4	2	0	0	0.00357961	0.00536979	blunt	0	0	2	4	0	0	0	AAVS1_site_11
chr1	38446005	38446024	20	*	38446021	38446021	1	sense	AAGTAGGGAGAAGAGAGGAC	AGG	7	14	13	1	0	12.2755	3.74762e-13	8.70797e-16	0.00524017	3	AAVS1_site_11	2	1	0	0	0.0242129	0.030636	blunt	0	0	1	2	0	0	0	AAVS1_site_11
chr1	39198549	39198568	20	*	39198565	39198565	1	sense	GCTGAGGCAGGAGAATTGCT	TGG	5	5	5	0	0	9.82044	3.703e-06	6.57818e-09	0.00767414	3	AAVS1_site_11	0	0	0	0	0.125527	0.126412	blunt	0	0	0	0	0	0	0	AAVS1_site_11
chr1	39816986	39817005	20	*	39817002	39817002	1	sense	CCAGGGGGCAGAGAGAGGCC	GGG	7	5	3	3	0	2.45511	0.0126859	1.88127e-05	0.00842302	3	AAVS1_site_11	3	0	0	0	0.125527	0.126412	blunt	0	0	0	3	0	0	0	AAVS1_site_11
chr1	39837383	39837402	20	*	39837385	39837385	1	antisense	TGGTGGGGAGGAAAGATGGA	AGG	7	15	12	0	0	26.1878	3.63834e-19	9.68916e-22	0.00454133	3	AAVS1_site_11	0	0	0	0	0.125527	0.126412	blunt	0	0	0	0	0	0	0	AAVS1_site_11
chr1	40384331	40384350	20	*	40384347	40384347	1	sense	GGTGAGGGAGGCAAGATCAC	TGG	4	10	10	0	0	18.0041	3.2166e-12	7.26637e-15	0.00230947	3	AAVS1_site_11	0	0	0	0	0.125527	0.126412	blunt	0	0	0	0	0	0	0	AAVS1_site_11
chr1	40550112	40550131	20	*	40550128	40550128	1	sense	GATAAAGGAAGAGAGATAGG	GGG	7	9	8	0	0	16.3674	6.34346e-11	1.36716e-13	0.00524246	3	AAVS1_site_11	0	1	0	0	0.0242129	0.030636	blunt	0	0	1	0	0	0	0	AAVS1_site_11
chr1	41318657	41318676	20	*	41318659	41318659	1	antisense	AGGAAGGGAAGAGAAAAACC	AGG	7	6	4	2	0	3.81906	0.000630828	9.73954e-07	0.00520021	3	AAVS1_site_11	2	1	0	2	0.278207	0.279971	blunt	0	0	1	2	0	0	0	AAVS1_site_11
chr1	41369210	41369229	20	*	41369212	41369212	1	antisense	GGTGTGAAGGTGCAGATGCC	AGG	7	27	22	0	0	45.8287	3.90511e-38	1.33354e-40	0.00132802	3	AAVS1_site_11	0	5	0	0	3.703e-06	7.89083e-06	staggered	0	0	5	0	0	0	0	AAVS1_site_11
chr1	41386553	41386572	20	*	41386555	41386555	1	antisense	TGAGAGAGAAGAGAGAAGAC	GGG	6	91	33	1	0	75.29	3.21624e-137	2.19345e-139	0	3	AAVS1_site_11	3	57	0	0	9.38095e-94	1.73645e-92	staggered	0	0	57	3	0	0	0	AAVS1_site_11
chr1	41482936	41482955	20	*	41482938	41482938	1	antisense	TCTGAGAGGGGAGAGAGACT	AGG	7	12	12	1	0	10.6388	6.08565e-11	1.3511e-13	0.0046332	3	AAVS1_site_11	3	0	0	1	0.345288	0.34553	blunt	0	0	0	3	0	0	0	AAVS1_site_11
chr1	41516621	41516640	20	*	41516623	41516623	1	antisense	TGGAGCGGAGGAGAGAGGCA	GGG	7	13	12	3	1	5.72859	5.18237e-08	1.0207e-10	0.00495868	3	AAVS1_site_11	0	1	0	0	0.0242129	0.030636	blunt	0	0	1	0	0	0	0	AAVS1_site_11
chr1	41675475	41675494	20	*	41675477	41675477	1	antisense	GGCTCTGGAGAGGAGATGCC	TGG	6	14	12	0	0	24.5511	1.01444e-17	2.62494e-20	0.00215401	3	AAVS1_site_11	0	2	0	0	0.00357961	0.00536979	staggered	0	0	2	0	0	0	0	AAVS1_site_11
chr1	41722091	41722110	20	*	41722093	41722093	1	antisense	GGTGGGGAGGTAGAGATCCC	AGG	5	318	280	1	0	261.06	0	0	0	3	AAVS1_site_11	48	38	0	0	1.86351e-57	1.82145e-56	blunt	0	0	38	48	0	0	0	AAVS1_site_11
chr1	42085813	42085832	20	*	42085829	42085829	1	sense	GAGGGGGAAGAAGAAATGCC	TGG	6	140	125	0	0	230.78	8.32884e-277	9.92322e-279	0	3	AAVS1_site_11	0	14	0	0	1.01444e-17	3.8411e-17	staggered	2	0	12	0	0	0	0	AAVS1_site_11
chr1	43151650	43151669	20	*	43151666	43151666	1	sense	AGTGAGAGAGGAGAGATATT	TGG	5	330	208	1	0	270.88	0	0	0	3	AAVS1_site_11	38	121	0	0	2.15134e-232	1.76682e-230	staggered	0	0	121	38	0	0	0	AAVS1_site_11
chr1	43352127	43352146	20	*	43352129	43352129	1	antisense	GGTGGGGGAGCAGTGAGGCC	GGG	4	3	3	0	0	6.54696	0.000428023	6.63773e-07	0.00619835	3	AAVS1_site_11	0	0	0	0	0.125527	0.126412	blunt	0	0	0	0	0	0	0	AAVS1_site_11
chr1	43419883	43419902	20	*	43419885	43419885	1	antisense	AGGAATAGAGGAGAAATGCC	CGG	6	226	163	1	0	185.77	0	0	0	3	AAVS1_site_11	2	57	0	0	9.38095e-94	1.73645e-92	staggered	10	5	40	2	1	1	0	AAVS1_site_11
chr1	43596327	43596346	20	*	43596343	43596343	1	sense	TGCAGGGGAGGAGAAAGTCC	TGG	7	8	8	0	0	14.7307	1.14761e-09	2.37998e-12	0.00487508	3	AAVS1_site_11	0	0	0	0	0.125527	0.126412	blunt	0	0	0	0	0	0	0	AAVS1_site_11
chr1	43674957	43674976	20	*	43674973	43674973	1	sense	GGGTGGGGAGAAGAAAAGCC	AGG	6	210	109	0	0	345.352	0	0	0	3	AAVS1_site_11	50	101	0	0	5.02857e-187	2.64185e-185	staggered	0	13	88	50	0	0	0	AAVS1_site_11
chr1	43679848	43679867	20	*	43679864	43679864	1	sense	GATGAGGGAGGAAAGAACTC	AGG	5	286	278	2	0	156.581	0	0	0	3	AAVS1_site_11	174	7	0	2	0.000125482	0.000241013	blunt	0	0	7	174	0	0	0	AAVS1_site_11
chr1	43873914	43873933	20	*	43873930	43873930	1	sense	ATGGATGGAGGAGAGAAGCT	GGG	6	16	5	0	0	27.8246	1.23269e-20	3.37125e-23	0.00172911	3	AAVS1_site_11	4	11	0	0	1.50647e-13	4.8333e-13	staggered	0	1	10	4	0	0	0	AAVS1_site_11
chr1	44032078	44032097	20	*	44032080	44032080	1	antisense	ATGGAAGGAGGAGGGATCCC	AGG	6	631	553	1	0	517.21	0	0	0	3	AAVS1_site_11	177	75	0	0	1.25796e-130	3.6537e-129	blunt	0	3	72	177	0	0	0	AAVS1_site_11
chr1	44527337	44527356	20	*	44527339	44527339	1	antisense	GGTGAAAGAGGACAGATAAC	GGG	5	194	121	0	0	319.164	0	0	0	3	AAVS1_site_11	24	73	0	0	1.97253e-126	5.48393e-125	staggered	0	0	72	24	1	0	0	AAVS1_site_11
chr1	44591871	44591890	20	*	44591873	44591873	1	antisense	CTTCCTGGAGGAGAGAAGTC	TGG	7	12	6	0	0	21.2776	6.55459e-15	1.58801e-17	0.0046332	3	AAVS1_site_11	2	5	0	0	3.703e-06	7.89083e-06	staggered	0	0	5	2	0	0	0	AAVS1_site_11
chr1	44643161	44643180	20	*	44643163	44643163	1	antisense	CATCGGGAAGGAAAGATGCC	AGG	6	183	163	2	0	100.387	1.87916e-293	2.3875e-295	0	3	AAVS1_site_11	6	19	0	0	3.50716e-25	1.67953e-24	staggered	0	0	19	6	0	0	0	AAVS1_site_11
chr1	44648726	44648745	20	*	44648728	44648728	1	antisense	GGGAGAGGGGGACAGATGCA	GGG	7	115	105	1	0	94.9309	1.14765e-183	9.60416e-186	0	3	AAVS1_site_11	1	10	0	0	3.2166e-12	9.83423e-12	staggered	0	0	10	1	0	0	0	AAVS1_site_11
chr1	44725221	44725240	20	*	44725237	44725237	1	sense	AGTGTGGGACGAGGGAAGCC	GGG	5	11	4	0	0	19.6409	1.50647e-13	3.52669e-16	0	3	AAVS1_site_11	0	6	0	0	2.8029e-07	6.5064e-07	staggered	0	0	6	0	0	0	0	AAVS1_site_11
chr1	44792685	44792704	20	*	44792687	44792687	1	antisense	GGTCAAGAACAAGAGATGCC	AGG	5	42	37	2	0	23.4599	2.37484e-44	8.73028e-47	0	3	AAVS1_site_11	0	5	0	0	3.703e-06	7.89083e-06	staggered	0	0	5	0	0	0	0	AAVS1_site_11
chr1	44806713	44806732	20	*	44806715	44806715	1	antisense	GGGGTGGGTAGACAGATGCC	TGG	5	21	16	2	0	12.0028	7.55302e-18	1.98866e-20	0	3	AAVS1_site_11	1	5	0	0	3.703e-06	7.89083e-06	staggered	0	0	5	1	0	0	0	AAVS1_site_11
chr1	45341611	45341630	20	*	45341627	45341627	1	sense	GTGGAGGGTAGAGAGATTCT	AGG	6	46	46	0	0	76.9268	2.37221e-72	1.0827e-74	0.000999001	3	AAVS1_site_11	0	0	0	0	0.125527	0.126412	blunt	0	0	0	0	0	0	0	AAVS1_site_11
chr1	46133336	46133355	20	*	46133352	46133352	1	sense	GACGAGTAAGGAGAGGAGCC	AGG	6	31	21	1	0	26.1878	2.6252e-35	8.77778e-38	0.00155521	3	AAVS1_site_11	1	10	0	0	3.2166e-12	9.83423e-12	staggered	0	0	9	1	1	0	0	AAVS1_site_11
chr1	46145926	46145945	20	*	46145942	46145942	1	sense	GAAGAGGGAGGTGAGATAAG	CGG	6	7	7	0	0	13.0939	1.88927e-08	3.72414e-11	0.00411184	3	AAVS1_site_11	0	0	0	0	0.125527	0.126412	blunt	0	0	0	0	0	0	0	AAVS1_site_11
chr1	46198237	46198256	20	*	46198239	46198239	1	antisense	CTGGGAGGAGGAGAGAAGCT	GGG	7	21	6	0	0	36.0083	2.58116e-28	7.96612e-31	0.00336323	3	AAVS1_site_11	0	12	0	0	6.55459e-15	2.21955e-14	staggered	0	1	11	0	0	0	0	AAVS1_site_11
chr1	46548464	46548483	20	*	46548466	46548466	1	antisense	TGGGGAGGGGGGGACATGCC	AGG	7	13	12	0	0	22.9144	2.66276e-16	6.66625e-19	0.00495868	3	AAVS1_site_11	1	1	0	0	0.0242129	0.030636	blunt	0	0	1	1	0	0	0	AAVS1_site_11
chr1	46609257	46609276	20	*	46609259	46609259	1	antisense	TGTGAGTGAGCACAGATGCC	GGG	4	481	425	1	0	394.454	0	0	0	3	AAVS1_site_11	3	54	0	0	8.02748e-88	1.3125e-86	staggered	1	3	49	3	1	0	0	AAVS1_site_11
chr1	47191909	47191928	20	*	47191925	47191925	1	sense	GTTGAGGAGGTAGAGAAGCC	GGG	5	70	33	1	0	58.1043	9.06205e-99	4.95102e-101	0	3	AAVS1_site_11	3	37	0	0	1.22049e-55	1.13695e-54	staggered	0	4	33	3	0	0	0	AAVS1_site_11
chr1	47417503	47417522	20	*	47417505	47417505	1	antisense	GTGGAGGGAGAAGAAATGAG	AGG	6	11	3	1	0	9.82044	7.0161e-10	1.50041e-12	0.00196464	3	AAVS1_site_11	0	6	0	0	2.8029e-07	6.5064e-07	staggered	2	0	4	0	0	0	0	AAVS1_site_11
chr1	47480491	47480510	20	*	47480493	47480493	1	antisense	GAGGAGGAAGGAGGGATGCA	GGG	5	58	19	1	0	48.2838	6.0383e-78	2.88812e-80	0	3	AAVS1_site_11	0	39	0	0	2.77594e-59	2.84564e-58	staggered	0	3	36	0	0	0	0	AAVS1_site_11
chr1	47503502	47503521	20	*	47503518	47503518	1	sense	AGAGAGAGCGGAGAGGTGTC	AGG	6	12	9	1	0	10.6388	6.08565e-11	1.3511e-13	0.00203666	3	AAVS1_site_11	0	1	0	0	0.0242129	0.030636	blunt	0	0	1	0	0	0	0	AAVS1_site_11
chr1	47571718	47571737	20	*	47571720	47571720	1	antisense	GAGAAGGAGGGAGAGATGGA	GGG	7	47	22	2	0	26.1878	2.13794e-51	8.33176e-54	0	3	AAVS1_site_11	0	18	0	0	1.2071e-23	5.53577e-23	staggered	0	0	18	0	0	0	0	AAVS1_site_11
chr1	47875881	47875900	20	*	47875883	47875883	1	antisense	TGTGAGTGTGCAGAGAGGCC	AGG	5	5	4	0	0	9.82044	3.703e-06	6.57818e-09	0.00767414	3	AAVS1_site_11	1	0	0	0	0.125527	0.126412	blunt	0	0	0	1	0	0	0	AAVS1_site_11
chr1	47901141	47901160	20	*	47901143	47901143	1	antisense	GGGCTGAGAGGAGAGATATT	AGG	7	6	6	3	0	2.86429	0.00371641	5.61085e-06	0.00520021	3	AAVS1_site_11	1	0	0	0	0.125527	0.126412	blunt	0	0	0	1	0	0	0	AAVS1_site_11
chr1	48070012	48070031	20	*	48070028	48070028	1	sense	CAGGAGGAAGGAAAGATGAC	AGG	6	435	328	0	0	713.618	0	0	0	3	AAVS1_site_11	4	107	0	0	1.79329e-200	1.12395e-198	staggered	0	3	103	4	1	0	0	AAVS1_site_11
chr1	48587179	48587198	20	*	48587195	48587195	1	sense	GAGTAGGGAGGAGAGAATCA	CGG	6	12	9	2	0	7.09254	1.00842e-08	2.06321e-11	0.00203666	3	AAVS1_site_11	0	2	0	0	0.00357961	0.00536979	staggered	0	0	2	0	0	0	0	AAVS1_site_11
chr1	48602817	48602836	20	*	48602819	48602819	1	antisense	GAAGAGGGAGAAGAGAAAAG	GGG	7	6	5	1	0	5.72859	4.19334e-05	7.07051e-08	0.00520021	3	AAVS1_site_11	0	1	0	0	0.0242129	0.030636	blunt	1	0	0	0	0	0	0	AAVS1_site_11
chr1	48611378	48611397	20	*	48611394	48611394	1	sense	CCTGAGGGCAGAGAGATGTC	AGG	5	415	412	1	0	340.442	0	0	0	3	AAVS1_site_11	0	2	0	0	0.00357961	0.00536979	staggered	0	0	2	0	0	0	0	AAVS1_site_11
chr1	48692154	48692173	20	*	48692170	48692170	1	sense	AGAGAGGAAGTAGAGATACA	GGG	6	194	117	0	0	319.164	0	0	0	3	AAVS1_site_11	1	77	0	0	7.61897e-135	2.28729e-133	staggered	0	1	76	1	0	0	0	AAVS1_site_11
chr1	48748808	48748827	20	*	48748824	48748824	1	sense	GGTGGGGGAGTAGTGAGGCC	GGG	4	6	5	3	0	2.86429	0.00371641	5.61085e-06	0.00653595	3	AAVS1_site_11	0	0	0	0	0.125527	0.126412	blunt	0	0	0	0	0	0	0	AAVS1_site_11
chr1	50316125	50316144	20	*	50316141	50316141	1	sense	TAAGAAGAGGTAGAGATGCC	AGG	7	7	5	1	0	6.54696	5.60893e-06	9.85623e-09	0.00556793	3	AAVS1_site_11	0	2	0	0	0.00357961	0.00536979	staggered	0	0	2	0	0	0	0	AAVS1_site_11
chr1	50421559	50421578	20	*	50421575	50421575	1	sense	GGTGGGAGAGGGGAGAGACC	TGG	5	93	93	0	0	153.854	2.48413e-169	1.93554e-171	0	3	AAVS1_site_11	7	0	0	0	0.125527	0.126412	blunt	0	0	0	7	0	0	0	AAVS1_site_11
chr1	51314783	51314802	20	*	51314785	51314785	1	antisense	TATGAGACATGAGACATGCC	AGG	6	6	5	1	0	5.72859	4.19334e-05	7.07051e-08	0.00697945	3	AAVS1_site_11	0	0	0	0	0.125527	0.126412	blunt	0	0	0	0	0	0	0	AAVS1_site_11
chr1	51321823	51321842	20	*	51321839	51321839	1	sense	GTCCTGGGGGAAGAGATGCG	GGG	7	19	13	0	0	32.7348	3.50716e-25	1.02609e-27	0.00414079	3	AAVS1_site_11	0	5	0	0	3.703e-06	7.89083e-06	staggered	0	0	5	0	0	0	0	AAVS1_site_11
chr1	51325918	51325937	20	*	51325920	51325920	1	antisense	AGTTAAGCAGAAGAGGTGCC	GGG	6	6	5	1	1	5.72859	4.19334e-05	7.07051e-08	0.00697945	3	AAVS1_site_11	0	0	0	0	0.125527	0.126412	blunt	0	0	0	0	0	0	0	AAVS1_site_11
chr1	51990276	51990295	20	*	51990278	51990278	1	antisense	GGGCTGGGAGGAGAGATGGG	GGG	5	18	16	0	0	31.0981	1.2071e-23	3.4483e-26	0	3	AAVS1_site_11	0	2	0	0	0.00357961	0.00536979	staggered	0	0	2	0	0	0	0	AAVS1_site_11
chr1	52469788	52469807	20	*	52469804	52469804	1	sense	GCTGAGGCAGGAGAAATGGC	TGG	4	36	36	0	0	60.5594	7.79387e-54	3.09528e-56	0	3	AAVS1_site_11	0	0	0	0	0.125527	0.126412	blunt	0	0	0	0	0	0	0	AAVS1_site_11
chr1	52908057	52908076	20	*	52908073	52908073	1	sense	AGCGAGGAAGGAGAAACACC	AGG	6	194	179	1	0	159.582	0	0	0	3	AAVS1_site_11	33	15	0	0	3.63834e-19	1.45067e-18	blunt	0	0	15	33	0	0	0	AAVS1_site_11
chr1	53155138	53155157	20	*	53155154	53155154	1	sense	GGAGAGGACAGAGAGATGAC	TGG	5	234	103	1	0	192.317	0	0	0	3	AAVS1_site_11	4	131	0	0	1.27286e-255	1.29922e-253	staggered	3	4	124	4	0	0	0	AAVS1_site_11
chr1	54157042	54157061	20	*	54157044	54157044	1	antisense	AGAGAAGTGAGAGAGATGTC	GGG	7	7	7	0	0	13.0939	1.88927e-08	3.72414e-11	0.00556793	3	AAVS1_site_11	0	0	0	0	0.125527	0.126412	blunt	0	0	0	0	0	0	0	AAVS1_site_11
chr1	54579146	54579165	20	*	54579148	54579148	1	antisense	GGGCTGGGAGGAAGGATACC	AGG	6	24	24	1	0	20.4592	1.40308e-25	4.18758e-28	0.00208623	3	AAVS1_site_11	0	0	0	0	0.125527	0.126412	blunt	0	0	0	0	0	0	0	AAVS1_site_11
chr1	54778726	54778745	20	*	54778742	54778742	1	sense	AGTGTGGGAGCAGAGATGAG	GGG	5	269	218	0	0	441.92	0	0	0	3	AAVS1_site_11	0	50	0	0	5.0825e-80	7.35111e-79	staggered	0	6	44	0	0	0	0	AAVS1_site_11
chr1	54784287	54784306	20	*	54784289	54784289	1	antisense	GATGGTGGAGAAGAGATGGG	AGG	6	39	30	0	0	65.4696	2.77594e-59	1.15139e-61	0.000888889	3	AAVS1_site_11	1	8	0	0	1.14761e-09	3.07449e-09	staggered	0	0	8	1	0	0	0	AAVS1_site_11
chr1	54841990	54842009	20	*	54842006	54842006	1	sense	TGGGAGAGGGGAGAGATGTA	TGG	6	72	46	0	0	119.482	2.42166e-124	1.54583e-126	0	3	AAVS1_site_11	0	26	0	0	1.85491e-36	1.18439e-35	staggered	0	1	25	0	0	0	0	AAVS1_site_11
chr1	54926677	54926696	20	*	54926693	54926693	1	sense	AGAGAGAGAGGAGAGAGACA	GGG	6	6	3	0	0	11.4572	2.8029e-07	5.30563e-10	0.00697945	3	AAVS1_site_11	3	3	0	0	0.000428023	0.000738166	blunt	0	1	2	3	0	0	0	AAVS1_site_11
chr1	55122973	55122992	20	*	55122989	55122989	1	sense	GGAGATAGAGAAGAGATGAT	AGG	6	34	34	0	0	57.2859	2.93814e-50	1.12725e-52	0.00162866	3	AAVS1_site_11	0	0	0	0	0.125527	0.126412	blunt	0	0	0	0	0	0	0	AAVS1_site_11
chr1	55260677	55260696	20	*	55260693	55260693	1	sense	CTTGAGAGAAGAGAGAAGAC	AGG	6	11	4	1	0	9.82044	7.0161e-10	1.50041e-12	0.00196464	3	AAVS1_site_11	0	5	0	0	3.703e-06	7.89083e-06	staggered	0	0	5	0	0	0	0	AAVS1_site_11
chr1	55547755	55547774	20	*	55547757	55547757	1	antisense	TTAGAGGGAGAAGAGATGAT	AGG	6	82	27	0	0	135.849	1.75004e-145	1.231e-147	0	3	AAVS1_site_11	2	54	0	0	8.02748e-88	1.3125e-86	staggered	0	0	54	2	0	0	0	AAVS1_site_11
chr1	55649807	55649826	20	*	55649823	55649823	1	sense	AGGGAAAGAGGAAAGATGGC	AGG	6	21	18	0	0	36.0083	2.58116e-28	7.96612e-31	0.00197628	3	AAVS1_site_11	0	2	0	0	0.00357961	0.00536979	staggered	0	0	2	0	0	0	0	AAVS1_site_11
chr1	55794260	55794279	20	*	55794262	55794262	1	antisense	TGTGGGAGAGGAGAGAAGCC	AGG	4	240	133	0	0	394.454	0	0	0	3	AAVS1_site_11	8	107	0	0	1.79329e-200	1.12395e-198	staggered	0	1	106	8	0	0	0	AAVS1_site_11
chr1	56001720	56001739	20	*	56001736	56001736	1	sense	ATGGAAGGAGGGAAGATGCC	AGG	6	199	177	0	0	327.348	0	0	0	3	AAVS1_site_11	3	22	0	0	6.56405e-30	3.62163e-29	staggered	0	3	15	3	4	0	0	AAVS1_site_11
chr1	56542019	56542038	20	*	56542021	56542021	1	antisense	TTAAAGGAAGGAGAAATGCT	TGG	7	162	133	0	0	266.789	0	0	0	3	AAVS1_site_11	1	28	0	0	7.94769e-40	5.50788e-39	staggered	4	3	18	1	3	0	0	AAVS1_site_11
chr1	56852865	56852884	20	*	56852881	56852881	1	sense	GAGGATGAAGGAGAGAAGCT	TGG	6	26	10	0	0	44.192	1.85491e-36	6.23379e-39	0.00143575	3	AAVS1_site_11	1	16	0	0	1.23269e-20	5.12365e-20	staggered	0	0	16	1	0	0	0	AAVS1_site_11
chr1	57039404	57039423	20	*	57039420	57039420	1	sense	GGTGAGGGTAGACAGGTGCC	AGG	4	42	35	2	0	23.4599	2.37484e-44	8.73028e-47	0	3	AAVS1_site_11	8	7	0	0	1.88927e-08	4.75479e-08	blunt	0	0	7	8	0	0	0	AAVS1_site_11
chr1	57160677	57160696	20	*	57160693	57160693	1	sense	AATGAGAAAGGACAGATACC	AGG	6	248	220	0	0	407.548	0	0	0	3	AAVS1_site_11	53	28	0	0	7.94769e-40	5.50788e-39	blunt	0	0	27	53	1	0	0	AAVS1_site_11
chr1	57170963	57170982	20	*	57170979	57170979	1	sense	CTTGAAGGAGTGGAGATCCC	AGG	6	9	9	1	0	8.1837	7.4463e-08	1.45573e-10	0.00270392	3	AAVS1_site_11	0	0	0	0	0.125527	0.126412	blunt	0	0	0	0	0	0	0	AAVS1_site_11
chr1	57198634	57198653	20	*	57198636	57198636	1	antisense	TGTGAGAGAGAGAAGATGCA	GGG	6	41	41	0	0	68.7431	5.73378e-63	2.44311e-65	0.00092081	3	AAVS1_site_11	0	0	0	0	0.125527	0.126412	blunt	0	0	0	0	0	0	0	AAVS1_site_11
chr1	57721591	57721610	20	*	57721607	57721607	1	sense	ACAGAGGAAGGAAAGAGCCC	AGG	7	12	12	1	0	10.6388	6.08565e-11	1.3511e-13	0.0046332	3	AAVS1_site_11	11	0	0	1	0.345288	0.34553	blunt	0	0	0	11	0	0	0	AAVS1_site_11
chr1	57789144	57789163	20	*	57789160	57789160	1	sense	GGAAAAGGAGAAAAGGTGCC	AGG	6	5	4	0	0	9.82044	3.703e-06	6.57818e-09	0.00945111	3	AAVS1_site_11	1	1	0	0	0.0242129	0.030636	blunt	0	0	1	1	0	0	0	AAVS1_site_11
chr1	58196683	58196702	20	*	58196699	58196699	1	sense	CAGGAGAGAGGAGAGAGCCC	AGG	6	96	95	1	0	79.3819	1.07444e-146	7.62102e-149	0	3	AAVS1_site_11	64	0	0	0	0.125527	0.126412	blunt	0	0	0	64	0	0	0	AAVS1_site_11
chr1	58762434	58762453	20	*	58762450	58762450	1	sense	CTGGAGAGAAGAGAGATGAA	AGG	7	39	30	0	0	65.4696	2.77594e-59	1.15139e-61	0	3	AAVS1_site_11	0	9	0	0	6.34346e-11	1.82317e-10	staggered	0	0	9	0	0	0	0	AAVS1_site_11
chr1	58799973	58799992	20	*	58799975	58799975	1	antisense	GGAAGGGGAGAAGAGAGGCA	GGG	6	53	33	0	0	88.3839	7.35922e-86	3.70039e-88	0.00110865	3	AAVS1_site_11	0	20	0	0	9.72782e-27	4.81005e-26	staggered	0	1	19	0	0	0	0	AAVS1_site_11
chr1	59672178	59672197	20	*	59672180	59672180	1	antisense	AGAGGGGAAGGACAGATGCC	AGG	5	216	189	1	0	177.586	0	0	0	3	AAVS1_site_11	3	27	0	0	3.90511e-38	2.60523e-37	staggered	0	0	27	3	0	0	0	AAVS1_site_11
chr1	60727784	60727803	20	*	60727786	60727786	1	antisense	GGTGAGAAAGGGGAGGTGCC	AGG	4	15	10	0	0	26.1878	3.63834e-19	9.68916e-22	0	3	AAVS1_site_11	1	5	0	0	3.703e-06	7.89083e-06	staggered	0	0	4	1	0	1	0	AAVS1_site_11
chr1	60796700	60796719	20	*	60796702	60796702	1	antisense	GGGAGTGGAGAAGGGATACC	AGG	7	54	46	0	0	90.0207	8.02748e-88	4.07613e-90	0	3	AAVS1_site_11	12	8	0	0	1.14761e-09	3.07449e-09	blunt	0	0	8	12	0	0	0	AAVS1_site_11
chr1	61494506	61494525	20	*	61494508	61494508	1	antisense	AGAGAGTCAGGAGAGAAGCA	AGG	6	43	3	0	0	72.0165	1.08031e-66	4.7218e-69	0.000949668	3	AAVS1_site_11	1	40	0	0	4.03675e-61	4.26666e-60	staggered	0	7	33	1	0	0	0	AAVS1_site_11
chr1	62229002	62229021	20	*	62229004	62229004	1	antisense	GGCTGGGGGAGAGAGGTGCC	TGG	6	9	5	0	0	16.3674	6.34346e-11	1.36716e-13	0.00270392	3	AAVS1_site_11	1	4	0	0	4.29177e-05	8.24541e-05	staggered	1	0	3	1	0	0	0	AAVS1_site_11
chr1	62361559	62361578	20	*	62361561	62361561	1	antisense	GTGAGCGGAGGACAGAAGCC	AGG	7	228	105	0	0	374.813	0	0	0	3	AAVS1_site_11	16	123	0	0	5.18058e-237	4.45967e-235	staggered	0	11	112	16	0	0	0	AAVS1_site_11
chr1	62708312	62708331	20	*	62708328	62708328	1	sense	GAAGAGGGAGAAGAGATTCA	GGG	5	163	145	0	0	268.425	0	0	0	3	AAVS1_site_11	1	16	0	0	1.23269e-20	5.12365e-20	staggered	0	5	11	1	0	0	0	AAVS1_site_11
chr1	62757653	62757672	20	*	62757655	62757655	1	antisense	GAGGAGGTGGGAGAAATACC	TGG	6	21	7	0	0	36.0083	2.58116e-28	7.96612e-31	0.00197628	3	AAVS1_site_11	7	14	0	0	1.01444e-17	3.8411e-17	staggered	0	0	14	7	0	0	0	AAVS1_site_11
chr1	62886463	62886482	20	*	62886465	62886465	1	antisense	ATTGAAAGAGGAGAAAAACC	AGG	7	6	4	0	0	11.4572	2.8029e-07	5.30563e-10	0.00520021	3	AAVS1_site_11	0	2	0	0	0.00357961	0.00536979	staggered	0	0	2	0	0	0	0	AAVS1_site_11
chr1	63685134	63685153	20	*	63685136	63685136	1	antisense	GCTGAGGCAGGAGAATTGCC	TGG	4	186	157	0	0	306.07	0	0	0	3	AAVS1_site_11	4	28	0	0	7.94769e-40	5.50788e-39	staggered	3	0	25	4	0	0	0	AAVS1_site_11
chr1	63791050	63791069	20	*	63791066	63791066	1	sense	TAGTGGGGAGGAGAGAAGCC	TGG	6	175	91	1	0	144.033	0	0	0	3	AAVS1_site_11	4	84	0	0	8.935e-150	3.20807e-148	staggered	0	3	81	4	0	0	0	AAVS1_site_11
chr1	63920268	63920287	20	*	63920284	63920284	1	sense	AGTGAGGAAGGAAAGACCTC	AGG	6	7	4	0	0	13.0939	1.88927e-08	3.72414e-11	0.00411184	3	AAVS1_site_11	4	3	0	0	0.000428023	0.000738166	blunt	0	0	3	4	0	0	0	AAVS1_site_11
chr1	64525502	64525521	20	*	64525504	64525504	1	antisense	AGTGTGGGAGGAAAGAAGCC	AGG	4	42	29	0	0	70.3798	7.95925e-65	3.44329e-67	0	3	AAVS1_site_11	3	13	0	0	2.66276e-16	9.5991e-16	staggered	0	0	13	3	0	0	0	AAVS1_site_11
chr1	65049785	65049804	20	*	65049787	65049787	1	antisense	AAGGAGGCAGGAGAGAGACA	GGG	7	22	20	1	0	18.8225	6.13106e-23	1.74097e-25	0.00229621	3	AAVS1_site_11	2	2	0	0	0.00357961	0.00536979	blunt	0	1	1	2	0	0	0	AAVS1_site_11
chr1	65201260	65201279	20	*	65201262	65201262	1	antisense	TGAGAAAGAGAAGAGATCCA	AGG	7	7	6	1	0	6.54696	5.60893e-06	9.85623e-09	0.00556793	3	AAVS1_site_11	0	1	0	0	0.0242129	0.030636	blunt	0	1	0	0	0	0	0	AAVS1_site_11
chr1	65382003	65382022	20	*	65382019	65382019	1	sense	AAACAGGAAGGAGAGGTGCC	AGG	6	16	13	0	0	27.8246	1.23269e-20	3.37125e-23	0.00172911	3	AAVS1_site_11	2	3	0	0	0.000428023	0.000738166	staggered	0	0	3	2	0	0	0	AAVS1_site_11
chr1	66400593	66400612	20	*	66400609	66400609	1	sense	CAAAAGGAAGGAAAGAAGCC	AGG	7	34	6	1	0	28.6429	1.11469e-39	3.8882e-42	0	3	AAVS1_site_11	3	28	0	0	7.94769e-40	5.50788e-39	staggered	0	6	22	3	0	0	0	AAVS1_site_11
chr1	67380750	67380769	20	*	67380752	67380752	1	antisense	TGGAAAAGAGGAGAGAGGCC	TGG	6	22	19	1	0	18.8225	6.13106e-23	1.74097e-25	0.00200803	3	AAVS1_site_11	4	3	0	1	0.00833151	0.0124485	blunt	0	0	3	4	0	0	0	AAVS1_site_11
chr1	67962312	67962331	20	*	67962314	67962314	1	antisense	GATGAGAGGTGAGAGATATC	AGG	6	247	209	0	0	405.911	0	0	0	3	AAVS1_site_11	15	38	0	0	1.86351e-57	1.82145e-56	staggered	0	1	37	15	0	0	0	AAVS1_site_11
chr1	68001298	68001317	20	*	68001300	68001300	1	antisense	GGAGGGTGAGGAGAGATGGA	GGG	5	6	5	0	0	11.4572	2.8029e-07	5.30563e-10	0.00429975	3	AAVS1_site_11	0	1	0	0	0.0242129	0.030636	blunt	0	0	1	0	0	0	0	AAVS1_site_11
chr1	68233861	68233880	20	*	68233863	68233863	1	antisense	AGTAGAGGAGGAGAGAGGAC	TGG	6	5	4	0	0	9.82044	3.703e-06	6.57818e-09	0.00945111	3	AAVS1_site_11	0	0	0	0	0.125527	0.126412	blunt	0	0	0	0	0	0	0	AAVS1_site_11
chr1	68387538	68387557	20	*	68387540	68387540	1	antisense	GGAGAAGAAGGAGAAATGGA	GGG	6	27	17	0	0	45.8287	3.90511e-38	1.33354e-40	0.0014556	3	AAVS1_site_11	0	9	0	0	6.34346e-11	1.82317e-10	staggered	2	3	4	0	0	0	0	AAVS1_site_11
chr1	70362262	70362281	20	*	70362278	70362278	1	sense	GAAGAAGGAGAAAAAATGCC	AGG	6	38	38	0	0	63.8328	1.86351e-57	7.61487e-60	0.00174672	3	AAVS1_site_11	0	0	0	0	0.125527	0.126412	blunt	0	0	0	0	0	0	0	AAVS1_site_11
chr1	70410965	70410984	20	*	70410981	70410981	1	sense	CCTGAGGTCACAGAGACGCC	CGG	7	10	8	0	0	18.0041	3.2166e-12	7.26637e-15	0.00554401	3	AAVS1_site_11	0	2	0	0	0.00357961	0.00536979	staggered	0	0	2	0	0	0	0	AAVS1_site_11
chr1	70655579	70655598	20	*	70655595	70655595	1	sense	AGAGAGGGAAGAGATATGCT	AGG	5	28	9	0	0	47.4655	7.94769e-40	2.78454e-42	0	3	AAVS1_site_11	8	19	0	0	3.50716e-25	1.67953e-24	staggered	1	1	17	8	0	0	0	AAVS1_site_11
chr1	70686547	70686566	20	*	70686549	70686549	1	antisense	AGGGAGTGAGAAGAGATGCT	GGG	5	268	208	1	0	220.141	0	0	0	3	AAVS1_site_11	1	59	0	0	9.56445e-98	1.85198e-96	staggered	1	4	54	1	0	0	0	AAVS1_site_11
chr1	72347127	72347146	20	*	72347143	72347143	1	sense	CAGAAAGGAGGAGAAAAGCC	AGG	7	12	5	0	0	21.2776	6.55459e-15	1.58801e-17	0.0046332	3	AAVS1_site_11	0	6	0	0	2.8029e-07	6.5064e-07	staggered	0	2	4	0	0	0	0	AAVS1_site_11
chr1	73770963	73770982	20	*	73770979	73770979	1	sense	GTAGAGGATGGGGAGATGAT	AGG	7	191	140	0	0	314.254	0	0	0	3	AAVS1_site_11	5	47	0	0	2.95711e-74	3.94189e-73	staggered	0	0	47	5	0	0	0	AAVS1_site_11
chr1	74742821	74742840	20	*	74742837	74742837	1	sense	GAGGAGGTAGGAGAAATACC	TGG	5	296	253	0	0	486.112	0	0	0	3	AAVS1_site_11	79	42	0	0	7.95925e-65	9.06999e-64	blunt	0	0	42	79	0	0	0	AAVS1_site_11
chr1	75277609	75277628	20	*	75277625	75277625	1	sense	AATGTAGGAAAAGAGATGAC	AGG	7	26	20	1	0	22.096	2.76216e-28	8.49819e-31	0.00128866	3	AAVS1_site_11	0	6	0	0	2.8029e-07	6.5064e-07	staggered	0	0	6	0	0	0	0	AAVS1_site_11
chr1	75280765	75280784	20	*	75280767	75280767	1	antisense	AGGCAGGAAGGAGAAATGCA	TGG	6	62	57	0	0	103.115	8.72179e-104	4.88661e-106	0	3	AAVS1_site_11	0	5	0	0	3.703e-06	7.89083e-06	staggered	1	1	3	0	0	0	0	AAVS1_site_11
chr1	77026218	77026237	20	*	77026234	77026234	1	sense	TATGATTAAGGAGAGAGTCC	TGG	7	7	6	0	0	13.0939	1.88927e-08	3.72414e-11	0.00556793	3	AAVS1_site_11	0	0	0	0	0.125527	0.126412	blunt	0	0	0	0	0	0	0	AAVS1_site_11
chr1	80964300	80964319	20	*	80964316	80964316	1	sense	AAAGAGGGAGGAGAGAGACC	AGG	5	63	63	0	0	104.751	8.19689e-106	4.6363e-108	0	3	AAVS1_site_11	1	0	0	0	0.125527	0.126412	blunt	0	0	0	1	0	0	0	AAVS1_site_11
chr1	81414379	81414398	20	*	81414395	81414395	1	sense	AGTAAATGAGAAGAGAGGCC	TGG	6	67	56	0	0	111.298	5.50195e-114	3.29746e-116	0	3	AAVS1_site_11	7	11	0	0	1.50647e-13	4.8333e-13	staggered	0	1	10	7	0	0	0	AAVS1_site_11
chr1	81557044	81557063	20	*	81557060	81557060	1	sense	GAAGAAGAAGAAGAGATGTG	TGG	7	27	18	1	0	22.9144	1.16216e-29	3.6359e-32	0.00132802	3	AAVS1_site_11	0	7	0	0	1.88927e-08	4.75479e-08	staggered	0	0	7	0	0	0	0	AAVS1_site_11
chr1	83041921	83041940	20	*	83041923	83041923	1	antisense	CATTAAGGAGAAGAGAGGCC	AGG	6	36	28	0	0	60.5594	7.79387e-54	3.09528e-56	0.00169779	3	AAVS1_site_11	11	8	0	0	1.14761e-09	3.07449e-09	blunt	0	0	8	11	0	0	0	AAVS1_site_11
chr1	83583638	83583657	20	*	83583654	83583654	1	sense	CCTAAGAGTGGAGAGATGCT	GGG	6	66	55	0	0	109.662	6.21444e-112	3.66341e-114	0	3	AAVS1_site_11	1	11	0	0	1.50647e-13	4.8333e-13	staggered	0	1	10	1	0	0	0	AAVS1_site_11
chr1	83717659	83717678	20	*	83717661	83717661	1	antisense	AATGAGGTGGTATAGATGCC	TGG	6	54	43	0	0	90.0207	8.02748e-88	4.07613e-90	0	3	AAVS1_site_11	1	11	0	0	1.50647e-13	4.8333e-13	staggered	0	3	8	1	0	0	0	AAVS1_site_11
chr1	84775056	84775075	20	*	84775072	84775072	1	sense	TGCCAGGGAGGAGAGTGCCC	TGG	6	16	10	1	1	13.9123	1.81405e-15	4.50348e-18	0.00172911	3	AAVS1_site_11	3	1	0	0	0.0242129	0.030636	blunt	0	0	1	3	0	0	0	AAVS1_site_11
chr1	84821815	84821834	20	*	84821831	84821831	1	sense	GTGAGGGGAGGAAAGACTCC	AGG	7	19	18	0	0	32.7348	3.50716e-25	1.02609e-27	0.00414079	3	AAVS1_site_11	0	1	0	0	0.0242129	0.030636	blunt	0	0	1	0	0	0	0	AAVS1_site_11
chr1	85344599	85344618	20	*	85344601	85344601	1	antisense	CTTAAGGAAGGAAAGATGAA	GGG	7	20	13	1	0	17.1858	2.27671e-20	6.19369e-23	0.00323974	3	AAVS1_site_11	0	7	0	0	1.88927e-08	4.75479e-08	staggered	0	0	7	0	0	0	0	AAVS1_site_11
chr1	85385935	85385954	20	*	85385951	85385951	1	sense	AGAGAGGGAAGGAAGATGCC	AGG	5	159	126	1	0	130.939	4.04729e-274	4.75523e-276	0	3	AAVS1_site_11	5	32	0	0	9.92705e-47	7.95166e-46	staggered	0	3	29	5	0	0	0	AAVS1_site_11
chr1	85619692	85619711	20	*	85619694	85619694	1	antisense	AGGGAGGTAGGGCAGATGCC	TGG	5	50	7	0	0	83.4737	5.0825e-80	2.47283e-82	0	3	AAVS1_site_11	5	42	0	0	7.95925e-65	9.06999e-64	staggered	0	8	34	5	0	0	0	AAVS1_site_11
chr1	85965599	85965618	20	*	85965615	85965615	1	sense	AGGGAGAGAAGAGAGATCCC	AGG	5	196	158	0	0	322.438	0	0	0	3	AAVS1_site_11	78	38	0	0	1.86351e-57	1.82145e-56	blunt	0	0	38	78	0	0	0	AAVS1_site_11
chr1	86914965	86914984	20	*	86914967	86914967	1	antisense	CCGGAGGCGAGAGAGACGCC	GGG	7	6	5	1	0	5.72859	4.19334e-05	7.07051e-08	0.00520021	3	AAVS1_site_11	0	1	0	0	0.0242129	0.030636	blunt	0	0	1	0	0	0	0	AAVS1_site_11
chr1	87260323	87260342	20	*	87260339	87260339	1	sense	GGTGAGATAGAAGAGATTCT	GGG	5	160	147	0	0	263.515	0	0	0	3	AAVS1_site_11	2	12	0	0	6.55459e-15	2.21955e-14	staggered	0	5	7	2	0	0	0	AAVS1_site_11
chr1	87309463	87309482	20	*	87309479	87309479	1	sense	AAAGAGAAAGGAGAGAGTCC	CGG	7	124	93	1	0	102.296	1.16561e-201	1.05185e-203	0	3	AAVS1_site_11	18	31	0	0	5.52721e-45	4.28329e-44	staggered	0	15	13	18	3	0	0	AAVS1_site_11
chr1	88550148	88550167	20	*	88550150	88550150	1	antisense	ATAGAGAAAGGAGAGAAGCC	AGG	6	47	42	0	0	78.5635	2.95711e-74	1.37235e-76	0.00101112	3	AAVS1_site_11	0	5	0	0	3.703e-06	7.89083e-06	staggered	0	1	4	0	0	0	0	AAVS1_site_11
chr1	89043937	89043956	20	*	89043953	89043953	1	sense	CCTGGGAGTGCAGAGATGCC	TGG	6	22	21	0	0	37.645	6.56405e-30	2.06504e-32	0.00200803	3	AAVS1_site_11	0	0	0	0	0.125527	0.126412	blunt	0	0	0	0	0	0	0	AAVS1_site_11
chr1	89610447	89610466	20	*	89610463	89610463	1	sense	CCTGAGAGTGCAGAGATGCC	CGG	5	231	208	0	0	379.724	0	0	0	3	AAVS1_site_11	0	23	0	0	1.60264e-31	9.13873e-31	staggered	0	1	22	0	0	0	0	AAVS1_site_11
chr1	89763308	89763327	20	*	89763310	89763310	1	antisense	AGGCAACGAGGAGAGATGTC	GGG	6	12	9	0	0	21.2776	6.55459e-15	1.58801e-17	0.00203666	3	AAVS1_site_11	0	2	0	0	0.00357961	0.00536979	staggered	0	0	2	0	0	0	0	AAVS1_site_11
chr1	90592243	90592262	20	*	90592245	90592245	1	antisense	GCTGAGGGTGCAGAGATCTC	AGG	5	12	10	0	0	21.2776	6.55459e-15	1.58801e-17	0	3	AAVS1_site_11	5	2	0	0	0.00357961	0.00536979	blunt	0	0	2	5	0	0	0	AAVS1_site_11
chr1	91175238	91175257	20	*	91175254	91175254	1	sense	TTAGAGGAAGGAGAGGTGCC	AGG	5	126	124	1	0	103.933	1.07046e-205	9.86238e-208	0	3	AAVS1_site_11	5	2	0	0	0.00357961	0.00536979	blunt	0	0	2	5	0	0	0	AAVS1_site_11
chr1	92278354	92278373	20	*	92278356	92278356	1	antisense	GATGAAGTAGGAGAGGTGAC	GGG	5	19	3	0	0	32.7348	3.50716e-25	1.02609e-27	0	3	AAVS1_site_11	3	15	0	0	3.63834e-19	1.45067e-18	staggered	1	0	14	3	0	0	0	AAVS1_site_11
chr1	92485111	92485130	20	*	92485127	92485127	1	sense	GACCTGGGAGAAAAGACGCC	TGG	7	7	5	0	0	13.0939	1.88927e-08	3.72414e-11	0.00556793	3	AAVS1_site_11	0	1	0	0	0.0242129	0.030636	blunt	0	0	1	0	0	0	0	AAVS1_site_11
chr1	93308185	93308204	20	*	93308187	93308187	1	antisense	GACACTGGAGTAGAGATGCA	AGG	7	6	6	0	0	11.4572	2.8029e-07	5.30563e-10	0.00520021	3	AAVS1_site_11	0	0	0	0	0.125527	0.126412	blunt	0	0	0	0	0	0	0	AAVS1_site_11
chr1	93434251	93434270	20	*	93434253	93434253	1	antisense	GCTGAGGAAGCAGAGATGTC	AGG	4	639	518	0	0	1047.51	0	0	0	3	AAVS1_site_11	18	120	0	0	4.33126e-230	3.36379e-228	staggered	0	0	119	18	1	0	0	AAVS1_site_11
chr1	93591849	93591868	20	*	93591851	93591851	1	antisense	GCTTCGGGAGGAGAGAGGGC	AGG	5	22	22	0	0	37.645	6.56405e-30	2.06504e-32	0	3	AAVS1_site_11	0	0	0	0	0.125527	0.126412	blunt	0	0	0	0	0	0	0	AAVS1_site_11
chr1	93598795	93598814	20	*	93598811	93598811	1	sense	ATGGGAGGAGGACAGATGTC	TGG	7	98	88	0	0	162.037	2.34005e-180	1.92971e-182	0	3	AAVS1_site_11	5	9	0	0	6.34346e-11	1.82317e-10	staggered	0	1	8	5	0	0	0	AAVS1_site_11
chr1	94375431	94375450	20	*	94375447	94375447	1	sense	GAGGAGGTGGAAGAAATACC	TGG	7	12	10	1	0	10.6388	6.08565e-11	1.3511e-13	0.0046332	3	AAVS1_site_11	3	2	0	1	0.0357036	0.0449678	blunt	0	0	2	3	0	0	0	AAVS1_site_11
chr1	95609840	95609859	20	*	95609856	95609856	1	sense	GCATGAGGAGGAGAAGTGCC	AGG	7	38	34	0	0	63.8328	1.86351e-57	7.61487e-60	0	3	AAVS1_site_11	0	4	0	0	4.29177e-05	8.24541e-05	staggered	0	0	4	0	0	0	0	AAVS1_site_11
chr1	95853342	95853361	20	*	95853344	95853344	1	antisense	CCTGAGAGTGCAGAAATGCC	TGG	6	5	4	2	0	3.27348	0.00283648	4.28783e-06	0.00945111	3	AAVS1_site_11	0	1	0	1	0.125306	0.126412	blunt	0	0	1	0	0	0	0	AAVS1_site_11
chr1	96159172	96159191	20	*	96159174	96159174	1	antisense	GGAATAGGAAGAGAGATGCT	TGG	6	24	24	0	0	40.9185	3.76266e-33	1.22363e-35	0.00208623	3	AAVS1_site_11	0	0	0	0	0.125527	0.126412	blunt	0	0	0	0	0	0	0	AAVS1_site_11
chr1	96711761	96711780	20	*	96711777	96711777	1	sense	GATGAGGTCATAGAGATGAC	GGG	6	104	99	0	0	171.858	9.90601e-194	8.64346e-196	0	3	AAVS1_site_11	0	4	0	0	4.29177e-05	8.24541e-05	staggered	0	0	4	0	0	0	0	AAVS1_site_11
chr1	96843750	96843769	20	*	96843752	96843752	1	antisense	GGGGAGGGATGAGAGATGCA	GGG	3	216	175	0	0	355.173	0	0	0	3	AAVS1_site_11	0	37	0	0	1.22049e-55	1.13695e-54	staggered	0	0	37	0	0	0	0	AAVS1_site_11
chr1	98524815	98524834	20	*	98524831	98524831	1	sense	CAAGGGGGAGGAGAGGTGCC	AGG	5	9	5	0	0	16.3674	6.34346e-11	1.36716e-13	0.000670241	3	AAVS1_site_11	1	4	0	0	4.29177e-05	8.24541e-05	staggered	0	0	4	1	0	0	0	AAVS1_site_11
chr1	99051804	99051823	20	*	99051806	99051806	1	antisense	ACTGAGAGAGGTGAGATGCA	TGG	5	211	166	1	0	173.494	0	0	0	3	AAVS1_site_11	1	44	0	0	1.43445e-68	1.74901e-67	staggered	0	1	32	1	11	0	0	AAVS1_site_11
chr1	99087393	99087412	20	*	99087409	99087409	1	sense	AATGAAGTCAGAGAGAGGCC	AGG	7	27	15	0	0	45.8287	3.90511e-38	1.33354e-40	0.00132802	3	AAVS1_site_11	4	11	0	0	1.50647e-13	4.8333e-13	staggered	0	4	7	4	0	0	0	AAVS1_site_11
chr1	100538455	100538474	20	*	100538457	100538457	1	antisense	GTCTCAGGGGGAGGGATGCC	GGG	7	22	21	0	0	37.645	6.56405e-30	2.06504e-32	0.00229621	3	AAVS1_site_11	0	0	0	0	0.125527	0.126412	blunt	0	0	0	0	0	0	0	AAVS1_site_11
chr1	100981891	100981910	20	*	100981907	100981907	1	sense	ACTAGGAGAGAAGAGATGCT	AGG	7	37	20	0	0	62.1961	1.22049e-55	4.93128e-58	0	3	AAVS1_site_11	2	17	0	0	3.95732e-22	1.7262e-21	staggered	0	0	17	2	0	0	0	AAVS1_site_11
chr1	101158960	101158979	20	*	101158962	101158962	1	antisense	GGAGACGAAGAAGAAATGCA	TGG	6	5	5	1	0	4.91022	0.000279749	4.51534e-07	0.00945111	3	AAVS1_site_11	0	0	0	0	0.125527	0.126412	blunt	0	0	0	0	0	0	0	AAVS1_site_11
chr1	101286526	101286545	20	*	101286542	101286542	1	sense	GATGTTAGAGGAGAGAGGCC	TGG	5	82	80	0	0	135.849	1.75004e-145	1.231e-147	0	3	AAVS1_site_11	0	1	0	0	0.0242129	0.030636	blunt	0	0	1	0	0	0	0	AAVS1_site_11
chr1	102746714	102746733	20	*	102746730	102746730	1	sense	GAGGAGGTGGGAGAAATACC	TGG	6	57	42	0	0	94.9309	9.38095e-94	4.9741e-96	0	3	AAVS1_site_11	8	15	0	0	3.63834e-19	1.45067e-18	staggered	0	0	15	8	0	0	0	AAVS1_site_11
chr1	105301869	105301888	20	*	105301871	105301871	1	antisense	AGTGAGGTGAGACAGATGCG	CGG	6	43	35	0	0	72.0165	1.08031e-66	4.7218e-69	0.000949668	3	AAVS1_site_11	0	7	0	0	1.88927e-08	4.75479e-08	staggered	1	1	5	0	0	0	0	AAVS1_site_11
chr1	106510749	106510768	20	*	106510765	106510765	1	sense	AGAGAGGGAAAGGAGATGCC	AGG	5	101	59	0	0	166.947	5.02857e-187	4.25622e-189	0	3	AAVS1_site_11	10	42	0	0	7.95925e-65	9.06999e-64	staggered	0	0	42	10	0	0	0	AAVS1_site_11
chr1	108048585	108048604	20	*	108048601	108048601	1	sense	CATGGAGGAGGAGAAATACC	TGG	6	243	214	0	0	399.364	0	0	0	3	AAVS1_site_11	27	29	0	0	1.56541e-41	1.13207e-40	staggered	1	0	28	27	0	0	0	AAVS1_site_11
chr1	108123357	108123376	20	*	108123359	108123359	1	antisense	GGCCAGGAGGGAGAGATGAC	GGG	5	6	3	2	0	3.81906	0.000630828	9.73954e-07	0.00429975	3	AAVS1_site_11	0	2	0	0	0.00357961	0.00536979	staggered	0	0	2	0	0	0	0	AAVS1_site_11
chr1	108529977	108529996	20	*	108529979	108529979	1	antisense	GATGAGGTCAGAGAGATAAC	AGG	6	169	131	0	0	278.246	0	0	0	3	AAVS1_site_11	19	38	0	0	1.86351e-57	1.82145e-56	staggered	0	0	38	19	0	0	0	AAVS1_site_11
chr1	108568956	108568975	20	*	108568972	108568972	1	sense	GGGAGGAGAGGACAGATATC	AGG	7	8	7	0	0	14.7307	1.14761e-09	2.37998e-12	0.00487508	3	AAVS1_site_11	0	0	0	0	0.125527	0.126412	blunt	0	0	0	0	0	0	0	AAVS1_site_11
chr1	108846959	108846978	20	*	108846961	108846961	1	antisense	AGAGAGGAAGGGAAGAGGCT	TGG	7	28	25	1	0	23.7327	4.72719e-31	1.50593e-33	0.00136426	3	AAVS1_site_11	3	3	0	1	0.00833151	0.0124485	blunt	0	1	2	3	0	0	0	AAVS1_site_11
chr1	109484581	109484600	20	*	109484583	109484583	1	antisense	AGGGAGGGAGGATAGATGGA	TGG	5	12	4	0	0	21.2776	6.55459e-15	1.58801e-17	0	3	AAVS1_site_11	0	3	0	0	0.000428023	0.000738166	staggered	0	0	3	0	0	0	0	AAVS1_site_11
chr1	109502289	109502308	20	*	109502305	109502305	1	sense	GACTGGGGGGAAGAGAGGCC	AGG	7	29	27	0	0	49.1022	1.56541e-41	5.58344e-44	0.00140845	3	AAVS1_site_11	1	1	0	0	0.0242129	0.030636	blunt	0	0	1	1	0	0	0	AAVS1_site_11
chr1	109509097	109509116	20	*	109509113	109509113	1	sense	GGCTAGGAGAGAGAGATGCT	GGG	6	57	52	1	0	47.4655	2.96596e-76	1.41292e-78	0	3	AAVS1_site_11	2	4	0	0	4.29177e-05	8.24541e-05	staggered	0	0	4	2	0	0	0	AAVS1_site_11
chr1	109530013	109530032	20	*	109530015	109530015	1	antisense	CTGTGGGGTGGAGAGATGGC	AGG	7	93	70	0	0	153.854	2.48413e-169	1.93554e-171	0	3	AAVS1_site_11	2	0	0	0	0.125527	0.126412	blunt	0	0	0	2	0	0	0	AAVS1_site_11
chr1	109539484	109539503	20	*	109539486	109539486	1	antisense	GAGAAGATAGGAGAGATGCA	TGG	6	10	5	2	0	6.00138	5.57883e-07	1.05183e-09	0.00188947	3	AAVS1_site_11	0	2	0	0	0.00357961	0.00536979	staggered	0	0	2	0	0	0	0	AAVS1_site_11
chr1	109623295	109623314	20	*	109623311	109623311	1	sense	GAGGTAGGTAGAGACATGCC	CGG	7	6	6	3	0	2.86429	0.00371641	5.61085e-06	0.00520021	3	AAVS1_site_11	0	0	0	0	0.125527	0.126412	blunt	0	0	0	0	0	0	0	AAVS1_site_11
chr1	109715042	109715061	20	*	109715058	109715058	1	sense	GGTAAAGGAGGAGTGATATG	GGG	6	8	3	1	0	7.36533	6.77103e-07	1.26534e-09	0.00302376	3	AAVS1_site_11	0	1	0	0	0.0242129	0.030636	blunt	0	0	1	0	0	0	0	AAVS1_site_11
chr1	109918287	109918306	20	*	109918303	109918303	1	sense	GGAGGGGGAGGAGAGAAGTC	AGG	4	428	120	0	0	702.161	0	0	0	3	AAVS1_site_11	59	307	0	0	0	0	staggered	0	2	305	59	0	0	0	AAVS1_site_11
chr1	109923227	109923246	20	*	109923229	109923229	1	antisense	GATGAGGGGAGACAGAGGCC	GGG	5	343	333	2	0	187.679	0	0	0	3	AAVS1_site_11	44	9	0	0	6.34346e-11	1.82317e-10	blunt	0	1	8	44	0	0	0	AAVS1_site_11
chr1	110057533	110057552	20	*	110057549	110057549	1	sense	AGTATTGGAGGAGAGATTGC	TGG	6	28	28	0	0	47.4655	7.94769e-40	2.78454e-42	0.00149031	3	AAVS1_site_11	6	0	0	0	0.125527	0.126412	blunt	0	0	0	6	0	0	0	AAVS1_site_11
chr1	111348646	111348665	20	*	111348648	111348648	1	antisense	CAAAAGGGAGGAGACATACC	TGG	6	47	45	0	0	78.5635	2.95711e-74	1.37235e-76	0.00101112	3	AAVS1_site_11	10	2	0	0	0.00357961	0.00536979	blunt	0	0	2	10	0	0	0	AAVS1_site_11
chr1	111723398	111723417	20	*	111723414	111723414	1	sense	AGAAAGGGAGGAGGGAGACC	AGG	6	16	16	1	0	13.9123	1.81405e-15	4.50348e-18	0.00172911	3	AAVS1_site_11	4	0	0	0	0.125527	0.126412	blunt	0	0	0	4	0	0	0	AAVS1_site_11
chr1	112030502	112030521	20	*	112030518	112030518	1	sense	GGGGAGGGAGAAAAGATTAG	AGG	6	8	7	0	0	14.7307	1.14761e-09	2.37998e-12	0.00302376	3	AAVS1_site_11	0	0	0	0	0.125527	0.126412	blunt	0	0	0	0	0	0	0	AAVS1_site_11
chr1	112134642	112134661	20	*	112134644	112134644	1	antisense	GGGAGGAGAGAAGAGAACCC	TGG	7	9	5	1	0	8.1837	7.4463e-08	1.45573e-10	0.00524246	3	AAVS1_site_11	2	3	0	0	0.000428023	0.000738166	staggered	0	1	2	2	0	0	0	AAVS1_site_11
chr1	112304981	112305000	20	*	112304997	112304997	1	sense	TTAGAGAGAGGATTAATGCC	AGG	7	14	13	2	0	8.1837	1.38939e-10	2.98469e-13	0.00524017	3	AAVS1_site_11	0	1	0	1	0.125306	0.126412	blunt	0	0	1	0	0	0	0	AAVS1_site_11
chr1	112376787	112376806	20	*	112376789	112376789	1	antisense	GCTAAGGCAGGAGGAATGCC	TGG	5	8	7	0	0	14.7307	1.14761e-09	2.37998e-12	0.00195695	3	AAVS1_site_11	0	1	0	0	0.0242129	0.030636	blunt	0	0	1	0	0	0	0	AAVS1_site_11
chr1	112825101	112825120	20	*	112825117	112825117	1	sense	AGAGAGGGTAGAGACATGGC	GGG	6	8	5	0	0	14.7307	1.14761e-09	2.37998e-12	0.00302376	3	AAVS1_site_11	0	2	0	0	0.00357961	0.00536979	staggered	0	0	2	0	0	0	0	AAVS1_site_11
chr1	113051490	113051509	20	*	113051506	113051506	1	sense	GCTGAGGCAGGAGAATTGCT	TGG	5	6	3	1	0	5.72859	4.19334e-05	7.07051e-08	0.00429975	3	AAVS1_site_11	0	1	0	0	0.0242129	0.030636	blunt	0	0	1	0	0	0	0	AAVS1_site_11
chr1	113178625	113178644	20	*	113178627	113178627	1	antisense	TTTGTGGAGGGAGAGATGTC	GGG	6	14	6	0	0	24.5511	1.01444e-17	2.62494e-20	0.00215401	3	AAVS1_site_11	1	6	0	0	2.8029e-07	6.5064e-07	staggered	0	1	5	1	0	0	0	AAVS1_site_11
chr1	113689607	113689626	20	*	113689623	113689623	1	sense	GGGCAGGGAGAAGGGATGCA	GGG	5	21	20	0	0	36.0083	2.58116e-28	7.96612e-31	0	3	AAVS1_site_11	0	1	0	0	0.0242129	0.030636	blunt	0	0	1	0	0	0	0	AAVS1_site_11
chr1	113922693	113922712	20	*	113922695	113922695	1	antisense	AGGGAGGGAGGAAGGATGTC	AGG	5	13	12	0	0	22.9144	2.66276e-16	6.66625e-19	0	3	AAVS1_site_11	0	1	0	0	0.0242129	0.030636	blunt	0	0	1	0	0	0	0	AAVS1_site_11
chr1	113931948	113931967	20	*	113931950	113931950	1	antisense	GGAGAGGAAGGGAAGATAAC	GGG	6	15	15	0	0	26.1878	3.63834e-19	9.68916e-22	0.00166945	3	AAVS1_site_11	0	0	0	0	0.125527	0.126412	blunt	0	0	0	0	0	0	0	AAVS1_site_11
chr1	114072243	114072262	20	*	114072259	114072259	1	sense	ACAGAGAAAGAAAAGATGCC	TGG	7	75	75	1	0	62.1961	1.0401e-107	5.96835e-110	0	3	AAVS1_site_11	0	0	0	0	0.125527	0.126412	blunt	0	0	0	0	0	0	0	AAVS1_site_11
chr1	114593165	114593184	20	*	114593167	114593167	1	antisense	AGTAAAGAAGGAGAAAAACC	AGG	7	20	10	0	0	34.3715	9.72782e-27	2.91727e-29	0.00323974	3	AAVS1_site_11	1	10	0	0	3.2166e-12	9.83423e-12	staggered	0	2	8	1	0	0	0	AAVS1_site_11
chr1	114606879	114606898	20	*	114606881	114606881	1	antisense	CCATGGGAAGGGGAGATGCC	TGG	7	67	58	0	0	111.298	5.50195e-114	3.29746e-116	0	3	AAVS1_site_11	0	8	0	0	1.14761e-09	3.07449e-09	staggered	0	0	8	0	0	0	0	AAVS1_site_11
chr1	114677751	114677770	20	*	114677753	114677753	1	antisense	GGGAGGGAGGGAGCGATCCC	TGG	7	10	7	0	0	18.0041	3.2166e-12	7.26637e-15	0.00554401	3	AAVS1_site_11	7	3	0	0	0.000428023	0.000738166	blunt	0	0	3	7	0	0	0	AAVS1_site_11
chr1	114901907	114901926	20	*	114901923	114901923	1	sense	GGTGAAGAGAAAAGGATGCC	TGG	7	88	54	1	1	72.8349	1.3731e-131	9.10796e-134	0	3	AAVS1_site_11	2	34	0	0	2.93814e-50	2.49028e-49	staggered	0	1	33	2	0	0	0	AAVS1_site_11
chr1	115159707	115159726	20	*	115159723	115159723	1	sense	GGAGAGGGACAGAAGATGCT	AGG	6	7	6	0	0	13.0939	1.88927e-08	3.72414e-11	0.00411184	3	AAVS1_site_11	0	1	0	0	0.0242129	0.030636	blunt	0	0	1	0	0	0	0	AAVS1_site_11
chr1	115762627	115762646	20	*	115762629	115762629	1	antisense	AAAGAGGAAGGAGACATGCA	AGG	6	15	12	1	0	13.0939	2.68234e-14	6.44863e-17	0.00166945	3	AAVS1_site_11	0	0	0	0	0.125527	0.126412	blunt	0	0	0	0	0	0	0	AAVS1_site_11
chr1	116658799	116658818	20	*	116658801	116658801	1	antisense	TCTACTGGGGGAGAGAGGCC	AGG	7	10	4	0	0	18.0041	3.2166e-12	7.26637e-15	0.00554401	3	AAVS1_site_11	0	5	0	3	0.0126859	0.0189506	blunt	0	4	1	0	0	0	0	AAVS1_site_11
chr1	116719794	116719813	20	*	116719796	116719796	1	antisense	AGGAAGAGAGGGGAGATGTC	AGG	6	163	162	0	0	268.425	0	0	0	3	AAVS1_site_11	0	0	0	0	0.125527	0.126412	blunt	0	0	0	0	0	0	0	AAVS1_site_11
chr1	116871664	116871683	20	*	116871680	116871680	1	sense	AGAAAGGGAGGGGAGATGGT	GGG	6	19	17	0	0	32.7348	3.50716e-25	1.02609e-27	0.001875	3	AAVS1_site_11	1	0	0	0	0.125527	0.126412	blunt	0	0	0	1	0	0	0	AAVS1_site_11
chr1	117876263	117876282	20	*	117876265	117876265	1	antisense	AGAGAGGGAAGGGAGGTGCC	AGG	5	70	37	1	0	58.1043	9.06205e-99	4.95102e-101	0	3	AAVS1_site_11	7	33	0	0	1.73204e-48	1.44068e-47	staggered	0	0	33	7	0	0	0	AAVS1_site_11
chr1	117973849	117973868	20	*	117973851	117973851	1	antisense	AGAGGGGAACAAGAGATGCC	GGG	6	14	14	0	0	24.5511	1.01444e-17	2.62494e-20	0.00215401	3	AAVS1_site_11	0	0	0	0	0.125527	0.126412	blunt	0	0	0	0	0	0	0	AAVS1_site_11
chr1	118195486	118195505	20	*	118195488	118195488	1	antisense	AGGGAGGGAGAAGAGATTAT	GGG	6	98	98	0	0	162.037	2.34005e-180	1.92971e-182	0	3	AAVS1_site_11	2	0	0	0	0.125527	0.126412	blunt	0	0	0	2	0	0	0	AAVS1_site_11
chr1	118228927	118228946	20	*	118228929	118228929	1	antisense	GAGGAGGTGGGAGAAATACC	TGG	6	69	44	0	0	114.572	4.13135e-118	2.54809e-120	0	3	AAVS1_site_11	20	25	0	0	8.50733e-35	5.23106e-34	staggered	2	0	23	20	0	0	0	AAVS1_site_11
chr1	118261572	118261591	20	*	118261574	118261574	1	antisense	AATGAGGCCAGAGAGATTTC	TGG	7	5	5	3	0	2.45511	0.0126859	1.88127e-05	0.00842302	3	AAVS1_site_11	0	0	0	0	0.125527	0.126412	blunt	0	0	0	0	0	0	0	AAVS1_site_11
chr1	119080690	119080709	20	*	119080706	119080706	1	sense	CATGGCAGGGGAGACATGCC	AGG	7	17	10	0	0	29.4613	3.95732e-22	1.10287e-24	0.00485437	3	AAVS1_site_11	0	7	0	0	1.88927e-08	4.75479e-08	staggered	3	1	3	0	0	0	0	AAVS1_site_11
chr1	119175689	119175708	20	*	119175691	119175691	1	antisense	GAGGAGGTGGGAGAAATACC	TGG	6	68	53	1	0	56.4675	3.10404e-95	1.65847e-97	0	3	AAVS1_site_11	20	15	0	0	3.63834e-19	1.45067e-18	blunt	1	1	13	20	0	0	0	AAVS1_site_11
chr1	119480431	119480450	20	*	119480447	119480447	1	sense	AGGAAGGAAGGAAAGATGGA	AGG	7	6	4	2	0	3.81906	0.000630828	9.73954e-07	0.00520021	3	AAVS1_site_11	0	1	0	0	0.0242129	0.030636	blunt	0	0	1	0	0	0	0	AAVS1_site_11
chr1	119510508	119510527	20	*	119510510	119510510	1	antisense	GAGGAGGGGAGAGATATACC	AGG	6	105	45	2	0	57.8315	1.90009e-145	1.33576e-147	0	3	AAVS1_site_11	19	60	0	0	9.42364e-100	1.88078e-98	staggered	0	0	60	19	0	0	0	AAVS1_site_11
chr1	119711887	119711906	20	*	119711903	119711903	1	sense	GAGGAGGAGGAGGAGATGAC	TGG	7	12	5	1	0	10.6388	6.08565e-11	1.3511e-13	0.0046332	3	AAVS1_site_11	0	6	0	0	2.8029e-07	6.5064e-07	staggered	0	0	6	0	0	0	0	AAVS1_site_11
chr1	119738331	119738350	20	*	119738333	119738333	1	antisense	ATGGAGGGGGCAGAGAGGCC	TGG	6	75	70	1	0	62.1961	1.0401e-107	5.96835e-110	0	3	AAVS1_site_11	4	4	0	0	4.29177e-05	8.24541e-05	blunt	0	0	4	4	0	0	0	AAVS1_site_11
chr1	119793794	119793813	20	*	119793810	119793810	1	sense	AGTGGGGGAGAAGAGTGTCC	AGG	6	46	46	2	0	25.6423	5.7199e-50	2.19096e-52	0.000999001	3	AAVS1_site_11	9	0	0	0	0.125527	0.126412	blunt	0	0	0	9	0	0	0	AAVS1_site_11
chr1	119866768	119866787	20	*	119866784	119866784	1	sense	CTTGAGGGAAGAGAGATAAA	TGG	6	112	88	1	0	92.4758	9.82028e-178	8.02574e-180	0	3	AAVS1_site_11	2	24	0	0	3.76266e-33	2.22e-32	staggered	0	0	20	2	4	0	0	AAVS1_site_11
chr1	119961425	119961444	20	*	119961441	119961441	1	sense	TTTGAGTAGGAAAAGATGCC	TGG	7	5	5	0	0	9.82044	3.703e-06	6.57818e-09	0.00842302	3	AAVS1_site_11	0	0	0	0	0.125527	0.126412	blunt	0	0	0	0	0	0	0	AAVS1_site_11
chr1	145962612	145962631	20	*	145962628	145962628	1	sense	GGCTCGGGAGGAGAGAAGCT	TGG	5	26	22	0	0	44.192	1.85491e-36	6.23379e-39	0	3	AAVS1_site_11	0	4	0	0	4.29177e-05	8.24541e-05	staggered	0	0	4	0	0	0	0	AAVS1_site_11
chr1	147696967	147696986	20	*	147696983	147696983	1	sense	GGAAAGGGAGAAGAGTTGCT	AGG	5	38	29	0	0	63.8328	1.86351e-57	7.61487e-60	0	3	AAVS1_site_11	3	9	0	0	6.34346e-11	1.82317e-10	staggered	0	0	9	3	0	0	0	AAVS1_site_11
chr1	147909060	147909079	20	*	147909076	147909076	1	sense	GGGGAGAAAGTAGAGACCCC	CGG	6	36	31	0	0	60.5594	7.79387e-54	3.09528e-56	0.00169779	3	AAVS1_site_11	10	5	0	0	3.703e-06	7.89083e-06	blunt	0	0	5	10	0	0	0	AAVS1_site_11
chr1	148148838	148148857	20	*	148148854	148148854	1	sense	CCAGGAGGAGGAGAGGCGCC	AGG	7	25	24	0	0	42.5552	8.50733e-35	2.80582e-37	0.00250627	3	AAVS1_site_11	0	0	0	0	0.125527	0.126412	blunt	0	0	0	0	0	0	0	AAVS1_site_11
chr1	149944471	149944490	20	*	149944473	149944473	1	antisense	TGATGCTGAGGAGAGATTCC	TGG	7	6	4	1	0	5.72859	4.19334e-05	7.07051e-08	0.00520021	3	AAVS1_site_11	0	1	0	0	0.0242129	0.030636	blunt	1	0	0	0	0	0	0	AAVS1_site_11
chr1	150797272	150797291	20	*	150797288	150797288	1	sense	GGTGTAGTGGGAGAGATGTC	TGG	5	34	23	0	0	57.2859	2.93814e-50	1.12725e-52	0	3	AAVS1_site_11	2	11	0	0	1.50647e-13	4.8333e-13	staggered	0	0	11	2	0	0	0	AAVS1_site_11
chr1	150982123	150982142	20	*	150982139	150982139	1	sense	TTCCTGGGAGAAGAGATGCT	GGG	7	353	296	2	0	193.135	0	0	0	3	AAVS1_site_11	2	55	0	1	6.80233e-73	9.03394e-72	staggered	0	2	53	2	0	0	0	AAVS1_site_11
chr1	151138411	151138430	20	*	151138427	151138427	1	sense	GGGCAGAGGGAGCAGATGCC	TGG	7	24	17	3	0	10.2296	2.91174e-18	7.70576e-21	0.00245098	3	AAVS1_site_11	0	7	0	0	1.88927e-08	4.75479e-08	staggered	0	0	7	0	0	0	0	AAVS1_site_11
chr1	151365940	151365959	20	*	151365956	151365956	1	sense	GGAGGGAGAGAATAGATGCC	CGG	5	491	401	1	0	402.638	0	0	0	3	AAVS1_site_11	2	90	0	0	9.04782e-163	3.80274e-161	staggered	2	11	77	2	0	0	0	AAVS1_site_11
chr1	151698541	151698560	20	*	151698557	151698557	1	sense	GGAGGGAGAAGAGAGATAGT	GGG	7	13	13	1	0	11.4572	4.93064e-12	1.10542e-14	0.00495868	3	AAVS1_site_11	3	0	0	0	0.125527	0.126412	blunt	0	0	0	3	0	0	0	AAVS1_site_11
chr1	152688095	152688114	20	*	152688111	152688111	1	sense	TGTGAGGGGGGAGAAGTGCC	AGG	4	47	44	0	0	78.5635	2.95711e-74	1.37235e-76	0	3	AAVS1_site_11	11	3	0	0	0.000428023	0.000738166	blunt	0	0	3	11	0	0	0	AAVS1_site_11
chr1	152870397	152870416	20	*	152870399	152870399	1	antisense	AGAAAGGGAGGAAAGATAAA	CGG	7	53	52	1	0	44.192	1.45531e-69	6.54153e-72	0	3	AAVS1_site_11	0	1	0	0	0.0242129	0.030636	blunt	0	0	1	0	0	0	0	AAVS1_site_11
chr1	152942529	152942548	20	*	152942531	152942531	1	antisense	GGAGAGGAGGGAGTGATGTC	AGG	5	131	99	0	0	216.05	1.27286e-255	1.39598e-257	0	3	AAVS1_site_11	6	32	0	0	9.92705e-47	7.95166e-46	staggered	0	0	32	6	0	0	0	AAVS1_site_11
chr1	153245620	153245639	20	*	153245622	153245622	1	antisense	GGTGGGCGAAGAGAGACTCC	AGG	5	15	8	0	0	26.1878	3.63834e-19	9.68916e-22	0	3	AAVS1_site_11	0	7	0	0	1.88927e-08	4.75479e-08	staggered	0	0	7	0	0	0	0	AAVS1_site_11
chr1	153293082	153293101	20	*	153293098	153293098	1	sense	GGTAAGGGGGAAGGATGGCC	TGG	7	7	4	2	0	4.36464	0.000125482	2.05613e-07	0.00556793	3	AAVS1_site_11	0	1	0	0	0.0242129	0.030636	blunt	0	0	1	0	0	0	0	AAVS1_site_11
chr1	153615791	153615810	20	*	153615807	153615807	1	sense	AGTGTGGGAGCAGAAAGGCC	AGG	5	40	38	0	0	67.1063	4.03675e-61	1.69567e-63	0	3	AAVS1_site_11	6	2	0	0	0.00357961	0.00536979	blunt	0	0	2	6	0	0	0	AAVS1_site_11
chr1	153627691	153627710	20	*	153627707	153627707	1	sense	GGTCAGGGAGAGGAGCTGCC	TGG	4	5	5	0	0	9.82044	3.703e-06	6.57818e-09	0.00642398	3	AAVS1_site_11	0	0	0	0	0.125527	0.126412	blunt	0	0	0	0	0	0	0	AAVS1_site_11
chr1	153629005	153629024	20	*	153629021	153629021	1	sense	TATGGGGAAGCAGAGATGTA	GGG	7	32	29	0	0	54.0124	9.92705e-47	3.71494e-49	0	3	AAVS1_site_11	0	3	0	0	0.000428023	0.000738166	staggered	0	1	2	0	0	0	0	AAVS1_site_11
chr1	153778461	153778480	20	*	153778463	153778463	1	antisense	GGAGAAGGGGAAGATATGCT	GGG	6	9	9	1	0	8.1837	7.4463e-08	1.45573e-10	0.00270392	3	AAVS1_site_11	0	0	0	0	0.125527	0.126412	blunt	0	0	0	0	0	0	0	AAVS1_site_11
chr1	154328180	154328199	20	*	154328196	154328196	1	sense	AGGCAAGGAGGGGAGATCCC	GGG	6	85	76	1	0	70.3798	5.30731e-126	3.41725e-128	0	3	AAVS1_site_11	8	8	0	0	1.14761e-09	3.07449e-09	blunt	1	0	7	8	0	0	0	AAVS1_site_11
chr1	154576379	154576398	20	*	154576395	154576395	1	sense	GGGAGGGGAAGAGAGAGGCC	TGG	5	94	53	1	0	77.7451	6.84217e-143	4.7593e-145	0	3	AAVS1_site_11	13	39	0	0	2.77594e-59	2.84564e-58	staggered	0	10	29	13	0	0	0	AAVS1_site_11
chr1	154746635	154746654	20	*	154746637	154746637	1	antisense	AACAAGAGAGGAGAGATGAG	AGG	7	141	117	1	0	116.209	2.163e-236	2.23196e-238	0	3	AAVS1_site_11	0	20	0	0	9.72782e-27	4.81005e-26	staggered	1	0	18	0	1	0	0	AAVS1_site_11
chr1	154870048	154870067	20	*	154870050	154870050	1	antisense	GGTGGGGGAGATTGGATGCC	TGG	5	7	3	0	0	13.0939	1.88927e-08	3.72414e-11	0.00253325	3	AAVS1_site_11	0	3	0	0	0.000428023	0.000738166	staggered	0	0	3	0	0	0	0	AAVS1_site_11
chr1	154879265	154879284	20	*	154879267	154879267	1	antisense	CGGGAGGCAGGAGAGGGGCC	TGG	5	5	5	1	0	4.91022	0.000279749	4.51534e-07	0.00767414	3	AAVS1_site_11	0	0	0	0	0.125527	0.126412	blunt	0	0	0	0	0	0	0	AAVS1_site_11
chr1	154929083	154929102	20	*	154929085	154929085	1	antisense	CTGGGGAGAGGAGAAACGCC	AGG	7	69	53	0	0	114.572	4.13135e-118	2.54809e-120	0	3	AAVS1_site_11	2	16	0	0	1.23269e-20	5.12365e-20	staggered	0	0	16	2	0	0	0	AAVS1_site_11
chr1	155013855	155013874	20	*	155013871	155013871	1	sense	GATGTGGGGGGAGGGATGCT	GGG	5	30	17	0	0	50.7389	2.98704e-43	1.08166e-45	0	3	AAVS1_site_11	0	13	0	0	2.66276e-16	9.5991e-16	staggered	0	0	13	0	0	0	0	AAVS1_site_11
chr1	155185741	155185760	20	*	155185743	155185743	1	antisense	GGGGAGGAGACAGGGAGGCC	AGG	7	5	4	0	0	9.82044	3.703e-06	6.57818e-09	0.00842302	3	AAVS1_site_11	1	0	0	0	0.125527	0.126412	blunt	0	0	0	1	0	0	0	AAVS1_site_11
chr1	155186214	155186233	20	*	155186230	155186230	1	sense	GTGGAAGGAAAAGAGATCCA	GGG	7	12	8	3	0	5.3194	3.21816e-07	6.08682e-10	0.0046332	3	AAVS1_site_11	0	3	0	0	0.000428023	0.000738166	staggered	0	1	2	0	0	0	0	AAVS1_site_11
chr1	155253741	155253760	20	*	155253757	155253757	1	sense	GGGAAAGGAGGAGAGGAGTC	AGG	6	22	11	0	0	37.645	6.56405e-30	2.06504e-32	0.00200803	3	AAVS1_site_11	4	10	0	0	3.2166e-12	9.83423e-12	staggered	0	0	10	4	0	0	0	AAVS1_site_11
chr1	155766639	155766658	20	*	155766641	155766641	1	antisense	AGAGAGGTAGGAAATATGAC	TGG	6	8	3	0	0	14.7307	1.14761e-09	2.37998e-12	0.00302376	3	AAVS1_site_11	0	3	0	0	0.000428023	0.000738166	staggered	0	0	3	0	0	0	0	AAVS1_site_11
chr1	155970688	155970707	20	*	155970704	155970704	1	sense	GGAGGAGGGGAAGAGATGCA	CGG	6	147	107	2	0	80.7458	6.86102e-223	6.72314e-225	0	3	AAVS1_site_11	2	40	0	0	4.03675e-61	4.26666e-60	staggered	0	0	13	2	27	0	0	AAVS1_site_11
chr1	156029380	156029399	20	*	156029396	156029396	1	sense	GGAGAAAAAGGAGAAATGCA	TGG	6	174	94	2	1	95.4765	1.67746e-275	1.99257e-277	0	3	AAVS1_site_11	0	80	0	0	3.26921e-141	1.08141e-139	staggered	16	13	51	0	0	0	0	AAVS1_site_11
chr1	156127214	156127233	20	*	156127230	156127230	1	sense	GAGGAGGGAGGAGAGACACT	GGG	5	75	68	0	0	124.392	1.25796e-130	8.2978e-133	0	3	AAVS1_site_11	6	7	0	0	1.88927e-08	4.75479e-08	staggered	0	0	7	6	0	0	0	AAVS1_site_11
chr1	156137878	156137897	20	*	156137880	156137880	1	antisense	GAGGAGAGAGAAGAAAGGCC	AGG	6	147	142	0	0	242.237	1.87255e-293	2.38166e-295	0	3	AAVS1_site_11	18	5	0	0	3.703e-06	7.89083e-06	blunt	1	2	2	18	0	0	0	AAVS1_site_11
chr1	156276886	156276905	20	*	156276888	156276888	1	antisense	CTTAAGGAAAGAGAGAGGCC	TGG	6	24	16	0	0	40.9185	3.76266e-33	1.22363e-35	0.00208623	3	AAVS1_site_11	5	8	0	0	1.14761e-09	3.07449e-09	staggered	0	1	7	5	0	0	0	AAVS1_site_11
chr1	156883663	156883682	20	*	156883679	156883679	1	sense	GGACAGGGAAGGGAGATTCC	GGG	5	5	4	3	0	2.45511	0.0126859	1.88127e-05	0.00767414	3	AAVS1_site_11	0	1	0	2	0.278207	0.279971	blunt	1	0	0	0	0	0	0	AAVS1_site_11
chr1	157187177	157187196	20	*	157187179	157187179	1	antisense	AGTGGGGGAGGGGAGATATC	TGG	5	183	90	1	0	150.58	0	0	0	3	AAVS1_site_11	58	93	0	1	5.37619e-141	1.77018e-139	staggered	0	0	93	58	0	0	0	AAVS1_site_11
chr1	157189398	157189417	20	*	157189414	157189414	1	sense	GCTGAGGTGGGAGAGAGGCC	TGG	4	377	367	3	1	154.672	0	0	0	3	AAVS1_site_11	33	9	0	1	7.4463e-08	1.86746e-07	blunt	0	1	8	33	0	0	0	AAVS1_site_11
chr1	157199319	157199338	20	*	157199335	157199335	1	sense	CAGGACAGAAGAGAGATGCT	GGG	7	18	16	1	0	15.549	7.08204e-18	1.86631e-20	0.00399202	3	AAVS1_site_11	0	0	0	0	0.125527	0.126412	blunt	0	0	0	0	0	0	0	AAVS1_site_11
chr1	157307015	157307034	20	*	157307017	157307017	1	antisense	GGAGAAGGAGGAGAGAGCAG	GGG	6	7	5	1	0	6.54696	5.60893e-06	9.85623e-09	0.00411184	3	AAVS1_site_11	2	2	0	0	0.00357961	0.00536979	blunt	0	2	0	2	0	0	0	AAVS1_site_11
chr1	157512308	157512327	20	*	157512310	157512310	1	antisense	CCTCAAAGAGAAGAGAGGCC	CGG	7	6	6	0	0	11.4572	2.8029e-07	5.30563e-10	0.00520021	3	AAVS1_site_11	0	0	0	0	0.125527	0.126412	blunt	0	0	0	0	0	0	0	AAVS1_site_11
chr1	157587238	157587257	20	*	157587254	157587254	1	sense	AGAGAGGCAGGGAAGATGCC	TGG	5	128	65	0	0	211.139	1.28372e-248	1.37984e-250	0	3	AAVS1_site_11	8	63	0	0	8.19689e-106	1.78014e-104	staggered	0	5	58	8	0	0	0	AAVS1_site_11
chr1	157721890	157721909	20	*	157721892	157721892	1	antisense	TACTAGGGAGGAGAAATGTG	GGG	7	16	10	0	0	27.8246	1.23269e-20	3.37125e-23	0.00471254	3	AAVS1_site_11	0	5	0	0	3.703e-06	7.89083e-06	staggered	1	4	0	0	0	0	0	AAVS1_site_11
chr1	158113974	158113993	20	*	158113990	158113990	1	sense	AAGGAGGCAGGAGGGATACA	GGG	7	36	26	0	0	60.5594	7.79387e-54	3.09528e-56	0	3	AAVS1_site_11	0	9	0	0	6.34346e-11	1.82317e-10	staggered	0	0	8	0	0	1	0	AAVS1_site_11
chr1	159494978	159494997	20	*	159494980	159494980	1	antisense	GGTGTGGAGGGAGAGGCGCC	AGG	5	23	13	1	0	19.6409	2.99084e-24	8.70736e-27	0	3	AAVS1_site_11	6	10	0	0	3.2166e-12	9.83423e-12	staggered	0	0	10	6	0	0	0	AAVS1_site_11
chr1	160040448	160040467	20	*	160040464	160040464	1	sense	GGAAAGGAAGAAGAGAAGCC	AGG	5	269	160	1	0	220.96	0	0	0	3	AAVS1_site_11	7	108	0	1	7.05707e-170	3.2956e-168	staggered	0	2	106	7	0	0	0	AAVS1_site_11
chr1	160051311	160051330	20	*	160051327	160051327	1	sense	GACATGGAAGGAGAGATGGA	GGG	7	7	5	0	0	13.0939	1.88927e-08	3.72414e-11	0.00556793	3	AAVS1_site_11	0	0	0	0	0.125527	0.126412	blunt	0	0	0	0	0	0	0	AAVS1_site_11
chr1	160119468	160119487	20	*	160119484	160119484	1	sense	GAAGTGGGAGGAGAGAAGAC	TGG	5	32	5	0	0	54.0124	9.92705e-47	3.71494e-49	0	3	AAVS1_site_11	1	27	0	0	3.90511e-38	2.60523e-37	staggered	0	0	27	1	0	0	0	AAVS1_site_11
chr1	160405006	160405025	20	*	160405022	160405022	1	sense	ATTAGGGGAGAAGAGAGGCT	AGG	7	29	24	0	0	49.1022	1.56541e-41	5.58344e-44	0.00140845	3	AAVS1_site_11	1	5	0	0	3.703e-06	7.89083e-06	staggered	0	0	5	1	0	0	0	AAVS1_site_11
chr1	161001385	161001404	20	*	161001401	161001401	1	sense	GGAGTGGACAGAGAAATGCC	AGG	6	15	12	4	0	5.23757	2.79846e-08	5.51541e-11	0.00166945	3	AAVS1_site_11	1	1	0	0	0.0242129	0.030636	blunt	0	0	1	1	0	0	0	AAVS1_site_11
chr1	161169596	161169615	20	*	161169598	161169598	1	antisense	GATGAGTGAAAAGAGACTTC	TGG	7	11	5	2	0	6.54696	7.77761e-08	1.51824e-10	0.00519288	3	AAVS1_site_11	0	6	0	0	2.8029e-07	6.5064e-07	staggered	0	0	6	0	0	0	0	AAVS1_site_11
chr1	161253788	161253807	20	*	161253790	161253790	1	antisense	GAGGAGGTGGGAGAAATACC	TGG	6	100	69	1	0	82.6554	2.34751e-154	1.73781e-156	0	3	AAVS1_site_11	18	31	0	1	2.6252e-35	1.67324e-34	staggered	2	0	29	18	0	0	0	AAVS1_site_11
chr1	161972568	161972587	20	*	161972584	161972584	1	sense	CAAGAGAGAGGAGAGAAGTT	AGG	7	7	4	0	0	13.0939	1.88927e-08	3.72414e-11	0.00556793	3	AAVS1_site_11	0	3	0	0	0.000428023	0.000738166	staggered	0	0	3	0	0	0	0	AAVS1_site_11
chr1	162000769	162000788	20	*	162000785	162000785	1	sense	CATGTGAGGGGAAGGATGCC	TGG	7	17	14	1	0	14.7307	1.16271e-16	2.98065e-19	0.00485437	3	AAVS1_site_11	4	3	0	0	0.000428023	0.000738166	blunt	0	0	3	4	0	0	0	AAVS1_site_11
chr1	162197781	162197800	20	*	162197797	162197797	1	sense	AGTGAGGAAGCAGAGATGCC	TGG	3	367	343	0	0	602.32	0	0	0	3	AAVS1_site_11	44	24	0	0	3.76266e-33	2.22e-32	blunt	0	0	24	44	0	0	0	AAVS1_site_11
chr1	162276243	162276262	20	*	162276245	162276245	1	antisense	AACTTGGGTGAAGAGATGCC	AGG	7	18	17	0	0	31.0981	1.2071e-23	3.4483e-26	0.00399202	3	AAVS1_site_11	1	1	0	0	0.0242129	0.030636	blunt	0	0	1	1	0	0	0	AAVS1_site_11
chr1	163593886	163593905	20	*	163593888	163593888	1	antisense	GATTAAGGTGGAGAGATACA	AGG	6	8	5	0	0	14.7307	1.14761e-09	2.37998e-12	0.00302376	3	AAVS1_site_11	0	3	0	0	0.000428023	0.000738166	staggered	0	0	3	0	0	0	0	AAVS1_site_11
chr1	165226173	165226192	20	*	165226175	165226175	1	antisense	TGATAGAGAGGAGAGAGGCT	TGG	6	14	13	0	0	24.5511	1.01444e-17	2.62494e-20	0.00215401	3	AAVS1_site_11	1	0	0	0	0.125527	0.126412	blunt	0	0	0	1	0	0	0	AAVS1_site_11
chr1	165305338	165305357	20	*	165305354	165305354	1	sense	GGAGAGGAAAGAGAGATGAA	GGG	5	434	361	0	0	711.982	0	0	0	3	AAVS1_site_11	0	72	0	0	2.42166e-124	6.6549e-123	staggered	1	5	66	0	0	0	0	AAVS1_site_11
chr1	165616810	165616829	20	*	165616826	165616826	1	sense	AGAGAGGCAACAGAGATGCA	AGG	6	62	12	1	0	51.5573	8.81706e-85	4.42967e-87	0	3	AAVS1_site_11	0	50	0	1	1.25715e-64	1.43031e-63	staggered	0	2	48	0	0	0	0	AAVS1_site_11
chr1	166042196	166042215	20	*	166042198	166042198	1	antisense	CTAGAAGGAGCAAAGATTCC	AGG	7	13	12	1	0	11.4572	4.93064e-12	1.10542e-14	0.00495868	3	AAVS1_site_11	2	1	0	0	0.0242129	0.030636	blunt	0	1	0	2	0	0	0	AAVS1_site_11
chr1	166901271	166901290	20	*	166901287	166901287	1	sense	CTTGGGGGAGAACAGATGGC	CGG	6	5	4	0	0	9.82044	3.703e-06	6.57818e-09	0.00945111	3	AAVS1_site_11	0	0	0	0	0.125527	0.126412	blunt	0	0	0	0	0	0	0	AAVS1_site_11
chr1	167117790	167117809	20	*	167117792	167117792	1	antisense	CTTGAGGGACAAGAGAGTCC	TGG	6	23	17	1	0	19.6409	2.99084e-24	8.70736e-27	0.00204638	3	AAVS1_site_11	6	6	0	1	4.19334e-05	8.24541e-05	blunt	0	1	3	6	2	0	0	AAVS1_site_11
chr1	167165254	167165273	20	*	167165256	167165256	1	antisense	GGTTTGGGAGGAGAGATAAA	TGG	5	5	4	0	0	9.82044	3.703e-06	6.57818e-09	0.00767414	3	AAVS1_site_11	0	1	0	0	0.0242129	0.030636	blunt	0	0	1	0	0	0	0	AAVS1_site_11
chr1	167192942	167192961	20	*	167192944	167192944	1	antisense	GGGGATGGGGAAGAGATGTG	GGG	6	5	4	0	0	9.82044	3.703e-06	6.57818e-09	0.00945111	3	AAVS1_site_11	0	0	0	0	0.125527	0.126412	blunt	0	0	0	0	0	0	0	AAVS1_site_11
chr1	167456052	167456071	20	*	167456054	167456054	1	antisense	TGTGAGAACGGAGAGACCCC	TGG	6	103	66	0	0	170.221	1.71874e-191	1.48009e-193	0	3	AAVS1_site_11	14	36	0	0	7.79387e-54	7.01351e-53	staggered	0	1	34	14	1	0	0	AAVS1_site_11
chr1	167540288	167540307	20	*	167540290	167540290	1	antisense	GCAGAAGGAGAACAGATCCC	TGG	6	66	65	1	1	54.8308	1.00461e-91	5.24245e-94	0	3	AAVS1_site_11	20	1	0	0	0.0242129	0.030636	blunt	0	0	1	20	0	0	0	AAVS1_site_11
chr1	168344502	168344521	20	*	168344504	168344504	1	antisense	CCTGAAGAAGGAGGGATGTC	AGG	6	128	51	1	0	105.57	9.52947e-210	8.92524e-212	0	3	AAVS1_site_11	6	77	0	1	2.5193e-111	5.94073e-110	staggered	0	1	76	6	0	0	0	AAVS1_site_11
chr1	168551096	168551115	20	*	168551098	168551098	1	antisense	AATGAAGTCAGAGAGATGAC	GGG	7	117	84	1	0	96.5676	1.22011e-187	1.04163e-189	0	3	AAVS1_site_11	3	33	0	0	1.73204e-48	1.44068e-47	staggered	1	0	32	3	0	0	0	AAVS1_site_11
chr1	168873991	168874010	20	*	168874007	168874007	1	sense	TAAGAGGAAGGGGAGATGTT	AGG	7	16	3	0	0	27.8246	1.23269e-20	3.37125e-23	0.00471254	3	AAVS1_site_11	0	13	0	0	2.66276e-16	9.5991e-16	staggered	0	0	13	0	0	0	0	AAVS1_site_11
chr1	169129002	169129021	20	*	169129004	169129004	1	antisense	GGTGAGGATAGTGAGATGCT	GGG	5	23	15	0	0	39.2818	1.60264e-31	5.11922e-34	0	3	AAVS1_site_11	1	8	0	0	1.14761e-09	3.07449e-09	staggered	1	0	7	1	0	0	0	AAVS1_site_11
chr1	171908928	171908947	20	*	171908930	171908930	1	antisense	CAGGAGGAAGGAAAGATGGA	AGG	7	9	9	0	0	16.3674	6.34346e-11	1.36716e-13	0.00524246	3	AAVS1_site_11	0	0	0	0	0.125527	0.126412	blunt	0	0	0	0	0	0	0	AAVS1_site_11
chr1	172801785	172801804	20	*	172801787	172801787	1	antisense	GAGGAGGTGGGAGAAATACC	TGG	6	58	34	0	0	96.5676	9.55084e-96	5.11908e-98	0	3	AAVS1_site_11	17	24	0	0	3.76266e-33	2.22e-32	staggered	3	3	18	17	0	0	0	AAVS1_site_11
chr1	173371249	173371268	20	*	173371251	173371251	1	antisense	GAGGAGGTGGGAGAAATACC	TGG	6	56	40	0	0	93.2942	9.06057e-92	4.73858e-94	0	3	AAVS1_site_11	11	16	0	0	1.23269e-20	5.12365e-20	staggered	2	0	14	11	0	0	0	AAVS1_site_11
chr1	173380153	173380172	20	*	173380155	173380155	1	antisense	GAGGAGGCAGGAGAAATACC	TGG	5	342	300	2	0	187.134	0	0	0	3	AAVS1_site_11	96	42	0	2	2.37484e-44	1.83838e-43	blunt	1	0	41	96	0	0	0	AAVS1_site_11
chr1	173487414	173487433	20	*	173487430	173487430	1	sense	GGTGAGGGACAAGAGATGAG	AGG	4	292	221	0	0	479.565	0	0	0	3	AAVS1_site_11	0	70	0	0	3.50532e-120	9.04169e-119	staggered	0	2	68	0	0	0	0	AAVS1_site_11
chr1	175126838	175126857	20	*	175126854	175126854	1	sense	AAAGAAGGAGGAGAAATGGG	AGG	7	16	10	1	0	13.9123	1.81405e-15	4.50348e-18	0.00471254	3	AAVS1_site_11	0	5	0	0	3.703e-06	7.89083e-06	staggered	1	0	4	0	0	0	0	AAVS1_site_11
chr1	175151776	175151795	20	*	175151792	175151792	1	sense	ATTGAGGAAGGAAAAAGGCC	AGG	6	6	6	0	0	11.4572	2.8029e-07	5.30563e-10	0.00697945	3	AAVS1_site_11	0	0	0	0	0.125527	0.126412	blunt	0	0	0	0	0	0	0	AAVS1_site_11
chr1	175447228	175447247	20	*	175447244	175447244	1	sense	GGGTGGGGAGGGGAGAGGCC	TGG	5	80	38	0	0	132.576	3.26921e-141	2.25419e-143	0	3	AAVS1_site_11	7	42	0	0	7.95925e-65	9.06999e-64	staggered	1	7	34	7	0	0	0	AAVS1_site_11
chr1	175603339	175603358	20	*	175603341	175603341	1	antisense	CCTTTGGGAGGAGGAATGCC	TGG	6	103	89	0	0	170.221	1.71874e-191	1.48009e-193	0	3	AAVS1_site_11	2	14	0	0	1.01444e-17	3.8411e-17	staggered	0	1	11	2	2	0	0	AAVS1_site_11
chr1	176534222	176534241	20	*	176534224	176534224	1	antisense	GGTGACAGGGGAGAAATGCT	AGG	5	57	57	0	0	94.9309	9.38095e-94	4.9741e-96	0	3	AAVS1_site_11	0	0	0	0	0.125527	0.126412	blunt	0	0	0	0	0	0	0	AAVS1_site_11
chr1	177322890	177322909	20	*	177322892	177322892	1	antisense	GAGGAGGTGGGAGAAATACC	TGG	6	35	10	0	0	58.9226	4.84952e-52	1.89676e-54	0.00166113	3	AAVS1_site_11	10	24	0	0	3.76266e-33	2.22e-32	staggered	1	4	19	10	0	0	0	AAVS1_site_11
chr1	178179500	178179519	20	*	178179516	178179516	1	sense	TAAGAGAAAGGAGAGAGGAC	AGG	7	13	11	0	0	22.9144	2.66276e-16	6.66625e-19	0.00495868	3	AAVS1_site_11	2	2	0	0	0.00357961	0.00536979	blunt	0	0	2	2	0	0	0	AAVS1_site_11
chr1	178345287	178345306	20	*	178345303	178345303	1	sense	TTTGAAGAAGAAAAGATACC	TGG	7	45	42	0	0	75.29	1.86419e-70	8.3953e-73	0	3	AAVS1_site_11	4	3	0	0	0.000428023	0.000738166	blunt	0	0	3	4	0	0	0	AAVS1_site_11
chr1	178651764	178651783	20	*	178651780	178651780	1	sense	GAGGAGTGAGGAGAGCTGCC	TGG	4	23	3	1	0	19.6409	2.99084e-24	8.70736e-27	0	3	AAVS1_site_11	0	20	0	0	9.72782e-27	4.81005e-26	staggered	0	1	19	0	0	0	0	AAVS1_site_11
chr1	179716025	179716044	20	*	179716041	179716041	1	sense	GTTGTGGGGGAAGTGATGCC	AGG	5	24	24	1	0	20.4592	1.40308e-25	4.18758e-28	0	3	AAVS1_site_11	0	0	0	0	0.125527	0.126412	blunt	0	0	0	0	0	0	0	AAVS1_site_11
chr1	180919323	180919342	20	*	180919325	180919325	1	antisense	GAGGTAGGGGAAGAGATTCC	TGG	7	20	16	4	1	6.87431	2.25834e-12	5.23723e-15	0.00323974	3	AAVS1_site_11	2	2	0	0	0.00357961	0.00536979	blunt	0	1	1	2	0	0	0	AAVS1_site_11
chr1	180947838	180947857	20	*	180947840	180947840	1	antisense	GGGGAGGGAAGAAAAATGCT	AGG	5	9	5	0	0	16.3674	6.34346e-11	1.36716e-13	0.000670241	3	AAVS1_site_11	0	3	0	0	0.000428023	0.000738166	staggered	0	1	2	0	0	0	0	AAVS1_site_11
chr1	181297434	181297453	20	*	181297450	181297450	1	sense	GCAGAGGGTAGAGAGAGACC	TGG	6	5	4	0	0	9.82044	3.703e-06	6.57818e-09	0.00945111	3	AAVS1_site_11	1	1	0	0	0.0242129	0.030636	blunt	0	0	1	1	0	0	0	AAVS1_site_11
chr1	181343899	181343918	20	*	181343901	181343901	1	antisense	GGGAGGGGAGAGGAGAAGCC	GGG	6	23	14	0	0	39.2818	1.60264e-31	5.11922e-34	0.00204638	3	AAVS1_site_11	0	9	0	0	6.34346e-11	1.82317e-10	staggered	0	0	9	0	0	0	0	AAVS1_site_11
chr1	181521250	181521269	20	*	181521252	181521252	1	antisense	TGGAGAGGAGGTGAGATGCA	GGG	7	11	9	0	0	19.6409	1.50647e-13	3.52669e-16	0.00519288	3	AAVS1_site_11	0	1	0	0	0.0242129	0.030636	blunt	0	0	1	0	0	0	0	AAVS1_site_11
chr1	181646023	181646042	20	*	181646025	181646025	1	antisense	AGTGGGGAAGGAAAGAGGCC	AGG	5	491	490	0	0	805.276	0	0	0	3	AAVS1_site_11	38	1	0	0	0.0242129	0.030636	blunt	0	0	1	38	0	0	0	AAVS1_site_11
chr1	181731947	181731966	20	*	181731963	181731963	1	sense	TGAGAGGGAAGGGAGATGAG	GGG	6	5	3	0	0	9.82044	3.703e-06	6.57818e-09	0.00945111	3	AAVS1_site_11	0	1	0	0	0.0242129	0.030636	blunt	0	1	0	0	0	0	0	AAVS1_site_11
chr1	181741674	181741693	20	*	181741676	181741676	1	antisense	TGGGTCTCAGGAGAGATGTC	TGG	7	5	3	0	0	9.82044	3.703e-06	6.57818e-09	0.00842302	3	AAVS1_site_11	2	1	0	2	0.278207	0.279971	blunt	0	1	0	2	0	0	0	AAVS1_site_11
chr1	182115394	182115413	20	*	182115396	182115396	1	antisense	GGGGAGGAAGGCAAGATTCC	AGG	5	27	26	0	0	45.8287	3.90511e-38	1.33354e-40	0	3	AAVS1_site_11	0	1	0	0	0.0242129	0.030636	blunt	0	0	1	0	0	0	0	AAVS1_site_11
chr1	182183869	182183888	20	*	182183871	182183871	1	antisense	AGTAAAAGAGCAGAGATGCA	GGG	6	274	236	1	0	225.052	0	0	0	3	AAVS1_site_11	0	38	0	0	1.86351e-57	1.82145e-56	staggered	0	0	38	0	0	0	0	AAVS1_site_11
chr1	182600834	182600853	20	*	182600836	182600836	1	antisense	GGTAAGGTAGCAGAGAGACC	AGG	5	475	463	0	0	779.088	0	0	0	3	AAVS1_site_11	125	12	0	0	6.55459e-15	2.21955e-14	blunt	0	0	10	125	2	0	0	AAVS1_site_11
chr1	183252569	183252588	20	*	183252585	183252585	1	sense	AGAGAGGCAGGAGAGAAACA	GGG	6	79	29	0	0	130.939	4.38811e-139	3.00127e-141	0	3	AAVS1_site_11	0	50	0	0	5.0825e-80	7.35111e-79	staggered	0	3	47	0	0	0	0	AAVS1_site_11
chr1	183279828	183279847	20	*	183279830	183279830	1	antisense	TGTTAGAGAGGAGAGAAGAC	AGG	5	131	45	2	0	72.0165	1.08449e-192	9.42798e-195	0	3	AAVS1_site_11	9	84	0	0	8.935e-150	3.20807e-148	staggered	0	3	81	9	0	0	0	AAVS1_site_11
chr1	183433249	183433268	20	*	183433251	183433251	1	antisense	GCTGAGGCAGGAGAATTGTC	AGG	5	14	7	0	0	24.5511	1.01444e-17	2.62494e-20	0	3	AAVS1_site_11	3	6	0	0	2.8029e-07	6.5064e-07	staggered	0	0	6	3	0	0	0	AAVS1_site_11
chr1	183770928	183770947	20	*	183770930	183770930	1	antisense	AGGGAGGGAGTAGAGATGAG	TGG	5	122	76	0	0	201.319	1.05996e-234	1.08619e-236	0	3	AAVS1_site_11	1	40	0	0	4.03675e-61	4.26666e-60	staggered	1	2	37	1	0	0	0	AAVS1_site_11
chr1	184555246	184555265	20	*	184555248	184555248	1	antisense	CAAAATGGAGGGGAGATGTC	TGG	7	10	9	1	0	9.00207	7.51847e-09	1.54171e-11	0.00554401	3	AAVS1_site_11	0	1	0	0	0.0242129	0.030636	blunt	0	0	1	0	0	0	0	AAVS1_site_11
chr1	184619974	184619993	20	*	184619976	184619976	1	antisense	GGGGAGGAAGGAGAGAGGGC	AGG	4	9	9	0	0	16.3674	6.34346e-11	1.36716e-13	0.00225734	3	AAVS1_site_11	4	0	0	0	0.125527	0.126412	blunt	0	0	0	4	0	0	0	AAVS1_site_11
chr1	184776324	184776343	20	*	184776340	184776340	1	sense	GGTGAGAATGGAGAGATATG	TGG	6	12	10	0	0	21.2776	6.55459e-15	1.58801e-17	0.00203666	3	AAVS1_site_11	0	2	0	0	0.00357961	0.00536979	staggered	0	1	1	0	0	0	0	AAVS1_site_11
chr1	185304132	185304151	20	*	185304134	185304134	1	antisense	AGTGAGACAGGAGAGAAGCC	AGG	4	66	45	0	0	109.662	6.21444e-112	3.66341e-114	0	3	AAVS1_site_11	23	21	0	0	2.58116e-28	1.35506e-27	blunt	0	1	20	23	0	0	0	AAVS1_site_11
chr1	185944318	185944337	20	*	185944334	185944334	1	sense	GAGAGGGTAGGAGAGAGGCT	AGG	7	6	5	0	0	11.4572	2.8029e-07	5.30563e-10	0.00520021	3	AAVS1_site_11	0	1	0	0	0.0242129	0.030636	blunt	0	1	0	0	0	0	0	AAVS1_site_11
chr1	186912460	186912479	20	*	186912462	186912462	1	antisense	GGGTAGGGAGGAGAGATGAT	AGG	4	113	24	0	0	186.588	4.60276e-214	4.34522e-216	0	3	AAVS1_site_11	0	87	0	0	2.98989e-156	1.18027e-154	staggered	1	1	85	0	0	0	0	AAVS1_site_11
chr1	189249604	189249623	20	*	189249606	189249606	1	antisense	TATGAGAGTGAAGAGATCCC	TGG	6	236	226	0	0	387.907	0	0	0	3	AAVS1_site_11	7	10	0	0	3.2166e-12	9.83423e-12	staggered	0	0	10	7	0	0	0	AAVS1_site_11
chr1	189285273	189285292	20	*	189285289	189285289	1	sense	AGGTGAAGAGGGGAGATGCC	AGG	7	64	33	0	0	106.388	7.58688e-108	4.36196e-110	0	3	AAVS1_site_11	1	31	0	0	5.52721e-45	4.28329e-44	staggered	0	0	31	1	0	0	0	AAVS1_site_11
chr1	189415662	189415681	20	*	189415678	189415678	1	sense	TTTGGAGGAGAAGACATGCT	CGG	7	8	5	0	0	14.7307	1.14761e-09	2.37998e-12	0.00487508	3	AAVS1_site_11	0	3	0	0	0.000428023	0.000738166	staggered	1	0	1	0	1	0	0	AAVS1_site_11
chr1	192956089	192956108	20	*	192956105	192956105	1	sense	CAGAAGGAAGGAGAGAGGCA	GGG	7	20	8	0	0	34.3715	9.72782e-27	2.91727e-29	0.00323974	3	AAVS1_site_11	0	12	0	0	6.55459e-15	2.21955e-14	staggered	0	3	9	0	0	0	0	AAVS1_site_11
chr1	193664158	193664177	20	*	193664174	193664174	1	sense	GCAGAGAGAGTAGAGATGAC	TGG	5	77	41	0	0	127.666	7.61897e-135	5.11089e-137	0	3	AAVS1_site_11	1	36	0	0	7.79387e-54	7.01351e-53	staggered	0	0	36	1	0	0	0	AAVS1_site_11
chr1	194048061	194048080	20	*	194048077	194048077	1	sense	GAAGAAGGAAGAGAGATACT	AGG	6	12	6	0	0	21.2776	6.55459e-15	1.58801e-17	0.00203666	3	AAVS1_site_11	3	6	0	0	2.8029e-07	6.5064e-07	staggered	0	1	5	3	0	0	0	AAVS1_site_11
chr1	194230647	194230666	20	*	194230663	194230663	1	sense	GCTAGGAGGGAAGAGAGGCC	AGG	7	10	10	1	0	9.00207	7.51847e-09	1.54171e-11	0.00554401	3	AAVS1_site_11	0	0	0	0	0.125527	0.126412	blunt	0	0	0	0	0	0	0	AAVS1_site_11
chr1	194425385	194425404	20	*	194425387	194425387	1	antisense	GAGGAGGTGGGAGAAATACC	TGG	6	71	51	0	0	117.845	2.93342e-122	1.84569e-124	0	3	AAVS1_site_11	17	20	0	0	9.72782e-27	4.81005e-26	staggered	0	2	18	17	0	0	0	AAVS1_site_11
chr1	195600326	195600345	20	*	195600328	195600328	1	antisense	TAGGAGGAATGAGAGATATC	AGG	7	13	8	0	0	22.9144	2.66276e-16	6.66625e-19	0.00495868	3	AAVS1_site_11	7	5	0	0	3.703e-06	7.89083e-06	blunt	0	0	5	7	0	0	0	AAVS1_site_11
chr1	196239885	196239904	20	*	196239901	196239901	1	sense	TTAGAAGAAGAAGAGATACC	AGG	7	58	43	0	0	96.5676	9.55084e-96	5.11908e-98	0	3	AAVS1_site_11	15	15	0	0	3.63834e-19	1.45067e-18	blunt	0	0	15	15	0	0	0	AAVS1_site_11
chr1	198857671	198857690	20	*	198857687	198857687	1	sense	AGTGGAGTAGAAGAAATGCT	GGG	7	29	28	0	0	49.1022	1.56541e-41	5.58344e-44	0.00140845	3	AAVS1_site_11	0	1	0	0	0.0242129	0.030636	blunt	0	0	1	0	0	0	0	AAVS1_site_11
chr1	199093916	199093935	20	*	199093918	199093918	1	antisense	GAGGAGGTGGGAGAAATACC	TGG	6	29	14	0	0	49.1022	1.56541e-41	5.58344e-44	0.00150602	3	AAVS1_site_11	14	15	0	0	3.63834e-19	1.45067e-18	staggered	1	0	14	14	0	0	0	AAVS1_site_11
chr1	200330916	200330935	20	*	200330918	200330918	1	antisense	CCTTCGGGAGGACAGATTCC	TGG	6	66	65	2	1	36.5539	5.18552e-80	2.51882e-82	0	3	AAVS1_site_11	2	1	0	1	0.125306	0.126412	blunt	0	1	0	2	0	0	0	AAVS1_site_11
chr1	200654445	200654464	20	*	200654461	200654461	1	sense	AATGAGTTTGTAGAGATTCC	TGG	7	10	8	0	0	18.0041	3.2166e-12	7.26637e-15	0.00554401	3	AAVS1_site_11	0	1	0	0	0.0242129	0.030636	blunt	0	0	1	0	0	0	0	AAVS1_site_11
chr1	200690669	200690688	20	*	200690685	200690685	1	sense	GGGGTGGGAGGAGAGTGCAC	TGG	6	5	5	0	0	9.82044	3.703e-06	6.57818e-09	0.00945111	3	AAVS1_site_11	0	0	0	0	0.125527	0.126412	blunt	0	0	0	0	0	0	0	AAVS1_site_11
chr1	200759865	200759884	20	*	200759881	200759881	1	sense	GAGGAGGAGGAAGAGATACA	GGG	7	190	157	0	0	312.617	0	0	0	3	AAVS1_site_11	2	31	0	0	5.52721e-45	4.28329e-44	staggered	0	1	30	2	0	0	0	AAVS1_site_11
chr1	201017216	201017235	20	*	201017232	201017232	1	sense	GGAGAGTGGGGTGAAATGCC	AGG	5	6	5	0	0	11.4572	2.8029e-07	5.30563e-10	0.00429975	3	AAVS1_site_11	0	1	0	0	0.0242129	0.030636	blunt	1	0	0	0	0	0	0	AAVS1_site_11
chr1	201070560	201070579	20	*	201070562	201070562	1	antisense	TGTGAAGAGAAGGAGATGCC	CGG	7	59	46	0	0	98.2044	9.56445e-98	5.18492e-100	0	3	AAVS1_site_11	1	11	0	0	1.50647e-13	4.8333e-13	staggered	0	0	10	1	1	0	0	AAVS1_site_11
chr1	201308700	201308719	20	*	201308716	201308716	1	sense	TGGGGAGGGGAAGAGATGGC	TGG	7	336	192	1	0	275.791	0	0	0	3	AAVS1_site_11	3	15	0	0	3.63834e-19	1.45067e-18	staggered	0	0	14	3	0	1	0	AAVS1_site_11
chr1	201655243	201655262	20	*	201655245	201655245	1	antisense	CTTTGGGGAGGAGAGCTTCC	TGG	6	6	6	1	0	5.72859	4.19334e-05	7.07051e-08	0.00697945	3	AAVS1_site_11	0	0	0	0	0.125527	0.126412	blunt	0	0	0	0	0	0	0	AAVS1_site_11
chr1	201944668	201944687	20	*	201944670	201944670	1	antisense	AGGGAGGAAGGAGGGAAGCC	AGG	5	88	77	3	0	36.4175	5.07776e-105	2.8707e-107	0	3	AAVS1_site_11	9	9	0	0	6.34346e-11	1.82317e-10	blunt	0	1	8	9	0	0	0	AAVS1_site_11
chr1	202113611	202113630	20	*	202113613	202113613	1	antisense	TGGTGGGGAGGAAAGACTCC	AGG	7	159	99	2	1	87.2928	4.94506e-246	5.25347e-248	0	3	AAVS1_site_11	9	60	0	0	9.42364e-100	1.88078e-98	staggered	0	0	59	9	0	0	1	AAVS1_site_11
chr1	202189943	202189962	20	*	202189945	202189945	1	antisense	GAGGAAGGAGGAGAGAGCAA	AGG	7	6	5	1	0	5.72859	4.19334e-05	7.07051e-08	0.00520021	3	AAVS1_site_11	4	1	0	0	0.0242129	0.030636	blunt	0	1	0	4	0	0	0	AAVS1_site_11
chr1	202248948	202248967	20	*	202248964	202248964	1	sense	TGGGAAAGAGGAGAGAAGGC	AGG	6	9	5	0	0	16.3674	6.34346e-11	1.36716e-13	0.00270392	3	AAVS1_site_11	0	3	0	0	0.000428023	0.000738166	staggered	0	0	3	0	0	0	0	AAVS1_site_11
chr1	202591289	202591308	20	*	202591291	202591291	1	antisense	TATGAGGAAGGAGAGAGAAC	GGG	6	263	243	1	0	216.05	0	0	0	3	AAVS1_site_11	53	19	0	0	3.50716e-25	1.67953e-24	blunt	1	2	16	53	0	0	0	AAVS1_site_11
chr1	203487777	203487796	20	*	203487779	203487779	1	antisense	ACTGATGGAGAACAGATGGC	GGG	6	5	3	0	0	9.82044	3.703e-06	6.57818e-09	0.00945111	3	AAVS1_site_11	0	1	0	0	0.0242129	0.030636	blunt	0	0	1	0	0	0	0	AAVS1_site_11
chr1	204031702	204031721	20	*	204031718	204031718	1	sense	GGTGAGAGAGGACGGATGGG	AGG	5	65	48	3	0	27.0062	2.47694e-70	1.11506e-72	0	3	AAVS1_site_11	0	14	0	0	1.01444e-17	3.8411e-17	staggered	2	1	11	0	0	0	0	AAVS1_site_11
chr1	204117384	204117403	20	*	204117386	204117386	1	antisense	GCTGGGGAGGAAGACATGCC	GGG	6	94	75	0	0	155.49	1.58086e-171	1.244e-173	0	3	AAVS1_site_11	0	17	0	0	3.95732e-22	1.7262e-21	staggered	1	5	11	0	0	0	0	AAVS1_site_11
chr1	204768262	204768281	20	*	204768264	204768264	1	antisense	TTGAGGGGAGGAGAGAAGCA	TGG	7	54	16	0	0	90.0207	8.02748e-88	4.07613e-90	0	3	AAVS1_site_11	0	38	0	0	1.86351e-57	1.82145e-56	staggered	0	0	38	0	0	0	0	AAVS1_site_11
chr1	204879513	204879532	20	*	204879529	204879529	1	sense	TGGGAGAGAGGAGAGATAAC	GGG	5	148	110	0	0	243.874	7.6269e-296	9.79499e-298	0	3	AAVS1_site_11	4	38	0	0	1.86351e-57	1.82145e-56	staggered	0	0	38	4	0	0	0	AAVS1_site_11
chr1	204930796	204930815	20	*	204930812	204930812	1	sense	AAAGTGGGAGCAGAGATGGC	AGG	6	84	69	0	0	139.123	8.935e-150	6.4143e-152	0	3	AAVS1_site_11	3	3	0	0	0.000428023	0.000738166	blunt	0	0	3	3	0	0	0	AAVS1_site_11
chr1	204987395	204987414	20	*	204987397	204987397	1	antisense	GGGGAAGGAGGAGAGAGCAG	GGG	6	6	4	0	0	11.4572	2.8029e-07	5.30563e-10	0.00697945	3	AAVS1_site_11	1	0	0	0	0.125527	0.126412	blunt	0	0	0	1	0	0	0	AAVS1_site_11
chr1	205068134	205068153	20	*	205068150	205068150	1	sense	GGAGGGGGAGAAAAGAACCC	AGG	6	9	8	0	0	16.3674	6.34346e-11	1.36716e-13	0.00270392	3	AAVS1_site_11	8	1	0	0	0.0242129	0.030636	blunt	0	0	1	8	0	0	0	AAVS1_site_11
chr1	205197370	205197389	20	*	205197386	205197386	1	sense	GATCAGGAAGGAGAGAGACT	GGG	6	17	17	1	0	14.7307	1.16271e-16	2.98065e-19	0.0017762	3	AAVS1_site_11	0	0	0	0	0.125527	0.126412	blunt	0	0	0	0	0	0	0	AAVS1_site_11
chr1	205211584	205211603	20	*	205211586	205211586	1	antisense	GGGCGGGGAGGAGGGAGGCC	GGG	5	11	9	0	0	19.6409	1.50647e-13	3.52669e-16	0	3	AAVS1_site_11	0	2	0	0	0.00357961	0.00536979	staggered	0	0	2	0	0	0	0	AAVS1_site_11
chr1	205245118	205245137	20	*	205245134	205245134	1	sense	GGTGGGGGAGAAGAGTGCAA	TGG	7	7	7	0	0	13.0939	1.88927e-08	3.72414e-11	0.00556793	3	AAVS1_site_11	4	0	0	0	0.125527	0.126412	blunt	0	0	0	4	0	0	0	AAVS1_site_11
chr1	205294646	205294665	20	*	205294662	205294662	1	sense	TTTGAGGGTGGAGAGATAGA	GGG	6	113	93	0	0	186.588	4.60276e-214	4.34522e-216	0	3	AAVS1_site_11	5	18	0	0	1.2071e-23	5.53577e-23	staggered	0	0	18	5	0	0	0	AAVS1_site_11
chr1	205457518	205457537	20	*	205457520	205457520	1	antisense	GGGAGAGGAGGAAAGATACT	GGG	7	47	44	0	0	78.5635	2.95711e-74	1.37235e-76	0	3	AAVS1_site_11	2	2	0	0	0.00357961	0.00536979	blunt	0	0	2	2	0	0	0	AAVS1_site_11
chr1	205503772	205503791	20	*	205503788	205503788	1	sense	CAGGAGGAAGCAGAGATGAG	AGG	7	27	20	0	0	45.8287	3.90511e-38	1.33354e-40	0.00132802	3	AAVS1_site_11	0	7	0	0	1.88927e-08	4.75479e-08	staggered	0	1	6	0	0	0	0	AAVS1_site_11
chr1	205504590	205504609	20	*	205504592	205504592	1	antisense	GGAGGAGGAAGGAAAATGCC	CGG	7	16	13	2	1	9.27486	1.5066e-12	3.49457e-15	0.00471254	3	AAVS1_site_11	0	2	0	0	0.00357961	0.00536979	staggered	0	1	1	0	0	0	0	AAVS1_site_11
chr1	205527769	205527788	20	*	205527771	205527771	1	antisense	GGAGGGGGAAGAGAAATGTG	GGG	6	7	5	0	0	13.0939	1.88927e-08	3.72414e-11	0.00411184	3	AAVS1_site_11	0	1	0	0	0.0242129	0.030636	blunt	0	0	1	0	0	0	0	AAVS1_site_11
chr1	205943276	205943295	20	*	205943278	205943278	1	antisense	GTACCGAGAGGAGGGATGAC	AGG	7	7	4	2	0	4.36464	0.000125482	2.05613e-07	0.00556793	3	AAVS1_site_11	2	3	0	0	0.000428023	0.000738166	staggered	0	0	3	2	0	0	0	AAVS1_site_11
chr1	206131171	206131190	20	*	206131187	206131187	1	sense	GAGGAGGAGGGAGAGAGGGC	CGG	6	6	3	0	0	11.4572	2.8029e-07	5.30563e-10	0.00697945	3	AAVS1_site_11	0	1	0	0	0.0242129	0.030636	blunt	0	0	1	0	0	0	0	AAVS1_site_11
chr1	206692362	206692381	20	*	206692378	206692378	1	sense	GCTGAGTAAGAAGAGATATC	AGG	6	490	394	0	0	803.639	0	0	0	3	AAVS1_site_11	106	95	0	0	9.95662e-174	4.87261e-172	blunt	0	0	95	106	0	0	0	AAVS1_site_11
chr1	207083058	207083077	20	*	207083060	207083060	1	antisense	GGGGAAAGAGGAGAGAACCT	AGG	6	16	12	0	0	27.8246	1.23269e-20	3.37125e-23	0.00172911	3	AAVS1_site_11	12	4	0	0	4.29177e-05	8.24541e-05	blunt	0	0	4	12	0	0	0	AAVS1_site_11
chr1	207907300	207907319	20	*	207907302	207907302	1	antisense	ATAAAGGGTGGAGAGGTGCC	TGG	6	41	25	0	0	68.7431	5.73378e-63	2.44311e-65	0.00092081	3	AAVS1_site_11	3	16	0	0	1.23269e-20	5.12365e-20	staggered	1	0	15	3	0	0	0	AAVS1_site_11
chr1	207974430	207974449	20	*	207974432	207974432	1	antisense	GGGGAAGGGGAAGGGATGCC	AGG	5	35	17	0	0	58.9226	4.84952e-52	1.89676e-54	0	3	AAVS1_site_11	7	18	0	0	1.2071e-23	5.53577e-23	staggered	0	0	18	7	0	0	0	AAVS1_site_11
chr1	208141671	208141690	20	*	208141673	208141673	1	antisense	GGTGAAGGGAAAGAGAAGCA	GGG	6	122	64	2	0	67.1063	4.59125e-176	3.73938e-178	0	3	AAVS1_site_11	0	56	0	0	9.06057e-92	1.61844e-90	staggered	0	1	55	0	0	0	0	AAVS1_site_11
chr1	208179128	208179147	20	*	208179144	208179144	1	sense	TTATGGGGAGGAGAGAGGCG	GGG	7	54	47	0	0	90.0207	8.02748e-88	4.07613e-90	0	3	AAVS1_site_11	0	4	0	0	4.29177e-05	8.24541e-05	staggered	0	1	3	0	0	0	0	AAVS1_site_11
chr1	208215644	208215663	20	*	208215660	208215660	1	sense	TGGATGGATGGAGAGATGCA	TGG	7	12	4	3	0	5.3194	3.21816e-07	6.08682e-10	0.0046332	3	AAVS1_site_11	1	5	0	0	3.703e-06	7.89083e-06	staggered	0	1	4	1	0	0	0	AAVS1_site_11
chr1	208238235	208238254	20	*	208238237	208238237	1	antisense	GGAAGAGGAGGAGGGATCCC	AGG	6	12	10	0	0	21.2776	6.55459e-15	1.58801e-17	0.00203666	3	AAVS1_site_11	7	2	0	0	0.00357961	0.00536979	blunt	0	0	2	7	0	0	0	AAVS1_site_11
chr1	208275593	208275612	20	*	208275595	208275595	1	antisense	GCGGAGGGAGGAGGGATGGC	AGG	4	61	56	1	0	50.7389	4.61939e-83	2.2955e-85	0	3	AAVS1_site_11	7	3	0	0	0.000428023	0.000738166	blunt	0	0	3	7	0	0	0	AAVS1_site_11
chr1	208684296	208684315	20	*	208684312	208684312	1	sense	CCAGAGGGAAAAGAGAGGTC	TGG	7	25	18	1	0	21.2776	6.33923e-27	1.93531e-29	0.00250627	3	AAVS1_site_11	2	6	0	0	2.8029e-07	6.5064e-07	staggered	0	0	6	2	0	0	0	AAVS1_site_11
chr1	209609104	209609123	20	*	209609120	209609120	1	sense	AGGCATGAAGGAGAGATAAC	AGG	7	6	6	0	0	11.4572	2.8029e-07	5.30563e-10	0.00520021	3	AAVS1_site_11	5	0	0	0	0.125527	0.126412	blunt	0	0	0	5	0	0	0	AAVS1_site_11
chr1	210174303	210174322	20	*	210174319	210174319	1	sense	GGGTGGGGCAGAGGGATGCC	AGG	6	10	9	0	0	18.0041	3.2166e-12	7.26637e-15	0.00188947	3	AAVS1_site_11	0	1	0	0	0.0242129	0.030636	blunt	0	0	1	0	0	0	0	AAVS1_site_11
chr1	210943648	210943667	20	*	210943650	210943650	1	antisense	TAAAAAGAAGGAGAGAGGCC	AGG	7	25	23	0	0	42.5552	8.50733e-35	2.80582e-37	0.00250627	3	AAVS1_site_11	0	1	0	0	0.0242129	0.030636	blunt	0	0	1	0	0	0	0	AAVS1_site_11
chr1	211225578	211225597	20	*	211225580	211225580	1	antisense	GAGGAGGTGGGAGAAATACC	TGG	6	75	43	1	0	62.1961	1.0401e-107	5.96835e-110	0	3	AAVS1_site_11	11	32	0	0	9.92705e-47	7.95166e-46	staggered	0	1	31	11	0	0	0	AAVS1_site_11
chr1	211335995	211336014	20	*	211336011	211336011	1	sense	AGTAAGGAAGTAGAGTTTCC	TGG	6	35	33	0	0	58.9226	4.84952e-52	1.89676e-54	0.00166113	3	AAVS1_site_11	3	2	0	0	0.00357961	0.00536979	blunt	0	0	2	3	0	0	0	AAVS1_site_11
chr1	211360972	211360991	20	*	211360974	211360974	1	antisense	CCAGGAGAAGGAGAGAGGCC	TGG	7	12	11	0	0	21.2776	6.55459e-15	1.58801e-17	0.0046332	3	AAVS1_site_11	0	0	0	0	0.125527	0.126412	blunt	0	0	0	0	0	0	0	AAVS1_site_11
chr1	211468126	211468145	20	*	211468128	211468128	1	antisense	GAGAAGGGAGGACAGAGGCC	AGG	5	107	103	0	0	176.768	1.79329e-200	1.60728e-202	0	3	AAVS1_site_11	16	4	0	0	4.29177e-05	8.24541e-05	blunt	0	0	4	16	0	0	0	AAVS1_site_11
chr1	211517169	211517188	20	*	211517185	211517185	1	sense	TGCAGAGGAGGAGGGATGCA	AGG	7	35	32	0	0	58.9226	4.84952e-52	1.89676e-54	0	3	AAVS1_site_11	0	3	0	0	0.000428023	0.000738166	staggered	0	0	3	0	0	0	0	AAVS1_site_11
chr1	211540239	211540258	20	*	211540241	211540241	1	antisense	AGGGAGGTAGGAGGGAAGCC	AGG	5	121	51	0	0	199.682	2.15134e-232	2.18198e-234	0	3	AAVS1_site_11	15	70	0	0	3.50532e-120	9.04169e-119	staggered	0	9	61	15	0	0	0	AAVS1_site_11
chr1	211563467	211563486	20	*	211563483	211563483	1	sense	AGTGGGGGACGACAGATCCC	TGG	5	179	179	2	0	98.2044	1.88807e-285	2.32659e-287	0	3	AAVS1_site_11	8	0	0	0	0.125527	0.126412	blunt	0	0	0	8	0	0	0	AAVS1_site_11
chr1	211860482	211860501	20	*	211860498	211860498	1	sense	GGACCAAGGGAAGAGATGCC	AGG	7	16	16	0	0	27.8246	1.23269e-20	3.37125e-23	0.00471254	3	AAVS1_site_11	0	0	0	0	0.125527	0.126412	blunt	0	0	0	0	0	0	0	AAVS1_site_11
chr1	212161545	212161564	20	*	212161561	212161561	1	sense	ACTGGGGGAGGAGAGATGCC	AGG	3	293	290	0	0	481.201	0	0	0	3	AAVS1_site_11	13	3	0	0	0.000428023	0.000738166	blunt	0	0	3	13	0	0	0	AAVS1_site_11
chr1	212474249	212474268	20	*	212474251	212474251	1	antisense	TGTGAAGGAGCAGAGGAGCC	AGG	5	18	4	2	0	10.366	1.31876e-14	3.18983e-17	0	3	AAVS1_site_11	3	14	0	0	1.01444e-17	3.8411e-17	staggered	0	0	14	3	0	0	0	AAVS1_site_11
chr1	212783131	212783150	20	*	212783147	212783147	1	sense	AAGAAGGGAGGAAAGACGCA	GGG	7	10	10	1	0	9.00207	7.51847e-09	1.54171e-11	0.00554401	3	AAVS1_site_11	0	0	0	0	0.125527	0.126412	blunt	0	0	0	0	0	0	0	AAVS1_site_11
chr1	213410344	213410363	20	*	213410360	213410360	1	sense	CAGAAGGAAGGAGAAAGGCC	AGG	7	133	118	0	0	219.323	2.62632e-260	2.93737e-262	0	3	AAVS1_site_11	14	14	0	0	1.01444e-17	3.8411e-17	blunt	6	4	4	14	0	0	0	AAVS1_site_11
chr1	213663848	213663867	20	*	213663850	213663850	1	antisense	TGATGGGAAGGAGGGATGCC	TGG	6	189	161	0	0	310.981	0	0	0	3	AAVS1_site_11	2	28	0	0	7.94769e-40	5.50788e-39	staggered	0	0	28	2	0	0	0	AAVS1_site_11
chr1	213764418	213764437	20	*	213764420	213764420	1	antisense	TCTGATGGAGGAGAGAAAGC	AGG	6	11	6	0	0	19.6409	1.50647e-13	3.52669e-16	0.00196464	3	AAVS1_site_11	4	3	0	0	0.000428023	0.000738166	blunt	0	0	3	4	0	0	0	AAVS1_site_11
chr1	213765240	213765259	20	*	213765256	213765256	1	sense	GATTAGGGAGAAAAGATGTA	GGG	6	40	35	0	0	67.1063	4.03675e-61	1.69567e-63	0.000909091	3	AAVS1_site_11	0	4	0	0	4.29177e-05	8.24541e-05	staggered	0	1	3	0	0	0	0	AAVS1_site_11
chr1	214606384	214606403	20	*	214606386	214606386	1	antisense	TGATCAGGAGGAGAGGCGCC	AGG	7	54	38	3	0	22.5052	6.89056e-55	2.77273e-57	0	3	AAVS1_site_11	4	14	0	1	3.74762e-13	1.19967e-12	staggered	0	0	14	4	0	0	0	AAVS1_site_11
chr1	215129717	215129736	20	*	215129733	215129733	1	sense	AGTGAGGTTAGAGAGATAAG	AGG	7	100	87	0	0	165.311	8.4779e-185	7.11487e-187	0	3	AAVS1_site_11	0	13	0	0	2.66276e-16	9.5991e-16	staggered	0	0	13	0	0	0	0	AAVS1_site_11
chr1	216453634	216453653	20	*	216453636	216453636	1	antisense	AGGGAGGAAGGAGAGATTTG	GGG	6	55	49	1	0	45.8287	6.80233e-73	3.13844e-75	0	3	AAVS1_site_11	0	4	0	0	4.29177e-05	8.24541e-05	staggered	0	2	2	0	0	0	0	AAVS1_site_11
chr1	216526469	216526488	20	*	216526485	216526485	1	sense	GGAGAGACAGGAGAGAAGCA	TGG	5	30	8	1	0	25.3695	7.09768e-34	2.33441e-36	0	3	AAVS1_site_11	0	22	0	0	6.56405e-30	3.62163e-29	staggered	0	1	21	0	0	0	0	AAVS1_site_11
chr1	217121277	217121296	20	*	217121293	217121293	1	sense	AATGAGGCTGGAGAGATTCC	GGG	5	176	146	0	0	289.703	0	0	0	3	AAVS1_site_11	3	30	0	0	2.98704e-43	2.23715e-42	staggered	4	19	7	3	0	0	0	AAVS1_site_11
chr1	217137939	217137958	20	*	217137941	217137941	1	antisense	GACTCTGGAGGAGGGATGCG	GGG	7	12	4	0	0	21.2776	6.55459e-15	1.58801e-17	0.0046332	3	AAVS1_site_11	0	3	0	0	0.000428023	0.000738166	staggered	0	1	2	0	0	0	0	AAVS1_site_11
chr1	217456556	217456575	20	*	217456572	217456572	1	sense	GTGCAAGGAGGTGAGATGCA	GGG	6	11	11	1	0	9.82044	7.0161e-10	1.50041e-12	0.00196464	3	AAVS1_site_11	0	0	0	0	0.125527	0.126412	blunt	0	0	0	0	0	0	0	AAVS1_site_11
chr1	218946283	218946302	20	*	218946285	218946285	1	antisense	TGAGAAGAAGGAGAAATGAC	TGG	6	123	121	0	0	202.956	5.18058e-237	5.3504e-239	0	3	AAVS1_site_11	0	2	0	0	0.00357961	0.00536979	staggered	2	0	0	0	0	0	0	AAVS1_site_11
chr1	220801259	220801278	20	*	220801261	220801261	1	antisense	CCTGTGAGGGAAGATATGCC	AGG	7	32	28	3	0	13.5031	4.9495e-27	1.51846e-29	0	3	AAVS1_site_11	2	4	0	1	0.00164209	0.00282038	staggered	0	3	1	2	0	0	0	AAVS1_site_11
chr1	221915605	221915624	20	*	221915621	221915621	1	sense	ACTGACGGGGGAGAGATGTA	TGG	6	53	34	0	0	88.3839	7.35922e-86	3.70039e-88	0.00110865	3	AAVS1_site_11	0	19	0	0	3.50716e-25	1.67953e-24	staggered	0	0	19	0	0	0	0	AAVS1_site_11
chr1	222130864	222130883	20	*	222130866	222130866	1	antisense	AGGGTGGGAGGAGAGAGATC	AGG	6	6	5	0	0	11.4572	2.8029e-07	5.30563e-10	0.00697945	3	AAVS1_site_11	0	1	0	0	0.0242129	0.030636	blunt	0	0	1	0	0	0	0	AAVS1_site_11
chr1	222380010	222380029	20	*	222380012	222380012	1	antisense	GGAGGGGAAGGAGAGGAAGC	GGG	7	9	8	0	0	16.3674	6.34346e-11	1.36716e-13	0.00524246	3	AAVS1_site_11	3	0	0	0	0.125527	0.126412	blunt	0	0	0	3	0	0	0	AAVS1_site_11
chr1	222795099	222795118	20	*	222795101	222795101	1	antisense	CCTAAGAGTGTAGAGATGCC	TGG	6	15	11	0	0	26.1878	3.63834e-19	9.68916e-22	0.00166945	3	AAVS1_site_11	1	4	0	0	4.29177e-05	8.24541e-05	staggered	0	0	3	1	1	0	0	AAVS1_site_11
chr1	222994453	222994472	20	*	222994455	222994455	1	antisense	AACTAGAGAGGAGAGATGGT	GGG	7	5	5	0	0	9.82044	3.703e-06	6.57818e-09	0.00842302	3	AAVS1_site_11	0	0	0	0	0.125527	0.126412	blunt	0	0	0	0	0	0	0	AAVS1_site_11
chr1	223321022	223321041	20	*	223321024	223321024	1	antisense	GGTGAGGCATGAGAGAGGTC	AGG	4	55	52	0	0	91.6574	8.60285e-90	4.41935e-92	0	3	AAVS1_site_11	22	3	0	0	0.000428023	0.000738166	blunt	0	0	3	22	0	0	0	AAVS1_site_11
chr1	223338411	223338430	20	*	223338427	223338427	1	sense	ACTGAGGCAGGAGAGAGGCA	GGG	5	74	37	0	0	122.755	1.58556e-128	1.03041e-130	0	3	AAVS1_site_11	2	37	0	0	1.22049e-55	1.13695e-54	staggered	0	11	26	2	0	0	0	AAVS1_site_11
chr1	223404398	223404417	20	*	223404400	223404400	1	antisense	GGGAGGTGGGGAGAGATGCC	TGG	5	13	9	1	0	11.4572	4.93064e-12	1.10542e-14	0	3	AAVS1_site_11	1	4	0	0	4.29177e-05	8.24541e-05	staggered	0	0	4	1	0	0	0	AAVS1_site_11
chr1	223608919	223608938	20	*	223608935	223608935	1	sense	NNNNNNNNNNNNNNNNNTGC	TGG	2	4	4	8	8	0.9093	0.470865	0.000693593	0	3	AAVS1_site_11	4	0	8	0	0.125527	0.126412	blunt	0	0	0	4	0	0	0	AAVS1_site_11
chr1	223650157	223650176	20	*	223650173	223650173	1	sense	AGGAGAGGGGGAAAGATGCC	AGG	7	222	182	3	0	91.2482	0	0	0	3	AAVS1_site_11	17	40	0	0	4.03675e-61	4.26666e-60	staggered	0	1	34	17	5	0	0	AAVS1_site_11
chr1	224375398	224375417	20	*	224375414	224375414	1	sense	GGATGGGGAGAAGAGGTTCC	AGG	6	5	4	0	0	9.82044	3.703e-06	6.57818e-09	0.00945111	3	AAVS1_site_11	0	0	0	0	0.125527	0.126412	blunt	0	0	0	0	0	0	0	AAVS1_site_11
chr1	225358860	225358879	20	*	225358862	225358862	1	antisense	GTGCCAGGAGGGGAAATGCC	AGG	7	14	11	2	0	8.1837	1.38939e-10	2.98469e-13	0.00524017	3	AAVS1_site_11	1	2	0	0	0.00357961	0.00536979	staggered	1	0	1	1	0	0	0	AAVS1_site_11
chr1	225467995	225468014	20	*	225467997	225467997	1	antisense	GGTGGGGGTGGAGAGAATCA	AGG	5	6	3	0	0	11.4572	2.8029e-07	5.30563e-10	0.00429975	3	AAVS1_site_11	0	3	0	0	0.000428023	0.000738166	staggered	0	0	3	0	0	0	0	AAVS1_site_11
chr1	225684466	225684485	20	*	225684468	225684468	1	antisense	CAGAAGTGAGAAGAGAGGCC	TGG	7	20	16	0	0	34.3715	9.72782e-27	2.91727e-29	0.00323974	3	AAVS1_site_11	0	2	0	0	0.00357961	0.00536979	staggered	0	0	2	0	0	0	0	AAVS1_site_11
chr1	225860823	225860842	20	*	225860825	225860825	1	antisense	GGAGAGGTGGGAGAGAGGCC	TGG	4	280	278	1	0	229.962	0	0	0	3	AAVS1_site_11	14	2	0	0	0.00357961	0.00536979	blunt	0	0	2	14	0	0	0	AAVS1_site_11
chr1	225882138	225882157	20	*	225882140	225882140	1	antisense	TGGGTGGGAGGAGAGGGTCC	GGG	6	18	16	2	0	10.366	1.31876e-14	3.18983e-17	0.0018315	3	AAVS1_site_11	0	0	0	0	0.125527	0.126412	blunt	0	0	0	0	0	0	0	AAVS1_site_11
chr1	226491124	226491143	20	*	226491140	226491140	1	sense	GGCCTAGGAGGGGAGATGTC	AGG	6	15	14	1	0	13.0939	2.68234e-14	6.44863e-17	0.00166945	3	AAVS1_site_11	0	1	0	0	0.0242129	0.030636	blunt	0	0	1	0	0	0	0	AAVS1_site_11
chr1	226516529	226516548	20	*	226516545	226516545	1	sense	GGGAAAGGAGAAGAGATGTT	AGG	6	180	177	1	0	148.125	0	0	0	3	AAVS1_site_11	0	1	0	0	0.0242129	0.030636	blunt	0	0	1	0	0	0	0	AAVS1_site_11
chr1	226580617	226580636	20	*	226580619	226580619	1	antisense	TGAGAGGAAGGAGAGACCTC	AGG	6	34	20	1	0	28.6429	1.11469e-39	3.8882e-42	0.00162866	3	AAVS1_site_11	3	14	0	0	1.01444e-17	3.8411e-17	staggered	0	0	14	3	0	0	0	AAVS1_site_11
chr1	226695550	226695569	20	*	226695552	226695552	1	antisense	GTGGGAGTGTGAGAGATGCC	TGG	7	7	4	0	0	13.0939	1.88927e-08	3.72414e-11	0.00556793	3	AAVS1_site_11	0	1	0	0	0.0242129	0.030636	blunt	0	0	1	0	0	0	0	AAVS1_site_11
chr1	226883340	226883359	20	*	226883342	226883342	1	antisense	GATATGGGAGGAAACAGGCC	AGG	6	22	21	0	0	37.645	6.56405e-30	2.06504e-32	0.00200803	3	AAVS1_site_11	4	1	0	0	0.0242129	0.030636	blunt	0	0	1	4	0	0	0	AAVS1_site_11
chr1	227696027	227696046	20	*	227696029	227696029	1	antisense	AGTGGGAGAGGACAGATTTC	TGG	6	11	11	0	0	19.6409	1.50647e-13	3.52669e-16	0.00196464	3	AAVS1_site_11	0	0	0	0	0.125527	0.126412	blunt	0	0	0	0	0	0	0	AAVS1_site_11
chr1	228041303	228041322	20	*	228041305	228041305	1	antisense	GGAAAGGCAGAAGAGCTGCC	AGG	5	18	18	0	0	31.0981	1.2071e-23	3.4483e-26	0	3	AAVS1_site_11	0	0	0	0	0.125527	0.126412	blunt	0	0	0	0	0	0	0	AAVS1_site_11
chr1	228050634	228050653	20	*	228050636	228050636	1	antisense	GTAGAGAGAGGAGAGATGCA	GGG	4	401	275	0	0	657.969	0	0	0	3	AAVS1_site_11	0	92	0	0	3.86286e-167	1.69326e-165	staggered	2	5	85	0	0	0	0	AAVS1_site_11
chr1	228317797	228317816	20	*	228317813	228317813	1	sense	CTGGAGGAGGGAGGGATCCC	CGG	7	9	6	1	1	8.1837	7.4463e-08	1.45573e-10	0.00524246	3	AAVS1_site_11	0	0	0	0	0.125527	0.126412	blunt	0	0	0	0	0	0	0	AAVS1_site_11
chr1	228375882	228375901	20	*	228375898	228375898	1	sense	GGGGCCCTTGGGGAGATGCC	TGG	7	11	8	0	0	19.6409	1.50647e-13	3.52669e-16	0.00519288	3	AAVS1_site_11	1	1	0	0	0.0242129	0.030636	blunt	0	0	1	1	0	0	0	AAVS1_site_11
chr1	228403524	228403543	20	*	228403526	228403526	1	antisense	CAGCAGTGAGGAGAGAGGCC	TGG	6	30	25	0	0	50.7389	2.98704e-43	1.08166e-45	0.0015361	3	AAVS1_site_11	0	5	0	0	3.703e-06	7.89083e-06	staggered	0	2	3	0	0	0	0	AAVS1_site_11
chr1	228681777	228681796	20	*	228681793	228681793	1	sense	GGAGAAGAAGGAGAAATGGA	GGG	6	39	23	1	0	32.7348	3.36319e-47	1.27061e-49	0.000888889	3	AAVS1_site_11	0	14	0	0	1.01444e-17	3.8411e-17	staggered	1	2	11	0	0	0	0	AAVS1_site_11
chr1	228902541	228902560	20	*	228902557	228902557	1	sense	AGAGAAGAAGGAGAGGGGCC	TGG	6	121	121	0	0	199.682	2.15134e-232	2.18198e-234	0	3	AAVS1_site_11	0	0	0	0	0.125527	0.126412	blunt	0	0	0	0	0	0	0	AAVS1_site_11
chr1	229077517	229077536	20	*	229077533	229077533	1	sense	GGTAAGAAAGCAGAGATGCC	TGG	4	321	294	0	0	527.03	0	0	0	3	AAVS1_site_11	0	25	0	0	8.50733e-35	5.23106e-34	staggered	0	0	25	0	0	0	0	AAVS1_site_11
chr1	229122124	229122143	20	*	229122126	229122126	1	antisense	AGGGAGAGAGGGGAGGTGCC	AGG	5	111	86	1	0	91.6574	9.16266e-176	7.38154e-178	0	3	AAVS1_site_11	1	25	0	0	8.50733e-35	5.23106e-34	staggered	0	0	25	1	0	0	0	AAVS1_site_11
chr1	229411463	229411482	20	*	229411465	229411465	1	antisense	AGGGAGGAAGGAGAGATGAA	GGG	5	30	3	0	0	50.7389	2.98704e-43	1.08166e-45	0	3	AAVS1_site_11	0	27	0	0	3.90511e-38	2.60523e-37	staggered	1	0	26	0	0	0	0	AAVS1_site_11
chr1	230125454	230125473	20	*	230125470	230125470	1	sense	AGTGAATAAGGAGAGATGAA	AGG	6	248	128	1	0	203.774	0	0	0	3	AAVS1_site_11	1	116	0	0	6.55373e-221	4.82747e-219	staggered	1	2	113	1	0	0	0	AAVS1_site_11
chr1	230243418	230243437	20	*	230243434	230243434	1	sense	GGTGGCGGAGGTGAGATGAC	GGG	4	29	12	1	0	24.5511	1.86096e-32	6.02054e-35	0	3	AAVS1_site_11	0	17	0	0	3.95732e-22	1.7262e-21	staggered	0	0	17	0	0	0	0	AAVS1_site_11
chr1	230250539	230250558	20	*	230250555	230250555	1	sense	GTGTGGGGAGGAGAGAACCT	AGG	7	14	9	1	0	12.2755	3.74762e-13	8.70797e-16	0.00524017	3	AAVS1_site_11	5	5	0	0	3.703e-06	7.89083e-06	blunt	0	0	5	5	0	0	0	AAVS1_site_11
chr1	230287851	230287870	20	*	230287867	230287867	1	sense	AGAGAGGGAGGACAGGGGCC	TGG	5	5	4	1	1	4.91022	0.000279749	4.51534e-07	0.00767414	3	AAVS1_site_11	0	1	0	0	0.0242129	0.030636	blunt	1	0	0	0	0	0	0	AAVS1_site_11
chr1	230392463	230392482	20	*	230392465	230392465	1	antisense	GGAGGGGGAGAAGATCTGCC	TGG	5	7	5	0	0	13.0939	1.88927e-08	3.72414e-11	0.00253325	3	AAVS1_site_11	1	2	0	0	0.00357961	0.00536979	staggered	0	0	2	1	0	0	0	AAVS1_site_11
chr1	230726698	230726717	20	*	230726700	230726700	1	antisense	AGTTTTGGAGGAGAGATGCT	TGG	5	132	128	1	0	108.843	6.89186e-218	6.63286e-220	0	3	AAVS1_site_11	0	4	0	0	4.29177e-05	8.24541e-05	staggered	0	0	4	0	0	0	0	AAVS1_site_11
chr1	230767507	230767526	20	*	230767509	230767509	1	antisense	AGAGAGAGAGGAGAGAGTCA	GGG	6	8	4	0	0	14.7307	1.14761e-09	2.37998e-12	0.00302376	3	AAVS1_site_11	0	4	0	0	4.29177e-05	8.24541e-05	staggered	0	2	2	0	0	0	0	AAVS1_site_11
chr1	230821384	230821403	20	*	230821386	230821386	1	antisense	CAGGAAGCAGGAGAAAGGCC	TGG	7	8	8	0	0	14.7307	1.14761e-09	2.37998e-12	0.00487508	3	AAVS1_site_11	0	0	0	0	0.125527	0.126412	blunt	0	0	0	0	0	0	0	AAVS1_site_11
chr1	231179930	231179949	20	*	231179946	231179946	1	sense	AGGGATGGAGGAGAGATGGC	AGG	4	198	181	0	0	325.711	0	0	0	3	AAVS1_site_11	10	14	0	0	1.01444e-17	3.8411e-17	staggered	0	0	14	10	0	0	0	AAVS1_site_11
chr1	231611408	231611427	20	*	231611410	231611410	1	antisense	TGTGAAAGAGGAGAGAAGAC	AGG	5	210	43	0	0	345.352	0	0	0	3	AAVS1_site_11	5	167	0	0	0	0	staggered	0	2	165	5	0	0	0	AAVS1_site_11
chr1	231723706	231723725	20	*	231723708	231723708	1	antisense	GGAAGGGAAGGAGAGATGAA	TGG	6	34	27	0	0	57.2859	2.93814e-50	1.12725e-52	0.00162866	3	AAVS1_site_11	0	7	0	0	1.88927e-08	4.75479e-08	staggered	0	0	7	0	0	0	0	AAVS1_site_11
chr1	231888381	231888400	20	*	231888397	231888397	1	sense	GGAGGGAGACGAGAGGTGCC	AGG	5	19	16	1	0	16.3674	4.10942e-19	1.08948e-21	0	3	AAVS1_site_11	2	3	0	0	0.000428023	0.000738166	staggered	0	0	3	2	0	0	0	AAVS1_site_11
chr1	232251020	232251039	20	*	232251036	232251036	1	sense	TGCAAGGGAGAGGAGATGAC	AGG	6	71	60	0	0	117.845	2.93342e-122	1.84569e-124	0	3	AAVS1_site_11	1	10	0	0	3.2166e-12	9.83423e-12	staggered	0	1	9	1	0	0	0	AAVS1_site_11
chr1	232261944	232261963	20	*	232261946	232261946	1	antisense	AGGGAGGGAGCAGAAAAGCC	AGG	5	65	45	0	0	108.025	6.9175e-110	4.01995e-112	0	3	AAVS1_site_11	39	19	0	0	3.50716e-25	1.67953e-24	blunt	0	0	19	39	0	0	0	AAVS1_site_11
chr1	232581037	232581056	20	*	232581039	232581039	1	antisense	GGTGGAGGAGGAGATTTGTC	AGG	5	6	6	0	0	11.4572	2.8029e-07	5.30563e-10	0.00429975	3	AAVS1_site_11	0	0	0	0	0.125527	0.126412	blunt	0	0	0	0	0	0	0	AAVS1_site_11
chr1	232623121	232623140	20	*	232623123	232623123	1	antisense	AATGAGTGAGGAGAGACAGC	AGG	6	5	5	1	1	4.91022	0.000279749	4.51534e-07	0.00945111	3	AAVS1_site_11	0	0	1	0	0.125527	0.126412	blunt	0	0	0	0	0	0	0	AAVS1_site_11
chr1	232919439	232919458	20	*	232919441	232919441	1	antisense	AGAGGGAGAAAAGAGGTGCC	AGG	7	6	5	0	0	11.4572	2.8029e-07	5.30563e-10	0.00520021	3	AAVS1_site_11	1	1	0	0	0.0242129	0.030636	blunt	0	0	1	1	0	0	0	AAVS1_site_11
chr1	233625490	233625509	20	*	233625506	233625506	1	sense	GATGAGGGGTGAGAGATAGG	AGG	6	54	30	0	0	90.0207	8.02748e-88	4.07613e-90	0	3	AAVS1_site_11	2	24	0	0	3.76266e-33	2.22e-32	staggered	0	0	24	2	0	0	0	AAVS1_site_11
chr1	233705944	233705963	20	*	233705946	233705946	1	antisense	ACTGAGATAGGAGAGATTTC	AGG	6	7	7	0	0	13.0939	1.88927e-08	3.72414e-11	0.00411184	3	AAVS1_site_11	0	0	0	0	0.125527	0.126412	blunt	0	0	0	0	0	0	0	AAVS1_site_11
chr1	233776189	233776208	20	*	233776205	233776205	1	sense	TACAAAGGAGGAGAGATGGA	GGG	7	91	52	0	0	150.58	5.94359e-165	4.55329e-167	0	3	AAVS1_site_11	0	29	0	0	1.56541e-41	1.13207e-40	staggered	0	0	29	0	0	0	0	AAVS1_site_11
chr1	234317371	234317390	20	*	234317373	234317373	1	antisense	AGTGAGGGGGGAGAGCAGCC	AGG	4	76	36	2	0	42.0097	4.84334e-96	2.61722e-98	0	3	AAVS1_site_11	11	40	0	0	4.03675e-61	4.26666e-60	staggered	0	0	37	11	3	0	0	AAVS1_site_11
chr1	234323078	234323097	20	*	234323080	234323080	1	antisense	GGAGCAGGAGGAGAAAACCC	AGG	6	5	4	0	0	9.82044	3.703e-06	6.57818e-09	0.00945111	3	AAVS1_site_11	3	1	0	0	0.0242129	0.030636	blunt	1	0	0	3	0	0	0	AAVS1_site_11
chr1	234780827	234780846	20	*	234780829	234780829	1	antisense	GTGAAGTGGGGAGAGACGCC	TGG	6	97	71	1	0	80.2002	1.32599e-148	9.50184e-151	0	3	AAVS1_site_11	3	25	0	0	8.50733e-35	5.23106e-34	staggered	0	0	24	3	1	0	0	AAVS1_site_11
chr1	235897259	235897278	20	*	235897261	235897261	1	antisense	GCAGAAGGAGGAGAGAGACA	GGG	6	8	8	1	0	7.36533	6.77103e-07	1.26534e-09	0.00302376	3	AAVS1_site_11	1	0	0	0	0.125527	0.126412	blunt	0	0	0	1	0	0	0	AAVS1_site_11
chr1	236425448	236425467	20	*	236425450	236425450	1	antisense	AGAAAGGAAGGAGAGAGACC	AGG	6	268	258	1	0	220.141	0	0	0	3	AAVS1_site_11	97	9	0	0	6.34346e-11	1.82317e-10	blunt	0	0	9	97	0	0	0	AAVS1_site_11
chr1	236777405	236777424	20	*	236777407	236777407	1	antisense	TTGGTGGAGGGACAGATGCC	TGG	7	5	5	0	0	9.82044	3.703e-06	6.57818e-09	0.00842302	3	AAVS1_site_11	0	0	0	0	0.125527	0.126412	blunt	0	0	0	0	0	0	0	AAVS1_site_11
chr1	237108625	237108644	20	*	237108641	237108641	1	sense	AGAGAGGGCTGAGAGAGGCC	GGG	5	202	187	1	0	166.129	0	0	0	3	AAVS1_site_11	6	15	0	0	3.63834e-19	1.45067e-18	staggered	0	13	2	6	0	0	0	AAVS1_site_11
chr1	238550298	238550317	20	*	238550314	238550314	1	sense	AGAGAGAGGGGGGAGATCCC	AGG	6	6	5	0	0	11.4572	2.8029e-07	5.30563e-10	0.00697945	3	AAVS1_site_11	2	1	0	0	0.0242129	0.030636	blunt	0	0	1	2	0	0	0	AAVS1_site_11
chr1	239208456	239208475	20	*	239208472	239208472	1	sense	AGAGAGAAGGGGGAGATGCC	AGG	6	15	7	0	0	26.1878	3.63834e-19	9.68916e-22	0.00166945	3	AAVS1_site_11	0	8	0	0	1.14761e-09	3.07449e-09	staggered	0	0	8	0	0	0	0	AAVS1_site_11
chr1	239631052	239631071	20	*	239631068	239631068	1	sense	AGAGAGGAAGAAGGGATATC	AGG	7	30	27	0	0	50.7389	2.98704e-43	1.08166e-45	0.001443	3	AAVS1_site_11	0	2	0	0	0.00357961	0.00536979	staggered	0	0	2	0	0	0	0	AAVS1_site_11
chr1	239772816	239772835	20	*	239772818	239772818	1	antisense	CATGAGAGAGGAGGGATATC	TGG	6	123	95	0	0	202.956	5.18058e-237	5.3504e-239	0	3	AAVS1_site_11	23	28	0	0	7.94769e-40	5.50788e-39	staggered	0	0	28	23	0	0	0	AAVS1_site_11
chr1	241047389	241047408	20	*	241047391	241047391	1	antisense	GGGAGGGAAAGAAAGATACC	AGG	7	11	7	0	0	19.6409	1.50647e-13	3.52669e-16	0.00519288	3	AAVS1_site_11	6	4	0	0	4.29177e-05	8.24541e-05	blunt	0	0	4	6	0	0	0	AAVS1_site_11
chr1	241187727	241187746	20	*	241187729	241187729	1	antisense	AATGAGGCAAGAGAGATAAG	TGG	7	32	30	0	0	54.0124	9.92705e-47	3.71494e-49	0	3	AAVS1_site_11	0	2	0	0	0.00357961	0.00536979	staggered	0	0	2	0	0	0	0	AAVS1_site_11
chr1	243332376	243332395	20	*	243332392	243332392	1	sense	GGAGAAGCAGAATAGATGCC	TGG	5	187	143	0	0	307.707	0	0	0	3	AAVS1_site_11	8	44	0	0	1.43445e-68	1.74901e-67	staggered	1	4	39	8	0	0	0	AAVS1_site_11
chr1	243475910	243475929	20	*	243475912	243475912	1	antisense	TGTGGGGGAGAAGGAATACG	CGG	7	159	134	0	0	261.878	0	0	0	3	AAVS1_site_11	5	23	0	0	1.60264e-31	9.13873e-31	staggered	0	5	18	5	0	0	0	AAVS1_site_11
chr1	243489858	243489877	20	*	243489874	243489874	1	sense	AGGGAGGAAGGAAAGTGTCC	CGG	7	7	3	0	0	13.0939	1.88927e-08	3.72414e-11	0.00556793	3	AAVS1_site_11	0	0	0	0	0.125527	0.126412	blunt	0	0	0	0	0	0	0	AAVS1_site_11
chr1	244053840	244053859	20	*	244053856	244053856	1	sense	TCTGAGCGAGCAGAGACACC	AGG	6	9	4	0	0	16.3674	6.34346e-11	1.36716e-13	0.00270392	3	AAVS1_site_11	2	5	0	0	3.703e-06	7.89083e-06	staggered	0	0	5	2	0	0	0	AAVS1_site_11
chr1	244082537	244082556	20	*	244082553	244082553	1	sense	AGAGAGGGAGAAGAGAGGCA	GGG	5	209	162	1	0	171.858	0	0	0	3	AAVS1_site_11	5	44	0	0	1.43445e-68	1.74901e-67	staggered	0	3	40	5	0	1	0	AAVS1_site_11
chr1	244367190	244367209	20	*	244367206	244367206	1	sense	GTAGAGGCAGGAGAAGTTCC	CGG	6	7	7	1	0	6.54696	5.60893e-06	9.85623e-09	0.00411184	3	AAVS1_site_11	0	0	0	0	0.125527	0.126412	blunt	0	0	0	0	0	0	0	AAVS1_site_11
chr1	244793940	244793959	20	*	244793956	244793956	1	sense	GGGGAGGCAGGGGAGAAGCC	AGG	4	137	47	0	0	225.87	1.02378e-269	1.18065e-271	0	3	AAVS1_site_11	15	89	0	0	1.36252e-160	5.62731e-159	staggered	0	13	76	15	0	0	0	AAVS1_site_11
chr1	245010595	245010614	20	*	245010611	245010611	1	sense	ACTGAGAGATGAGAGATAAG	AGG	7	8	7	0	0	14.7307	1.14761e-09	2.37998e-12	0.00487508	3	AAVS1_site_11	0	1	0	0	0.0242129	0.030636	blunt	0	0	1	0	0	0	0	AAVS1_site_11
chr1	245213528	245213547	20	*	245213544	245213544	1	sense	GGTAATGGAAGAGAGATGGG	AGG	5	64	45	0	0	106.388	7.58688e-108	4.36196e-110	0	3	AAVS1_site_11	0	19	0	0	3.50716e-25	1.67953e-24	staggered	0	0	19	0	0	0	0	AAVS1_site_11
chr1	246974810	246974829	20	*	246974812	246974812	1	antisense	GGTGAGAGGAGTGAAATGCC	TGG	5	5	4	1	0	4.91022	0.000279749	4.51534e-07	0.00767414	3	AAVS1_site_11	0	0	0	0	0.125527	0.126412	blunt	0	0	0	0	0	0	0	AAVS1_site_11
chr1	248863514	248863533	20	*	248863516	248863516	1	antisense	CTGGAGAGTGAAGAGATGCC	TGG	6	72	57	1	0	59.741	2.50364e-102	1.40009e-104	0	3	AAVS1_site_11	3	14	0	0	1.01444e-17	3.8411e-17	staggered	0	0	14	3	0	0	0	AAVS1_site_11
chr2	573324	573343	20	*	573340	573340	1	sense	TGTCAGAGAGGAGAGATGCC	AGG	3	139	118	0	0	229.144	1.93583e-274	2.28576e-276	0	3	AAVS1_site_11	3	21	0	0	2.58116e-28	1.35506e-27	staggered	0	1	20	3	0	0	0	AAVS1_site_11
chr2	594711	594730	20	*	594713	594713	1	antisense	CCCTAGAGAGGACAGATGCA	TGG	7	91	71	0	0	150.58	5.94359e-165	4.55329e-167	0	3	AAVS1_site_11	0	20	0	0	9.72782e-27	4.81005e-26	staggered	0	1	19	0	0	0	0	AAVS1_site_11
chr2	1165640	1165659	20	*	1165656	1165656	1	sense	GTGGGAAGAGGAGAAATGCC	AGG	6	36	29	0	0	60.5594	7.79387e-54	3.09528e-56	0.00169779	3	AAVS1_site_11	2	7	0	0	1.88927e-08	4.75479e-08	staggered	1	0	6	2	0	0	0	AAVS1_site_11
chr2	1493087	1493106	20	*	1493103	1493103	1	sense	GAGGAGTGAGAAGAGAGGCC	AGG	5	359	351	1	0	294.613	0	0	0	3	AAVS1_site_11	55	7	0	0	1.88927e-08	4.75479e-08	blunt	0	0	3	55	4	0	0	AAVS1_site_11
chr2	1521336	1521355	20	*	1521338	1521338	1	antisense	ATAAAGAGAGGAGAGATGGC	AGG	6	184	164	0	0	302.797	0	0	0	3	AAVS1_site_11	0	14	0	0	1.01444e-17	3.8411e-17	staggered	0	0	14	0	0	0	0	AAVS1_site_11
chr2	1736393	1736412	20	*	1736409	1736409	1	sense	GGAAAGGGAGGAGAGATGGA	GGG	4	79	75	0	0	130.939	4.38811e-139	3.00127e-141	0	3	AAVS1_site_11	0	4	0	0	4.29177e-05	8.24541e-05	staggered	0	0	4	0	0	0	0	AAVS1_site_11
chr2	2535955	2535974	20	*	2535957	2535957	1	antisense	GCCATGAGAGGAGAGATCCA	GGG	7	5	4	1	0	4.91022	0.000279749	4.51534e-07	0.00842302	3	AAVS1_site_11	1	1	0	0	0.0242129	0.030636	blunt	0	0	1	1	0	0	0	AAVS1_site_11
chr2	2636865	2636884	20	*	2636867	2636867	1	antisense	GTGGAAGGAGGGAAGATGAC	AGG	6	6	5	0	0	11.4572	2.8029e-07	5.30563e-10	0.00697945	3	AAVS1_site_11	0	0	0	0	0.125527	0.126412	blunt	0	0	0	0	0	0	0	AAVS1_site_11
chr2	2730627	2730646	20	*	2730629	2730629	1	antisense	GGTGTAGGAGAGGAGAGGCC	TGG	5	36	29	0	0	60.5594	7.79387e-54	3.09528e-56	0	3	AAVS1_site_11	0	7	0	0	1.88927e-08	4.75479e-08	staggered	0	2	5	0	0	0	0	AAVS1_site_11
chr2	3651721	3651740	20	*	3651737	3651737	1	sense	GGGGAGGCGGGAAACATGCC	CGG	5	14	7	2	0	8.1837	1.38939e-10	2.98469e-13	0	3	AAVS1_site_11	0	5	0	0	3.703e-06	7.89083e-06	staggered	0	0	5	0	0	0	0	AAVS1_site_11
chr2	4381947	4381966	20	*	4381963	4381963	1	sense	TGTGATGGAGAAGAGAAGCA	AGG	5	7	3	0	0	13.0939	1.88927e-08	3.72414e-11	0.00253325	3	AAVS1_site_11	0	4	0	0	4.29177e-05	8.24541e-05	staggered	0	0	4	0	0	0	0	AAVS1_site_11
chr2	5722419	5722438	20	*	5722421	5722421	1	antisense	TGTGAAGGAGAAGTGATGCT	TGG	5	33	24	0	0	55.6491	1.73204e-48	6.56452e-51	0	3	AAVS1_site_11	0	9	0	0	6.34346e-11	1.82317e-10	staggered	0	0	9	0	0	0	0	AAVS1_site_11
chr2	5915380	5915399	20	*	5915382	5915382	1	antisense	GGAGAGGGAGGAGAGTTGCT	CGG	3	173	124	2	0	94.9309	1.61084e-273	1.88886e-275	0	3	AAVS1_site_11	0	49	0	0	4.32672e-78	6.04979e-77	staggered	0	0	6	0	43	0	0	AAVS1_site_11
chr2	6054609	6054628	20	*	6054625	6054625	1	sense	GTGGGGGAGGGAGAGATGGA	GGG	7	30	18	0	0	50.7389	2.98704e-43	1.08166e-45	0.001443	3	AAVS1_site_11	0	9	0	0	6.34346e-11	1.82317e-10	staggered	0	0	9	0	0	0	0	AAVS1_site_11
chr2	6508060	6508079	20	*	6508076	6508076	1	sense	TCTGGGAGAGCAGAGATACT	AGG	7	10	9	0	0	18.0041	3.2166e-12	7.26637e-15	0.00554401	3	AAVS1_site_11	0	1	0	0	0.0242129	0.030636	blunt	0	0	1	0	0	0	0	AAVS1_site_11
chr2	7096245	7096264	20	*	7096261	7096261	1	sense	GATGAGGCAGGAAAGGGGCC	AGG	5	5	5	1	0	4.91022	0.000279749	4.51534e-07	0.00767414	3	AAVS1_site_11	2	0	0	0	0.125527	0.126412	blunt	0	0	0	2	0	0	0	AAVS1_site_11
chr2	7347598	7347617	20	*	7347600	7347600	1	antisense	GGGTAGAGAGGAGAGTTGCC	AGG	4	8	6	0	0	14.7307	1.14761e-09	2.37998e-12	0.00223214	3	AAVS1_site_11	1	2	0	0	0.00357961	0.00536979	staggered	0	1	1	1	0	0	0	AAVS1_site_11
chr2	7423546	7423565	20	*	7423562	7423562	1	sense	TATGCGAGAGGAAAGATGCT	GGG	6	93	87	2	0	51.2845	1.57258e-124	1.01145e-126	0	3	AAVS1_site_11	0	5	0	0	3.703e-06	7.89083e-06	staggered	1	1	3	0	0	0	0	AAVS1_site_11
chr2	7557314	7557333	20	*	7557330	7557330	1	sense	GGTGAAGAAGTAGAGATGGA	TGG	5	17	17	0	0	29.4613	3.95732e-22	1.10287e-24	0	3	AAVS1_site_11	0	0	0	0	0.125527	0.126412	blunt	0	0	0	0	0	0	0	AAVS1_site_11
chr2	7850150	7850169	20	*	7850152	7850152	1	antisense	GGCTAGGGAGAAGAGATTCA	GGG	5	214	180	1	1	175.95	0	0	0	3	AAVS1_site_11	2	34	0	0	2.93814e-50	2.49028e-49	staggered	0	11	23	2	0	0	0	AAVS1_site_11
chr2	8248377	8248396	20	*	8248379	8248379	1	antisense	ATGGAGGAAGGAAAGATGAC	AGG	6	276	124	2	0	151.126	0	0	0	3	AAVS1_site_11	9	152	0	0	1.96489e-305	3.50979e-303	staggered	0	2	150	9	0	0	0	AAVS1_site_11
chr2	8647733	8647752	20	*	8647749	8647749	1	sense	ACAGAGGATGGAAAGATGAC	TGG	7	19	12	0	0	32.7348	3.50716e-25	1.02609e-27	0.00414079	3	AAVS1_site_11	2	6	0	0	2.8029e-07	6.5064e-07	staggered	0	1	5	2	0	0	0	AAVS1_site_11
chr2	8667715	8667734	20	*	8667717	8667717	1	antisense	GGTGATAAAGGAGAAGTGCC	AGG	5	206	140	0	0	338.805	0	0	0	3	AAVS1_site_11	6	66	0	0	6.21444e-112	1.47027e-110	staggered	26	1	39	6	0	0	0	AAVS1_site_11
chr2	8899337	8899356	20	*	8899353	8899353	1	sense	GAGGAGGTGGGAGAAATACC	TGG	6	86	66	2	0	47.4655	1.2621e-112	7.51854e-115	0	3	AAVS1_site_11	14	19	0	0	3.50716e-25	1.67953e-24	staggered	0	0	19	14	0	0	0	AAVS1_site_11
chr2	9180956	9180975	20	*	9180958	9180958	1	antisense	GGTGAAGAAGCAGAGATGAT	GGG	5	80	55	0	0	132.576	3.26921e-141	2.25419e-143	0	3	AAVS1_site_11	0	25	0	0	8.50733e-35	5.23106e-34	staggered	0	0	25	0	0	0	0	AAVS1_site_11
chr2	9366002	9366021	20	*	9366018	9366018	1	sense	AGTGAGAAGCAGGAGATGCC	AGG	7	133	115	1	0	109.662	6.23765e-220	6.05233e-222	0	3	AAVS1_site_11	0	17	0	0	3.95732e-22	1.7262e-21	staggered	0	1	15	0	1	0	0	AAVS1_site_11
chr2	9423245	9423264	20	*	9423247	9423247	1	antisense	GCGGGCGGAGGAGGGATGCC	TGG	5	105	84	1	0	86.7472	5.01022e-164	3.82344e-166	0	3	AAVS1_site_11	0	21	0	1	1.20676e-21	5.25431e-21	staggered	0	1	20	0	0	0	0	AAVS1_site_11
chr2	9777812	9777831	20	*	9777814	9777814	1	antisense	GGTGAGGGAGAGGTAATGCC	AGG	4	54	46	0	0	90.0207	8.02748e-88	4.07613e-90	0	3	AAVS1_site_11	1	8	0	1	6.77103e-07	1.56718e-06	staggered	0	1	5	1	2	0	0	AAVS1_site_11
chr2	9788355	9788374	20	*	9788357	9788357	1	antisense	AGAGAGAGAGGGGAGAGGCC	AGG	5	303	283	1	0	248.784	0	0	0	3	AAVS1_site_11	89	19	0	0	3.50716e-25	1.67953e-24	blunt	0	3	16	89	0	0	0	AAVS1_site_11
chr2	10023375	10023394	20	*	10023391	10023391	1	sense	GGGAGGAGAGGGGAGATGCT	GGG	6	178	150	2	0	97.6588	1.86459e-283	2.26938e-285	0	3	AAVS1_site_11	1	24	0	0	3.76266e-33	2.22e-32	staggered	2	0	20	1	1	0	1	AAVS1_site_11
chr2	10160581	10160600	20	*	10160583	10160583	1	antisense	GGGAAGGAAGGAGAGGAGCT	GGG	6	8	5	4	0	2.94613	0.00125897	1.94124e-06	0.00302376	3	AAVS1_site_11	1	3	0	0	0.000428023	0.000738166	staggered	0	0	3	1	0	0	0	AAVS1_site_11
chr2	10242950	10242969	20	*	10242966	10242966	1	sense	AGAGTAGGAAGAGTGATGCC	AGG	6	28	20	1	0	23.7327	4.72719e-31	1.50593e-33	0.00149031	3	AAVS1_site_11	1	6	0	0	2.8029e-07	6.5064e-07	staggered	0	0	6	1	0	0	0	AAVS1_site_11
chr2	10414208	10414227	20	*	10414210	10414210	1	antisense	TCTGGGGCAGGAGTGATGCC	AGG	5	92	82	1	0	76.1084	4.18031e-139	2.87073e-141	0	3	AAVS1_site_11	1	10	0	0	3.2166e-12	9.83423e-12	staggered	0	3	7	1	0	0	0	AAVS1_site_11
chr2	10424719	10424738	20	*	10424735	10424735	1	sense	AAGGAGGGAAGAGTGATACC	AGG	6	681	621	0	0	1116.26	0	0	0	3	AAVS1_site_11	145	60	0	0	9.42364e-100	1.88078e-98	blunt	0	0	60	145	0	0	0	AAVS1_site_11
chr2	10710880	10710899	20	*	10710896	10710896	1	sense	ATAGAGGGATGGGAGATGCC	AGG	5	30	30	0	0	50.7389	2.98704e-43	1.08166e-45	0	3	AAVS1_site_11	0	0	0	0	0.125527	0.126412	blunt	0	0	0	0	0	0	0	AAVS1_site_11
chr2	11121785	11121804	20	*	11121787	11121787	1	antisense	GCTGAGAGAGGACAGATGAG	AGG	5	47	31	2	0	26.1878	2.13794e-51	8.33176e-54	0	3	AAVS1_site_11	0	12	0	0	6.55459e-15	2.21955e-14	staggered	0	0	11	0	1	0	0	AAVS1_site_11
chr2	11122081	11122100	20	*	11122083	11122083	1	antisense	AGGGAGGGTGGAGAGAGCCC	AGG	5	139	139	2	0	76.3812	1.08157e-207	1.00664e-209	0	3	AAVS1_site_11	99	0	0	0	0.125527	0.126412	blunt	0	0	0	99	0	0	0	AAVS1_site_11
chr2	11724408	11724427	20	*	11724424	11724424	1	sense	CAGGAGGGAAGAGAGATGAA	GGG	6	344	198	0	0	564.675	0	0	0	3	AAVS1_site_11	0	144	0	0	2.66185e-286	3.58847e-284	staggered	2	2	140	0	0	0	0	AAVS1_site_11
chr2	12262117	12262136	20	*	12262133	12262133	1	sense	GGGGGAGAGGGAGAGGTACC	AGG	7	7	6	1	0	6.54696	5.60893e-06	9.85623e-09	0.00556793	3	AAVS1_site_11	6	1	0	0	0.0242129	0.030636	blunt	0	0	1	6	0	0	0	AAVS1_site_11
chr2	14922167	14922186	20	*	14922183	14922183	1	sense	AAGGAAGGTGGAGAGAGTCC	AGG	7	17	15	0	0	29.4613	3.95732e-22	1.10287e-24	0.00485437	3	AAVS1_site_11	2	2	0	0	0.00357961	0.00536979	blunt	0	0	2	2	0	0	0	AAVS1_site_11
chr2	14958540	14958559	20	*	14958556	14958556	1	sense	TTAGAGGGATGAGAAATGAG	GGG	7	6	5	0	0	11.4572	2.8029e-07	5.30563e-10	0.00520021	3	AAVS1_site_11	0	1	0	0	0.0242129	0.030636	blunt	0	0	1	0	0	0	0	AAVS1_site_11
chr2	15797835	15797854	20	*	15797837	15797837	1	antisense	GCAAAGGCAGGAGAGACCCC	TGG	6	56	45	1	0	46.6471	1.43259e-74	6.72733e-77	0	3	AAVS1_site_11	6	10	0	0	3.2166e-12	9.83423e-12	staggered	0	0	10	6	0	0	0	AAVS1_site_11
chr2	16072969	16072988	20	*	16072985	16072985	1	sense	TGAAGGGTAGTAGAGATGAC	GGG	7	8	5	0	0	14.7307	1.14761e-09	2.37998e-12	0.00487508	3	AAVS1_site_11	0	0	0	0	0.125527	0.126412	blunt	0	0	0	0	0	0	0	AAVS1_site_11
chr2	16116333	16116352	20	*	16116349	16116349	1	sense	GAAGAGGAAGTAGAGATGGG	GGG	6	58	54	0	0	96.5676	9.55084e-96	5.11908e-98	0	3	AAVS1_site_11	0	3	0	0	0.000428023	0.000738166	staggered	0	0	3	0	0	0	0	AAVS1_site_11
chr2	16294964	16294983	20	*	16294966	16294966	1	antisense	TAGGAAGAAGGAGAGAATCC	GGG	7	8	4	0	0	14.7307	1.14761e-09	2.37998e-12	0.00487508	3	AAVS1_site_11	0	4	0	0	4.29177e-05	8.24541e-05	staggered	0	1	3	0	0	0	0	AAVS1_site_11
chr2	17847708	17847727	20	*	17847724	17847724	1	sense	AGCAGCTGAGGAGAGATGCC	TGG	6	32	27	0	0	54.0124	9.92705e-47	3.71494e-49	0.00158604	3	AAVS1_site_11	2	4	0	0	4.29177e-05	8.24541e-05	staggered	0	0	4	2	0	0	0	AAVS1_site_11
chr2	18332220	18332239	20	*	18332222	18332222	1	antisense	GCAGAGGATGGAGAGATGAT	GGG	6	23	19	0	0	39.2818	1.60264e-31	5.11922e-34	0.00204638	3	AAVS1_site_11	0	2	0	0	0.00357961	0.00536979	staggered	0	0	2	0	0	0	0	AAVS1_site_11
chr2	18961286	18961305	20	*	18961288	18961288	1	antisense	GGAGAGAGGAAAGAGATGTG	AGG	7	6	5	0	0	11.4572	2.8029e-07	5.30563e-10	0.00520021	3	AAVS1_site_11	0	1	0	0	0.0242129	0.030636	blunt	0	0	1	0	0	0	0	AAVS1_site_11
chr2	19732758	19732777	20	*	19732774	19732774	1	sense	GGTGACAGAGGAGAAGTGCC	AGG	4	160	142	0	0	263.515	0	0	0	3	AAVS1_site_11	16	18	0	0	1.2071e-23	5.53577e-23	staggered	0	0	18	16	0	0	0	AAVS1_site_11
chr2	20078863	20078882	20	*	20078865	20078865	1	antisense	TCAGTGGGAGAAAAGATACC	TGG	7	127	119	0	0	209.503	2.73156e-246	2.90452e-248	0	3	AAVS1_site_11	7	7	0	0	1.88927e-08	4.75479e-08	blunt	0	0	7	7	0	0	0	AAVS1_site_11
chr2	20090988	20091007	20	*	20091004	20091004	1	sense	GCTGAGGAAGGAAAGAAGCC	AGG	4	323	182	0	0	530.304	0	0	0	3	AAVS1_site_11	64	141	0	0	3.55838e-279	4.62266e-277	staggered	0	5	136	64	0	0	0	AAVS1_site_11
chr2	20622832	20622851	20	*	20622848	20622848	1	sense	GATGAGAGTGAACAGATGCC	AGG	5	542	473	0	0	888.75	0	0	0	3	AAVS1_site_11	10	69	0	0	4.13135e-118	1.04306e-116	staggered	0	7	62	10	0	0	0	AAVS1_site_11
chr2	21062537	21062556	20	*	21062539	21062539	1	antisense	AAAAGGAGAGGAGAGATGCA	GGG	7	96	11	0	0	158.764	6.20693e-176	5.02767e-178	0	3	AAVS1_site_11	0	85	0	0	6.27421e-152	2.33486e-150	staggered	2	1	82	0	0	0	0	AAVS1_site_11
chr2	21182193	21182212	20	*	21182195	21182195	1	antisense	ACTGAGGAAGGACAGATTGC	TGG	6	39	39	1	0	32.7348	3.36319e-47	1.27061e-49	0.000888889	3	AAVS1_site_11	3	0	0	0	0.125527	0.126412	blunt	0	0	0	3	0	0	0	AAVS1_site_11
chr2	21274080	21274099	20	*	21274096	21274096	1	sense	AGAAAGGGAGGAGAGAACTC	CGG	6	67	54	1	0	55.6491	1.77863e-93	9.40568e-96	0	3	AAVS1_site_11	25	10	0	0	3.2166e-12	9.83423e-12	blunt	0	0	10	25	0	0	0	AAVS1_site_11
chr2	21446529	21446548	20	*	21446531	21446531	1	antisense	CAGAGGGGAGGAGAGATGAG	AGG	7	54	14	0	0	90.0207	8.02748e-88	4.07613e-90	0	3	AAVS1_site_11	0	37	0	0	1.22049e-55	1.13695e-54	staggered	4	1	32	0	0	0	0	AAVS1_site_11
chr2	22063738	22063757	20	*	22063740	22063740	1	antisense	AGGAGGGAAGGAGAGATGGA	GGG	7	5	3	0	0	9.82044	3.703e-06	6.57818e-09	0.00842302	3	AAVS1_site_11	0	2	0	0	0.00357961	0.00536979	staggered	0	0	2	0	0	0	0	AAVS1_site_11
chr2	22968495	22968514	20	*	22968497	22968497	1	antisense	GATGAGGGAAGTAAGAAGCC	AGG	5	37	15	2	0	20.732	1.504e-37	5.12857e-40	0	3	AAVS1_site_11	6	21	0	0	2.58116e-28	1.35506e-27	staggered	0	4	17	6	0	0	0	AAVS1_site_11
chr2	23351729	23351748	20	*	23351731	23351731	1	antisense	CCTCCGGCCGCAGAGATGCC	GGG	7	13	9	1	0	11.4572	4.93064e-12	1.10542e-14	0.00495868	3	AAVS1_site_11	0	4	0	0	4.29177e-05	8.24541e-05	staggered	0	1	3	0	0	0	0	AAVS1_site_11
chr2	23635079	23635098	20	*	23635081	23635081	1	antisense	AGGGAGGTTTGAGAGATGGC	AGG	6	25	20	1	0	21.2776	6.33923e-27	1.93531e-29	0.00211268	3	AAVS1_site_11	1	2	0	0	0.00357961	0.00536979	staggered	0	0	2	1	0	0	0	AAVS1_site_11
chr2	23694593	23694612	20	*	23694595	23694595	1	antisense	GAAGTGAGAGGAGAGAGGCT	GGG	6	13	11	0	0	22.9144	2.66276e-16	6.66625e-19	0.00208768	3	AAVS1_site_11	0	1	0	0	0.0242129	0.030636	blunt	0	1	0	0	0	0	0	AAVS1_site_11
chr2	23697290	23697309	20	*	23697306	23697306	1	sense	TCTTACAGAGAACAGATGCC	TGG	7	14	14	1	0	12.2755	3.74762e-13	8.70797e-16	0.00524017	3	AAVS1_site_11	0	0	0	0	0.125527	0.126412	blunt	0	0	0	0	0	0	0	AAVS1_site_11
chr2	24918175	24918194	20	*	24918191	24918191	1	sense	AGGGAGAGAGGTGAGAGCCC	CGG	6	14	13	1	0	12.2755	3.74762e-13	8.70797e-16	0.00215401	3	AAVS1_site_11	3	1	0	0	0.0242129	0.030636	blunt	0	0	0	3	1	0	0	AAVS1_site_11
chr2	25089726	25089745	20	*	25089742	25089742	1	sense	GGAGAGGGTGAGGAGATGCC	AGG	4	494	426	1	0	405.093	0	0	0	3	AAVS1_site_11	14	67	0	0	5.50195e-114	1.34628e-112	staggered	0	1	66	14	0	0	0	AAVS1_site_11
chr2	25259281	25259300	20	*	25259297	25259297	1	sense	GGCCAGGGAGCAGAGATGCC	AGG	3	818	790	1	0	670.245	0	0	0	3	AAVS1_site_11	11	24	0	0	3.76266e-33	2.22e-32	staggered	0	0	22	11	2	0	0	AAVS1_site_11
chr2	25296783	25296802	20	*	25296799	25296799	1	sense	GCAAAAGGAGGAGAGAGCCC	AGG	6	234	232	2	0	128.211	0	0	0	3	AAVS1_site_11	123	2	0	1	0.0357036	0.0449678	blunt	0	0	2	123	0	0	0	AAVS1_site_11
chr2	25328441	25328460	20	*	25328443	25328443	1	antisense	TTTGGGGGAGGAGAGATGTT	GGG	5	456	414	0	0	747.99	0	0	0	3	AAVS1_site_11	4	40	0	0	4.03675e-61	4.26666e-60	staggered	0	0	40	4	0	0	0	AAVS1_site_11
chr2	25591219	25591238	20	*	25591235	25591235	1	sense	CCTGACAGTGCAGAGATGCC	TGG	6	25	21	2	0	14.1851	2.00051e-22	5.6752e-25	0.00211268	3	AAVS1_site_11	1	2	0	0	0.00357961	0.00536979	staggered	0	0	2	1	0	0	0	AAVS1_site_11
chr2	25984226	25984245	20	*	25984228	25984228	1	antisense	GGAGAGGGTGGAGGGAGGCC	AGG	4	32	32	0	0	54.0124	9.92705e-47	3.71494e-49	0	3	AAVS1_site_11	4	0	0	0	0.125527	0.126412	blunt	0	0	0	4	0	0	0	AAVS1_site_11
chr2	26189425	26189444	20	*	26189427	26189427	1	antisense	GGTAAGGCAGAAGAGAAGGC	TGG	5	12	7	0	0	21.2776	6.55459e-15	1.58801e-17	0	3	AAVS1_site_11	2	5	0	0	3.703e-06	7.89083e-06	staggered	0	0	4	2	0	1	0	AAVS1_site_11
chr2	26543103	26543122	20	*	26543105	26543105	1	antisense	AGAGAGGGAGAGGAGACGCC	AGG	5	260	237	2	0	142.396	0	0	0	3	AAVS1_site_11	55	21	0	0	2.58116e-28	1.35506e-27	blunt	0	0	19	55	2	0	0	AAVS1_site_11
chr2	26670882	26670901	20	*	26670898	26670898	1	sense	GGGAAGGAAGGAGAGAAGAA	GGG	6	21	8	1	0	18.0041	1.20676e-21	3.35368e-24	0.00197628	3	AAVS1_site_11	0	12	0	0	6.55459e-15	2.21955e-14	staggered	0	0	12	0	0	0	0	AAVS1_site_11
chr2	26677613	26677632	20	*	26677615	26677615	1	antisense	GGGAAGGGAGAGCAGATGCT	GGG	6	7	7	1	0	6.54696	5.60893e-06	9.85623e-09	0.00411184	3	AAVS1_site_11	0	0	0	0	0.125527	0.126412	blunt	0	0	0	0	0	0	0	AAVS1_site_11
chr2	27368586	27368605	20	*	27368588	27368588	1	antisense	CTGGAGGGAGGAAAGGTGCT	GGG	6	6	6	0	0	11.4572	2.8029e-07	5.30563e-10	0.00697945	3	AAVS1_site_11	1	0	0	0	0.125527	0.126412	blunt	0	0	0	1	0	0	0	AAVS1_site_11
chr2	27476924	27476943	20	*	27476926	27476926	1	antisense	GGTGAGGTAGGAGAATCACC	CGG	5	20	20	0	0	34.3715	9.72782e-27	2.91727e-29	0	3	AAVS1_site_11	1	0	0	0	0.125527	0.126412	blunt	0	0	0	1	0	0	0	AAVS1_site_11
chr2	27489447	27489466	20	*	27489449	27489449	1	antisense	CGTCCAGGAGGCGAGATGCA	GGG	6	12	11	0	0	21.2776	6.55459e-15	1.58801e-17	0.00203666	3	AAVS1_site_11	0	0	0	0	0.125527	0.126412	blunt	0	0	0	0	0	0	0	AAVS1_site_11
chr2	27664101	27664120	20	*	27664103	27664103	1	antisense	GGCTGAGGAGGAGGGATGTC	GGG	6	219	176	0	0	360.083	0	0	0	3	AAVS1_site_11	2	42	0	0	7.95925e-65	9.06999e-64	staggered	0	1	41	2	0	0	0	AAVS1_site_11
chr2	27683509	27683528	20	*	27683511	27683511	1	antisense	GAAGAAGAAGAAGAGACACC	AGG	7	71	34	0	0	117.845	2.93342e-122	1.84569e-124	0	3	AAVS1_site_11	30	37	0	0	1.22049e-55	1.13695e-54	staggered	0	0	37	30	0	0	0	AAVS1_site_11
chr2	27751375	27751394	20	*	27751391	27751391	1	sense	ACAGAGGGTGGAAAGATGCG	TGG	6	44	26	0	0	73.6533	1.43445e-68	6.37534e-71	0.000968992	3	AAVS1_site_11	0	18	0	0	1.2071e-23	5.53577e-23	staggered	0	7	11	0	0	0	0	AAVS1_site_11
chr2	28117548	28117567	20	*	28117550	28117550	1	antisense	GGCAAGAGAGGAGAGAGTCC	AGG	5	250	232	0	0	410.822	0	0	0	3	AAVS1_site_11	17	18	0	0	1.2071e-23	5.53577e-23	staggered	0	5	12	17	1	0	0	AAVS1_site_11
chr2	28315136	28315155	20	*	28315152	28315152	1	sense	GAGAGGGGAGGAGATATGCA	GGG	6	88	69	1	0	72.8349	1.3731e-131	9.10796e-134	0	3	AAVS1_site_11	0	17	0	0	3.95732e-22	1.7262e-21	staggered	1	0	16	0	0	0	0	AAVS1_site_11
chr2	28452392	28452411	20	*	28452408	28452408	1	sense	TGGTGGAGAGGGGAGAGGCC	AGG	7	23	21	0	0	39.2818	1.60264e-31	5.11922e-34	0.00237248	3	AAVS1_site_11	3	2	0	0	0.00357961	0.00536979	blunt	0	0	2	3	0	0	0	AAVS1_site_11
chr2	28486626	28486645	20	*	28486642	28486642	1	sense	GGGGAGCAGGGACAGATGCC	TGG	5	7	6	0	0	13.0939	1.88927e-08	3.72414e-11	0.00253325	3	AAVS1_site_11	0	1	0	0	0.0242129	0.030636	blunt	0	0	1	0	0	0	0	AAVS1_site_11
chr2	28670183	28670202	20	*	28670199	28670199	1	sense	GTTGAGAGAAGAGAGATGGA	TGG	5	48	42	1	0	40.1001	2.23493e-61	9.48539e-64	0	3	AAVS1_site_11	0	4	0	0	4.29177e-05	8.24541e-05	staggered	0	0	4	0	0	0	0	AAVS1_site_11
chr2	28693493	28693512	20	*	28693495	28693495	1	antisense	GTGGGAGGAGGGGAGAAGCC	AGG	6	48	21	1	0	40.1001	2.23493e-61	9.48539e-64	0.00103842	3	AAVS1_site_11	2	27	0	0	3.90511e-38	2.60523e-37	staggered	0	1	26	2	0	0	0	AAVS1_site_11
chr2	29159292	29159311	20	*	29159294	29159294	1	antisense	TGAGAGGGAGTAGAGAACTC	TGG	6	25	22	1	1	21.2776	6.33923e-27	1.93531e-29	0.00211268	3	AAVS1_site_11	16	3	1	0	0.000428023	0.000738166	blunt	0	0	3	16	0	0	0	AAVS1_site_11
chr2	29246229	29246248	20	*	29246245	29246245	1	sense	GAAGAAGGAGGAAAGAAGTC	AGG	6	60	20	0	0	99.8411	9.42364e-100	5.17239e-102	0	3	AAVS1_site_11	5	40	0	0	4.03675e-61	4.26666e-60	staggered	0	2	38	5	0	0	0	AAVS1_site_11
chr2	29501060	29501079	20	*	29501062	29501062	1	antisense	GATGAGAGAAGAGAGGTGTC	AGG	5	109	78	1	0	90.0207	7.76794e-172	6.16997e-174	0	3	AAVS1_site_11	11	31	0	0	5.52721e-45	4.28329e-44	staggered	0	0	31	11	0	0	0	AAVS1_site_11
chr2	29601721	29601740	20	*	29601737	29601737	1	sense	GTATCCAGAGGAGTGATGCC	GGG	7	13	11	1	0	11.4572	4.93064e-12	1.10542e-14	0.00495868	3	AAVS1_site_11	1	1	0	0	0.0242129	0.030636	blunt	0	0	1	1	0	0	0	AAVS1_site_11
chr2	29871168	29871187	20	*	29871184	29871184	1	sense	GACTGCAGAGGAGAGATCCC	TGG	7	26	22	0	0	44.192	1.85491e-36	6.23379e-39	0.00128866	3	AAVS1_site_11	7	4	0	0	4.29177e-05	8.24541e-05	blunt	0	0	2	7	2	0	0	AAVS1_site_11
chr2	30026937	30026956	20	*	30026953	30026953	1	sense	TCTGAGCAAGGAGAGAGGCT	TGG	6	31	26	0	0	52.3757	5.52721e-45	2.03378e-47	0.00155521	3	AAVS1_site_11	4	4	0	0	4.29177e-05	8.24541e-05	blunt	1	0	3	4	0	0	0	AAVS1_site_11
chr2	30250574	30250593	20	*	30250576	30250576	1	antisense	TGGGAGAGGAGAGAGATGCC	TGG	5	292	199	0	0	479.565	0	0	0	3	AAVS1_site_11	0	92	0	0	3.86286e-167	1.69326e-165	staggered	3	2	87	0	0	0	0	AAVS1_site_11
chr2	30382936	30382955	20	*	30382938	30382938	1	antisense	GGACAGGGAGAAGAGATGGG	AGG	5	15	12	0	0	26.1878	3.63834e-19	9.68916e-22	0	3	AAVS1_site_11	0	2	0	0	0.00357961	0.00536979	staggered	0	0	2	0	0	0	0	AAVS1_site_11
chr2	30705477	30705496	20	*	30705493	30705493	1	sense	AGGGGAGGAGGAGAGAGCTC	AGG	7	22	20	1	0	18.8225	6.13106e-23	1.74097e-25	0.00229621	3	AAVS1_site_11	11	2	0	0	0.00357961	0.00536979	blunt	0	0	2	11	0	0	0	AAVS1_site_11
chr2	30741535	30741554	20	*	30741551	30741551	1	sense	CTCCCGGGAGGAACGATGCC	AGG	7	228	176	0	0	374.813	0	0	0	3	AAVS1_site_11	19	52	0	0	6.62617e-84	1.02034e-82	staggered	0	3	49	19	0	0	0	AAVS1_site_11
chr2	31149603	31149622	20	*	31149619	31149619	1	sense	GATGAAGGTAAAGAGGCGCC	AGG	7	5	3	2	0	3.27348	0.00283648	4.28783e-06	0.00842302	3	AAVS1_site_11	0	2	0	0	0.00357961	0.00536979	staggered	0	0	2	0	0	0	0	AAVS1_site_11
chr2	31806205	31806224	20	*	31806221	31806221	1	sense	AGTCAGGGAGTGGAGATGCA	GGG	5	33	33	2	0	18.5497	2.64454e-32	8.54859e-35	0	3	AAVS1_site_11	0	0	0	0	0.125527	0.126412	blunt	0	0	0	0	0	0	0	AAVS1_site_11
chr2	32835336	32835355	20	*	32835338	32835338	1	antisense	GAAGAGAGAGGGGAGGTGCC	AGG	5	53	30	0	0	88.3839	7.35922e-86	3.70039e-88	0	3	AAVS1_site_11	5	23	0	0	1.60264e-31	9.13873e-31	staggered	1	0	22	5	0	0	0	AAVS1_site_11
chr2	32976797	32976816	20	*	32976799	32976799	1	antisense	GGTCAGTGAGAGAAGATGCC	TGG	5	6	6	1	0	5.72859	4.19334e-05	7.07051e-08	0.00429975	3	AAVS1_site_11	0	0	0	1	0.345288	0.34553	blunt	0	0	0	0	0	0	0	AAVS1_site_11
chr2	33531424	33531443	20	*	33531440	33531440	1	sense	ACTGGGAAAGAAGAGATGCT	AGG	7	14	10	0	0	24.5511	1.01444e-17	2.62494e-20	0.00524017	3	AAVS1_site_11	1	4	0	0	4.29177e-05	8.24541e-05	staggered	0	0	4	1	0	0	0	AAVS1_site_11
chr2	33598849	33598868	20	*	33598865	33598865	1	sense	ATGAAGCGAGGAGAGAAGCT	CGG	7	6	4	0	0	11.4572	2.8029e-07	5.30563e-10	0.00520021	3	AAVS1_site_11	0	1	0	0	0.0242129	0.030636	blunt	0	0	1	0	0	0	0	AAVS1_site_11
chr2	34148026	34148045	20	*	34148042	34148042	1	sense	CGGGGGAGTGGAGAGAGGCC	AGG	6	12	6	0	0	21.2776	6.55459e-15	1.58801e-17	0.00203666	3	AAVS1_site_11	1	6	0	0	2.8029e-07	6.5064e-07	staggered	0	4	2	1	0	0	0	AAVS1_site_11
chr2	35590969	35590988	20	*	35590985	35590985	1	sense	AGTGAGAGGGAAGAAATACC	CGG	6	17	16	0	0	29.4613	3.95732e-22	1.10287e-24	0.0017762	3	AAVS1_site_11	0	1	0	0	0.0242129	0.030636	blunt	0	0	1	0	0	0	0	AAVS1_site_11
chr2	36032027	36032046	20	*	36032029	36032029	1	antisense	GGGGAGGGAGGTGAGATCCC	AGG	3	185	165	0	0	304.434	0	0	0	3	AAVS1_site_11	83	20	0	1	2.27671e-20	9.44662e-20	blunt	0	0	18	83	2	0	0	AAVS1_site_11
chr2	36130743	36130762	20	*	36130759	36130759	1	sense	GGTGAGGGAGTGAGATAGCC	AGG	7	15	14	0	0	26.1878	3.63834e-19	9.68916e-22	0.00454133	3	AAVS1_site_11	0	0	0	0	0.125527	0.126412	blunt	0	0	0	0	0	0	0	AAVS1_site_11
chr2	36239181	36239200	20	*	36239197	36239197	1	sense	GATGAGGAGGAAGAGAGAAC	TGG	7	5	5	0	0	9.82044	3.703e-06	6.57818e-09	0.00842302	3	AAVS1_site_11	1	0	0	0	0.125527	0.126412	blunt	0	0	0	1	0	0	0	AAVS1_site_11
chr2	36563804	36563823	20	*	36563806	36563806	1	antisense	GTTCAGGGAGGAGGGATTCC	TGG	4	206	191	0	0	338.805	0	0	0	3	AAVS1_site_11	5	15	0	0	3.63834e-19	1.45067e-18	staggered	0	7	8	5	0	0	0	AAVS1_site_11
chr2	36567840	36567859	20	*	36567856	36567856	1	sense	GATAAAGGAAAAGAGAGACC	AGG	7	7	7	2	0	4.36464	0.000125482	2.05613e-07	0.00556793	3	AAVS1_site_11	0	0	0	0	0.125527	0.126412	blunt	0	0	0	0	0	0	0	AAVS1_site_11
chr2	36721381	36721400	20	*	36721383	36721383	1	antisense	GAGCAGAGGAGAGAGATGGC	AGG	7	6	6	0	0	11.4572	2.8029e-07	5.30563e-10	0.00520021	3	AAVS1_site_11	0	0	0	0	0.125527	0.126412	blunt	0	0	0	0	0	0	0	AAVS1_site_11
chr2	37365223	37365242	20	*	37365239	37365239	1	sense	GAAGAGGGAAGGGAGATGAA	GGG	6	19	7	0	0	32.7348	3.50716e-25	1.02609e-27	0.001875	3	AAVS1_site_11	0	12	0	0	6.55459e-15	2.21955e-14	staggered	1	0	11	0	0	0	0	AAVS1_site_11
chr2	38098838	38098857	20	*	38098854	38098854	1	sense	GAGGAGGAAGGAAAGGCGCC	AGG	6	7	6	0	0	13.0939	1.88927e-08	3.72414e-11	0.00411184	3	AAVS1_site_11	0	1	0	0	0.0242129	0.030636	blunt	0	0	1	0	0	0	0	AAVS1_site_11
chr2	38452482	38452501	20	*	38452484	38452484	1	antisense	GGTGAGGGTTAAGAGCTTCC	TGG	5	143	117	0	0	235.691	6.36109e-284	7.74998e-286	0	3	AAVS1_site_11	5	24	0	0	3.76266e-33	2.22e-32	staggered	0	7	17	5	0	0	0	AAVS1_site_11
chr2	40087813	40087832	20	*	40087815	40087815	1	antisense	GCTTGAGGAGAAGAGATGAA	AGG	7	284	138	0	0	466.471	0	0	0	3	AAVS1_site_11	0	144	0	0	2.66185e-286	3.58847e-284	staggered	0	0	144	0	0	0	0	AAVS1_site_11
chr2	40452586	40452605	20	*	40452588	40452588	1	antisense	AGTGAGGGAAGAAAGATAGT	TGG	6	26	22	0	0	44.192	1.85491e-36	6.23379e-39	0.00143575	3	AAVS1_site_11	14	4	0	0	4.29177e-05	8.24541e-05	blunt	0	0	4	14	0	0	0	AAVS1_site_11
chr2	41993025	41993044	20	*	41993027	41993027	1	antisense	GGGGAGGGAGAAAAGATGGG	AGG	5	34	15	0	0	57.2859	2.93814e-50	1.12725e-52	0	3	AAVS1_site_11	0	14	0	0	1.01444e-17	3.8411e-17	staggered	0	1	13	0	0	0	0	AAVS1_site_11
chr2	42035372	42035391	20	*	42035388	42035388	1	sense	ACCAGGGGAGGGGAGAGGCC	TGG	7	58	45	0	0	96.5676	9.55084e-96	5.11908e-98	0	3	AAVS1_site_11	9	12	0	0	6.55459e-15	2.21955e-14	staggered	0	4	7	9	1	0	0	AAVS1_site_11
chr2	42929049	42929068	20	*	42929051	42929051	1	antisense	GATGTAGGAGGAGAGCAGCC	TGG	5	123	65	0	0	202.956	5.18058e-237	5.3504e-239	0	3	AAVS1_site_11	2	56	0	0	9.06057e-92	1.61844e-90	staggered	0	0	56	2	0	0	0	AAVS1_site_11
chr2	42980636	42980655	20	*	42980652	42980652	1	sense	GATGAGAACAGAGAGATACC	TGG	6	369	313	1	0	302.797	0	0	0	3	AAVS1_site_11	19	55	0	0	8.60285e-90	1.46351e-88	staggered	0	2	53	19	0	0	0	AAVS1_site_11
chr2	43044613	43044632	20	*	43044629	43044629	1	sense	GAGACAGGAGGAAAGAGGCC	TGG	7	160	154	1	0	131.758	3.05265e-276	3.62973e-278	0	3	AAVS1_site_11	2	3	0	0	0.000428023	0.000738166	staggered	0	0	3	2	0	0	0	AAVS1_site_11
chr2	43161675	43161694	20	*	43161677	43161677	1	antisense	CCTGATGGAGGAGAAATCTC	AGG	6	95	90	1	0	78.5635	8.61815e-145	6.05139e-147	0	3	AAVS1_site_11	5	2	0	0	0.00357961	0.00536979	blunt	0	0	2	5	0	0	0	AAVS1_site_11
chr2	43226507	43226526	20	*	43226523	43226523	1	sense	AGGGGGGAAGGAGAGAAGCG	AGG	6	100	32	3	0	41.3277	3.55002e-124	2.26488e-126	0	3	AAVS1_site_11	0	68	0	0	4.80157e-116	1.1871e-114	staggered	0	11	57	0	0	0	0	AAVS1_site_11
chr2	43346162	43346181	20	*	43346178	43346178	1	sense	GGAGAGGGAGAAGAGAAGAC	AGG	4	99	97	0	0	163.674	1.41545e-182	1.17789e-184	0	3	AAVS1_site_11	0	1	0	0	0.0242129	0.030636	blunt	0	0	1	0	0	0	0	AAVS1_site_11
chr2	43841694	43841713	20	*	43841696	43841696	1	antisense	AGAGGAAGGGGAGAGGTGCC	TGG	7	10	6	0	0	18.0041	3.2166e-12	7.26637e-15	0.00554401	3	AAVS1_site_11	2	4	0	0	4.29177e-05	8.24541e-05	staggered	0	0	4	2	0	0	0	AAVS1_site_11
chr2	43842719	43842738	20	*	43842721	43842721	1	antisense	GGGGAGCGGGGAGAGATGAA	AGG	5	22	8	0	0	37.645	6.56405e-30	2.06504e-32	0	3	AAVS1_site_11	0	12	0	0	6.55459e-15	2.21955e-14	staggered	0	0	12	0	0	0	0	AAVS1_site_11
chr2	43844484	43844503	20	*	43844486	43844486	1	antisense	TGGGAGACAGGAGAGATGAG	GGG	6	24	18	0	0	40.9185	3.76266e-33	1.22363e-35	0.00208623	3	AAVS1_site_11	0	6	0	0	2.8029e-07	6.5064e-07	staggered	0	1	4	0	1	0	0	AAVS1_site_11
chr2	44026596	44026615	20	*	44026612	44026612	1	sense	TCAGAGGGTAGAGAGAGGCA	GGG	7	5	3	0	0	9.82044	3.703e-06	6.57818e-09	0.00842302	3	AAVS1_site_11	0	1	0	0	0.0242129	0.030636	blunt	0	0	1	0	0	0	0	AAVS1_site_11
chr2	44505001	44505020	20	*	44505017	44505017	1	sense	GGGGTGGGAGGAGAGATGCC	AGG	2	183	172	0	0	301.16	0	0	0	3	AAVS1_site_11	5	11	0	0	1.50647e-13	4.8333e-13	staggered	0	0	11	5	0	0	0	AAVS1_site_11
chr2	44545576	44545595	20	*	44545592	44545592	1	sense	GGTGAGGAAGTTGAGATACA	GGG	5	6	6	1	0	5.72859	4.19334e-05	7.07051e-08	0.00429975	3	AAVS1_site_11	0	0	0	0	0.125527	0.126412	blunt	0	0	0	0	0	0	0	AAVS1_site_11
chr2	44779842	44779861	20	*	44779844	44779844	1	antisense	CTGGAGAGAGGAAAGATCTC	TGG	7	31	21	1	0	26.1878	2.6252e-35	8.77778e-38	0.0014771	3	AAVS1_site_11	5	10	0	0	3.2166e-12	9.83423e-12	staggered	0	1	9	5	0	0	0	AAVS1_site_11
chr2	44941864	44941883	20	*	44941866	44941866	1	antisense	AGGGAGGTAGGAGAGCGGCC	CGG	5	85	74	0	0	140.76	6.27421e-152	4.55375e-154	0	3	AAVS1_site_11	7	10	0	0	3.2166e-12	9.83423e-12	staggered	0	0	10	7	0	0	0	AAVS1_site_11
chr2	44997467	44997486	20	*	44997469	44997469	1	antisense	GGTGATGGAGGTGAGAGTCC	AGG	4	4	4	0	0	8.1837	4.29177e-05	7.07051e-08	0.00628931	3	AAVS1_site_11	3	0	0	0	0.125527	0.126412	blunt	0	0	0	3	0	0	0	AAVS1_site_11
chr2	45050691	45050710	20	*	45050693	45050693	1	antisense	TACAAAGGAGGAGAGAACCC	TGG	7	55	40	2	0	30.5525	4.06643e-63	1.75345e-65	0	3	AAVS1_site_11	29	15	0	0	3.63834e-19	1.45067e-18	blunt	0	0	15	29	0	0	0	AAVS1_site_11
chr2	45255714	45255733	20	*	45255716	45255716	1	antisense	GGTGAGGTCAGAGAGATCAC	AGG	5	243	222	3	1	99.8411	0	0	0	3	AAVS1_site_11	37	21	0	0	2.58116e-28	1.35506e-27	blunt	0	0	20	37	1	0	0	AAVS1_site_11
chr2	45269411	45269430	20	*	45269413	45269413	1	antisense	GGAAGGTGAGGAGAGAGTCC	TGG	6	14	11	0	0	24.5511	1.01444e-17	2.62494e-20	0.00215401	3	AAVS1_site_11	1	2	0	0	0.00357961	0.00536979	staggered	0	1	0	1	0	0	1	AAVS1_site_11
chr2	46346885	46346904	20	*	46346901	46346901	1	sense	GAGGAGGAAGGAGAAGTCCC	GGG	6	13	12	0	0	22.9144	2.66276e-16	6.66625e-19	0.00208768	3	AAVS1_site_11	5	1	0	0	0.0242129	0.030636	blunt	0	0	1	5	0	0	0	AAVS1_site_11
chr2	46361948	46361967	20	*	46361964	46361964	1	sense	AGATGGGGAGAACAGATGCC	CGG	6	308	238	0	0	505.753	0	0	0	3	AAVS1_site_11	6	68	0	0	4.80157e-116	1.1871e-114	staggered	1	1	66	6	0	0	0	AAVS1_site_11
chr2	46382368	46382387	20	*	46382370	46382370	1	antisense	CCTGAGGGAGGGGAGAGGCC	AGG	4	642	642	2	0	350.808	0	0	0	3	AAVS1_site_11	94	0	0	0	0.125527	0.126412	blunt	0	0	0	94	0	0	0	AAVS1_site_11
chr2	46480784	46480803	20	*	46480800	46480800	1	sense	GCACTGGGAGGAGGGAGGCC	TGG	6	79	76	1	0	65.4696	5.80281e-115	3.50432e-117	0	3	AAVS1_site_11	3	3	0	0	0.000428023	0.000738166	blunt	0	0	3	3	0	0	0	AAVS1_site_11
chr2	46845826	46845845	20	*	46845828	46845828	1	antisense	TGCTGGGGAGTAAAGATCCC	AGG	7	7	4	2	0	4.36464	0.000125482	2.05613e-07	0.00556793	3	AAVS1_site_11	0	2	0	0	0.00357961	0.00536979	staggered	0	0	2	0	0	0	0	AAVS1_site_11
chr2	46915079	46915098	20	*	46915095	46915095	1	sense	GAGGATGAAGAAGAGATGCA	GGG	6	164	116	1	0	135.031	9.29313e-285	1.14278e-286	0	3	AAVS1_site_11	0	48	0	0	3.61253e-76	4.91648e-75	staggered	0	1	47	0	0	0	0	AAVS1_site_11
chr2	47092232	47092251	20	*	47092248	47092248	1	sense	GGTAAAGAAGAAAAGAGGCC	AGG	6	7	4	0	0	13.0939	1.88927e-08	3.72414e-11	0.00411184	3	AAVS1_site_11	2	3	0	0	0.000428023	0.000738166	staggered	0	0	3	2	0	0	0	AAVS1_site_11
chr2	47103964	47103983	20	*	47103966	47103966	1	antisense	GAGGAGGTGGGAGAAATACC	TGG	6	49	26	0	0	81.837	4.32672e-78	2.07449e-80	0.00105374	3	AAVS1_site_11	26	23	0	0	1.60264e-31	9.13873e-31	blunt	1	0	22	26	0	0	0	AAVS1_site_11
chr2	47562383	47562402	20	*	47562399	47562399	1	sense	GCAGATGGAGGAGAAACCCC	AGG	6	8	7	1	0	7.36533	6.77103e-07	1.26534e-09	0.00302376	3	AAVS1_site_11	3	1	0	1	0.125306	0.126412	blunt	0	0	1	3	0	0	0	AAVS1_site_11
chr2	47569902	47569921	20	*	47569918	47569918	1	sense	GCACAGAGAGGAAAGATGCG	CGG	6	235	209	0	0	386.271	0	0	0	3	AAVS1_site_11	0	25	0	0	8.50733e-35	5.23106e-34	staggered	0	1	5	0	19	0	0	AAVS1_site_11
chr2	47720001	47720020	20	*	47720003	47720003	1	antisense	AGTGACTACTGAGGGATGCC	GGG	7	5	5	0	0	9.82044	3.703e-06	6.57818e-09	0.00842302	3	AAVS1_site_11	0	0	0	0	0.125527	0.126412	blunt	0	0	0	0	0	0	0	AAVS1_site_11
chr2	48389058	48389077	20	*	48389074	48389074	1	sense	GATGCTGAAGAAGAGATTCC	AGG	6	5	4	0	0	9.82044	3.703e-06	6.57818e-09	0.00945111	3	AAVS1_site_11	0	0	0	0	0.125527	0.126412	blunt	0	0	0	0	0	0	0	AAVS1_site_11
chr2	48510682	48510701	20	*	48510698	48510698	1	sense	GAAATGGGAAGAGAGATGAA	GGG	7	5	4	1	0	4.91022	0.000279749	4.51534e-07	0.00842302	3	AAVS1_site_11	0	1	0	0	0.0242129	0.030636	blunt	0	0	1	0	0	0	0	AAVS1_site_11
chr2	48943040	48943059	20	*	48943042	48943042	1	antisense	GTTAGGGATGGAGAGATGGA	GGG	7	46	5	0	0	76.9268	2.37221e-72	1.0827e-74	0	3	AAVS1_site_11	0	32	0	0	9.92705e-47	7.95166e-46	staggered	0	2	30	0	0	0	0	AAVS1_site_11
chr2	49017345	49017364	20	*	49017347	49017347	1	antisense	AGTGGAGGTGGAGAGATACT	TGG	6	113	108	0	0	186.588	4.60276e-214	4.34522e-216	0	3	AAVS1_site_11	2	4	0	0	4.29177e-05	8.24541e-05	staggered	0	0	4	2	0	0	0	AAVS1_site_11
chr2	49071809	49071828	20	*	49071825	49071825	1	sense	AGGAAGGGAAGGGAGATGCT	AGG	6	15	8	0	0	26.1878	3.63834e-19	9.68916e-22	0.00166945	3	AAVS1_site_11	1	7	0	0	1.88927e-08	4.75479e-08	staggered	0	0	7	1	0	0	0	AAVS1_site_11
chr2	49106237	49106256	20	*	49106253	49106253	1	sense	CTGCAGGGAGAAGATATGCA	AGG	7	18	16	0	0	31.0981	1.2071e-23	3.4483e-26	0.00399202	3	AAVS1_site_11	0	2	0	0	0.00357961	0.00536979	staggered	0	0	1	0	1	0	0	AAVS1_site_11
chr2	49319034	49319053	20	*	49319036	49319036	1	antisense	AGTGAAGATGGAGAGATACC	TGG	5	176	148	0	0	289.703	0	0	0	3	AAVS1_site_11	22	28	0	0	7.94769e-40	5.50788e-39	staggered	0	0	28	22	0	0	0	AAVS1_site_11
chr2	51040100	51040119	20	*	51040102	51040102	1	antisense	AGCAAGGGACAACAGATGCC	TGG	6	22	10	1	0	18.8225	6.13106e-23	1.74097e-25	0.00200803	3	AAVS1_site_11	0	13	0	0	2.66276e-16	9.5991e-16	staggered	0	2	10	0	0	0	1	AAVS1_site_11
chr2	53553820	53553839	20	*	53553822	53553822	1	antisense	CCTGAGAGTGCAGAGATGCC	TGG	5	274	215	1	0	225.052	0	0	0	3	AAVS1_site_11	5	58	0	0	9.55084e-96	1.81491e-94	staggered	0	2	56	5	0	0	0	AAVS1_site_11
chr2	54372514	54372533	20	*	54372530	54372530	1	sense	AGCAAGGCAGGAGTGATGAC	AGG	6	17	13	1	0	14.7307	1.16271e-16	2.98065e-19	0.0017762	3	AAVS1_site_11	0	4	0	0	4.29177e-05	8.24541e-05	staggered	0	0	4	0	0	0	0	AAVS1_site_11
chr2	54749769	54749788	20	*	54749771	54749771	1	antisense	GGTGTGGGGTGAGAGACGCC	TGG	4	34	26	0	0	57.2859	2.93814e-50	1.12725e-52	0	3	AAVS1_site_11	0	8	0	0	1.14761e-09	3.07449e-09	staggered	0	0	8	0	0	0	0	AAVS1_site_11
chr2	56043057	56043076	20	*	56043059	56043059	1	antisense	GATCTGCTAGGAAAGATGCC	TGG	6	5	4	0	0	9.82044	3.703e-06	6.57818e-09	0.00945111	3	AAVS1_site_11	0	0	0	0	0.125527	0.126412	blunt	0	0	0	0	0	0	0	AAVS1_site_11
chr2	56106083	56106102	20	*	56106099	56106099	1	sense	GCTGGGAGAGGAGAAATGCC	AGG	4	272	209	2	0	148.943	0	0	0	3	AAVS1_site_11	10	62	0	0	8.72179e-104	1.83827e-102	staggered	2	4	53	10	3	0	0	AAVS1_site_11
chr2	57490243	57490262	20	*	57490259	57490259	1	sense	AGTCAGGAAGGAGAGATTTT	AGG	6	12	10	0	0	21.2776	6.55459e-15	1.58801e-17	0.00203666	3	AAVS1_site_11	1	2	0	0	0.00357961	0.00536979	staggered	0	0	2	1	0	0	0	AAVS1_site_11
chr2	57573086	57573105	20	*	57573088	57573088	1	antisense	AGAGAGGAAAGGGAGATGCC	GGG	5	61	61	0	0	101.478	9.13757e-102	5.06693e-104	0	3	AAVS1_site_11	0	0	0	0	0.125527	0.126412	blunt	0	0	0	0	0	0	0	AAVS1_site_11
chr2	57882880	57882899	20	*	57882882	57882882	1	antisense	GATTGGAGAGGAGAGATGTG	AGG	6	51	17	0	0	85.1105	5.8577e-82	2.88189e-84	0.00107875	3	AAVS1_site_11	0	32	0	0	9.92705e-47	7.95166e-46	staggered	0	1	31	0	0	0	0	AAVS1_site_11
chr2	58270407	58270426	20	*	58270423	58270423	1	sense	GATGAGTGAGAAAAGACACC	AGG	6	8	7	0	0	14.7307	1.14761e-09	2.37998e-12	0.00302376	3	AAVS1_site_11	0	1	0	0	0.0242129	0.030636	blunt	0	0	1	0	0	0	0	AAVS1_site_11
chr2	58714718	58714737	20	*	58714720	58714720	1	antisense	GGGAAGGGGAAGAAGATGCC	AGG	7	23	3	0	0	39.2818	1.60264e-31	5.11922e-34	0.00237248	3	AAVS1_site_11	3	20	0	0	9.72782e-27	4.81005e-26	staggered	0	0	20	3	0	0	0	AAVS1_site_11
chr2	59895968	59895987	20	*	59895970	59895970	1	antisense	AGGCAAGGGGAAGACATGCC	AGG	7	15	12	1	0	13.0939	2.68234e-14	6.44863e-17	0.00454133	3	AAVS1_site_11	1	3	0	0	0.000428023	0.000738166	staggered	2	0	1	1	0	0	0	AAVS1_site_11
chr2	59899369	59899388	20	*	59899385	59899385	1	sense	AGGGATGGAGAAAAGATGCA	TGG	6	68	67	0	0	112.935	4.80157e-116	2.91749e-118	0	3	AAVS1_site_11	0	1	0	0	0.0242129	0.030636	blunt	0	1	0	0	0	0	0	AAVS1_site_11
chr2	60451001	60451020	20	*	60451003	60451003	1	antisense	AGAGAGAAAGCAGAGAAGCC	AGG	6	111	21	1	0	91.6574	9.16266e-176	7.38154e-178	0	3	AAVS1_site_11	9	90	0	0	9.04782e-163	3.80274e-161	staggered	0	2	88	9	0	0	0	AAVS1_site_11
chr2	60490486	60490505	20	*	60490488	60490488	1	antisense	AGAGAAGAAGAAGAAAAGCC	AGG	7	125	39	0	0	206.229	1.20839e-241	1.26117e-243	0	3	AAVS1_site_11	8	85	0	1	5.30731e-126	1.4698e-124	staggered	0	9	76	8	0	0	0	AAVS1_site_11
chr2	60492520	60492539	20	*	60492522	60492522	1	antisense	TGTGAGGAAGGAGAGAGCAA	GGG	6	10	9	0	0	18.0041	3.2166e-12	7.26637e-15	0.00188947	3	AAVS1_site_11	2	1	0	0	0.0242129	0.030636	blunt	0	1	0	2	0	0	0	AAVS1_site_11
chr2	60531203	60531222	20	*	60531205	60531205	1	antisense	ACAGAGGGAGGAGAAAAACC	TGG	6	38	11	0	0	63.8328	1.86351e-57	7.61487e-60	0.00174672	3	AAVS1_site_11	10	27	0	0	3.90511e-38	2.60523e-37	staggered	0	1	26	10	0	0	0	AAVS1_site_11
chr2	60553519	60553538	20	*	60553535	60553535	1	sense	AGAGAGAGAAGAGAGATAGA	GGG	7	72	9	0	0	119.482	2.42166e-124	1.54583e-126	0	3	AAVS1_site_11	9	63	0	0	8.19689e-106	1.78014e-104	staggered	0	0	63	9	0	0	0	AAVS1_site_11
chr2	60649881	60649900	20	*	60649897	60649897	1	sense	AGGGAGGGAGAAAAGAAGCA	GGG	6	13	3	0	0	22.9144	2.66276e-16	6.66625e-19	0.00208768	3	AAVS1_site_11	0	9	0	0	6.34346e-11	1.82317e-10	staggered	0	0	9	0	0	0	0	AAVS1_site_11
chr2	60810440	60810459	20	*	60810456	60810456	1	sense	GGGAAAGAAGGAGAGACTAC	TGG	7	7	4	0	0	13.0939	1.88927e-08	3.72414e-11	0.00556793	3	AAVS1_site_11	0	2	0	0	0.00357961	0.00536979	staggered	0	0	2	0	0	0	0	AAVS1_site_11
chr2	61094941	61094960	20	*	61094943	61094943	1	antisense	AATAAGAAAGAAGAGAGGCC	GGG	7	44	42	1	0	36.8266	5.55238e-55	2.23501e-57	0	3	AAVS1_site_11	0	2	0	0	0.00357961	0.00536979	staggered	0	1	1	0	0	0	0	AAVS1_site_11
chr2	61441457	61441476	20	*	61441473	61441473	1	sense	TGGTTGGGGGAAGAGATGTC	AGG	7	24	18	0	0	40.9185	3.76266e-33	1.22363e-35	0.00245098	3	AAVS1_site_11	0	6	0	0	2.8029e-07	6.5064e-07	staggered	0	0	6	0	0	0	0	AAVS1_site_11
chr2	62254836	62254855	20	*	62254838	62254838	1	antisense	GAGAAGGCAGGAGAGATCCC	TGG	5	139	124	0	0	229.144	1.93583e-274	2.28576e-276	0	3	AAVS1_site_11	26	14	0	0	1.01444e-17	3.8411e-17	blunt	0	0	14	26	0	0	0	AAVS1_site_11
chr2	63325614	63325633	20	*	63325616	63325616	1	antisense	GAGGAGGTGGGAGAAATACC	TGG	6	109	83	0	0	180.041	5.48186e-205	5.01166e-207	0	3	AAVS1_site_11	19	26	0	0	1.85491e-36	1.18439e-35	staggered	1	0	25	19	0	0	0	AAVS1_site_11
chr2	64012182	64012201	20	*	64012184	64012184	1	antisense	GATGAGGGAGGAGAGATGCA	AGG	2	66	58	0	0	109.662	6.21444e-112	3.66341e-114	0	3	AAVS1_site_11	0	8	0	0	1.14761e-09	3.07449e-09	staggered	0	0	8	0	0	0	0	AAVS1_site_11
chr2	64357175	64357194	20	*	64357177	64357177	1	antisense	GGTGAAGGAGAAGGGACACC	TGG	5	21	19	0	0	36.0083	2.58116e-28	7.96612e-31	0	3	AAVS1_site_11	1	2	0	0	0.00357961	0.00536979	staggered	0	0	2	1	0	0	0	AAVS1_site_11
chr2	64500618	64500637	20	*	64500634	64500634	1	sense	GTTTCAGGAGGAGACATGTC	AGG	6	19	15	0	0	32.7348	3.50716e-25	1.02609e-27	0.001875	3	AAVS1_site_11	1	3	0	0	0.000428023	0.000738166	staggered	0	1	2	1	0	0	0	AAVS1_site_11
chr2	64815264	64815283	20	*	64815266	64815266	1	antisense	ATGGTGGAAGGAGGGATGCC	TGG	6	140	120	0	0	230.78	8.32884e-277	9.92322e-279	0	3	AAVS1_site_11	2	20	0	0	9.72782e-27	4.81005e-26	staggered	1	1	17	2	1	0	0	AAVS1_site_11
chr2	65000859	65000878	20	*	65000861	65000861	1	antisense	AGTGTGTAGGGAGAAATGCC	AGG	6	21	20	1	0	18.0041	1.20676e-21	3.35368e-24	0.00197628	3	AAVS1_site_11	0	0	0	0	0.125527	0.126412	blunt	0	0	0	0	0	0	0	AAVS1_site_11
chr2	65539944	65539963	20	*	65539946	65539946	1	antisense	TTGGAGTTGAGAGAGATGCC	AGG	7	7	5	0	0	13.0939	1.88927e-08	3.72414e-11	0.00556793	3	AAVS1_site_11	1	0	0	0	0.125527	0.126412	blunt	0	0	0	1	0	0	0	AAVS1_site_11
chr2	65556205	65556224	20	*	65556221	65556221	1	sense	GGGAGGGGAGAGAAGAGGCC	TGG	7	12	8	0	0	21.2776	6.55459e-15	1.58801e-17	0.0046332	3	AAVS1_site_11	4	4	0	0	4.29177e-05	8.24541e-05	blunt	0	1	2	4	1	0	0	AAVS1_site_11
chr2	65858898	65858917	20	*	65858900	65858900	1	antisense	TGGATGGGAGGAGAGTGACC	GGG	7	11	10	0	0	19.6409	1.50647e-13	3.52669e-16	0.00519288	3	AAVS1_site_11	2	0	0	0	0.125527	0.126412	blunt	0	0	0	2	0	0	0	AAVS1_site_11
chr2	66531138	66531157	20	*	66531154	66531154	1	sense	CAATGGGAAGGAGAGATGAC	TGG	7	93	42	0	0	153.854	2.48413e-169	1.93554e-171	0	3	AAVS1_site_11	2	51	0	0	5.8577e-82	8.73764e-81	staggered	1	1	49	2	0	0	0	AAVS1_site_11
chr2	66736811	66736830	20	*	66736813	66736813	1	antisense	CATGAGGCAGGAGAGATACT	TGG	5	98	83	1	0	81.0186	1.62008e-150	1.17082e-152	0	3	AAVS1_site_11	21	15	0	0	3.63834e-19	1.45067e-18	blunt	0	3	12	21	0	0	0	AAVS1_site_11
chr2	67055642	67055661	20	*	67055658	67055658	1	sense	CTTTGGGGGGAAAAGATGCC	AGG	7	5	4	0	0	9.82044	3.703e-06	6.57818e-09	0.00842302	3	AAVS1_site_11	0	1	0	0	0.0242129	0.030636	blunt	0	0	1	0	0	0	0	AAVS1_site_11
chr2	67676308	67676327	20	*	67676324	67676324	1	sense	GGTGAGGGAGTGGAGATGCA	TGG	3	62	29	0	0	103.115	8.72179e-104	4.88661e-106	0	3	AAVS1_site_11	1	32	0	0	9.92705e-47	7.95166e-46	staggered	1	1	30	1	0	0	0	AAVS1_site_11
chr2	67921912	67921931	20	*	67921914	67921914	1	antisense	TGTGAGGGGTGAGGGATGCC	TGG	4	162	111	0	0	266.789	0	0	0	3	AAVS1_site_11	5	51	0	0	5.8577e-82	8.73764e-81	staggered	0	1	50	5	0	0	0	AAVS1_site_11
chr2	68104698	68104717	20	*	68104714	68104714	1	sense	TGGCAGGGAGGAGAGGTGTC	AGG	5	99	61	1	0	81.837	1.95979e-152	1.43556e-154	0	3	AAVS1_site_11	11	38	0	0	1.86351e-57	1.82145e-56	staggered	0	0	38	11	0	0	0	AAVS1_site_11
chr2	68432734	68432753	20	*	68432736	68432736	1	antisense	AGAGAGGATGGAGAGATGAT	GGG	6	254	169	3	0	104.342	0	0	0	3	AAVS1_site_11	1	79	0	0	4.38811e-139	1.39969e-137	staggered	3	2	74	1	0	0	0	AAVS1_site_11
chr2	68433294	68433313	20	*	68433310	68433310	1	sense	TCTGAGAGTGCAGAGATGCT	TGG	6	16	15	1	0	13.9123	1.81405e-15	4.50348e-18	0.00172911	3	AAVS1_site_11	0	1	0	0	0.0242129	0.030636	blunt	0	0	1	0	0	0	0	AAVS1_site_11
chr2	69498499	69498518	20	*	69498501	69498501	1	antisense	GAGGTGGGGAGAAAGAGGCC	CGG	7	34	28	1	0	28.6429	1.11469e-39	3.8882e-42	0	3	AAVS1_site_11	1	5	0	1	0.000279749	0.000536016	staggered	0	3	2	1	0	0	0	AAVS1_site_11
chr2	70314625	70314644	20	*	70314627	70314627	1	antisense	GGATGGGGAGGACAGAGGCC	GGG	5	304	293	3	0	124.801	0	0	0	3	AAVS1_site_11	11	10	0	0	3.2166e-12	9.83423e-12	blunt	0	6	3	11	1	0	0	AAVS1_site_11
chr2	70465737	70465756	20	*	70465753	70465753	1	sense	CTGGGGAGAGGAAAGATGCA	GGG	7	154	133	0	0	253.695	0	0	0	3	AAVS1_site_11	0	21	0	0	2.58116e-28	1.35506e-27	staggered	0	0	21	0	0	0	0	AAVS1_site_11
chr2	70512700	70512719	20	*	70512716	70512716	1	sense	GCCTAGGCAGGAGTTATGCC	AGG	6	5	4	0	0	9.82044	3.703e-06	6.57818e-09	0.00945111	3	AAVS1_site_11	0	1	0	0	0.0242129	0.030636	blunt	0	0	1	0	0	0	0	AAVS1_site_11
chr2	70529652	70529671	20	*	70529668	70529668	1	sense	AATGAGGCTGGAGAGATGCT	GGG	5	370	314	0	0	607.23	0	0	0	3	AAVS1_site_11	4	56	0	0	9.06057e-92	1.61844e-90	staggered	5	6	44	4	1	0	0	AAVS1_site_11
chr2	70694853	70694872	20	*	70694855	70694855	1	antisense	CTGGTTGGAGGAGAGAGGCG	AGG	7	8	7	2	0	4.91022	2.25649e-05	3.95232e-08	0.00487508	3	AAVS1_site_11	0	1	0	0	0.0242129	0.030636	blunt	0	0	1	0	0	0	0	AAVS1_site_11
chr2	70967093	70967112	20	*	70967109	70967109	1	sense	AGGAAGGGAGAAGAGTTGCT	AGG	6	15	12	0	0	26.1878	3.63834e-19	9.68916e-22	0.00166945	3	AAVS1_site_11	0	1	0	0	0.0242129	0.030636	blunt	0	0	1	0	0	0	0	AAVS1_site_11
chr2	71023801	71023820	20	*	71023803	71023803	1	antisense	TTTGAGGGAGCACTGATGCC	CGG	5	23	21	0	0	39.2818	1.60264e-31	5.11922e-34	0	3	AAVS1_site_11	1	2	0	0	0.00357961	0.00536979	staggered	0	0	2	1	0	0	0	AAVS1_site_11
chr2	71106264	71106283	20	*	71106280	71106280	1	sense	AAGCAGAGAGTAGAAATGCC	AGG	7	26	26	0	0	44.192	1.85491e-36	6.23379e-39	0.00128866	3	AAVS1_site_11	0	0	0	0	0.125527	0.126412	blunt	0	0	0	0	0	0	0	AAVS1_site_11
chr2	71177505	71177524	20	*	71177507	71177507	1	antisense	TGGGGAGAAGGAGAAATGCA	GGG	7	31	24	0	0	52.3757	5.52721e-45	2.03378e-47	0.0014771	3	AAVS1_site_11	0	7	0	0	1.88927e-08	4.75479e-08	staggered	1	1	5	0	0	0	0	AAVS1_site_11
chr2	71528244	71528263	20	*	71528260	71528260	1	sense	GGTTTTAGAGGAGAGACAGC	AGG	7	6	4	1	0	5.72859	4.19334e-05	7.07051e-08	0.00520021	3	AAVS1_site_11	3	2	0	1	0.0357036	0.0449678	blunt	0	0	2	3	0	0	0	AAVS1_site_11
chr2	71536369	71536388	20	*	71536385	71536385	1	sense	GGAGAGGAAAGAGAGCCGCC	AGG	5	163	111	0	0	268.425	0	0	0	3	AAVS1_site_11	0	51	0	0	5.8577e-82	8.73764e-81	staggered	0	0	51	0	0	0	0	AAVS1_site_11
chr2	71565520	71565539	20	*	71565522	71565522	1	antisense	GAGGAGGGAGGAGAGATGTA	GGG	4	497	463	1	0	407.548	0	0	0	3	AAVS1_site_11	0	26	0	0	1.85491e-36	1.18439e-35	staggered	0	0	26	0	0	0	0	AAVS1_site_11
chr2	71703161	71703180	20	*	71703177	71703177	1	sense	AAGGCTGGGAGAGAGATGCC	TGG	7	49	45	0	0	81.837	4.32672e-78	2.07449e-80	0	3	AAVS1_site_11	0	1	0	0	0.0242129	0.030636	blunt	0	0	1	0	0	0	0	AAVS1_site_11
chr2	71707086	71707105	20	*	71707088	71707088	1	antisense	GGACAGAGAGCAGAGATGAC	AGG	5	21	11	0	0	36.0083	2.58116e-28	7.96612e-31	0	3	AAVS1_site_11	0	10	0	0	3.2166e-12	9.83423e-12	staggered	0	0	10	0	0	0	0	AAVS1_site_11
chr2	71732488	71732507	20	*	71732504	71732504	1	sense	AGGAGGGGAGAACAGATGCA	GGG	7	71	63	3	0	29.4613	4.2925e-79	2.07908e-81	0	3	AAVS1_site_11	0	8	0	0	1.14761e-09	3.07449e-09	staggered	0	0	8	0	0	0	0	AAVS1_site_11
chr2	71844789	71844808	20	*	71844805	71844805	1	sense	AATGAGTGAGGAGAGAAGGA	GGG	6	11	4	1	0	9.82044	7.0161e-10	1.50041e-12	0.00196464	3	AAVS1_site_11	0	6	0	0	2.8029e-07	6.5064e-07	staggered	0	0	6	0	0	0	0	AAVS1_site_11
chr2	72684248	72684267	20	*	72684250	72684250	1	antisense	TATGAGGAATAAGAGATGAA	AGG	7	40	23	0	0	67.1063	4.03675e-61	1.69567e-63	0	3	AAVS1_site_11	0	16	0	0	1.23269e-20	5.12365e-20	staggered	0	0	16	0	0	0	0	AAVS1_site_11
chr2	72895732	72895751	20	*	72895748	72895748	1	sense	GACGAAGGGAGAGAGATGGC	GGG	6	32	27	0	0	54.0124	9.92705e-47	3.71494e-49	0.00158604	3	AAVS1_site_11	1	3	0	0	0.000428023	0.000738166	staggered	0	0	3	1	0	0	0	AAVS1_site_11
chr2	72946258	72946277	20	*	72946260	72946260	1	antisense	TGCTGGGGAGGAGAGAGACC	AGG	6	413	384	1	1	338.805	0	0	0	3	AAVS1_site_11	79	27	1	0	3.90511e-38	2.60523e-37	blunt	0	2	25	79	0	0	0	AAVS1_site_11
chr2	72960173	72960192	20	*	72960175	72960175	1	antisense	CTGGAATGAGGAGAGACGCC	TGG	6	131	104	0	0	216.05	1.27286e-255	1.39598e-257	0	3	AAVS1_site_11	5	26	0	0	1.85491e-36	1.18439e-35	staggered	0	0	26	5	0	0	0	AAVS1_site_11
chr2	73075452	73075471	20	*	73075468	73075468	1	sense	AGTTCAGGAGGAGAGAGGGC	AGG	6	12	11	1	0	10.6388	6.08565e-11	1.3511e-13	0.00203666	3	AAVS1_site_11	2	1	0	0	0.0242129	0.030636	blunt	0	0	1	2	0	0	0	AAVS1_site_11
chr2	73162770	73162789	20	*	73162786	73162786	1	sense	AATGATGGTGGAGAGAGGTC	TGG	6	93	65	2	0	51.2845	1.57258e-124	1.01145e-126	0	3	AAVS1_site_11	15	26	0	0	1.85491e-36	1.18439e-35	staggered	2	7	17	15	0	0	0	AAVS1_site_11
chr2	73324218	73324237	20	*	73324234	73324234	1	sense	GAGGAGGGAGGGGAGACATC	AGG	6	13	8	0	0	22.9144	2.66276e-16	6.66625e-19	0.00208768	3	AAVS1_site_11	4	5	0	0	3.703e-06	7.89083e-06	staggered	0	0	5	4	0	0	0	AAVS1_site_11
chr2	74517915	74517934	20	*	74517931	74517931	1	sense	TGACAGAGGGAAGAGAGGCC	AGG	7	5	4	1	0	4.91022	0.000279749	4.51534e-07	0.00842302	3	AAVS1_site_11	1	1	0	0	0.0242129	0.030636	blunt	0	0	1	1	0	0	0	AAVS1_site_11
chr2	74603840	74603859	20	*	74603856	74603856	1	sense	TTAGAGGGAGGTGAGATGGG	AGG	6	35	24	1	0	29.4613	3.67802e-41	1.30637e-43	0.00166113	3	AAVS1_site_11	0	10	0	0	3.2166e-12	9.83423e-12	staggered	0	0	10	0	0	0	0	AAVS1_site_11
chr2	74682779	74682798	20	*	74682795	74682795	1	sense	TTTCAAGGAGGAGAGAGACC	AGG	6	77	74	1	0	63.8328	2.5193e-111	1.47998e-113	0	3	AAVS1_site_11	27	3	0	1	0.00833151	0.0124485	blunt	0	0	2	27	1	0	0	AAVS1_site_11
chr2	74959241	74959260	20	*	74959243	74959243	1	antisense	AGAAAGGGAGAAGAAAGGCT	CGG	7	7	4	1	0	6.54696	5.60893e-06	9.85623e-09	0.00556793	3	AAVS1_site_11	0	2	0	0	0.00357961	0.00536979	staggered	0	0	0	0	2	0	0	AAVS1_site_11
chr2	75218227	75218246	20	*	75218243	75218243	1	sense	GGAGAAGGAGGAGAAATGGA	AGG	5	17	11	1	0	14.7307	1.16271e-16	2.98065e-19	0	3	AAVS1_site_11	0	6	0	1	4.19334e-05	8.24541e-05	staggered	0	0	6	0	0	0	0	AAVS1_site_11
chr2	75788519	75788538	20	*	75788535	75788535	1	sense	ACACAGGGAGGAAAGATGGC	TGG	6	296	208	0	0	486.112	0	0	0	3	AAVS1_site_11	17	14	0	0	1.01444e-17	3.8411e-17	blunt	0	1	13	17	0	0	0	AAVS1_site_11
chr2	77903176	77903195	20	*	77903178	77903178	1	antisense	GTGGAGGAAGAAGAGGTGCT	TGG	6	5	4	0	0	9.82044	3.703e-06	6.57818e-09	0.00945111	3	AAVS1_site_11	0	1	0	0	0.0242129	0.030636	blunt	0	0	1	0	0	0	0	AAVS1_site_11
chr2	78146297	78146316	20	*	78146299	78146299	1	antisense	GTGCAGAGTGCAGAGATGCC	TGG	6	10	9	1	0	9.00207	7.51847e-09	1.54171e-11	0.00188947	3	AAVS1_site_11	0	0	0	0	0.125527	0.126412	blunt	0	0	0	0	0	0	0	AAVS1_site_11
chr2	79669997	79670016	20	*	79670013	79670013	1	sense	ACGCTGGGAGGAGAGAGGCC	AGG	6	365	340	1	0	299.523	0	0	0	3	AAVS1_site_11	37	25	0	0	8.50733e-35	5.23106e-34	blunt	0	2	23	37	0	0	0	AAVS1_site_11
chr2	80277520	80277539	20	*	80277536	80277536	1	sense	AGTGGGGAAGGAGAGACTCA	GGG	6	38	34	0	0	63.8328	1.86351e-57	7.61487e-60	0.00174672	3	AAVS1_site_11	0	4	0	0	4.29177e-05	8.24541e-05	staggered	0	2	2	0	0	0	0	AAVS1_site_11
chr2	81038625	81038644	20	*	81038627	81038627	1	antisense	GAGGAGGTGGGAGAAATACC	TGG	6	68	45	0	0	112.935	4.80157e-116	2.91749e-118	0	3	AAVS1_site_11	12	23	0	0	1.60264e-31	9.13873e-31	staggered	1	1	21	12	0	0	0	AAVS1_site_11
chr2	84434007	84434026	20	*	84434009	84434009	1	antisense	GAGAGGGAATGAGAGAGGCC	AGG	7	74	61	1	0	61.3777	6.55554e-106	3.74181e-108	0	3	AAVS1_site_11	43	13	0	0	2.66276e-16	9.5991e-16	blunt	0	1	12	43	0	0	0	AAVS1_site_11
chr2	84970807	84970826	20	*	84970809	84970809	1	antisense	AGGGAGGAAGAGGAAATGCC	CGG	6	288	198	0	0	473.018	0	0	0	3	AAVS1_site_11	5	90	0	0	9.04782e-163	3.80274e-161	staggered	16	14	60	5	0	0	0	AAVS1_site_11
chr2	85136982	85137001	20	*	85136998	85136998	1	sense	GAGGAGGGAGGAAAGTGCCT	GGG	7	31	6	0	0	52.3757	5.52721e-45	2.03378e-47	0.0014771	3	AAVS1_site_11	6	13	0	0	2.66276e-16	9.5991e-16	staggered	0	8	5	6	0	0	0	AAVS1_site_11
chr2	85231227	85231246	20	*	85231229	85231229	1	antisense	CCAGACAGAGGAGAGATGCT	TGG	6	287	253	1	0	235.691	0	0	0	3	AAVS1_site_11	3	34	0	0	2.93814e-50	2.49028e-49	staggered	0	1	30	3	3	0	0	AAVS1_site_11
chr2	85326692	85326711	20	*	85326694	85326694	1	antisense	GAAGAGAAAGAAAAGATGTC	CGG	7	6	3	1	0	5.72859	4.19334e-05	7.07051e-08	0.00520021	3	AAVS1_site_11	1	3	0	0	0.000428023	0.000738166	staggered	0	0	3	1	0	0	0	AAVS1_site_11
chr2	85410359	85410378	20	*	85410361	85410361	1	antisense	TAAGAGGGAAGTGAGAAGCC	GGG	6	16	4	2	0	9.27486	1.5066e-12	3.49457e-15	0.00172911	3	AAVS1_site_11	1	12	0	0	6.55459e-15	2.21955e-14	staggered	0	2	10	1	0	0	0	AAVS1_site_11
chr2	85421770	85421789	20	*	85421786	85421786	1	sense	GAGGAGGGAGGAAAGGGGCC	AGG	5	8	7	1	0	7.36533	6.77103e-07	1.26534e-09	0.00195695	3	AAVS1_site_11	1	1	0	0	0.0242129	0.030636	blunt	0	0	1	1	0	0	0	AAVS1_site_11
chr2	85827781	85827800	20	*	85827783	85827783	1	antisense	GGTGACTGGAGAGAGATCCT	GGG	6	5	4	1	0	4.91022	0.000279749	4.51534e-07	0.00945111	3	AAVS1_site_11	1	0	0	0	0.125527	0.126412	blunt	0	0	0	1	0	0	0	AAVS1_site_11
chr2	86489576	86489595	20	*	86489592	86489592	1	sense	ATTGAAGGAAAAGAGAAGCC	AGG	6	227	152	0	0	373.177	0	0	0	3	AAVS1_site_11	5	73	0	0	1.97253e-126	5.48393e-125	staggered	0	4	69	5	0	0	0	AAVS1_site_11
chr2	88853159	88853178	20	*	88853161	88853161	1	antisense	TGTGGGAGAGGAATGATGCC	TGG	5	344	312	0	0	564.675	0	0	0	3	AAVS1_site_11	5	32	0	0	9.92705e-47	7.95166e-46	staggered	0	1	31	5	0	0	0	AAVS1_site_11
chr2	95057023	95057042	20	*	95057039	95057039	1	sense	CCTTGTGGTGGACAGATGCC	AGG	7	12	7	0	0	21.2776	6.55459e-15	1.58801e-17	0.0046332	3	AAVS1_site_11	0	2	0	0	0.00357961	0.00536979	staggered	0	0	2	0	0	0	0	AAVS1_site_11
chr2	95185993	95186012	20	*	95186009	95186009	1	sense	AGAGAGGTCAGAGAAATGCC	AGG	6	220	207	1	1	180.86	0	0	0	3	AAVS1_site_11	0	13	0	0	2.66276e-16	9.5991e-16	staggered	2	2	9	0	0	0	0	AAVS1_site_11
chr2	95569764	95569783	20	*	95569766	95569766	1	antisense	ACTGAGATAGCAGAGATGCA	AGG	6	10	3	0	0	18.0041	3.2166e-12	7.26637e-15	0.00188947	3	AAVS1_site_11	0	7	0	0	1.88927e-08	4.75479e-08	staggered	0	0	7	0	0	0	0	AAVS1_site_11
chr2	95682430	95682449	20	*	95682432	95682432	1	antisense	AAGGAGGAAGGAGAGAGGTC	TGG	6	364	322	0	0	597.41	0	0	0	3	AAVS1_site_11	59	41	0	0	5.73378e-63	6.30275e-62	blunt	0	0	41	59	0	0	0	AAVS1_site_11
chr2	96064285	96064304	20	*	96064287	96064287	1	antisense	AATGAGGAAGGGAAGAAGCC	TGG	6	64	23	5	0	17.7313	8.54636e-58	3.53368e-60	0	3	AAVS1_site_11	2	39	0	1	3.36319e-47	2.79094e-46	staggered	0	7	32	2	0	0	0	AAVS1_site_11
chr2	96136137	96136156	20	*	96136153	96136153	1	sense	AGGGAAGCAGGAGAGAAGGC	AGG	6	6	5	2	0	3.81906	0.000630828	9.73954e-07	0.00697945	3	AAVS1_site_11	0	1	0	1	0.125306	0.126412	blunt	0	0	1	0	0	0	0	AAVS1_site_11
chr2	96800841	96800860	20	*	96800857	96800857	1	sense	CAGAAGAGAGGGGAGATGAC	TGG	7	13	8	3	0	5.72859	5.18237e-08	1.0207e-10	0.00495868	3	AAVS1_site_11	0	5	0	0	3.703e-06	7.89083e-06	staggered	0	0	5	0	0	0	0	AAVS1_site_11
chr2	97708705	97708724	20	*	97708707	97708707	1	antisense	GAAGGAGGAGAAGGGATGCT	GGG	7	8	5	0	0	14.7307	1.14761e-09	2.37998e-12	0.00487508	3	AAVS1_site_11	0	3	0	0	0.000428023	0.000738166	staggered	0	0	3	0	0	0	0	AAVS1_site_11
chr2	97824465	97824484	20	*	97824467	97824467	1	antisense	CAGGAGGTGGGAGAAATACC	TGG	7	22	14	0	0	37.645	6.56405e-30	2.06504e-32	0.00229621	3	AAVS1_site_11	3	8	0	0	1.14761e-09	3.07449e-09	staggered	1	2	5	3	0	0	0	AAVS1_site_11
chr2	98045908	98045927	20	*	98045910	98045910	1	antisense	CAGAAGGTAGGAGAGAGTCC	TGG	7	32	31	1	0	27.0062	9.42481e-37	3.20277e-39	0	3	AAVS1_site_11	3	0	0	0	0.125527	0.126412	blunt	0	0	0	3	0	0	0	AAVS1_site_11
chr2	98083229	98083248	20	*	98083231	98083231	1	antisense	GAGGGAGGAAGAGAGATGAC	AGG	6	23	18	0	0	39.2818	1.60264e-31	5.11922e-34	0.00204638	3	AAVS1_site_11	1	5	0	0	3.703e-06	7.89083e-06	staggered	0	0	5	1	0	0	0	AAVS1_site_11
chr2	98332009	98332028	20	*	98332011	98332011	1	antisense	TGTGAGGGAGATGAGATGGA	AGG	5	13	10	2	0	7.63812	1.22187e-09	2.52736e-12	0	3	AAVS1_site_11	0	2	0	0	0.00357961	0.00536979	staggered	0	0	2	0	0	0	0	AAVS1_site_11
chr2	98799104	98799123	20	*	98799106	98799106	1	antisense	GGGAACTGAGGAGAGGTGCC	AGG	5	8	4	1	0	7.36533	6.77103e-07	1.26534e-09	0.00195695	3	AAVS1_site_11	1	1	0	0	0.0242129	0.030636	blunt	0	0	1	1	0	0	0	AAVS1_site_11
chr2	98960812	98960831	20	*	98960814	98960814	1	antisense	TCAGAGGTAGGAGAGGTCAC	AGG	7	6	5	0	0	11.4572	2.8029e-07	5.30563e-10	0.00520021	3	AAVS1_site_11	3	1	0	0	0.0242129	0.030636	blunt	0	0	1	3	0	0	0	AAVS1_site_11
chr2	100055541	100055560	20	*	100055557	100055557	1	sense	GGCTGAGGAGGAAAGATGCT	TGG	6	34	13	0	0	57.2859	2.93814e-50	1.12725e-52	0.00162866	3	AAVS1_site_11	7	21	0	0	2.58116e-28	1.35506e-27	staggered	0	0	14	7	7	0	0	AAVS1_site_11
chr2	100585695	100585714	20	*	100585697	100585697	1	antisense	AGAGAGGGGAGGGAGGTGCC	AGG	6	8	7	0	0	14.7307	1.14761e-09	2.37998e-12	0.00302376	3	AAVS1_site_11	0	1	0	0	0.0242129	0.030636	blunt	0	0	0	0	0	1	0	AAVS1_site_11
chr2	100653400	100653419	20	*	100653416	100653416	1	sense	TGGGAGGGAGGACAGAGGAC	AGG	5	6	5	2	0	3.81906	0.000630828	9.73954e-07	0.00429975	3	AAVS1_site_11	0	1	0	0	0.0242129	0.030636	blunt	0	0	1	0	0	0	0	AAVS1_site_11
chr2	100988862	100988881	20	*	100988864	100988864	1	antisense	CCTGGAGGAGCAGAGAGGCC	TGG	6	57	41	2	0	31.6436	3.98788e-66	1.73853e-68	0	3	AAVS1_site_11	0	16	0	0	1.23269e-20	5.12365e-20	staggered	0	1	15	0	0	0	0	AAVS1_site_11
chr2	101963363	101963382	20	*	101963365	101963365	1	antisense	AGAGTGGGAGGAGAGGCCCC	CGG	6	8	4	1	0	7.36533	6.77103e-07	1.26534e-09	0.00302376	3	AAVS1_site_11	1	3	0	0	0.000428023	0.000738166	staggered	0	1	2	1	0	0	0	AAVS1_site_11
chr2	102068772	102068791	20	*	102068774	102068774	1	antisense	GTAGGGGAGGGAGGGATACC	TGG	7	18	15	0	0	31.0981	1.2071e-23	3.4483e-26	0.00399202	3	AAVS1_site_11	8	2	0	0	0.00357961	0.00536979	blunt	0	0	2	8	0	0	0	AAVS1_site_11
chr2	102262517	102262536	20	*	102262533	102262533	1	sense	AGAAAGGAAGGAGAGAGGCA	GGG	6	235	180	0	0	386.271	0	0	0	3	AAVS1_site_11	2	55	0	0	8.60285e-90	1.46351e-88	staggered	0	12	43	2	0	0	0	AAVS1_site_11
chr2	102490955	102490974	20	*	102490971	102490971	1	sense	CTGGAGGAAAGAGAGATTTC	TGG	7	8	8	0	0	14.7307	1.14761e-09	2.37998e-12	0.00487508	3	AAVS1_site_11	0	0	0	0	0.125527	0.126412	blunt	0	0	0	0	0	0	0	AAVS1_site_11
chr2	102585973	102585992	20	*	102585989	102585989	1	sense	TGTGAGGTTGGAGAGAGACA	GGG	6	11	6	2	0	6.54696	7.77761e-08	1.51824e-10	0.00196464	3	AAVS1_site_11	2	4	0	0	4.29177e-05	8.24541e-05	staggered	0	1	3	2	0	0	0	AAVS1_site_11
chr2	102990893	102990912	20	*	102990895	102990895	1	antisense	ACTCAGCGAGGAGAGATGAC	AGG	5	8	5	0	0	14.7307	1.14761e-09	2.37998e-12	0.00195695	3	AAVS1_site_11	0	3	0	0	0.000428023	0.000738166	staggered	0	0	3	0	0	0	0	AAVS1_site_11
chr2	103849135	103849154	20	*	103849151	103849151	1	sense	AAGGTGGGAGGAGAGAGGTC	AGG	6	37	37	0	0	62.1961	1.22049e-55	4.93128e-58	0.00172414	3	AAVS1_site_11	1	0	0	0	0.125527	0.126412	blunt	0	0	0	1	0	0	0	AAVS1_site_11
chr2	104078910	104078929	20	*	104078926	104078926	1	sense	CCTGAGAGCACAGAGATGCC	TGG	6	5	5	1	0	4.91022	0.000279749	4.51534e-07	0.00945111	3	AAVS1_site_11	0	0	0	0	0.125527	0.126412	blunt	0	0	0	0	0	0	0	AAVS1_site_11
chr2	104803927	104803946	20	*	104803929	104803929	1	antisense	AGGGTGGGAGAAGAGAAGCC	AGG	5	207	88	0	0	340.442	0	0	0	3	AAVS1_site_11	8	118	0	0	1.71301e-225	1.28836e-223	staggered	0	10	108	8	0	0	0	AAVS1_site_11
chr2	104851628	104851647	20	*	104851644	104851644	1	sense	GTGGAGGGGGGAGAGAGGCC	GGG	4	15	13	0	0	26.1878	3.63834e-19	9.68916e-22	0	3	AAVS1_site_11	10	2	0	0	0.00357961	0.00536979	blunt	0	0	1	10	1	0	0	AAVS1_site_11
chr2	105125829	105125848	20	*	105125845	105125845	1	sense	GGGAAGGAAGGAGAGATGGA	GGG	5	327	276	0	0	536.851	0	0	0	3	AAVS1_site_11	1	46	0	0	2.37221e-72	3.07055e-71	staggered	1	0	45	1	0	0	0	AAVS1_site_11
chr2	105782160	105782179	20	*	105782162	105782162	1	antisense	AGAGAGGGGAAAGAGATGAT	CGG	7	234	109	0	0	384.634	0	0	0	3	AAVS1_site_11	2	125	0	0	1.20839e-241	1.07924e-239	staggered	1	3	121	2	0	0	0	AAVS1_site_11
chr2	105967868	105967887	20	*	105967884	105967884	1	sense	ATAGAGGCAGGAGAGATTAC	TGG	6	66	17	2	0	36.5539	5.18552e-80	2.51882e-82	0	3	AAVS1_site_11	8	49	0	0	4.32672e-78	6.04979e-77	staggered	1	15	33	8	0	0	0	AAVS1_site_11
chr2	106066039	106066058	20	*	106066055	106066055	1	sense	TGTGAGGGTGGAGAGAGTAC	CGG	5	79	66	1	0	65.4696	5.80281e-115	3.50432e-117	0	3	AAVS1_site_11	9	9	0	0	6.34346e-11	1.82317e-10	blunt	0	3	0	9	6	0	0	AAVS1_site_11
chr2	106107029	106107048	20	*	106107031	106107031	1	antisense	AGTGAGGTTGGAGAATGGCC	TGG	6	8	7	1	0	7.36533	6.77103e-07	1.26534e-09	0.00302376	3	AAVS1_site_11	0	0	0	0	0.125527	0.126412	blunt	0	0	0	0	0	0	0	AAVS1_site_11
chr2	106501783	106501802	20	*	106501799	106501799	1	sense	TGTGAAGGAGCAAAGATGTC	AGG	5	5	5	0	0	9.82044	3.703e-06	6.57818e-09	0.00767414	3	AAVS1_site_11	0	0	0	0	0.125527	0.126412	blunt	0	0	0	0	0	0	0	AAVS1_site_11
chr2	108447699	108447718	20	*	108447715	108447715	1	sense	GGCGAGGGAAGAAAGATCAA	AGG	6	7	7	2	0	4.36464	0.000125482	2.05613e-07	0.00411184	3	AAVS1_site_11	0	0	0	0	0.125527	0.126412	blunt	0	0	0	0	0	0	0	AAVS1_site_11
chr2	109002593	109002612	20	*	109002595	109002595	1	antisense	TGTGAGGTTAGAGAGATGGC	TGG	5	358	230	2	1	195.863	0	0	0	3	AAVS1_site_11	11	57	0	0	9.38095e-94	1.73645e-92	staggered	7	2	47	11	1	0	0	AAVS1_site_11
chr2	109471870	109471889	20	*	109471886	109471886	1	sense	ACACAGGGAGAGCAGATGCC	TGG	7	26	25	2	0	14.7307	1.30642e-23	3.72844e-26	0.00128866	3	AAVS1_site_11	0	1	0	1	0.125306	0.126412	blunt	0	0	1	0	0	0	0	AAVS1_site_11
chr2	109583988	109584007	20	*	109584004	109584004	1	sense	AGAGTGGGAAGGAAGATACC	CGG	7	5	5	0	0	9.82044	3.703e-06	6.57818e-09	0.00842302	3	AAVS1_site_11	0	0	0	0	0.125527	0.126412	blunt	0	0	0	0	0	0	0	AAVS1_site_11
chr2	111033187	111033206	20	*	111033203	111033203	1	sense	GAGGAGCGAGGAGAGGGACC	AGG	6	10	9	1	0	9.00207	7.51847e-09	1.54171e-11	0.00188947	3	AAVS1_site_11	1	0	0	0	0.125527	0.126412	blunt	0	0	0	1	0	0	0	AAVS1_site_11
chr2	111054630	111054649	20	*	111054646	111054646	1	sense	CGTGTGGAAGGAGGGACGCC	AGG	5	22	20	1	0	18.8225	6.13106e-23	1.74097e-25	0	3	AAVS1_site_11	0	1	0	0	0.0242129	0.030636	blunt	0	0	1	0	0	0	0	AAVS1_site_11
chr2	111226517	111226536	20	*	111226519	111226519	1	antisense	TGTGTGGGAGGAAAGATGGA	AGG	5	17	7	0	0	29.4613	3.95732e-22	1.10287e-24	0	3	AAVS1_site_11	0	6	0	0	2.8029e-07	6.5064e-07	staggered	0	0	6	0	0	0	0	AAVS1_site_11
chr2	111618091	111618110	20	*	111618093	111618093	1	antisense	GGGGAGGCAGAAGAGCTGCC	CGG	4	333	276	1	0	273.336	0	0	0	3	AAVS1_site_11	2	57	0	0	9.38095e-94	1.73645e-92	staggered	0	3	47	2	7	0	0	AAVS1_site_11
chr2	111620689	111620708	20	*	111620691	111620691	1	antisense	GGTGGGGAAGGAGAGAAGGA	AGG	5	14	5	0	0	24.5511	1.01444e-17	2.62494e-20	0	3	AAVS1_site_11	0	6	0	0	2.8029e-07	6.5064e-07	staggered	0	0	6	0	0	0	0	AAVS1_site_11
chr2	111695653	111695672	20	*	111695655	111695655	1	antisense	GAGGAAGCAAGAGAGATGCC	AGG	5	20	17	0	0	34.3715	9.72782e-27	2.91727e-29	0	3	AAVS1_site_11	0	2	0	0	0.00357961	0.00536979	staggered	0	0	2	0	0	0	0	AAVS1_site_11
chr2	112056482	112056501	20	*	112056498	112056498	1	sense	GATGATGTGGGAGAGATGCA	GGG	5	54	42	0	0	90.0207	8.02748e-88	4.07613e-90	0	3	AAVS1_site_11	0	12	0	0	6.55459e-15	2.21955e-14	staggered	0	1	11	0	0	0	0	AAVS1_site_11
chr2	112637063	112637082	20	*	112637079	112637079	1	sense	ATGGAGTGAGGAAAGAGGCC	AGG	6	278	275	0	0	456.65	0	0	0	3	AAVS1_site_11	15	3	0	0	0.000428023	0.000738166	blunt	0	1	2	15	0	0	0	AAVS1_site_11
chr2	112682565	112682584	20	*	112682567	112682567	1	antisense	GGGAAGAGGGAACAGATGCC	GGG	6	5	3	1	0	4.91022	0.000279749	4.51534e-07	0.00945111	3	AAVS1_site_11	0	2	0	0	0.00357961	0.00536979	staggered	0	0	2	0	0	0	0	AAVS1_site_11
chr2	112718663	112718682	20	*	112718665	112718665	1	antisense	AGAGAAGGAGGAGTAATACC	TGG	6	482	419	1	0	395.273	0	0	0	3	AAVS1_site_11	123	62	0	0	8.72179e-104	1.83827e-102	blunt	0	0	62	123	0	0	0	AAVS1_site_11
chr2	113168513	113168532	20	*	113168529	113168529	1	sense	AGGGAGGCAGGAGAGCTGCC	TGG	4	486	381	0	0	797.092	0	0	0	3	AAVS1_site_11	14	104	0	0	9.90601e-194	5.5731e-192	staggered	0	2	102	14	0	0	0	AAVS1_site_11
chr2	113219474	113219493	20	*	113219490	113219490	1	sense	GAGAGGGGTGAAGAGAAGCC	TGG	7	39	13	0	0	65.4696	2.77594e-59	1.15139e-61	0	3	AAVS1_site_11	0	26	0	0	1.85491e-36	1.18439e-35	staggered	0	4	22	0	0	0	0	AAVS1_site_11
chr2	113278891	113278910	20	*	113278893	113278893	1	antisense	TCAGAAGGAGGAGAGACACC	GGG	6	515	376	1	0	422.279	0	0	0	3	AAVS1_site_11	76	138	0	0	4.46769e-272	5.41045e-270	staggered	0	0	138	76	0	0	0	AAVS1_site_11
chr2	113324655	113324674	20	*	113324657	113324657	1	antisense	AAGGAGGAAGGAGAGATGTC	TGG	5	439	285	1	0	360.083	0	0	0	3	AAVS1_site_11	10	153	0	1	1.92767e-261	2.08685e-259	staggered	0	1	152	10	0	0	0	AAVS1_site_11
chr2	113364249	113364268	20	*	113364251	113364251	1	antisense	GGGAAGGGAAGAGAAATGGG	AGG	6	5	3	3	0	2.45511	0.0126859	1.88127e-05	0.00945111	3	AAVS1_site_11	0	1	0	0	0.0242129	0.030636	blunt	1	0	0	0	0	0	0	AAVS1_site_11
chr2	113365214	113365233	20	*	113365230	113365230	1	sense	AGAGAGGGAAGAAAGAAGCA	GGG	6	14	9	3	0	6.13777	7.83516e-09	1.60582e-11	0.00215401	3	AAVS1_site_11	0	5	0	1	0.000279749	0.000536016	staggered	0	1	4	0	0	0	0	AAVS1_site_11
chr2	113748904	113748923	20	*	113748906	113748906	1	antisense	GCTGAGGCAGGAGAGTTGCA	TGG	4	60	60	0	0	99.8411	9.42364e-100	5.17239e-102	0	3	AAVS1_site_11	0	0	0	0	0.125527	0.126412	blunt	0	0	0	0	0	0	0	AAVS1_site_11
chr2	113829147	113829166	20	*	113829163	113829163	1	sense	AGAGAGGAAGGGGAGGTGCC	AGG	5	97	59	0	0	160.4	3.8303e-178	3.13901e-180	0	3	AAVS1_site_11	12	38	0	0	1.86351e-57	1.82145e-56	staggered	1	0	37	12	0	0	0	AAVS1_site_11
chr2	114003132	114003151	20	*	114003148	114003148	1	sense	GAGGTGGGGAAGGAGATGCC	AGG	7	36	32	1	0	30.2797	1.18171e-42	4.26229e-45	0	3	AAVS1_site_11	3	4	0	0	4.29177e-05	8.24541e-05	staggered	0	2	2	3	0	0	0	AAVS1_site_11
chr2	114113666	114113685	20	*	114113682	114113682	1	sense	AGAGAGAGAGCAGAAAGGCC	AGG	6	6	6	0	0	11.4572	2.8029e-07	5.30563e-10	0.00697945	3	AAVS1_site_11	1	0	0	0	0.125527	0.126412	blunt	0	0	0	1	0	0	0	AAVS1_site_11
chr2	114640767	114640786	20	*	114640769	114640769	1	antisense	AGCTGAGGAAAAGAGATGCC	TGG	7	14	10	0	0	24.5511	1.01444e-17	2.62494e-20	0.00524017	3	AAVS1_site_11	0	2	0	0	0.00357961	0.00536979	staggered	0	0	2	0	0	0	0	AAVS1_site_11
chr2	114811295	114811314	20	*	114811311	114811311	1	sense	GATGAGGGAGGAGATATGTC	TGG	3	192	113	0	0	315.891	0	0	0	3	AAVS1_site_11	14	78	0	0	5.81814e-137	1.77652e-135	staggered	0	1	75	14	1	1	0	AAVS1_site_11
chr2	115582882	115582901	20	*	115582898	115582898	1	sense	AGTGGGGCAGGAGAAATATC	TGG	6	23	23	2	0	13.0939	4.20266e-20	1.13992e-22	0.00204638	3	AAVS1_site_11	1	0	0	0	0.125527	0.126412	blunt	0	0	0	1	0	0	0	AAVS1_site_11
chr2	116821574	116821593	20	*	116821590	116821590	1	sense	AGAGAGGGAAGGGAGATGCT	AGG	5	129	86	0	0	212.776	5.98687e-251	6.46443e-253	0	3	AAVS1_site_11	1	43	0	0	1.08031e-66	1.27164e-65	staggered	1	3	39	1	0	0	0	AAVS1_site_11
chr2	117686096	117686115	20	*	117686098	117686098	1	antisense	GGTGAGAGAGGAGAGGGCCC	AGG	4	22	21	1	0	18.8225	6.13106e-23	1.74097e-25	0	3	AAVS1_site_11	6	0	0	0	0.125527	0.126412	blunt	0	0	0	6	0	0	0	AAVS1_site_11
chr2	118241319	118241338	20	*	118241335	118241335	1	sense	GTAAAGGCAGGAAAGACGCC	TGG	6	42	30	0	0	70.3798	7.95925e-65	3.44329e-67	0.000937207	3	AAVS1_site_11	0	12	0	0	6.55459e-15	2.21955e-14	staggered	0	0	11	0	1	0	0	AAVS1_site_11
chr2	118819267	118819286	20	*	118819269	118819269	1	antisense	AATGAGATAGGCAAGATGCC	TGG	6	40	27	0	0	67.1063	4.03675e-61	1.69567e-63	0.000909091	3	AAVS1_site_11	0	13	0	0	2.66276e-16	9.5991e-16	staggered	0	0	13	0	0	0	0	AAVS1_site_11
chr2	118845612	118845631	20	*	118845614	118845614	1	antisense	AGTGGGAGAGGAGAGAAAAC	AGG	6	149	27	1	0	122.755	4.8009e-253	5.23146e-255	0	3	AAVS1_site_11	15	122	0	0	1.05996e-234	8.90987e-233	staggered	0	0	122	15	0	0	0	AAVS1_site_11
chr2	120260582	120260601	20	*	120260598	120260598	1	sense	AGATGGGGAGGAGGAATGCC	TGG	6	431	319	1	1	353.536	0	0	0	3	AAVS1_site_11	9	111	0	0	1.61669e-209	1.10012e-207	staggered	0	6	105	9	0	0	0	AAVS1_site_11
chr2	120351924	120351943	20	*	120351926	120351926	1	antisense	GGCAAGGACGCAGAGATGCC	AGG	5	19	18	3	0	8.1837	2.69667e-13	6.30922e-16	0	3	AAVS1_site_11	0	0	0	0	0.125527	0.126412	blunt	0	0	0	0	0	0	0	AAVS1_site_11
chr2	120364900	120364919	20	*	120364916	120364916	1	sense	TAATGGTGAGGAGAGGTGCC	TGG	7	9	4	1	0	8.1837	7.4463e-08	1.45573e-10	0.00524246	3	AAVS1_site_11	1	5	0	0	3.703e-06	7.89083e-06	staggered	1	0	4	1	0	0	0	AAVS1_site_11
chr2	120365042	120365061	20	*	120365058	120365058	1	sense	CCAGGGGAAGCAGAGATGCT	GGG	7	34	29	1	0	28.6429	1.11469e-39	3.8882e-42	0	3	AAVS1_site_11	0	3	0	0	0.000428023	0.000738166	staggered	0	0	3	0	0	0	0	AAVS1_site_11
chr2	120499574	120499593	20	*	120499576	120499576	1	antisense	AGGTGGGAAGGGGAGAAGCC	TGG	7	32	9	3	0	13.5031	4.9495e-27	1.51846e-29	0	3	AAVS1_site_11	1	23	0	0	1.60264e-31	9.13873e-31	staggered	0	1	22	1	0	0	0	AAVS1_site_11
chr2	120515500	120515519	20	*	120515502	120515502	1	antisense	AGTCAGGGAGGAGAGAGTCA	GGG	5	37	27	1	0	31.0981	3.69953e-44	1.35664e-46	0	3	AAVS1_site_11	1	9	0	0	6.34346e-11	1.82317e-10	staggered	0	4	5	1	0	0	0	AAVS1_site_11
chr2	120515841	120515860	20	*	120515843	120515843	1	antisense	AGTCAGGGAGGAGAGAGTCA	GGG	5	27	17	1	0	22.9144	1.16216e-29	3.6359e-32	0	3	AAVS1_site_11	0	9	0	0	6.34346e-11	1.82317e-10	staggered	0	6	3	0	0	0	0	AAVS1_site_11
chr2	120589142	120589161	20	*	120589144	120589144	1	antisense	GGGGAGAGAGGGGAAAAGTC	AGG	6	23	6	0	0	39.2818	1.60264e-31	5.11922e-34	0.00204638	3	AAVS1_site_11	1	14	0	0	1.01444e-17	3.8411e-17	staggered	0	2	11	1	0	1	0	AAVS1_site_11
chr2	120670585	120670604	20	*	120670587	120670587	1	antisense	AGGGAGGAGGGACACATGCC	GGG	6	34	27	0	0	57.2859	2.93814e-50	1.12725e-52	0.00162866	3	AAVS1_site_11	2	7	0	0	1.88927e-08	4.75479e-08	staggered	0	2	5	2	0	0	0	AAVS1_site_11
chr2	120683770	120683789	20	*	120683786	120683786	1	sense	TCCCAGGGACAAGAGATGCA	GGG	7	176	132	1	0	144.851	0	0	0	3	AAVS1_site_11	1	43	0	0	1.08031e-66	1.27164e-65	staggered	0	1	41	1	0	1	0	AAVS1_site_11
chr2	120703831	120703850	20	*	120703833	120703833	1	antisense	AGTGAGGAGTGAGAGATGGC	AGG	5	510	373	2	0	278.791	0	0	0	3	AAVS1_site_11	47	110	0	0	2.99025e-207	1.97827e-205	staggered	0	2	108	47	0	0	0	AAVS1_site_11
chr2	120787934	120787953	20	*	120787950	120787950	1	sense	GGTGGGTGGAGGAGGATGCC	TGG	7	13	11	0	0	22.9144	2.66276e-16	6.66625e-19	0.00495868	3	AAVS1_site_11	0	2	0	0	0.00357961	0.00536979	staggered	0	0	2	0	0	0	0	AAVS1_site_11
chr2	120941568	120941587	20	*	120941584	120941584	1	sense	TTTGGGGAGGAAGAGATGCA	GGG	7	71	45	0	0	117.845	2.93342e-122	1.84569e-124	0	3	AAVS1_site_11	0	26	0	0	1.85491e-36	1.18439e-35	staggered	0	0	26	0	0	0	0	AAVS1_site_11
chr2	121005451	121005470	20	*	121005467	121005467	1	sense	TGTCAGGTAGGAGAGAGGCA	GGG	5	34	26	0	0	57.2859	2.93814e-50	1.12725e-52	0	3	AAVS1_site_11	0	8	0	0	1.14761e-09	3.07449e-09	staggered	0	1	7	0	0	0	0	AAVS1_site_11
chr2	121048260	121048279	20	*	121048276	121048276	1	sense	AGGGGAGGAAGAGAAATGCC	AGG	6	195	187	0	0	320.801	0	0	0	3	AAVS1_site_11	1	8	0	0	1.14761e-09	3.07449e-09	staggered	4	0	4	1	0	0	0	AAVS1_site_11
chr2	121374410	121374429	20	*	121374426	121374426	1	sense	GGAGACAGAGGAGAAATGTG	GGG	6	11	4	0	0	19.6409	1.50647e-13	3.52669e-16	0.00196464	3	AAVS1_site_11	0	5	0	0	3.703e-06	7.89083e-06	staggered	0	1	4	0	0	0	0	AAVS1_site_11
chr2	121395821	121395840	20	*	121395837	121395837	1	sense	AGGGAGGTAGGGAAGATGCC	AGG	5	295	254	0	0	484.475	0	0	0	3	AAVS1_site_11	5	41	0	0	5.73378e-63	6.30275e-62	staggered	2	1	36	5	2	0	0	AAVS1_site_11
chr2	121527433	121527452	20	*	121527449	121527449	1	sense	AGGGAGGGAGAACAGATTCC	TGG	5	30	15	0	0	50.7389	2.98704e-43	1.08166e-45	0	3	AAVS1_site_11	11	15	0	0	3.63834e-19	1.45067e-18	staggered	0	2	10	11	3	0	0	AAVS1_site_11
chr2	121889603	121889622	20	*	121889605	121889605	1	antisense	AACCAGGGAGAAGAGAAGCA	GGG	7	36	11	1	0	30.2797	1.18171e-42	4.26229e-45	0	3	AAVS1_site_11	0	25	0	0	8.50733e-35	5.23106e-34	staggered	0	0	25	0	0	0	0	AAVS1_site_11
chr2	122159233	122159252	20	*	122159249	122159249	1	sense	CAGAAGGGAGAAGAGAGGCA	CGG	7	139	76	0	0	229.144	1.93583e-274	2.28576e-276	0	3	AAVS1_site_11	3	61	0	0	9.13757e-102	1.87609e-100	staggered	0	12	49	3	0	0	0	AAVS1_site_11
chr2	122326601	122326620	20	*	122326603	122326603	1	antisense	AGTCAGGAAGGAAAGATAAC	TGG	6	74	59	0	0	122.755	1.58556e-128	1.03041e-130	0	3	AAVS1_site_11	2	15	0	0	3.63834e-19	1.45067e-18	staggered	0	0	13	2	2	0	0	AAVS1_site_11
chr2	122673966	122673985	20	*	122673968	122673968	1	antisense	GACTGGGAAGGAGAGATGTG	GGG	7	10	9	0	0	18.0041	3.2166e-12	7.26637e-15	0.00554401	3	AAVS1_site_11	0	1	0	0	0.0242129	0.030636	blunt	0	0	1	0	0	0	0	AAVS1_site_11
chr2	124647074	124647093	20	*	124647076	124647076	1	antisense	AGTGAGAGAGGGGAGATATT	TGG	6	11	11	0	0	19.6409	1.50647e-13	3.52669e-16	0.00196464	3	AAVS1_site_11	0	0	0	0	0.125527	0.126412	blunt	0	0	0	0	0	0	0	AAVS1_site_11
chr2	124978485	124978504	20	*	124978487	124978487	1	antisense	GGCCTGGATGGAGAGATGCA	GGG	6	7	6	0	0	13.0939	1.88927e-08	3.72414e-11	0.00411184	3	AAVS1_site_11	0	1	0	0	0.0242129	0.030636	blunt	0	0	1	0	0	0	0	AAVS1_site_11
chr2	125279989	125280008	20	*	125280005	125280005	1	sense	TTTGGCAGGGGAGAGATGCT	TGG	7	12	11	0	0	21.2776	6.55459e-15	1.58801e-17	0.0046332	3	AAVS1_site_11	3	0	0	0	0.125527	0.126412	blunt	0	0	0	3	0	0	0	AAVS1_site_11
chr2	126444022	126444041	20	*	126444024	126444024	1	antisense	TGTGAGAGTTGAGAGATGCC	TGG	4	128	117	0	0	211.139	1.28372e-248	1.37984e-250	0	3	AAVS1_site_11	0	11	0	0	1.50647e-13	4.8333e-13	staggered	0	1	10	0	0	0	0	AAVS1_site_11
chr2	126786169	126786188	20	*	126786171	126786171	1	antisense	AGTGAGACAGGATGGATGCC	TGG	5	8	8	0	0	14.7307	1.14761e-09	2.37998e-12	0.00195695	3	AAVS1_site_11	0	0	0	0	0.125527	0.126412	blunt	0	0	0	0	0	0	0	AAVS1_site_11
chr2	126835696	126835715	20	*	126835712	126835712	1	sense	CCTTGGAGAGGAAAGAGGCC	TGG	7	83	78	1	0	68.7431	2.66034e-122	1.6882e-124	0	3	AAVS1_site_11	5	4	0	0	4.29177e-05	8.24541e-05	blunt	0	3	1	5	0	0	0	AAVS1_site_11
chr2	127081444	127081463	20	*	127081446	127081446	1	antisense	AGGGAGGGATCAGAGACCCC	AGG	6	9	7	0	0	16.3674	6.34346e-11	1.36716e-13	0.00270392	3	AAVS1_site_11	0	2	0	0	0.00357961	0.00536979	staggered	0	0	2	0	0	0	0	AAVS1_site_11
chr2	127097888	127097907	20	*	127097890	127097890	1	antisense	GTAGTGTGGGGAGAGATGCT	TGG	6	40	29	0	0	67.1063	4.03675e-61	1.69567e-63	0.000909091	3	AAVS1_site_11	1	8	0	0	1.14761e-09	3.07449e-09	staggered	1	0	7	1	0	0	0	AAVS1_site_11
chr2	127391046	127391065	20	*	127391062	127391062	1	sense	AGAGAAGGAAGAGAGCTGCC	AGG	5	268	232	0	0	440.283	0	0	0	3	AAVS1_site_11	1	36	0	0	7.79387e-54	7.01351e-53	staggered	0	0	36	1	0	0	0	AAVS1_site_11
chr2	127471897	127471916	20	*	127471899	127471899	1	antisense	AATGCGAGAGGAGAGATTCA	GGG	6	40	33	0	0	67.1063	4.03675e-61	1.69567e-63	0.000909091	3	AAVS1_site_11	0	6	0	0	2.8029e-07	6.5064e-07	staggered	0	2	4	0	0	0	0	AAVS1_site_11
chr2	127551177	127551196	20	*	127551179	127551179	1	antisense	GCAAGCCAAGGAGAGATGCC	TGG	7	5	4	1	0	4.91022	0.000279749	4.51534e-07	0.00842302	3	AAVS1_site_11	0	0	0	0	0.125527	0.126412	blunt	0	0	0	0	0	0	0	AAVS1_site_11
chr2	127614445	127614464	20	*	127614447	127614447	1	antisense	GGGCAAGGAGGAGAGAGGAC	AGG	5	66	53	0	0	109.662	6.21444e-112	3.66341e-114	0	3	AAVS1_site_11	4	11	0	0	1.50647e-13	4.8333e-13	staggered	0	2	9	4	0	0	0	AAVS1_site_11
chr2	128348160	128348179	20	*	128348176	128348176	1	sense	CAAGGGGGAGGAGAAATTCC	AGG	6	381	326	0	0	625.235	0	0	0	3	AAVS1_site_11	7	55	0	0	8.60285e-90	1.46351e-88	staggered	3	38	13	7	1	0	0	AAVS1_site_11
chr2	128467540	128467559	20	*	128467556	128467556	1	sense	CCTGAGAGTGCAAAGATGCC	TGG	6	8	5	1	0	7.36533	6.77103e-07	1.26534e-09	0.00302376	3	AAVS1_site_11	0	2	0	0	0.00357961	0.00536979	staggered	0	0	2	0	0	0	0	AAVS1_site_11
chr2	128487767	128487786	20	*	128487783	128487783	1	sense	AGAAAGGGAAGACAGATACT	GGG	7	10	9	0	0	18.0041	3.2166e-12	7.26637e-15	0.00554401	3	AAVS1_site_11	0	0	0	0	0.125527	0.126412	blunt	0	0	0	0	0	0	0	AAVS1_site_11
chr2	128559683	128559702	20	*	128559699	128559699	1	sense	GGGACAGGGTCAGAGATGCC	TGG	7	6	5	0	0	11.4572	2.8029e-07	5.30563e-10	0.00520021	3	AAVS1_site_11	0	1	0	0	0.0242129	0.030636	blunt	0	0	1	0	0	0	0	AAVS1_site_11
chr2	128664479	128664498	20	*	128664481	128664481	1	antisense	AAGAGGGGAGGAGAGATGAG	GGG	7	272	271	1	0	223.415	0	0	0	3	AAVS1_site_11	0	0	0	0	0.125527	0.126412	blunt	0	0	0	0	0	0	0	AAVS1_site_11
chr2	128895156	128895175	20	*	128895172	128895172	1	sense	TTGGAGAGAAGAGAGATGCC	AGG	5	249	201	0	0	409.185	0	0	0	3	AAVS1_site_11	2	48	0	0	3.61253e-76	4.91648e-75	staggered	0	1	47	2	0	0	0	AAVS1_site_11
chr2	129912112	129912131	20	*	129912128	129912128	1	sense	GGCAAGGGAGGAGAGAAGCA	GGG	4	361	112	0	0	592.5	0	0	0	3	AAVS1_site_11	1	240	0	0	0	0	staggered	0	6	234	1	0	0	0	AAVS1_site_11
chr2	130150576	130150595	20	*	130150578	130150578	1	antisense	GCACAAGGAGGAGGGAGGCC	AGG	6	12	11	3	0	5.3194	3.21816e-07	6.08682e-10	0.00203666	3	AAVS1_site_11	0	1	0	1	0.125306	0.126412	blunt	0	0	1	0	0	0	0	AAVS1_site_11
chr2	130335886	130335905	20	*	130335888	130335888	1	antisense	CATAAGAGAGAAAAGATGCT	GGG	7	43	32	0	0	72.0165	1.08031e-66	4.7218e-69	0	3	AAVS1_site_11	0	11	0	0	1.50647e-13	4.8333e-13	staggered	0	0	11	0	0	0	0	AAVS1_site_11
chr2	130358827	130358846	20	*	130358829	130358829	1	antisense	GGTCAGGGAGGGGAGAAGAC	AGG	4	20	12	1	0	17.1858	2.27671e-20	6.19369e-23	0	3	AAVS1_site_11	0	8	0	0	1.14761e-09	3.07449e-09	staggered	0	0	8	0	0	0	0	AAVS1_site_11
chr2	130958189	130958208	20	*	130958205	130958205	1	sense	TTCCAGGGAAGAAAGATCCC	TGG	7	20	14	0	0	34.3715	9.72782e-27	2.91727e-29	0.00323974	3	AAVS1_site_11	7	6	0	0	2.8029e-07	6.5064e-07	blunt	0	0	6	7	0	0	0	AAVS1_site_11
chr2	131081823	131081842	20	*	131081825	131081825	1	antisense	CAGGAGGTAAGAGAGATATC	TGG	7	8	8	0	0	14.7307	1.14761e-09	2.37998e-12	0.00487508	3	AAVS1_site_11	7	0	0	0	0.125527	0.126412	blunt	0	0	0	7	0	0	0	AAVS1_site_11
chr2	131157389	131157408	20	*	131157391	131157391	1	antisense	GTTTAGGGAGCAAAAATGCC	TGG	5	38	26	2	0	21.2776	6.8837e-39	2.3962e-41	0	3	AAVS1_site_11	1	12	0	0	6.55459e-15	2.21955e-14	staggered	1	1	10	1	0	0	0	AAVS1_site_11
chr2	131522383	131522402	20	*	131522399	131522399	1	sense	GCACAAGGAGGAGGGAGGCC	AGG	6	13	9	1	0	11.4572	4.93064e-12	1.10542e-14	0.00208768	3	AAVS1_site_11	2	3	0	1	0.00833151	0.0124485	blunt	0	1	2	2	0	0	0	AAVS1_site_11
chr2	132693388	132693407	20	*	132693404	132693404	1	sense	ATGCACGGAGGAAAGATGAC	AGG	7	7	4	0	0	13.0939	1.88927e-08	3.72414e-11	0.00556793	3	AAVS1_site_11	0	3	0	0	0.000428023	0.000738166	staggered	0	0	3	0	0	0	0	AAVS1_site_11
chr2	133103018	133103037	20	*	133103020	133103020	1	antisense	AGTGAAGTAGAAGATATGCT	AGG	6	84	20	0	0	139.123	8.935e-150	6.4143e-152	0	3	AAVS1_site_11	16	64	0	0	7.58688e-108	1.71545e-106	staggered	3	0	61	16	0	0	0	AAVS1_site_11
chr2	133379462	133379481	20	*	133379478	133379478	1	sense	GTGAAGGGAGGAAAGTTACC	AGG	6	22	19	0	0	37.645	6.56405e-30	2.06504e-32	0.00200803	3	AAVS1_site_11	14	1	0	0	0.0242129	0.030636	blunt	0	0	1	14	0	0	0	AAVS1_site_11
chr2	134149970	134149989	20	*	134149972	134149972	1	antisense	GAGGAAGGAAGAGAGAGGTC	TGG	6	11	8	1	0	9.82044	7.0161e-10	1.50041e-12	0.00196464	3	AAVS1_site_11	2	3	0	0	0.000428023	0.000738166	staggered	0	0	3	2	0	0	0	AAVS1_site_11
chr2	134459637	134459656	20	*	134459639	134459639	1	antisense	GCTGGGGGAGGAGGGAACCC	GGG	5	8	6	2	0	4.91022	2.25649e-05	3.95232e-08	0.00195695	3	AAVS1_site_11	1	2	0	0	0.00357961	0.00536979	staggered	0	0	2	1	0	0	0	AAVS1_site_11
chr2	134808038	134808057	20	*	134808054	134808054	1	sense	AAGGAGGTGGGAGAAATACC	TGG	7	24	18	1	0	20.4592	1.40308e-25	4.18758e-28	0.00245098	3	AAVS1_site_11	4	6	0	0	2.8029e-07	6.5064e-07	staggered	0	0	6	4	0	0	0	AAVS1_site_11
chr2	135546021	135546040	20	*	135546037	135546037	1	sense	ATAGGGGAAGAGGAGATGCC	TGG	7	13	10	0	0	22.9144	2.66276e-16	6.66625e-19	0.00495868	3	AAVS1_site_11	1	3	0	0	0.000428023	0.000738166	staggered	0	0	3	1	0	0	0	AAVS1_site_11
chr2	136212363	136212382	20	*	136212365	136212365	1	antisense	AATGAGGGGTCAGAGATACA	TGG	7	40	39	1	0	33.5532	9.778e-49	3.73935e-51	0	3	AAVS1_site_11	0	1	0	0	0.0242129	0.030636	blunt	0	0	1	0	0	0	0	AAVS1_site_11
chr2	136361390	136361409	20	*	136361406	136361406	1	sense	GGTCAGGAAGGAGAATTTCC	AGG	5	9	7	0	0	16.3674	6.34346e-11	1.36716e-13	0.000670241	3	AAVS1_site_11	3	0	0	0	0.125527	0.126412	blunt	0	0	0	3	0	0	0	AAVS1_site_11
chr2	136552665	136552684	20	*	136552667	136552667	1	antisense	GTTGAAGGAGAGGAGATATC	AGG	6	128	122	1	0	105.57	9.52947e-210	8.92524e-212	0	3	AAVS1_site_11	3	6	0	0	2.8029e-07	6.5064e-07	staggered	0	0	6	3	0	0	0	AAVS1_site_11
chr2	136628871	136628890	20	*	136628873	136628873	1	antisense	ACTGACGAAGGAGAGATAAA	GGG	7	8	6	0	0	14.7307	1.14761e-09	2.37998e-12	0.00487508	3	AAVS1_site_11	0	2	0	0	0.00357961	0.00536979	staggered	0	0	2	0	0	0	0	AAVS1_site_11
chr2	136993411	136993430	20	*	136993427	136993427	1	sense	AGTGAATGAGGAAAGAAGCC	AGG	5	133	88	1	0	109.662	6.23765e-220	6.05233e-222	0	3	AAVS1_site_11	10	44	0	0	1.43445e-68	1.74901e-67	staggered	0	6	38	10	0	0	0	AAVS1_site_11
chr2	137242326	137242345	20	*	137242328	137242328	1	antisense	GGTGAGGGAAGAGAGACTCC	TGG	3	119	112	0	0	196.409	8.64915e-228	8.63943e-230	0	3	AAVS1_site_11	0	7	0	0	1.88927e-08	4.75479e-08	staggered	0	0	7	0	0	0	0	AAVS1_site_11
chr2	137904011	137904030	20	*	137904027	137904027	1	sense	GTCCAGGAAGGAGAGATTCC	TGG	5	13	12	0	0	22.9144	2.66276e-16	6.66625e-19	0	3	AAVS1_site_11	0	1	0	0	0.0242129	0.030636	blunt	0	0	1	0	0	0	0	AAVS1_site_11
chr2	138013306	138013325	20	*	138013308	138013308	1	antisense	GATGAGGTTGGAGAGATTAG	GGG	6	35	35	1	0	29.4613	3.67802e-41	1.30637e-43	0.00166113	3	AAVS1_site_11	3	0	0	0	0.125527	0.126412	blunt	0	0	0	3	0	0	0	AAVS1_site_11
chr2	138355521	138355540	20	*	138355523	138355523	1	antisense	CCAGAGGCAGGAGAAGTACC	AGG	7	6	5	0	0	11.4572	2.8029e-07	5.30563e-10	0.00520021	3	AAVS1_site_11	4	1	0	0	0.0242129	0.030636	blunt	0	0	1	4	0	0	0	AAVS1_site_11
chr2	143707166	143707185	20	*	143707182	143707182	1	sense	GTAGAAAGAGGAGAGAACCC	AGG	6	35	29	0	0	58.9226	4.84952e-52	1.89676e-54	0.00166113	3	AAVS1_site_11	5	6	0	0	2.8029e-07	6.5064e-07	staggered	0	0	6	5	0	0	0	AAVS1_site_11
chr2	144062333	144062352	20	*	144062335	144062335	1	antisense	AGTGAGACAGGAGAATTCCC	TGG	6	5	4	0	0	9.82044	3.703e-06	6.57818e-09	0.00945111	3	AAVS1_site_11	4	0	0	0	0.125527	0.126412	blunt	0	0	0	4	0	0	0	AAVS1_site_11
chr2	144629242	144629261	20	*	144629258	144629258	1	sense	GATGAGGAAGAAGAGATTGC	TGG	5	29	28	1	0	24.5511	1.86096e-32	6.02054e-35	0	3	AAVS1_site_11	2	1	0	1	0.125306	0.126412	blunt	0	1	0	2	0	0	0	AAVS1_site_11
chr2	144652987	144653006	20	*	144653003	144653003	1	sense	TGGGAGAGAGGAGAGGTGAC	AGG	5	22	9	0	0	37.645	6.56405e-30	2.06504e-32	0	3	AAVS1_site_11	2	12	0	0	6.55459e-15	2.21955e-14	staggered	0	0	11	2	1	0	0	AAVS1_site_11
chr2	144740833	144740852	20	*	144740849	144740849	1	sense	TGGCCAGGAGGAGAGAGGCT	GGG	7	11	11	0	0	19.6409	1.50647e-13	3.52669e-16	0.00519288	3	AAVS1_site_11	1	0	0	0	0.125527	0.126412	blunt	0	0	0	1	0	0	0	AAVS1_site_11
chr2	146799673	146799692	20	*	146799675	146799675	1	antisense	GATGAGAAAGCAGAGCTGCC	TGG	5	11	5	0	0	19.6409	1.50647e-13	3.52669e-16	0	3	AAVS1_site_11	0	6	0	0	2.8029e-07	6.5064e-07	staggered	0	0	6	0	0	0	0	AAVS1_site_11
chr2	147036247	147036266	20	*	147036263	147036263	1	sense	GTGCAAGCAGGAGAAATGCC	AGG	6	6	5	0	0	11.4572	2.8029e-07	5.30563e-10	0.00697945	3	AAVS1_site_11	0	1	0	0	0.0242129	0.030636	blunt	0	1	0	0	0	0	0	AAVS1_site_11
chr2	147314751	147314770	20	*	147314753	147314753	1	antisense	GAGGAGGTGGGAGAAATACC	TGG	6	32	19	0	0	54.0124	9.92705e-47	3.71494e-49	0.00158604	3	AAVS1_site_11	19	13	0	0	2.66276e-16	9.5991e-16	blunt	0	2	11	19	0	0	0	AAVS1_site_11
chr2	147603552	147603571	20	*	147603554	147603554	1	antisense	AGGAAGGGAGGAAAGAATCC	TGG	6	101	64	2	0	55.6491	2.08649e-138	1.42379e-140	0	3	AAVS1_site_11	7	36	0	0	7.79387e-54	7.01351e-53	staggered	0	4	32	7	0	0	0	AAVS1_site_11
chr2	148296665	148296684	20	*	148296681	148296681	1	sense	GGCAGGGGAGGAGAGAAGCT	AGG	5	19	18	2	0	10.9116	1.14612e-15	2.86087e-18	0	3	AAVS1_site_11	0	1	0	0	0.0242129	0.030636	blunt	0	0	1	0	0	0	0	AAVS1_site_11
chr2	148352191	148352210	20	*	148352193	148352193	1	antisense	AGCAAAGGAGGAGAGATACA	TGG	6	36	6	2	0	20.1865	3.20409e-36	1.07589e-38	0.00169779	3	AAVS1_site_11	1	30	0	0	2.98704e-43	2.23715e-42	staggered	0	1	29	1	0	0	0	AAVS1_site_11
chr2	148526595	148526614	20	*	148526597	148526597	1	antisense	TGGAAGGGAGGAGACATAAC	AGG	6	6	5	3	0	2.86429	0.00371641	5.61085e-06	0.00697945	3	AAVS1_site_11	0	1	0	0	0.0242129	0.030636	blunt	0	0	1	0	0	0	0	AAVS1_site_11
chr2	148811082	148811101	20	*	148811084	148811084	1	antisense	GGAGAGGAGGGAGAGGTGCT	GGG	5	25	22	0	0	42.5552	8.50733e-35	2.80582e-37	0	3	AAVS1_site_11	1	3	0	0	0.000428023	0.000738166	staggered	0	0	3	1	0	0	0	AAVS1_site_11
chr2	149720872	149720891	20	*	149720888	149720888	1	sense	GGTGGGGAGGGAGAGAAGAC	TGG	5	19	8	0	0	32.7348	3.50716e-25	1.02609e-27	0	3	AAVS1_site_11	1	11	0	0	1.50647e-13	4.8333e-13	staggered	0	1	10	1	0	0	0	AAVS1_site_11
chr2	150553107	150553126	20	*	150553123	150553123	1	sense	GGAAAGTGAGGAGAGAAGAC	TGG	5	43	32	0	0	72.0165	1.08031e-66	4.7218e-69	0	3	AAVS1_site_11	2	11	0	0	1.50647e-13	4.8333e-13	staggered	0	0	11	2	0	0	0	AAVS1_site_11
chr2	152990799	152990818	20	*	152990815	152990815	1	sense	GCAGAGAGAGGAGAGACATC	TGG	6	65	22	1	1	54.0124	5.59206e-90	2.90793e-92	0	3	AAVS1_site_11	16	43	1	0	1.08031e-66	1.27164e-65	staggered	0	0	43	16	0	0	0	AAVS1_site_11
chr2	153052296	153052315	20	*	153052312	153052312	1	sense	GCTGGAGGAAGGGAGATGTC	AGG	6	7	4	0	0	13.0939	1.88927e-08	3.72414e-11	0.00411184	3	AAVS1_site_11	3	3	0	0	0.000428023	0.000738166	blunt	0	0	3	3	0	0	0	AAVS1_site_11
chr2	153410900	153410919	20	*	153410916	153410916	1	sense	AGAGAGAGGAGAGAGAGTCC	AGG	7	9	4	0	0	16.3674	6.34346e-11	1.36716e-13	0.00524246	3	AAVS1_site_11	4	5	0	0	3.703e-06	7.89083e-06	staggered	0	4	1	4	0	0	0	AAVS1_site_11
chr2	154697337	154697356	20	*	154697353	154697353	1	sense	GGCGAGGAAGGAGAGTTGGC	GGG	4	46	36	0	0	76.9268	2.37221e-72	1.0827e-74	0	3	AAVS1_site_11	5	8	0	0	1.14761e-09	3.07449e-09	staggered	0	0	8	5	0	0	0	AAVS1_site_11
chr2	154849468	154849487	20	*	154849470	154849470	1	antisense	AGGGAAGGAGGAAAGATAGA	GGG	7	34	33	1	0	28.6429	1.11469e-39	3.8882e-42	0	3	AAVS1_site_11	1	1	0	0	0.0242129	0.030636	blunt	0	0	1	1	0	0	0	AAVS1_site_11
chr2	156242701	156242720	20	*	156242703	156242703	1	antisense	GATAAGGAGGAAGAGAGGCC	AGG	6	61	57	1	0	50.7389	4.61939e-83	2.2955e-85	0	3	AAVS1_site_11	8	4	0	0	4.29177e-05	8.24541e-05	blunt	0	0	4	8	0	0	0	AAVS1_site_11
chr2	156519678	156519697	20	*	156519694	156519694	1	sense	AGTGAGATAGGAGAGTTGCC	TGG	4	53	15	0	0	88.3839	7.35922e-86	3.70039e-88	0	3	AAVS1_site_11	13	38	0	0	1.86351e-57	1.82145e-56	staggered	1	0	37	13	0	0	0	AAVS1_site_11
chr2	156839854	156839873	20	*	156839870	156839870	1	sense	CCTTGGAGAGGAGAAATGAC	AGG	7	15	15	0	0	26.1878	3.63834e-19	9.68916e-22	0.00454133	3	AAVS1_site_11	0	0	0	0	0.125527	0.126412	blunt	0	0	0	0	0	0	0	AAVS1_site_11
chr2	157998920	157998939	20	*	157998922	157998922	1	antisense	GATGAGAGAGAAGAGAGGAC	AGG	5	32	31	0	0	54.0124	9.92705e-47	3.71494e-49	0	3	AAVS1_site_11	0	1	0	0	0.0242129	0.030636	blunt	0	0	1	0	0	0	0	AAVS1_site_11
chr2	158072593	158072612	20	*	158072595	158072595	1	antisense	GCTGAGGTTGGAGTGATGCC	AGG	4	205	164	0	0	337.168	0	0	0	3	AAVS1_site_11	5	41	0	0	5.73378e-63	6.30275e-62	staggered	0	2	39	5	0	0	0	AAVS1_site_11
chr2	158131187	158131206	20	*	158131203	158131203	1	sense	GAAGAGGTAGAAGAAAGGCC	AGG	6	69	64	0	0	114.572	4.13135e-118	2.54809e-120	0	3	AAVS1_site_11	7	5	0	0	3.703e-06	7.89083e-06	blunt	0	0	5	7	0	0	0	AAVS1_site_11
chr2	158848578	158848597	20	*	158848580	158848580	1	antisense	CTTGAGGGAGCACTGATGCC	CGG	5	22	18	0	0	37.645	6.56405e-30	2.06504e-32	0	3	AAVS1_site_11	0	4	0	0	4.29177e-05	8.24541e-05	staggered	0	1	3	0	0	0	0	AAVS1_site_11
chr2	158869576	158869595	20	*	158869578	158869578	1	antisense	CTTGAGGGAGCACTGATGCC	TGG	5	16	16	1	0	13.9123	1.81405e-15	4.50348e-18	0	3	AAVS1_site_11	0	0	0	0	0.125527	0.126412	blunt	0	0	0	0	0	0	0	AAVS1_site_11
chr2	158884690	158884709	20	*	158884706	158884706	1	sense	TCAGAGAGAGAAAAGATGGC	AGG	7	52	32	0	0	86.7472	6.62617e-84	3.30241e-86	0	3	AAVS1_site_11	1	18	0	0	1.2071e-23	5.53577e-23	staggered	0	0	18	1	0	0	0	AAVS1_site_11
chr2	160055247	160055266	20	*	160055263	160055263	1	sense	TATGAAGGGGAAGAAATGCG	AGG	7	29	11	1	0	24.5511	1.86096e-32	6.02054e-35	0.00140845	3	AAVS1_site_11	0	18	0	0	1.2071e-23	5.53577e-23	staggered	4	4	9	0	0	0	1	AAVS1_site_11
chr2	160061311	160061330	20	*	160061313	160061313	1	antisense	AGAGAGGGAGGAGAGATTTC	TGG	4	249	217	1	0	204.592	0	0	0	3	AAVS1_site_11	9	31	0	0	5.52721e-45	4.28329e-44	staggered	0	5	26	9	0	0	0	AAVS1_site_11
chr2	160271223	160271242	20	*	160271225	160271225	1	antisense	TGTCAGGGAGGAGAGAAGCA	TGG	4	133	31	0	0	219.323	2.62632e-260	2.93737e-262	0	3	AAVS1_site_11	2	101	0	0	5.02857e-187	2.64185e-185	staggered	0	4	97	2	0	0	0	AAVS1_site_11
chr2	160746816	160746835	20	*	160746818	160746818	1	antisense	GATGAAAGTAGAGAGATGTG	AGG	7	13	13	0	0	22.9144	2.66276e-16	6.66625e-19	0.00495868	3	AAVS1_site_11	0	0	0	0	0.125527	0.126412	blunt	0	0	0	0	0	0	0	AAVS1_site_11
chr2	160748758	160748777	20	*	160748774	160748774	1	sense	GGCTAGGGAGGAGAGATGGC	AGG	3	177	94	0	0	291.34	0	0	0	3	AAVS1_site_11	19	61	0	0	9.13757e-102	1.87609e-100	staggered	0	0	61	19	0	0	0	AAVS1_site_11
chr2	161049893	161049912	20	*	161049909	161049909	1	sense	ATGCAGGGATGAGAAATGCC	AGG	6	39	32	0	0	65.4696	2.77594e-59	1.15139e-61	0.000888889	3	AAVS1_site_11	1	7	0	0	1.88927e-08	4.75479e-08	staggered	1	0	6	1	0	0	0	AAVS1_site_11
chr2	161196236	161196255	20	*	161196252	161196252	1	sense	GGGTAGAGAGGAGAGATGAG	AGG	5	49	25	0	0	81.837	4.32672e-78	2.07449e-80	0	3	AAVS1_site_11	0	22	0	0	6.56405e-30	3.62163e-29	staggered	1	0	17	0	4	0	0	AAVS1_site_11
chr2	162160669	162160688	20	*	162160671	162160671	1	antisense	GGTGTGGGGAGAGAGATGTG	AGG	5	40	40	0	0	67.1063	4.03675e-61	1.69567e-63	0	3	AAVS1_site_11	0	0	0	0	0.125527	0.126412	blunt	0	0	0	0	0	0	0	AAVS1_site_11
chr2	164681304	164681323	20	*	164681306	164681306	1	antisense	AGAAAAGGATGAGAGATGCA	GGG	6	58	45	0	0	96.5676	9.55084e-96	5.11908e-98	0	3	AAVS1_site_11	0	12	0	0	6.55459e-15	2.21955e-14	staggered	0	0	12	0	0	0	0	AAVS1_site_11
chr2	165195253	165195272	20	*	165195269	165195269	1	sense	GAGGTGAGAGGGAAGATGCC	AGG	6	6	6	0	0	11.4572	2.8029e-07	5.30563e-10	0.00697945	3	AAVS1_site_11	1	0	0	0	0.125527	0.126412	blunt	0	0	0	1	0	0	0	AAVS1_site_11
chr2	165740160	165740179	20	*	165740162	165740162	1	antisense	AGAAAGGGAGTTCAGATGCC	AGG	6	143	142	1	0	117.845	1.54657e-240	1.60988e-242	0	3	AAVS1_site_11	0	1	0	0	0.0242129	0.030636	blunt	0	0	1	0	0	0	0	AAVS1_site_11
chr2	166371376	166371395	20	*	166371378	166371378	1	antisense	GGGTGGTGAGGAAAAATGCC	AGG	6	14	14	0	0	24.5511	1.01444e-17	2.62494e-20	0.00215401	3	AAVS1_site_11	0	0	0	0	0.125527	0.126412	blunt	0	0	0	0	0	0	0	AAVS1_site_11
chr2	166631827	166631846	20	*	166631829	166631829	1	antisense	TGAAGGGAAGGATATATGCC	TGG	7	5	3	1	0	4.91022	0.000279749	4.51534e-07	0.00842302	3	AAVS1_site_11	0	1	0	0	0.0242129	0.030636	blunt	0	0	1	0	0	0	0	AAVS1_site_11
chr2	168166960	168166979	20	*	168166976	168166976	1	sense	GAAAACAAAGGAGAGATGCA	AGG	7	5	4	0	0	9.82044	3.703e-06	6.57818e-09	0.00842302	3	AAVS1_site_11	0	1	0	0	0.0242129	0.030636	blunt	0	0	1	0	0	0	0	AAVS1_site_11
chr2	168456253	168456272	20	*	168456269	168456269	1	sense	CCAGAGGGAGGAGAGAACCG	GGG	6	87	39	2	0	48.011	2.59862e-114	1.56533e-116	0	3	AAVS1_site_11	1	47	0	0	2.95711e-74	3.94189e-73	staggered	0	2	45	1	0	0	0	AAVS1_site_11
chr2	169288347	169288366	20	*	169288363	169288363	1	sense	AGTCAGAGAGGAGAGATATG	AGG	6	51	18	3	0	21.2776	7.87119e-51	3.06546e-53	0.00107875	3	AAVS1_site_11	0	31	0	0	5.52721e-45	4.28329e-44	staggered	0	0	31	0	0	0	0	AAVS1_site_11
chr2	170355127	170355146	20	*	170355143	170355143	1	sense	AGTTGGGCAGGAGAGATGAC	AGG	5	11	4	0	0	19.6409	1.50647e-13	3.52669e-16	0	3	AAVS1_site_11	0	6	0	0	2.8029e-07	6.5064e-07	staggered	0	0	6	0	0	0	0	AAVS1_site_11
chr2	170417629	170417648	20	*	170417631	170417631	1	antisense	TGGGAGCCAGGAGAGAGGCC	TGG	5	5	5	0	0	9.82044	3.703e-06	6.57818e-09	0.00767414	3	AAVS1_site_11	1	0	0	0	0.125527	0.126412	blunt	0	0	0	1	0	0	0	AAVS1_site_11
chr2	171503706	171503725	20	*	171503722	171503722	1	sense	GAAGAGGCAAGAGAGATCTC	TGG	6	8	7	1	0	7.36533	6.77103e-07	1.26534e-09	0.00302376	3	AAVS1_site_11	1	1	0	1	0.125306	0.126412	blunt	0	0	1	1	0	0	0	AAVS1_site_11
chr2	171655779	171655798	20	*	171655781	171655781	1	antisense	GAAGAGAAAGAAGAGATGTC	TGG	6	60	16	0	0	99.8411	9.42364e-100	5.17239e-102	0	3	AAVS1_site_11	2	44	0	0	1.43445e-68	1.74901e-67	staggered	0	0	44	2	0	0	0	AAVS1_site_11
chr2	172090968	172090987	20	*	172090984	172090984	1	sense	GGGGGTGGGGGAATGATGCC	GGG	6	5	4	0	0	9.82044	3.703e-06	6.57818e-09	0.00945111	3	AAVS1_site_11	1	0	0	0	0.125527	0.126412	blunt	0	0	0	1	0	0	0	AAVS1_site_11
chr2	172162239	172162258	20	*	172162241	172162241	1	antisense	AGAGAGGATGGAGAGATGAC	AGG	5	550	413	0	0	901.844	0	0	0	3	AAVS1_site_11	10	134	0	0	1.17981e-262	1.29688e-260	staggered	0	3	130	10	1	0	0	AAVS1_site_11
chr2	174049502	174049521	20	*	174049504	174049504	1	antisense	GGCCAGAGAGGAAAGATACC	GGG	5	37	35	1	0	31.0981	3.69953e-44	1.35664e-46	0	3	AAVS1_site_11	1	1	0	0	0.0242129	0.030636	blunt	0	0	1	1	0	0	0	AAVS1_site_11
chr2	174787488	174787507	20	*	174787504	174787504	1	sense	TGAGATAGAGGAGAGAGGCC	TGG	5	24	7	0	0	40.9185	3.76266e-33	1.22363e-35	0	3	AAVS1_site_11	5	17	0	0	3.95732e-22	1.7262e-21	staggered	0	1	15	5	1	0	0	AAVS1_site_11
chr2	175737175	175737194	20	*	175737191	175737191	1	sense	AGAGAGGGAAGAGAGTTACA	GGG	6	58	36	1	0	48.2838	6.0383e-78	2.88812e-80	0	3	AAVS1_site_11	1	21	0	0	2.58116e-28	1.35506e-27	staggered	0	0	21	1	0	0	0	AAVS1_site_11
chr2	176118022	176118041	20	*	176118038	176118038	1	sense	GGTGAGGGGAAAGAGATGGC	TGG	4	286	215	3	0	117.436	0	0	0	3	AAVS1_site_11	9	22	0	0	6.56405e-30	3.62163e-29	staggered	0	0	22	9	0	0	0	AAVS1_site_11
chr2	176176120	176176139	20	*	176176136	176176136	1	sense	CGAGAGAGAGGAGAGAATAC	AGG	6	107	71	0	0	176.768	1.79329e-200	1.60728e-202	0	3	AAVS1_site_11	11	34	0	0	2.93814e-50	2.49028e-49	staggered	0	0	34	11	0	0	0	AAVS1_site_11
chr2	176591819	176591838	20	*	176591821	176591821	1	antisense	GCTGAAGCAGGAGGGATGCT	GGG	5	11	11	2	0	6.54696	7.77761e-08	1.51824e-10	0	3	AAVS1_site_11	0	0	0	0	0.125527	0.126412	blunt	0	0	0	0	0	0	0	AAVS1_site_11
chr2	176762500	176762519	20	*	176762516	176762516	1	sense	GGGAAGGTCGGAGAGAAGCC	TGG	5	31	13	0	0	52.3757	5.52721e-45	2.03378e-47	0	3	AAVS1_site_11	1	18	0	0	1.2071e-23	5.53577e-23	staggered	0	2	16	1	0	0	0	AAVS1_site_11
chr2	177466826	177466845	20	*	177466842	177466842	1	sense	CCCAAGAGTGTAGAGATGCC	TGG	7	5	5	1	0	4.91022	0.000279749	4.51534e-07	0.00842302	3	AAVS1_site_11	0	0	0	0	0.125527	0.126412	blunt	0	0	0	0	0	0	0	AAVS1_site_11
chr2	177653691	177653710	20	*	177653707	177653707	1	sense	CAGCAACGAGGAGAGATGCA	TGG	7	6	6	2	0	3.81906	0.000630828	9.73954e-07	0.00520021	3	AAVS1_site_11	0	0	0	0	0.125527	0.126412	blunt	0	0	0	0	0	0	0	AAVS1_site_11
chr2	177671013	177671032	20	*	177671015	177671015	1	antisense	AGAGAAAGAAGAGAGAAGCC	TGG	6	6	5	0	0	11.4572	2.8029e-07	5.30563e-10	0.00697945	3	AAVS1_site_11	0	1	0	0	0.0242129	0.030636	blunt	0	0	1	0	0	0	0	AAVS1_site_11
chr2	179104521	179104540	20	*	179104523	179104523	1	antisense	GGGGAGAGATGAGAGATGAC	TGG	4	44	41	0	0	73.6533	1.43445e-68	6.37534e-71	0	3	AAVS1_site_11	0	3	0	0	0.000428023	0.000738166	staggered	0	0	3	0	0	0	0	AAVS1_site_11
chr2	179275497	179275516	20	*	179275513	179275513	1	sense	AGTGAGGTTGGAGAAAAACC	AGG	6	35	18	1	0	29.4613	3.67802e-41	1.30637e-43	0.00166113	3	AAVS1_site_11	12	16	0	0	1.23269e-20	5.12365e-20	staggered	0	5	11	12	0	0	0	AAVS1_site_11
chr2	180056247	180056266	20	*	180056263	180056263	1	sense	TAGTAGGGAGGAGAGAGACT	GGG	7	8	7	0	0	14.7307	1.14761e-09	2.37998e-12	0.00487508	3	AAVS1_site_11	5	1	0	0	0.0242129	0.030636	blunt	0	1	0	5	0	0	0	AAVS1_site_11
chr2	180195080	180195099	20	*	180195082	180195082	1	antisense	AGTCAGGGAGAAGAGTGTCC	AGG	6	57	57	0	0	94.9309	9.38095e-94	4.9741e-96	0	3	AAVS1_site_11	7	0	0	0	0.125527	0.126412	blunt	0	0	0	7	0	0	0	AAVS1_site_11
chr2	180893429	180893448	20	*	180893431	180893431	1	antisense	GAGTGAGCAAGAGAGATGCC	AGG	7	53	33	0	0	88.3839	7.35922e-86	3.70039e-88	0	3	AAVS1_site_11	10	20	0	0	9.72782e-27	4.81005e-26	staggered	0	0	20	10	0	0	0	AAVS1_site_11
chr2	181173600	181173619	20	*	181173616	181173616	1	sense	TAGTAGGAAGGGAAGATGCC	TGG	7	18	18	0	0	31.0981	1.2071e-23	3.4483e-26	0.00399202	3	AAVS1_site_11	0	0	0	0	0.125527	0.126412	blunt	0	0	0	0	0	0	0	AAVS1_site_11
chr2	182668528	182668547	20	*	182668544	182668544	1	sense	GGAAATGGAAGAGAGATGTC	AGG	5	66	46	0	0	109.662	6.21444e-112	3.66341e-114	0	3	AAVS1_site_11	2	20	0	0	9.72782e-27	4.81005e-26	staggered	0	0	20	2	0	0	0	AAVS1_site_11
chr2	183135424	183135443	20	*	183135440	183135440	1	sense	GGTCAGAGAGGAGAGGTAAT	GGG	6	40	31	1	0	33.5532	9.778e-49	3.73935e-51	0.000909091	3	AAVS1_site_11	1	9	0	0	6.34346e-11	1.82317e-10	staggered	0	0	9	1	0	0	0	AAVS1_site_11
chr2	183509597	183509616	20	*	183509613	183509613	1	sense	GAGGAGGTGGGAGAAATACC	TGG	6	80	55	0	0	132.576	3.26921e-141	2.25419e-143	0	3	AAVS1_site_11	16	25	0	0	8.50733e-35	5.23106e-34	staggered	0	3	22	16	0	0	0	AAVS1_site_11
chr2	183739610	183739629	20	*	183739612	183739612	1	antisense	GATGGAGAAGGAGAGGCACC	TGG	7	17	14	0	0	29.4613	3.95732e-22	1.10287e-24	0.00485437	3	AAVS1_site_11	6	3	0	0	0.000428023	0.000738166	blunt	0	0	3	6	0	0	0	AAVS1_site_11
chr2	187431512	187431531	20	*	187431528	187431528	1	sense	AAGTTGGGAGGAGACATACC	AGG	7	28	19	0	0	47.4655	7.94769e-40	2.78454e-42	0.00136426	3	AAVS1_site_11	19	9	0	0	6.34346e-11	1.82317e-10	blunt	0	1	8	19	0	0	0	AAVS1_site_11
chr2	189438674	189438693	20	*	189438690	189438690	1	sense	GGAGGGGAAGGAGAAATACT	GGG	6	13	12	0	0	22.9144	2.66276e-16	6.66625e-19	0.00208768	3	AAVS1_site_11	0	1	0	0	0.0242129	0.030636	blunt	0	0	1	0	0	0	0	AAVS1_site_11
chr2	190616180	190616199	20	*	190616196	190616196	1	sense	ATGGAGTGAGGAGGGATGCT	GGG	6	93	86	1	0	76.9268	5.37619e-141	3.6984e-143	0	3	AAVS1_site_11	0	4	0	0	4.29177e-05	8.24541e-05	staggered	0	0	4	0	0	0	0	AAVS1_site_11
chr2	190654482	190654501	20	*	190654498	190654498	1	sense	TTGGAGGGAGAGAGGATGCC	TGG	7	75	62	0	0	124.392	1.25796e-130	8.2978e-133	0	3	AAVS1_site_11	2	13	0	0	2.66276e-16	9.5991e-16	staggered	0	1	12	2	0	0	0	AAVS1_site_11
chr2	191441463	191441482	20	*	191441479	191441479	1	sense	TGAAAGGGAGGTAAGACGCC	CGG	6	43	32	1	0	36.0083	2.09141e-53	8.28095e-56	0.000949668	3	AAVS1_site_11	3	11	0	0	1.50647e-13	4.8333e-13	staggered	0	0	11	3	0	0	0	AAVS1_site_11
chr2	192064601	192064620	20	*	192064603	192064603	1	antisense	AGAAAGGGAGGAAAGATAAT	GGG	7	10	10	1	0	9.00207	7.51847e-09	1.54171e-11	0.00554401	3	AAVS1_site_11	0	0	0	0	0.125527	0.126412	blunt	0	0	0	0	0	0	0	AAVS1_site_11
chr2	193265404	193265423	20	*	193265420	193265420	1	sense	GGGATGGGAGGAGAGATAAA	TGG	6	95	95	0	0	157.127	9.95662e-174	7.95634e-176	0	3	AAVS1_site_11	0	0	0	0	0.125527	0.126412	blunt	0	0	0	0	0	0	0	AAVS1_site_11
chr2	196069532	196069551	20	*	196069548	196069548	1	sense	GTGAAGGAAGAAGAAATGCC	AGG	6	240	211	0	0	394.454	0	0	0	3	AAVS1_site_11	1	29	0	0	1.56541e-41	1.13207e-40	staggered	2	1	26	1	0	0	0	AAVS1_site_11
chr2	196853178	196853197	20	*	196853180	196853180	1	antisense	AGAGAGGAAGAACAGATCTC	AGG	7	15	15	0	0	26.1878	3.63834e-19	9.68916e-22	0.00454133	3	AAVS1_site_11	0	0	0	0	0.125527	0.126412	blunt	0	0	0	0	0	0	0	AAVS1_site_11
chr2	197059888	197059907	20	*	197059890	197059890	1	antisense	GGAGAGTGTAGAGAAATGTC	TGG	6	5	4	0	0	9.82044	3.703e-06	6.57818e-09	0.00945111	3	AAVS1_site_11	0	1	0	0	0.0242129	0.030636	blunt	0	1	0	0	0	0	0	AAVS1_site_11
chr2	199345096	199345115	20	*	199345098	199345098	1	antisense	GGAAAGAGAGAAGAAATGCC	AGG	5	48	26	0	0	80.2002	3.61253e-76	1.70113e-78	0	3	AAVS1_site_11	1	22	0	0	6.56405e-30	3.62163e-29	staggered	1	1	19	1	1	0	0	AAVS1_site_11
chr2	199769585	199769604	20	*	199769601	199769601	1	sense	GGAGAGGGAAGAAAGATATT	TGG	6	31	23	0	0	52.3757	5.52721e-45	2.03378e-47	0.00155521	3	AAVS1_site_11	4	7	0	0	1.88927e-08	4.75479e-08	staggered	0	0	6	4	1	0	0	AAVS1_site_11
chr2	200410655	200410674	20	*	200410657	200410657	1	antisense	GATGAGTGAGAAGAGATGGG	TGG	5	20	3	0	0	34.3715	9.72782e-27	2.91727e-29	0	3	AAVS1_site_11	0	12	0	0	6.55459e-15	2.21955e-14	staggered	0	2	10	0	0	0	0	AAVS1_site_11
chr2	200427001	200427020	20	*	200427003	200427003	1	antisense	TGAGAAAGAGAAGAGAGCCC	AGG	7	12	12	1	0	10.6388	6.08565e-11	1.3511e-13	0.0046332	3	AAVS1_site_11	3	0	0	0	0.125527	0.126412	blunt	0	0	0	3	0	0	0	AAVS1_site_11
chr2	200968283	200968302	20	*	200968299	200968299	1	sense	AGTACTGGAGAAGAGATTTC	AGG	7	7	6	0	0	13.0939	1.88927e-08	3.72414e-11	0.00556793	3	AAVS1_site_11	0	0	0	0	0.125527	0.126412	blunt	0	0	0	0	0	0	0	AAVS1_site_11
chr2	201258834	201258853	20	*	201258836	201258836	1	antisense	GGTGGGGGTGGAGAGATAAA	AGG	5	63	18	0	0	104.751	8.19689e-106	4.6363e-108	0	3	AAVS1_site_11	2	45	0	0	1.86419e-70	2.36163e-69	staggered	0	0	45	2	0	0	0	AAVS1_site_11
chr2	202500283	202500302	20	*	202500285	202500285	1	antisense	GAGGAGGTGGGAGAAATACC	TGG	6	30	10	0	0	50.7389	2.98704e-43	1.08166e-45	0.0015361	3	AAVS1_site_11	10	20	0	0	9.72782e-27	4.81005e-26	staggered	1	1	18	10	0	0	0	AAVS1_site_11
chr2	203619830	203619849	20	*	203619846	203619846	1	sense	AGAAAGGAAGAAGAGAGGCC	GGG	6	194	176	1	0	159.582	0	0	0	3	AAVS1_site_11	11	17	0	0	3.95732e-22	1.7262e-21	staggered	0	4	13	11	0	0	0	AAVS1_site_11
chr2	204443172	204443191	20	*	204443188	204443188	1	sense	AGGATGGGAGAAGAGATGGA	TGG	7	22	13	0	0	37.645	6.56405e-30	2.06504e-32	0.00229621	3	AAVS1_site_11	0	3	0	0	0.000428023	0.000738166	staggered	0	0	3	0	0	0	0	AAVS1_site_11
chr2	204443206	204443225	20	*	204443222	204443222	1	sense	AAGATGGGAGGAGAGATGGA	TGG	7	52	29	0	0	86.7472	6.62617e-84	3.30241e-86	0	3	AAVS1_site_11	0	5	0	0	3.703e-06	7.89083e-06	staggered	0	0	5	0	0	0	0	AAVS1_site_11
chr2	205687896	205687915	20	*	205687912	205687912	1	sense	GGTCAGTGAGGAGAGACACC	AGG	4	304	281	0	0	499.206	0	0	0	3	AAVS1_site_11	19	22	0	0	6.56405e-30	3.62163e-29	staggered	0	0	20	19	2	0	0	AAVS1_site_11
chr2	207364607	207364626	20	*	207364609	207364609	1	antisense	GATGAAGGGGTAGAGAGGCC	TGG	5	221	214	0	0	363.356	0	0	0	3	AAVS1_site_11	15	7	0	0	1.88927e-08	4.75479e-08	blunt	0	0	7	15	0	0	0	AAVS1_site_11
chr2	207415253	207415272	20	*	207415269	207415269	1	sense	GGAGAAGGGAGAAAGATTCC	AGG	6	47	38	0	0	78.5635	2.95711e-74	1.37235e-76	0.00101112	3	AAVS1_site_11	0	9	0	0	6.34346e-11	1.82317e-10	staggered	1	6	2	0	0	0	0	AAVS1_site_11
[truncated: 29,534 more rows]

## Sheet: Table3_Hiplex1_offtarget
seqnames	start	end	width	strand	cutsite.start	cutsite.end	cutsite.width	sense	guide	pam	mismatches	target.breaks	target.cutsite_breaks	nontarget.breaks	nontarget.cutsite_breaks	enrichment	pval	qval	fdr	cutsiteFromPAM	sgRNA	on.target	around.target	on.nontarget	around.nontarget	pval.1	qval.1	scission_profile	target_counts_per_position.cutsite.3	target_counts_per_position.cutsite.2	target_counts_per_position.cutsite.1	target_counts_per_position.cutsite	target_counts_per_position.cutsite.1.1	target_counts_per_position.cutsite.2.1	target_counts_per_position.cutsite.3.1	sgRNA.1
[truncated: 92,375 more rows]

[truncated: 10 more sheets: Table4_Hiplex2_offtarget, Table5_bluntratepredic_1000G, Table6_Hiplex3_offtarget, Table7_BreakTag_oligos, Table8_primers_ampliconseq, Table9_GIAB_FTP, Table10_oligos_gRNA_target, Table11_oligos_gRNA_target_SNPs, Table12_clinvar_frameshift, Table13_primers_gRNA_target]
