# Supplementary material for: Linking CRISPR–Cas9 double-strand break profiles to gene editing precision with BreakTag
Source: Nat Biotechnol. 2024 May 13;43(4):608–22. doi: 10.1038/s41587-024-02238-8 (PMC11994453; doi:10.1038/s41587-024-02238-8)
Supplement: Supplementary file 4 — Statistical Source Data [file 41587_2024_2238_MOESM4_ESM.xlsx]

## Sheet: fig_1_efg
seqnames	start	end	width	strand	cutsite.start	cutsite.end	cutsite.width	sense	guide	pam	mismatches	target.breaks	target.cutsite_breaks	nontarget.breaks	nontarget.cutsite_breaks	enrichment	pval	qval	fdr	sgRNA	guide_pam
chr12	60494339	60494358	20	*	60494341	60494341	1	antisense	TTCCTCTTGTTCCTCCTTCT	CCT	7	189	146	0	0	218.43	0	0	0	ACTL6A.5	TTGCTAATGGTCGTTCTACTNGG
chr17	56259569	56259588	20	*	56259571	56259571	1	antisense	TAGCTTATGGTCATTCTACT	GGG	3	26	25	1	0	15.52	3.31372e-24	1.24265e-23	0	ACTL6A.5	TTGCTAATGGTCGTTCTACTNGG
chr3	179576219	179576238	20	*	179576235	179576235	1	sense	TTGCTAATGGTCGTTCTACT	GGG	0	103	95	0	0	119.562	1.71019e-175	2.56528e-174	0	ACTL6A.5	TTGCTAATGGTCGTTCTACTNGG
chrM	9977	9996	20	*	9993	9993	1	sense	TTGATGAGGGTCTTACTCTT	TTA	7	89	7	71	5	1.43704	0.000450891	0.000676337	0	ACTL6A.5	TTGCTAATGGTCGTTCTACTNGG
chrM	12706	12725	20	*	12722	12722	1	sense	TTCCTAATTACCATACTAAT	CTT	7	285	19	99	7	3.28795	3.98612e-64	2.98959e-63	0	ACTL6A.5	TTGCTAATGGTCGTTCTACTNGG
chrM	14007	14026	20	*	14009	14009	1	antisense	TAGGTAATAGCTTTTCTAGT	CAG	7	141	31	116	10	1.39528	6.65919e-05	0.00012486	0	ACTL6A.5	TTGCTAATGGTCGTTCTACTNGG
chrM	15970	15989	20	*	15972	15972	1	antisense	GTGCTAATGGTGGAGTTAAA	GAC	7	509	5	134	10	4.34305	8.62863e-158	8.62863e-157	0	ACTL6A.5	TTGCTAATGGTCGTTCTACTNGG
chr12	129426281	129426300	20	*	129426297	129426297	1	sense	AGAAAACAGCAGGAGAAAGG	AGG	6	7	4	0	0	9.19706	3.60258e-07	5.94425e-07	0	ACTL6A.6	ATAATACAACAGTGGAACGGNGG
chr13	33768698	33768717	20	*	33768714	33768714	1	sense	AGAAAAGGAAAGGAGAACGG	TGG	7	84	25	0	0	97.7187	1.08184e-136	1.78504e-135	0	ACTL6A.6	ATAATACAACAGTGGAACGGNGG
chr15	93130136	93130155	20	*	93130138	93130138	1	antisense	GTAATACAGCAAGAAAATGG	AGG	7	42	6	0	0	49.4342	3.47935e-58	2.87046e-57	0	ACTL6A.6	ATAATACAACAGTGGAACGGNGG
chr16	20082463	20082482	20	*	20082479	20082479	1	sense	AGAATAAGAAAGGAGAAGGG	GAG	7	153	93	1	0	88.5217	6.94839e-238	2.29297e-236	0	ACTL6A.6	ATAATACAACAGTGGAACGGNGG
chr19	41673386	41673405	20	*	41673402	41673402	1	sense	GCAATACAACAGTAGAACAG	TGG	4	7	5	0	0	9.19706	3.60258e-07	5.94425e-07	0	ACTL6A.6	ATAATACAACAGTGGAACGGNGG
chr2	174053803	174053822	20	*	174053819	174053819	1	sense	AGAGAAGAAAAGGGGAAGGG	AGA	7	63	29	0	0	73.5765	5.9607e-96	6.55677e-95	0	ACTL6A.6	ATAATACAACAGTGGAACGGNGG
chr3	71959742	71959761	20	*	71959744	71959744	1	antisense	AGAATAAAACAGTGGAAAGG	GGG	3	10	5	0	0	12.646	1.75836e-10	4.1447e-10	0	ACTL6A.6	ATAATACAACAGTGGAACGGNGG
chr3	179586571	179586590	20	*	179586587	179586587	1	sense	ATAATACAACAGTGGAACGG	AGG	0	21	21	0	0	25.2919	6.80592e-25	3.74326e-24	0	ACTL6A.6	ATAATACAACAGTGGAACGGNGG
chrM	1779	1798	20	*	1795	1795	1	sense	ATAGTACCGCAAGGGAAAGA	TGA	7	141	3	68	5	2.36591	7.51916e-20	3.54474e-19	0	ACTL6A.6	ATAATACAACAGTGGAACGGNGG
chr1	78644589	78644608	20	*	78644591	78644591	1	antisense	AGGGTGGTAGAAAAAGATCA	GGG	3	3	3	0	0	4.59853	0.002026	0.00213377	0	ACTL6A.7	ATGGTGGTAGAAAGAGATGANGG
chr1	209853666	209853685	20	*	209853668	209853668	1	antisense	ATGGCAGTAGAAAAAGATGT	AGG	4	4	4	0	0	5.74816	0.000287175	0.000340483	0	ACTL6A.7	ATGGTGGTAGAAAGAGATGANGG
chr10	1698717	1698736	20	*	1698733	1698733	1	sense	GTGAAGGTAGAAAGAGTTGA	AGG	4	27	26	1	0	16.0948	1.98368e-25	6.43883e-25	0	ACTL6A.7	ATGGTGGTAGAAAGAGATGANGG
chr10	2934330	2934349	20	*	2934346	2934346	1	sense	GTGGAAGCAGAAAGAGATGA	AAG	4	17	17	0	0	20.6934	2.54557e-19	6.90441e-19	0	ACTL6A.7	ATGGTGGTAGAAAGAGATGANGG
chr10	7783848	7783867	20	*	7783850	7783850	1	antisense	TTGGAGGTAGAAAGAGAAGA	AGG	3	15	9	0	0	18.3941	1.15641e-16	2.82679e-16	0	ACTL6A.7	ATGGTGGTAGAAAGAGATGANGG
chr10	34794681	34794700	20	*	34794683	34794683	1	antisense	TATGTGGTAGAAAGAGATAA	TGA	4	8	7	0	0	10.3467	3.10739e-08	5.2141e-08	0	ACTL6A.7	ATGGTGGTAGAAAGAGATGANGG
chr10	100808993	100809012	20	*	100808995	100808995	1	antisense	GATGGGGTAGAAAGAGATGG	TGG	5	92	83	0	0	106.916	7.89289e-153	7.1036e-152	0	ACTL6A.7	ATGGTGGTAGAAAGAGATGANGG
chr10	107800082	107800101	20	*	107800098	107800098	1	sense	CATGAGGCAGAAAGAGATGA	TGG	5	5	4	0	0	6.89779	3.5091e-05	4.54119e-05	0	ACTL6A.7	ATGGTGGTAGAAAGAGATGANGG
chr10	111918659	111918678	20	*	111918675	111918675	1	sense	GTGGTGATATAAGGAGATGA	TGG	4	15	11	0	0	18.3941	1.15641e-16	2.82679e-16	0	ACTL6A.7	ATGGTGGTAGAAAGAGATGANGG
chr11	4202697	4202716	20	*	4202699	4202699	1	antisense	TAAGTGGTAGAAGGAGATGA	CAG	4	5	5	0	0	6.89779	3.5091e-05	4.54119e-05	0	ACTL6A.7	ATGGTGGTAGAAAGAGATGANGG
chr11	94733466	94733485	20	*	94733468	94733468	1	antisense	TGGGTGGTAGAAAGAGAAGC	AGG	4	10	8	0	0	12.646	1.75836e-10	3.5526e-10	0	ACTL6A.7	ATGGTGGTAGAAAGAGATGANGG
chr11	101956537	101956556	20	*	101956539	101956539	1	antisense	GTGGAAGTAGAAGGAGATGA	AGG	4	53	39	1	0	31.0401	2.40086e-61	1.18842e-60	0	ACTL6A.7	ATGGTGGTAGAAAGAGATGANGG
chr11	132621989	132622008	20	*	132621991	132621991	1	antisense	CTAAAGGTAGAAAGAGATGA	TGG	4	3	3	0	0	4.59853	0.002026	0.00213377	0	ACTL6A.7	ATGGTGGTAGAAAGAGATGANGG
chr12	48748412	48748431	20	*	48748414	48748414	1	antisense	GAGGGTGGAGAAAGAAATGA	GGG	6	28	17	0	0	33.3393	2.47826e-35	8.92173e-35	0	ACTL6A.7	ATGGTGGTAGAAAGAGATGANGG
chr12	63807071	63807090	20	*	63807073	63807073	1	antisense	GTGGTTGTAGAAAGAGATGC	TGG	3	31	28	0	0	36.7882	4.96982e-40	1.96805e-39	0	ACTL6A.7	ATGGTGGTAGAAAGAGATGANGG
chr12	75667226	75667245	20	*	75667228	75667228	1	antisense	CTGAATGAAGACAGAGAAGA	GAA	7	254	7	2	0	97.7187	0	0	0	ACTL6A.7	ATGGTGGTAGAAAGAGATGANGG
chr12	92519368	92519387	20	*	92519384	92519384	1	sense	ACTGTGGTAGAAAAAGAAGA	AGG	4	8	6	1	0	5.17334	1.45538e-05	2.01514e-05	0	ACTL6A.7	ATGGTGGTAGAAAGAGATGANGG
chr12	95632656	95632675	20	*	95632658	95632658	1	antisense	GTGGTAGTTGAAAGAGATGA	GGG	3	61	52	0	0	71.2772	3.27863e-92	2.09409e-91	0	ACTL6A.7	ATGGTGGTAGAAAGAGATGANGG
chr12	112130943	112130962	20	*	112130959	112130959	1	sense	ACTGTGGTAGAAAGAGATGT	GGA	3	42	4	1	0	24.7171	2.61628e-45	1.15116e-44	0	ACTL6A.7	ATGGTGGTAGAAAGAGATGANGG
chr13	31119514	31119533	20	*	31119516	31119516	1	antisense	GGGGTGGCAGAAAGAGAAGT	GGG	5	45	44	0	0	52.8831	2.3508e-63	1.19349e-62	0	ACTL6A.7	ATGGTGGTAGAAAGAGATGANGG
chr13	45883779	45883798	20	*	45883781	45883781	1	antisense	GGGATGGAAGAAAGAGATGA	ATG	4	4	4	0	0	5.74816	0.000287175	0.000340483	0	ACTL6A.7	ATGGTGGTAGAAAGAGATGANGG
chr13	60314278	60314297	20	*	60314294	60314294	1	sense	GGGGTGGAAGAAAGAGAAGA	AGG	4	218	184	0	0	251.769	0	0	0	ACTL6A.7	ATGGTGGTAGAAAGAGATGANGG
chr13	75247468	75247487	20	*	75247470	75247470	1	antisense	ACAGTGGTAGAAAGAAATGA	GGG	3	16	6	0	0	19.5437	5.57353e-18	1.43319e-17	0	ACTL6A.7	ATGGTGGTAGAAAGAGATGANGG
chr13	98077759	98077778	20	*	98077761	98077761	1	antisense	TTGGTGGTAGAATGGGATGA	TGG	3	18	15	0	0	21.843	1.10474e-20	3.08084e-20	0	ACTL6A.7	ATGGTGGTAGAAAGAGATGANGG
chr14	34038340	34038359	20	*	34038342	34038342	1	antisense	GAGGTGGCAGAAAGAGATGA	TGC	3	36	34	1	0	21.2682	4.82645e-37	1.83776e-36	0	ACTL6A.7	ATGGTGGTAGAAAGAGATGANGG
chr14	53396694	53396713	20	*	53396710	53396710	1	sense	GTGGTGGCTGAGAGAGATGA	AGG	4	7	6	0	0	9.19706	3.60258e-07	5.57273e-07	0	ACTL6A.7	ATGGTGGTAGAAAGAGATGANGG
chr14	102101409	102101428	20	*	102101411	102101411	1	antisense	GTGGTGGTGGCAAGAGATGA	TGG	3	5	5	0	0	6.89779	3.5091e-05	4.54119e-05	0	ACTL6A.7	ATGGTGGTAGAAAGAGATGANGG
chr15	45231515	45231534	20	*	45231531	45231531	1	sense	TGGTAAGTAGAAAGAGATGA	AGG	5	27	27	0	0	32.1897	8.55547e-34	3.02497e-33	0	ACTL6A.7	ATGGTGGTAGAAAGAGATGANGG
chr15	52102646	52102665	20	*	52102648	52102648	1	antisense	ATGATGCAGGCAGGAGAGGA	GAG	7	154	45	0	0	178.193	2.01306e-286	5.69409e-285	0	ACTL6A.7	ATGGTGGTAGAAAGAGATGANGG
chr16	4625837	4625856	20	*	4625853	4625853	1	sense	TTTGTGGTGGAAAGGAGAGA	AGG	7	154	142	1	0	89.0965	7.74812e-240	1.1801e-238	0	ACTL6A.7	ATGGTGGTAGAAAGAGATGANGG
chr16	8491455	8491474	20	*	8491457	8491457	1	antisense	GCTGTGGAAGAAAGAGATGA	GGC	4	14	3	0	0	17.2445	2.26678e-15	5.34312e-15	0	ACTL6A.7	ATGGTGGTAGAAAGAGATGANGG
chr16	9723399	9723418	20	*	9723415	9723415	1	sense	GAGGAGGAAGAAAAGGAAGA	GGA	7	181	7	2	1	69.7443	1.04796e-261	1.88632e-260	0	ACTL6A.7	ATGGTGGTAGAAAGAGATGANGG
chr16	12154120	12154139	20	*	12154122	12154122	1	antisense	AGGGAGAAGGAAAGAGAAGG	AAG	7	101	15	0	0	117.262	2.46863e-171	2.87523e-170	0	ACTL6A.7	ATGGTGGTAGAAAGAGATGANGG
chr16	26196290	26196309	20	*	26196306	26196306	1	sense	TGGTAGGTAGAAAGGGATGA	AGA	5	9	8	1	0	5.74816	2.26776e-06	3.48075e-06	0	ACTL6A.7	ATGGTGGTAGAAAGAGATGANGG
chr16	65807380	65807399	20	*	65807382	65807382	1	antisense	GTGATGGAAGAAATAGATGA	TGG	4	12	12	0	0	14.9452	7.2417e-13	1.59317e-12	0	ACTL6A.7	ATGGTGGTAGAAAGAGATGANGG
chr17	1494231	1494250	20	*	1494247	1494247	1	sense	AGTGGGGCAGAAAGAGAAGA	TGG	5	79	68	1	0	45.9853	9.30388e-103	6.82284e-102	0	ACTL6A.7	ATGGTGGTAGAAAGAGATGANGG
chr17	11366995	11367014	20	*	11367011	11367011	1	sense	ATGGTGATAAGAAGAACGGA	AAG	6	168	48	0	0	194.288	2.94031311546918e-318	9.70303328104828e-317	0	ACTL6A.7	ATGGTGGTAGAAAGAGATGANGG
chr17	57517860	57517879	20	*	57517876	57517876	1	sense	AGAGTGGCAGAAAGAGATGG	TGG	4	59	59	1	0	34.489	1.65966e-70	9.12813e-70	0	ACTL6A.7	ATGGTGGTAGAAAGAGATGANGG
chr17	76084675	76084694	20	*	76084691	76084691	1	sense	GTGGTGGTAGGAAGGGATGT	GGG	4	4	4	0	0	5.74816	0.000287175	0.000340483	0	ACTL6A.7	ATGGTGGTAGAAAGAGATGANGG
chr18	58176322	58176341	20	*	58176324	58176324	1	antisense	GGTGAGGAAGAAAGAGATGA	GGG	5	10	9	2	0	4.21532	1.90806e-05	2.62359e-05	0	ACTL6A.7	ATGGTGGTAGAAAGAGATGANGG
chr18	75549967	75549986	20	*	75549983	75549983	1	sense	ATGGGGGTGGAAGGAGACCA	GAG	5	4	4	0	0	5.74816	0.000287175	0.000340483	0	ACTL6A.7	ATGGTGGTAGAAAGAGATGANGG
chr19	11769061	11769080	20	*	11769077	11769077	1	sense	GAGGTGGTGAAAGGAGATGA	TGG	5	7	5	0	0	9.19706	3.60258e-07	5.57273e-07	0	ACTL6A.7	ATGGTGGTAGAAAGAGATGANGG
chr19	53235643	53235662	20	*	53235645	53235645	1	antisense	TATGTGGTAGAAAGAAATGG	AGG	5	16	14	1	0	9.77187	6.42819e-13	1.46297e-12	0	ACTL6A.7	ATGGTGGTAGAAAGAGATGANGG
chr2	36349033	36349052	20	*	36349049	36349049	1	sense	AGTGGGGTAGAAAGAGAAGA	CAG	4	5	5	0	0	6.89779	3.5091e-05	4.54119e-05	0	ACTL6A.7	ATGGTGGTAGAAAGAGATGANGG
chr2	64353351	64353370	20	*	64353367	64353367	1	sense	AGAGGTGGAGAAAGAGATGG	GGG	6	31	31	0	0	36.7882	4.96982e-40	1.96805e-39	0	ACTL6A.7	ATGGTGGTAGAAAGAGATGANGG
chr2	144261990	144262009	20	*	144262006	144262006	1	sense	GTGGAGGCAGAAAGAGAAGA	AAG	4	8	8	1	0	5.17334	1.45538e-05	2.01514e-05	0	ACTL6A.7	ATGGTGGTAGAAAGAGATGANGG
chr2	152539436	152539455	20	*	152539452	152539452	1	sense	GTGGAGGTAGAAAGAGGAGA	TGG	4	73	70	1	0	42.5364	7.85579e-93	5.18482e-92	0	ACTL6A.7	ATGGTGGTAGAAAGAGATGANGG
chr2	180381065	180381084	20	*	180381067	180381067	1	antisense	ATGATGGAAGAAAGAGATGA	CAG	2	4	4	1	1	2.87408	0.00889078	0.00926513	0	ACTL6A.7	ATGGTGGTAGAAAGAGATGANGG
chr2	199153438	199153457	20	*	199153440	199153440	1	antisense	AGGGAGAGAGAAAGAAAAGG	AGG	7	126	73	1	0	73.0016	2.782e-186	3.44272e-185	0	ACTL6A.7	ATGGTGGTAGAAAGAGATGANGG
chr2	215494114	215494133	20	*	215494130	215494130	1	sense	TTTTTAGTAGAAAGAGATGA	GAG	4	10	6	1	0	6.32298	3.24685e-07	5.35731e-07	0	ACTL6A.7	ATGGTGGTAGAAAGAGATGANGG
chr20	15336508	15336527	20	*	15336510	15336510	1	antisense	GGTGATGCAGAAAGAGATGA	GAG	6	26	14	0	0	31.0401	2.85527e-32	9.91831e-32	0	ACTL6A.7	ATGGTGGTAGAAAGAGATGANGG
chr20	21138906	21138925	20	*	21138908	21138908	1	antisense	AGGTTGAAAGAAAGAAAAGG	GGG	7	143	78	0	0	165.547	8.66793e-262	1.71625e-260	0	ACTL6A.7	ATGGTGGTAGAAAGAGATGANGG
chr20	22944574	22944593	20	*	22944576	22944576	1	antisense	AGGGTGGTAAAAAGAGATTA	GGG	3	204	133	3	1	58.9186	1.98134e-279	4.35895e-278	0	ACTL6A.7	ATGGTGGTAGAAAGAGATGANGG
chr20	52860686	52860705	20	*	52860702	52860702	1	sense	AGAGGTGTAGAGAGAGATGA	AGG	5	6	3	0	0	8.04742	3.76622e-06	5.40371e-06	0	ACTL6A.7	ATGGTGGTAGAAAGAGATGANGG
chr20	55667725	55667744	20	*	55667741	55667741	1	sense	ATGGTGGTAAAAAGAGAATG	ATG	4	20	5	0	0	24.1423	1.80252e-23	5.49077e-23	0	ACTL6A.7	ATGGTGGTAGAAAGAGATGANGG
chr22	17065440	17065459	20	*	17065456	17065456	1	sense	TGGGTGGCAGAAAGAGATCA	AGG	4	61	61	1	0	35.6386	1.2848e-73	7.2683e-73	0	ACTL6A.7	ATGGTGGTAGAAAGAGATGANGG
chr22	17566018	17566037	20	*	17566020	17566020	1	antisense	ATGGTGGAAGACAGTATGGC	AGG	7	180	131	0	0	208.083	0	0	0	ACTL6A.7	ATGGTGGTAGAAAGAGATGANGG
chr22	25963479	25963498	20	*	25963481	25963481	1	antisense	ATGGAGACAGAAAGAGAAGA	GGG	4	34	17	0	0	40.2371	7.61887e-45	3.27943e-44	0	ACTL6A.7	ATGGTGGTAGAAAGAGATGANGG
chr22	26637857	26637876	20	*	26637873	26637873	1	sense	GGGGTGGATGAAAGAGATAA	TGG	5	7	7	0	0	9.19706	3.60258e-07	5.57273e-07	0	ACTL6A.7	ATGGTGGTAGAAAGAGATGANGG
chr22	46047793	46047812	20	*	46047809	46047809	1	sense	TAACTGGTAGAAAGAGATGT	AGG	5	13	13	1	0	8.04742	6.09046e-10	1.21809e-09	0	ACTL6A.7	ATGGTGGTAGAAAGAGATGANGG
chr22	47379016	47379035	20	*	47379032	47379032	1	sense	GAGGAGGAAGAAAAGGAAGA	GGA	7	98	3	0	0	113.814	3.98113e-165	4.14876e-164	0	ACTL6A.7	ATGGTGGTAGAAAGAGATGANGG
chr3	141769261	141769280	20	*	141769263	141769263	1	antisense	GGTGAGGTAGAAGGAGATGA	AGG	5	126	100	0	0	146.003	1.93787e-224	2.74071e-223	0	ACTL6A.7	ATGGTGGTAGAAAGAGATGANGG
chr3	161758065	161758084	20	*	161758081	161758081	1	sense	GGTGGTGGAGAAAGAGAAGA	AGG	7	96	69	0	0	111.514	5.21002e-161	5.15791e-160	0	ACTL6A.7	ATGGTGGTAGAAAGAGATGANGG	bulge
chr3	179570091	179570110	20	*	179570107	179570107	1	sense	ATGGTGGTAGAAAGAGATGA	CGG	0	86	82	0	0	100.018	1.06891e-140	8.81853e-140	0	ACTL6A.7	ATGGTGGTAGAAAGAGATGANGG
chr3	184444949	184444968	20	*	184444951	184444951	1	antisense	CTGGAGAAGGAAAGAGAAGG	GAG	7	205	113	1	0	118.412	0	0	0	ACTL6A.7	ATGGTGGTAGAAAGAGATGANGG
chr3	191334661	191334680	20	*	191334663	191334663	1	antisense	AGGTAGGTAAAAAGAAATGG	AGG	6	56	4	0	0	65.529	5.55986e-83	3.2378e-82	0	ACTL6A.7	ATGGTGGTAGAAAGAGATGANGG
chr4	16758849	16758868	20	*	16758865	16758865	1	sense	AGGGTGGCAGAAAGAGATGC	ATG	3	7	7	0	0	9.19706	3.60258e-07	5.57273e-07	0	ACTL6A.7	ATGGTGGTAGAAAGAGATGANGG
chr5	57844932	57844951	20	*	57844934	57844934	1	antisense	GTGGTGCAAGAAAGAGATGG	TGG	4	20	20	0	0	24.1423	1.80252e-23	5.49077e-23	0	ACTL6A.7	ATGGTGGTAGAAAGAGATGANGG
chr5	84460739	84460758	20	*	84460755	84460755	1	sense	CTTGTGGTAGAAAGAGAAGA	GGA	3	8	6	0	0	10.3467	3.10739e-08	5.2141e-08	0	ACTL6A.7	ATGGTGGTAGAAAGAGATGANGG
chr5	92408791	92408810	20	*	92408807	92408807	1	sense	GGTGTAGTAGAAAGAGATTA	TGG	5	8	3	0	0	10.3467	3.10739e-08	5.2141e-08	0	ACTL6A.7	ATGGTGGTAGAAAGAGATGANGG
chr5	124725218	124725237	20	*	124725220	124725220	1	antisense	AAGGTGGTAGAAAGAGATGG	TGG	2	56	49	0	0	65.529	5.55986e-83	3.2378e-82	0	ACTL6A.7	ATGGTGGTAGAAAGAGATGANGG
chr5	129513300	129513319	20	*	129513302	129513302	1	antisense	GAAGTGGTAGAAAGAGATGA	CAG	3	15	14	0	0	18.3941	1.15641e-16	2.82679e-16	0	ACTL6A.7	ATGGTGGTAGAAAGAGATGANGG
chr5	129861544	129861563	20	*	129861560	129861560	1	sense	GTGGTAGAAGAAAGAGATGA	TGA	3	18	18	0	0	21.843	1.10474e-20	3.08084e-20	0	ACTL6A.7	ATGGTGGTAGAAAGAGATGANGG
chr5	158899864	158899883	20	*	158899866	158899866	1	antisense	GGGGTGGTAGGAAGAGAAGA	GGG	4	213	186	0	0	246.021	0	0	0	ACTL6A.7	ATGGTGGTAGAAAGAGATGANGG
chr6	105571673	105571692	20	*	105571675	105571675	1	antisense	CATGTGATAGAAAGAGATGA	AGG	4	147	108	2	0	56.7152	2.29674e-200	3.0317e-199	0	ACTL6A.7	ATGGTGGTAGAAAGAGATGANGG
chr6	131199805	131199824	20	*	131199807	131199807	1	antisense	ACAGTGGTAGAAATAAATGA	TGG	4	7	3	0	0	9.19706	3.60258e-07	5.57273e-07	0	ACTL6A.7	ATGGTGGTAGAAAGAGATGANGG
chr6	149426374	149426393	20	*	149426376	149426376	1	antisense	CAGGTGGTAGAAAGAGATGC	TGG	3	88	86	0	0	102.317	1.00947e-144	8.69025e-144	0	ACTL6A.7	ATGGTGGTAGAAAGAGATGANGG
chr7	21725840	21725859	20	*	21725856	21725856	1	sense	GTGGTGGCAGAAAGAGATGA	AAG	2	98	96	0	0	113.814	3.98113e-165	4.14876e-164	0	ACTL6A.7	ATGGTGGTAGAAAGAGATGANGG
chr7	26616236	26616255	20	*	26616238	26616238	1	antisense	TTTATGGTAGAAAGAGATGA	GAG	3	112	97	1	1	64.9542	1.81649e-160	1.71269e-159	0	ACTL6A.7	ATGGTGGTAGAAAGAGATGANGG
chr7	112805885	112805904	20	*	112805887	112805887	1	antisense	GAGGCAGTAGAAAGAGAAGA	GGG	5	6	5	0	0	8.04742	3.76622e-06	5.40371e-06	0	ACTL6A.7	ATGGTGGTAGAAAGAGATGANGG
chr7	116154307	116154326	20	*	116154309	116154309	1	antisense	ATGGAGATAGAGAAAGAAAA	GGA	6	140	3	0	0	162.098	3.93297e-255	6.4894e-254	0	ACTL6A.7	ATGGTGGTAGAAAGAGATGANGG
chr7	151868224	151868243	20	*	151868240	151868240	1	sense	GTAGTGGAAGAAAGAGATGA	GTG	3	5	5	0	0	6.89779	3.5091e-05	4.54119e-05	0	ACTL6A.7	ATGGTGGTAGAAAGAGATGANGG
chr7	155861881	155861900	20	*	155861883	155861883	1	antisense	GTGGAGTAAGAAAGAGATGT	GGG	5	6	4	0	0	8.04742	3.76622e-06	5.40371e-06	0	ACTL6A.7	ATGGTGGTAGAAAGAGATGANGG
chr8	3786792	3786811	20	*	3786808	3786808	1	sense	CAGGTGGTAGAGAGAGAAGA	AGG	4	11	10	0	0	13.7956	1.17063e-11	2.43983e-11	0	ACTL6A.7	ATGGTGGTAGAAAGAGATGANGG
chr8	69942369	69942388	20	*	69942385	69942385	1	sense	TTGGTGGAAGAGAGAGATGA	GGG	3	19	19	0	0	22.9926	4.56705e-22	1.34967e-21	0	ACTL6A.7	ATGGTGGTAGAAAGAGATGANGG
chr8	118293835	118293854	20	*	118293851	118293851	1	sense	GATGTGGCAGGAAGAGATGA	AGG	5	9	8	0	0	11.4963	2.4401e-09	4.39218e-09	0	ACTL6A.7	ATGGTGGTAGAAAGAGATGANGG
chr9	1878020	1878039	20	*	1878036	1878036	1	sense	AGGATGGGAGAAGGAGAAGG	AGG	6	19	11	0	0	22.9926	4.56705e-22	1.34967e-21	0	ACTL6A.7	ATGGTGGTAGAAAGAGATGANGG
chr9	7844075	7844094	20	*	7844091	7844091	1	sense	GAAGTGGTAGAAAGAAATAA	TGG	5	11	5	0	0	13.7956	1.17063e-11	2.43983e-11	0	ACTL6A.7	ATGGTGGTAGAAAGAGATGANGG
chr9	18545017	18545036	20	*	18545019	18545019	1	antisense	ATTGTGGCAGAAAGAGATGA	AAG	2	36	33	0	0	42.5364	4.09498e-48	1.88559e-47	0	ACTL6A.7	ATGGTGGTAGAAAGAGATGANGG
chr9	35698064	35698083	20	*	35698066	35698066	1	antisense	AGTGGTGGTGAAAGAGAAGA	TGG	7	205	185	3	0	59.2061	3.33005e-281	8.24187e-280	0	ACTL6A.7	ATGGTGGTAGAAAGAGATGANGG	bulge
chr9	87187662	87187681	20	*	87187664	87187664	1	antisense	AAGGTGGCAAAAAGAGATGG	AGG	4	9	9	0	0	11.4963	2.4401e-09	4.39218e-09	0	ACTL6A.7	ATGGTGGTAGAAAGAGATGANGG
chr9	98674905	98674924	20	*	98674907	98674907	1	antisense	AGGGAGGCAGAAAGAGAAGA	GGG	4	30	25	0	0	35.6386	1.88694e-38	7.32578e-38	0	ACTL6A.7	ATGGTGGTAGAAAGAGATGANGG
chr9	111246669	111246688	20	*	111246685	111246685	1	sense	ATGGTGTCAGAAAGAGAAGA	AGG	3	14	10	0	0	17.2445	2.26678e-15	5.34312e-15	0	ACTL6A.7	ATGGTGGTAGAAAGAGATGANGG
chrM	16098	16117	20	*	16100	16100	1	antisense	ATGGTGGCTGGCAGTAATGT	ACG	7	146	4	99	4	1.68996	1.69105e-09	3.34827e-09	0	ACTL6A.7	ATGGTGGTAGAAAGAGATGANGG
chrX	38472591	38472610	20	*	38472593	38472593	1	antisense	GGGGTGGAAGAAAGAGAAGA	AGG	4	22	19	0	0	26.4415	2.46301e-26	8.12793e-26	0	ACTL6A.7	ATGGTGGTAGAAAGAGATGANGG
chrX	44203911	44203930	20	*	44203913	44203913	1	antisense	GTGGTGGCAGGAAGAGATGA	TGG	3	88	88	1	1	51.1586	5.28735e-118	4.18758e-117	0	ACTL6A.7	ATGGTGGTAGAAAGAGATGANGG
chr1	155480135	155480154	20	*	155480151	155480151	1	sense	GGAGCCACTGACAGTACAGG	TGG	6	170	154	0	0	196.587	7.4109846876187e-323	4.44659081257122e-322	0	ACTR5.5	CGGGCCACTGCCGGTACCGCNGG
chr10	66279639	66279658	20	*	66279641	66279641	1	antisense	TGGGTCACTGCAGGCAACTG	GGG	7	16	9	0	0	19.5437	5.57353e-18	8.3603e-18	0	ACTR5.5	CGGGCCACTGCCGGTACCGCNGG
chr10	83995870	83995889	20	*	83995872	83995872	1	antisense	CCGGAGACTGCAGGCAACGG	AGG	7	18	12	0	0	21.843	1.10474e-20	1.89385e-20	0	ACTR5.5	CGGGCCACTGCCGGTACCGCNGG
chr11	133517397	133517416	20	*	133517413	133517413	1	sense	GAGCCCACTGATAGTACAGC	GGG	7	22	4	0	0	26.4415	2.46301e-26	4.92602e-26	0	ACTR5.5	CGGGCCACTGCCGGTACCGCNGG
chr17	75878125	75878144	20	*	75878127	75878127	1	antisense	CGCGGCCCTGCCCGCCGCGC	TGT	7	148	148	0	0	171.295	6.07872e-273	2.43149e-272	0	ACTR5.5	CGGGCCACTGCCGGTACCGCNGG
chr2	118806344	118806363	20	*	118806346	118806346	1	antisense	GAGGCCTCTGACAGTACAGG	TGG	7	36	15	1	0	21.2682	4.82645e-37	1.15835e-36	0	ACTR5.5	CGGGCCACTGCCGGTACCGCNGG
chr20	38748556	38748575	20	*	38748572	38748572	1	sense	CGGGCCACTGCCGGTACCGC	TGG	0	174	168	0	0	201.186	0	0	0	ACTR5.5	CGGGCCACTGCCGGTACCGCNGG
chr3	9739353	9739372	20	*	9739355	9739355	1	antisense	AGGGTGACTGCAGGCAACGG	CGG	7	156	149	1	0	90.2461	9.45181e-244	2.83554e-243	0	ACTR5.5	CGGGCCACTGCCGGTACCGCNGG
chr3	17192945	17192964	20	*	17192947	17192947	1	antisense	AGGAGCACTGCTAGTACAGG	AGG	7	10	8	1	1	6.32298	3.24685e-07	3.89622e-07	0	ACTR5.5	CGGGCCACTGCCGGTACCGCNGG
chr1	28320081	28320100	20	*	28320097	28320097	1	sense	ACAGCCATGAGCCACTGCGC	AGG	3	6	6	0	0	8.04742	3.76622e-06	5.91834e-06	0	ACTR5.6	GCAGCCTGGAGCCACTGCGCNGG
chr1	38738375	38738394	20	*	38738391	38738391	1	sense	TCAGCCAAGAGCCACTGCAC	AGG	4	16	16	0	0	19.5437	5.57353e-18	2.13248e-17	0	ACTR5.6	GCAGCCTGGAGCCACTGCGCNGG
chr1	233022971	233022990	20	*	233022987	233022987	1	sense	ACAGGCTTGAGCCACTGCGC	CGG	3	6	5	0	0	8.04742	3.76622e-06	5.91834e-06	0	ACTR5.6	GCAGCCTGGAGCCACTGCGCNGG
chr10	63735266	63735285	20	*	63735282	63735282	1	sense	GCAGCCATGAGCCACTGTGC	CGG	3	8	3	0	0	10.3467	3.10739e-08	6.66952e-08	0	ACTR5.6	GCAGCCTGGAGCCACTGCGCNGG
chr11	940228	940247	20	*	940244	940244	1	sense	ACAGCCGTGAGCCACTGCGC	CGG	3	7	7	0	0	9.19706	3.60258e-07	7.20515e-07	0	ACTR5.6	GCAGCCTGGAGCCACTGCGCNGG
chr12	1032323	1032342	20	*	1032339	1032339	1	sense	ATAGGCAGGAGCCACTGCGC	CGG	4	15	11	0	0	18.3941	1.15641e-16	4.24018e-16	0	ACTR5.6	GCAGCCTGGAGCCACTGCGCNGG
chr12	118423098	118423117	20	*	118423100	118423100	1	antisense	TCAGCCATGAGCCACTGCAC	TGG	4	9	4	0	0	11.4963	2.4401e-09	5.80348e-09	0	ACTR5.6	GCAGCCTGGAGCCACTGCGCNGG
chr14	50009545	50009564	20	*	50009547	50009547	1	antisense	ACAGGCTGGAGCCACTGTGC	TGG	3	3	3	0	0	4.59853	0.002026	0.00228574	0	ACTR5.6	GCAGCCTGGAGCCACTGCGCNGG
chr14	75661229	75661248	20	*	75661231	75661231	1	antisense	CCCGCTCGGAGCCACTGCGC	AGG	4	13	12	0	0	16.0948	4.1835e-14	1.36351e-13	0	ACTR5.6	GCAGCCTGGAGCCACTGCGCNGG
chr15	90706243	90706262	20	*	90706259	90706259	1	sense	ACAGCCATGAGCCACTGCGC	CGG	3	47	46	0	0	55.1823	7.55683e-67	7.3889e-66	0	ACTR5.6	GCAGCCTGGAGCCACTGCGCNGG
chr18	46380116	46380135	20	*	46380132	46380132	1	sense	GGGGCCTCGAACCTCTGCCT	TCT	7	258	248	0	0	297.755	0	0	0	ACTR5.6	GCAGCCTGGAGCCACTGCGCNGG
chr19	7160023	7160042	20	*	7160025	7160025	1	antisense	ACAGACCTGAGCCACTGCGC	TGG	4	16	8	0	0	19.5437	5.57353e-18	2.13248e-17	0	ACTR5.6	GCAGCCTGGAGCCACTGCGCNGG
chr2	74870284	74870303	20	*	74870300	74870300	1	sense	ACAGGCAGGAGCCACTGCGC	CGG	3	25	23	1	0	14.9452	5.34549e-23	2.76708e-22	0	ACTR5.6	GCAGCCTGGAGCCACTGCGCNGG
chr2	240002054	240002073	20	*	240002056	240002056	1	antisense	ACAGGCGGGAGCCACTGCGC	CGG	3	6	5	0	0	8.04742	3.76622e-06	5.91834e-06	0	ACTR5.6	GCAGCCTGGAGCCACTGCGCNGG
chr20	38748732	38748751	20	*	38748748	38748748	1	sense	GCAGCCTGGAGCCACTGCGC	TGG	0	213	213	0	0	246.021	0	0	0	ACTR5.6	GCAGCCTGGAGCCACTGCGCNGG
chr20	49959353	49959372	20	*	49959355	49959355	1	antisense	ATAGGCGGGAGCCACTGCGC	TGG	4	6	5	0	0	8.04742	3.76622e-06	5.91834e-06	0	ACTR5.6	GCAGCCTGGAGCCACTGCGCNGG
chr20	61976303	61976322	20	*	61976319	61976319	1	sense	GCTGCCTGGGACCACTGAGC	CGG	4	6	4	1	0	4.02371	0.000450528	0.000558401	0	ACTR5.6	GCAGCCTGGAGCCACTGCGCNGG
chr22	37119363	37119382	20	*	37119365	37119365	1	antisense	ACAGGCCTGAGCCACTGCGC	AGG	4	16	9	0	0	19.5437	5.57353e-18	2.13248e-17	0	ACTR5.6	GCAGCCTGGAGCCACTGCGCNGG
chr22	41824485	41824504	20	*	41824487	41824487	1	antisense	ACAGGCATGAGCCACTGCGC	CGG	4	4	3	0	0	5.74816	0.000287175	0.000366253	0	ACTR5.6	GCAGCCTGGAGCCACTGCGCNGG
chr22	46112643	46112662	20	*	46112659	46112659	1	sense	CGAGCCTCGAGCCCCTGTTC	TCC	6	57	40	0	0	66.6787	8.1949e-85	9.01439e-84	0	ACTR5.6	GCAGCCTGGAGCCACTGCGCNGG
chr3	66127056	66127075	20	*	66127058	66127058	1	antisense	GCCCCTTGGAGCCACTGCGC	AGG	3	36	31	0	0	42.5364	4.09498e-48	3.00298e-47	0	ACTR5.6	GCAGCCTGGAGCCACTGCGCNGG
chr3	111733846	111733865	20	*	111733848	111733848	1	antisense	GGAGCCAGGAACCACTGCAC	AGG	4	11	11	0	0	13.7956	1.17063e-11	3.43383e-11	0	ACTR5.6	GCAGCCTGGAGCCACTGCGCNGG
chr5	618530	618549	20	*	618546	618546	1	sense	TGGGCCTGGGGCCACTGCGC	TGG	4	10	10	0	0	12.646	1.75836e-10	4.83549e-10	0	ACTR5.6	GCAGCCTGGAGCCACTGCGCNGG
chr5	34588538	34588557	20	*	34588554	34588554	1	sense	ATAGCCTTGAGCCACCGCGC	TGG	4	6	6	0	0	8.04742	3.76622e-06	5.91834e-06	0	ACTR5.6	GCAGCCTGGAGCCACTGCGCNGG
chr6	107115509	107115528	20	*	107115511	107115511	1	antisense	CCCACGTGGAGCCACTGCGC	TGG	4	6	6	0	0	8.04742	3.76622e-06	5.91834e-06	0	ACTR5.6	GCAGCCTGGAGCCACTGCGCNGG
chr7	140493347	140493366	20	*	140493349	140493349	1	antisense	ACAGGCATGAGCCACTGCGC	TGG	4	5	4	0	0	6.89779	3.5091e-05	4.82502e-05	0	ACTR5.6	GCAGCCTGGAGCCACTGCGCNGG
chr8	117871849	117871868	20	*	117871851	117871851	1	antisense	ACAGCCATGAGCCACTGAGC	TGG	4	8	7	0	0	10.3467	3.10739e-08	6.66952e-08	0	ACTR5.6	GCAGCCTGGAGCCACTGCGCNGG
chrM	13708	13727	20	*	13724	13724	1	sense	GCAGCCGGAAGCCTATTCGC	AGG	5	95	31	67	7	1.62301	3.98496e-06	6.15222e-06	0	ACTR5.6	GCAGCCTGGAGCCACTGCGCNGG
chrX	22419576	22419595	20	*	22419578	22419578	1	antisense	ACCCCCAGGAGCCACTGCGC	AGG	4	10	8	0	0	12.646	1.75836e-10	4.83549e-10	0	ACTR5.6	GCAGCCTGGAGCCACTGCGCNGG
chr1	54950410	54950429	20	*	54950412	54950412	1	antisense	GAGGGCCGCATCCCCCTCCC	TGC	7	230	223	1	0	132.783	0	0	0	ACTR5.7	GAGCGCAGCATCCAGCGCAGNGG
chr1	115195152	115195171	20	*	115195154	115195154	1	antisense	GTTCCCAGACACCACCGCAG	ACT	7	107	90	1	1	62.0801	2.00959e-151	1.80863e-150	0	ACTR5.7	GAGCGCAGCATCCAGCGCAGNGG
chr1	235612424	235612443	20	*	235612426	235612426	1	antisense	GTGCGCATCTTCCCACGCAG	ACC	5	3	3	0	0	4.59853	0.002026	0.00212023	0	ACTR5.7	GAGCGCAGCATCCAGCGCAGNGG
chr11	6257922	6257941	20	*	6257938	6257938	1	sense	CATCACAGCATCCAGCGCAG	GGG	3	24	23	0	0	28.7408	2.85944e-29	9.19105e-29	0	ACTR5.7	GAGCGCAGCATCCAGCGCAGNGG
chr11	102268186	102268205	20	*	102268202	102268202	1	sense	GAGAGCAGCTTCCAGCGCAG	GGG	2	103	103	1	0	59.7809	2.93112e-144	2.19834e-143	0	ACTR5.7	GAGCGCAGCATCCAGCGCAGNGG
chr14	74885471	74885490	20	*	74885473	74885473	1	antisense	CAGAGCAGGATCAACGGCAA	CGG	7	78	76	1	0	45.4105	4.33307e-101	2.16653e-100	0	ACTR5.7	GAGCGCAGCATCCAGCGCAGNGG
chr15	74591793	74591812	20	*	74591809	74591809	1	sense	AAGATCAGGATCAACGGCAG	GGG	7	73	72	0	0	85.0728	4.90515e-115	2.75915e-114	0	ACTR5.7	GAGCGCAGCATCCAGCGCAGNGG
chr16	1817909	1817928	20	*	1817925	1817925	1	sense	GTGCCCAGCACCCAGCACAG	TGG	4	10	5	0	0	12.646	1.75836e-10	3.29692e-10	0	ACTR5.7	GAGCGCAGCATCCAGCGCAGNGG
chr2	132978394	132978413	20	*	132978396	132978396	1	antisense	GGAACCAGCATCCAGCTCAG	TGG	5	41	39	0	0	48.2845	1.76078e-56	7.20318e-56	0	ACTR5.7	GAGCGCAGCATCCAGCGCAGNGG
chr2	240933815	240933834	20	*	240933817	240933817	1	antisense	CAGCTCCGCTCCCTCCGCAG	AGC	7	125	118	0	0	144.854	2.8518e-222	4.2777e-221	0	ACTR5.7	GAGCGCAGCATCCAGCGCAGNGG
chr20	24302933	24302952	20	*	24302949	24302949	1	sense	TGTTGCTGCATCCACTGCAG	ACC	7	78	53	0	0	90.8209	8.46106e-125	5.43925e-124	0	ACTR5.7	GAGCGCAGCATCCAGCGCAGNGG
chr20	38748746	38748765	20	*	38748748	38748748	1	antisense	GAGCGCAGCATCCAGCGCAG	TGG	0	213	213	0	0	246.021	0	0	0	ACTR5.7	GAGCGCAGCATCCAGCGCAGNGG
chr22	24953390	24953409	20	*	24953406	24953406	1	sense	GAGCCCGGAGGACAGCGCGG	TGG	7	94	90	0	0	109.215	6.54693e-157	7.36529e-156	0	ACTR5.7	GAGCGCAGCATCCAGCGCAGNGG
chr3	100893135	100893154	20	*	100893137	100893137	1	antisense	GGAGGAAGCATCCAGCACAG	GGG	5	10	7	0	0	12.646	1.75836e-10	3.29692e-10	0	ACTR5.7	GAGCGCAGCATCCAGCGCAGNGG
chr7	45212724	45212743	20	*	45212726	45212726	1	antisense	GAGGGCAGCATCCACAGCTC	TGT	5	22	21	0	0	26.4415	2.46301e-26	6.92722e-26	0	ACTR5.7	GAGCGCAGCATCCAGCGCAGNGG
chr12	100200876	100200895	20	*	100200892	100200892	1	sense	GGAGCTTACAACGCCAAAAT	CGG	0	256	204	0	0	295.455	0	0	0	ACTR6.2	GGAGCTTACAACGCCAAAATNGG
chr3	6434839	6434858	20	*	6434841	6434841	1	antisense	GGAGCTACCAAAGCCACAGA	GGG	6	28	18	0	0	33.3393	2.47826e-35	9.08694e-35	0	ACTR6.2	GGAGCTTACAACGCCAAAATNGG
chr6	70056102	70056121	20	*	70056104	70056104	1	antisense	GGAGATGACAAGGAAAACAA	GCG	7	61	44	0	0	71.2772	3.27863e-92	1.80324e-91	0	ACTR6.2	GGAGCTTACAACGCCAAAATNGG
chr1	3909113	3909132	20	*	3909115	3909115	1	antisense	CAGGACGGGGACTGACCATT	TGG	6	16	9	0	0	19.5437	5.57353e-18	1.48628e-17	0	ACTR6.5	TTTGACCGGAACTGACAATTNGG
chr12	100204950	100204969	20	*	100204952	100204952	1	antisense	TTTGACCGGAACTGACAATT	AGG	0	93	78	1	1	54.0327	1.21055e-126	9.68437e-126	0	ACTR6.5	TTTGACCGGAACTGACAATTNGG
chr12	100205045	100205064	20	*	100205047	100205047	1	antisense	GGATTACCTTTTGAAAAGGG	AGG	0	6	3	0	0	8.04742	3.76622e-06	6.90473e-06	0	ACTR6.6	GGATTACCTTTTGAAAAGGGNGG
chr2	118474041	118474060	20	*	118474043	118474043	1	antisense	GGATAAAGAGTAGGAAAGGG	TGG	7	83	45	1	0	48.2845	1.75192e-109	1.28474e-108	0	ACTR6.6	GGATTACCTTTTGAAAAGGGNGG
chr20	15189143	15189162	20	*	15189145	15189145	1	antisense	TTATTACCTTATGAAAAAGG	TGG	4	17	5	0	0	20.6934	2.54557e-19	9.33374e-19	0	ACTR6.6	GGATTACCTTTTGAAAAGGGNGG
chr4	78211864	78211883	20	*	78211866	78211866	1	antisense	GGGTTACCAGAGGCAGAGGG	AGG	7	83	3	0	0	96.5691	1.06973e-134	1.1767e-133	0	ACTR6.6	GGATTACCTTTTGAAAAGGGNGG
chr6	36309242	36309261	20	*	36309258	36309258	1	sense	GGATGACAGGTAGGTAAGGG	AGG	7	87	6	0	0	101.168	1.04459e-142	2.29809e-141	0	ACTR6.6	GGATTACCTTTTGAAAAGGGNGG
chrM	13480	13499	20	*	13496	13496	1	sense	GGAATACCTTTCCTCACAGG	TTT	7	54	4	27	5	2.25821	2.87301e-08	6.32062e-08	0	ACTR6.6	GGATTACCTTTTGAAAAGGGNGG
chrM	13764	13783	20	*	13766	13766	1	antisense	GGATTGTTGTTTGGAAGGGG	GAT	6	143	6	124	9	1.32438	0.000520159	0.000602289	0	ACTR6.6	GGATTACCTTTTGAAAAGGGNGG
chrM	15932	15951	20	*	15948	15948	1	sense	TGAAAACCTTTTTCCAAGGA	CAA	7	174	8	150	4	1.33236	0.000118358	0.000162743	0	ACTR6.6	GGATTACCTTTTGAAAAGGGNGG
chr10	48792917	48792936	20	*	48792933	48792933	1	sense	GAGAACATTGCCTTGAGAGG	AGG	3	8	8	0	0	10.3467	3.10739e-08	7.76848e-08	0	ACTR6.7	AAGAACATTGTCTTGACAGGNGG
chr12	55931422	55931441	20	*	55931438	55931438	1	sense	AGAACATGAGTCTTGACAGG	AGG	7	78	46	1	0	45.4105	4.33307e-101	3.61089e-100	0	ACTR6.7	AAGAACATTGTCTTGACAGGNGG	bulge
chr12	100220028	100220047	20	*	100220044	100220044	1	sense	AAGAACATTGTCTTGACAGG	AGG	0	173	152	0	0	200.036	0	0	0	ACTR6.7	AAGAACATTGTCTTGACAGGNGG
chr13	94704538	94704557	20	*	94704554	94704554	1	sense	AAGAAATCTGGTTTTACTGG	TGG	7	128	115	0	0	148.303	8.74228e-229	1.09279e-227	0	ACTR6.7	AAGAACATTGTCTTGACAGGNGG
chr20	23340548	23340567	20	*	23340550	23340550	1	antisense	ATCTCCTTTGTCTTGACAGG	TGG	5	8	3	0	0	10.3467	3.10739e-08	7.76848e-08	0	ACTR6.7	AAGAACATTGTCTTGACAGGNGG
chr5	24816334	24816353	20	*	24816350	24816350	1	sense	AGAGCCATTGCCTTGACAGG	AGG	5	19	11	0	0	22.9926	4.56705e-22	2.85441e-21	0	ACTR6.7	AAGAACATTGTCTTGACAGGNGG
chr5	25279446	25279465	20	*	25279462	25279462	1	sense	GAGATTCTTGTCTTGACAGA	GGG	5	9	5	0	0	11.4963	2.4401e-09	8.71465e-09	0	ACTR6.7	AAGAACATTGTCTTGACAGGNGG
chr6	38499108	38499127	20	*	38499124	38499124	1	sense	GTGAACACTATTTTGACAGG	AGG	5	6	5	1	0	4.02371	0.000450528	0.000625733	0	ACTR6.7	AAGAACATTGTCTTGACAGGNGG
chrY	7688251	7688270	20	*	7688253	7688253	1	antisense	CTCCACATTGTCCTGACAGG	TGG	5	17	17	0	0	20.6934	2.54557e-19	1.27278e-18	0	ACTR6.7	AAGAACATTGTCTTGACAGGNGG
chr1	8313945	8313964	20	*	8313961	8313961	1	sense	GGGTGGTAGAGACAATGGGA	CGG	6	23	19	0	0	27.5912	8.55791e-28	2.19529e-27	0	ACTR8.5	GGGTGATACGGAGAACGGAANGG
chr1	38743058	38743077	20	*	38743060	38743060	1	antisense	GGGAGAATGGGAGGATGGCA	GTG	7	107	15	0	0	124.16	7.33043e-184	7.20826e-183	0	ACTR8.5	GGGTGATACGGAGAACGGAANGG
chr1	110696821	110696840	20	*	110696837	110696837	1	sense	GGGTATTACAGAGAAAGGAA	AGG	4	13	9	0	0	16.0948	4.1835e-14	8.22756e-14	0	ACTR8.5	GGGTGATACGGAGAACGGAANGG
chr1	204897415	204897434	20	*	204897431	204897431	1	sense	CAGTGATACGGAGAAAGGAT	TGG	4	6	6	0	0	8.04742	3.76622e-06	5.1676e-06	0	ACTR8.5	GGGTGATACGGAGAACGGAANGG
chr12	114698698	114698717	20	*	114698700	114698700	1	antisense	GGGAGATAGGGAGAAAGGAA	GGG	3	9	7	0	0	11.4963	2.4401e-09	3.89097e-09	0	ACTR8.5	GGGTGATACGGAGAACGGAANGG
chr14	79729700	79729719	20	*	79729702	79729702	1	antisense	GGGAGAAGCTGAGGAAGGAG	GAG	7	90	10	0	0	104.617	9.12125e-149	7.68791e-148	0	ACTR8.5	GGGTGATACGGAGAACGGAANGG
chr14	94675963	94675982	20	*	94675979	94675979	1	sense	GGGTAATAGAGACAAGGGGA	GGG	6	13	7	1	0	8.04742	6.09046e-10	9.98159e-10	0	ACTR8.5	GGGTGATACGGAGAACGGAANGG
chr15	71086307	71086326	20	*	71086323	71086323	1	sense	GGGAGATGAGAAGAAGGCAG	AGG	7	184	167	0	0	212.682	0	0	0	ACTR8.5	GGGTGATACGGAGAACGGAANGG
chr16	19684118	19684137	20	*	19684134	19684134	1	sense	GGGTGCTCTGGAGGAAGGAG	GTG	6	103	3	1	0	59.7809	2.93112e-144	2.1617e-143	0	ACTR8.5	GGGTGATACGGAGAACGGAANGG
chr17	3506970	3506989	20	*	3506986	3506986	1	sense	GAGAGAGAAGGAAAAGAGAA	GGA	7	153	12	0	0	177.043	3.61043e-284	7.10051e-283	0	ACTR8.5	GGGTGATACGGAGAACGGAANGG
chr17	11366996	11367015	20	*	11367012	11367012	1	sense	TGGTGATAAGAAGAACGGAA	AGG	3	168	113	0	0	194.288	2.94031311546918e-318	8.67392369063407e-317	0	ACTR8.5	GGGTGATACGGAGAACGGAANGG
chr2	26549526	26549545	20	*	26549528	26549528	1	antisense	GAGAAATGGGGAAAATGGAA	GGG	7	121	9	0	0	140.255	1.23585e-213	1.4583e-212	0	ACTR8.5	GGGTGATACGGAGAACGGAANGG
chr2	199458349	199458368	20	*	199458365	199458365	1	sense	GGGAGGCAGGGAGGAGGGAA	GAG	6	10	5	0	0	12.646	1.75836e-10	2.96409e-10	0	ACTR8.5	GGGTGATACGGAGAACGGAANGG
chr20	60430321	60430340	20	*	60430323	60430323	1	antisense	GGGAGAGAGGAAGAAGGCAA	GGG	6	19	17	0	0	22.9926	4.56705e-22	1.07782e-21	0	ACTR8.5	GGGTGATACGGAGAACGGAANGG
chr3	43099034	43099053	20	*	43099050	43099050	1	sense	GGATGAAACAGGGAACAGAA	CGG	5	22	8	1	0	13.2208	1.79594e-19	4.0754e-19	0	ACTR8.5	GGGTGATACGGAGAACGGAANGG
chr3	128497819	128497838	20	*	128497821	128497821	1	antisense	GGGAGATAGGGAAAATGGCT	GCG	6	29	3	0	0	34.489	6.9476e-37	2.41123e-36	0	ACTR8.5	GGGTGATACGGAGAACGGAANGG
chr3	133963089	133963108	20	*	133963091	133963091	1	antisense	GGGGGAGCTGGAGGAGGGAA	GAG	6	28	6	0	0	33.3393	2.47826e-35	7.31086e-35	0	ACTR8.5	GGGTGATACGGAGAACGGAANGG
chr3	134295427	134295446	20	*	134295443	134295443	1	sense	GGGATGAACAGAGAACAGAA	GGG	6	28	22	0	0	33.3393	2.47826e-35	7.31086e-35	0	ACTR8.5	GGGTGATACGGAGAACGGAANGG	bulge
chr6	135344735	135344754	20	*	135344737	135344737	1	antisense	GAAAGGAAAGGAGAAAGGAA	GGG	7	135	3	0	0	156.35	4.2477e-244	6.26535e-243	0	ACTR8.5	GGGTGATACGGAGAACGGAANGG
chr7	25353725	25353744	20	*	25353727	25353727	1	antisense	GGGAAATATAGAGAAAGCAA	TGG	6	10	10	0	0	12.646	1.75836e-10	2.96409e-10	0	ACTR8.5	GGGTGATACGGAGAACGGAANGG
chr7	83520408	83520427	20	*	83520410	83520410	1	antisense	AGATTATACGGAGAAAGGAA	TGG	4	5	3	0	0	6.89779	3.5091e-05	4.60083e-05	0	ACTR8.5	GGGTGATACGGAGAACGGAANGG
chrM	12384	12403	20	*	12386	12386	1	antisense	GGGTGGTAAGGATGGGGGGA	ATT	7	133	5	117	12	1.30551	0.00128216	0.00142731	0	ACTR8.5	GGGTGATACGGAGAACGGAANGG
chr10	37226843	37226862	20	*	37226859	37226859	1	sense	GAAAGATTCCATCCTAGTGG	TGG	5	8	3	1	0	5.17334	1.45538e-05	2.39709e-05	0	ACTR8.6	GTACAGCTCCATCCTAGTGGNGG
chr10	75353018	75353037	20	*	75353034	75353034	1	sense	GGGCACCTCTGTCCTCGTAG	GAG	7	38	4	0	0	44.8357	1.98393e-51	1.38875e-50	0	ACTR8.6	GTACAGCTCCATCCTAGTGGNGG
chr11	112841237	112841256	20	*	112841253	112841253	1	sense	GTCCAGCCCCATCCTAGAGG	AAG	3	3	3	0	0	4.59853	0.002026	0.00236367	0	ACTR8.6	GTACAGCTCCATCCTAGTGGNGG
chr12	54315996	54316015	20	*	54315998	54315998	1	antisense	CTTTACAGCCATCCTAGTGG	TGG	6	10	3	0	0	12.646	1.75836e-10	4.10284e-10	0	ACTR8.6	GTACAGCTCCATCCTAGTGGNGG
chr14	90705164	90705183	20	*	90705166	90705166	1	antisense	ATCATACTCCATCCTAGTGG	GAG	5	13	6	0	0	16.0948	4.1835e-14	1.30153e-13	0	ACTR8.6	GTACAGCTCCATCCTAGTGGNGG
chr16	85071147	85071166	20	*	85071163	85071163	1	sense	CATGTTATCCATCCTAGTGG	TGG	7	48	11	0	0	56.332	1.31419e-68	1.22658e-67	0	ACTR8.6	GTACAGCTCCATCCTAGTGGNGG
chr17	18854455	18854474	20	*	18854471	18854471	1	sense	AGCAGGCTCCATCCTAGTGA	TGG	6	14	7	0	0	17.2445	2.26678e-15	1.05783e-14	0	ACTR8.6	GTACAGCTCCATCCTAGTGGNGG
chr18	405591	405610	20	*	405593	405593	1	antisense	ATACAGCCCCACCCTACTGG	GGG	4	15	15	1	0	9.19706	6.6879e-12	1.87261e-11	0	ACTR8.6	GTACAGCTCCATCCTAGTGGNGG
chr3	53870101	53870120	20	*	53870103	53870103	1	antisense	GTACAGCTCCATCCTAGTGG	TGG	0	114	114	0	0	132.208	1.17469e-198	3.28913e-197	0	ACTR8.6	GTACAGCTCCATCCTAGTGGNGG
chr5	53760182	53760201	20	*	53760198	53760198	1	sense	GTACAACCCCATCCTAGAGT	TGG	4	5	4	0	0	6.89779	3.5091e-05	5.17131e-05	0	ACTR8.6	GTACAGCTCCATCCTAGTGGNGG
chr5	162209493	162209512	20	*	162209509	162209509	1	sense	TTACAGCTTCATCCTAGTGG	GGA	2	18	12	1	0	10.9215	5.07172e-15	2.02869e-14	0	ACTR8.6	GTACAGCTCCATCCTAGTGGNGG
chr6	35735760	35735779	20	*	35735776	35735776	1	sense	CACCTGCCCCATCCTAGTGG	TGG	5	82	38	3	0	23.8549	2.96975e-83	4.15764e-82	0	ACTR8.6	GTACAGCTCCATCCTAGTGGNGG
chr6	169691880	169691899	20	*	169691882	169691882	1	antisense	CTTTCAGTCCATCCTAGTGG	GAG	6	10	6	0	0	12.646	1.75836e-10	4.10284e-10	0	ACTR8.6	GTACAGCTCCATCCTAGTGGNGG	bulge
chr8	129582686	129582705	20	*	129582702	129582702	1	sense	GTACACTCATATCCTAGTGG	AGG	5	22	14	0	0	26.4415	2.46301e-26	1.37929e-25	0	ACTR8.6	GTACAGCTCCATCCTAGTGGNGG	bulge
chr1	817325	817344	20	*	817341	817341	1	sense	GAGAATAGAAAGGAAAAGGG	AAG	3	82	70	0	0	95.4195	1.04545e-132	6.70569e-132	0	ACTR8.7	GAGAACGGAAAGGAGAAGGGNGG
chr1	3172752	3172771	20	*	3172768	3172768	1	sense	AGAGACGGAAAGTAGAATGG	TGG	6	8	4	0	0	10.3467	3.10739e-08	4.1965e-08	0.0019685	ACTR8.7	GAGAACGGAAAGGAGAAGGGNGG	bulge
chr1	4782756	4782775	20	*	4782772	4782772	1	sense	GAGAACAGAAAGAAGAAAGG	AAA	3	3	3	0	0	4.59853	0.002026	0.00209871	0.00636943	ACTR8.7	GAGAACGGAAAGGAGAAGGGNGG
chr1	5113482	5113501	20	*	5113498	5113498	1	sense	GAGGAAGGAAAAGAGATAGG	AGG	5	7	6	1	0	4.59853	8.51758e-05	9.60686e-05	0.00643777	ACTR8.7	GAGAACGGAAAGGAGAAGGGNGG
chr1	5512836	5512855	20	*	5512852	5512852	1	sense	GGAGAAGGGAAGCAGAAGGG	GAG	6	39	18	0	0	45.9853	4.20686e-53	1.30693e-52	0	ACTR8.7	GAGAACGGAAAGGAGAAGGGNGG
chr1	6485005	6485024	20	*	6485021	6485021	1	sense	GAGGAAGGAAAGGAGAGGGG	CGG	3	161	119	0	0	186.24	2.8263e-302	6.747e-301	0	ACTR8.7	GAGAACGGAAAGGAGAAGGGNGG
chr1	6926330	6926349	20	*	6926332	6926332	1	antisense	AGGAAAGGAAAGGAGAGGAG	AGG	5	5	3	1	0	3.4489	0.00213061	0.0021878	0.00929368	ACTR8.7	GAGAACGGAAAGGAGAAGGGNGG
chr1	7268250	7268269	20	*	7268266	7268266	1	sense	AAGAGTACAGAGGAGAAGGG	GGG	6	26	26	0	0	31.0401	2.85527e-32	6.76529e-32	0.00353357	ACTR8.7	GAGAACGGAAAGGAGAAGGGNGG
chr1	7377387	7377406	20	*	7377389	7377389	1	antisense	GAGAACAGTAAGGAGGAGGG	AGG	3	154	83	1	0	89.0965	7.74812e-240	1.10812e-238	0	ACTR8.7	GAGAACGGAAAGGAGAAGGGNGG
chr1	8176512	8176531	20	*	8176514	8176514	1	antisense	GGAGACAGAAAGCAGAATGG	TGG	6	26	7	0	0	31.0401	2.85527e-32	6.76529e-32	0.00353357	ACTR8.7	GAGAACGGAAAGGAGAAGGGNGG
chr1	8359810	8359829	20	*	8359812	8359812	1	antisense	GAGAAGGAGAAGGAGAAGGA	GCG	4	36	13	1	0	21.2682	4.82645e-37	1.27065e-36	0	ACTR8.7	GAGAACGGAAAGGAGAAGGGNGG
chr1	8629998	8630017	20	*	8630000	8630000	1	antisense	AGAAACAGAAAGCAGAAGAG	CGG	6	215	81	0	0	248.321	0	0	0	ACTR8.7	GAGAACGGAAAGGAGAAGGGNGG
chr1	9657514	9657533	20	*	9657516	9657516	1	antisense	GGGAACGGAAAGCAGGAAGG	AGG	4	7	4	0	0	9.19706	3.60258e-07	4.5516e-07	0.00307692	ACTR8.7	GAGAACGGAAAGGAGAAGGGNGG
chr1	10699217	10699236	20	*	10699219	10699219	1	antisense	GGAGAGGGGAAGGAGAACGG	AGG	6	19	10	1	0	11.4963	4.18455e-16	7.3688e-16	0.00308642	ACTR8.7	GAGAACGGAAAGGAGAAGGGNGG
chr1	11471620	11471639	20	*	11471636	11471636	1	sense	GAGAAGGAAGAGGAGAAGGG	GTG	3	142	69	0	0	164.397	1.44498e-259	2.44033e-258	0	ACTR8.7	GAGAACGGAAAGGAGAAGGGNGG
chr1	12337017	12337036	20	*	12337019	12337019	1	antisense	GAAGAAGGAAAGAAGAAAGA	GAG	6	9	6	0	0	11.4963	2.4401e-09	3.44325e-09	0.00207469	ACTR8.7	GAGAACGGAAAGGAGAAGGGNGG
chr1	14950402	14950421	20	*	14950418	14950418	1	sense	GGGACCAGGCAGGAGAGGGG	AGG	6	196	151	0	0	226.478	0	0	0	ACTR8.7	GAGAACGGAAAGGAGAAGGGNGG
chr1	15078814	15078833	20	*	15078816	15078816	1	antisense	GAGAATGGCAAGGGGAACAC	TGG	6	7	3	0	0	9.19706	3.60258e-07	4.5516e-07	0.00754717	ACTR8.7	GAGAACGGAAAGGAGAAGGGNGG
chr1	15222712	15222731	20	*	15222728	15222728	1	sense	GGGAAGGGAAGGGAGAAGGG	AGG	3	136	56	0	0	157.5	2.67728e-246	4.0286e-245	0	ACTR8.7	GAGAACGGAAAGGAGAAGGGNGG
chr1	18680481	18680500	20	*	18680483	18680483	1	antisense	GAGACAGAAAGGAGGAGGGG	AGG	7	125	35	0	0	144.854	2.8518e-222	3.5369e-221	0	ACTR8.7	GAGAACGGAAAGGAGAAGGGNGG	bulge
chr1	18680482	18680501	20	*	18680484	18680484	1	antisense	GGAGACAGAAAGGAGGAGGG	GAG	5	125	55	1	0	72.4268	2.04712e-184	1.92296e-183	0	ACTR8.7	GAGAACGGAAAGGAGAAGGGNGG
chr1	18738559	18738578	20	*	18738561	18738561	1	antisense	GAGGATGGAAAAGAGAAGAA	TGG	5	8	6	0	0	10.3467	3.10739e-08	4.1965e-08	0.00470588	ACTR8.7	GAGAACGGAAAGGAGAAGGGNGG
chr1	18808165	18808184	20	*	18808181	18808181	1	sense	GAGGGAGGAAAGGAGATGGG	AGG	4	4	3	1	0	2.87408	0.00889078	0.00900709	0.00549451	ACTR8.7	GAGAACGGAAAGGAGAAGGGNGG
chr1	18933956	18933975	20	*	18933958	18933958	1	antisense	AGAGACAGAAAGTAGAAGGG	TGG	6	38	10	0	0	44.8357	1.98393e-51	6.03928e-51	0	ACTR8.7	GAGAACGGAAAGGAGAAGGGNGG	bulge
chr1	19098702	19098721	20	*	19098718	19098718	1	sense	GAGAAAAGAAAGGAGAGAGG	CGG	4	219	212	0	0	252.919	0	0	0	ACTR8.7	GAGAACGGAAAGGAGAAGGGNGG
chr1	19313280	19313299	20	*	19313282	19313282	1	antisense	GAGGAAGGAAAGGAGAAAGG	AAG	3	64	35	1	0	37.363	2.46074e-78	1.00037e-77	0	ACTR8.7	GAGAACGGAAAGGAGAAGGGNGG
chr1	19892630	19892649	20	*	19892632	19892632	1	antisense	ATGAACGGGTAAGAGAAGGG	AGG	5	34	11	1	0	20.1186	2.24784e-34	5.59318e-34	0.00571429	ACTR8.7	GAGAACGGAAAGGAGAAGGGNGG
chr1	20368875	20368894	20	*	20368891	20368891	1	sense	AGGGAAGGAAAGGGGAAAGG	AGG	6	16	4	2	0	6.51458	4.18894e-10	6.19175e-10	0.00280899	ACTR8.7	GAGAACGGAAAGGAGAAGGGNGG
chr1	22178798	22178817	20	*	22178800	22178800	1	antisense	CAGAGAAGGAAGGAGAAGGA	AGG	6	16	11	1	0	9.77187	6.42819e-13	1.06079e-12	0.00280899	ACTR8.7	GAGAACGGAAAGGAGAAGGGNGG
chr1	22207519	22207538	20	*	22207521	22207521	1	antisense	GAGATGGGAAAGGGGAAGGG	AGG	3	81	59	0	0	94.2698	1.00971e-130	6.31071e-130	0	ACTR8.7	GAGAACGGAAAGGAGAAGGGNGG
chr1	22600127	22600146	20	*	22600143	22600143	1	sense	GAGAGAAGGAAGGAGGAGGG	AGG	5	5	3	0	0	6.89779	3.5091e-05	3.9962e-05	0.00929368	ACTR8.7	GAGAACGGAAAGGAGAAGGGNGG
chr1	24013945	24013964	20	*	24013961	24013961	1	sense	GAGATGGCTAAGAAGAGGGG	AGG	6	9	8	0	0	11.4963	2.4401e-09	3.44325e-09	0.00207469	ACTR8.7	GAGAACGGAAAGGAGAAGGGNGG
chr1	29133575	29133594	20	*	29133591	29133591	1	sense	GGAGAAGGAAAGAAGAAAGG	AAG	6	156	99	0	0	180.492	6.13969e-291	1.26581e-289	0	ACTR8.7	GAGAACGGAAAGGAGAAGGGNGG
chr1	30814412	30814431	20	*	30814414	30814414	1	antisense	GGAAAAGGAAAAGAGAAGAA	AGG	6	70	28	1	0	40.8119	6.05082e-88	2.67941e-87	0	ACTR8.7	GAGAACGGAAAGGAGAAGGGNGG
chr1	31803768	31803787	20	*	31803784	31803784	1	sense	AAGAAAAGAAAGGAGAAGAA	AGG	5	45	23	0	0	52.8831	2.3508e-63	8.09523e-63	0.00689655	ACTR8.7	GAGAACGGAAAGGAGAAGGGNGG
chr1	34151615	34151634	20	*	34151631	34151631	1	sense	GGGAGAGGAAAGGAGAGAGG	CGG	5	19	18	0	0	22.9926	4.56705e-22	9.12548e-22	0.00381679	ACTR8.7	GAGAACGGAAAGGAGAAGGGNGG
chr1	34151820	34151839	20	*	34151822	34151822	1	antisense	AAGAAAGGAAGAGAGAAGGG	GGG	4	74	38	0	0	86.2224	5.61323e-117	3.17683e-116	0	ACTR8.7	GAGAACGGAAAGGAGAAGGGNGG
chr1	37453167	37453186	20	*	37453169	37453169	1	antisense	GAGGAAGGAAAGGAGAGAGG	AGG	4	9	8	0	0	11.4963	2.4401e-09	3.44325e-09	0.00168634	ACTR8.7	GAGAACGGAAAGGAGAAGGGNGG
chr1	39147263	39147282	20	*	39147265	39147265	1	antisense	GGAAAAAGAAAAGAGAAGGA	AGG	6	126	66	0	0	146.003	1.93787e-224	2.44157e-223	0	ACTR8.7	GAGAACGGAAAGGAGAAGGGNGG
chr1	39640420	39640439	20	*	39640436	39640436	1	sense	GGAGAAGGAGAGGAAAAGGG	AAG	6	6	4	0	0	8.04742	3.76622e-06	4.53117e-06	0.00897666	ACTR8.7	GAGAACGGAAAGGAGAAGGGNGG
chr1	39698964	39698983	20	*	39698966	39698966	1	antisense	GAGTTTGGAAAGAAGAAGGG	AGA	4	58	23	0	0	67.8283	1.18776e-86	5.16593e-86	0	ACTR8.7	GAGAACGGAAAGGAGAAGGGNGG
chr1	40270698	40270717	20	*	40270700	40270700	1	antisense	GGAAAAGGAAAGGAGAAGAG	AGG	4	194	93	0	0	224.178	0	0	0	ACTR8.7	GAGAACGGAAAGGAGAAGGGNGG
chr1	40423071	40423090	20	*	40423073	40423073	1	antisense	GAGAAGGGAAGGGAGAAAGG	GAG	3	44	22	0	0	51.7334	1.2707e-61	4.27835e-61	0	ACTR8.7	GAGAACGGAAAGGAGAAGGGNGG
chr1	44256118	44256137	20	*	44256134	44256134	1	sense	GAGAAGCGAGAGGAGAAGGG	GAG	3	58	34	1	0	33.9141	5.82216e-69	2.15699e-68	0	ACTR8.7	GAGAACGGAAAGGAGAAGGGNGG
chr1	44554114	44554133	20	*	44554130	44554130	1	sense	CAGAACAGAATGGAGAAGGG	TGA	3	61	24	1	0	35.6386	1.2848e-73	4.93855e-73	0	ACTR8.7	GAGAACGGAAAGGAGAAGGGNGG
chr1	44681644	44681663	20	*	44681660	44681660	1	sense	AGAGAAGGAGAGGAGAAGGA	TGG	7	170	100	0	0	196.587	7.4109846876187e-323	2.01084717857387e-321	0	ACTR8.7	GAGAACGGAAAGGAGAAGGGNGG	bulge
chr1	46179805	46179824	20	*	46179821	46179821	1	sense	GGAGATGGAAAGATGAAGGG	AGG	6	67	33	0	0	78.175	1.64342e-103	8.32195e-103	0	ACTR8.7	GAGAACGGAAAGGAGAAGGGNGG
chr1	47164864	47164883	20	*	47164866	47164866	1	antisense	AAGAAAGGAAAGGAGAAAGG	AAG	3	59	39	0	0	68.9779	1.69331e-88	7.54034e-88	0	ACTR8.7	GAGAACGGAAAGGAGAAGGGNGG
chr1	47202596	47202615	20	*	47202612	47202612	1	sense	AGGGAAGGAAAGGAGGAGGG	AGG	5	16	14	0	0	19.5437	5.57353e-18	1.01584e-17	0.00350877	ACTR8.7	GAGAACGGAAAGGAGAAGGGNGG
chr1	47463412	47463431	20	*	47463428	47463428	1	sense	GAGAAAGGAAGAGGAGAAGG	GAG	7	159	84	1	0	91.9706	1.21475e-249	1.89992e-248	0	ACTR8.7	GAGAACGGAAAGGAGAAGGGNGG	bulge
chr1	47463413	47463432	20	*	47463429	47463429	1	sense	AGAAAGGAAGAGGAGAAGGG	AGG	6	159	75	1	0	91.9706	1.21475e-249	1.89992e-248	0	ACTR8.7	GAGAACGGAAAGGAGAAGGGNGG	bulge
chr1	47841762	47841781	20	*	47841764	47841764	1	antisense	AGAAAAGAAAAGGAGAAGGT	TGG	6	29	12	0	0	34.489	6.9476e-37	1.78757e-36	0	ACTR8.7	GAGAACGGAAAGGAGAAGGGNGG
chr1	48199859	48199878	20	*	48199875	48199875	1	sense	GAGAAAAGATTGGAGAAGGG	AGG	4	13	6	2	0	5.36495	1.18858e-07	1.59364e-07	0	ACTR8.7	GAGAACGGAAAGGAGAAGGGNGG
chr1	49624603	49624622	20	*	49624605	49624605	1	antisense	GAGAAAGGAAAGAAGAAAGG	TGA	3	12	10	2	0	4.98174	6.91864e-07	8.71693e-07	0	ACTR8.7	GAGAACGGAAAGGAGAAGGGNGG
chr1	51079995	51080014	20	*	51079997	51079997	1	antisense	AGGAAAGGAAAGGGGAAGGG	AGG	4	135	60	0	0	156.35	4.2477e-244	6.27276e-243	0	ACTR8.7	GAGAACGGAAAGGAGAAGGGNGG
chr1	51956535	51956554	20	*	51956537	51956537	1	antisense	GAGAAAAGAATGGAGAGGGG	TGG	4	5	5	0	0	6.89779	3.5091e-05	3.9962e-05	0.00430416	ACTR8.7	GAGAACGGAAAGGAGAAGGGNGG
chr1	54068946	54068965	20	*	54068948	54068948	1	antisense	GAGGAAGGAAAGAAGAAGGG	AGA	3	16	12	0	0	19.5437	5.57353e-18	1.01584e-17	0	ACTR8.7	GAGAACGGAAAGGAGAAGGGNGG
chr1	54503888	54503907	20	*	54503904	54503904	1	sense	GGAGAAGGAAGGGAGAAGGG	AGG	5	132	92	1	0	76.4505	1.49132e-197	1.5274e-196	0	ACTR8.7	GAGAACGGAAAGGAGAAGGGNGG
chr1	58189952	58189971	20	*	58189954	58189954	1	antisense	GAGTGAGGAAAGGAAAAAGG	AGG	5	11	6	0	0	13.7956	1.17063e-11	1.80336e-11	0.00566572	ACTR8.7	GAGAACGGAAAGGAGAAGGGNGG
chr1	58402631	58402650	20	*	58402647	58402647	1	sense	GAGGAGGGAAAGGAGGAGGG	GGG	3	10	4	1	0	6.32298	3.24685e-07	4.30788e-07	0	ACTR8.7	GAGAACGGAAAGGAGAAGGGNGG
chr1	58937420	58937439	20	*	58937436	58937436	1	sense	GGAGAAGGAAAGAAGAAAGG	AAG	6	168	130	0	0	194.288	2.94031311546918e-318	7.6520442568811e-317	0	ACTR8.7	GAGAACGGAAAGGAGAAGGGNGG
chr1	59315386	59315405	20	*	59315388	59315388	1	antisense	GAGAGGAGAAAAGAGAAGGG	AGG	4	92	10	0	0	106.916	7.89289e-153	5.89645e-152	0	ACTR8.7	GAGAACGGAAAGGAGAAGGGNGG
chr1	60014167	60014186	20	*	60014183	60014183	1	sense	AGGGAAGGAAAGGAGATGTG	GGG	6	7	5	0	0	9.19706	3.60258e-07	4.5516e-07	0.00754717	ACTR8.7	GAGAACGGAAAGGAGAAGGGNGG
chr1	60868276	60868295	20	*	60868278	60868278	1	antisense	GAGAGAGGGAAGGAGAAGAG	AGG	4	14	3	0	0	17.2445	2.26678e-15	3.8966e-15	0	ACTR8.7	GAGAACGGAAAGGAGAAGGGNGG
chr1	63267048	63267067	20	*	63267064	63267064	1	sense	GAGAAGGAAAAGGAGAAGGA	GGA	3	37	31	0	0	43.686	9.12809e-50	2.73929e-49	0	ACTR8.7	GAGAACGGAAAGGAGAAGGGNGG
chr1	63679951	63679970	20	*	63679953	63679953	1	antisense	GAGAAGCAAAAAGAGAAGGG	AGG	4	28	8	0	0	33.3393	2.47826e-35	6.20053e-35	0	ACTR8.7	GAGAACGGAAAGGAGAAGGGNGG
chr1	64551248	64551267	20	*	64551250	64551250	1	antisense	GAGAACTGAAAGAAGATGGG	AGG	3	24	16	0	0	28.7408	2.85944e-29	6.44795e-29	0	ACTR8.7	GAGAACGGAAAGGAGAAGGGNGG
chr1	65008670	65008689	20	*	65008672	65008672	1	antisense	GAGAAAGAGAAGGAGAAGGG	GAA	3	7	4	1	0	4.59853	8.51758e-05	9.60686e-05	0	ACTR8.7	GAGAACGGAAAGGAGAAGGGNGG
chr1	65368534	65368553	20	*	65368536	65368536	1	antisense	GGAGAAGGGAAGGAGAAGGG	AAG	5	27	14	0	0	32.1897	8.55547e-34	2.07673e-33	0.00469484	ACTR8.7	GAGAACGGAAAGGAGAAGGGNGG
chr1	66311114	66311133	20	*	66311130	66311130	1	sense	GAGAAGGAAGGGAAGAAGGG	AGG	5	26	5	1	0	15.52	3.31372e-24	6.91266e-24	0.00456621	ACTR8.7	GAGAACGGAAAGGAGAAGGGNGG
chr1	66532703	66532722	20	*	66532705	66532705	1	antisense	GAAAAAGGAAAGGAGATGGG	AGG	3	46	37	0	0	54.0327	4.25846e-65	1.50396e-64	0	ACTR8.7	GAGAACGGAAAGGAGAAGGGNGG
chr1	67631116	67631135	20	*	67631132	67631132	1	sense	GAAGAAGGAAAGGAGAGGAG	AGG	5	59	37	0	0	68.9779	1.69331e-88	7.54034e-88	0.00900901	ACTR8.7	GAGAACGGAAAGGAGAAGGGNGG
chr1	72091398	72091417	20	*	72091400	72091400	1	antisense	GAGAAGGAAGGGAGGAAGGG	AGG	6	36	22	0	0	42.5364	4.09498e-48	1.19941e-47	0	ACTR8.7	GAGAACGGAAAGGAGAAGGGNGG	bulge
chr1	73854930	73854949	20	*	73854946	73854946	1	sense	GAGGAAGGAAAGAAGAAAGG	AAG	4	3	3	0	0	4.59853	0.002026	0.00209871	0.00536193	ACTR8.7	GAGAACGGAAAGGAGAAGGGNGG
chr1	76146500	76146519	20	*	76146502	76146502	1	antisense	GAGAAAAGAAGGAGGAGGGG	AGG	6	6	3	0	0	8.04742	3.76622e-06	4.53117e-06	0.00897666	ACTR8.7	GAGAACGGAAAGGAGAAGGGNGG
chr1	76758223	76758242	20	*	76758239	76758239	1	sense	GGAAAAGGAAGGGAGAAGGA	AGG	5	46	22	1	0	27.0164	5.11489e-51	1.55108e-50	0.00714286	ACTR8.7	GAGAACGGAAAGGAGAAGGGNGG
chr1	76758234	76758253	20	*	76758250	76758250	1	sense	GGAGAAGGAAGGGAGAAGGA	AGG	6	104	45	1	0	60.3557	4.80983e-146	3.40875e-145	0	ACTR8.7	GAGAACGGAAAGGAGAAGGGNGG
chr1	79077006	79077025	20	*	79077022	79077022	1	sense	GAGAAAGGAAAAGAGAAAGA	AGG	4	157	95	0	0	181.642	3.35871e-293	7.01572e-292	0	ACTR8.7	GAGAACGGAAAGGAGAAGGGNGG
chr1	84786199	84786218	20	*	84786215	84786215	1	sense	GAAGAAGGAAAAGAGAAGGG	GAG	4	98	58	0	0	113.814	3.98113e-165	3.28314e-164	0	ACTR8.7	GAGAACGGAAAGGAGAAGGGNGG
chr1	84881753	84881772	20	*	84881769	84881769	1	sense	GAGGAGGGAGAGGAGAAGAG	AGG	4	7	3	0	0	9.19706	3.60258e-07	4.5516e-07	0.00307692	ACTR8.7	GAGAACGGAAAGGAGAAGGGNGG
chr1	85111368	85111387	20	*	85111370	85111370	1	antisense	GAGGAGGAAAAGAAGGAAGA	GGA	7	62	4	0	0	72.4268	4.45512e-94	2.07405e-93	0.00680272	ACTR8.7	GAGAACGGAAAGGAGAAGGGNGG
chr1	86098320	86098339	20	*	86098336	86098336	1	sense	AAGAAAGGAAAGGAAAGGGG	AGG	4	11	7	0	0	13.7956	1.17063e-11	1.80336e-11	0	ACTR8.7	GAGAACGGAAAGGAGAAGGGNGG
chr1	87967036	87967055	20	*	87967038	87967038	1	antisense	GAGAAAGAAAAGGAAAACAG	AGG	5	8	4	0	0	10.3467	3.10739e-08	4.1965e-08	0.00470588	ACTR8.7	GAGAACGGAAAGGAGAAGGGNGG
chr1	88014133	88014152	20	*	88014149	88014149	1	sense	AAGGAAGGAAAGGAGATAGG	TGG	5	24	23	0	0	28.7408	2.85944e-29	6.44795e-29	0.00438596	ACTR8.7	GAGAACGGAAAGGAGAAGGGNGG
chr1	89040172	89040191	20	*	89040174	89040174	1	antisense	GGGAAGGGAAAGGGGAAGGG	GAG	3	33	13	1	0	19.5437	4.65791e-33	1.12634e-32	0	ACTR8.7	GAGAACGGAAAGGAGAAGGGNGG
chr1	90026535	90026554	20	*	90026537	90026537	1	antisense	TCCAACGGAAAGGAAAAGGG	GAG	4	57	45	0	0	66.6787	8.1949e-85	3.49715e-84	0	ACTR8.7	GAGAACGGAAAGGAGAAGGGNGG
chr1	93827744	93827763	20	*	93827760	93827760	1	sense	GAGGAGAGAAAGGAGAAGGG	AGG	3	58	25	1	0	33.9141	5.82216e-69	2.15699e-68	0	ACTR8.7	GAGAACGGAAAGGAGAAGGGNGG
chr1	94116179	94116198	20	*	94116181	94116181	1	antisense	AAAGAAGGAAGGGAGAAAGG	AGG	6	112	28	0	0	129.908	2.07137e-194	2.06811e-193	0	ACTR8.7	GAGAACGGAAAGGAGAAGGGNGG
chr1	96920107	96920126	20	*	96920109	96920109	1	antisense	GGTGAAGAAAAGGAGAAGGA	GAG	6	22	7	1	0	13.2208	1.79594e-19	3.43501e-19	0.00324675	ACTR8.7	GAGAACGGAAAGGAGAAGGGNGG
chr1	97815012	97815031	20	*	97815028	97815028	1	sense	GGAAAAGGAAAGGAGGAAGG	AAG	5	11	9	0	0	13.7956	1.17063e-11	1.80336e-11	0.00566572	ACTR8.7	GAGAACGGAAAGGAGAAGGGNGG
chr1	100065451	100065470	20	*	100065453	100065453	1	antisense	AGGAAAGGAAAGGGGAAGGG	AAG	4	4	3	1	0	2.87408	0.00889078	0.00900709	0.00549451	ACTR8.7	GAGAACGGAAAGGAGAAGGGNGG
chr1	100065548	100065567	20	*	100065550	100065550	1	antisense	AGGAAAGGAAAGGAGAAAGG	TGA	4	14	7	0	0	17.2445	2.26678e-15	3.8966e-15	0	ACTR8.7	GAGAACGGAAAGGAGAAGGGNGG
chr1	103471341	103471360	20	*	103471343	103471343	1	antisense	GAGAAAGGAAAGAAGAAAGG	AAG	3	39	32	1	0	22.9926	3.95995e-41	1.0895e-40	0	ACTR8.7	GAGAACGGAAAGGAGAAGGGNGG
chr1	106860764	106860783	20	*	106860780	106860780	1	sense	AAAGAAGGAAAGGAGAGGAG	AGG	6	13	10	0	0	16.0948	4.1835e-14	6.96155e-14	0.00253807	ACTR8.7	GAGAACGGAAAGGAGAAGGGNGG
chr1	109495416	109495435	20	*	109495432	109495432	1	sense	GGGGCCGGAAAGGAGAAGGG	GGG	3	29	16	0	0	34.489	6.9476e-37	1.78757e-36	0	ACTR8.7	GAGAACGGAAAGGAGAAGGGNGG
chr1	110620205	110620224	20	*	110620207	110620207	1	antisense	ACAGAGGGAAAGGAGAAGAG	AGG	6	20	10	0	0	24.1423	1.80252e-23	3.67331e-23	0.0031348	ACTR8.7	GAGAACGGAAAGGAGAAGGGNGG
chr1	112243659	112243678	20	*	112243675	112243675	1	sense	GAGAAAGGAGAGGAGAGGGA	GGG	4	19	10	1	0	11.4963	4.18455e-16	7.3688e-16	0	ACTR8.7	GAGAACGGAAAGGAGAAGGGNGG
chr1	112396965	112396984	20	*	112396967	112396967	1	antisense	AGGAACAGAAAGTAGAAGGA	AGG	5	46	22	1	0	27.0164	5.11489e-51	1.55108e-50	0.00714286	ACTR8.7	GAGAACGGAAAGGAGAAGGGNGG
chr1	112402448	112402467	20	*	112402464	112402464	1	sense	GAGAACAGAAAGTAGAAGCA	GGG	4	5	3	0	0	6.89779	3.5091e-05	3.9962e-05	0.00430416	ACTR8.7	GAGAACGGAAAGGAGAAGGGNGG
chr1	113223243	113223262	20	*	113223259	113223259	1	sense	GAGAAAGGAAGGGAGAAAGA	AGG	4	13	5	0	0	16.0948	4.1835e-14	6.96155e-14	0	ACTR8.7	GAGAACGGAAAGGAGAAGGGNGG
chr1	113435381	113435400	20	*	113435383	113435383	1	antisense	GAAGAAGGAAAAGAGAAAGT	AGG	6	53	36	1	1	31.0401	2.40086e-61	8.03237e-61	0	ACTR8.7	GAGAACGGAAAGGAGAAGGGNGG
chr1	114344625	114344644	20	*	114344641	114344641	1	sense	AAGGGAGGAAAGGAGAAGGG	AGG	4	8	6	0	0	10.3467	3.10739e-08	4.1965e-08	0.00324675	ACTR8.7	GAGAACGGAAAGGAGAAGGGNGG
chr1	117229778	117229797	20	*	117229780	117229780	1	antisense	AAGAGAGGAAAGGAGAAGAA	AGG	5	8	5	0	0	10.3467	3.10739e-08	4.1965e-08	0.00470588	ACTR8.7	GAGAACGGAAAGGAGAAGGGNGG
chr1	117329481	117329500	20	*	117329483	117329483	1	antisense	GGGAAGGGAAAGGAAAAGGA	AGG	4	10	9	0	0	12.646	1.75836e-10	2.6027e-10	0.00177936	ACTR8.7	GAGAACGGAAAGGAGAAGGGNGG
chr1	117360885	117360904	20	*	117360887	117360887	1	antisense	GGGAAGGGAAGGGAAGAAGG	GAG	6	34	13	0	0	40.2371	7.61887e-45	2.17535e-44	0	ACTR8.7	GAGAACGGAAAGGAGAAGGGNGG
chr1	119819996	119820015	20	*	119819998	119819998	1	antisense	GAGAAAGAGAAGAAGAAGGG	AGG	4	68	31	0	0	79.3246	2.0418e-105	1.05239e-104	0	ACTR8.7	GAGAACGGAAAGGAGAAGGGNGG
chr1	143634146	143634165	20	*	143634162	143634162	1	sense	GAGGAAGGAAAGGAAGAAGG	AAG	5	23	12	1	0	13.7956	1.24619e-20	2.40235e-20	0.00420168	ACTR8.7	GAGAACGGAAAGGAGAAGGGNGG
chr1	145802353	145802372	20	*	145802369	145802369	1	sense	TAGGAAGGAAAGGAAAAGGG	TGG	4	109	69	1	1	63.2298	4.97972e-155	3.80063e-154	0	ACTR8.7	GAGAACGGAAAGGAGAAGGGNGG
chr1	150594846	150594865	20	*	150594862	150594862	1	sense	GTGAAGAGAAAGCAGAAGGG	TGG	4	7	4	0	0	9.19706	3.60258e-07	4.5516e-07	0.00307692	ACTR8.7	GAGAACGGAAAGGAGAAGGGNGG
chr1	151750138	151750157	20	*	151750140	151750140	1	antisense	TAGAACAGAAAGGCAAAGGG	AGG	4	11	3	1	0	6.89779	4.29904e-08	5.76656e-08	0	ACTR8.7	GAGAACGGAAAGGAGAAGGGNGG
chr1	152197629	152197648	20	*	152197631	152197631	1	antisense	GAAGAAAGAAAGGAGGAGGG	GGG	5	37	4	1	0	21.843	2.15045e-38	5.69922e-38	0.00595238	ACTR8.7	GAGAACGGAAAGGAGAAGGGNGG
chr1	152571717	152571736	20	*	152571733	152571733	1	sense	GAAAATGGAAAGGAGAATGG	GGA	3	25	3	0	0	29.8904	9.20117e-31	2.12463e-30	0	ACTR8.7	GAGAACGGAAAGGAGAAGGGNGG
chr1	161069593	161069612	20	*	161069595	161069595	1	antisense	CAGAAAGGAAAGAAGAAGGG	CAG	3	60	31	0	0	70.1276	2.37513e-90	1.06965e-89	0	ACTR8.7	GAGAACGGAAAGGAGAAGGGNGG
chr1	161137950	161137969	20	*	161137966	161137966	1	sense	AAGAATGGAAAGGTGAAGGA	AGG	4	4	3	1	0	2.87408	0.00889078	0.00900709	0.00549451	ACTR8.7	GAGAACGGAAAGGAGAAGGGNGG
chr1	164522543	164522562	20	*	164522545	164522545	1	antisense	TTGAAAGAAAAGGAGAAGAG	AGG	5	21	6	0	0	25.2919	6.80592e-25	1.42444e-24	0.00403226	ACTR8.7	GAGAACGGAAAGGAGAAGGGNGG
chr1	164592471	164592490	20	*	164592487	164592487	1	sense	GAGAAAGGAAAGGAGAAGTT	GAG	3	26	13	0	0	31.0401	2.85527e-32	6.76529e-32	0	ACTR8.7	GAGAACGGAAAGGAGAAGGGNGG
chr1	165611790	165611809	20	*	165611806	165611806	1	sense	AGAAATGGAAAGGAGAAGAA	AGG	6	68	21	0	0	79.3246	2.0418e-105	1.05239e-104	0	ACTR8.7	GAGAACGGAAAGGAGAAGGGNGG
chr1	165949946	165949965	20	*	165949948	165949948	1	antisense	TAGAAAGGAAAGGAGAGGGA	TGG	4	5	5	0	0	6.89779	3.5091e-05	3.9962e-05	0.00430416	ACTR8.7	GAGAACGGAAAGGAGAAGGGNGG
chr1	167614128	167614147	20	*	167614130	167614130	1	antisense	GAAGAAGGAAGGAAGAAGGG	AGG	5	121	48	1	0	70.1276	5.54584e-177	4.97402e-176	0	ACTR8.7	GAGAACGGAAAGGAGAAGGGNGG
chr1	168490401	168490420	20	*	168490403	168490403	1	antisense	GAGAAAGAAAAGGAGAAAGA	GGG	4	128	77	0	0	148.303	8.74228e-229	1.13293e-227	0	ACTR8.7	GAGAACGGAAAGGAGAAGGGNGG
chr1	170663423	170663442	20	*	170663439	170663439	1	sense	GAGAGAGAGAAGGGGAAAGG	GGG	6	70	3	1	0	40.8119	6.05082e-88	2.67941e-87	0	ACTR8.7	GAGAACGGAAAGGAGAAGGGNGG
chr1	171166905	171166924	20	*	171166907	171166907	1	antisense	AGAGAAGGTAAGGAGAAGTG	GAG	7	49	27	0	0	57.4816	2.2407e-70	8.35004e-70	0.00540541	ACTR8.7	GAGAACGGAAAGGAGAAGGGNGG	bulge
chr1	172236604	172236623	20	*	172236620	172236620	1	sense	GGAAAAGGAAAGGAAAAGGA	GGG	5	23	8	0	0	27.5912	8.55791e-28	1.88428e-27	0.00420168	ACTR8.7	GAGAACGGAAAGGAGAAGGGNGG
chr1	178132066	178132085	20	*	178132068	178132068	1	antisense	GAGAAGGAAAAAGAGAAGGG	GGA	3	29	16	1	1	17.2445	6.4309e-28	1.43688e-27	0	ACTR8.7	GAGAACGGAAAGGAGAAGGGNGG
chr1	178668415	178668434	20	*	178668431	178668431	1	sense	GAGAACGAGAAAGGAGAAGG	GAG	7	58	40	0	0	67.8283	1.18776e-86	5.16593e-86	0.00641026	ACTR8.7	GAGAACGGAAAGGAGAAGGGNGG	bulge
chr1	178668416	178668435	20	*	178668432	178668432	1	sense	AGAACGAGAAAGGAGAAGGG	AGG	6	58	16	0	0	67.8283	1.18776e-86	5.16593e-86	0	ACTR8.7	GAGAACGGAAAGGAGAAGGGNGG	bulge
chr1	181131542	181131561	20	*	181131558	181131558	1	sense	GGGGACGGGAAGAAGAAGGA	GGG	5	8	5	0	0	10.3467	3.10739e-08	4.1965e-08	0.00470588	ACTR8.7	GAGAACGGAAAGGAGAAGGGNGG
chr1	181538722	181538741	20	*	181538738	181538738	1	sense	GAGATTGCCAAGGAGAACAT	GGG	7	132	117	1	0	76.4505	1.49132e-197	1.5274e-196	0	ACTR8.7	GAGAACGGAAAGGAGAAGGGNGG
chr1	183263970	183263989	20	*	183263986	183263986	1	sense	AGAGATAGAAAAGAGAAGGG	AGG	7	146	77	0	0	168.996	1.79575e-268	3.2031e-267	0	ACTR8.7	GAGAACGGAAAGGAGAAGGGNGG	bulge
chr1	183464165	183464184	20	*	183464181	183464181	1	sense	AAGAAAGGAAAGGAGAGGAG	AGG	4	19	14	0	0	22.9926	4.56705e-22	9.12548e-22	0	ACTR8.7	GAGAACGGAAAGGAGAAGGGNGG
chr1	184088447	184088466	20	*	184088463	184088463	1	sense	GAAGAGGAAAAGGAGAAGGA	AGG	5	7	4	0	0	9.19706	3.60258e-07	4.5516e-07	0.00643777	ACTR8.7	GAGAACGGAAAGGAGAAGGGNGG
chr1	184861776	184861795	20	*	184861792	184861792	1	sense	AAAGAAGGAAAGAAGAAGGG	AGG	5	186	81	1	0	107.491	1.06184e-303	2.61344e-302	0	ACTR8.7	GAGAACGGAAAGGAGAAGGGNGG
chr1	185470995	185471014	20	*	185470997	185470997	1	antisense	GAGAAAAGAAGGAAGAAGAG	GGG	5	7	3	1	0	4.59853	8.51758e-05	9.60686e-05	0.00643777	ACTR8.7	GAGAACGGAAAGGAGAAGGGNGG
chr1	186193305	186193324	20	*	186193321	186193321	1	sense	GGAGAAGGGAAGGAGAAAGG	AGG	6	41	9	0	0	48.2845	1.76078e-56	5.64124e-56	0	ACTR8.7	GAGAACGGAAAGGAGAAGGGNGG
chr1	187081871	187081890	20	*	187081873	187081873	1	antisense	GGAAAAAGGAAGGAAAAGGG	AGG	6	11	10	0	0	13.7956	1.17063e-11	1.80336e-11	0.00232558	ACTR8.7	GAGAACGGAAAGGAGAAGGGNGG
chr1	187605710	187605729	20	*	187605726	187605726	1	sense	GAAAATGGAAAGAAGATGGG	AGG	4	10	4	0	0	12.646	1.75836e-10	2.6027e-10	0.00177936	ACTR8.7	GAGAACGGAAAGGAGAAGGGNGG
chr1	191256985	191257004	20	*	191257001	191257001	1	sense	AGAGACAGAAAGTAGAAGGG	TGG	6	40	21	0	0	47.1349	8.70836e-55	2.75663e-54	0	ACTR8.7	GAGAACGGAAAGGAGAAGGGNGG	bulge
chr1	192583034	192583053	20	*	192583050	192583050	1	sense	AGAAAGGGAAAGGAAAAGGG	AGA	5	5	5	0	0	6.89779	3.5091e-05	3.9962e-05	0.00929368	ACTR8.7	GAGAACGGAAAGGAGAAGGGNGG
chr1	194331199	194331218	20	*	194331215	194331215	1	sense	AGGAAAGGAAAGGAAAAGAG	AGG	5	13	8	0	0	16.0948	4.1835e-14	6.96155e-14	0.00310559	ACTR8.7	GAGAACGGAAAGGAGAAGGGNGG
chr1	199820410	199820429	20	*	199820426	199820426	1	sense	AAGGAGGAAAGGAAGAAGGG	AGG	6	10	5	0	0	12.646	1.75836e-10	2.6027e-10	0.0021692	ACTR8.7	GAGAACGGAAAGGAGAAGGGNGG
chr1	200963552	200963571	20	*	200963554	200963554	1	antisense	GAGAAAGAGAAGGAGAAGTG	GGG	4	179	53	0	0	206.934	0	0	0	ACTR8.7	GAGAACGGAAAGGAGAAGGGNGG
chr1	201320151	201320170	20	*	201320153	201320153	1	antisense	GAGAACAGGCAGGAGAGGGG	AGG	4	6	5	0	0	8.04742	3.76622e-06	4.53117e-06	0.00447094	ACTR8.7	GAGAACGGAAAGGAGAAGGGNGG
chr1	204446152	204446171	20	*	204446168	204446168	1	sense	GCACACGGAAAGGAGAAGGT	GGT	4	8	3	1	0	5.17334	1.45538e-05	1.73389e-05	0.00324675	ACTR8.7	GAGAACGGAAAGGAGAAGGGNGG
chr1	204484088	204484107	20	*	204484104	204484104	1	sense	GTGAAAGGGAAAGAGAAGGA	AGG	5	28	15	0	0	33.3393	2.47826e-35	6.20053e-35	0.00480769	ACTR8.7	GAGAACGGAAAGGAGAAGGGNGG
chr1	205923268	205923287	20	*	205923270	205923270	1	antisense	GGAAAATGGAAGCAGAAGGG	CGG	6	23	9	1	0	13.7956	1.24619e-20	2.40235e-20	0.00334448	ACTR8.7	GAGAACGGAAAGGAGAAGGGNGG
chr1	209199165	209199184	20	*	209199167	209199167	1	antisense	GATGGCAGGAAGGTGAGGGG	TGG	7	183	148	0	0	211.532	0	0	0	ACTR8.7	GAGAACGGAAAGGAGAAGGGNGG
chr1	209407796	209407815	20	*	209407798	209407798	1	antisense	AGAGACAGAAAGGAGAATGG	TGG	6	60	40	0	0	70.1276	2.37513e-90	1.06965e-89	0	ACTR8.7	GAGAACGGAAAGGAGAAGGGNGG	bulge
chr1	209556582	209556601	20	*	209556598	209556598	1	sense	AGGGAAGGAAAAGGGAAGGG	AGG	6	8	8	0	0	10.3467	3.10739e-08	4.1965e-08	0.0019685	ACTR8.7	GAGAACGGAAAGGAGAAGGGNGG
chr1	209575541	209575560	20	*	209575557	209575557	1	sense	AAGAATGGAAGAGAGAAGGA	GGG	5	29	9	0	0	34.489	6.9476e-37	1.78757e-36	0.00505051	ACTR8.7	GAGAACGGAAAGGAGAAGGGNGG
chr1	210514694	210514713	20	*	210514710	210514710	1	sense	TGAGACAGAAAGGACAAGGG	GGG	6	8	4	0	0	10.3467	3.10739e-08	4.1965e-08	0.0019685	ACTR8.7	GAGAACGGAAAGGAGAAGGGNGG	bulge
chr1	216584112	216584131	20	*	216584114	216584114	1	antisense	GGGGAAGGAAAGGAGAATGA	GAG	5	5	4	0	0	6.89779	3.5091e-05	3.9962e-05	0.00929368	ACTR8.7	GAGAACGGAAAGGAGAAGGGNGG
chr1	216649466	216649485	20	*	216649468	216649468	1	antisense	AGAGATGGAAAGGAGAATGG	ATG	6	30	20	0	0	35.6386	1.88694e-38	5.01762e-38	0	ACTR8.7	GAGAACGGAAAGGAGAAGGGNGG	bulge
chr1	225757872	225757891	20	*	225757888	225757888	1	sense	GAGAAAGGAAAGGAGAGGAG	AGG	3	28	21	0	0	33.3393	2.47826e-35	6.20053e-35	0	ACTR8.7	GAGAACGGAAAGGAGAAGGGNGG
chr1	228395006	228395025	20	*	228395008	228395008	1	antisense	GTGAACAGGAAGGAGAAGGG	CGA	3	7	4	0	0	9.19706	3.60258e-07	4.5516e-07	0	ACTR8.7	GAGAACGGAAAGGAGAAGGGNGG
chr1	229679196	229679215	20	*	229679198	229679198	1	antisense	GAGAAAAGAAAGAAGAAAGG	AGG	4	75	69	0	0	87.372	6.34013e-119	3.65334e-118	0	ACTR8.7	GAGAACGGAAAGGAGAAGGGNGG
chr1	229795738	229795757	20	*	229795740	229795740	1	antisense	GGGAAAGGAAAGGAGAGGAG	AGG	4	26	26	0	0	31.0401	2.85527e-32	6.76529e-32	0	ACTR8.7	GAGAACGGAAAGGAGAAGGGNGG
chr1	230175628	230175647	20	*	230175630	230175630	1	antisense	GGAGAGGGAAAGGAGGAGGA	GGG	6	16	12	0	0	19.5437	5.57353e-18	1.01584e-17	0.00280899	ACTR8.7	GAGAACGGAAAGGAGAAGGGNGG
chr1	231047375	231047394	20	*	231047377	231047377	1	antisense	TAGAAAGGAAAGGAGAGAGG	AGG	4	21	17	0	0	25.2919	6.80592e-25	1.42444e-24	0	ACTR8.7	GAGAACGGAAAGGAGAAGGGNGG
chr1	231472064	231472083	20	*	231472080	231472080	1	sense	AAAAAAGGAAAGGAGAAGGT	AGG	4	6	3	0	0	8.04742	3.76622e-06	4.53117e-06	0.00447094	ACTR8.7	GAGAACGGAAAGGAGAAGGGNGG
chr1	232031365	232031384	20	*	232031381	232031381	1	sense	GGAGAGGGAAAGGAGAAGGG	AAA	4	3	3	0	0	4.59853	0.002026	0.00209871	0.00536193	ACTR8.7	GAGAACGGAAAGGAGAAGGGNGG
chr1	232031438	232031457	20	*	232031454	232031454	1	sense	GAAAAGGGAAAGGAGAAGGG	AAG	2	60	25	0	0	70.1276	2.37513e-90	1.06965e-89	0	ACTR8.7	GAGAACGGAAAGGAGAAGGGNGG
chr1	232031450	232031469	20	*	232031466	232031466	1	sense	GAGAAGGGAAGGGAGAAGGG	AAG	2	131	33	0	0	151.751	2.50138e-235	3.45299e-234	0	ACTR8.7	GAGAACGGAAAGGAGAAGGGNGG
chr1	236155755	236155774	20	*	236155771	236155771	1	sense	GGGAACAGGAAGGAGAAGAG	GAG	4	66	25	0	0	77.0254	1.30388e-101	6.53999e-101	0	ACTR8.7	GAGAACGGAAAGGAGAAGGGNGG
chr1	238086936	238086955	20	*	238086952	238086952	1	sense	GAGAAACAGAAAGAGAAGGA	TGG	6	16	10	0	0	19.5437	5.57353e-18	1.01584e-17	0.00280899	ACTR8.7	GAGAACGGAAAGGAGAAGGGNGG
chr1	238150931	238150950	20	*	238150933	238150933	1	antisense	AAGAACGGGGAAGAGAAGGG	GAG	4	6	3	0	0	8.04742	3.76622e-06	4.53117e-06	0.00447094	ACTR8.7	GAGAACGGAAAGGAGAAGGGNGG
chr1	239297309	239297328	20	*	239297311	239297311	1	antisense	GATGCCAGGAAGGAGAGGGG	CAG	6	6	3	1	1	4.02371	0.000450528	0.000481787	0.00897666	ACTR8.7	GAGAACGGAAAGGAGAAGGGNGG
chr1	240010432	240010451	20	*	240010434	240010434	1	antisense	GAGAAAGAAAAGGAGAACAG	AGG	4	12	7	1	0	7.47261	5.2934e-09	7.40702e-09	0	ACTR8.7	GAGAACGGAAAGGAGAAGGGNGG
chr1	240323134	240323153	20	*	240323136	240323136	1	antisense	GAGAAAGGAAAGGAAAAGGA	AGG	3	122	77	0	0	141.405	8.66879e-216	1.02699e-214	0	ACTR8.7	GAGAACGGAAAGGAGAAGGGNGG
chr1	241675139	241675158	20	*	241675141	241675141	1	antisense	GAAGAAGGAAGGAAGAAGGG	AGG	5	13	13	0	0	16.0948	4.1835e-14	6.96155e-14	0.00310559	ACTR8.7	GAGAACGGAAAGGAGAAGGGNGG
chr1	244159018	244159037	20	*	244159020	244159020	1	antisense	GAGAAGGAGAAGAAGAAGGG	TGG	4	84	56	3	0	24.4297	4.91333e-86	2.12822e-85	0	ACTR8.7	GAGAACGGAAAGGAGAAGGGNGG
chr1	244558768	244558787	20	*	244558770	244558770	1	antisense	GAGAAGGAGAAGGAGAAGGA	GAG	4	34	15	0	0	40.2371	7.61887e-45	2.17535e-44	0	ACTR8.7	GAGAACGGAAAGGAGAAGGGNGG
chr1	244601980	244601999	20	*	244601996	244601996	1	sense	GAGAAAGGGAAGGAGAAGAA	GGG	4	95	49	0	0	110.365	5.87036e-159	4.69481e-158	0	ACTR8.7	GAGAACGGAAAGGAGAAGGGNGG
chr1	248019735	248019754	20	*	248019737	248019737	1	antisense	GAGAAGGAGAAGGAGAAGGA	AGG	4	84	40	0	0	97.7187	1.08184e-136	7.17087e-136	0	ACTR8.7	GAGAACGGAAAGGAGAAGGGNGG
chr10	3353765	3353784	20	*	3353767	3353767	1	antisense	GGAGACAGAAAGTGGAAGGG	GGG	6	12	7	1	0	7.47261	5.2934e-09	7.40702e-09	0.00244499	ACTR8.7	GAGAACGGAAAGGAGAAGGGNGG
chr10	3681992	3682011	20	*	3681994	3681994	1	antisense	GGAGAAGGAAAGGAAAAGAG	AGG	6	111	67	0	0	128.759	2.71489e-192	2.69368e-191	0	ACTR8.7	GAGAACGGAAAGGAGAAGGGNGG
chr10	10791979	10791998	20	*	10791995	10791995	1	sense	GGAGAAGGAAAAGAGAAGGA	AGG	6	29	22	0	0	34.489	6.9476e-37	1.78757e-36	0	ACTR8.7	GAGAACGGAAAGGAGAAGGGNGG
chr10	10791990	10792009	20	*	10792006	10792006	1	sense	AGAGAAGGAAGGGAGAAGGA	AGG	7	45	12	0	0	52.8831	2.3508e-63	8.09523e-63	0.0049505	ACTR8.7	GAGAACGGAAAGGAGAAGGGNGG	bulge
chr10	10836208	10836227	20	*	10836224	10836224	1	sense	AGAAAAGAAAAGGAGAAAGG	AGG	6	15	7	1	0	9.19706	6.6879e-12	1.06865e-11	0.00273224	ACTR8.7	GAGAACGGAAAGGAGAAGGGNGG
chr10	12475312	12475331	20	*	12475314	12475314	1	antisense	GGAGACAGAAAGCAGAATGG	TGG	6	39	24	0	0	45.9853	4.20686e-53	1.30693e-52	0	ACTR8.7	GAGAACGGAAAGGAGAAGGGNGG
chr10	14158642	14158661	20	*	14158658	14158658	1	sense	GAGAAGGAGGAGGAGAAGGG	GGG	4	4	4	0	0	5.74816	0.000287175	0.000310341	0.00549451	ACTR8.7	GAGAACGGAAAGGAGAAGGGNGG
chr10	14410252	14410271	20	*	14410268	14410268	1	sense	GAGGACGGAAAGGAGGAAGG	GAG	3	158	57	0	0	182.792	1.8259e-295	3.99808e-294	0	ACTR8.7	GAGAACGGAAAGGAGAAGGGNGG
chr10	14606680	14606699	20	*	14606682	14606682	1	antisense	GAGAGAGGAAGAGAGAAGGA	AGG	5	12	5	0	0	14.9452	7.2417e-13	1.16358e-12	0.00297619	ACTR8.7	GAGAACGGAAAGGAGAAGGGNGG
chr10	15033948	15033967	20	*	15033964	15033964	1	sense	GAGAAAGGAAGGAAGAAGGA	GGG	4	10	6	0	0	12.646	1.75836e-10	2.6027e-10	0.00177936	ACTR8.7	GAGAACGGAAAGGAGAAGGGNGG
chr10	15726261	15726280	20	*	15726277	15726277	1	sense	AAAGAAGGAAGGGAGAAGGA	AGG	6	58	19	0	0	67.8283	1.18776e-86	5.16593e-86	0	ACTR8.7	GAGAACGGAAAGGAGAAGGGNGG
chr10	16586073	16586092	20	*	16586075	16586075	1	antisense	GAGAAAGGAAAGGAAAAGAA	AGG	4	21	7	0	0	25.2919	6.80592e-25	1.42444e-24	0	ACTR8.7	GAGAACGGAAAGGAGAAGGGNGG
chr10	17322261	17322280	20	*	17322277	17322277	1	sense	GAGAAAGAAAAGAAGGAGGG	AGG	4	4	3	0	0	5.74816	0.000287175	0.000310341	0.00549451	ACTR8.7	GAGAACGGAAAGGAGAAGGGNGG
chr10	18560084	18560103	20	*	18560100	18560100	1	sense	GAGAATGGAATGGAGAAAGG	AAG	3	20	20	0	0	24.1423	1.80252e-23	3.67331e-23	0	ACTR8.7	GAGAACGGAAAGGAGAAGGGNGG
chr10	19493190	19493209	20	*	19493192	19493192	1	antisense	AGAGATGGAGAGGAGAAGGG	TGG	6	46	14	0	0	54.0327	4.25846e-65	1.50396e-64	0	ACTR8.7	GAGAACGGAAAGGAGAAGGGNGG	bulge
chr10	19707099	19707118	20	*	19707101	19707101	1	antisense	AGGAAAAGGAAGAAGAAGGG	AGG	6	20	14	0	0	24.1423	1.80252e-23	3.67331e-23	0.0031348	ACTR8.7	GAGAACGGAAAGGAGAAGGGNGG
chr10	20096402	20096421	20	*	20096418	20096418	1	sense	ATGAACAGAAAAGAGAAGGG	AAG	4	125	35	0	0	144.854	2.8518e-222	3.5369e-221	0	ACTR8.7	GAGAACGGAAAGGAGAAGGGNGG
chr10	23156856	23156875	20	*	23156872	23156872	1	sense	AAGAAAGGAAAGGAGAAGGA	AAG	3	4	4	0	0	5.74816	0.000287175	0.000310341	0.00645161	ACTR8.7	GAGAACGGAAAGGAGAAGGGNGG
chr10	23749988	23750007	20	*	23749990	23749990	1	antisense	AGGAATGGAAAGGAGAAGAG	AAG	4	21	5	0	0	25.2919	6.80592e-25	1.42444e-24	0	ACTR8.7	GAGAACGGAAAGGAGAAGGGNGG
chr10	24767644	24767663	20	*	24767646	24767646	1	antisense	AAGAAAGGAAAAGAGAAGGG	AGG	3	148	54	0	0	171.295	6.07872e-273	1.1156e-271	0	ACTR8.7	GAGAACGGAAAGGAGAAGGGNGG
chr10	25839374	25839393	20	*	25839390	25839390	1	sense	GAGAAAGAAAAAGAGAAGGG	AAG	3	124	75	0	0	143.704	4.16397e-220	5.02685e-219	0	ACTR8.7	GAGAACGGAAAGGAGAAGGGNGG
chr10	28812771	28812790	20	*	28812787	28812787	1	sense	GAGAACGAAAGGGAGAAAGG	AGG	3	20	20	0	0	24.1423	1.80252e-23	3.67331e-23	0	ACTR8.7	GAGAACGGAAAGGAGAAGGGNGG
chr10	28987780	28987799	20	*	28987782	28987782	1	antisense	AGGAGAAGGAAGGAGAAAGG	AGG	7	74	17	0	0	86.2224	5.61323e-117	3.17683e-116	0.00826446	ACTR8.7	GAGAACGGAAAGGAGAAGGGNGG
chr10	29509303	29509322	20	*	29509319	29509319	1	sense	GAGAGAGAAAGGGAGAAGGA	GGG	5	7	7	0	0	9.19706	3.60258e-07	4.5516e-07	0.00643777	ACTR8.7	GAGAACGGAAAGGAGAAGGGNGG
chr10	29586190	29586209	20	*	29586206	29586206	1	sense	GAGAACAAAAAGGAGAGGGG	AGG	3	155	154	0	0	179.343	1.11527e-288	2.24113e-287	0	ACTR8.7	GAGAACGGAAAGGAGAAGGGNGG
chr10	30121606	30121625	20	*	30121608	30121608	1	antisense	AAGAAAGGAAAGGAAAAGGA	TGG	4	100	48	0	0	116.113	2.92341e-169	2.49512e-168	0	ACTR8.7	GAGAACGGAAAGGAGAAGGGNGG
chr10	30645102	30645121	20	*	30645104	30645104	1	antisense	GAGAACACAAAGGAAAGGGG	AGG	4	6	5	0	0	8.04742	3.76622e-06	4.53117e-06	0.00447094	ACTR8.7	GAGAACGGAAAGGAGAAGGGNGG
chr10	30674830	30674849	20	*	30674846	30674846	1	sense	AAAGAAAGAAAGGGGAAGGG	AGG	6	14	4	2	1	5.74816	1.91727e-08	2.68165e-08	0.0026455	ACTR8.7	GAGAACGGAAAGGAGAAGGGNGG
chr10	31929796	31929815	20	*	31929812	31929812	1	sense	GAGACCAGAAAGGAGAGGGG	GGA	3	11	4	0	0	13.7956	1.17063e-11	1.80336e-11	0	ACTR8.7	GAGAACGGAAAGGAGAAGGGNGG
chr10	34463145	34463164	20	*	34463161	34463161	1	sense	GGGAAGGGAAAGGGGAAGGG	GAG	3	4	3	0	0	5.74816	0.000287175	0.000310341	0.00645161	ACTR8.7	GAGAACGGAAAGGAGAAGGGNGG
chr10	35306705	35306724	20	*	35306707	35306707	1	antisense	AAGAAAGAAAAGGAGAAGGA	GGG	4	46	29	0	0	54.0327	4.25846e-65	1.50396e-64	0	ACTR8.7	GAGAACGGAAAGGAGAAGGGNGG
chr10	43888475	43888494	20	*	43888477	43888477	1	antisense	GAAGAAGGAAAAGAGAAAGA	AGG	6	88	85	0	0	102.317	1.00947e-144	7.05964e-144	0	ACTR8.7	GAGAACGGAAAGGAGAAGGGNGG
chr10	44418490	44418509	20	*	44418506	44418506	1	sense	AGAAGAGGAAAGGAGAAAGG	AGG	6	11	10	1	0	6.89779	4.29904e-08	5.76656e-08	0.00232558	ACTR8.7	GAGAACGGAAAGGAGAAGGGNGG
chr10	46072788	46072807	20	*	46072804	46072804	1	sense	ATAGACGGAAAGTAGAAGGG	TGG	5	36	9	0	0	42.5364	4.09498e-48	1.19941e-47	0.00588235	ACTR8.7	GAGAACGGAAAGGAGAAGGGNGG
chr10	47049114	47049133	20	*	47049116	47049116	1	antisense	GAGAAGGAGAAGGAGAAGGA	GAG	4	38	14	0	0	44.8357	1.98393e-51	6.03928e-51	0	ACTR8.7	GAGAACGGAAAGGAGAAGGGNGG
chr10	48252891	48252910	20	*	48252893	48252893	1	antisense	AGAAAAGGAAAGGAAAAGGA	AGG	6	146	54	0	0	168.996	1.79575e-268	3.2031e-267	0	ACTR8.7	GAGAACGGAAAGGAGAAGGGNGG
chr10	48803735	48803754	20	*	48803751	48803751	1	sense	GAGAAGGAAAGAAGGAAGGG	AGG	6	185	115	1	0	106.916	1.14754e-301	2.69885e-300	0	ACTR8.7	GAGAACGGAAAGGAGAAGGGNGG	bulge
chr10	49769841	49769860	20	*	49769857	49769857	1	sense	GAGAAAGAAAGGGAGAAGGG	GAG	3	115	50	0	0	133.357	8.73271e-201	9.0906e-200	0	ACTR8.7	GAGAACGGAAAGGAGAAGGGNGG
chr10	50384413	50384432	20	*	50384415	50384415	1	antisense	GAAGAGGGAAAGGAGAAAGA	AGG	5	18	17	0	0	21.843	1.10474e-20	2.14924e-20	0.0037037	ACTR8.7	GAGAACGGAAAGGAGAAGGGNGG
chr10	50620140	50620159	20	*	50620142	50620142	1	antisense	AAGAAAGGGAAAGAGAAGGG	TGG	4	90	47	1	0	52.3083	1.91058e-121	1.11509e-120	0	ACTR8.7	GAGAACGGAAAGGAGAAGGGNGG
chr10	52982845	52982864	20	*	52982847	52982847	1	antisense	GGAGACAGAAAGTAGAATGG	TGG	6	6	3	2	0	2.68247	0.00544748	0.00558467	0.00897666	ACTR8.7	GAGAACGGAAAGGAGAAGGGNGG
chr10	54592320	54592339	20	*	54592322	54592322	1	antisense	AAGAAAGGAAAGGAGGAAGG	AAG	4	4	3	1	0	2.87408	0.00889078	0.00900709	0.00549451	ACTR8.7	GAGAACGGAAAGGAGAAGGGNGG
chr10	55975742	55975761	20	*	55975744	55975744	1	antisense	TACGACGGAAAGGAAAAGAG	AGG	5	23	8	0	0	27.5912	8.55791e-28	1.88428e-27	0.00420168	ACTR8.7	GAGAACGGAAAGGAGAAGGGNGG
chr10	59711057	59711076	20	*	59711073	59711073	1	sense	AAGAAGGAAAAAGAGAAGAG	GGG	5	9	3	1	0	5.74816	2.26776e-06	2.83247e-06	0.00497512	ACTR8.7	GAGAACGGAAAGGAGAAGGGNGG
chr10	60765463	60765482	20	*	60765479	60765479	1	sense	GAAGAAGGAAGAGAGAAGAG	AGG	6	22	4	1	0	13.2208	1.79594e-19	3.43501e-19	0.00324675	ACTR8.7	GAGAACGGAAAGGAGAAGGGNGG
chr10	60862626	60862645	20	*	60862628	60862628	1	antisense	AGAAAGGAAAAAGAGAAGGA	AGG	7	55	55	1	0	32.1897	2.27386e-64	8.0039e-64	0.00609756	ACTR8.7	GAGAACGGAAAGGAGAAGGGNGG
chr10	61323626	61323645	20	*	61323642	61323642	1	sense	GAGGAGGAAAGGAAGAAGGG	TGG	5	22	19	0	0	26.4415	2.46301e-26	5.28026e-26	0.00409836	ACTR8.7	GAGAACGGAAAGGAGAAGGGNGG
chr10	61545354	61545373	20	*	61545370	61545370	1	sense	GAGAAGGAAGAGGAGAAGGA	GGA	4	11	11	0	0	13.7956	1.17063e-11	1.80336e-11	0	ACTR8.7	GAGAACGGAAAGGAGAAGGGNGG
chr10	62568159	62568178	20	*	62568175	62568175	1	sense	GAGAATGGGAAGGGGAAGGA	GAG	4	6	6	0	0	8.04742	3.76622e-06	4.53117e-06	0.00447094	ACTR8.7	GAGAACGGAAAGGAGAAGGGNGG
chr10	62729318	62729337	20	*	62729320	62729320	1	antisense	GAAAAAGGAAAGAAGAAGGG	AAG	3	3	3	0	0	4.59853	0.002026	0.00209871	0.00636943	ACTR8.7	GAGAACGGAAAGGAGAAGGGNGG
chr10	63337491	63337510	20	*	63337507	63337507	1	sense	AAGAAGAGAAAAGAGAAGGG	AGG	4	21	8	0	0	25.2919	6.80592e-25	1.42444e-24	0	ACTR8.7	GAGAACGGAAAGGAGAAGGGNGG
chr10	63511906	63511925	20	*	63511908	63511908	1	antisense	AAGAAGGGGAAGGAGAAGGA	AGG	4	18	5	0	0	21.843	1.10474e-20	2.14924e-20	0	ACTR8.7	GAGAACGGAAAGGAGAAGGGNGG
chr10	67465413	67465432	20	*	67465429	67465429	1	sense	AGGAAAGGAAAGGAAAAGAG	AGG	5	28	9	1	0	16.6697	1.14806e-26	2.51212e-26	0.00480769	ACTR8.7	GAGAACGGAAAGGAGAAGGGNGG
chr10	70535643	70535662	20	*	70535645	70535645	1	antisense	GGAGAAGGAAGGGAGGAGGG	AGG	6	14	8	0	0	17.2445	2.26678e-15	3.8966e-15	0.0026455	ACTR8.7	GAGAACGGAAAGGAGAAGGGNGG
chr10	70577662	70577681	20	*	70577664	70577664	1	antisense	GGAGAAGAAAAGGAGAAAGG	CAG	6	17	16	1	0	10.3467	5.85672e-14	9.71531e-14	0.00294118	ACTR8.7	GAGAACGGAAAGGAGAAGGGNGG
chr10	71793790	71793809	20	*	71793792	71793792	1	antisense	AGAGATGGAAAAGAGAAGGA	CGG	7	230	102	1	0	132.783	0	0	0	ACTR8.7	GAGAACGGAAAGGAGAAGGGNGG	bulge
chr10	71818735	71818754	20	*	71818751	71818751	1	sense	AGAAAAGGAAAGAAGAAAGG	GGG	6	162	94	0	0	187.39	1.49899e-304	3.7182e-303	0	ACTR8.7	GAGAACGGAAAGGAGAAGGGNGG
chr10	72895306	72895325	20	*	72895308	72895308	1	antisense	AGAATAGGTAAGGAGAAGGG	TGG	6	17	9	1	0	10.3467	5.85672e-14	9.71531e-14	0.00294118	ACTR8.7	GAGAACGGAAAGGAGAAGGGNGG	bulge
chr10	74186249	74186268	20	*	74186251	74186251	1	antisense	GAGAAGGGAAAGGGGAAAGG	CGG	3	60	60	0	0	70.1276	2.37513e-90	1.06965e-89	0	ACTR8.7	GAGAACGGAAAGGAGAAGGGNGG
chr10	75423329	75423348	20	*	75423331	75423331	1	antisense	AGGAAAGGAAAGGGGAAGGG	GAG	4	61	27	0	0	71.2772	3.27863e-92	1.49564e-91	0	ACTR8.7	GAGAACGGAAAGGAGAAGGGNGG
chr10	76093559	76093578	20	*	76093561	76093561	1	antisense	GGAGAAGGAAAGGAGAATGG	AAG	5	25	20	0	0	29.8904	9.20117e-31	2.12463e-30	0.0044843	ACTR8.7	GAGAACGGAAAGGAGAAGGGNGG	bulge
chr10	76884783	76884802	20	*	76884799	76884799	1	sense	GGAGAGGGAAAGGGGAGGGG	GGG	6	10	9	0	0	12.646	1.75836e-10	2.6027e-10	0.0021692	ACTR8.7	GAGAACGGAAAGGAGAAGGGNGG
chr10	77166612	77166631	20	*	77166628	77166628	1	sense	GGAAAAGAAAAGGAGAAGGA	GGG	5	109	72	1	0	63.2298	4.97972e-155	3.80063e-154	0	ACTR8.7	GAGAACGGAAAGGAGAAGGGNGG
chr10	77539160	77539179	20	*	77539162	77539162	1	antisense	GGGAACAGAAAAGAGAAAAG	TGG	5	26	15	0	0	31.0401	2.85527e-32	6.76529e-32	0.00456621	ACTR8.7	GAGAACGGAAAGGAGAAGGGNGG
chr10	78299999	78300018	20	*	78300001	78300001	1	antisense	AGAGAAAGAAAGGAAAAGGG	AAG	7	73	50	1	0	42.5364	7.85579e-93	3.63059e-92	0.008	ACTR8.7	GAGAACGGAAAGGAGAAGGGNGG	bulge
chr10	78688963	78688982	20	*	78688965	78688965	1	antisense	GGAGAGGGAAAGGAGGAGGA	GAG	6	15	7	2	0	6.13137	2.91455e-09	4.10911e-09	0.00273224	ACTR8.7	GAGAACGGAAAGGAGAAGGGNGG
chr10	79925818	79925837	20	*	79925820	79925820	1	antisense	GAGAAAGGAAGGGAGGAAGG	GAG	4	39	21	0	0	45.9853	4.20686e-53	1.30693e-52	0	ACTR8.7	GAGAACGGAAAGGAGAAGGGNGG
chr10	85919638	85919657	20	*	85919640	85919640	1	antisense	GGAGAGGAAAAGGAAAAGGG	CAG	6	53	23	2	0	20.6934	4.95024e-52	1.52889e-51	0	ACTR8.7	GAGAACGGAAAGGAGAAGGGNGG
chr10	89142763	89142782	20	*	89142779	89142779	1	sense	GAGAAGAGAAAGGAGAAGGG	GAG	2	109	72	0	0	126.46	4.54182e-188	4.36978e-187	0	ACTR8.7	GAGAACGGAAAGGAGAAGGGNGG
chr10	89755537	89755556	20	*	89755539	89755539	1	antisense	GGGAAGGGAAAGGAGAAAGG	AAG	3	22	18	1	0	13.2208	1.79594e-19	3.43501e-19	0	ACTR8.7	GAGAACGGAAAGGAGAAGGGNGG
chr10	90898108	90898127	20	*	90898110	90898110	1	antisense	GGAGACAGAAAGTAGAAGGA	TGG	6	28	28	0	0	33.3393	2.47826e-35	6.20053e-35	0	ACTR8.7	GAGAACGGAAAGGAGAAGGGNGG
chr10	93214870	93214889	20	*	93214872	93214872	1	antisense	AAGAAGGGACAGGAGAAGGA	GGG	4	11	3	0	0	13.7956	1.17063e-11	1.80336e-11	0	ACTR8.7	GAGAACGGAAAGGAGAAGGGNGG
chr10	94175749	94175768	20	*	94175751	94175751	1	antisense	GGAGACAGAAAGTAGAAGGA	TGG	6	18	5	0	0	21.843	1.10474e-20	2.14924e-20	0.00302115	ACTR8.7	GAGAACGGAAAGGAGAAGGGNGG
chr10	96212096	96212115	20	*	96212098	96212098	1	antisense	AGGGAAGGAAAGGAAAAGGA	AGG	6	67	22	0	0	78.175	1.64342e-103	8.32195e-103	0	ACTR8.7	GAGAACGGAAAGGAGAAGGGNGG
chr10	96326867	96326886	20	*	96326869	96326869	1	antisense	GAAAGAGGAAAGGAGAAGGG	AGG	3	12	6	0	0	14.9452	7.2417e-13	1.16358e-12	0	ACTR8.7	GAGAACGGAAAGGAGAAGGGNGG
chr10	96753522	96753541	20	*	96753538	96753538	1	sense	AGGAGAGGAGAGGAGAAGGG	AGG	5	23	11	0	0	27.5912	8.55791e-28	1.88428e-27	0.00420168	ACTR8.7	GAGAACGGAAAGGAGAAGGGNGG
chr10	98762016	98762035	20	*	98762018	98762018	1	antisense	AGGAAAGGAGAGGAGAAGAG	GGG	5	7	7	0	0	9.19706	3.60258e-07	4.5516e-07	0.00643777	ACTR8.7	GAGAACGGAAAGGAGAAGGGNGG
chr10	100712290	100712309	20	*	100712292	100712292	1	antisense	GAGAGCAGAAAGGAGAATTA	GGG	5	11	7	0	0	13.7956	1.17063e-11	1.80336e-11	0.00566572	ACTR8.7	GAGAACGGAAAGGAGAAGGGNGG
chr10	101043201	101043220	20	*	101043203	101043203	1	antisense	AGAGAGGGAAAGGAGGAGGA	CGG	7	56	31	0	0	65.529	5.55986e-83	2.34119e-82	0.00621118	ACTR8.7	GAGAACGGAAAGGAGAAGGGNGG
chr10	101229402	101229421	20	*	101229404	101229404	1	antisense	GAGAGAAGGAGAGAGAAGGG	GGG	6	11	6	2	0	4.59853	3.76601e-06	4.53117e-06	0.00232558	ACTR8.7	GAGAACGGAAAGGAGAAGGGNGG
chr10	104527241	104527260	20	*	104527257	104527257	1	sense	AGAGACAGAAAGGAGAATGG	TGG	6	48	12	0	0	56.332	1.31419e-68	4.79605e-68	0	ACTR8.7	GAGAACGGAAAGGAGAAGGGNGG	bulge
chr10	104817672	104817691	20	*	104817674	104817674	1	antisense	GGGAAAAGAAAGGGGAAGAG	GGG	5	5	5	0	0	6.89779	3.5091e-05	3.9962e-05	0.00929368	ACTR8.7	GAGAACGGAAAGGAGAAGGGNGG
chr10	105999860	105999879	20	*	105999862	105999862	1	antisense	GGAAAGGGAAAGGAGAGGAG	AGG	5	7	3	0	0	9.19706	3.60258e-07	4.5516e-07	0.00643777	ACTR8.7	GAGAACGGAAAGGAGAAGGGNGG
chr10	108748499	108748518	20	*	108748515	108748515	1	sense	AAAGAAGGAAAGGAAAAGGG	AAG	5	52	40	0	0	60.9305	9.89987e-76	3.92901e-75	0.00793651	ACTR8.7	GAGAACGGAAAGGAGAAGGGNGG
chr10	109508928	109508947	20	*	109508944	109508944	1	sense	TAGATGGGCAAAGAGAAAGG	AGG	6	6	3	0	0	8.04742	3.76622e-06	4.53117e-06	0.00897666	ACTR8.7	GAGAACGGAAAGGAGAAGGGNGG
chr10	109846944	109846963	20	*	109846960	109846960	1	sense	GAGAGAGGAGAGGAGAAGAG	AGG	4	106	33	0	0	123.011	9.18647e-182	8.40549e-181	0	ACTR8.7	GAGAACGGAAAGGAGAAGGGNGG
chr10	111414421	111414440	20	*	111414437	111414437	1	sense	GAGACAGAAAAAGAGAAAGG	GGG	5	28	24	0	0	33.3393	2.47826e-35	6.20053e-35	0.00480769	ACTR8.7	GAGAACGGAAAGGAGAAGGGNGG
chr10	111424983	111425002	20	*	111424999	111424999	1	sense	TAAGATGGAAAGGAGAAGGG	AGA	4	9	6	0	0	11.4963	2.4401e-09	3.44325e-09	0.00168634	ACTR8.7	GAGAACGGAAAGGAGAAGGGNGG
chr10	111512130	111512149	20	*	111512146	111512146	1	sense	AGTGAAGGAAAGGAAAAGGG	GAG	6	205	112	1	0	118.412	0	0	0	ACTR8.7	GAGAACGGAAAGGAGAAGGGNGG	bulge
chr10	112037747	112037766	20	*	112037763	112037763	1	sense	AAAGAAGGAAAGGAGGAAGG	GAG	6	23	15	1	0	13.7956	1.24619e-20	2.40235e-20	0.00334448	ACTR8.7	GAGAACGGAAAGGAGAAGGGNGG
chr10	112037748	112037767	20	*	112037764	112037764	1	sense	AAGAAGGAAAGGAGGAAGGG	AGG	6	23	6	1	0	13.7956	1.24619e-20	2.40235e-20	0.00334448	ACTR8.7	GAGAACGGAAAGGAGAAGGGNGG	bulge
chr10	113773001	113773020	20	*	113773017	113773017	1	sense	GAGATAGGAAGACAGAATGG	AGG	6	24	5	1	0	14.3704	8.31649e-22	1.65756e-21	0.00346021	ACTR8.7	GAGAACGGAAAGGAGAAGGGNGG
chr10	114371288	114371307	20	*	114371304	114371304	1	sense	GGTGATGGAAAGGAGAAAGG	TGG	5	6	3	1	0	4.02371	0.000450528	0.000481787	0.00606061	ACTR8.7	GAGAACGGAAAGGAGAAGGGNGG
chr10	117228246	117228265	20	*	117228248	117228248	1	antisense	GAGAAAGGGAAGGGGAAGGA	TGG	4	8	5	0	0	10.3467	3.10739e-08	4.1965e-08	0.00324675	ACTR8.7	GAGAACGGAAAGGAGAAGGGNGG
chr10	117600641	117600660	20	*	117600643	117600643	1	antisense	GAGGAGGAGAAGGAGAAGGG	AGG	4	4	3	1	0	2.87408	0.00889078	0.00900709	0.00549451	ACTR8.7	GAGAACGGAAAGGAGAAGGGNGG
chr10	118209763	118209782	20	*	118209779	118209779	1	sense	GAGAAAGAGAAAGAGAAGGA	AGG	5	12	7	0	0	14.9452	7.2417e-13	1.16358e-12	0.00297619	ACTR8.7	GAGAACGGAAAGGAGAAGGGNGG
chr10	119020899	119020918	20	*	119020915	119020915	1	sense	GACATGGCCAAGGAGAACTG	AGG	7	171	100	0	0	197.737	0	0	0	ACTR8.7	GAGAACGGAAAGGAGAAGGGNGG
chr10	121601066	121601085	20	*	121601082	121601082	1	sense	GGGAAGAGAAAGGAGAAGGG	GGT	3	8	3	0	0	10.3467	3.10739e-08	4.1965e-08	0	ACTR8.7	GAGAACGGAAAGGAGAAGGGNGG
chr10	122498168	122498187	20	*	122498170	122498170	1	antisense	GAGAAGGAGAAGGAGAACAG	AGG	5	6	3	1	0	4.02371	0.000450528	0.000481787	0.00606061	ACTR8.7	GAGAACGGAAAGGAGAAGGGNGG
chr10	125210772	125210791	20	*	125210774	125210774	1	antisense	AGAGACAGAAAGTAGAAGGG	TGG	6	157	66	0	0	181.642	3.35871e-293	7.01572e-292	0	ACTR8.7	GAGAACGGAAAGGAGAAGGGNGG	bulge
chr10	126935614	126935633	20	*	126935616	126935616	1	antisense	CAGGAAGGAAAGGAGAGAGG	CGG	5	6	5	1	0	4.02371	0.000450528	0.000481787	0.00606061	ACTR8.7	GAGAACGGAAAGGAGAAGGGNGG
chr10	128145386	128145405	20	*	128145402	128145402	1	sense	AAGAATGGAAGAAAGAAGGG	AGG	5	11	3	0	0	13.7956	1.17063e-11	1.80336e-11	0.00566572	ACTR8.7	GAGAACGGAAAGGAGAAGGGNGG
chr10	128184955	128184974	20	*	128184957	128184957	1	antisense	AGAAACAGAAAGGAGAATGG	TGG	5	7	6	0	0	9.19706	3.60258e-07	4.5516e-07	0.00643777	ACTR8.7	GAGAACGGAAAGGAGAAGGGNGG
chr10	129550838	129550857	20	*	129550840	129550840	1	antisense	CAAGACGGAAAGGAGTAGGG	TGG	4	3	3	0	0	4.59853	0.002026	0.00209871	0.00536193	ACTR8.7	GAGAACGGAAAGGAGAAGGGNGG
chr10	131045557	131045576	20	*	131045573	131045573	1	sense	GAGGAGGAAAGGAGGAAGGG	AGG	6	23	15	1	0	13.7956	1.24619e-20	2.40235e-20	0.00334448	ACTR8.7	GAGAACGGAAAGGAGAAGGGNGG	bulge
chr10	131345637	131345656	20	*	131345653	131345653	1	sense	GGAAAAGAAAAGGAAAAAGG	AGG	6	40	20	0	0	47.1349	8.70836e-55	2.75663e-54	0	ACTR8.7	GAGAACGGAAAGGAGAAGGGNGG
chr10	131415921	131415940	20	*	131415923	131415923	1	antisense	GAGAAGGAGAAGGAGAAGGG	GAG	3	84	37	1	0	48.8594	3.5431e-111	1.92296e-110	0	ACTR8.7	GAGAACGGAAAGGAGAAGGGNGG
chr10	132053252	132053271	20	*	132053254	132053254	1	antisense	GAAGAAGAAAAGGAAAAGGA	AGG	6	64	14	0	0	74.7261	7.85429e-98	3.78987e-97	0	ACTR8.7	GAGAACGGAAAGGAGAAGGGNGG
chr11	1873632	1873651	20	*	1873648	1873648	1	sense	GAAGAATGGAAGGAGGAGGG	AGG	6	9	5	0	0	11.4963	2.4401e-09	3.44325e-09	0.00207469	ACTR8.7	GAGAACGGAAAGGAGAAGGGNGG	bulge
chr11	4616098	4616117	20	*	4616100	4616100	1	antisense	AGGAAAGGAAAGGAGAAGGG	AGG	3	35	34	0	0	41.3868	1.79001e-46	5.18074e-46	0	ACTR8.7	GAGAACGGAAAGGAGAAGGGNGG
chr11	8261782	8261801	20	*	8261784	8261784	1	antisense	TAGAATGAAAAGGAGAAGAA	GGG	5	14	3	0	0	17.2445	2.26678e-15	3.8966e-15	0.00324675	ACTR8.7	GAGAACGGAAAGGAGAAGGGNGG
chr11	17769506	17769525	20	*	17769522	17769522	1	sense	GAGAAAGGAAAGGAGGAAGG	GAG	3	124	41	1	0	71.852	1.4946e-182	1.38349e-181	0	ACTR8.7	GAGAACGGAAAGGAGAAGGGNGG
chr11	19551876	19551895	20	*	19551878	19551878	1	antisense	AGGAGAGGAGAGGAGAAGGA	GGG	6	9	3	0	0	11.4963	2.4401e-09	3.44325e-09	0.00207469	ACTR8.7	GAGAACGGAAAGGAGAAGGGNGG
chr11	19914960	19914979	20	*	19914962	19914962	1	antisense	TAGAAAGGAGAGGAGAAGGG	AGG	3	98	34	0	0	113.814	3.98113e-165	3.28314e-164	0	ACTR8.7	GAGAACGGAAAGGAGAAGGGNGG
chr11	20457252	20457271	20	*	20457254	20457254	1	antisense	AAGAGAAGGAAGGAGAAAGG	GGG	6	12	5	0	0	14.9452	7.2417e-13	1.16358e-12	0.00244499	ACTR8.7	GAGAACGGAAAGGAGAAGGGNGG
chr11	21302753	21302772	20	*	21302769	21302769	1	sense	GAAAACAAAAAGGAGAATGG	GGG	4	30	22	1	0	17.8193	3.49012e-29	7.83673e-29	0	ACTR8.7	GAGAACGGAAAGGAGAAGGGNGG
chr11	24155002	24155021	20	*	24155018	24155018	1	sense	GAGAACAGAAAAGAGAAAGG	CAG	3	37	22	0	0	43.686	9.12809e-50	2.73929e-49	0	ACTR8.7	GAGAACGGAAAGGAGAAGGGNGG
chr11	24574116	24574135	20	*	24574118	24574118	1	antisense	GAGAAAGGAAAGGAAGAAGG	AAG	4	26	12	1	1	15.52	3.31372e-24	6.91266e-24	0	ACTR8.7	GAGAACGGAAAGGAGAAGGGNGG
chr11	28575605	28575624	20	*	28575607	28575607	1	antisense	TGGAATGGAAAGGAAAAGGA	AGG	5	11	5	0	0	13.7956	1.17063e-11	1.80336e-11	0.00566572	ACTR8.7	GAGAACGGAAAGGAGAAGGGNGG
chr11	33369139	33369158	20	*	33369141	33369141	1	antisense	GAGAAGGGAAGGGAGAAGGG	GAG	2	72	44	0	0	83.9231	4.23e-113	2.33164e-112	0	ACTR8.7	GAGAACGGAAAGGAGAAGGGNGG
chr11	34520500	34520519	20	*	34520502	34520502	1	antisense	AGGAAAGGAAAGGAGAGGAG	AGG	5	10	10	0	0	12.646	1.75836e-10	2.6027e-10	0.00539084	ACTR8.7	GAGAACGGAAAGGAGAAGGGNGG
chr11	35944490	35944509	20	*	35944506	35944506	1	sense	GGGAAAGGAAAGGAGAGGAG	AGG	4	63	40	0	0	73.5765	5.9607e-96	2.81625e-95	0	ACTR8.7	GAGAACGGAAAGGAGAAGGGNGG
chr11	36439733	36439752	20	*	36439735	36439735	1	antisense	GAGAACAAAAAGGAGGAGGA	AGG	4	11	6	0	0	13.7956	1.17063e-11	1.80336e-11	0	ACTR8.7	GAGAACGGAAAGGAGAAGGGNGG
chr11	36784775	36784794	20	*	36784777	36784777	1	antisense	GGAAAAGGAAAAGAGAAAGA	AGG	6	9	6	0	0	11.4963	2.4401e-09	3.44325e-09	0.00207469	ACTR8.7	GAGAACGGAAAGGAGAAGGGNGG
chr11	39248725	39248744	20	*	39248741	39248741	1	sense	AGGAAAGGATAGGAGAAGAG	AGG	5	59	4	0	0	68.9779	1.69331e-88	7.54034e-88	0.00900901	ACTR8.7	GAGAACGGAAAGGAGAAGGGNGG
chr11	43504232	43504251	20	*	43504234	43504234	1	antisense	GAGAACAGAAAGGAGGAGGA	AGG	3	34	31	1	0	20.1186	2.24784e-34	5.59318e-34	0	ACTR8.7	GAGAACGGAAAGGAGAAGGGNGG
chr11	44464656	44464675	20	*	44464658	44464658	1	antisense	GGAGATGGAAAGTAGAACAG	GGG	7	71	51	1	0	41.3868	1.44151e-89	6.46441e-89	0.00769231	ACTR8.7	GAGAACGGAAAGGAGAAGGGNGG
chr11	45723624	45723643	20	*	45723626	45723626	1	antisense	GGAAAAGGAAAGGAGAGAGG	AGG	5	227	222	1	1	131.058	0	0	0	ACTR8.7	GAGAACGGAAAGGAGAAGGGNGG
chr11	48143863	48143882	20	*	48143865	48143865	1	antisense	GGGGAAGGGAAGGAGAAGGG	GAG	4	17	17	0	0	20.6934	2.54557e-19	4.76824e-19	0	ACTR8.7	GAGAACGGAAAGGAGAAGGGNGG
chr11	50275533	50275552	20	*	50275549	50275549	1	sense	GAGAGAGAAAAGGAGATGGG	AGG	4	4	4	0	0	5.74816	0.000287175	0.000310341	0.00549451	ACTR8.7	GAGAACGGAAAGGAGAAGGGNGG
chr11	57136765	57136784	20	*	57136781	57136781	1	sense	AAGAAGGAGAAGGAGAAGGA	GGA	5	9	9	0	0	11.4963	2.4401e-09	3.44325e-09	0.00497512	ACTR8.7	GAGAACGGAAAGGAGAAGGGNGG
chr11	61024316	61024335	20	*	61024318	61024318	1	antisense	AAGGAAGGAAAGAAGAAGGA	AGG	5	10	10	0	0	12.646	1.75836e-10	2.6027e-10	0.00539084	ACTR8.7	GAGAACGGAAAGGAGAAGGGNGG
chr11	61032674	61032693	20	*	61032690	61032690	1	sense	AGAGACAGAAAGTAGAAGGG	TGG	6	135	51	0	0	156.35	4.2477e-244	6.27276e-243	0	ACTR8.7	GAGAACGGAAAGGAGAAGGGNGG	bulge
chr11	62035501	62035520	20	*	62035503	62035503	1	antisense	AAGAAAGAAAAGAAGAAGGA	AGG	5	7	6	1	0	4.59853	8.51758e-05	9.60686e-05	0.00643777	ACTR8.7	GAGAACGGAAAGGAGAAGGGNGG
chr11	62496854	62496873	20	*	62496870	62496870	1	sense	GGAAAAGGAAGGAAGAAGGG	AGG	5	21	21	0	0	25.2919	6.80592e-25	1.42444e-24	0.00403226	ACTR8.7	GAGAACGGAAAGGAGAAGGGNGG
chr11	62757482	62757501	20	*	62757484	62757484	1	antisense	GAGAAAGGAAAAGAAAAGGA	AGG	4	31	11	1	0	18.3941	1.83692e-30	4.22319e-30	0	ACTR8.7	GAGAACGGAAAGGAGAAGGGNGG
chr11	62883814	62883833	20	*	62883830	62883830	1	sense	AGGGAAGAAAAGGAGAATGG	GGG	6	15	6	1	0	9.19706	6.6879e-12	1.06865e-11	0.00273224	ACTR8.7	GAGAACGGAAAGGAGAAGGGNGG
chr11	62888718	62888737	20	*	62888720	62888720	1	antisense	TGGGAAGGAAAGGAGAAGGG	TAG	4	43	15	0	0	50.5838	6.72264e-60	2.21185e-59	0	ACTR8.7	GAGAACGGAAAGGAGAAGGGNGG
chr11	63257469	63257488	20	*	63257471	63257471	1	antisense	AAGGAAGGAAGGGAGAAGGG	AGG	4	21	4	0	0	25.2919	6.80592e-25	1.42444e-24	0	ACTR8.7	GAGAACGGAAAGGAGAAGGGNGG
chr11	63800631	63800650	20	*	63800647	63800647	1	sense	GAGAAAGAAAAGGAAAAAGA	AGG	5	11	10	0	0	13.7956	1.17063e-11	1.80336e-11	0.00566572	ACTR8.7	GAGAACGGAAAGGAGAAGGGNGG
chr11	64091094	64091113	20	*	64091110	64091110	1	sense	GAGAAGGGAGAGGAGAAGGA	GGG	3	106	65	2	0	41.0035	5.5431e-131	3.54112e-130	0	ACTR8.7	GAGAACGGAAAGGAGAAGGGNGG
chr11	64636272	64636291	20	*	64636274	64636274	1	antisense	GAAGAAGAGAAGGAGAAGGG	GAG	5	13	7	0	0	16.0948	4.1835e-14	6.96155e-14	0.00310559	ACTR8.7	GAGAACGGAAAGGAGAAGGGNGG
chr11	64721628	64721647	20	*	64721630	64721630	1	antisense	GGGAGAGGGAAGGAGAAGGG	GAG	4	10	3	0	0	12.646	1.75836e-10	2.6027e-10	0.00177936	ACTR8.7	GAGAACGGAAAGGAGAAGGGNGG
chr11	66842498	66842517	20	*	66842514	66842514	1	sense	GAGGCCAGAAAGGTGAGGGG	GGA	5	12	6	0	0	14.9452	7.2417e-13	1.16358e-12	0.00297619	ACTR8.7	GAGAACGGAAAGGAGAAGGGNGG
chr11	68865934	68865953	20	*	68865936	68865936	1	antisense	GGAGAAGGGGAGGAGAAGGG	GAG	6	19	8	0	0	22.9926	4.56705e-22	9.12548e-22	0.00308642	ACTR8.7	GAGAACGGAAAGGAGAAGGGNGG
chr11	69250727	69250746	20	*	69250729	69250729	1	antisense	CAGAAAGGAAAGGAGAAGGG	GTG	2	20	10	0	0	24.1423	1.80252e-23	3.67331e-23	0	ACTR8.7	GAGAACGGAAAGGAGAAGGGNGG
chr11	69531072	69531091	20	*	69531088	69531088	1	sense	GGAGATGGTAACGAGAAGGG	AGG	6	107	28	1	0	62.0801	2.00959e-151	1.47695e-150	0	ACTR8.7	GAGAACGGAAAGGAGAAGGGNGG
chr11	69830555	69830574	20	*	69830557	69830557	1	antisense	GGAGAGGGAAAGGAAAGGGG	GGG	6	94	89	0	0	109.215	6.54693e-157	5.03305e-156	0	ACTR8.7	GAGAACGGAAAGGAGAAGGGNGG
chr11	70032842	70032861	20	*	70032858	70032858	1	sense	AAAGAGGGAAAGTAGAAGGG	TGG	5	9	3	0	0	11.4963	2.4401e-09	3.44325e-09	0.00497512	ACTR8.7	GAGAACGGAAAGGAGAAGGGNGG
chr11	70093117	70093136	20	*	70093119	70093119	1	antisense	GAGAGAGGAAAAGAGAAAGG	ACA	4	8	4	1	0	5.17334	1.45538e-05	1.73389e-05	0.00324675	ACTR8.7	GAGAACGGAAAGGAGAAGGGNGG
chr11	74010353	74010372	20	*	74010369	74010369	1	sense	GGAGAAGAAGAAGAGAAGGG	AGG	7	142	68	0	0	164.397	1.44498e-259	2.44033e-258	0	ACTR8.7	GAGAACGGAAAGGAGAAGGGNGG
chr11	74317526	74317545	20	*	74317528	74317528	1	antisense	GAGAAAGAGAAAGAGAAGGA	AGG	5	8	6	0	0	10.3467	3.10739e-08	4.1965e-08	0.00470588	ACTR8.7	GAGAACGGAAAGGAGAAGGGNGG
chr11	74697771	74697790	20	*	74697787	74697787	1	sense	GAAGAAAGGAAAGAGAAGGA	GGG	7	71	40	0	0	82.7735	3.59916e-111	1.92704e-110	0.00769231	ACTR8.7	GAGAACGGAAAGGAGAAGGGNGG	bulge
chr11	75132213	75132232	20	*	75132229	75132229	1	sense	AGGAAAGGAAAGGAGAAAGA	AGG	5	58	31	0	0	67.8283	1.18776e-86	5.16593e-86	0.00877193	ACTR8.7	GAGAACGGAAAGGAGAAGGGNGG
chr11	76869673	76869692	20	*	76869675	76869675	1	antisense	GAGACAGAAAAGTAGAAAAG	GTG	6	13	5	0	0	16.0948	4.1835e-14	6.96155e-14	0.00253807	ACTR8.7	GAGAACGGAAAGGAGAAGGGNGG
chr11	78724046	78724065	20	*	78724048	78724048	1	antisense	GAGAGAGGAAAGGAGAGGAG	AGG	4	26	26	0	0	31.0401	2.85527e-32	6.76529e-32	0	ACTR8.7	GAGAACGGAAAGGAGAAGGGNGG
chr11	78735885	78735904	20	*	78735887	78735887	1	antisense	GGAAAGGAAAGGGAGAAAGG	GGG	6	8	3	1	0	5.17334	1.45538e-05	1.73389e-05	0.0019685	ACTR8.7	GAGAACGGAAAGGAGAAGGGNGG
chr11	79188554	79188573	20	*	79188570	79188570	1	sense	GGAGAAGGAAGGGAGAATGG	AGG	6	115	84	0	0	133.357	8.73271e-201	9.0906e-200	0	ACTR8.7	GAGAACGGAAAGGAGAAGGGNGG	bulge
chr11	79453924	79453943	20	*	79453926	79453926	1	antisense	GAGAAAGGGAAGGGGAAGGG	AGG	3	47	29	0	0	55.1823	7.55683e-67	2.72647e-66	0	ACTR8.7	GAGAACGGAAAGGAGAAGGGNGG
chr11	80188852	80188871	20	*	80188854	80188854	1	antisense	GGAAAAGAAAAAGAGAAGGA	AGG	6	59	19	0	0	68.9779	1.69331e-88	7.54034e-88	0	ACTR8.7	GAGAACGGAAAGGAGAAGGGNGG
chr11	80358396	80358415	20	*	80358412	80358412	1	sense	AAGAACAGAAAAGAGAATGG	AGG	4	191	130	0	0	220.729	0	0	0	ACTR8.7	GAGAACGGAAAGGAGAAGGGNGG
chr11	81062576	81062595	20	*	81062578	81062578	1	antisense	ATGAAAGGAAGGGAGAAGGG	TGG	4	26	17	0	0	31.0401	2.85527e-32	6.76529e-32	0	ACTR8.7	GAGAACGGAAAGGAGAAGGGNGG
chr11	81816969	81816988	20	*	81816971	81816971	1	antisense	TAGAAAGGAAAGAAGAAAGG	GGG	4	25	6	0	0	29.8904	9.20117e-31	2.12463e-30	0	ACTR8.7	GAGAACGGAAAGGAGAAGGGNGG
chr11	83351374	83351393	20	*	83351390	83351390	1	sense	GGAAAGGGAAAGGAGAAAAG	GGG	5	6	3	0	0	8.04742	3.76622e-06	4.53117e-06	0.00606061	ACTR8.7	GAGAACGGAAAGGAGAAGGGNGG
chr11	85806282	85806301	20	*	85806284	85806284	1	antisense	GAGAAAGAGAAGGAAAAAGG	GAG	5	45	9	0	0	52.8831	2.3508e-63	8.09523e-63	0.00689655	ACTR8.7	GAGAACGGAAAGGAGAAGGGNGG
chr11	86235095	86235114	20	*	86235111	86235111	1	sense	GAGAAAGGAAAAGAAGAAGG	GAG	5	119	36	2	0	45.9853	2.35409e-152	1.74632e-151	0	ACTR8.7	GAGAACGGAAAGGAGAAGGGNGG
chr11	86235096	86235115	20	*	86235112	86235112	1	sense	AGAAAGGAAAAGAAGAAGGG	AGG	6	119	79	2	0	45.9853	2.35409e-152	1.74632e-151	0	ACTR8.7	GAGAACGGAAAGGAGAAGGGNGG
chr11	87865700	87865719	20	*	87865716	87865716	1	sense	AAAGAAGGAAAAGAGAAGGA	AGG	6	217	127	0	0	250.62	0	0	0	ACTR8.7	GAGAACGGAAAGGAGAAGGGNGG
chr11	87922884	87922903	20	*	87922900	87922900	1	sense	GGAGATGGAAGGGGGAAGGG	AGG	6	35	10	0	0	41.3868	1.79001e-46	5.18074e-46	0	ACTR8.7	GAGAACGGAAAGGAGAAGGGNGG
chr11	92860466	92860485	20	*	92860482	92860482	1	sense	GAGAGAAGGCAGGAGAAGGA	GGG	6	11	6	1	0	6.89779	4.29904e-08	5.76656e-08	0.00232558	ACTR8.7	GAGAACGGAAAGGAGAAGGGNGG
chr11	93038533	93038552	20	*	93038535	93038535	1	antisense	AAGAGAAGGAAGGAGAAGGG	AAG	5	7	5	0	0	9.19706	3.60258e-07	4.5516e-07	0.00643777	ACTR8.7	GAGAACGGAAAGGAGAAGGGNGG
chr11	93278939	93278958	20	*	93278941	93278941	1	antisense	GAAGAAGGAAAGGAAAAAGG	GAG	5	12	10	0	0	14.9452	7.2417e-13	1.16358e-12	0.00297619	ACTR8.7	GAGAACGGAAAGGAGAAGGGNGG
chr11	97966393	97966412	20	*	97966409	97966409	1	sense	GAGAAGGGAAAAGAGAAGGG	AGA	2	17	17	0	0	20.6934	2.54557e-19	4.76824e-19	0	ACTR8.7	GAGAACGGAAAGGAGAAGGGNGG
chr11	99114408	99114427	20	*	99114410	99114410	1	antisense	GAGAAGGAGAAAGAGAAGGA	AGG	5	25	3	0	0	29.8904	9.20117e-31	2.12463e-30	0.0044843	ACTR8.7	GAGAACGGAAAGGAGAAGGGNGG
chr11	99114468	99114487	20	*	99114470	99114470	1	antisense	GAAGAAGAAAAGGAGAAGGA	GGA	5	23	5	1	0	13.7956	1.24619e-20	2.40235e-20	0.00420168	ACTR8.7	GAGAACGGAAAGGAGAAGGGNGG
chr11	100158018	100158037	20	*	100158034	100158034	1	sense	AGAGAAGGAAAGGAAAAGGG	AGG	6	32	30	0	0	37.9379	1.27051e-41	3.5077e-41	0	ACTR8.7	GAGAACGGAAAGGAGAAGGGNGG	bulge
chr11	101089694	101089713	20	*	101089710	101089710	1	sense	GAGGAAGGAAAGAAGAAGGA	AGG	4	108	90	0	0	125.31	5.79622e-186	5.47708e-185	0	ACTR8.7	GAGAACGGAAAGGAGAAGGGNGG
chr11	102640826	102640845	20	*	102640828	102640828	1	antisense	GAGAAAGGAAAGGAGGAAGG	GAG	3	94	37	0	0	109.215	6.54693e-157	5.03305e-156	0	ACTR8.7	GAGAACGGAAAGGAGAAGGGNGG
chr11	105002426	105002445	20	*	105002428	105002428	1	antisense	GAGAAGAAAAAGGAGAAGGA	AGG	4	82	10	0	0	95.4195	1.04545e-132	6.70569e-132	0	ACTR8.7	GAGAACGGAAAGGAGAAGGGNGG
chr11	105139594	105139613	20	*	105139596	105139596	1	antisense	GGAGAGAGAAAGAAGAAGGG	AGA	6	23	11	0	0	27.5912	8.55791e-28	1.88428e-27	0.00334448	ACTR8.7	GAGAACGGAAAGGAGAAGGGNGG
chr11	105261945	105261964	20	*	105261961	105261961	1	sense	AAGAAGGAAAAGAGGAAGGG	AGG	5	7	6	0	0	9.19706	3.60258e-07	4.5516e-07	0.00643777	ACTR8.7	GAGAACGGAAAGGAGAAGGGNGG
chr11	109074527	109074546	20	*	109074529	109074529	1	antisense	GAGCAAGGAAAGGAGAACAG	GAG	4	4	3	0	0	5.74816	0.000287175	0.000310341	0.00549451	ACTR8.7	GAGAACGGAAAGGAGAAGGGNGG
chr11	109586799	109586818	20	*	109586815	109586815	1	sense	GAGAAAGGAAAAGAAGAAAG	GAG	6	23	13	0	0	27.5912	8.55791e-28	1.88428e-27	0.00334448	ACTR8.7	GAGAACGGAAAGGAGAAGGGNGG
chr11	112029441	112029460	20	*	112029457	112029457	1	sense	TGGAAGGGAAAGGGGAAGGG	TGG	4	10	5	0	0	12.646	1.75836e-10	2.6027e-10	0.00177936	ACTR8.7	GAGAACGGAAAGGAGAAGGGNGG
chr11	112876528	112876547	20	*	112876530	112876530	1	antisense	GAGAAGGGTAAGGAAAAGGG	AGG	3	177	47	0	0	204.635	0	0	0	ACTR8.7	GAGAACGGAAAGGAGAAGGGNGG
chr11	115678249	115678268	20	*	115678265	115678265	1	sense	GGAGAAGGAAAAGAAAAGGG	AGG	6	144	119	0	0	166.697	5.16396e-264	8.91064e-263	0	ACTR8.7	GAGAACGGAAAGGAGAAGGGNGG
chr11	116274731	116274750	20	*	116274747	116274747	1	sense	GAGAAAGGAAGGGAGAGAGG	CGG	4	35	30	1	0	20.6934	1.05554e-35	2.70924e-35	0	ACTR8.7	GAGAACGGAAAGGAGAAGGGNGG
chr11	116415148	116415167	20	*	116415164	116415164	1	sense	GAGAAAAGAAAGGAGAAAGA	AGG	4	157	79	0	0	181.642	3.35871e-293	7.01572e-292	0	ACTR8.7	GAGAACGGAAAGGAGAAGGGNGG
chr11	116899622	116899641	20	*	116899624	116899624	1	antisense	GGAGAGGGAGAGAAGAAGGG	AGG	6	12	10	0	0	14.9452	7.2417e-13	1.16358e-12	0.00244499	ACTR8.7	GAGAACGGAAAGGAGAAGGGNGG
chr11	117071575	117071594	20	*	117071591	117071591	1	sense	AAGAAGGGGAAGAAGAAGGG	AGG	4	15	5	1	0	9.19706	6.6879e-12	1.06865e-11	0	ACTR8.7	GAGAACGGAAAGGAGAAGGGNGG
chr11	118314185	118314204	20	*	118314187	118314187	1	antisense	GGGAAGGGAAAGGAAAAGGC	AGG	4	16	10	0	0	19.5437	5.57353e-18	1.01584e-17	0	ACTR8.7	GAGAACGGAAAGGAGAAGGGNGG
chr11	118858317	118858336	20	*	118858333	118858333	1	sense	GGAGACGGGGAGGAGAAGGG	GAG	5	14	6	0	0	17.2445	2.26678e-15	3.8966e-15	0.00324675	ACTR8.7	GAGAACGGAAAGGAGAAGGGNGG
chr11	119677481	119677500	20	*	119677497	119677497	1	sense	GAGAAAGGAGAGGAGGAGGG	AGG	3	49	27	0	0	57.4816	2.2407e-70	8.35004e-70	0	ACTR8.7	GAGAACGGAAAGGAGAAGGGNGG
chr11	120495975	120495994	20	*	120495977	120495977	1	antisense	AGGAGAGGAGAGGAGAAGGG	AGG	5	8	3	0	0	10.3467	3.10739e-08	4.1965e-08	0.00470588	ACTR8.7	GAGAACGGAAAGGAGAAGGGNGG
chr11	121800531	121800550	20	*	121800547	121800547	1	sense	GAGACAGGAAAGGAGGAAGG	AGG	4	52	31	0	0	60.9305	9.89987e-76	3.92901e-75	0	ACTR8.7	GAGAACGGAAAGGAGAAGGGNGG
chr11	122230660	122230679	20	*	122230662	122230662	1	antisense	AAGGAAGGAAAGAAGAAGGA	AGG	5	15	4	0	0	18.3941	1.15641e-16	2.04433e-16	0.0033557	ACTR8.7	GAGAACGGAAAGGAGAAGGGNGG
chr11	123477646	123477665	20	*	123477648	123477648	1	antisense	GAGAAGGGAAAGGGGAAGGG	AGG	2	85	67	0	0	98.8684	1.08152e-138	7.27505e-138	0	ACTR8.7	GAGAACGGAAAGGAGAAGGGNGG
chr11	124862933	124862952	20	*	124862949	124862949	1	sense	GAGAATGGGAAGGAAAAGGG	AGG	3	165	66	0	0	190.839	2.15657138027739e-311	5.43421756538148e-310	0	ACTR8.7	GAGAACGGAAAGGAGAAGGGNGG
chr11	125157244	125157263	20	*	125157260	125157260	1	sense	GAGATTGGGAAGGAGAAGGT	AGG	4	18	12	1	0	10.9215	5.07172e-15	8.67604e-15	0	ACTR8.7	GAGAACGGAAAGGAGAAGGGNGG
chr11	125950481	125950500	20	*	125950497	125950497	1	sense	GGGAAGGGGAAGGGGAAGGG	AGG	4	4	3	0	0	5.74816	0.000287175	0.000310341	0.00549451	ACTR8.7	GAGAACGGAAAGGAGAAGGGNGG
chr11	126161224	126161243	20	*	126161240	126161240	1	sense	GGAAAGGGCATGGAGAACAG	TGG	7	75	43	0	0	87.372	6.34013e-119	3.65334e-118	0.00847458	ACTR8.7	GAGAACGGAAAGGAGAAGGGNGG
chr11	127807142	127807161	20	*	127807144	127807144	1	antisense	AGGAAAGGAGAGGAGAAGGA	AGG	5	29	4	0	0	34.489	6.9476e-37	1.78757e-36	0.00505051	ACTR8.7	GAGAACGGAAAGGAGAAGGGNGG
chr11	129328504	129328523	20	*	129328520	129328520	1	sense	GTGCCAGGAAAGGTGAAGGG	TGG	5	9	9	1	0	5.74816	2.26776e-06	2.83247e-06	0.00497512	ACTR8.7	GAGAACGGAAAGGAGAAGGGNGG
chr11	130300118	130300137	20	*	130300134	130300134	1	sense	GAGACAGAAAAGTAGAAGGG	TGG	4	7	6	0	0	9.19706	3.60258e-07	4.5516e-07	0.00307692	ACTR8.7	GAGAACGGAAAGGAGAAGGGNGG
chr11	130825018	130825037	20	*	130825020	130825020	1	antisense	GAGAATGGAAAGAAGAAAAG	GAG	4	10	7	0	0	12.646	1.75836e-10	2.6027e-10	0.00177936	ACTR8.7	GAGAACGGAAAGGAGAAGGGNGG
chr11	131812498	131812517	20	*	131812500	131812500	1	antisense	GGAGGAGGAAAGGAAAAAGG	AGG	7	132	73	0	0	152.901	1.62365e-237	2.261e-236	0	ACTR8.7	GAGAACGGAAAGGAGAAGGGNGG
chr11	131892123	131892142	20	*	131892125	131892125	1	antisense	GAGGAGGAAGAGGAGAAGGG	GAG	4	7	4	1	0	4.59853	8.51758e-05	9.60686e-05	0.00307692	ACTR8.7	GAGAACGGAAAGGAGAAGGGNGG
chr11	132126658	132126677	20	*	132126674	132126674	1	sense	AAGAAAGAAAAGGAGAAAGA	GGG	5	8	3	1	0	5.17334	1.45538e-05	1.73389e-05	0.00470588	ACTR8.7	GAGAACGGAAAGGAGAAGGGNGG
chr11	133250393	133250412	20	*	133250409	133250409	1	sense	AAAGAAGGAAAGAAGAAGGA	AGG	6	34	34	0	0	40.2371	7.61887e-45	2.17535e-44	0	ACTR8.7	GAGAACGGAAAGGAGAAGGGNGG
chr11	133706916	133706935	20	*	133706932	133706932	1	sense	GGGAAAGGGAAAGGAAAAGG	GGA	7	62	39	1	0	36.2134	3.49092e-75	1.37344e-74	0.00680272	ACTR8.7	GAGAACGGAAAGGAGAAGGGNGG
chr11	133706917	133706936	20	*	133706933	133706933	1	sense	GGAAAGGGAAAGGAAAAGGG	GAG	4	62	11	1	0	36.2134	3.49092e-75	1.37344e-74	0	ACTR8.7	GAGAACGGAAAGGAGAAGGGNGG
chr11	133707810	133707829	20	*	133707826	133707826	1	sense	GGGGAAGGAAAGGAGAGGGG	AAG	4	3	3	0	0	4.59853	0.002026	0.00209871	0.00536193	ACTR8.7	GAGAACGGAAAGGAGAAGGGNGG
chr11	134830623	134830642	20	*	134830625	134830625	1	antisense	AGGAAAGGAAAGGAAAAGGA	GAG	5	9	8	1	0	5.74816	2.26776e-06	2.83247e-06	0.00497512	ACTR8.7	GAGAACGGAAAGGAGAAGGGNGG
chr12	1038294	1038313	20	*	1038296	1038296	1	antisense	AAAGAAGGAAAGGAGATGGG	GAG	5	26	9	0	0	31.0401	2.85527e-32	6.76529e-32	0.00456621	ACTR8.7	GAGAACGGAAAGGAGAAGGGNGG
chr12	1102038	1102057	20	*	1102054	1102054	1	sense	CAGGTAGGAAAGGAAAAGGG	TGG	5	9	4	0	0	11.4963	2.4401e-09	3.44325e-09	0.00497512	ACTR8.7	GAGAACGGAAAGGAGAAGGGNGG
chr12	1125947	1125966	20	*	1125963	1125963	1	sense	GGAGACAGAAAGTAGAAAGG	TGG	6	27	8	0	0	32.1897	8.55547e-34	2.07673e-33	0	ACTR8.7	GAGAACGGAAAGGAGAAGGGNGG
chr12	1237290	1237309	20	*	1237292	1237292	1	antisense	GTAGAAGGAAAAGAGAAAGG	AAG	6	18	7	0	0	21.843	1.10474e-20	2.14924e-20	0.00302115	ACTR8.7	GAGAACGGAAAGGAGAAGGGNGG	bulge
chr12	2753581	2753600	20	*	2753597	2753597	1	sense	GAAGAAGAAAAGGGGAAGGT	GGG	6	10	7	2	0	4.21532	1.90806e-05	2.2664e-05	0.0021692	ACTR8.7	GAGAACGGAAAGGAGAAGGGNGG
chr12	4003918	4003937	20	*	4003920	4003920	1	antisense	GAAGAAGAAAAGGAGAAGGA	GGA	5	35	9	0	0	41.3868	1.79001e-46	5.18074e-46	0.00574713	ACTR8.7	GAGAACGGAAAGGAGAAGGGNGG
chr12	4484863	4484882	20	*	4484879	4484879	1	sense	GAGAAGGCTAGGGAGAAAGG	AGG	5	44	10	0	0	51.7334	1.2707e-61	4.27835e-61	0.00675676	ACTR8.7	GAGAACGGAAAGGAGAAGGGNGG
chr12	10631549	10631568	20	*	10631551	10631551	1	antisense	GAGGAAGGAAGGCAGAAAGG	AAG	5	18	17	0	0	21.843	1.10474e-20	2.14924e-20	0.0037037	ACTR8.7	GAGAACGGAAAGGAGAAGGGNGG
chr12	11589473	11589492	20	*	11589475	11589475	1	antisense	GAAGAAGGAAAGAAGAAAGG	GAG	5	61	36	1	0	35.6386	1.2848e-73	4.93855e-73	0.00943396	ACTR8.7	GAGAACGGAAAGGAGAAGGGNGG
chr12	11641032	11641051	20	*	11641034	11641034	1	antisense	GGGAAAGGAAAGGAGAGAGG	AGG	4	19	19	2	0	7.66421	9.13395e-13	1.46688e-12	0	ACTR8.7	GAGAACGGAAAGGAGAAGGGNGG
chr12	12832558	12832577	20	*	12832574	12832574	1	sense	GGGAAAGGAAAGGAGAAAGG	GGT	3	40	8	0	0	47.1349	8.70836e-55	2.75663e-54	0	ACTR8.7	GAGAACGGAAAGGAGAAGGGNGG
chr12	14170940	14170959	20	*	14170956	14170956	1	sense	GGAGAGAGGAAGGAGAAGGG	TGA	6	25	24	0	0	29.8904	9.20117e-31	2.12463e-30	0.0034965	ACTR8.7	GAGAACGGAAAGGAGAAGGGNGG
chr12	15088031	15088050	20	*	15088047	15088047	1	sense	GGAGAAGGAAAAGAGAAAGC	AGG	7	123	68	1	0	71.2772	1.08262e-180	9.87734e-180	0	ACTR8.7	GAGAACGGAAAGGAGAAGGGNGG
chr12	15244801	15244820	20	*	15244817	15244817	1	sense	AAGAAAGGAAAGGAGAGGAG	AGG	4	5	5	1	0	3.4489	0.00213061	0.0021878	0.00430416	ACTR8.7	GAGAACGGAAAGGAGAAGGGNGG
chr12	16606543	16606562	20	*	16606545	16606545	1	antisense	AGAGAAGGAAAGAAGAGGGG	AGG	7	240	235	0	0	277.061	0	0	0	ACTR8.7	GAGAACGGAAAGGAGAAGGGNGG	bulge
chr12	16606544	16606563	20	*	16606546	16606546	1	antisense	GAGAGAAGGAAAGAAGAGGG	GAG	7	240	3	0	0	277.061	0	0	0	ACTR8.7	GAGAACGGAAAGGAGAAGGGNGG	bulge
chr12	18099610	18099629	20	*	18099612	18099612	1	antisense	AAAGAAGGAAAGGGGAAGGA	AGG	6	14	7	0	0	17.2445	2.26678e-15	3.8966e-15	0.0026455	ACTR8.7	GAGAACGGAAAGGAGAAGGGNGG
chr12	18914356	18914375	20	*	18914358	18914358	1	antisense	GGACAAGGAAAGGAAAAGGA	AGG	6	69	31	1	0	40.2371	2.50509e-86	1.08657e-85	0	ACTR8.7	GAGAACGGAAAGGAGAAGGGNGG
chr12	20338402	20338421	20	*	20338404	20338404	1	antisense	GAGAGCGGAAAAGTGAAGGG	AGG	3	154	94	1	1	89.0965	7.74812e-240	1.10812e-238	0	ACTR8.7	GAGAACGGAAAGGAGAAGGGNGG
chr12	21513813	21513832	20	*	21513829	21513829	1	sense	GAGAAAGGAAAGGAGAAAGG	GAG	2	111	72	1	1	64.3794	1.19049e-158	9.37919e-158	0	ACTR8.7	GAGAACGGAAAGGAGAAGGGNGG
chr12	21872666	21872685	20	*	21872682	21872682	1	sense	GAGGATGGCAAGGAGAAGAG	AGG	4	19	6	0	0	22.9926	4.56705e-22	9.12548e-22	0	ACTR8.7	GAGAACGGAAAGGAGAAGGGNGG
chr12	23067157	23067176	20	*	23067159	23067159	1	antisense	GAGAAGGAAGAAGAGAAAGG	AGG	5	36	13	1	0	21.2682	4.82645e-37	1.27065e-36	0.00588235	ACTR8.7	GAGAACGGAAAGGAGAAGGGNGG
chr12	23112050	23112069	20	*	23112052	23112052	1	antisense	GAGAAAGGAAAAGAGAGGAG	AGG	4	6	3	1	0	4.02371	0.000450528	0.000481787	0.00447094	ACTR8.7	GAGAACGGAAAGGAGAAGGGNGG
chr12	26566023	26566042	20	*	26566039	26566039	1	sense	AGGAGAGGAAAGGAGAAGGA	GAG	5	28	5	0	0	33.3393	2.47826e-35	6.20053e-35	0.00480769	ACTR8.7	GAGAACGGAAAGGAGAAGGGNGG
chr12	26566269	26566288	20	*	26566285	26566285	1	sense	AGGAGAGGAGAGGAGAAGGG	AGG	5	20	11	0	0	24.1423	1.80252e-23	3.67331e-23	0.00392157	ACTR8.7	GAGAACGGAAAGGAGAAGGGNGG
chr12	26566392	26566411	20	*	26566408	26566408	1	sense	GGAGAAGGAAAGGAGAAGAG	AAG	5	8	7	0	0	10.3467	3.10739e-08	4.1965e-08	0.00470588	ACTR8.7	GAGAACGGAAAGGAGAAGGGNGG
chr12	26566403	26566422	20	*	26566419	26566419	1	sense	GGAGAAGAGAAGGAGAAGGA	GAG	7	60	28	1	0	35.0638	4.65478e-72	1.76149e-71	0.00653595	ACTR8.7	GAGAACGGAAAGGAGAAGGGNGG
chr12	28856415	28856434	20	*	28856431	28856431	1	sense	GAGAAGGGAAAGGAGAAGAA	GAG	3	54	23	0	0	63.2298	2.43061e-79	9.93201e-79	0	ACTR8.7	GAGAACGGAAAGGAGAAGGGNGG
chr12	29402646	29402665	20	*	29402662	29402662	1	sense	GAGAAAAGAAAGGAGAAGAG	GGA	3	132	46	1	1	76.4505	1.49132e-197	1.5274e-196	0	ACTR8.7	GAGAACGGAAAGGAGAAGGGNGG
chr12	31016465	31016484	20	*	31016481	31016481	1	sense	AGGAAAGGAAAGGAGAGGAG	AGG	5	6	3	0	0	8.04742	3.76622e-06	4.53117e-06	0.00606061	ACTR8.7	GAGAACGGAAAGGAGAAGGGNGG
chr12	31016480	31016499	20	*	31016496	31016496	1	sense	AGGAGAGGAAAGGAGAGGAG	AGG	6	11	4	0	0	13.7956	1.17063e-11	1.80336e-11	0.00232558	ACTR8.7	GAGAACGGAAAGGAGAAGGGNGG
chr12	39221879	39221898	20	*	39221881	39221881	1	antisense	GGAGAGGGAAAGGAGAAGGG	AGG	4	26	16	0	0	31.0401	2.85527e-32	6.76529e-32	0	ACTR8.7	GAGAACGGAAAGGAGAAGGGNGG
chr12	39457035	39457054	20	*	39457051	39457051	1	sense	GATGAAGGAAGGGAGAAGGG	AGG	4	12	5	0	0	14.9452	7.2417e-13	1.16358e-12	0	ACTR8.7	GAGAACGGAAAGGAGAAGGGNGG
chr12	40282142	40282161	20	*	40282144	40282144	1	antisense	GGGAAGAGAAAGGAGAAGGG	AGG	3	4	4	0	0	5.74816	0.000287175	0.000310341	0.00645161	ACTR8.7	GAGAACGGAAAGGAGAAGGGNGG
chr12	40716271	40716290	20	*	40716273	40716273	1	antisense	GAGGAAGGAAAGGAGGAGGG	AGG	3	104	60	0	0	120.711	1.40328e-177	1.26574e-176	0	ACTR8.7	GAGAACGGAAAGGAGAAGGGNGG
chr12	47822939	47822958	20	*	47822941	47822941	1	antisense	GGAGAGGAAAAGGAGAAGAG	AAG	6	45	9	0	0	52.8831	2.3508e-63	8.09523e-63	0	ACTR8.7	GAGAACGGAAAGGAGAAGGGNGG
chr12	48127241	48127260	20	*	48127243	48127243	1	antisense	AGGAACAGGAAGGGGAAGGG	GGG	5	35	18	0	0	41.3868	1.79001e-46	5.18074e-46	0.00574713	ACTR8.7	GAGAACGGAAAGGAGAAGGGNGG
chr12	48245793	48245812	20	*	48245795	48245795	1	antisense	AAGAAAAGAAAGGAGAAAGG	GGG	4	21	14	1	1	12.646	2.48528e-18	4.62802e-18	0	ACTR8.7	GAGAACGGAAAGGAGAAGGGNGG
chr12	48837826	48837845	20	*	48837828	48837828	1	antisense	GAGTTTGGAAAGGGGAAGGA	TGG	5	45	31	1	0	26.4415	1.41234e-49	4.22638e-49	0.00689655	ACTR8.7	GAGAACGGAAAGGAGAAGGGNGG
chr12	49468083	49468102	20	*	49468085	49468085	1	antisense	GAGAAGGAAAAGGAGAAGAG	AAG	3	34	3	1	0	20.1186	2.24784e-34	5.59318e-34	0	ACTR8.7	GAGAACGGAAAGGAGAAGGGNGG
chr12	49598620	49598639	20	*	49598622	49598622	1	antisense	CAGAAGGGAAAGGAGAAGGC	AGG	3	77	33	1	0	44.8357	1.99313e-99	9.79594e-99	0	ACTR8.7	GAGAACGGAAAGGAGAAGGGNGG
chr12	49631146	49631165	20	*	49631148	49631148	1	antisense	GGGAAAGGAAAGGAATAAGG	GAG	5	6	5	1	0	4.02371	0.000450528	0.000481787	0.00606061	ACTR8.7	GAGAACGGAAAGGAGAAGGGNGG
chr12	51370652	51370671	20	*	51370668	51370668	1	sense	AGAGACAGAAAGTAGAAGGG	TGG	6	91	33	0	0	105.766	8.53036e-151	6.19769e-150	0	ACTR8.7	GAGAACGGAAAGGAGAAGGGNGG	bulge
chr12	53166413	53166432	20	*	53166429	53166429	1	sense	GGAGACAGAAAGTAGAATGG	TGG	6	6	5	1	0	4.02371	0.000450528	0.000481787	0.00897666	ACTR8.7	GAGAACGGAAAGGAGAAGGGNGG
chr12	54008629	54008648	20	*	54008645	54008645	1	sense	GAAGAAGGAAAAGAGAAGCG	AGG	5	202	136	0	0	233.375	0	0	0	ACTR8.7	GAGAACGGAAAGGAGAAGGGNGG
chr12	54354907	54354926	20	*	54354909	54354909	1	antisense	ATAGATGGAAAGGAGAAAAG	AGG	7	85	31	1	0	49.4342	7.08326e-113	3.86415e-112	0.00990099	ACTR8.7	GAGAACGGAAAGGAGAAGGGNGG
chr12	54393626	54393645	20	*	54393628	54393628	1	antisense	GGAGATGAAAAGGAGAAGGA	AAG	6	54	33	0	0	63.2298	2.43061e-79	9.93201e-79	0	ACTR8.7	GAGAACGGAAAGGAGAAGGGNGG
chr12	55252952	55252971	20	*	55252954	55252954	1	antisense	TAGAAGAGAAAGGAGAAGGA	AGG	4	20	19	0	0	24.1423	1.80252e-23	3.67331e-23	0	ACTR8.7	GAGAACGGAAAGGAGAAGGGNGG
chr12	56221864	56221883	20	*	56221880	56221880	1	sense	GGGAAGGGAAAGGGGAAGGA	GGG	4	17	8	0	0	20.6934	2.54557e-19	4.76824e-19	0	ACTR8.7	GAGAACGGAAAGGAGAAGGGNGG
chr12	57244457	57244476	20	*	57244459	57244459	1	antisense	CCCAAGGGAAAGGAAAAGGG	GGG	5	8	3	0	0	10.3467	3.10739e-08	4.1965e-08	0.00470588	ACTR8.7	GAGAACGGAAAGGAGAAGGGNGG
chr12	57668899	57668918	20	*	57668901	57668901	1	antisense	GGAGAAGAGAAGGAGAAGGA	GAG	7	68	28	0	0	79.3246	2.0418e-105	1.05239e-104	0.0075188	ACTR8.7	GAGAACGGAAAGGAGAAGGGNGG
chr12	57886993	57887012	20	*	57887009	57887009	1	sense	GAGAACAGGGAAGAGAAGGA	GGG	5	39	26	1	0	22.9926	3.95995e-41	1.0895e-40	0.00628931	ACTR8.7	GAGAACGGAAAGGAGAAGGGNGG
chr12	60797737	60797756	20	*	60797739	60797739	1	antisense	GAGAAGGAGAAGGAGAAAGA	GGG	5	7	4	0	0	9.19706	3.60258e-07	4.5516e-07	0.00643777	ACTR8.7	GAGAACGGAAAGGAGAAGGGNGG
chr12	63764018	63764037	20	*	63764034	63764034	1	sense	GAGAACAGAAAAGAAGAAAG	GAG	6	25	18	0	0	29.8904	9.20117e-31	2.12463e-30	0.0034965	ACTR8.7	GAGAACGGAAAGGAGAAGGGNGG
chr12	64172444	64172463	20	*	64172460	64172460	1	sense	GAGGAAGGAAAAGAGGAGGG	AGG	4	20	5	0	0	24.1423	1.80252e-23	3.67331e-23	0	ACTR8.7	GAGAACGGAAAGGAGAAGGGNGG
chr12	64550338	64550357	20	*	64550354	64550354	1	sense	GAGAAAGAAAAGGAGAAGAG	AAG	3	39	6	1	0	22.9926	3.95995e-41	1.0895e-40	0	ACTR8.7	GAGAACGGAAAGGAGAAGGGNGG
chr12	66030579	66030598	20	*	66030581	66030581	1	antisense	GGAGAAGGAAAGGAGAGGGG	AAG	5	114	73	0	0	132.208	1.17469e-198	1.21487e-197	0	ACTR8.7	GAGAACGGAAAGGAGAAGGGNGG
chr12	70752721	70752740	20	*	70752723	70752723	1	antisense	GAGAAAGGATAAGAGAAGGG	GGA	3	31	11	2	0	12.2627	5.11865e-25	1.08926e-24	0	ACTR8.7	GAGAACGGAAAGGAGAAGGGNGG
chr12	70826107	70826126	20	*	70826123	70826123	1	sense	AGAGAGGGAAAGAAGAAGGG	AGA	6	28	4	0	0	33.3393	2.47826e-35	6.20053e-35	0	ACTR8.7	GAGAACGGAAAGGAGAAGGGNGG
chr12	71440842	71440861	20	*	71440844	71440844	1	antisense	AGGGAAGGAAGGAAGAAGGG	AGG	6	8	3	0	0	10.3467	3.10739e-08	4.1965e-08	0.0019685	ACTR8.7	GAGAACGGAAAGGAGAAGGGNGG
chr12	72009234	72009253	20	*	72009250	72009250	1	sense	GGGGAAGGGAAAGAGAAGAG	AGG	6	6	4	0	0	8.04742	3.76622e-06	4.53117e-06	0.00897666	ACTR8.7	GAGAACGGAAAGGAGAAGGGNGG
chr12	73548134	73548153	20	*	73548150	73548150	1	sense	GAGAAAGGAAGGGAGAGAGG	GGG	4	10	10	1	0	6.32298	3.24685e-07	4.30788e-07	0.00177936	ACTR8.7	GAGAACGGAAAGGAGAAGGGNGG
chr12	76283157	76283176	20	*	76283159	76283159	1	antisense	AAGAATGAAAAGGAGAAGGA	GGA	4	27	5	0	0	32.1897	8.55547e-34	2.07673e-33	0	ACTR8.7	GAGAACGGAAAGGAGAAGGGNGG
chr12	78727149	78727168	20	*	78727151	78727151	1	antisense	CAGATGGCAAAGGAGAAATG	TGG	6	11	9	0	0	13.7956	1.17063e-11	1.80336e-11	0.00232558	ACTR8.7	GAGAACGGAAAGGAGAAGGGNGG
chr12	79285891	79285910	20	*	79285907	79285907	1	sense	AAGAAGGGAAAGGAAAAAGG	AGG	4	33	28	0	0	39.0875	3.15532e-43	8.89709e-43	0	ACTR8.7	GAGAACGGAAAGGAGAAGGGNGG
chr12	79521368	79521387	20	*	79521384	79521384	1	sense	AGAGAAGGAAAGGAGAGGGG	AGG	6	179	178	1	1	103.467	1.63291e-289	3.3234e-288	0	ACTR8.7	GAGAACGGAAAGGAGAAGGGNGG	bulge
chr12	84951421	84951440	20	*	84951423	84951423	1	antisense	AAGAAAAGAAAGGAGAAAGG	GAG	4	28	10	0	0	33.3393	2.47826e-35	6.20053e-35	0	ACTR8.7	GAGAACGGAAAGGAGAAGGGNGG
chr12	86184646	86184665	20	*	86184648	86184648	1	antisense	GAGAAAGGAAAGGAGAATGG	AAG	2	27	25	0	0	32.1897	8.55547e-34	2.07673e-33	0	ACTR8.7	GAGAACGGAAAGGAGAAGGGNGG
chr12	89801228	89801247	20	*	89801244	89801244	1	sense	GAGAAGGAAAGGAAGAAAGG	GAG	5	9	6	0	0	11.4963	2.4401e-09	3.44325e-09	0.00497512	ACTR8.7	GAGAACGGAAAGGAGAAGGGNGG
chr12	90361525	90361544	20	*	90361527	90361527	1	antisense	GAGGAAGAAAAAGAGAAGGG	GAG	4	14	7	0	0	17.2445	2.26678e-15	3.8966e-15	0	ACTR8.7	GAGAACGGAAAGGAGAAGGGNGG
chr12	91076591	91076610	20	*	91076607	91076607	1	sense	GAGAAGGAGACGGAGAAGGG	AGG	4	20	7	1	0	12.0711	3.29683e-17	5.97797e-17	0	ACTR8.7	GAGAACGGAAAGGAGAAGGGNGG
chr12	92752657	92752676	20	*	92752673	92752673	1	sense	GGAGAATGAAAGGAGAATGG	AAG	6	93	54	2	0	36.0218	2.741e-110	1.46509e-109	0	ACTR8.7	GAGAACGGAAAGGAGAAGGGNGG	bulge
chr12	94177577	94177596	20	*	94177593	94177593	1	sense	AGGAAAGGAAAGGAGAAAGG	AAG	4	16	7	0	0	19.5437	5.57353e-18	1.01584e-17	0	ACTR8.7	GAGAACGGAAAGGAGAAGGGNGG
chr12	94740749	94740768	20	*	94740765	94740765	1	sense	GAGAAAAGAAAAGAAAAGGA	AGG	5	5	4	0	0	6.89779	3.5091e-05	3.9962e-05	0.00929368	ACTR8.7	GAGAACGGAAAGGAGAAGGGNGG
chr12	94966085	94966104	20	*	94966101	94966101	1	sense	AGGAAAGGAAAGGAGAGGGG	AGG	4	57	34	0	0	66.6787	8.1949e-85	3.49715e-84	0	ACTR8.7	GAGAACGGAAAGGAGAAGGGNGG
chr12	95662205	95662224	20	*	95662207	95662207	1	antisense	GAAGAACAGAAGGAGAGGGG	AGG	7	60	48	0	0	70.1276	2.37513e-90	1.06965e-89	0.00653595	ACTR8.7	GAGAACGGAAAGGAGAAGGGNGG	bulge
chr12	97414452	97414471	20	*	97414454	97414454	1	antisense	AAAGAAGGAAAGGAGAAAGG	GAG	5	51	18	0	0	59.7809	6.1477e-74	2.38036e-73	0.00769231	ACTR8.7	GAGAACGGAAAGGAGAAGGGNGG
chr12	97637425	97637444	20	*	97637427	97637427	1	antisense	AAGAATGAAAAGAAGAAGGA	AGG	5	12	9	0	0	14.9452	7.2417e-13	1.16358e-12	0.00297619	ACTR8.7	GAGAACGGAAAGGAGAAGGGNGG
chr12	98049979	98049998	20	*	98049981	98049981	1	antisense	AAGAAAGAAAGGAAGAAGGG	AGG	5	44	15	1	1	25.8667	3.81869e-48	1.1395e-47	0.00675676	ACTR8.7	GAGAACGGAAAGGAGAAGGGNGG
chr12	99964406	99964425	20	*	99964408	99964408	1	antisense	GAGAAGGGAAATGAGAAGGA	AGG	3	64	37	0	0	74.7261	7.85429e-98	3.78987e-97	0	ACTR8.7	GAGAACGGAAAGGAGAAGGGNGG
chr12	102339842	102339861	20	*	102339844	102339844	1	antisense	AAGAAAGGAAGGGAGAAGGG	AAG	3	94	29	0	0	109.215	6.54693e-157	5.03305e-156	0	ACTR8.7	GAGAACGGAAAGGAGAAGGGNGG
chr12	102704204	102704223	20	*	102704206	102704206	1	antisense	GGAGAAGGGAAGGAGAAGGG	AAG	5	10	6	0	0	12.646	1.75836e-10	2.6027e-10	0.00539084	ACTR8.7	GAGAACGGAAAGGAGAAGGGNGG
chr12	102778150	102778169	20	*	102778152	102778152	1	antisense	GAGAAAGAGAAGGAGAAGGG	AGG	3	91	37	0	0	105.766	8.53036e-151	6.19769e-150	0	ACTR8.7	GAGAACGGAAAGGAGAAGGGNGG
chr12	103680086	103680105	20	*	103680102	103680102	1	sense	AGAGACAGAAAGGAGAATGG	TGG	6	68	52	0	0	79.3246	2.0418e-105	1.05239e-104	0	ACTR8.7	GAGAACGGAAAGGAGAAGGGNGG	bulge
chr12	104893820	104893839	20	*	104893836	104893836	1	sense	GGAGACAGAAAGTAGAAGGA	TGG	6	18	4	0	0	21.843	1.10474e-20	2.14924e-20	0.00302115	ACTR8.7	GAGAACGGAAAGGAGAAGGGNGG
chr12	105506922	105506941	20	*	105506938	105506938	1	sense	GAGAAAGGAAGGGAGAAGGA	AAG	3	78	51	0	0	90.8209	8.46106e-125	5.04012e-124	0	ACTR8.7	GAGAACGGAAAGGAGAAGGGNGG
chr12	105926568	105926587	20	*	105926570	105926570	1	antisense	GGAGATGGAAAGTAGAAGGA	AGG	6	82	22	0	0	95.4195	1.04545e-132	6.70569e-132	0	ACTR8.7	GAGAACGGAAAGGAGAAGGGNGG
chr12	106048822	106048841	20	*	106048838	106048838	1	sense	AGGGAGGGAAAGGAGAGGGG	AGG	5	9	6	0	0	11.4963	2.4401e-09	3.44325e-09	0.00497512	ACTR8.7	GAGAACGGAAAGGAGAAGGGNGG
chr12	107388270	107388289	20	*	107388272	107388272	1	antisense	GGAGAAAGAAAGAAGAAGGG	CCG	6	7	7	1	0	4.59853	8.51758e-05	9.60686e-05	0.00754717	ACTR8.7	GAGAACGGAAAGGAGAAGGGNGG
chr12	107849256	107849275	20	*	107849258	107849258	1	antisense	GAGAGACAAAGAGAGAAGGG	AGG	6	6	4	0	0	8.04742	3.76622e-06	4.53117e-06	0.00897666	ACTR8.7	GAGAACGGAAAGGAGAAGGGNGG
chr12	108253501	108253520	20	*	108253503	108253503	1	antisense	GAGAAGAGAGAAGAGAAGGA	GGG	5	5	4	0	0	6.89779	3.5091e-05	3.9962e-05	0.00929368	ACTR8.7	GAGAACGGAAAGGAGAAGGGNGG
chr12	109822167	109822186	20	*	109822183	109822183	1	sense	GGAGAAGGAAAGCAGAAGAG	ATG	6	28	4	0	0	33.3393	2.47826e-35	6.20053e-35	0	ACTR8.7	GAGAACGGAAAGGAGAAGGGNGG
chr12	109852868	109852887	20	*	109852884	109852884	1	sense	TGGAAGGGAAAGGAAAAGGG	AGG	4	51	21	1	0	29.8904	2.35883e-58	7.73688e-58	0	ACTR8.7	GAGAACGGAAAGGAGAAGGGNGG
chr12	110090835	110090854	20	*	110090851	110090851	1	sense	GAAAAAGGAAAGGAGAAAGA	AGG	4	26	13	0	0	31.0401	2.85527e-32	6.76529e-32	0	ACTR8.7	GAGAACGGAAAGGAGAAGGGNGG
chr12	112113546	112113565	20	*	112113562	112113562	1	sense	GAGAAGGAAAAGGAGAAGAG	AAG	3	21	15	1	0	12.646	2.48528e-18	4.62802e-18	0	ACTR8.7	GAGAACGGAAAGGAGAAGGGNGG
chr12	112691357	112691376	20	*	112691373	112691373	1	sense	GAGGACTGAAAGGAGAAGTG	GGG	3	48	28	0	0	56.332	1.31419e-68	4.79605e-68	0	ACTR8.7	GAGAACGGAAAGGAGAAGGGNGG
chr12	112798654	112798673	20	*	112798656	112798656	1	antisense	AGAGACGGAAAGGGGAAAGG	GGG	6	126	61	1	0	73.0016	2.782e-186	2.66853e-185	0	ACTR8.7	GAGAACGGAAAGGAGAAGGGNGG
chr12	113045160	113045179	20	*	113045176	113045176	1	sense	GAGAAAGGAAAGAAGAAAGG	AGG	3	178	146	1	0	102.892	1.69901e-287	3.37148e-286	0	ACTR8.7	GAGAACGGAAAGGAGAAGGGNGG
chr12	113603227	113603246	20	*	113603229	113603229	1	antisense	AGAAAGAGAAAGGAGAAGGA	AGG	6	11	3	0	0	13.7956	1.17063e-11	1.80336e-11	0.00232558	ACTR8.7	GAGAACGGAAAGGAGAAGGGNGG
chr12	114005729	114005748	20	*	114005745	114005745	1	sense	AGGAAGGGGAAGGAGAAGGG	AGG	4	14	3	0	0	17.2445	2.26678e-15	3.8966e-15	0	ACTR8.7	GAGAACGGAAAGGAGAAGGGNGG
chr12	114221078	114221097	20	*	114221094	114221094	1	sense	AAGGAAGGAAGGGAGAAAGG	AGG	5	6	4	0	0	8.04742	3.76622e-06	4.53117e-06	0.00606061	ACTR8.7	GAGAACGGAAAGGAGAAGGGNGG
chr12	114305991	114306010	20	*	114306007	114306007	1	sense	AGGGAAGAAAAGGAGAAGGG	TAG	5	23	16	1	1	13.7956	1.24619e-20	2.40235e-20	0.00420168	ACTR8.7	GAGAACGGAAAGGAGAAGGGNGG
chr12	115423185	115423204	20	*	115423201	115423201	1	sense	GAGAAAGGAAAGAAGGAGGG	AGG	3	71	68	0	0	82.7735	3.59916e-111	1.92704e-110	0	ACTR8.7	GAGAACGGAAAGGAGAAGGGNGG
chr12	116474199	116474218	20	*	116474201	116474201	1	antisense	AGGAAAGGAAAGGAGAGGGG	AGG	4	99	98	0	0	114.963	3.42837e-167	2.87205e-166	0	ACTR8.7	GAGAACGGAAAGGAGAAGGGNGG
chr12	116737422	116737441	20	*	116737438	116737438	1	sense	GAGGACGGAAGGAGGAAGGG	AAG	4	3	3	0	0	4.59853	0.002026	0.00209871	0.00536193	ACTR8.7	GAGAACGGAAAGGAGAAGGGNGG
chr12	117475121	117475140	20	*	117475123	117475123	1	antisense	GAGAATGGAATGAAGAAGGA	GAG	4	54	38	0	0	63.2298	2.43061e-79	9.93201e-79	0	ACTR8.7	GAGAACGGAAAGGAGAAGGGNGG
chr12	118072536	118072555	20	*	118072552	118072552	1	sense	GAGAAGAGAAAGGAAAAGGG	AGA	3	16	9	0	0	19.5437	5.57353e-18	1.01584e-17	0	ACTR8.7	GAGAACGGAAAGGAGAAGGGNGG
chr12	118757243	118757262	20	*	118757259	118757259	1	sense	AAGGAAGGAAAGAAGAAGGG	AGA	4	11	6	0	0	13.7956	1.17063e-11	1.80336e-11	0	ACTR8.7	GAGAACGGAAAGGAGAAGGGNGG
chr12	119772920	119772939	20	*	119772936	119772936	1	sense	GAGAAGGAAAAGGAGATAGG	TGG	4	155	137	0	0	179.343	1.11527e-288	2.24113e-287	0	ACTR8.7	GAGAACGGAAAGGAGAAGGGNGG
chr12	121470280	121470299	20	*	121470296	121470296	1	sense	AAGAGCGGAAAGGAAAAGTG	CGG	4	98	35	1	0	56.9068	2.13318e-135	1.40225e-134	0	ACTR8.7	GAGAACGGAAAGGAGAAGGGNGG
chr12	121924983	121925002	20	*	121924985	121924985	1	antisense	GAAAAGGGAAAGGAGAGGGG	AGG	3	69	60	0	0	80.4742	2.50104e-107	1.31036e-106	0	ACTR8.7	GAGAACGGAAAGGAGAAGGGNGG
chr12	124615193	124615212	20	*	124615195	124615195	1	antisense	AGACACAGAAAGGAGAAGAG	GGG	6	6	4	1	0	4.02371	0.000450528	0.000481787	0.00897666	ACTR8.7	GAGAACGGAAAGGAGAAGGGNGG
chr12	125313485	125313504	20	*	125313487	125313487	1	antisense	AGAAAGGGAAGGAGGAAGGG	AGG	7	81	11	0	0	94.2698	1.00971e-130	6.31071e-130	0.00943396	ACTR8.7	GAGAACGGAAAGGAGAAGGGNGG	bulge
chr12	125313486	125313505	20	*	125313488	125313488	1	antisense	GAGAAAGGGAAGGAGGAAGG	GAG	4	81	70	0	0	94.2698	1.00971e-130	6.31071e-130	0	ACTR8.7	GAGAACGGAAAGGAGAAGGGNGG
chr12	125521250	125521269	20	*	125521252	125521252	1	antisense	GAGAATGAGAAAGAGAAGGA	GGG	5	38	21	1	0	22.4178	9.34242e-40	2.52659e-39	0.00609756	ACTR8.7	GAGAACGGAAAGGAGAAGGGNGG
chr12	128767350	128767369	20	*	128767366	128767366	1	sense	AGGAAAGGAAAGGAGAAAGG	AGG	4	98	43	4	0	22.7627	1.00298e-96	4.82493e-96	0	ACTR8.7	GAGAACGGAAAGGAGAAGGGNGG
chr12	129263638	129263657	20	*	129263654	129263654	1	sense	GAGGGAGGAAGGGAGAAGGG	AGG	4	99	32	1	0	57.4816	3.67368e-137	2.44527e-136	0	ACTR8.7	GAGAACGGAAAGGAGAAGGGNGG
chr12	129269371	129269390	20	*	129269373	129269373	1	antisense	GAGAAGGCAAAGGGGAAGGG	AGG	3	125	76	0	0	144.854	2.8518e-222	3.5369e-221	0	ACTR8.7	GAGAACGGAAAGGAGAAGGGNGG
chr13	18981041	18981060	20	*	18981057	18981057	1	sense	GAGAAAGGAAGGGAGATGGG	AGG	3	127	125	0	0	147.153	1.30663e-226	1.65942e-225	0	ACTR8.7	GAGAACGGAAAGGAGAAGGGNGG
chr13	19081635	19081654	20	*	19081637	19081637	1	antisense	AAGAAAGGAAAGGAAGAAGG	GAA	5	9	3	0	0	11.4963	2.4401e-09	3.44325e-09	0.00497512	ACTR8.7	GAGAACGGAAAGGAGAAGGGNGG
chr13	20132937	20132956	20	*	20132939	20132939	1	antisense	TAGAACAGAAAGCAGAATGG	TGG	4	39	35	0	0	45.9853	4.20686e-53	1.30693e-52	0	ACTR8.7	GAGAACGGAAAGGAGAAGGGNGG
chr13	20162930	20162949	20	*	20162946	20162946	1	sense	AGAGACGGAAAGTAGAAGTG	TGG	6	22	4	1	0	13.2208	1.79594e-19	3.43501e-19	0.00324675	ACTR8.7	GAGAACGGAAAGGAGAAGGGNGG	bulge
chr13	20879308	20879327	20	*	20879324	20879324	1	sense	AGAAAAAGAAGGGAGAAGGG	AGG	6	8	4	1	0	5.17334	1.45538e-05	1.73389e-05	0.0019685	ACTR8.7	GAGAACGGAAAGGAGAAGGGNGG
chr13	25758996	25759015	20	*	25759012	25759012	1	sense	GAGAAAGGAAAGAAGGAAGG	GGG	4	136	49	0	0	157.5	2.67728e-246	4.0286e-245	0	ACTR8.7	GAGAACGGAAAGGAGAAGGGNGG
chr13	26504975	26504994	20	*	26504991	26504991	1	sense	AGAAAAGGAAAGGAGAAGGT	GGT	5	57	20	0	0	66.6787	8.1949e-85	3.49715e-84	0.00862069	ACTR8.7	GAGAACGGAAAGGAGAAGGGNGG
chr13	26562893	26562912	20	*	26562895	26562895	1	antisense	GAGAAAAGAAAAGAAAAGGG	AGG	4	50	35	0	0	58.6312	3.74699e-72	1.42135e-71	0	ACTR8.7	GAGAACGGAAAGGAGAAGGGNGG
chr13	27266178	27266197	20	*	27266180	27266180	1	antisense	GAGGAAGGAAAGGGGAAGGG	AGG	3	50	10	0	0	58.6312	3.74699e-72	1.42135e-71	0	ACTR8.7	GAGAACGGAAAGGAGAAGGGNGG
chr13	27414844	27414863	20	*	27414860	27414860	1	sense	GAGAAGGGAGAGGAGAAAGG	AGA	3	22	6	1	0	13.2208	1.79594e-19	3.43501e-19	0	ACTR8.7	GAGAACGGAAAGGAGAAGGGNGG
chr13	27621246	27621265	20	*	27621262	27621262	1	sense	TAGGACGGAAAGGATAAGGT	GGG	4	10	9	0	0	12.646	1.75836e-10	2.6027e-10	0.00177936	ACTR8.7	GAGAACGGAAAGGAGAAGGGNGG
chr13	28982837	28982856	20	*	28982853	28982853	1	sense	ATAGACGAAAAGTAGAAGGG	TGG	6	12	9	0	0	14.9452	7.2417e-13	1.16358e-12	0.00244499	ACTR8.7	GAGAACGGAAAGGAGAAGGGNGG
chr13	30998409	30998428	20	*	30998425	30998425	1	sense	GAAGAAGAAAAGGAGAAAGA	GAG	6	7	4	0	0	9.19706	3.60258e-07	4.5516e-07	0.00754717	ACTR8.7	GAGAACGGAAAGGAGAAGGGNGG
chr13	31467529	31467548	20	*	31467531	31467531	1	antisense	AAGGAAGGAAGGGAGAAGGA	AGG	5	7	3	0	0	9.19706	3.60258e-07	4.5516e-07	0.00643777	ACTR8.7	GAGAACGGAAAGGAGAAGGGNGG
chr13	33556256	33556275	20	*	33556258	33556258	1	antisense	GAGAAAGGAAAAGAAAAGGG	AGG	3	49	47	0	0	57.4816	2.2407e-70	8.35004e-70	0	ACTR8.7	GAGAACGGAAAGGAGAAGGGNGG
chr13	33713372	33713391	20	*	33713374	33713374	1	antisense	GAGAAGGAGAAGGAGAAGGA	GGA	4	18	9	0	0	21.843	1.10474e-20	2.14924e-20	0	ACTR8.7	GAGAACGGAAAGGAGAAGGGNGG
chr13	33768640	33768659	20	*	33768642	33768642	1	antisense	AGAAACGGAAAGGAGAATGG	TGG	4	46	17	0	0	54.0327	4.25846e-65	1.50396e-64	0	ACTR8.7	GAGAACGGAAAGGAGAAGGGNGG
chr13	34824986	34825005	20	*	34824988	34824988	1	antisense	GAGAGTAGAAAGGAGAATGG	TGG	4	41	19	0	0	48.2845	1.76078e-56	5.64124e-56	0	ACTR8.7	GAGAACGGAAAGGAGAAGGGNGG
chr13	35851370	35851389	20	*	35851372	35851372	1	antisense	GAGGTAGGAAAGGAGAGAGG	AGG	5	6	5	0	0	8.04742	3.76622e-06	4.53117e-06	0.00606061	ACTR8.7	GAGAACGGAAAGGAGAAGGGNGG
chr13	37713681	37713700	20	*	37713697	37713697	1	sense	GGAAAAGAAAAGGAGAAGGT	GGA	5	9	3	1	0	5.74816	2.26776e-06	2.83247e-06	0.00497512	ACTR8.7	GAGAACGGAAAGGAGAAGGGNGG
chr13	39322720	39322739	20	*	39322736	39322736	1	sense	AAGAACAGAAAAAAGAAGGA	AGG	5	50	44	0	0	58.6312	3.74699e-72	1.42135e-71	0.0075188	ACTR8.7	GAGAACGGAAAGGAGAAGGGNGG
chr13	41857940	41857959	20	*	41857956	41857956	1	sense	TAGAACAAAAAGGAGAAAGG	CAG	4	17	10	0	0	20.6934	2.54557e-19	4.76824e-19	0	ACTR8.7	GAGAACGGAAAGGAGAAGGGNGG
chr13	43756499	43756518	20	*	43756515	43756515	1	sense	GAGAGAGGGAAAGGAGAGGG	GAG	7	55	14	0	0	64.3794	3.70821e-81	1.53702e-80	0.00609756	ACTR8.7	GAGAACGGAAAGGAGAAGGGNGG	bulge
chr13	43756500	43756519	20	*	43756516	43756516	1	sense	AGAGAGGGAAAGGAGAGGGG	AGG	6	55	41	0	0	64.3794	3.70821e-81	1.53702e-80	0	ACTR8.7	GAGAACGGAAAGGAGAAGGGNGG
chr13	44412366	44412385	20	*	44412368	44412368	1	antisense	AGGGAGGGAAAGGAGAAGGG	GGA	4	15	4	0	0	18.3941	1.15641e-16	2.04433e-16	0	ACTR8.7	GAGAACGGAAAGGAGAAGGGNGG
chr13	45250669	45250688	20	*	45250685	45250685	1	sense	GAGAATGGTAAGGAGAACTG	GAG	4	4	3	1	0	2.87408	0.00889078	0.00900709	0.00549451	ACTR8.7	GAGAACGGAAAGGAGAAGGGNGG
chr13	46727432	46727451	20	*	46727448	46727448	1	sense	CCAGAAGGAAAGGAGAATGG	GAG	6	19	10	0	0	22.9926	4.56705e-22	9.12548e-22	0.00308642	ACTR8.7	GAGAACGGAAAGGAGAAGGGNGG	bulge
chr13	47883507	47883526	20	*	47883523	47883523	1	sense	GAGATGCTAAGGGAGAACAG	AGG	7	45	26	0	0	52.8831	2.3508e-63	8.09523e-63	0.0049505	ACTR8.7	GAGAACGGAAAGGAGAAGGGNGG
chr13	48162064	48162083	20	*	48162066	48162066	1	antisense	GAGAGAGGAAAGGAAAAAGG	AGG	4	139	56	0	0	160.948	6.4208e-253	1.03482e-251	0	ACTR8.7	GAGAACGGAAAGGAGAAGGGNGG
chr13	48552219	48552238	20	*	48552235	48552235	1	sense	GAGAAAAGAAAGGGAGAAGG	ATG	6	33	16	2	1	13.0292	2.91571e-27	6.41094e-27	0	ACTR8.7	GAGAACGGAAAGGAGAAGGGNGG
chr13	48881451	48881470	20	*	48881467	48881467	1	sense	GAGAAGAGAAAGGAGAATGG	AGA	3	46	29	1	0	27.0164	5.11489e-51	1.55108e-50	0	ACTR8.7	GAGAACGGAAAGGAGAAGGGNGG
chr13	51455947	51455966	20	*	51455949	51455949	1	antisense	GAAGAAAGGAAAGAGAAGGG	GGA	6	11	3	0	0	13.7956	1.17063e-11	1.80336e-11	0.00232558	ACTR8.7	GAGAACGGAAAGGAGAAGGGNGG	bulge
chr13	51887377	51887396	20	*	51887393	51887393	1	sense	AAGATGGCAAAGGAGAACCA	AGG	7	59	48	1	0	34.489	1.65966e-70	6.2508e-70	0.00649351	ACTR8.7	GAGAACGGAAAGGAGAAGGGNGG
chr13	53996204	53996223	20	*	53996220	53996220	1	sense	AAGAAAGAAAAGGAGAAGGG	AAG	3	33	23	0	0	39.0875	3.15532e-43	8.89709e-43	0	ACTR8.7	GAGAACGGAAAGGAGAAGGGNGG
chr13	57360533	57360552	20	*	57360549	57360549	1	sense	GAGAAAGAAAAGGAAAAGGA	AGG	4	9	4	0	0	11.4963	2.4401e-09	3.44325e-09	0.00168634	ACTR8.7	GAGAACGGAAAGGAGAAGGGNGG
chr13	59232893	59232912	20	*	59232909	59232909	1	sense	GAAGAAGAAAAGGAGAAGAG	AAG	5	8	4	1	0	5.17334	1.45538e-05	1.73389e-05	0.00470588	ACTR8.7	GAGAACGGAAAGGAGAAGGGNGG
chr13	59745205	59745224	20	*	59745221	59745221	1	sense	GAGAAGGCAAAAGAGAAGGG	AGA	3	7	4	0	0	9.19706	3.60258e-07	4.5516e-07	0	ACTR8.7	GAGAACGGAAAGGAGAAGGGNGG
chr13	60138765	60138784	20	*	60138781	60138781	1	sense	GAGAAGGAGAAGGAGAAGAA	GGG	5	10	3	0	0	12.646	1.75836e-10	2.6027e-10	0.00539084	ACTR8.7	GAGAACGGAAAGGAGAAGGGNGG
chr13	70702285	70702304	20	*	70702301	70702301	1	sense	GAGAAAGGAAAAGAGAAAGG	AAG	3	27	27	0	0	32.1897	8.55547e-34	2.07673e-33	0	ACTR8.7	GAGAACGGAAAGGAGAAGGGNGG
chr13	71866891	71866910	20	*	71866907	71866907	1	sense	GAGAACGAGAAGGAGAAAGG	GAG	3	72	43	0	0	83.9231	4.23e-113	2.33164e-112	0	ACTR8.7	GAGAACGGAAAGGAGAAGGGNGG
chr13	72003032	72003051	20	*	72003034	72003034	1	antisense	AAAGAAGGAAAGGAGACGAG	AGG	6	54	48	1	1	31.6149	7.45426e-63	2.54761e-62	0	ACTR8.7	GAGAACGGAAAGGAGAAGGGNGG
chr13	74458473	74458492	20	*	74458475	74458475	1	antisense	AAGAAGAGAAAGGAAAAGGG	AAG	4	20	6	0	0	24.1423	1.80252e-23	3.67331e-23	0	ACTR8.7	GAGAACGGAAAGGAGAAGGGNGG
chr13	77563246	77563265	20	*	77563248	77563248	1	antisense	GAAAATGAAAAGGAGAAAGT	GGG	5	5	5	0	0	6.89779	3.5091e-05	3.9962e-05	0.00929368	ACTR8.7	GAGAACGGAAAGGAGAAGGGNGG
chr13	78066090	78066109	20	*	78066106	78066106	1	sense	AGAAAGAGAAAAGAGAAGGG	AGG	6	13	6	0	0	16.0948	4.1835e-14	6.96155e-14	0.00253807	ACTR8.7	GAGAACGGAAAGGAGAAGGGNGG
chr13	78096397	78096416	20	*	78096413	78096413	1	sense	TAGAACAAAAAGGAGAAGGA	AGG	4	104	37	0	0	120.711	1.40328e-177	1.26574e-176	0	ACTR8.7	GAGAACGGAAAGGAGAAGGGNGG
chr13	80420455	80420474	20	*	80420457	80420457	1	antisense	GAGAAGGGAGAAGAGAAGGG	GGG	3	43	42	0	0	50.5838	6.72264e-60	2.21185e-59	0	ACTR8.7	GAGAACGGAAAGGAGAAGGGNGG
chr13	80860636	80860655	20	*	80860638	80860638	1	antisense	AGAAAAGGGAAGGAGAAGGA	CGG	6	15	8	0	0	18.3941	1.15641e-16	2.04433e-16	0.00273224	ACTR8.7	GAGAACGGAAAGGAGAAGGGNGG
chr13	81851424	81851443	20	*	81851440	81851440	1	sense	GAAAACAGAAGGAAGAAGGG	AGG	4	51	31	0	0	59.7809	6.1477e-74	2.38036e-73	0	ACTR8.7	GAGAACGGAAAGGAGAAGGGNGG
chr13	83096249	83096268	20	*	83096265	83096265	1	sense	GAGAAAGGAAGGAAGAAGGG	AGG	3	48	48	0	0	56.332	1.31419e-68	4.79605e-68	0	ACTR8.7	GAGAACGGAAAGGAGAAGGGNGG
chr13	89497414	89497433	20	*	89497430	89497430	1	sense	GAAGAAAGAAAGGAAAAGGA	AGG	6	74	33	0	0	86.2224	5.61323e-117	3.17683e-116	0	ACTR8.7	GAGAACGGAAAGGAGAAGGGNGG
chr13	91863057	91863076	20	*	91863059	91863059	1	antisense	GAAAGAGGAAAGGAGAAGGA	AGG	4	28	13	0	0	33.3393	2.47826e-35	6.20053e-35	0	ACTR8.7	GAGAACGGAAAGGAGAAGGGNGG
chr13	94038765	94038784	20	*	94038781	94038781	1	sense	ATGAACAGAAAGTAGAAAGG	AGG	5	15	8	0	0	18.3941	1.15641e-16	2.04433e-16	0.0033557	ACTR8.7	GAGAACGGAAAGGAGAAGGGNGG
chr13	94741804	94741823	20	*	94741820	94741820	1	sense	GAGAAGGAGAAGGAGAAGGG	GAA	3	8	7	0	0	10.3467	3.10739e-08	4.1965e-08	0	ACTR8.7	GAGAACGGAAAGGAGAAGGGNGG
chr13	95325915	95325934	20	*	95325917	95325917	1	antisense	ATGAAAGGAAAGGAGAGGGG	AGG	4	14	13	0	0	17.2445	2.26678e-15	3.8966e-15	0	ACTR8.7	GAGAACGGAAAGGAGAAGGGNGG
chr13	95388568	95388587	20	*	95388570	95388570	1	antisense	AGAGACAGAAAGTAGAAGGG	TGG	6	63	5	0	0	73.5765	5.9607e-96	2.81625e-95	0	ACTR8.7	GAGAACGGAAAGGAGAAGGGNGG	bulge
chr13	97550234	97550253	20	*	97550250	97550250	1	sense	GAGAAAGAAAAGGAGGAAGG	GAG	4	21	20	0	0	25.2919	6.80592e-25	1.42444e-24	0	ACTR8.7	GAGAACGGAAAGGAGAAGGGNGG
chr13	97780489	97780508	20	*	97780505	97780505	1	sense	GAGAGAGAAAAGGAAGAAGG	GAG	6	95	58	1	0	55.1823	3.93291e-130	2.44843e-129	0	ACTR8.7	GAGAACGGAAAGGAGAAGGGNGG
chr13	98078241	98078260	20	*	98078243	98078243	1	antisense	GAAGAAGGAAAGGAAAAAGG	AAG	5	7	7	0	0	9.19706	3.60258e-07	4.5516e-07	0.00643777	ACTR8.7	GAGAACGGAAAGGAGAAGGGNGG
chr13	99280806	99280825	20	*	99280808	99280808	1	antisense	GAAGAAGGAAGGAAGAAGGG	AGG	5	149	10	0	0	172.445	3.50152e-275	6.46356e-274	0	ACTR8.7	GAGAACGGAAAGGAGAAGGGNGG
chr13	100876279	100876298	20	*	100876281	100876281	1	antisense	GAAGAAAGAAAGGAAAAAGG	AGG	6	16	10	1	0	9.77187	6.42819e-13	1.06079e-12	0.00280899	ACTR8.7	GAGAACGGAAAGGAGAAGGGNGG
chr13	102703221	102703240	20	*	102703223	102703223	1	antisense	GGGAGGGGAAAGGAGAAGGG	CAG	3	6	3	0	0	8.04742	3.76622e-06	4.53117e-06	0	ACTR8.7	GAGAACGGAAAGGAGAAGGGNGG
chr13	104762557	104762576	20	*	104762559	104762559	1	antisense	GAGTAAGGCAAGGAGAACAA	TGG	6	30	18	0	0	35.6386	1.88694e-38	5.01762e-38	0	ACTR8.7	GAGAACGGAAAGGAGAAGGGNGG
chr13	106008306	106008325	20	*	106008322	106008322	1	sense	GAGAGGAGAAAAGAGAAGAG	AGG	5	44	22	0	0	51.7334	1.2707e-61	4.27835e-61	0.00675676	ACTR8.7	GAGAACGGAAAGGAGAAGGGNGG
chr13	106572313	106572332	20	*	106572315	106572315	1	antisense	GAGAAGGGAATGGAGGAAGG	GAG	4	58	46	0	0	67.8283	1.18776e-86	5.16593e-86	0	ACTR8.7	GAGAACGGAAAGGAGAAGGGNGG
chr13	107252424	107252443	20	*	107252440	107252440	1	sense	GAGAGAGGAAAGGAGAAAGA	GAG	4	10	6	1	0	6.32298	3.24685e-07	4.30788e-07	0.00177936	ACTR8.7	GAGAACGGAAAGGAGAAGGGNGG
chr13	109758939	109758958	20	*	109758955	109758955	1	sense	GGGAAAGGGAAGGAGAAGGG	AGG	3	18	4	1	0	10.9215	5.07172e-15	8.67604e-15	0	ACTR8.7	GAGAACGGAAAGGAGAAGGGNGG
chr13	111115117	111115136	20	*	111115119	111115119	1	antisense	GGGAAGGGAAAGGGGAAGGG	GAG	3	20	10	0	0	24.1423	1.80252e-23	3.67331e-23	0	ACTR8.7	GAGAACGGAAAGGAGAAGGGNGG
chr13	111459640	111459659	20	*	111459656	111459656	1	sense	GAGAAAGAGAAAGAGAAGGG	GAG	4	7	6	0	0	9.19706	3.60258e-07	4.5516e-07	0.00307692	ACTR8.7	GAGAACGGAAAGGAGAAGGGNGG
chr13	112094974	112094993	20	*	112094976	112094976	1	antisense	AGGGAAGGGAAGGAGAAGGA	AGG	6	10	3	2	1	4.21532	1.90806e-05	2.2664e-05	0.0021692	ACTR8.7	GAGAACGGAAAGGAGAAGGGNGG
chr14	20495788	20495807	20	*	20495790	20495790	1	antisense	AAGAAAGGAAAGGAAAAGGA	AGG	4	68	43	1	0	39.6623	1.02274e-84	4.35864e-84	0	ACTR8.7	GAGAACGGAAAGGAGAAGGGNGG
chr14	20553334	20553353	20	*	20553350	20553350	1	sense	AGAGACAGAAAGGAGAATGG	TGG	6	99	48	1	1	57.4816	3.67368e-137	2.44527e-136	0	ACTR8.7	GAGAACGGAAAGGAGAAGGGNGG	bulge
chr14	20725977	20725996	20	*	20725993	20725993	1	sense	GGGAACGGGAAGGGGAAGGG	AAG	3	22	5	0	0	26.4415	2.46301e-26	5.28026e-26	0	ACTR8.7	GAGAACGGAAAGGAGAAGGGNGG
chr14	21108012	21108031	20	*	21108028	21108028	1	sense	GAGAAAGGAAAGGAGGAGGA	GGT	3	11	3	0	0	13.7956	1.17063e-11	1.80336e-11	0	ACTR8.7	GAGAACGGAAAGGAGAAGGGNGG
chr14	22798333	22798352	20	*	22798349	22798349	1	sense	GAGAAGGAGAAGGAGAACAA	GAG	6	13	9	0	0	16.0948	4.1835e-14	6.96155e-14	0.00253807	ACTR8.7	GAGAACGGAAAGGAGAAGGGNGG
chr14	22910501	22910520	20	*	22910517	22910517	1	sense	GGGAAAGGAAGGGAGAAGGA	GGG	4	161	32	1	0	93.1202	1.39208e-253	2.26659e-252	0	ACTR8.7	GAGAACGGAAAGGAGAAGGGNGG
chr14	24146677	24146696	20	*	24146679	24146679	1	antisense	GGGGGCGGAAAGAAGAAAGG	GGG	5	9	7	1	0	5.74816	2.26776e-06	2.83247e-06	0.00497512	ACTR8.7	GAGAACGGAAAGGAGAAGGGNGG
chr14	24350013	24350032	20	*	24350029	24350029	1	sense	GAGGAAGAAGGGAAGAAGGC	AGA	7	481	3	3	0	138.531	0	0	0	ACTR8.7	GAGAACGGAAAGGAGAAGGGNGG
chr14	24456478	24456497	20	*	24456480	24456480	1	antisense	GGAGAAGGAAAGGAGAAAAG	GGA	6	9	6	0	0	11.4963	2.4401e-09	3.44325e-09	0.00207469	ACTR8.7	GAGAACGGAAAGGAGAAGGGNGG
chr14	26987762	26987781	20	*	26987764	26987764	1	antisense	GAGAAAAGAAAGGAAAAGAG	AGG	4	260	155	2	0	100.018	0	0	0	ACTR8.7	GAGAACGGAAAGGAGAAGGGNGG
chr14	28140648	28140667	20	*	28140650	28140650	1	antisense	AGGGAAGGAAAGAAGAAGGA	AGG	6	29	28	0	0	34.489	6.9476e-37	1.78757e-36	0	ACTR8.7	GAGAACGGAAAGGAGAAGGGNGG
chr14	28410122	28410141	20	*	28410138	28410138	1	sense	GAGGAAGAGAAGGAAAAAGA	AGG	7	84	6	1	0	48.8594	3.5431e-111	1.92296e-110	0.00980392	ACTR8.7	GAGAACGGAAAGGAGAAGGGNGG
chr14	28410191	28410210	20	*	28410207	28410207	1	sense	GGAGAAGAAAAGGAAAAGGA	GAG	7	129	90	0	0	149.452	5.80457e-231	7.77617e-230	0	ACTR8.7	GAGAACGGAAAGGAGAAGGGNGG
chr14	30188685	30188704	20	*	30188701	30188701	1	sense	AGAAACAGAAAGTAGAAAGG	TGG	6	7	5	0	0	9.19706	3.60258e-07	4.5516e-07	0.00754717	ACTR8.7	GAGAACGGAAAGGAGAAGGGNGG
chr14	30242981	30243000	20	*	30242997	30242997	1	sense	GAGAAAGGAAAGGTGAAGAA	TGG	4	6	3	1	0	4.02371	0.000450528	0.000481787	0.00447094	ACTR8.7	GAGAACGGAAAGGAGAAGGGNGG
chr14	31605813	31605832	20	*	31605815	31605815	1	antisense	GAGACGAGAAAGGAGAAGGG	AGG	3	85	36	0	0	98.8684	1.08152e-138	7.27505e-138	0	ACTR8.7	GAGAACGGAAAGGAGAAGGGNGG
chr14	31605849	31605868	20	*	31605851	31605851	1	antisense	GAGACAAGGAAGGAGAAGGG	AGG	4	29	24	0	0	34.489	6.9476e-37	1.78757e-36	0	ACTR8.7	GAGAACGGAAAGGAGAAGGGNGG
chr14	31605896	31605915	20	*	31605898	31605898	1	antisense	GAGAGAAGGAAGGAGAAGGG	AGG	4	54	33	0	0	63.2298	2.43061e-79	9.93201e-79	0	ACTR8.7	GAGAACGGAAAGGAGAAGGGNGG
chr14	31825639	31825658	20	*	31825641	31825641	1	antisense	GAAAAAGGAAAGGAGAAAGA	GGG	4	160	75	0	0	185.091	5.29642e-300	1.20979e-298	0	ACTR8.7	GAGAACGGAAAGGAGAAGGGNGG
chr14	31888334	31888353	20	*	31888336	31888336	1	antisense	GAGAAAGAAAAAGAGAAGAA	AGG	5	15	5	0	0	18.3941	1.15641e-16	2.04433e-16	0.0033557	ACTR8.7	GAGAACGGAAAGGAGAAGGGNGG
chr14	31933044	31933063	20	*	31933046	31933046	1	antisense	GGAAAGGGAAAGGAGAATGA	TGG	5	45	13	0	0	52.8831	2.3508e-63	8.09523e-63	0.00689655	ACTR8.7	GAGAACGGAAAGGAGAAGGGNGG
chr14	32919707	32919726	20	*	32919723	32919723	1	sense	GAGAATGGAGTGGAGAAGGG	AAG	3	10	3	0	0	12.646	1.75836e-10	2.6027e-10	0	ACTR8.7	GAGAACGGAAAGGAGAAGGGNGG
chr14	33309207	33309226	20	*	33309223	33309223	1	sense	GAAAAAGGAAAAGAGAAGGC	AGG	4	7	5	1	0	4.59853	8.51758e-05	9.60686e-05	0.00307692	ACTR8.7	GAGAACGGAAAGGAGAAGGGNGG
chr14	34244400	34244419	20	*	34244416	34244416	1	sense	AAGGGAGGAAAGGAGAAGGG	GGA	4	7	4	0	0	9.19706	3.60258e-07	4.5516e-07	0.00307692	ACTR8.7	GAGAACGGAAAGGAGAAGGGNGG
chr14	34959337	34959356	20	*	34959339	34959339	1	antisense	AGAAATGGAAAAGAAAAGGG	GGG	6	43	37	2	0	16.8613	3.62664e-39	9.7913e-39	0	ACTR8.7	GAGAACGGAAAGGAGAAGGGNGG
chr14	35247309	35247328	20	*	35247311	35247311	1	antisense	GAGAAAGGAAGGGAGGAAGG	GAG	4	10	5	1	0	6.32298	3.24685e-07	4.30788e-07	0.00177936	ACTR8.7	GAGAACGGAAAGGAGAAGGGNGG
chr14	35420692	35420711	20	*	35420708	35420708	1	sense	GACTACAGAAGGGAGAAGGG	AGG	4	22	12	0	0	26.4415	2.46301e-26	5.28026e-26	0	ACTR8.7	GAGAACGGAAAGGAGAAGGGNGG
chr14	36073337	36073356	20	*	36073353	36073353	1	sense	GAAAGAGGAAAGGAGAAGGG	GGA	3	37	21	2	0	14.562	6.79639e-32	1.60674e-31	0	ACTR8.7	GAGAACGGAAAGGAGAAGGGNGG
chr14	38246265	38246284	20	*	38246281	38246281	1	sense	AAGAAGGGAAAGGAGAAGAG	TGG	3	159	148	0	0	183.941	9.86447e-298	2.20561e-296	0	ACTR8.7	GAGAACGGAAAGGAGAAGGGNGG
chr14	38754805	38754824	20	*	38754821	38754821	1	sense	GAGAATAGAAAGAAGAAGAG	AGA	4	20	4	1	0	12.0711	3.29683e-17	5.97797e-17	0	ACTR8.7	GAGAACGGAAAGGAGAAGGGNGG
chr14	48451320	48451339	20	*	48451322	48451322	1	antisense	AAGAAGGAAAAGGAGAAGAG	AGG	4	17	5	0	0	20.6934	2.54557e-19	4.76824e-19	0	ACTR8.7	GAGAACGGAAAGGAGAAGGGNGG
chr14	51050761	51050780	20	*	51050763	51050763	1	antisense	GAGAGGGAAAGGAAGAGGGG	TGG	6	7	7	1	0	4.59853	8.51758e-05	9.60686e-05	0.00754717	ACTR8.7	GAGAACGGAAAGGAGAAGGGNGG
chr14	51051970	51051989	20	*	51051986	51051986	1	sense	AAAGAAGGAAAAGAGAAGGG	AAG	5	162	121	1	1	93.695	1.47659e-255	2.44176e-254	0	ACTR8.7	GAGAACGGAAAGGAGAAGGGNGG
chr14	51172909	51172928	20	*	51172911	51172911	1	antisense	AAGAACAGAAAGTAGAATGG	TGG	4	26	11	1	0	15.52	3.31372e-24	6.91266e-24	0	ACTR8.7	GAGAACGGAAAGGAGAAGGGNGG
chr14	51208017	51208036	20	*	51208019	51208019	1	antisense	GAGGAGGGAAAGGAGAAGAA	GGG	4	44	14	0	0	51.7334	1.2707e-61	4.27835e-61	0	ACTR8.7	GAGAACGGAAAGGAGAAGGGNGG
chr14	53452009	53452028	20	*	53452011	53452011	1	antisense	AAGAAGGAAAGGAGGAAGGG	TGG	6	36	20	0	0	42.5364	4.09498e-48	1.19941e-47	0	ACTR8.7	GAGAACGGAAAGGAGAAGGGNGG	bulge
chr14	53452010	53452029	20	*	53452012	53452012	1	antisense	AAAGAAGGAAAGGAGGAAGG	GTG	6	36	10	0	0	42.5364	4.09498e-48	1.19941e-47	0	ACTR8.7	GAGAACGGAAAGGAGAAGGGNGG
chr14	55104234	55104253	20	*	55104250	55104250	1	sense	AGCAACAGAAAAGAGAAGGA	AGG	6	93	50	0	0	108.065	7.2262e-155	5.46267e-154	0	ACTR8.7	GAGAACGGAAAGGAGAAGGGNGG
chr14	56432240	56432259	20	*	56432242	56432242	1	antisense	AAGAAAGAAAGGGAGAAGGG	AGG	4	11	11	0	0	13.7956	1.17063e-11	1.80336e-11	0	ACTR8.7	GAGAACGGAAAGGAGAAGGGNGG
chr14	56930228	56930247	20	*	56930230	56930230	1	antisense	GAGAAAGGAAAGGAGAGAGG	GAG	3	6	6	0	0	8.04742	3.76622e-06	4.53117e-06	0	ACTR8.7	GAGAACGGAAAGGAGAAGGGNGG
chr14	65907246	65907265	20	*	65907262	65907262	1	sense	GGAGAAGGAAGGAAGAAAGG	AGG	7	49	29	0	0	57.4816	2.2407e-70	8.35004e-70	0.00540541	ACTR8.7	GAGAACGGAAAGGAGAAGGGNGG
chr14	65994047	65994066	20	*	65994049	65994049	1	antisense	GAGATAAGAAAATAGAAGGG	CGG	5	5	3	0	0	6.89779	3.5091e-05	3.9962e-05	0.00929368	ACTR8.7	GAGAACGGAAAGGAGAAGGGNGG
chr14	66445840	66445859	20	*	66445842	66445842	1	antisense	GGAGAGAGAAAGGAGAAAGG	TGG	6	32	20	1	0	18.9689	9.38461e-32	2.20223e-31	0	ACTR8.7	GAGAACGGAAAGGAGAAGGGNGG
chr14	69139839	69139858	20	*	69139855	69139855	1	sense	AAGAAAGAAAAGGAGAAGGA	AGG	4	32	12	0	0	37.9379	1.27051e-41	3.5077e-41	0	ACTR8.7	GAGAACGGAAAGGAGAAGGGNGG
chr14	70813742	70813761	20	*	70813758	70813758	1	sense	AGGAACAGAAAGGAGAGGAG	AGG	5	121	87	2	0	46.7517	1.06789e-155	8.18973e-155	0	ACTR8.7	GAGAACGGAAAGGAGAAGGGNGG
chr14	72536382	72536401	20	*	72536384	72536384	1	antisense	GAGAAGGGAAAGAAGAAAGT	AGG	4	34	33	0	0	40.2371	7.61887e-45	2.17535e-44	0	ACTR8.7	GAGAACGGAAAGGAGAAGGGNGG
chr14	75370733	75370752	20	*	75370735	75370735	1	antisense	AGGAGAGGAAAGGACAAGGG	AGG	5	144	38	1	0	83.3483	1.94173e-220	2.37115e-219	0	ACTR8.7	GAGAACGGAAAGGAGAAGGGNGG
chr14	76266800	76266819	20	*	76266816	76266816	1	sense	GAGGGAGGAAAGGAGAGGGG	AGG	4	10	9	0	0	12.646	1.75836e-10	2.6027e-10	0.00177936	ACTR8.7	GAGAACGGAAAGGAGAAGGGNGG
chr14	76574137	76574156	20	*	76574153	76574153	1	sense	GAGAGCAGAAAGGAGAAGGA	GAG	3	22	6	0	0	26.4415	2.46301e-26	5.28026e-26	0	ACTR8.7	GAGAACGGAAAGGAGAAGGGNGG
chr14	76928882	76928901	20	*	76928898	76928898	1	sense	AGGGAAGGAAAGGAGAAAGG	AGG	5	152	76	0	0	175.894	6.4338e-282	1.20161e-280	0	ACTR8.7	GAGAACGGAAAGGAGAAGGGNGG
chr14	78028152	78028171	20	*	78028154	78028154	1	antisense	AGAAAAGGAAAGGAGAGGGG	AGG	5	197	175	2	0	75.8757	1.48628e-291	3.08427e-290	0	ACTR8.7	GAGAACGGAAAGGAGAAGGGNGG
chr14	78330338	78330357	20	*	78330340	78330340	1	antisense	GAGAACAGGAAAGAGAATGG	GGG	4	102	74	0	0	118.412	2.06456e-173	1.8259e-172	0	ACTR8.7	GAGAACGGAAAGGAGAAGGGNGG
chr14	78556981	78557000	20	*	78556983	78556983	1	antisense	GAGAAGGGAAGGGAGAAGGG	AAG	2	18	17	0	0	21.843	1.10474e-20	2.14924e-20	0	ACTR8.7	GAGAACGGAAAGGAGAAGGGNGG
chr14	79046202	79046221	20	*	79046204	79046204	1	antisense	AGGAAAGGAAAGGAGAGGAG	GGG	5	20	20	0	0	24.1423	1.80252e-23	3.67331e-23	0.00392157	ACTR8.7	GAGAACGGAAAGGAGAAGGGNGG
chr14	79149357	79149376	20	*	79149373	79149373	1	sense	GCTAACAGAAAAGAGAAGGT	AGG	5	10	8	0	0	12.646	1.75836e-10	2.6027e-10	0.00539084	ACTR8.7	GAGAACGGAAAGGAGAAGGGNGG
chr14	80958560	80958579	20	*	80958576	80958576	1	sense	GGGAAAGGAAAGAAGAAGGA	AGG	4	97	65	0	0	112.664	4.57725e-163	3.71682e-162	0	ACTR8.7	GAGAACGGAAAGGAGAAGGGNGG
chr14	81729536	81729555	20	*	81729552	81729552	1	sense	GAGAAGGCAAAGCAGAACAG	TGG	5	124	98	0	0	143.704	4.16397e-220	5.02685e-219	0	ACTR8.7	GAGAACGGAAAGGAGAAGGGNGG
chr14	85508198	85508217	20	*	85508214	85508214	1	sense	AAAGAAGGAAAGGAGAAAGG	AGG	5	136	69	0	0	157.5	2.67728e-246	4.0286e-245	0	ACTR8.7	GAGAACGGAAAGGAGAAGGGNGG
chr14	88589707	88589726	20	*	88589709	88589709	1	antisense	GAGGAAGGAAAGGAGAAGGA	GAG	3	19	8	0	0	22.9926	4.56705e-22	9.12548e-22	0	ACTR8.7	GAGAACGGAAAGGAGAAGGGNGG
chr14	91810355	91810374	20	*	91810371	91810371	1	sense	GAGAAAGGGAAGGAGGAAGG	GAG	4	48	7	1	0	28.166	6.30936e-54	1.99128e-53	0	ACTR8.7	GAGAACGGAAAGGAGAAGGGNGG
chr14	91810356	91810375	20	*	91810372	91810372	1	sense	AGAAAGGGAAGGAGGAAGGG	AGG	7	48	41	0	0	56.332	1.31419e-68	4.79605e-68	0.00526316	ACTR8.7	GAGAACGGAAAGGAGAAGGGNGG	bulge
chr14	92641820	92641839	20	*	92641836	92641836	1	sense	GGGAGAGGAAAAGAAGAAGG	GGA	7	61	16	1	0	35.6386	1.2848e-73	4.93855e-73	0.00662252	ACTR8.7	GAGAACGGAAAGGAGAAGGGNGG
chr14	92641821	92641840	20	*	92641837	92641837	1	sense	GGAGAGGAAAAGAAGAAGGG	GAG	6	61	30	1	0	35.6386	1.2848e-73	4.93855e-73	0	ACTR8.7	GAGAACGGAAAGGAGAAGGGNGG
chr14	93996043	93996062	20	*	93996045	93996045	1	antisense	TAAGAATGAAAGGAGAAGGT	GGG	6	31	24	0	0	36.7882	4.96982e-40	1.34635e-39	0	ACTR8.7	GAGAACGGAAAGGAGAAGGGNGG
chr14	95050257	95050276	20	*	95050273	95050273	1	sense	AAGGAAGGAAAGAAGAAGGA	AGG	5	12	12	1	0	7.47261	5.2934e-09	7.40702e-09	0.00297619	ACTR8.7	GAGAACGGAAAGGAGAAGGGNGG
chr14	95067498	95067517	20	*	95067514	95067514	1	sense	GAGAATGGTCTGGAGAAGGG	TGG	4	8	4	0	0	10.3467	3.10739e-08	4.1965e-08	0.00324675	ACTR8.7	GAGAACGGAAAGGAGAAGGGNGG
chr14	95832272	95832291	20	*	95832274	95832274	1	antisense	AGGAGAGGAGAGGAGAAGGG	AGG	5	63	27	0	0	73.5765	5.9607e-96	2.81625e-95	0.00952381	ACTR8.7	GAGAACGGAAAGGAGAAGGGNGG
chr14	96484919	96484938	20	*	96484935	96484935	1	sense	GAGAAAGGAAGGAAGAAAGG	AGG	4	17	11	0	0	20.6934	2.54557e-19	4.76824e-19	0	ACTR8.7	GAGAACGGAAAGGAGAAGGGNGG
chr14	98808504	98808523	20	*	98808506	98808506	1	antisense	CAGGGAGGAAAGGAGAAGGG	GAG	4	11	8	0	0	13.7956	1.17063e-11	1.80336e-11	0	ACTR8.7	GAGAACGGAAAGGAGAAGGGNGG
chr14	99230386	99230405	20	*	99230388	99230388	1	antisense	GGGGCAGGAAAGGAGAAGGG	GGG	4	5	3	0	0	6.89779	3.5091e-05	3.9962e-05	0.00430416	ACTR8.7	GAGAACGGAAAGGAGAAGGGNGG
chr14	100406916	100406935	20	*	100406918	100406918	1	antisense	AGGGAATGAAAGGAGAAGGG	GGG	5	10	4	1	0	6.32298	3.24685e-07	4.30788e-07	0.00539084	ACTR8.7	GAGAACGGAAAGGAGAAGGGNGG
chr14	100862152	100862171	20	*	100862154	100862154	1	antisense	GGAGAAGGAAAGGAAAAAGG	AAG	6	9	5	0	0	11.4963	2.4401e-09	3.44325e-09	0.00207469	ACTR8.7	GAGAACGGAAAGGAGAAGGGNGG
chr14	101708433	101708452	20	*	101708449	101708449	1	sense	GAGAAAGGGAAGGATGAAGG	GAG	5	9	5	0	0	11.4963	2.4401e-09	3.44325e-09	0.00497512	ACTR8.7	GAGAACGGAAAGGAGAAGGGNGG
chr14	101718854	101718873	20	*	101718870	101718870	1	sense	AGGAAAGGAAAGGAGAGGGG	AGG	4	92	92	0	0	106.916	7.89289e-153	5.89645e-152	0	ACTR8.7	GAGAACGGAAAGGAGAAGGGNGG
chr14	102375015	102375034	20	*	102375031	102375031	1	sense	GAGAAAAGAAAGGAGATGTG	TGG	4	9	9	1	0	5.74816	2.26776e-06	2.83247e-06	0.00168634	ACTR8.7	GAGAACGGAAAGGAGAAGGGNGG
chr15	23734334	23734353	20	*	23734350	23734350	1	sense	AGGAGAAGAAAGAAGAAGGG	AAG	6	12	5	0	0	14.9452	7.2417e-13	1.16358e-12	0.00244499	ACTR8.7	GAGAACGGAAAGGAGAAGGGNGG
chr15	26648175	26648194	20	*	26648177	26648177	1	antisense	AGAGACAGAAAGGAGAATGG	AGG	6	36	14	0	0	42.5364	4.09498e-48	1.19941e-47	0	ACTR8.7	GAGAACGGAAAGGAGAAGGGNGG	bulge
chr15	26856999	26857018	20	*	26857015	26857015	1	sense	GAAAAAGGAAAGGAGAAGGA	GGA	3	53	17	1	0	31.0401	2.40086e-61	8.03237e-61	0	ACTR8.7	GAGAACGGAAAGGAGAAGGGNGG
chr15	27636717	27636736	20	*	27636733	27636733	1	sense	GAGAAAGGAAAACAGAAGGA	AGG	4	61	56	0	0	71.2772	3.27863e-92	1.49564e-91	0	ACTR8.7	GAGAACGGAAAGGAGAAGGGNGG
chr15	29008194	29008213	20	*	29008210	29008210	1	sense	GGAGACAGAAAGTAGAATGG	TGG	6	7	5	0	0	9.19706	3.60258e-07	4.5516e-07	0.00754717	ACTR8.7	GAGAACGGAAAGGAGAAGGGNGG
chr15	33999069	33999088	20	*	33999071	33999071	1	antisense	TAGAACAGGTTGGAGAAGGG	TGG	5	7	4	0	0	9.19706	3.60258e-07	4.5516e-07	0.00643777	ACTR8.7	GAGAACGGAAAGGAGAAGGGNGG
chr15	34700371	34700390	20	*	34700373	34700373	1	antisense	GAGAAGGGAGAGGAGGAGGG	AGG	3	11	11	0	0	13.7956	1.17063e-11	1.80336e-11	0	ACTR8.7	GAGAACGGAAAGGAGAAGGGNGG
chr15	36852550	36852569	20	*	36852566	36852566	1	sense	GAGAAAGGAAAGGAGAGGAG	AGG	3	116	106	1	0	67.2535	9.02944e-168	7.68592e-167	0	ACTR8.7	GAGAACGGAAAGGAGAAGGGNGG
chr15	36869210	36869229	20	*	36869212	36869212	1	antisense	AAGATGGCAAAGGAGAAAGT	GGG	6	15	5	0	0	18.3941	1.15641e-16	2.04433e-16	0.00273224	ACTR8.7	GAGAACGGAAAGGAGAAGGGNGG
chr15	39478635	39478654	20	*	39478637	39478637	1	antisense	TAGAAAGGAAAAGAGAAGGC	AGG	4	116	70	0	0	134.507	6.43693e-203	6.92788e-202	0	ACTR8.7	GAGAACGGAAAGGAGAAGGGNGG
chr15	41261131	41261150	20	*	41261133	41261133	1	antisense	GGGAAAGGAAAGGAAAAGGA	AGG	4	30	20	0	0	35.6386	1.88694e-38	5.01762e-38	0	ACTR8.7	GAGAACGGAAAGGAGAAGGGNGG
chr15	42054337	42054356	20	*	42054353	42054353	1	sense	GAAAATGGAAAGGAGAAAAG	GAG	4	4	3	0	0	5.74816	0.000287175	0.000310341	0.00549451	ACTR8.7	GAGAACGGAAAGGAGAAGGGNGG
chr15	43101490	43101509	20	*	43101492	43101492	1	antisense	AGGAGAGGAAAGGAGAAAGG	CAG	5	18	6	0	0	21.843	1.10474e-20	2.14924e-20	0.0037037	ACTR8.7	GAGAACGGAAAGGAGAAGGGNGG
chr15	45666957	45666976	20	*	45666959	45666959	1	antisense	GAGAAAGGAGAGGAGAGGGG	AGG	3	9	9	0	0	11.4963	2.4401e-09	3.44325e-09	0	ACTR8.7	GAGAACGGAAAGGAGAAGGGNGG
chr15	46555879	46555898	20	*	46555895	46555895	1	sense	AGGAAGGGAAAGGAGAAGGG	AAG	3	44	38	0	0	51.7334	1.2707e-61	4.27835e-61	0	ACTR8.7	GAGAACGGAAAGGAGAAGGGNGG
chr15	47938037	47938056	20	*	47938053	47938053	1	sense	AAGGAGGGAAAGAAGAAGGG	AGG	4	5	4	0	0	6.89779	3.5091e-05	3.9962e-05	0.00430416	ACTR8.7	GAGAACGGAAAGGAGAAGGGNGG
chr15	49185123	49185142	20	*	49185125	49185125	1	antisense	GAGAGAGGAAAGGAGGAGTG	GGG	4	8	4	0	0	10.3467	3.10739e-08	4.1965e-08	0.00324675	ACTR8.7	GAGAACGGAAAGGAGAAGGGNGG
chr15	49763425	49763444	20	*	49763441	49763441	1	sense	AAGAACAGAAAGGTGAAGGA	AGG	4	25	12	1	0	14.9452	5.34549e-23	1.08725e-22	0	ACTR8.7	GAGAACGGAAAGGAGAAGGGNGG
chr15	49907537	49907556	20	*	49907553	49907553	1	sense	AATGAAGGAAGGGAGAAGGG	AGG	5	9	4	2	0	3.83211	8.95053e-05	0.000100701	0.00497512	ACTR8.7	GAGAACGGAAAGGAGAAGGGNGG
chr15	50982145	50982164	20	*	50982147	50982147	1	antisense	GTGAAAGGAAAGCAGAAGGG	AAG	3	23	15	0	0	27.5912	8.55791e-28	1.88428e-27	0	ACTR8.7	GAGAACGGAAAGGAGAAGGGNGG
chr15	51718536	51718555	20	*	51718538	51718538	1	antisense	GAGAAGAGAAAGGAGAGAGT	GGG	5	5	4	0	0	6.89779	3.5091e-05	3.9962e-05	0.00929368	ACTR8.7	GAGAACGGAAAGGAGAAGGGNGG
chr15	54655447	54655466	20	*	54655463	54655463	1	sense	GAGAAAGGAAAGGAGAAAGG	GAG	2	132	116	0	0	152.901	1.62365e-237	2.261e-236	0	ACTR8.7	GAGAACGGAAAGGAGAAGGGNGG
chr15	55014158	55014177	20	*	55014160	55014160	1	antisense	GAGAAAGAAAAGGAGAAAGG	GGT	3	8	4	0	0	10.3467	3.10739e-08	4.1965e-08	0	ACTR8.7	GAGAACGGAAAGGAGAAGGGNGG
chr15	56519141	56519160	20	*	56519157	56519157	1	sense	AGGAAAGGAAAGGAGAAAGG	AGA	4	9	3	0	0	11.4963	2.4401e-09	3.44325e-09	0.00168634	ACTR8.7	GAGAACGGAAAGGAGAAGGGNGG
chr15	56532097	56532116	20	*	56532113	56532113	1	sense	AGAAAAAGAAAGGAGAAGGG	CAG	5	19	12	0	0	22.9926	4.56705e-22	9.12548e-22	0.00381679	ACTR8.7	GAGAACGGAAAGGAGAAGGGNGG
chr15	56859313	56859332	20	*	56859315	56859315	1	antisense	GAAAATGGATTGGAGAAGGG	TGG	4	8	4	1	0	5.17334	1.45538e-05	1.73389e-05	0.00324675	ACTR8.7	GAGAACGGAAAGGAGAAGGGNGG
chr15	57968450	57968469	20	*	57968452	57968452	1	antisense	GAGGAAGGAAGGGAGAAGGA	GAG	4	29	11	0	0	34.489	6.9476e-37	1.78757e-36	0	ACTR8.7	GAGAACGGAAAGGAGAAGGGNGG
chr15	58078795	58078814	20	*	58078811	58078811	1	sense	GAAGAAAGGAAGGAGAGGGG	AGG	6	43	36	0	0	50.5838	6.72264e-60	2.21185e-59	0	ACTR8.7	GAGAACGGAAAGGAGAAGGGNGG
chr15	58706581	58706600	20	*	58706597	58706597	1	sense	GGGAAGGGAAAGGAAAAGGA	GAG	4	16	5	0	0	19.5437	5.57353e-18	1.01584e-17	0	ACTR8.7	GAGAACGGAAAGGAGAAGGGNGG
chr15	59067343	59067362	20	*	59067345	59067345	1	antisense	GGGAAGGGAAAGGAGAAAGG	AGA	3	23	3	0	0	27.5912	8.55791e-28	1.88428e-27	0	ACTR8.7	GAGAACGGAAAGGAGAAGGGNGG
chr15	59904249	59904268	20	*	59904265	59904265	1	sense	GAGAAATGGAAAGAAGAAGG	GAA	7	70	20	0	0	81.6239	3.02103e-109	1.59597e-108	0.00763359	ACTR8.7	GAGAACGGAAAGGAGAAGGGNGG	bulge
chr15	64440299	64440318	20	*	64440301	64440301	1	antisense	GAGAAAGAATAAGAGAAGGG	AGG	4	59	58	0	0	68.9779	1.69331e-88	7.54034e-88	0	ACTR8.7	GAGAACGGAAAGGAGAAGGGNGG
chr15	66831170	66831189	20	*	66831172	66831172	1	antisense	GAGAAAGGTAAGGAAAAGGG	AAG	3	79	36	0	0	91.9706	9.08493e-127	5.51523e-126	0	ACTR8.7	GAGAACGGAAAGGAGAAGGGNGG
chr15	67764331	67764350	20	*	67764347	67764347	1	sense	GAGAGAGGAAAGAAGAAAGT	AGG	5	15	15	0	0	18.3941	1.15641e-16	2.04433e-16	0.0033557	ACTR8.7	GAGAACGGAAAGGAGAAGGGNGG
chr15	68475726	68475745	20	*	68475728	68475728	1	antisense	GAGAAACAGAAGGAGAAGGA	GGA	5	32	3	0	0	37.9379	1.27051e-41	3.5077e-41	0.00546448	ACTR8.7	GAGAACGGAAAGGAGAAGGGNGG
chr15	70444646	70444665	20	*	70444662	70444662	1	sense	GAGAAAGGAAAGGAGATGTG	GGG	3	168	147	1	0	97.1439	1.85333e-267	3.28733e-266	0	ACTR8.7	GAGAACGGAAAGGAGAAGGGNGG
chr15	70477271	70477290	20	*	70477273	70477273	1	antisense	GGAGGAGAAAAAGAGAAGGG	AGG	7	192	90	0	0	221.879	0	0	0	ACTR8.7	GAGAACGGAAAGGAGAAGGGNGG
chr15	73687698	73687717	20	*	73687700	73687700	1	antisense	GAGAAAGAAAGGGAGAAAGG	GGG	4	110	40	0	0	127.609	3.52713e-190	3.44573e-189	0	ACTR8.7	GAGAACGGAAAGGAGAAGGGNGG
chr15	73854579	73854598	20	*	73854581	73854581	1	antisense	AGAACGGAAATGGAGAAGGG	AGA	7	85	43	1	0	49.4342	7.08326e-113	3.86415e-112	0.00990099	ACTR8.7	GAGAACGGAAAGGAGAAGGGNGG	bulge
chr15	74667417	74667436	20	*	74667433	74667433	1	sense	GAAGAAAGAAAGGAGAAGGG	GGG	4	24	21	0	0	28.7408	2.85944e-29	6.44795e-29	0	ACTR8.7	GAGAACGGAAAGGAGAAGGGNGG
chr15	75191895	75191914	20	*	75191897	75191897	1	antisense	AAGAAAGGAAAGGAGAGGTG	AGG	4	12	6	1	1	7.47261	5.2934e-09	7.40702e-09	0	ACTR8.7	GAGAACGGAAAGGAGAAGGGNGG
chr15	75502110	75502129	20	*	75502126	75502126	1	sense	AGAAAAGAAAAGGAGAAGAG	AAG	6	11	5	0	0	13.7956	1.17063e-11	1.80336e-11	0.00232558	ACTR8.7	GAGAACGGAAAGGAGAAGGGNGG
chr15	77710051	77710070	20	*	77710067	77710067	1	sense	GGAGGAGGAAGGGAGAAGAG	AGG	7	47	14	1	0	27.5912	1.81464e-52	5.61003e-52	0.00518135	ACTR8.7	GAGAACGGAAAGGAGAAGGGNGG
chr15	78665795	78665814	20	*	78665811	78665811	1	sense	GGAGACAGAAAGTAGAATGG	TGG	6	11	3	0	0	13.7956	1.17063e-11	1.80336e-11	0.00232558	ACTR8.7	GAGAACGGAAAGGAGAAGGGNGG
chr15	79009646	79009665	20	*	79009648	79009648	1	antisense	AGAAAAGGAAAGGAAAAGGA	AGG	6	198	69	1	0	114.388	0	0	0	ACTR8.7	GAGAACGGAAAGGAGAAGGGNGG
chr15	82059167	82059186	20	*	82059169	82059169	1	antisense	GGAGAGGAAAAGGAGAAGGA	GAG	6	47	19	1	0	27.5912	1.81464e-52	5.61003e-52	0	ACTR8.7	GAGAACGGAAAGGAGAAGGGNGG
chr15	86493939	86493958	20	*	86493941	86493941	1	antisense	GAGAAAAGAAAGGAGAATGG	AAG	3	11	10	0	0	13.7956	1.17063e-11	1.80336e-11	0	ACTR8.7	GAGAACGGAAAGGAGAAGGGNGG
chr15	86602041	86602060	20	*	86602043	86602043	1	antisense	GAGAAGGGAAAGAAGAAGGA	AGG	3	98	70	0	0	113.814	3.98113e-165	3.28314e-164	0	ACTR8.7	GAGAACGGAAAGGAGAAGGGNGG
chr15	87943671	87943690	20	*	87943673	87943673	1	antisense	AGGGAAGGAGAGGAGAAGGA	TGG	6	37	16	1	0	21.843	2.15045e-38	5.69922e-38	0	ACTR8.7	GAGAACGGAAAGGAGAAGGGNGG
chr15	88104792	88104811	20	*	88104808	88104808	1	sense	GGAGATGGAAAGGAGAACAG	AGG	6	119	91	0	0	137.956	2.45134e-209	2.73088e-208	0	ACTR8.7	GAGAACGGAAAGGAGAAGGGNGG
chr15	89004618	89004637	20	*	89004620	89004620	1	antisense	GGGAACGGAAGGAGGAAGGG	AGG	4	28	11	0	0	33.3393	2.47826e-35	6.20053e-35	0	ACTR8.7	GAGAACGGAAAGGAGAAGGGNGG
chr15	89043457	89043476	20	*	89043473	89043473	1	sense	GAGAAGGAGAAGGAGAAGGA	GAG	4	22	10	0	0	26.4415	2.46301e-26	5.28026e-26	0	ACTR8.7	GAGAACGGAAAGGAGAAGGGNGG
chr15	89539277	89539296	20	*	89539293	89539293	1	sense	GGAAAAGGAAAGGAAGAAGG	AAG	6	44	7	0	0	51.7334	1.2707e-61	4.27835e-61	0	ACTR8.7	GAGAACGGAAAGGAGAAGGGNGG
chr15	89539278	89539297	20	*	89539294	89539294	1	sense	GAAAAGGAAAGGAAGAAGGA	AGG	6	44	37	0	0	51.7334	1.2707e-61	4.27835e-61	0	ACTR8.7	GAGAACGGAAAGGAGAAGGGNGG
chr15	90156888	90156907	20	*	90156904	90156904	1	sense	AGGAAAGGAAAGGAGAGGAG	AGG	5	19	8	0	0	22.9926	4.56705e-22	9.12548e-22	0.00381679	ACTR8.7	GAGAACGGAAAGGAGAAGGGNGG
chr15	90223762	90223781	20	*	90223778	90223778	1	sense	GGAGATGGAAGGGTGAAGGG	TGG	6	26	9	0	0	31.0401	2.85527e-32	6.76529e-32	0.00353357	ACTR8.7	GAGAACGGAAAGGAGAAGGGNGG
chr15	90827348	90827367	20	*	90827364	90827364	1	sense	GAGGCGGGAAAGGAGAAGGA	GGG	4	14	4	0	0	17.2445	2.26678e-15	3.8966e-15	0	ACTR8.7	GAGAACGGAAAGGAGAAGGGNGG
chr15	93524121	93524140	20	*	93524123	93524123	1	antisense	GAAAAAGGAAGGGAGAAGGG	AGG	3	159	50	1	0	91.9706	1.21475e-249	1.89992e-248	0	ACTR8.7	GAGAACGGAAAGGAGAAGGGNGG
chr15	93692040	93692059	20	*	93692042	93692042	1	antisense	GAGAGAGGAAAGAAAAAGGG	AGG	4	17	4	0	0	20.6934	2.54557e-19	4.76824e-19	0	ACTR8.7	GAGAACGGAAAGGAGAAGGGNGG
chr15	94387143	94387162	20	*	94387145	94387145	1	antisense	AGGAAGGAAAGGAGGAAGGG	GGG	7	77	38	1	1	44.8357	1.99313e-99	9.79594e-99	0.00892857	ACTR8.7	GAGAACGGAAAGGAGAAGGGNGG	bulge
chr15	94387144	94387163	20	*	94387146	94387146	1	antisense	GAGGAAGGAAAGGAGGAAGG	GGG	4	76	36	1	0	44.2608	9.05346e-98	4.36187e-97	0	ACTR8.7	GAGAACGGAAAGGAGAAGGGNGG
chr15	94788279	94788298	20	*	94788281	94788281	1	antisense	AAGAAGGCAAAGGAGAAGGA	AGG	4	7	4	0	0	9.19706	3.60258e-07	4.5516e-07	0.00307692	ACTR8.7	GAGAACGGAAAGGAGAAGGGNGG
chr15	96541057	96541076	20	*	96541073	96541073	1	sense	AAGGAAGGAAAGGAAGAAGG	GAG	6	32	23	1	0	18.9689	9.38461e-32	2.20223e-31	0	ACTR8.7	GAGAACGGAAAGGAGAAGGGNGG
chr15	96541058	96541077	20	*	96541074	96541074	1	sense	AGGAAGGAAAGGAAGAAGGG	AGG	6	32	7	1	0	18.9689	9.38461e-32	2.20223e-31	0	ACTR8.7	GAGAACGGAAAGGAGAAGGGNGG
chr15	98431789	98431808	20	*	98431791	98431791	1	antisense	GAGAAAGAAAAAGAGAAAGA	AGG	5	14	5	0	0	17.2445	2.26678e-15	3.8966e-15	0.00324675	ACTR8.7	GAGAACGGAAAGGAGAAGGGNGG
chr15	98572536	98572555	20	*	98572552	98572552	1	sense	AAGAAGGGAAGGGAGAAGGA	AGG	4	36	10	0	0	42.5364	4.09498e-48	1.19941e-47	0	ACTR8.7	GAGAACGGAAAGGAGAAGGGNGG
chr15	99540816	99540835	20	*	99540832	99540832	1	sense	CAGAATAGAAAAGAGAAGGG	AGG	4	6	4	0	0	8.04742	3.76622e-06	4.53117e-06	0.00447094	ACTR8.7	GAGAACGGAAAGGAGAAGGGNGG
chr15	99788413	99788432	20	*	99788415	99788415	1	antisense	AAGAAAGGAAAGGAAGAAGG	AAG	5	14	4	0	0	17.2445	2.26678e-15	3.8966e-15	0.00324675	ACTR8.7	GAGAACGGAAAGGAGAAGGGNGG
chr16	1104277	1104296	20	*	1104293	1104293	1	sense	GGGGAAGGAAAGGGGAAGGG	AAG	4	5	3	0	0	6.89779	3.5091e-05	3.9962e-05	0.00430416	ACTR8.7	GAGAACGGAAAGGAGAAGGGNGG
chr16	1367623	1367642	20	*	1367625	1367625	1	antisense	GGGGCCAGACAGGTGAGGGG	GAG	7	55	49	0	0	64.3794	3.70821e-81	1.53702e-80	0.00609756	ACTR8.7	GAGAACGGAAAGGAGAAGGGNGG
chr16	1440486	1440505	20	*	1440502	1440502	1	sense	GAGAACAGAAAAGAGAAGAG	AAG	3	21	20	0	0	25.2919	6.80592e-25	1.42444e-24	0	ACTR8.7	GAGAACGGAAAGGAGAAGGGNGG
chr16	2061319	2061338	20	*	2061335	2061335	1	sense	GAGGCCAGGCAGCAGAAGGG	AGG	6	10	3	0	0	12.646	1.75836e-10	2.6027e-10	0.0021692	ACTR8.7	GAGAACGGAAAGGAGAAGGGNGG
chr16	3028340	3028359	20	*	3028342	3028342	1	antisense	GAGGCCTGGCAGGTGAGGGG	CGG	7	154	125	0	0	178.193	2.01306e-286	3.92115e-285	0	ACTR8.7	GAGAACGGAAAGGAGAAGGGNGG
chr16	3375924	3375943	20	*	3375926	3375926	1	antisense	GAGAAAGGAAGGGAGGAAGG	GAG	4	121	60	0	0	140.255	1.23585e-213	1.43205e-212	0	ACTR8.7	GAGAACGGAAAGGAGAAGGGNGG
chr16	5512366	5512385	20	*	5512368	5512368	1	antisense	AAGGAAGGAAAGAAGAAAGG	AGG	5	9	3	1	0	5.74816	2.26776e-06	2.83247e-06	0.00497512	ACTR8.7	GAGAACGGAAAGGAGAAGGGNGG
chr16	6215082	6215101	20	*	6215098	6215098	1	sense	AGAGAAGGAGAGGAGAAGGA	GAG	7	52	27	0	0	60.9305	9.89987e-76	3.92901e-75	0.00568182	ACTR8.7	GAGAACGGAAAGGAGAAGGGNGG	bulge
chr16	7022060	7022079	20	*	7022062	7022062	1	antisense	AGGAAAGGAAAGGAAAGGGG	AGG	5	5	4	0	0	6.89779	3.5091e-05	3.9962e-05	0.00929368	ACTR8.7	GAGAACGGAAAGGAGAAGGGNGG
chr16	7027885	7027904	20	*	7027901	7027901	1	sense	AAGAAGGGAGAAGAGAAGGG	AGG	4	10	4	2	1	4.21532	1.90806e-05	2.2664e-05	0.00177936	ACTR8.7	GAGAACGGAAAGGAGAAGGGNGG
chr16	7027913	7027932	20	*	7027929	7027929	1	sense	AAGAAGGGAAAAGAGAAGGA	AGG	4	177	43	1	1	102.317	1.75802e-285	3.40349e-284	0	ACTR8.7	GAGAACGGAAAGGAGAAGGGNGG
chr16	7229509	7229528	20	*	7229525	7229525	1	sense	GGGAAAGGAAAGGAGAGGAG	AGG	4	32	21	0	0	37.9379	1.27051e-41	3.5077e-41	0	ACTR8.7	GAGAACGGAAAGGAGAAGGGNGG
chr16	8188091	8188110	20	*	8188107	8188107	1	sense	GAAAACGGAAAGGAGGAGGG	AGG	2	209	139	0	0	241.423	0	0	0	ACTR8.7	GAGAACGGAAAGGAGAAGGGNGG
chr16	9193203	9193222	20	*	9193205	9193205	1	antisense	AGAAAAGGAAAGAAGAAAGG	AAG	6	8	3	1	0	5.17334	1.45538e-05	1.73389e-05	0.0019685	ACTR8.7	GAGAACGGAAAGGAGAAGGGNGG
chr16	9394751	9394770	20	*	9394753	9394753	1	antisense	GAAGAAGAAAGGGAGAAGGG	AGG	5	134	52	1	0	77.6002	2.45783e-201	2.62748e-200	0	ACTR8.7	GAGAACGGAAAGGAGAAGGGNGG
chr16	10319136	10319155	20	*	10319138	10319138	1	antisense	GAGAATGGAATGGAGAAGAG	TGG	3	235	128	3	1	67.8283	0	0	0	ACTR8.7	GAGAACGGAAAGGAGAAGGGNGG
chr16	11063975	11063994	20	*	11063991	11063991	1	sense	GGAGGAAGAAAGGGGAAGGG	AGG	7	78	41	0	0	90.8209	8.46106e-125	5.04012e-124	0.00900901	ACTR8.7	GAGAACGGAAAGGAGAAGGGNGG
chr16	11588578	11588597	20	*	11588594	11588594	1	sense	GAGAAGGAAAGAAGGAAGGG	AGG	6	136	53	3	0	39.3749	2.43756e-164	2.00499e-163	0	ACTR8.7	GAGAACGGAAAGGAGAAGGGNGG	bulge
chr16	11643029	11643048	20	*	11643031	11643031	1	antisense	GGAAGGGGAAAGGAGAAGGG	AAG	4	8	7	0	0	10.3467	3.10739e-08	4.1965e-08	0.00324675	ACTR8.7	GAGAACGGAAAGGAGAAGGGNGG
chr16	12706505	12706524	20	*	12706507	12706507	1	antisense	GAGGAAGGAAAGAAGGAAGG	GAG	5	9	6	0	0	11.4963	2.4401e-09	3.44325e-09	0.00497512	ACTR8.7	GAGAACGGAAAGGAGAAGGGNGG
chr16	13797958	13797977	20	*	13797974	13797974	1	sense	GAGAAAAGGAAAGAGAAGGA	AGG	5	7	7	1	0	4.59853	8.51758e-05	9.60686e-05	0.00643777	ACTR8.7	GAGAACGGAAAGGAGAAGGGNGG
chr16	14112184	14112203	20	*	14112200	14112200	1	sense	GAGGTAGGAAAGGAAAAAGG	TGG	5	19	9	1	0	11.4963	4.18455e-16	7.3688e-16	0.00381679	ACTR8.7	GAGAACGGAAAGGAGAAGGGNGG
chr16	15453958	15453977	20	*	15453960	15453960	1	antisense	GAGGAAGGAAAGGGGAAGGG	AGG	3	259	154	0	0	298.904	0	0	0	ACTR8.7	GAGAACGGAAAGGAGAAGGGNGG
chr16	15602619	15602638	20	*	15602635	15602635	1	sense	GAGGAAGGAAAGAAGGAAGA	GGA	6	10	7	2	0	4.21532	1.90806e-05	2.2664e-05	0.0021692	ACTR8.7	GAGAACGGAAAGGAGAAGGGNGG
chr16	15800428	15800447	20	*	15800444	15800444	1	sense	GAAGAAAGAAAGAAGAAAGG	AGG	6	31	23	3	0	9.19706	2.9275e-21	5.82381e-21	0	ACTR8.7	GAGAACGGAAAGGAGAAGGGNGG
chr16	17200670	17200689	20	*	17200686	17200686	1	sense	GAGAACAGAGAGGAGAAAGT	GAG	4	137	128	0	0	158.649	1.67532e-248	2.56963e-247	0	ACTR8.7	GAGAACGGAAAGGAGAAGGGNGG
chr16	19408724	19408743	20	*	19408726	19408726	1	antisense	AGAAACAGAAAGGAGAAAGG	TGG	5	9	6	1	0	5.74816	2.26776e-06	2.83247e-06	0.00497512	ACTR8.7	GAGAACGGAAAGGAGAAGGGNGG
chr16	19541724	19541743	20	*	19541740	19541740	1	sense	GGGAAGGGAAGGGAGAAGGA	AGG	4	25	6	1	0	14.9452	5.34549e-23	1.08725e-22	0	ACTR8.7	GAGAACGGAAAGGAGAAGGGNGG
chr16	20041114	20041133	20	*	20041130	20041130	1	sense	AGGAAAGGAAAGGAAAGGAG	AGG	6	10	10	0	0	12.646	1.75836e-10	2.6027e-10	0.0021692	ACTR8.7	GAGAACGGAAAGGAGAAGGGNGG
chr16	20082463	20082482	20	*	20082479	20082479	1	sense	AGAATAAGAAAGGAGAAGGG	GAG	6	153	93	1	0	88.5217	6.94839e-238	9.84872e-237	0	ACTR8.7	GAGAACGGAAAGGAGAAGGGNGG	bulge
chr16	20871361	20871380	20	*	20871377	20871377	1	sense	GAGGAAGGAAGGGAGAAAGG	GGG	4	276	120	1	0	159.224	0	0	0	ACTR8.7	GAGAACGGAAAGGAGAAGGGNGG
chr16	23377586	23377605	20	*	23377588	23377588	1	antisense	AAGGAAGGAAGGGAGAAGGG	AGG	4	166	44	0	0	191.989	1.11655279137071e-313	2.83604409007964e-312	0	ACTR8.7	GAGAACGGAAAGGAGAAGGGNGG
chr16	23377651	23377670	20	*	23377653	23377653	1	antisense	AAGGAAGGAAAGAAGAAGGG	AGG	4	99	66	0	0	114.963	3.42837e-167	2.87205e-166	0	ACTR8.7	GAGAACGGAAAGGAGAAGGGNGG
chr16	24169483	24169502	20	*	24169485	24169485	1	antisense	TGGAGAAGAAAGAAGAAGGG	GGA	6	9	3	1	0	5.74816	2.26776e-06	2.83247e-06	0.00207469	ACTR8.7	GAGAACGGAAAGGAGAAGGGNGG
chr16	24347364	24347383	20	*	24347380	24347380	1	sense	GAGAAAGAGAAAGAGAAGGG	AGG	4	80	24	0	0	93.1202	9.63588e-129	5.91759e-128	0	ACTR8.7	GAGAACGGAAAGGAGAAGGGNGG
chr16	25631701	25631720	20	*	25631703	25631703	1	antisense	GGAGACAGAAAAGAGGAGGG	TGG	6	7	6	0	0	9.19706	3.60258e-07	4.5516e-07	0.00754717	ACTR8.7	GAGAACGGAAAGGAGAAGGGNGG
chr16	25828143	25828162	20	*	25828145	25828145	1	antisense	GGAAAGGAAAGGAAGAAGGG	AGG	6	36	10	0	0	42.5364	4.09498e-48	1.19941e-47	0	ACTR8.7	GAGAACGGAAAGGAGAAGGGNGG	bulge
chr16	25828144	25828163	20	*	25828146	25828146	1	antisense	AGGAAAGGAAAGGAAGAAGG	GAG	6	36	25	0	0	42.5364	4.09498e-48	1.19941e-47	0	ACTR8.7	GAGAACGGAAAGGAGAAGGGNGG
chr16	26066514	26066533	20	*	26066516	26066516	1	antisense	AGAGAAGGAAAGAAGAAGGA	AGG	7	177	163	0	0	204.635	0	0	0	ACTR8.7	GAGAACGGAAAGGAGAAGGGNGG	bulge
chr16	26803105	26803124	20	*	26803121	26803121	1	sense	GGAGAAGGGAAGAAGAAGGG	AAG	6	68	22	0	0	79.3246	2.0418e-105	1.05239e-104	0	ACTR8.7	GAGAACGGAAAGGAGAAGGGNGG
chr16	26959563	26959582	20	*	26959565	26959565	1	antisense	AGGAGAGGAGAGGAGAAGAG	AGG	6	12	6	0	0	14.9452	7.2417e-13	1.16358e-12	0.00244499	ACTR8.7	GAGAACGGAAAGGAGAAGGGNGG
chr16	27014892	27014911	20	*	27014894	27014894	1	antisense	AGGATAGGAAAAGAGAAGGG	AGA	5	8	6	1	0	5.17334	1.45538e-05	1.73389e-05	0.00470588	ACTR8.7	GAGAACGGAAAGGAGAAGGGNGG
chr16	27141618	27141637	20	*	27141634	27141634	1	sense	GAAAACAAAAAGGAAAAGGA	AGG	5	21	5	1	0	12.646	2.48528e-18	4.62802e-18	0.00403226	ACTR8.7	GAGAACGGAAAGGAGAAGGGNGG
chr16	28535300	28535319	20	*	28535302	28535302	1	antisense	GAGAAAGAAAGAGAGAAGGA	GGG	5	7	4	1	1	4.59853	8.51758e-05	9.60686e-05	0.00643777	ACTR8.7	GAGAACGGAAAGGAGAAGGGNGG
chr16	28999006	28999025	20	*	28999008	28999008	1	antisense	AGAAAGGGAAAGGAAAAGGG	AAG	5	59	31	1	0	34.489	1.65966e-70	6.2508e-70	0.00900901	ACTR8.7	GAGAACGGAAAGGAGAAGGGNGG
chr16	28999007	28999026	20	*	28999009	28999009	1	antisense	GAGAAAGGGAAAGGAAAAGG	GAA	6	59	20	2	0	22.9926	3.89158e-60	1.30061e-59	0	ACTR8.7	GAGAACGGAAAGGAGAAGGGNGG
chr16	31074511	31074530	20	*	31074513	31074513	1	antisense	AAAGAGGGAAAGGAGAAGGG	GGG	4	88	32	1	0	51.1586	5.28735e-118	3.0302e-117	0	ACTR8.7	GAGAACGGAAAGGAGAAGGGNGG
chr16	31220871	31220890	20	*	31220873	31220873	1	antisense	GAGAGAGAAAAAGAGAATGG	TGG	5	5	5	0	0	6.89779	3.5091e-05	3.9962e-05	0.00929368	ACTR8.7	GAGAACGGAAAGGAGAAGGGNGG
chr16	48811477	48811496	20	*	48811479	48811479	1	antisense	GGGGAAGGAAAGGAGAGGGA	GGG	5	56	41	0	0	65.529	5.55986e-83	2.34119e-82	0.00847458	ACTR8.7	GAGAACGGAAAGGAGAAGGGNGG
chr16	48811639	48811658	20	*	48811641	48811641	1	antisense	GTAAACAGAAAGGAGAAGGA	AGG	4	73	32	0	0	85.0728	4.90515e-115	2.73706e-114	0	ACTR8.7	GAGAACGGAAAGGAGAAGGGNGG
chr16	48983272	48983291	20	*	48983274	48983274	1	antisense	GAGAAAAGGAAGGAAAAGGG	AGG	4	24	16	0	0	28.7408	2.85944e-29	6.44795e-29	0	ACTR8.7	GAGAACGGAAAGGAGAAGGGNGG
chr16	49097139	49097158	20	*	49097141	49097141	1	antisense	GAGAATGGAAGACAGATGGG	TGG	5	5	3	0	0	6.89779	3.5091e-05	3.9962e-05	0.00929368	ACTR8.7	GAGAACGGAAAGGAGAAGGGNGG
chr16	50219747	50219766	20	*	50219749	50219749	1	antisense	GAAAAGAGAAAAGAAAAGGG	AGG	5	5	4	0	0	6.89779	3.5091e-05	3.9962e-05	0.00929368	ACTR8.7	GAGAACGGAAAGGAGAAGGGNGG
chr16	51060739	51060758	20	*	51060755	51060755	1	sense	GAGGGAGGAAGGGAGAAGGA	GGG	5	9	9	0	0	11.4963	2.4401e-09	3.44325e-09	0.00497512	ACTR8.7	GAGAACGGAAAGGAGAAGGGNGG
chr16	51103972	51103991	20	*	51103974	51103974	1	antisense	GAGAACAGAAAAGGGAAGGA	GGG	4	119	73	0	0	137.956	2.45134e-209	2.73088e-208	0	ACTR8.7	GAGAACGGAAAGGAGAAGGGNGG
chr16	51763911	51763930	20	*	51763913	51763913	1	antisense	AAAGAAGGAAGGGAGAAGGA	AGG	6	143	68	3	0	41.3868	1.2918e-175	1.15534e-174	0	ACTR8.7	GAGAACGGAAAGGAGAAGGGNGG
chr16	53081043	53081062	20	*	53081045	53081045	1	antisense	TGGAGTGGGAAGGAGAAGGA	AGG	6	7	5	1	0	4.59853	8.51758e-05	9.60686e-05	0.00754717	ACTR8.7	GAGAACGGAAAGGAGAAGGGNGG
chr16	54265150	54265169	20	*	54265166	54265166	1	sense	GGAGAAGGAAAAGAGAAGGA	GGC	6	239	100	0	0	275.912	0	0	0	ACTR8.7	GAGAACGGAAAGGAGAAGGGNGG
chr16	54265151	54265170	20	*	54265167	54265167	1	sense	GAGAAGGAAAAGAGAAGGAG	GCG	7	239	12	0	0	275.912	0	0	0	ACTR8.7	GAGAACGGAAAGGAGAAGGGNGG	bulge
chr16	54286575	54286594	20	*	54286577	54286577	1	antisense	GAGAAAGGGAAAGAGAAGGG	GAG	3	132	75	0	0	152.901	1.62365e-237	2.261e-236	0	ACTR8.7	GAGAACGGAAAGGAGAAGGGNGG
chr16	55263574	55263593	20	*	55263576	55263576	1	antisense	GGAGAGAGGAAGGAGAAGAG	GGA	7	48	14	0	0	56.332	1.31419e-68	4.79605e-68	0.00526316	ACTR8.7	GAGAACGGAAAGGAGAAGGGNGG
chr16	57350570	57350589	20	*	57350572	57350572	1	antisense	AGAGACAGAAAGGAGAATGG	TGG	6	57	16	0	0	66.6787	8.1949e-85	3.49715e-84	0	ACTR8.7	GAGAACGGAAAGGAGAAGGGNGG	bulge
chr16	58237382	58237401	20	*	58237384	58237384	1	antisense	GAGAAAGAAAGGAAGAAGGA	AGG	5	10	10	0	0	12.646	1.75836e-10	2.6027e-10	0.00539084	ACTR8.7	GAGAACGGAAAGGAGAAGGGNGG
chr16	58237408	58237427	20	*	58237410	58237410	1	antisense	GAGAAAGAAGAGGGGAAGGG	AAG	4	18	9	0	0	21.843	1.10474e-20	2.14924e-20	0	ACTR8.7	GAGAACGGAAAGGAGAAGGGNGG
chr16	59637833	59637852	20	*	59637849	59637849	1	sense	GGAGAAGGAAAGGAGATGGA	GAG	6	63	30	0	0	73.5765	5.9607e-96	2.81625e-95	0	ACTR8.7	GAGAACGGAAAGGAGAAGGGNGG	bulge
chr16	63455375	63455394	20	*	63455391	63455391	1	sense	CGGAACGGAAAGGAGAGGAG	AGG	4	36	32	0	0	42.5364	4.09498e-48	1.19941e-47	0	ACTR8.7	GAGAACGGAAAGGAGAAGGGNGG
chr16	64088480	64088499	20	*	64088482	64088482	1	antisense	AGGAAAGGAAAGGAGAAAGG	AGA	4	63	29	1	0	36.7882	9.33932e-77	3.75822e-76	0	ACTR8.7	GAGAACGGAAAGGAGAAGGGNGG
chr16	66270006	66270025	20	*	66270022	66270022	1	sense	AAGAACGGAAAGCAGGAAGG	AGG	4	4	4	0	0	5.74816	0.000287175	0.000310341	0.00549451	ACTR8.7	GAGAACGGAAAGGAGAAGGGNGG
chr16	68290324	68290343	20	*	68290326	68290326	1	antisense	AGAAAGGAAGAGGAGATGGG	AGG	7	75	52	1	0	43.686	4.06036e-96	1.94151e-95	0.00847458	ACTR8.7	GAGAACGGAAAGGAGAAGGGNGG	bulge
chr16	68290325	68290344	20	*	68290327	68290327	1	antisense	GAGAAAGGAAGAGGAGATGG	GAG	7	75	23	1	0	43.686	4.06036e-96	1.94151e-95	0.00847458	ACTR8.7	GAGAACGGAAAGGAGAAGGGNGG	bulge
chr16	70383568	70383587	20	*	70383584	70383584	1	sense	AGGAAAGGAAAGGAGAGGGG	TGG	4	143	117	0	0	165.547	8.66793e-262	1.4876e-260	0	ACTR8.7	GAGAACGGAAAGGAGAAGGGNGG
chr16	71437443	71437462	20	*	71437459	71437459	1	sense	GAAGAAAGGAAAGAGAAGGG	AGA	6	10	4	0	0	12.646	1.75836e-10	2.6027e-10	0.0021692	ACTR8.7	GAGAACGGAAAGGAGAAGGGNGG	bulge
chr16	73059492	73059511	20	*	73059494	73059494	1	antisense	TAAGAAAGAAAAGAGAAGGG	GGG	6	14	10	0	0	17.2445	2.26678e-15	3.8966e-15	0.0026455	ACTR8.7	GAGAACGGAAAGGAGAAGGGNGG
chr16	73158455	73158474	20	*	73158457	73158457	1	antisense	AAGAAGAGAAAAGAGAAGGG	AGG	4	94	15	0	0	109.215	6.54693e-157	5.03305e-156	0	ACTR8.7	GAGAACGGAAAGGAGAAGGGNGG
chr16	73349915	73349934	20	*	73349917	73349917	1	antisense	AGGAGAGGAAAGGAAAAAGG	AGG	6	13	6	0	0	16.0948	4.1835e-14	6.96155e-14	0.00253807	ACTR8.7	GAGAACGGAAAGGAGAAGGGNGG
chr16	77422633	77422652	20	*	77422649	77422649	1	sense	AAGAAAGGAAAGAAGAAAGG	AGG	4	170	134	2	1	65.529	1.5576e-241	2.2479e-240	0	ACTR8.7	GAGAACGGAAAGGAGAAGGGNGG
chr16	77838843	77838862	20	*	77838845	77838845	1	antisense	GAGAAAGAGAAGGAGGAAGG	GAG	5	9	3	0	0	11.4963	2.4401e-09	3.44325e-09	0.00497512	ACTR8.7	GAGAACGGAAAGGAGAAGGGNGG
chr16	78476912	78476931	20	*	78476914	78476914	1	antisense	AAGGACGGAAAGGAGAAGGG	GGA	2	82	30	0	0	95.4195	1.04545e-132	6.70569e-132	0	ACTR8.7	GAGAACGGAAAGGAGAAGGGNGG
chr16	79392210	79392229	20	*	79392226	79392226	1	sense	GAGAAAGAAAAAGAGAAAGA	AGG	5	42	31	0	0	49.4342	3.47935e-58	1.12724e-57	0.00662252	ACTR8.7	GAGAACGGAAAGGAGAAGGGNGG
chr16	80363233	80363252	20	*	80363249	80363249	1	sense	GAGAAGGAGGAGGAGAAGGA	GGG	5	7	3	0	0	9.19706	3.60258e-07	4.5516e-07	0.00643777	ACTR8.7	GAGAACGGAAAGGAGAAGGGNGG
chr16	81474366	81474385	20	*	81474368	81474368	1	antisense	GAGAAAGGAAGGGGGAAGGG	AGG	3	248	154	2	0	95.4195	0	0	0	ACTR8.7	GAGAACGGAAAGGAGAAGGGNGG
chr16	81823939	81823958	20	*	81823941	81823941	1	antisense	GGAAAGGGAAAGGAGGAAGG	GAG	5	7	3	0	0	9.19706	3.60258e-07	4.5516e-07	0.00643777	ACTR8.7	GAGAACGGAAAGGAGAAGGGNGG
chr16	82048482	82048501	20	*	82048498	82048498	1	sense	GGAAAAGGGAAGGAGAAGAT	GGG	6	16	10	0	0	19.5437	5.57353e-18	1.01584e-17	0.00280899	ACTR8.7	GAGAACGGAAAGGAGAAGGGNGG
chr16	82471327	82471346	20	*	82471329	82471329	1	antisense	GAGAAACAGAAGGGGAAGGG	GAG	5	6	3	0	0	8.04742	3.76622e-06	4.53117e-06	0.00606061	ACTR8.7	GAGAACGGAAAGGAGAAGGGNGG
chr16	83246838	83246857	20	*	83246840	83246840	1	antisense	TAGAAGGGAAAGGAGAACTG	AAG	4	5	4	0	0	6.89779	3.5091e-05	3.9962e-05	0.00430416	ACTR8.7	GAGAACGGAAAGGAGAAGGGNGG
chr16	83820749	83820768	20	*	83820751	83820751	1	antisense	GAGAGAGAAAAGAAGAAGGG	AGG	4	95	11	0	0	110.365	5.87036e-159	4.69481e-158	0	ACTR8.7	GAGAACGGAAAGGAGAAGGGNGG
chr16	84637896	84637915	20	*	84637898	84637898	1	antisense	AGGAGAGGAGAGGAGAAGAG	AGG	6	31	9	1	0	18.3941	1.83692e-30	4.22319e-30	0	ACTR8.7	GAGAACGGAAAGGAGAAGGGNGG
chr16	84958310	84958329	20	*	84958326	84958326	1	sense	AGGGATGGAAAGGAGAAGGG	GAG	4	8	8	0	0	10.3467	3.10739e-08	4.1965e-08	0.00324675	ACTR8.7	GAGAACGGAAAGGAGAAGGGNGG
chr16	85037062	85037081	20	*	85037078	85037078	1	sense	GAAGAAGGAAAGGAGAGAGA	AGG	6	30	29	0	0	35.6386	1.88694e-38	5.01762e-38	0	ACTR8.7	GAGAACGGAAAGGAGAAGGGNGG
chr16	85426663	85426682	20	*	85426679	85426679	1	sense	AAGGAAGGAAAGAAGAAGGG	AGG	4	51	50	0	0	59.7809	6.1477e-74	2.38036e-73	0	ACTR8.7	GAGAACGGAAAGGAGAAGGGNGG
chr16	86383729	86383748	20	*	86383745	86383745	1	sense	AAGGAAGGAAAGGAGGAAGG	GAG	5	7	6	0	0	9.19706	3.60258e-07	4.5516e-07	0.00643777	ACTR8.7	GAGAACGGAAAGGAGAAGGGNGG
chr16	89057655	89057674	20	*	89057657	89057657	1	antisense	GAGAACAGGAAGGAGGACAG	GGG	5	13	13	0	0	16.0948	4.1835e-14	6.96155e-14	0.00310559	ACTR8.7	GAGAACGGAAAGGAGAAGGGNGG
chr16	89634550	89634569	20	*	89634552	89634552	1	antisense	AGGAAGGGAAAGGAGAAGGA	AGG	4	48	11	0	0	56.332	1.31419e-68	4.79605e-68	0	ACTR8.7	GAGAACGGAAAGGAGAAGGGNGG
chr17	3506973	3506992	20	*	3506989	3506989	1	sense	AGAGAAGGAAAAGAGAAGGA	AGG	7	153	121	0	0	177.043	3.61043e-284	6.94734e-283	0	ACTR8.7	GAGAACGGAAAGGAGAAGGGNGG	bulge
chr17	3621515	3621534	20	*	3621517	3621517	1	antisense	AGGAAAGGAAAGGAAGAAGG	GAG	6	8	5	0	0	10.3467	3.10739e-08	4.1965e-08	0.0019685	ACTR8.7	GAGAACGGAAAGGAGAAGGGNGG
chr17	3827043	3827062	20	*	3827059	3827059	1	sense	CGGAACGGAAAGGAAAAGGG	AAG	3	88	84	0	0	102.317	1.00947e-144	7.05964e-144	0	ACTR8.7	GAGAACGGAAAGGAGAAGGGNGG
chr17	3918299	3918318	20	*	3918315	3918315	1	sense	GAGGGAGGAAAGAAGAAGGA	GGG	5	17	4	0	0	20.6934	2.54557e-19	4.76824e-19	0.00361011	ACTR8.7	GAGAACGGAAAGGAGAAGGGNGG
chr17	4992653	4992672	20	*	4992655	4992655	1	antisense	AAGAAAGAAAAGGAAAAGAG	GGG	5	5	3	0	0	6.89779	3.5091e-05	3.9962e-05	0.00929368	ACTR8.7	GAGAACGGAAAGGAGAAGGGNGG
chr17	5229853	5229872	20	*	5229855	5229855	1	antisense	GAGAGGAGAAAGGAGAAGAG	GGG	4	16	5	1	0	9.77187	6.42819e-13	1.06079e-12	0	ACTR8.7	GAGAACGGAAAGGAGAAGGGNGG
chr17	5835543	5835562	20	*	5835545	5835545	1	antisense	AAGAACGTTTAGGAGAAGGG	AGG	4	18	4	0	0	21.843	1.10474e-20	2.14924e-20	0	ACTR8.7	GAGAACGGAAAGGAGAAGGGNGG
chr17	5929260	5929279	20	*	5929262	5929262	1	antisense	GAGGAAGAAAAAGAGAAGGG	GGG	4	61	30	0	0	71.2772	3.27863e-92	1.49564e-91	0	ACTR8.7	GAGAACGGAAAGGAGAAGGGNGG
chr17	8760162	8760181	20	*	8760164	8760164	1	antisense	ACTGAAGGAAAAGAGAAGGG	GAG	6	34	15	0	0	40.2371	7.61887e-45	2.17535e-44	0	ACTR8.7	GAGAACGGAAAGGAGAAGGGNGG
chr17	9163245	9163264	20	*	9163261	9163261	1	sense	AGGAGAAGAAAGGAGAAGGT	GGG	6	43	28	0	0	50.5838	6.72264e-60	2.21185e-59	0	ACTR8.7	GAGAACGGAAAGGAGAAGGGNGG
chr17	10349020	10349039	20	*	10349022	10349022	1	antisense	GGAGAAGGAAGGGAGAAGGA	AGG	6	55	28	0	0	64.3794	3.70821e-81	1.53702e-80	0	ACTR8.7	GAGAACGGAAAGGAGAAGGGNGG
chr17	11997866	11997885	20	*	11997868	11997868	1	antisense	AAGAACGGAAAGGAGAAAGG	CGG	2	152	128	0	0	175.894	6.4338e-282	1.20161e-280	0	ACTR8.7	GAGAACGGAAAGGAGAAGGGNGG
chr17	11998095	11998114	20	*	11998097	11998097	1	antisense	GGGAAAGGGAAGGAGAAGGG	AAG	3	7	3	0	0	9.19706	3.60258e-07	4.5516e-07	0	ACTR8.7	GAGAACGGAAAGGAGAAGGGNGG
chr17	12100014	12100033	20	*	12100016	12100016	1	antisense	GAAGAGGGAAAGGAGAAGAG	GGG	4	73	36	0	0	85.0728	4.90515e-115	2.73706e-114	0	ACTR8.7	GAGAACGGAAAGGAGAAGGGNGG
chr17	13199592	13199611	20	*	13199594	13199594	1	antisense	AGGAAAGGAAAAGAGAAAGG	AAG	5	5	4	0	0	6.89779	3.5091e-05	3.9962e-05	0.00929368	ACTR8.7	GAGAACGGAAAGGAGAAGGGNGG
chr17	13966701	13966720	20	*	13966703	13966703	1	antisense	GGAGATAGAAAAGAAAAGGG	GGG	7	202	110	1	1	116.688	0	0	0	ACTR8.7	GAGAACGGAAAGGAGAAGGGNGG
chr17	15775538	15775557	20	*	15775540	15775540	1	antisense	AGAAAGGGAAGGAGGAAGGG	AGG	7	65	39	0	0	75.8757	1.0195e-99	5.02627e-99	0.00729927	ACTR8.7	GAGAACGGAAAGGAGAAGGGNGG	bulge
chr17	15775539	15775558	20	*	15775541	15775541	1	antisense	GAGAAAGGGAAGGAGGAAGG	GAG	4	65	25	0	0	75.8757	1.0195e-99	5.02627e-99	0	ACTR8.7	GAGAACGGAAAGGAGAAGGGNGG
chr17	16156515	16156534	20	*	16156531	16156531	1	sense	GAGAAAAGAAAGGAGAGGGT	GGA	4	10	5	0	0	12.646	1.75836e-10	2.6027e-10	0.00177936	ACTR8.7	GAGAACGGAAAGGAGAAGGGNGG
chr17	16573811	16573830	20	*	16573827	16573827	1	sense	GGAGAGGGAAAGGGGAAGAG	GGG	6	176	83	1	0	101.742	1.80898e-283	3.43923e-282	0	ACTR8.7	GAGAACGGAAAGGAGAAGGGNGG
chr17	21397908	21397927	20	*	21397910	21397910	1	antisense	AAAGAAGAAAAGGAGAAGGG	AGG	5	218	95	0	0	251.769	0	0	0	ACTR8.7	GAGAACGGAAAGGAGAAGGGNGG
chr17	30415942	30415961	20	*	30415958	30415958	1	sense	AGAAACAGAAAGTAGAAAGG	TGG	6	10	6	0	0	12.646	1.75836e-10	2.6027e-10	0.0021692	ACTR8.7	GAGAACGGAAAGGAGAAGGGNGG
chr17	31612912	31612931	20	*	31612914	31612914	1	antisense	GAGAAAGGAGAGGAGAAGGA	GGA	3	70	15	0	0	81.6239	3.02103e-109	1.59597e-108	0	ACTR8.7	GAGAACGGAAAGGAGAAGGGNGG
chr17	32415369	32415388	20	*	32415385	32415385	1	sense	AGGAAAGGAAAGGAGAAGGA	TGG	4	98	29	1	0	56.9068	2.13318e-135	1.40225e-134	0	ACTR8.7	GAGAACGGAAAGGAGAAGGGNGG
chr17	34274864	34274883	20	*	34274880	34274880	1	sense	GAGAAGGAGAAGGAGAAGGA	GAG	4	25	6	0	0	29.8904	9.20117e-31	2.12463e-30	0	ACTR8.7	GAGAACGGAAAGGAGAAGGGNGG
chr17	34530636	34530655	20	*	34530638	34530638	1	antisense	AAGGAAGGAAAGAAGAAGGG	AGG	4	40	5	0	0	47.1349	8.70836e-55	2.75663e-54	0	ACTR8.7	GAGAACGGAAAGGAGAAGGGNGG
chr17	36920549	36920568	20	*	36920551	36920551	1	antisense	GAGAAAGGAAAGAAGGAAGG	AGG	4	12	7	0	0	14.9452	7.2417e-13	1.16358e-12	0	ACTR8.7	GAGAACGGAAAGGAGAAGGGNGG
chr17	37134996	37135015	20	*	37135012	37135012	1	sense	GATGAGAGAGAGGAAAAGGG	AGG	6	8	4	1	0	5.17334	1.45538e-05	1.73389e-05	0.0019685	ACTR8.7	GAGAACGGAAAGGAGAAGGGNGG
chr17	37577065	37577084	20	*	37577081	37577081	1	sense	AAGAACAGAAAGTATAAGGG	GGG	4	7	7	0	0	9.19706	3.60258e-07	4.5516e-07	0.00307692	ACTR8.7	GAGAACGGAAAGGAGAAGGGNGG
chr17	40840205	40840224	20	*	40840207	40840207	1	antisense	GAGAGCAGAATGGAGAAAGG	TGG	4	157	97	0	0	181.642	3.35871e-293	7.01572e-292	0	ACTR8.7	GAGAACGGAAAGGAGAAGGGNGG
chr17	41077095	41077114	20	*	41077111	41077111	1	sense	AGGGAAGGAAAGAAGAAGGA	AGG	6	119	78	0	0	137.956	2.45134e-209	2.73088e-208	0	ACTR8.7	GAGAACGGAAAGGAGAAGGGNGG
chr17	43503771	43503790	20	*	43503787	43503787	1	sense	GCCAAGGGAAAGGAAAAGGG	AGG	4	7	4	0	0	9.19706	3.60258e-07	4.5516e-07	0.00307692	ACTR8.7	GAGAACGGAAAGGAGAAGGGNGG
chr17	44141700	44141719	20	*	44141716	44141716	1	sense	AAGAACGGAAAAGAAAGGGG	CGG	4	9	7	0	0	11.4963	2.4401e-09	3.44325e-09	0.00168634	ACTR8.7	GAGAACGGAAAGGAGAAGGGNGG
chr17	44219776	44219795	20	*	44219792	44219792	1	sense	GGGAGGAGGAGGGAGAAGGG	AGG	6	8	3	1	0	5.17334	1.45538e-05	1.73389e-05	0.0019685	ACTR8.7	GAGAACGGAAAGGAGAAGGGNGG
chr17	44903509	44903528	20	*	44903511	44903511	1	antisense	GGAAACCGGAATGAGAAGGG	CGG	5	26	7	2	0	10.3467	1.2221e-19	2.35161e-19	0.00456621	ACTR8.7	GAGAACGGAAAGGAGAAGGGNGG
chr17	45187990	45188009	20	*	45187992	45187992	1	antisense	GAAGAAGGAAGGGAGAAAGG	GAG	5	49	13	0	0	57.4816	2.2407e-70	8.35004e-70	0.00746269	ACTR8.7	GAGAACGGAAAGGAGAAGGGNGG
chr17	46923015	46923034	20	*	46923017	46923017	1	antisense	GAGAAGGGGAAGGAGAAATG	AGG	4	15	5	0	0	18.3941	1.15641e-16	2.04433e-16	0	ACTR8.7	GAGAACGGAAAGGAGAAGGGNGG
chr17	49668046	49668065	20	*	49668062	49668062	1	sense	AGAGACAGAAAGTAGAAGGG	TGG	6	128	72	0	0	148.303	8.74228e-229	1.13293e-227	0	ACTR8.7	GAGAACGGAAAGGAGAAGGGNGG	bulge
chr17	50027567	50027586	20	*	50027569	50027569	1	antisense	GCAGAGGGAAGGGAGAAGGG	GGG	5	18	5	0	0	21.843	1.10474e-20	2.14924e-20	0.0037037	ACTR8.7	GAGAACGGAAAGGAGAAGGGNGG
chr17	50162839	50162858	20	*	50162855	50162855	1	sense	AGGAACGAGAAAGAGAAGGG	AGG	5	130	130	0	0	150.602	3.82484e-233	5.18969e-232	0	ACTR8.7	GAGAACGGAAAGGAGAAGGGNGG
chr17	53854296	53854315	20	*	53854312	53854312	1	sense	GAGTAACAGAAGGAGAAGGG	GAG	5	20	20	0	0	24.1423	1.80252e-23	3.67331e-23	0.00392157	ACTR8.7	GAGAACGGAAAGGAGAAGGGNGG	bulge
chr17	54076991	54077010	20	*	54077007	54077007	1	sense	AGGAGAGGAAAGGAGAAGGG	AGG	4	47	46	0	0	55.1823	7.55683e-67	2.72647e-66	0	ACTR8.7	GAGAACGGAAAGGAGAAGGGNGG
chr17	55407672	55407691	20	*	55407688	55407688	1	sense	GAGAAAGGAAAGGAGGAGTG	AGG	3	53	25	0	0	62.0801	1.56525e-77	6.32272e-77	0	ACTR8.7	GAGAACGGAAAGGAGAAGGGNGG
chr17	57352443	57352462	20	*	57352459	57352459	1	sense	CTTGGCGGAAAAGAGAAGGG	AAG	6	8	7	0	0	10.3467	3.10739e-08	4.1965e-08	0.0019685	ACTR8.7	GAGAACGGAAAGGAGAAGGGNGG
chr17	57780197	57780216	20	*	57780213	57780213	1	sense	GAAAACAGAAAAGAGAAGGT	GGG	4	267	200	3	2	77.0254	0	0	0	ACTR8.7	GAGAACGGAAAGGAGAAGGGNGG
chr17	57943524	57943543	20	*	57943526	57943526	1	antisense	ATGAAAGGAAAGGTGAAGGG	TGG	4	31	14	2	0	12.2627	5.11865e-25	1.08926e-24	0	ACTR8.7	GAGAACGGAAAGGAGAAGGGNGG
chr17	59433889	59433908	20	*	59433891	59433891	1	antisense	GAGAGGGGAAAGGAGGAGGG	AGG	3	68	35	0	0	79.3246	2.0418e-105	1.05239e-104	0	ACTR8.7	GAGAACGGAAAGGAGAAGGGNGG
chr17	61316647	61316666	20	*	61316663	61316663	1	sense	GAGAGAGGGAAGGAGAAGGA	GGA	4	25	6	0	0	29.8904	9.20117e-31	2.12463e-30	0	ACTR8.7	GAGAACGGAAAGGAGAAGGGNGG
chr17	63523221	63523240	20	*	63523237	63523237	1	sense	AGGAAAGGAAAGGAGAGGTG	GGG	5	7	6	1	0	4.59853	8.51758e-05	9.60686e-05	0.00643777	ACTR8.7	GAGAACGGAAAGGAGAAGGGNGG
chr17	66367025	66367044	20	*	66367027	66367027	1	antisense	GAAAACAGAAAGGAGAGGGG	AAG	3	10	9	1	0	6.32298	3.24685e-07	4.30788e-07	0	ACTR8.7	GAGAACGGAAAGGAGAAGGGNGG
chr17	66968770	66968789	20	*	66968772	66968772	1	antisense	AAGAGAGGAATGGAGAAGAG	AGG	5	5	5	0	0	6.89779	3.5091e-05	3.9962e-05	0.00929368	ACTR8.7	GAGAACGGAAAGGAGAAGGGNGG
chr17	66996840	66996859	20	*	66996856	66996856	1	sense	GAGAATGCAAAAGAGAAGAG	GGG	4	7	3	0	0	9.19706	3.60258e-07	4.5516e-07	0.00307692	ACTR8.7	GAGAACGGAAAGGAGAAGGGNGG
chr17	67915759	67915778	20	*	67915761	67915761	1	antisense	AAGAGAGGAAAGGACAAGGG	AGG	4	10	3	2	0	4.21532	1.90806e-05	2.2664e-05	0.00177936	ACTR8.7	GAGAACGGAAAGGAGAAGGGNGG
chr17	68471572	68471591	20	*	68471574	68471574	1	antisense	CGGAACGGAAAGGAGGAGGT	GGG	4	13	10	0	0	16.0948	4.1835e-14	6.96155e-14	0	ACTR8.7	GAGAACGGAAAGGAGAAGGGNGG
chr17	68755796	68755815	20	*	68755798	68755798	1	antisense	GAGAAGGGAGAGGAGAAGGG	AGA	2	51	10	0	0	59.7809	6.1477e-74	2.38036e-73	0	ACTR8.7	GAGAACGGAAAGGAGAAGGGNGG
chr17	69459894	69459913	20	*	69459896	69459896	1	antisense	GGAAAAGGAAAGAAGAAAGG	GAG	5	29	17	0	0	34.489	6.9476e-37	1.78757e-36	0.00505051	ACTR8.7	GAGAACGGAAAGGAGAAGGGNGG
chr17	69573054	69573073	20	*	69573056	69573056	1	antisense	AAGGAAGGAAAGGAGAGGGG	AGG	4	10	5	1	0	6.32298	3.24685e-07	4.30788e-07	0.00177936	ACTR8.7	GAGAACGGAAAGGAGAAGGGNGG
chr17	70454889	70454908	20	*	70454905	70454905	1	sense	AAAGAAGGAAAGAAGAAGGA	AGG	6	98	33	1	0	56.9068	2.13318e-135	1.40225e-134	0	ACTR8.7	GAGAACGGAAAGGAGAAGGGNGG
chr17	70802400	70802419	20	*	70802416	70802416	1	sense	AAGGACAGAAAGGAGAAGGC	AGG	4	48	39	0	0	56.332	1.31419e-68	4.79605e-68	0	ACTR8.7	GAGAACGGAAAGGAGAAGGGNGG
chr17	72047515	72047534	20	*	72047531	72047531	1	sense	GAAGAAGGAAAGGAGAACAG	AGA	5	51	33	2	0	19.927	2.16294e-49	6.46642e-49	0.00769231	ACTR8.7	GAGAACGGAAAGGAGAAGGGNGG
chr17	73704051	73704070	20	*	73704053	73704053	1	antisense	AAAGAAGGAAAGAAGAAGGG	AGG	5	190	85	3	0	54.8949	8.2128e-255	1.34411e-253	0	ACTR8.7	GAGAACGGAAAGGAGAAGGGNGG
chr17	73912639	73912658	20	*	73912641	73912641	1	antisense	AGGAAAGGAAAGGAGAAGAG	AAG	4	11	3	0	0	13.7956	1.17063e-11	1.80336e-11	0	ACTR8.7	GAGAACGGAAAGGAGAAGGGNGG
chr17	73977638	73977657	20	*	73977654	73977654	1	sense	GAGAACAGGAAGGAGAAGTG	GAG	3	30	15	0	0	35.6386	1.88694e-38	5.01762e-38	0	ACTR8.7	GAGAACGGAAAGGAGAAGGGNGG
chr17	74060969	74060988	20	*	74060971	74060971	1	antisense	GAGAGCAGAAAGAAGAAGGG	AGC	3	7	3	1	0	4.59853	8.51758e-05	9.60686e-05	0	ACTR8.7	GAGAACGGAAAGGAGAAGGGNGG
chr17	74385150	74385169	20	*	74385166	74385166	1	sense	GGGAAGGAAAAGGAAAAGGG	AGG	4	44	21	0	0	51.7334	1.2707e-61	4.27835e-61	0	ACTR8.7	GAGAACGGAAAGGAGAAGGGNGG
chr17	77357608	77357627	20	*	77357610	77357610	1	antisense	AGGAAAGGAAAGGAGAGGGG	AGG	4	221	195	0	0	255.218	0	0	0	ACTR8.7	GAGAACGGAAAGGAGAAGGGNGG
chr17	78337768	78337787	20	*	78337770	78337770	1	antisense	GAGAAGGGAAAGGAGAAGGG	GAA	1	159	67	2	0	61.3137	1.14757e-221	1.41771e-220	0	ACTR8.7	GAGAACGGAAAGGAGAAGGGNGG
chr17	79652506	79652525	20	*	79652522	79652522	1	sense	GGAAAAGGAAAGGAGAGGGG	AGG	4	134	134	1	0	77.6002	2.45783e-201	2.62748e-200	0	ACTR8.7	GAGAACGGAAAGGAGAAGGGNGG
chr17	79796130	79796149	20	*	79796146	79796146	1	sense	AAAGAAGAAAAGGAGAAAGG	GTG	6	10	4	1	0	6.32298	3.24685e-07	4.30788e-07	0.0021692	ACTR8.7	GAGAACGGAAAGGAGAAGGGNGG
chr18	2183649	2183668	20	*	2183665	2183665	1	sense	AGAAAAGGAAAGGAAAAGAG	AGG	6	49	24	0	0	57.4816	2.2407e-70	8.35004e-70	0	ACTR8.7	GAGAACGGAAAGGAGAAGGGNGG
chr18	2474333	2474352	20	*	2474349	2474349	1	sense	GAGATTGGAAAGGAGAGAGG	TGG	4	20	20	0	0	24.1423	1.80252e-23	3.67331e-23	0	ACTR8.7	GAGAACGGAAAGGAGAAGGGNGG
chr18	3389958	3389977	20	*	3389974	3389974	1	sense	GGAAAGGGAAAGGAGAAAGG	AGG	4	56	13	0	0	65.529	5.55986e-83	2.34119e-82	0	ACTR8.7	GAGAACGGAAAGGAGAAGGGNGG
chr18	5066365	5066384	20	*	5066367	5066367	1	antisense	GGAAGAGGAAAGGAGAAGAG	AGG	5	55	32	0	0	64.3794	3.70821e-81	1.53702e-80	0.00840336	ACTR8.7	GAGAACGGAAAGGAGAAGGGNGG
chr18	5694501	5694520	20	*	5694517	5694517	1	sense	AGGAAGGGAAAGGAAGAGGG	AGG	5	5	3	1	0	3.4489	0.00213061	0.0021878	0.00929368	ACTR8.7	GAGAACGGAAAGGAGAAGGGNGG
chr18	6012933	6012952	20	*	6012935	6012935	1	antisense	AGAAGCAGAAAGGAGAAGAG	AGG	6	159	76	0	0	183.941	9.86447e-298	2.20561e-296	0	ACTR8.7	GAGAACGGAAAGGAGAAGGGNGG
chr18	6906452	6906471	20	*	6906454	6906454	1	antisense	AGAGACAGAAAGGAGAAGAA	TGG	7	71	35	0	0	82.7735	3.59916e-111	1.92704e-110	0.00769231	ACTR8.7	GAGAACGGAAAGGAGAAGGGNGG
chr18	9446694	9446713	20	*	9446696	9446696	1	antisense	GAGAAAGGAAAAGAGAGGGA	GGG	4	93	7	0	0	108.065	7.2262e-155	5.46267e-154	0	ACTR8.7	GAGAACGGAAAGGAGAAGGGNGG
chr18	9446699	9446718	20	*	9446701	9446701	1	antisense	GGAGAGAGAAAGGAAAAGAG	AGG	7	79	29	0	0	91.9706	9.08493e-127	5.51523e-126	0.00925926	ACTR8.7	GAGAACGGAAAGGAGAAGGGNGG
chr18	10025594	10025613	20	*	10025610	10025610	1	sense	TAGAACAGAAAGTTGAAGGG	TGG	4	22	3	1	0	13.2208	1.79594e-19	3.43501e-19	0	ACTR8.7	GAGAACGGAAAGGAGAAGGGNGG
chr18	10272665	10272684	20	*	10272681	10272681	1	sense	GGGAACGGGGAAGAGAAGGG	AGG	4	102	49	0	0	118.412	2.06456e-173	1.8259e-172	0	ACTR8.7	GAGAACGGAAAGGAGAAGGGNGG
chr18	10368572	10368591	20	*	10368588	10368588	1	sense	GGGAGAGGGAGGGAGAAGGG	AGG	5	8	3	0	0	10.3467	3.10739e-08	4.1965e-08	0.00470588	ACTR8.7	GAGAACGGAAAGGAGAAGGGNGG
chr18	10481495	10481514	20	*	10481511	10481511	1	sense	AGAGACAGAAAGGAGAATGG	AGG	6	70	45	0	0	81.6239	3.02103e-109	1.59597e-108	0	ACTR8.7	GAGAACGGAAAGGAGAAGGGNGG	bulge
chr18	11567584	11567603	20	*	11567600	11567600	1	sense	GAGAAGGAGAAGGAGAGGGG	AGG	4	15	13	0	0	18.3941	1.15641e-16	2.04433e-16	0	ACTR8.7	GAGAACGGAAAGGAGAAGGGNGG
chr18	12605047	12605066	20	*	12605063	12605063	1	sense	AGAGACTGAAAGGAGAATGG	TGG	6	6	5	0	0	8.04742	3.76622e-06	4.53117e-06	0.00897666	ACTR8.7	GAGAACGGAAAGGAGAAGGGNGG	bulge
chr18	13640826	13640845	20	*	13640842	13640842	1	sense	AGAGAGGGAACGGAGAAGAG	GGG	7	48	35	0	0	56.332	1.31419e-68	4.79605e-68	0.00526316	ACTR8.7	GAGAACGGAAAGGAGAAGGGNGG
chr18	22274089	22274108	20	*	22274091	22274091	1	antisense	GAGGGAGGAAAGGGGAAGGG	GGG	4	8	8	0	0	10.3467	3.10739e-08	4.1965e-08	0.00324675	ACTR8.7	GAGAACGGAAAGGAGAAGGGNGG
chr18	23474444	23474463	20	*	23474446	23474446	1	antisense	GAGTACAGAAAAGAGACTGG	AGG	5	8	8	0	0	10.3467	3.10739e-08	4.1965e-08	0.00470588	ACTR8.7	GAGAACGGAAAGGAGAAGGGNGG
chr18	24410612	24410631	20	*	24410628	24410628	1	sense	GAGAAAAGAAAGGATAATGG	AGG	4	9	4	0	0	11.4963	2.4401e-09	3.44325e-09	0.00168634	ACTR8.7	GAGAACGGAAAGGAGAAGGGNGG
chr18	26658341	26658360	20	*	26658343	26658343	1	antisense	GAGAATAGCAAAGAGAAGGG	AGG	4	103	54	2	0	39.8539	3.82372e-126	2.31685e-125	0	ACTR8.7	GAGAACGGAAAGGAGAAGGGNGG
chr18	28335735	28335754	20	*	28335737	28335737	1	antisense	GAGAATGAGGTGGAGAAGGG	TGG	5	54	25	0	0	63.2298	2.43061e-79	9.93201e-79	0.00819672	ACTR8.7	GAGAACGGAAAGGAGAAGGGNGG
chr18	28904973	28904992	20	*	28904975	28904975	1	antisense	AAGGAAGGAAAAGAGAAGGG	AAG	4	47	9	1	1	27.5912	1.81464e-52	5.61003e-52	0	ACTR8.7	GAGAACGGAAAGGAGAAGGGNGG
chr18	34744610	34744629	20	*	34744626	34744626	1	sense	TAAGATGGAAAGAAGAAGAG	AGG	6	17	5	0	0	20.6934	2.54557e-19	4.76824e-19	0.00294118	ACTR8.7	GAGAACGGAAAGGAGAAGGGNGG
chr18	35443144	35443163	20	*	35443146	35443146	1	antisense	GAGAAGGGAAAAGAAAAGGA	GGG	4	24	11	1	0	14.3704	8.31649e-22	1.65756e-21	0	ACTR8.7	GAGAACGGAAAGGAGAAGGGNGG
chr18	35953881	35953900	20	*	35953897	35953897	1	sense	AGAAACAGAAAGTAGAAAGG	TGG	6	10	7	0	0	12.646	1.75836e-10	2.6027e-10	0.0021692	ACTR8.7	GAGAACGGAAAGGAGAAGGGNGG
chr18	36128734	36128753	20	*	36128750	36128750	1	sense	GAAAAAGGAAAGCAGAAGGG	AAG	3	55	28	1	0	32.1897	2.27386e-64	8.0039e-64	0	ACTR8.7	GAGAACGGAAAGGAGAAGGGNGG
chr18	36196061	36196080	20	*	36196077	36196077	1	sense	GAACACGGAAGGGAGAAGAG	TGG	4	19	5	0	0	22.9926	4.56705e-22	9.12548e-22	0	ACTR8.7	GAGAACGGAAAGGAGAAGGGNGG
chr18	37302245	37302264	20	*	37302247	37302247	1	antisense	AGGAGAGGATAGGAGAAGGG	GAG	5	19	6	0	0	22.9926	4.56705e-22	9.12548e-22	0.00381679	ACTR8.7	GAGAACGGAAAGGAGAAGGGNGG
chr18	37416996	37417015	20	*	37417012	37417012	1	sense	AGGAAAGGAAAGGAGAAAGC	AGG	5	60	31	1	1	35.0638	4.65478e-72	1.76149e-71	0.00925926	ACTR8.7	GAGAACGGAAAGGAGAAGGGNGG
chr18	37584554	37584573	20	*	37584556	37584556	1	antisense	GGAGAGGGAGAGGAGAAGGA	GAG	6	39	14	0	0	45.9853	4.20686e-53	1.30693e-52	0	ACTR8.7	GAGAACGGAAAGGAGAAGGGNGG
chr18	38624472	38624491	20	*	38624488	38624488	1	sense	CAGAACAGAAAAGAGAATGG	AGG	4	131	93	1	0	75.8757	1.14881e-195	1.16162e-194	0	ACTR8.7	GAGAACGGAAAGGAGAAGGGNGG
chr18	38888685	38888704	20	*	38888701	38888701	1	sense	GAGAGAGGAAAGGAGAGGAG	AGG	4	55	40	0	0	64.3794	3.70821e-81	1.53702e-80	0	ACTR8.7	GAGAACGGAAAGGAGAAGGGNGG
chr18	39835975	39835994	20	*	39835977	39835977	1	antisense	AAGTACGGAAAGAAGAAAGG	AGG	4	21	16	0	0	25.2919	6.80592e-25	1.42444e-24	0	ACTR8.7	GAGAACGGAAAGGAGAAGGGNGG
chr18	39888741	39888760	20	*	39888743	39888743	1	antisense	GAAAAGGGAAAGGAGAGGAG	AGG	4	11	10	0	0	13.7956	1.17063e-11	1.80336e-11	0	ACTR8.7	GAGAACGGAAAGGAGAAGGGNGG
chr18	40820697	40820716	20	*	40820699	40820699	1	antisense	GAGAAGGAAGAGAAGGAAGA	GGA	7	62	3	0	0	72.4268	4.45512e-94	2.07405e-93	0.00680272	ACTR8.7	GAGAACGGAAAGGAGAAGGGNGG
chr18	43295009	43295028	20	*	43295025	43295025	1	sense	AAGAAAGGAAAGGAGGAGGG	AAG	3	9	7	0	0	11.4963	2.4401e-09	3.44325e-09	0	ACTR8.7	GAGAACGGAAAGGAGAAGGGNGG
chr18	44449995	44450014	20	*	44449997	44449997	1	antisense	GGGAACAGAAAGCAGAAGGG	AGG	3	152	54	0	0	175.894	6.4338e-282	1.20161e-280	0	ACTR8.7	GAGAACGGAAAGGAGAAGGGNGG
chr18	45516257	45516276	20	*	45516259	45516259	1	antisense	AGGAAGGAAAGGAAGAAGGG	AGG	6	11	10	0	0	13.7956	1.17063e-11	1.80336e-11	0.00232558	ACTR8.7	GAGAACGGAAAGGAGAAGGGNGG
chr18	46039605	46039624	20	*	46039607	46039607	1	antisense	AAAGAAGGAAAGGAGAGGGA	AGG	6	8	4	0	0	10.3467	3.10739e-08	4.1965e-08	0.0019685	ACTR8.7	GAGAACGGAAAGGAGAAGGGNGG
chr18	46140347	46140366	20	*	46140349	46140349	1	antisense	AGGAAAGGAAAGGAGAAGGA	GAG	4	4	3	1	0	2.87408	0.00889078	0.00900709	0.00549451	ACTR8.7	GAGAACGGAAAGGAGAAGGGNGG
chr18	46569071	46569090	20	*	46569073	46569073	1	antisense	AGGGAAGGAAAAGAGAAGGG	AGG	5	215	106	0	0	248.321	0	0	0	ACTR8.7	GAGAACGGAAAGGAGAAGGGNGG
chr18	47257095	47257114	20	*	47257111	47257111	1	sense	AGGAGAAAAAAGGAGAAGGG	AAG	6	10	6	0	0	12.646	1.75836e-10	2.6027e-10	0.0021692	ACTR8.7	GAGAACGGAAAGGAGAAGGGNGG
chr18	47424735	47424754	20	*	47424737	47424737	1	antisense	AGGAGAAGAAGGGAGAAGGG	AGG	6	55	22	0	0	64.3794	3.70821e-81	1.53702e-80	0	ACTR8.7	GAGAACGGAAAGGAGAAGGGNGG
chr18	48142856	48142875	20	*	48142858	48142858	1	antisense	GGAGGAGGAAGGGAGAAGGA	AGG	7	130	34	0	0	150.602	3.82484e-233	5.18969e-232	0	ACTR8.7	GAGAACGGAAAGGAGAAGGGNGG
chr18	48217494	48217513	20	*	48217496	48217496	1	antisense	GAGGAAGGAGAGGAGAAGGA	GGG	4	22	5	0	0	26.4415	2.46301e-26	5.28026e-26	0	ACTR8.7	GAGAACGGAAAGGAGAAGGGNGG
chr18	51350575	51350594	20	*	51350577	51350577	1	antisense	GAGAAGGGAAGGGGGAAGGG	AGG	3	23	9	1	0	13.7956	1.24619e-20	2.40235e-20	0	ACTR8.7	GAGAACGGAAAGGAGAAGGGNGG
chr18	53160025	53160044	20	*	53160041	53160041	1	sense	GAGAAAGGGAAGGAGAAGGG	GAA	2	27	7	1	0	16.0948	1.98368e-25	4.22697e-25	0	ACTR8.7	GAGAACGGAAAGGAGAAGGGNGG
chr18	53334613	53334632	20	*	53334615	53334615	1	antisense	GGAGACAGAAAAGAGAATGG	TGG	6	108	73	0	0	125.31	5.79622e-186	5.47708e-185	0	ACTR8.7	GAGAACGGAAAGGAGAAGGGNGG
chr18	56270748	56270767	20	*	56270764	56270764	1	sense	GAGAAGGAAAGGAAGAAGGG	AAG	4	13	9	1	0	8.04742	6.09046e-10	8.96487e-10	0	ACTR8.7	GAGAACGGAAAGGAGAAGGGNGG
chr18	57061990	57062009	20	*	57062006	57062006	1	sense	GGAAAGGGAAAGGTGAAGGG	AGG	4	140	58	0	0	162.098	3.93297e-255	6.47004e-254	0	ACTR8.7	GAGAACGGAAAGGAGAAGGGNGG
chr18	63499281	63499300	20	*	63499297	63499297	1	sense	GGAGAAGGTAAGGAGAAGGC	AGG	6	157	44	0	0	181.642	3.35871e-293	7.01572e-292	0	ACTR8.7	GAGAACGGAAAGGAGAAGGGNGG	bulge
chr18	65613323	65613342	20	*	65613339	65613339	1	sense	GAGGAGGGAAGGAAGAAGGG	AGG	4	10	5	0	0	12.646	1.75836e-10	2.6027e-10	0.00177936	ACTR8.7	GAGAACGGAAAGGAGAAGGGNGG
chr18	67169306	67169325	20	*	67169322	67169322	1	sense	GAGAAAGAAAGGAGGAAGGG	AGG	5	45	31	0	0	52.8831	2.3508e-63	8.09523e-63	0.00689655	ACTR8.7	GAGAACGGAAAGGAGAAGGGNGG
chr18	68562988	68563007	20	*	68563004	68563004	1	sense	GGAGATGGAAAGGAGAATGA	TGG	6	23	22	1	0	13.7956	1.24619e-20	2.40235e-20	0.00334448	ACTR8.7	GAGAACGGAAAGGAGAAGGGNGG
chr18	68575809	68575828	20	*	68575811	68575811	1	antisense	GAGGAAGGAAAGAGGAAGGG	AGG	4	13	9	0	0	16.0948	4.1835e-14	6.96155e-14	0	ACTR8.7	GAGAACGGAAAGGAGAAGGGNGG
chr18	74032275	74032294	20	*	74032291	74032291	1	sense	GAGAAGGAAAGGAAGAAGAG	GAG	5	8	7	0	0	10.3467	3.10739e-08	4.1965e-08	0.00470588	ACTR8.7	GAGAACGGAAAGGAGAAGGGNGG
chr18	74575050	74575069	20	*	74575066	74575066	1	sense	GAGAAAGGAAAGAAGAAAGA	AGG	4	107	82	0	0	124.16	7.33043e-184	6.82525e-183	0	ACTR8.7	GAGAACGGAAAGGAGAAGGGNGG
chr18	74579237	74579256	20	*	74579239	74579239	1	antisense	GAAAAAGGAAAGGAGAGGGG	AGG	3	11	11	0	0	13.7956	1.17063e-11	1.80336e-11	0	ACTR8.7	GAGAACGGAAAGGAGAAGGGNGG
chr18	77449641	77449660	20	*	77449657	77449657	1	sense	GAGAACTTGAAGGAGAAGTG	GGG	4	48	27	0	0	56.332	1.31419e-68	4.79605e-68	0	ACTR8.7	GAGAACGGAAAGGAGAAGGGNGG
chr18	77818651	77818670	20	*	77818653	77818653	1	antisense	AAAGAAGGAAAGAAGAAGGA	AGG	6	63	35	0	0	73.5765	5.9607e-96	2.81625e-95	0	ACTR8.7	GAGAACGGAAAGGAGAAGGGNGG
chr18	79127398	79127417	20	*	79127400	79127400	1	antisense	AGAGACAGAAAGGAGAACGG	CGG	6	20	17	0	0	24.1423	1.80252e-23	3.67331e-23	0.0031348	ACTR8.7	GAGAACGGAAAGGAGAAGGGNGG
chr18	79467734	79467753	20	*	79467750	79467750	1	sense	TGAAAAGGAAAGGAAAAGGG	AAG	5	6	3	1	0	4.02371	0.000450528	0.000481787	0.00606061	ACTR8.7	GAGAACGGAAAGGAGAAGGGNGG
chr18	79690153	79690172	20	*	79690169	79690169	1	sense	GTAGAAGGAAGGGAGAAGGT	TGG	6	8	5	0	0	10.3467	3.10739e-08	4.1965e-08	0.0019685	ACTR8.7	GAGAACGGAAAGGAGAAGGGNGG	bulge
chr19	1570546	1570565	20	*	1570548	1570548	1	antisense	AGAAAAGGAAAGGAGAGGAG	AGG	6	36	30	1	0	21.2682	4.82645e-37	1.27065e-36	0	ACTR8.7	GAGAACGGAAAGGAGAAGGGNGG
chr19	1673950	1673969	20	*	1673952	1673952	1	antisense	GGGAACGGTAAAGAGGAGGG	AGG	4	15	4	0	0	18.3941	1.15641e-16	2.04433e-16	0	ACTR8.7	GAGAACGGAAAGGAGAAGGGNGG
chr19	2317009	2317028	20	*	2317011	2317011	1	antisense	AGGAGAGGAAAGGAGAGTGG	AGG	6	16	16	0	0	19.5437	5.57353e-18	1.01584e-17	0.00280899	ACTR8.7	GAGAACGGAAAGGAGAAGGGNGG
chr19	2539860	2539879	20	*	2539862	2539862	1	antisense	GGAGAGAGAAAGAAGAAGGG	AGG	6	212	70	0	0	244.872	0	0	0	ACTR8.7	GAGAACGGAAAGGAGAAGGGNGG
chr19	2652655	2652674	20	*	2652671	2652671	1	sense	AGAAACAGAAAGCAGAAGAG	CGG	6	10	3	0	0	12.646	1.75836e-10	2.6027e-10	0.0021692	ACTR8.7	GAGAACGGAAAGGAGAAGGGNGG
chr19	3085739	3085758	20	*	3085741	3085741	1	antisense	AGGAAAGGAAAGTAGAAGAG	GAG	5	29	13	0	0	34.489	6.9476e-37	1.78757e-36	0.00505051	ACTR8.7	GAGAACGGAAAGGAGAAGGGNGG
chr19	3299643	3299662	20	*	3299645	3299645	1	antisense	GAGAAGGAGAAGGAGAAGGA	GGA	4	34	15	1	0	20.1186	2.24784e-34	5.59318e-34	0	ACTR8.7	GAGAACGGAAAGGAGAAGGGNGG
chr19	4618183	4618202	20	*	4618185	4618185	1	antisense	GAGAAACGGAGGGAGAAAGG	GGG	5	24	13	0	0	28.7408	2.85944e-29	6.44795e-29	0.00438596	ACTR8.7	GAGAACGGAAAGGAGAAGGGNGG
chr19	5355929	5355948	20	*	5355931	5355931	1	antisense	GAGAATGGAGAGGAGAAGAG	AGA	3	27	8	0	0	32.1897	8.55547e-34	2.07673e-33	0	ACTR8.7	GAGAACGGAAAGGAGAAGGGNGG
chr19	5404057	5404076	20	*	5404073	5404073	1	sense	GGAAAAGAAAAGGAAGAAGG	GAG	7	80	36	0	0	93.1202	9.63588e-129	5.91759e-128	0.00934579	ACTR8.7	GAGAACGGAAAGGAGAAGGGNGG
chr19	5404058	5404077	20	*	5404074	5404074	1	sense	GAAAAGAAAAGGAAGAAGGG	AGG	6	80	37	0	0	93.1202	9.63588e-129	5.91759e-128	0	ACTR8.7	GAGAACGGAAAGGAGAAGGGNGG
chr19	6119461	6119480	20	*	6119463	6119463	1	antisense	AGGAGAGGAGAGGAGAAGAG	AGG	6	9	3	0	0	11.4963	2.4401e-09	3.44325e-09	0.00207469	ACTR8.7	GAGAACGGAAAGGAGAAGGGNGG
chr19	6634659	6634678	20	*	6634675	6634675	1	sense	AGAGACAGAAAGGAGAAAGG	TGG	6	22	15	0	0	26.4415	2.46301e-26	5.28026e-26	0.00324675	ACTR8.7	GAGAACGGAAAGGAGAAGGGNGG
chr19	6710529	6710548	20	*	6710545	6710545	1	sense	GAGAGAGAAAAGGAGAAAGG	GAG	4	42	34	0	0	49.4342	3.47935e-58	1.12724e-57	0	ACTR8.7	GAGAACGGAAAGGAGAAGGGNGG
chr19	7371213	7371232	20	*	7371229	7371229	1	sense	GGAGACAGAAAGTAGAAAGG	TGG	6	24	17	0	0	28.7408	2.85944e-29	6.44795e-29	0.00346021	ACTR8.7	GAGAACGGAAAGGAGAAGGGNGG
chr19	9065075	9065094	20	*	9065091	9065091	1	sense	GGAGAAGGAAAGGAAGAGGG	TGG	6	64	51	1	0	37.363	2.46074e-78	1.00037e-77	0	ACTR8.7	GAGAACGGAAAGGAGAAGGGNGG
chr19	9444751	9444770	20	*	9444767	9444767	1	sense	GGAGAAGGAAGGGAGAAAGG	AAG	6	54	26	1	0	31.6149	7.45426e-63	2.54761e-62	0	ACTR8.7	GAGAACGGAAAGGAGAAGGGNGG
chr19	9862325	9862344	20	*	9862341	9862341	1	sense	ACAGAAGAAAAGGAGAAGGC	AGG	7	50	37	0	0	58.6312	3.74699e-72	1.42135e-71	0.00552486	ACTR8.7	GAGAACGGAAAGGAGAAGGGNGG
chr19	10076682	10076701	20	*	10076698	10076698	1	sense	GAGAAGAGAAAAGAGAAGAG	AAG	4	4	3	0	0	5.74816	0.000287175	0.000310341	0.00549451	ACTR8.7	GAGAACGGAAAGGAGAAGGGNGG
chr19	11358593	11358612	20	*	11358595	11358595	1	antisense	GAGAAGGGAAAGGAAAAGGG	AAG	2	104	67	1	0	60.3557	4.80983e-146	3.40875e-145	0	ACTR8.7	GAGAACGGAAAGGAGAAGGGNGG
chr19	11613162	11613181	20	*	11613164	11613164	1	antisense	AGGAAAGGAAAGGAGAGGGG	AGG	4	99	99	0	0	114.963	3.42837e-167	2.87205e-166	0	ACTR8.7	GAGAACGGAAAGGAGAAGGGNGG
chr19	13023317	13023336	20	*	13023319	13023319	1	antisense	GAGGGAGGAAAGGAAGAAGG	GGG	6	36	17	0	0	42.5364	4.09498e-48	1.19941e-47	0	ACTR8.7	GAGAACGGAAAGGAGAAGGGNGG
chr19	13255848	13255867	20	*	13255850	13255850	1	antisense	GAGAAAGGAAAGGAGAAAGG	GGA	2	52	26	0	0	60.9305	9.89987e-76	3.92901e-75	0	ACTR8.7	GAGAACGGAAAGGAGAAGGGNGG
chr19	13458131	13458150	20	*	13458133	13458133	1	antisense	AAGAAAAGAAAGGAGAGGGG	AGG	4	5	3	0	0	6.89779	3.5091e-05	3.9962e-05	0.00430416	ACTR8.7	GAGAACGGAAAGGAGAAGGGNGG
chr19	13490818	13490837	20	*	13490834	13490834	1	sense	AAGAAAGGAAGGAAGAAGGG	AGG	4	12	7	0	0	14.9452	7.2417e-13	1.16358e-12	0	ACTR8.7	GAGAACGGAAAGGAGAAGGGNGG
chr19	15532266	15532285	20	*	15532268	15532268	1	antisense	GAGAAAGAAGAAGAGAAGGG	AGG	4	72	49	0	0	83.9231	4.23e-113	2.33164e-112	0	ACTR8.7	GAGAACGGAAAGGAGAAGGGNGG
chr19	15845459	15845478	20	*	15845475	15845475	1	sense	GAGAAGGAGAAGGAGAAGGA	GAG	4	12	12	0	0	14.9452	7.2417e-13	1.16358e-12	0	ACTR8.7	GAGAACGGAAAGGAGAAGGGNGG
chr19	16241673	16241692	20	*	16241689	16241689	1	sense	GAAGAAGGAAAAGAGAAGGA	GGC	5	39	16	0	0	45.9853	4.20686e-53	1.30693e-52	0.00628931	ACTR8.7	GAGAACGGAAAGGAGAAGGGNGG
chr19	18135533	18135552	20	*	18135549	18135549	1	sense	AGAGACAGAAAAGAGAAAGG	TGG	7	48	24	0	0	56.332	1.31419e-68	4.79605e-68	0.00526316	ACTR8.7	GAGAACGGAAAGGAGAAGGGNGG
chr19	18997295	18997314	20	*	18997311	18997311	1	sense	GGAGAGGAAAGGGAGAAGGG	AGA	6	22	8	0	0	26.4415	2.46301e-26	5.28026e-26	0.00324675	ACTR8.7	GAGAACGGAAAGGAGAAGGGNGG
chr19	19239889	19239908	20	*	19239891	19239891	1	antisense	GAGGAAGGGAAGGAGAAAGG	AGG	4	4	3	0	0	5.74816	0.000287175	0.000310341	0.00549451	ACTR8.7	GAGAACGGAAAGGAGAAGGGNGG
chr19	23323933	23323952	20	*	23323935	23323935	1	antisense	GGAGGAGGAAAGGAGAAGAG	AAG	6	157	11	0	0	181.642	3.35871e-293	7.01572e-292	0	ACTR8.7	GAGAACGGAAAGGAGAAGGGNGG
chr19	23466678	23466697	20	*	23466680	23466680	1	antisense	GGAGAGGGGAAGGAGAAGAG	AAG	6	6	3	0	0	8.04742	3.76622e-06	4.53117e-06	0.00897666	ACTR8.7	GAGAACGGAAAGGAGAAGGGNGG
chr19	23468402	23468421	20	*	23468404	23468404	1	antisense	GGAGGAAGAAAGGAGAAGGA	GGA	7	49	14	0	0	57.4816	2.2407e-70	8.35004e-70	0.00540541	ACTR8.7	GAGAACGGAAAGGAGAAGGGNGG
chr19	23878522	23878541	20	*	23878538	23878538	1	sense	GGAGAGGAAAAGGAGAAAGG	TGA	6	10	10	1	0	6.32298	3.24685e-07	4.30788e-07	0.0021692	ACTR8.7	GAGAACGGAAAGGAGAAGGGNGG
chr19	23879643	23879662	20	*	23879659	23879659	1	sense	AGAAAAGGAAAGGAGAAGGA	AGA	5	121	121	0	0	140.255	1.23585e-213	1.43205e-212	0	ACTR8.7	GAGAACGGAAAGGAGAAGGGNGG
chr19	23881782	23881801	20	*	23881798	23881798	1	sense	GAGAAAGAAAAGGTGAAGGA	GAG	4	13	9	0	0	16.0948	4.1835e-14	6.96155e-14	0	ACTR8.7	GAGAACGGAAAGGAGAAGGGNGG
chr19	28483338	28483357	20	*	28483340	28483340	1	antisense	GGGAAGAGAAAGGAGAAGGA	GGG	4	19	8	1	0	11.4963	4.18455e-16	7.3688e-16	0	ACTR8.7	GAGAACGGAAAGGAGAAGGGNGG
chr19	29910677	29910696	20	*	29910679	29910679	1	antisense	GAGAAAGAAAAGGAAGAAGG	AAG	5	7	5	0	0	9.19706	3.60258e-07	4.5516e-07	0.00643777	ACTR8.7	GAGAACGGAAAGGAGAAGGGNGG
chr19	30050513	30050532	20	*	30050515	30050515	1	antisense	AGGGAAGGAAAGAAGAAAGG	AGG	6	10	6	0	0	12.646	1.75836e-10	2.6027e-10	0.0021692	ACTR8.7	GAGAACGGAAAGGAGAAGGGNGG
chr19	30504217	30504236	20	*	30504219	30504219	1	antisense	AGGAAGGGAAAGAAGAAGGG	AAG	4	7	4	0	0	9.19706	3.60258e-07	4.5516e-07	0.00307692	ACTR8.7	GAGAACGGAAAGGAGAAGGGNGG
chr19	31014604	31014623	20	*	31014620	31014620	1	sense	GAGAAAGGAAGAGCAGAAGG	GAG	7	54	33	1	0	31.6149	7.45426e-63	2.54761e-62	0.00591716	ACTR8.7	GAGAACGGAAAGGAGAAGGGNGG	bulge
chr19	31014605	31014624	20	*	31014621	31014621	1	sense	AGAAAGGAAGAGCAGAAGGG	AGG	7	54	21	1	0	31.6149	7.45426e-63	2.54761e-62	0.00591716	ACTR8.7	GAGAACGGAAAGGAGAAGGGNGG	bulge
chr19	31073567	31073586	20	*	31073569	31073569	1	antisense	GAGAAAGGAAAGAAGAAAGG	AAG	3	114	103	0	0	132.208	1.17469e-198	1.21487e-197	0	ACTR8.7	GAGAACGGAAAGGAGAAGGGNGG
chr19	31118116	31118135	20	*	31118132	31118132	1	sense	GAGACAGGAAGGGAGAAAGG	AGG	4	13	4	3	0	4.02371	3.97733e-06	4.78335e-06	0	ACTR8.7	GAGAACGGAAAGGAGAAGGGNGG
chr19	32822807	32822826	20	*	32822823	32822823	1	sense	GGAGAAGGAAAGGAGAGGTG	AGG	6	141	113	1	1	81.6239	1.12454e-214	1.32729e-213	0	ACTR8.7	GAGAACGGAAAGGAGAAGGGNGG	bulge
chr19	32926048	32926067	20	*	32926050	32926050	1	antisense	GAGGACAGAAAGGAGGAAGG	AAG	4	4	4	0	0	5.74816	0.000287175	0.000310341	0.00549451	ACTR8.7	GAGAACGGAAAGGAGAAGGGNGG
chr19	33341169	33341188	20	*	33341185	33341185	1	sense	GGGAAAGGAAAGGAAAAGGA	AGG	4	62	34	0	0	72.4268	4.45512e-94	2.07405e-93	0	ACTR8.7	GAGAACGGAAAGGAGAAGGGNGG
chr19	33436119	33436138	20	*	33436135	33436135	1	sense	GAGAAAAGAAGGGAGAAGGG	AGG	3	190	84	0	0	219.58	0	0	0	ACTR8.7	GAGAACGGAAAGGAGAAGGGNGG
chr19	38899026	38899045	20	*	38899042	38899042	1	sense	TAGAAAGGAAAAGAGAAGGG	AAG	3	140	71	1	1	81.0491	9.24443e-213	1.06731e-211	0	ACTR8.7	GAGAACGGAAAGGAGAAGGGNGG
chr19	39928410	39928429	20	*	39928412	39928412	1	antisense	GAAGAAAGGAAAGAGAAGGG	TGG	6	139	70	1	0	80.4742	7.54636e-211	8.52658e-210	0	ACTR8.7	GAGAACGGAAAGGAGAAGGGNGG	bulge
chr19	41434656	41434675	20	*	41434672	41434672	1	sense	GAGAAAGGGAAGGAGAAAGG	AGG	3	128	57	0	0	148.303	8.74228e-229	1.13293e-227	0	ACTR8.7	GAGAACGGAAAGGAGAAGGGNGG
chr19	41896631	41896650	20	*	41896633	41896633	1	antisense	AGAAAAGGAAAGAAGAAGGG	AGA	5	28	10	1	0	16.6697	1.14806e-26	2.51212e-26	0.00480769	ACTR8.7	GAGAACGGAAAGGAGAAGGGNGG
chr19	44808317	44808336	20	*	44808333	44808333	1	sense	GAGAGCGGGAAGGAGGAAGG	GAG	4	15	6	0	0	18.3941	1.15641e-16	2.04433e-16	0	ACTR8.7	GAGAACGGAAAGGAGAAGGGNGG
chr19	45778224	45778243	20	*	45778240	45778240	1	sense	CACGGAGGAAAAGAGAAGGG	TGG	6	7	3	0	0	9.19706	3.60258e-07	4.5516e-07	0.00754717	ACTR8.7	GAGAACGGAAAGGAGAAGGGNGG
chr19	46330018	46330037	20	*	46330034	46330034	1	sense	GAGGAAGGAAAGAAGAAGGA	AGG	4	203	97	0	0	234.525	0	0	0	ACTR8.7	GAGAACGGAAAGGAGAAGGGNGG
chr19	46835308	46835327	20	*	46835310	46835310	1	antisense	AGGAAAGGAAAGGAGAGGGG	AGG	4	107	84	1	0	62.0801	2.00959e-151	1.47695e-150	0	ACTR8.7	GAGAACGGAAAGGAGAAGGGNGG
chr19	47611470	47611489	20	*	47611472	47611472	1	antisense	GAGAAGGGAGAAGATGACAG	TGG	7	64	40	0	0	74.7261	7.85429e-98	3.78987e-97	0.00714286	ACTR8.7	GAGAACGGAAAGGAGAAGGGNGG
chr19	50960000	50960019	20	*	50960016	50960016	1	sense	GAGAAGGAAGAGGAGAAGGA	GGA	4	5	5	0	0	6.89779	3.5091e-05	3.9962e-05	0.00430416	ACTR8.7	GAGAACGGAAAGGAGAAGGGNGG
chr19	50976287	50976306	20	*	50976289	50976289	1	antisense	GAAGAAGGAAGGGAGGAGGG	AGG	5	6	4	0	0	8.04742	3.76622e-06	4.53117e-06	0.00606061	ACTR8.7	GAGAACGGAAAGGAGAAGGGNGG
chr19	51720035	51720054	20	*	51720037	51720037	1	antisense	GAGAAAGATAAAGAGAAGGA	AGG	5	5	4	0	0	6.89779	3.5091e-05	3.9962e-05	0.00929368	ACTR8.7	GAGAACGGAAAGGAGAAGGGNGG
chr19	51857315	51857334	20	*	51857331	51857331	1	sense	GGAAAAGAAAAGGAGAAAGG	AGA	5	17	17	0	0	20.6934	2.54557e-19	4.76824e-19	0.00361011	ACTR8.7	GAGAACGGAAAGGAGAAGGGNGG
chr19	53192068	53192087	20	*	53192070	53192070	1	antisense	GAGAAACAGCAGGAGAAGAG	AGG	6	18	7	0	0	21.843	1.10474e-20	2.14924e-20	0.00302115	ACTR8.7	GAGAACGGAAAGGAGAAGGGNGG
chr19	53979839	53979858	20	*	53979841	53979841	1	antisense	GAGGAAGGAAAGGAAAAGGA	GGG	4	172	8	0	0	198.886	0	0	0	ACTR8.7	GAGAACGGAAAGGAGAAGGGNGG
chr19	55470010	55470029	20	*	55470026	55470026	1	sense	AGGAGAGGAAAGGAGAAGGG	AGG	4	47	4	1	1	27.5912	1.81464e-52	5.61003e-52	0	ACTR8.7	GAGAACGGAAAGGAGAAGGGNGG
chr19	56054742	56054761	20	*	56054758	56054758	1	sense	GGGAATGGGAAGTAGAAGGG	GGG	4	6	3	0	0	8.04742	3.76622e-06	4.53117e-06	0.00447094	ACTR8.7	GAGAACGGAAAGGAGAAGGGNGG
chr19	57231686	57231705	20	*	57231688	57231688	1	antisense	AGGGGAGGGAAGGAGAAGGG	GAG	6	14	3	0	0	17.2445	2.26678e-15	3.8966e-15	0.0026455	ACTR8.7	GAGAACGGAAAGGAGAAGGGNGG
chr19	57231701	57231720	20	*	57231703	57231703	1	antisense	GAGATAGGAAGGGAGAGGGG	AGG	4	10	7	1	0	6.32298	3.24685e-07	4.30788e-07	0.00177936	ACTR8.7	GAGAACGGAAAGGAGAAGGGNGG
chr19	57652631	57652650	20	*	57652633	57652633	1	antisense	GGAGAAAGAAGGGAGAATGG	AGG	7	69	30	0	0	80.4742	2.50104e-107	1.31036e-106	0.00757576	ACTR8.7	GAGAACGGAAAGGAGAAGGGNGG	bulge
chr2	669591	669610	20	*	669593	669593	1	antisense	GGAAAAGAAAAGGAGAAGGA	AAG	5	5	3	1	0	3.4489	0.00213061	0.0021878	0.00929368	ACTR8.7	GAGAACGGAAAGGAGAAGGGNGG
chr2	3457772	3457791	20	*	3457774	3457774	1	antisense	CAGAAAGGAAAGGAGAAGGA	GAG	3	73	50	0	0	85.0728	4.90515e-115	2.73706e-114	0	ACTR8.7	GAGAACGGAAAGGAGAAGGGNGG
chr2	3560535	3560554	20	*	3560537	3560537	1	antisense	AAAGAAGGAAAGAAGAAGGA	AGG	6	37	36	0	0	43.686	9.12809e-50	2.73929e-49	0	ACTR8.7	GAGAACGGAAAGGAGAAGGGNGG
chr2	3625179	3625198	20	*	3625181	3625181	1	antisense	GGAGAAGGAAGGAAGAAAGG	AGG	7	74	48	3	1	21.5556	2.44122e-72	9.37228e-72	0.00826446	ACTR8.7	GAGAACGGAAAGGAGAAGGGNGG
chr2	4140671	4140690	20	*	4140673	4140673	1	antisense	GTGAAGGGAAAGGAGAAAGG	AGG	3	25	8	2	0	9.96348	1.3159e-18	2.46198e-18	0	ACTR8.7	GAGAACGGAAAGGAGAAGGGNGG
chr2	4586755	4586774	20	*	4586757	4586757	1	antisense	GGAGGAGGAAAGGAGAAAGG	AAG	6	52	41	1	0	30.4653	7.59471e-60	2.49361e-59	0	ACTR8.7	GAGAACGGAAAGGAGAAGGGNGG
chr2	5523283	5523302	20	*	5523299	5523299	1	sense	AGGAAGGGAAAAGAGAAGGG	AGA	4	14	6	1	0	8.62224	6.57597e-11	1.00863e-10	0	ACTR8.7	GAGAACGGAAAGGAGAAGGGNGG
chr2	5940373	5940392	20	*	5940375	5940375	1	antisense	GAGAATAGAATGGAGAAGGC	TGG	4	9	6	2	0	3.83211	8.95053e-05	0.000100701	0.00168634	ACTR8.7	GAGAACGGAAAGGAGAAGGGNGG
chr2	8190426	8190445	20	*	8190428	8190428	1	antisense	GGGAAGAGAAAGGAAAAGGG	AGG	4	51	40	0	0	59.7809	6.1477e-74	2.38036e-73	0	ACTR8.7	GAGAACGGAAAGGAGAAGGGNGG
chr2	8569248	8569267	20	*	8569264	8569264	1	sense	GTGAAAGGGAAAGAGAAGGA	GGG	5	39	21	0	0	45.9853	4.20686e-53	1.30693e-52	0.00628931	ACTR8.7	GAGAACGGAAAGGAGAAGGGNGG
chr2	8665600	8665619	20	*	8665616	8665616	1	sense	GGAGACAGGAAGTAGAAGGG	TGG	6	89	43	0	0	103.467	9.64822e-147	6.86841e-146	0	ACTR8.7	GAGAACGGAAAGGAGAAGGGNGG
chr2	15793539	15793558	20	*	15793541	15793541	1	antisense	GAGGAGGGAAAGAAGAAGGG	GAG	3	99	55	1	0	57.4816	3.67368e-137	2.44527e-136	0	ACTR8.7	GAGAACGGAAAGGAGAAGGGNGG
chr2	16373954	16373973	20	*	16373956	16373956	1	antisense	AAAAACGGAAAGGAGAAAGA	GGG	4	28	3	0	0	33.3393	2.47826e-35	6.20053e-35	0	ACTR8.7	GAGAACGGAAAGGAGAAGGGNGG
chr2	16688360	16688379	20	*	16688376	16688376	1	sense	GAGAAAGTAAAGGAGATGGA	TGG	4	20	11	1	1	12.0711	3.29683e-17	5.97797e-17	0	ACTR8.7	GAGAACGGAAAGGAGAAGGGNGG
chr2	18475750	18475769	20	*	18475766	18475766	1	sense	AGGAAAGGAGAGGAGAAGAG	AGG	5	33	9	1	0	19.5437	4.65791e-33	1.12634e-32	0.00564972	ACTR8.7	GAGAACGGAAAGGAGAAGGGNGG
chr2	20102665	20102684	20	*	20102681	20102681	1	sense	GAGAAGGAGAAGGAGAAAGA	AGG	5	15	13	0	0	18.3941	1.15641e-16	2.04433e-16	0.0033557	ACTR8.7	GAGAACGGAAAGGAGAAGGGNGG
chr2	20352508	20352527	20	*	20352510	20352510	1	antisense	CGGAGGGGAAAGGAGAAGGA	AGG	5	23	11	1	0	13.7956	1.24619e-20	2.40235e-20	0.00420168	ACTR8.7	GAGAACGGAAAGGAGAAGGGNGG
chr2	22287176	22287195	20	*	22287192	22287192	1	sense	GAGAATGGGAAAAAGAAGGG	AGG	4	25	17	0	0	29.8904	9.20117e-31	2.12463e-30	0	ACTR8.7	GAGAACGGAAAGGAGAAGGGNGG
chr2	24969052	24969071	20	*	24969054	24969054	1	antisense	ATGAACAGAAAGGATAAGGA	TGG	5	11	7	0	0	13.7956	1.17063e-11	1.80336e-11	0.00566572	ACTR8.7	GAGAACGGAAAGGAGAAGGGNGG
chr2	25288815	25288834	20	*	25288817	25288817	1	antisense	GAAGACAGAAAGTAGAAGAG	TGG	5	8	6	1	0	5.17334	1.45538e-05	1.73389e-05	0.00470588	ACTR8.7	GAGAACGGAAAGGAGAAGGGNGG
chr2	26590547	26590566	20	*	26590549	26590549	1	antisense	AGAAAGGGAAAGGAGAAGGC	GGG	5	22	12	0	0	26.4415	2.46301e-26	5.28026e-26	0.00409836	ACTR8.7	GAGAACGGAAAGGAGAAGGGNGG
chr2	27279938	27279957	20	*	27279954	27279954	1	sense	GAAGAAGGAAAGGAGGAGGA	GGG	5	52	37	0	0	60.9305	9.89987e-76	3.92901e-75	0.00793651	ACTR8.7	GAGAACGGAAAGGAGAAGGGNGG
chr2	27946681	27946700	20	*	27946697	27946697	1	sense	AGGAGAGGAGAGGAGAAGAG	AGG	6	15	9	0	0	18.3941	1.15641e-16	2.04433e-16	0.00273224	ACTR8.7	GAGAACGGAAAGGAGAAGGGNGG
chr2	29362269	29362288	20	*	29362271	29362271	1	antisense	AGGAAGGAAAAAGAGAAGGA	AGG	6	13	8	0	0	16.0948	4.1835e-14	6.96155e-14	0.00253807	ACTR8.7	GAGAACGGAAAGGAGAAGGGNGG
chr2	29391710	29391729	20	*	29391712	29391712	1	antisense	AAAGAAGGAAAGGAAAAGTG	AGG	6	100	30	0	0	116.113	2.92341e-169	2.49512e-168	0	ACTR8.7	GAGAACGGAAAGGAGAAGGGNGG
chr2	29591690	29591709	20	*	29591706	29591706	1	sense	GAGAAATGAAAGGAGAGAGG	GGG	4	16	16	0	0	19.5437	5.57353e-18	1.01584e-17	0	ACTR8.7	GAGAACGGAAAGGAGAAGGGNGG
chr2	29677220	29677239	20	*	29677222	29677222	1	antisense	GGAGAAGGAAGGAAGAAGGG	AGG	6	38	12	0	0	44.8357	1.98393e-51	6.03928e-51	0	ACTR8.7	GAGAACGGAAAGGAGAAGGGNGG
chr2	36418992	36419011	20	*	36418994	36418994	1	antisense	GGAGAGAGGAAGGAGAAGTG	GGG	7	156	34	1	0	90.2461	9.45181e-244	1.38933e-242	0	ACTR8.7	GAGAACGGAAAGGAGAAGGGNGG	bulge
chr2	36955563	36955582	20	*	36955565	36955565	1	antisense	GAGAAGAGACAGAAGAAGGG	AGG	4	51	23	0	0	59.7809	6.1477e-74	2.38036e-73	0	ACTR8.7	GAGAACGGAAAGGAGAAGGGNGG
chr2	38849709	38849728	20	*	38849711	38849711	1	antisense	AAAGACGGCAAGGAGAACAG	TGA	6	83	50	0	0	96.5691	1.06973e-134	6.98845e-134	0	ACTR8.7	GAGAACGGAAAGGAGAAGGGNGG
chr2	39465948	39465967	20	*	39465950	39465950	1	antisense	AGGAAAGGAAAGGAGAAGGA	AGG	4	225	119	1	0	129.908	0	0	0	ACTR8.7	GAGAACGGAAAGGAGAAGGGNGG
chr2	39677992	39678011	20	*	39678008	39678008	1	sense	GAGAAAGGAAAGGAGATAGG	AAG	3	8	7	0	0	10.3467	3.10739e-08	4.1965e-08	0	ACTR8.7	GAGAACGGAAAGGAGAAGGGNGG
chr2	41254242	41254261	20	*	41254258	41254258	1	sense	GGAGACACAAAGAAGAAGGG	AGG	6	72	38	1	0	41.9616	3.38779e-91	1.54322e-90	0	ACTR8.7	GAGAACGGAAAGGAGAAGGGNGG
chr2	41659894	41659913	20	*	41659910	41659910	1	sense	AGGAAAGGAAAAGAGAAGGG	AAG	4	160	80	0	0	185.091	5.29642e-300	1.20979e-298	0	ACTR8.7	GAGAACGGAAAGGAGAAGGGNGG
chr2	41737559	41737578	20	*	41737575	41737575	1	sense	GAAAAGAGAAAAGAGAAGGA	AGG	5	60	20	0	0	70.1276	2.37513e-90	1.06965e-89	0.00925926	ACTR8.7	GAGAACGGAAAGGAGAAGGGNGG
chr2	44084934	44084953	20	*	44084936	44084936	1	antisense	AAGAAAGGAAGGAAGAAGGG	AGG	4	172	91	2	0	66.2955	3.52292e-245	5.27607e-244	0	ACTR8.7	GAGAACGGAAAGGAGAAGGGNGG
chr2	45029263	45029282	20	*	45029265	45029265	1	antisense	ACAGAAGGAAAGGAAAAAGG	GGG	7	63	45	3	0	18.3941	6.21777e-58	2.01238e-57	0.00704225	ACTR8.7	GAGAACGGAAAGGAGAAGGGNGG
chr2	45598016	45598035	20	*	45598032	45598032	1	sense	AGAAAAGGAAAAGAGAAGGG	AAG	5	283	132	2	0	108.832	0	0	0	ACTR8.7	GAGAACGGAAAGGAGAAGGGNGG
chr2	45806616	45806635	20	*	45806618	45806618	1	antisense	AGAGACAGAAAGTAGAAGGG	TGG	6	183	111	1	1	105.766	1.31896e-297	2.92846e-296	0	ACTR8.7	GAGAACGGAAAGGAGAAGGGNGG	bulge
chr2	49251571	49251590	20	*	49251573	49251573	1	antisense	GAGAAGGGAAAAGAGAAGGG	AGG	2	176	140	0	0	203.485	0	0	0	ACTR8.7	GAGAACGGAAAGGAGAAGGGNGG
chr2	49465395	49465414	20	*	49465397	49465397	1	antisense	GGAGAGGGAAAGGGGAAGGG	GAG	5	38	20	0	0	44.8357	1.98393e-51	6.03928e-51	0.00609756	ACTR8.7	GAGAACGGAAAGGAGAAGGGNGG
chr2	49465414	49465433	20	*	49465416	49465416	1	antisense	GGAGAGGGAAAGGGGAAGGG	GAG	5	7	3	0	0	9.19706	3.60258e-07	4.5516e-07	0.00643777	ACTR8.7	GAGAACGGAAAGGAGAAGGGNGG
chr2	50027302	50027321	20	*	50027304	50027304	1	antisense	GAGAAAAGGAAGGAGAAGGA	AGG	4	12	10	0	0	14.9452	7.2417e-13	1.16358e-12	0	ACTR8.7	GAGAACGGAAAGGAGAAGGGNGG
chr2	52693483	52693502	20	*	52693499	52693499	1	sense	GAGGAGGGAAAGGAGGAAGG	GAG	4	22	14	1	0	13.2208	1.79594e-19	3.43501e-19	0	ACTR8.7	GAGAACGGAAAGGAGAAGGGNGG
chr2	53002166	53002185	20	*	53002168	53002168	1	antisense	GGAGACAGAGAGTAGAAGGG	TGG	6	9	7	0	0	11.4963	2.4401e-09	3.44325e-09	0.00207469	ACTR8.7	GAGAACGGAAAGGAGAAGGGNGG
chr2	55770247	55770266	20	*	55770249	55770249	1	antisense	AAGGAAGGAAGGGAGAAGGG	AGG	4	71	36	0	0	82.7735	3.59916e-111	1.92704e-110	0	ACTR8.7	GAGAACGGAAAGGAGAAGGGNGG
chr2	56831912	56831931	20	*	56831928	56831928	1	sense	GGGGAAGGAAAGGAAAAGGA	TGG	5	29	22	0	0	34.489	6.9476e-37	1.78757e-36	0.00505051	ACTR8.7	GAGAACGGAAAGGAGAAGGGNGG
chr2	58651346	58651365	20	*	58651348	58651348	1	antisense	GAGAGAGGAAAGGAGAGAGG	GGG	4	7	7	0	0	9.19706	3.60258e-07	4.5516e-07	0.00307692	ACTR8.7	GAGAACGGAAAGGAGAAGGGNGG
chr2	60388990	60389009	20	*	60389006	60389006	1	sense	AGAAGAGGAAAGGAGAAGAG	AGG	6	8	4	0	0	10.3467	3.10739e-08	4.1965e-08	0.0019685	ACTR8.7	GAGAACGGAAAGGAGAAGGGNGG
chr2	60536301	60536320	20	*	60536317	60536317	1	sense	GGAAATCGGAAAGAGAAGGG	AGA	6	9	4	0	0	11.4963	2.4401e-09	3.44325e-09	0.00207469	ACTR8.7	GAGAACGGAAAGGAGAAGGGNGG	bulge
chr2	63179482	63179501	20	*	63179484	63179484	1	antisense	GAGAAGGAGAAAGAGAAGGG	GGA	4	18	17	0	0	21.843	1.10474e-20	2.14924e-20	0	ACTR8.7	GAGAACGGAAAGGAGAAGGGNGG
chr2	65402584	65402603	20	*	65402600	65402600	1	sense	GCAGAGGGAAAGGAGAAGGG	GGT	4	20	8	1	0	12.0711	3.29683e-17	5.97797e-17	0	ACTR8.7	GAGAACGGAAAGGAGAAGGGNGG
chr2	65962329	65962348	20	*	65962331	65962331	1	antisense	GAAGAAGAAAAGGAGAAAGG	GAG	5	63	17	1	0	36.7882	9.33932e-77	3.75822e-76	0.00952381	ACTR8.7	GAGAACGGAAAGGAGAAGGGNGG
chr2	66062270	66062289	20	*	66062286	66062286	1	sense	AAGAAAGAAAGGGAGAAGGA	AGG	5	31	5	0	0	36.7882	4.96982e-40	1.34635e-39	0.00531915	ACTR8.7	GAGAACGGAAAGGAGAAGGGNGG
chr2	67252783	67252802	20	*	67252799	67252799	1	sense	GAGAACACAAAGGAGAAGAG	AGG	3	290	103	0	0	334.543	0	0	0	ACTR8.7	GAGAACGGAAAGGAGAAGGGNGG
chr2	67906723	67906742	20	*	67906739	67906739	1	sense	AGGAAAGGAAAGGAGAAGGC	TGG	4	80	9	1	0	46.5601	1.97336e-104	1.01218e-103	0	ACTR8.7	GAGAACGGAAAGGAGAAGGGNGG
chr2	68883895	68883914	20	*	68883897	68883897	1	antisense	GAGAAAGGAAAGAAGAATAG	GAG	4	5	3	0	0	6.89779	3.5091e-05	3.9962e-05	0.00430416	ACTR8.7	GAGAACGGAAAGGAGAAGGGNGG
chr2	71313544	71313563	20	*	71313546	71313546	1	antisense	AGAAAAGAAAAGGAGAAGAG	AGG	6	87	31	2	1	33.7225	5.44201e-101	2.721e-100	0	ACTR8.7	GAGAACGGAAAGGAGAAGGGNGG
chr2	71488958	71488977	20	*	71488960	71488960	1	antisense	GAGCAGCTGAAGGAGGAAGG	AGG	7	49	34	1	1	28.7408	2.15076e-55	6.88372e-55	0.00540541	ACTR8.7	GAGAACGGAAAGGAGAAGGGNGG
chr2	71906909	71906928	20	*	71906925	71906925	1	sense	GAGAAAGGAAAGGTGAAGGG	AAG	2	42	35	0	0	49.4342	3.47935e-58	1.12724e-57	0	ACTR8.7	GAGAACGGAAAGGAGAAGGGNGG
chr2	72945109	72945128	20	*	72945125	72945125	1	sense	GAGAACAGAGAGGAAAAGTG	GGG	4	11	6	0	0	13.7956	1.17063e-11	1.80336e-11	0	ACTR8.7	GAGAACGGAAAGGAGAAGGGNGG
chr2	73383223	73383242	20	*	73383225	73383225	1	antisense	GAGAAAGGAAAGGAAAGGAG	GGG	4	9	6	0	0	11.4963	2.4401e-09	3.44325e-09	0.00168634	ACTR8.7	GAGAACGGAAAGGAGAAGGGNGG
chr2	74031230	74031249	20	*	74031246	74031246	1	sense	GAGGAGGAAAAGGAGAATGG	AGG	4	19	8	0	0	22.9926	4.56705e-22	9.12548e-22	0	ACTR8.7	GAGAACGGAAAGGAGAAGGGNGG
chr2	74189802	74189821	20	*	74189818	74189818	1	sense	GAGAGGGGAAAGGAGAAGGG	GAG	2	173	87	0	0	200.036	0	0	0	ACTR8.7	GAGAACGGAAAGGAGAAGGGNGG
chr2	74276134	74276153	20	*	74276150	74276150	1	sense	GAGAAAGGAGAGGAGAAGGA	GAG	3	11	5	0	0	13.7956	1.17063e-11	1.80336e-11	0	ACTR8.7	GAGAACGGAAAGGAGAAGGGNGG
chr2	74325938	74325957	20	*	74325954	74325954	1	sense	GGAGAAGGAAGGGAGAAGGA	AGG	6	82	51	0	0	95.4195	1.04545e-132	6.70569e-132	0	ACTR8.7	GAGAACGGAAAGGAGAAGGGNGG
chr2	76377640	76377659	20	*	76377656	76377656	1	sense	TAGGAAGGAAAGGAAAAGGA	GAG	5	6	4	0	0	8.04742	3.76622e-06	4.53117e-06	0.00606061	ACTR8.7	GAGAACGGAAAGGAGAAGGGNGG
chr2	79984765	79984784	20	*	79984767	79984767	1	antisense	GTGAAGGGAAAGGAGGTAGG	AGG	5	144	6	0	0	166.697	5.16396e-264	8.91064e-263	0	ACTR8.7	GAGAACGGAAAGGAGAAGGGNGG
chr2	80063216	80063235	20	*	80063218	80063218	1	antisense	GAGGAAGAAAAGGGGAAGGG	AGG	4	99	23	0	0	114.963	3.42837e-167	2.87205e-166	0	ACTR8.7	GAGAACGGAAAGGAGAAGGGNGG
chr2	80929340	80929359	20	*	80929342	80929342	1	antisense	GAAGAAGAGAAGGAGAAGGA	AGG	6	26	8	0	0	31.0401	2.85527e-32	6.76529e-32	0.00353357	ACTR8.7	GAGAACGGAAAGGAGAAGGGNGG
chr2	81316140	81316159	20	*	81316142	81316142	1	antisense	GAGAGAGAAAAGGAGAAGGG	AAG	3	43	24	0	0	50.5838	6.72264e-60	2.21185e-59	0	ACTR8.7	GAGAACGGAAAGGAGAAGGGNGG
chr2	82483033	82483052	20	*	82483035	82483035	1	antisense	GAGAAAGAAAAGGAGAGGTG	AGG	4	28	25	0	0	33.3393	2.47826e-35	6.20053e-35	0	ACTR8.7	GAGAACGGAAAGGAGAAGGGNGG
chr2	85734566	85734585	20	*	85734582	85734582	1	sense	GAGAAAGAAAAGGAGGAGAG	GGG	4	56	4	0	0	65.529	5.55986e-83	2.34119e-82	0	ACTR8.7	GAGAACGGAAAGGAGAAGGGNGG
chr2	86047539	86047558	20	*	86047555	86047555	1	sense	GAGAAGGAAAAGGAGAAGTA	GAG	4	179	61	0	0	206.934	0	0	0	ACTR8.7	GAGAACGGAAAGGAGAAGGGNGG
chr2	86608616	86608635	20	*	86608618	86608618	1	antisense	GGGGAAGGAGAAGAGAAGGG	GGG	5	109	77	2	0	42.1532	7.39617e-136	4.89226e-135	0	ACTR8.7	GAGAACGGAAAGGAGAAGGGNGG
chr2	88185830	88185849	20	*	88185832	88185832	1	antisense	GAGATGGGAAAGGAGAAGGT	GGA	3	116	45	2	0	44.8357	2.29032e-147	1.65267e-146	0	ACTR8.7	GAGAACGGAAAGGAGAAGGGNGG
chr2	88847592	88847611	20	*	88847608	88847608	1	sense	GGAAAAGGAAGGGAGAAAGG	AGG	5	256	104	0	0	295.455	0	0	0	ACTR8.7	GAGAACGGAAAGGAGAAGGGNGG
chr2	96450702	96450721	20	*	96450718	96450718	1	sense	GAGAGCAAAAAAGAGAAAGG	AGG	5	15	5	1	0	9.19706	6.6879e-12	1.06865e-11	0.0033557	ACTR8.7	GAGAACGGAAAGGAGAAGGGNGG
chr2	96550653	96550672	20	*	96550669	96550669	1	sense	AAGATGGCTAAGGAGAACAG	GGG	7	344	329	0	0	396.623	0	0	0	ACTR8.7	GAGAACGGAAAGGAGAAGGGNGG
chr2	99626566	99626585	20	*	99626568	99626568	1	antisense	AAGAAAGGAAAGGAGAGGGG	AGG	3	81	75	0	0	94.2698	1.00971e-130	6.31071e-130	0	ACTR8.7	GAGAACGGAAAGGAGAAGGGNGG
chr2	101759787	101759806	20	*	101759789	101759789	1	antisense	GGGAAGGGAAGGGAGAAGGG	AGG	3	8	5	0	0	10.3467	3.10739e-08	4.1965e-08	0	ACTR8.7	GAGAACGGAAAGGAGAAGGGNGG
chr2	102042237	102042256	20	*	102042253	102042253	1	sense	GAAGAAAGAAAGGAGAAGAG	AGG	5	272	157	1	0	156.925	0	0	0	ACTR8.7	GAGAACGGAAAGGAGAAGGGNGG
chr2	105376976	105376995	20	*	105376992	105376992	1	sense	GGAGACAGAAAGTAGAAGAG	TGG	6	125	38	1	0	72.4268	2.04712e-184	1.92296e-183	0	ACTR8.7	GAGAACGGAAAGGAGAAGGGNGG
chr2	107154273	107154292	20	*	107154289	107154289	1	sense	CAGAATGGAAAAGAGAAGGA	AGG	4	236	131	1	0	136.231	0	0	0	ACTR8.7	GAGAACGGAAAGGAGAAGGGNGG
chr2	107818371	107818390	20	*	107818373	107818373	1	antisense	AGGAGAAGAAAGGAGAAGGA	AGG	6	17	17	0	0	20.6934	2.54557e-19	4.76824e-19	0.00294118	ACTR8.7	GAGAACGGAAAGGAGAAGGGNGG
chr2	108137617	108137636	20	*	108137633	108137633	1	sense	AGAGAAGGAAGAGAGAAGGG	GAG	7	45	16	0	0	52.8831	2.3508e-63	8.09523e-63	0.0049505	ACTR8.7	GAGAACGGAAAGGAGAAGGGNGG	bulge
chr2	109493883	109493902	20	*	109493885	109493885	1	antisense	GAGAGAAGGAAAGAGAAGGT	GGG	6	42	35	0	0	49.4342	3.47935e-58	1.12724e-57	0	ACTR8.7	GAGAACGGAAAGGAGAAGGGNGG	bulge
chr2	109623853	109623872	20	*	109623869	109623869	1	sense	GGGAGAGGAAAGGAGAAGGG	AGA	3	82	29	1	0	47.7097	8.56189e-108	4.50813e-107	0	ACTR8.7	GAGAACGGAAAGGAGAAGGGNGG
chr2	110724935	110724954	20	*	110724951	110724951	1	sense	AAGAACGGAGGGAGGAAGGG	AGG	5	22	8	0	0	26.4415	2.46301e-26	5.28026e-26	0.00409836	ACTR8.7	GAGAACGGAAAGGAGAAGGGNGG
chr2	110943198	110943217	20	*	110943214	110943214	1	sense	GAGAAAGGAAAGGAAGAAGG	AAG	4	77	25	0	0	89.6713	7.78276e-123	4.59299e-122	0	ACTR8.7	GAGAACGGAAAGGAGAAGGGNGG
chr2	113017497	113017516	20	*	113017513	113017513	1	sense	GAGAAGGAGAAGGAGAAGGG	TGA	3	42	15	0	0	49.4342	3.47935e-58	1.12724e-57	0	ACTR8.7	GAGAACGGAAAGGAGAAGGGNGG
chr2	113058819	113058838	20	*	113058835	113058835	1	sense	AAGAAAGGAAGGGAAAAGGG	AGG	4	134	43	0	0	155.2	6.69045e-242	9.74413e-241	0	ACTR8.7	GAGAACGGAAAGGAGAAGGGNGG
chr2	113092022	113092041	20	*	113092038	113092038	1	sense	AAGAAAGGAAAAGAAAAGGA	AGG	5	7	4	0	0	9.19706	3.60258e-07	4.5516e-07	0.00643777	ACTR8.7	GAGAACGGAAAGGAGAAGGGNGG
chr2	113236844	113236863	20	*	113236846	113236846	1	antisense	GAGAACGTAAAGGAAGAAGG	GGG	4	9	4	1	0	5.74816	2.26776e-06	2.83247e-06	0.00168634	ACTR8.7	GAGAACGGAAAGGAGAAGGGNGG
chr2	114420802	114420821	20	*	114420804	114420804	1	antisense	AGAAGCAGAAAGGAGAAAGG	AGA	6	10	5	0	0	12.646	1.75836e-10	2.6027e-10	0.0021692	ACTR8.7	GAGAACGGAAAGGAGAAGGGNGG
chr2	114513005	114513024	20	*	114513021	114513021	1	sense	GGAGAAGAAAAGGAGGAAGG	GGG	7	85	56	1	0	49.4342	7.08326e-113	3.86415e-112	0.00990099	ACTR8.7	GAGAACGGAAAGGAGAAGGGNGG
chr2	114672370	114672389	20	*	114672372	114672372	1	antisense	GAGAATGGGAAGGAAATGGG	GGG	4	9	6	0	0	11.4963	2.4401e-09	3.44325e-09	0.00168634	ACTR8.7	GAGAACGGAAAGGAGAAGGGNGG
chr2	119091404	119091423	20	*	119091420	119091420	1	sense	AGGAAAGGAAAGGAGAGGAG	AGG	5	50	45	2	1	19.5437	4.39718e-48	1.28673e-47	0.0075188	ACTR8.7	GAGAACGGAAAGGAGAAGGGNGG
chr2	119523721	119523740	20	*	119523723	119523723	1	antisense	AGGAAAGGAAAGGAGAGGAG	AGG	5	27	26	0	0	32.1897	8.55547e-34	2.07673e-33	0.00469484	ACTR8.7	GAGAACGGAAAGGAGAAGGGNGG
chr2	120741495	120741514	20	*	120741497	120741497	1	antisense	AAGAGAAGAAAGGAGAAGGG	GAG	4	9	7	1	0	5.74816	2.26776e-06	2.83247e-06	0.00168634	ACTR8.7	GAGAACGGAAAGGAGAAGGGNGG
chr2	121343624	121343643	20	*	121343640	121343640	1	sense	GGAGACAGAAAGTAGAAAGG	TGG	6	92	59	1	0	53.4579	6.6118e-125	3.97585e-124	0	ACTR8.7	GAGAACGGAAAGGAGAAGGGNGG
chr2	121582620	121582639	20	*	121582636	121582636	1	sense	GGAAAGGGAAAGGGGAAGGG	AGA	4	6	4	0	0	8.04742	3.76622e-06	4.53117e-06	0.00447094	ACTR8.7	GAGAACGGAAAGGAGAAGGGNGG
chr2	121798223	121798242	20	*	121798239	121798239	1	sense	AGGGAAGGAAAAGAGAAGGA	AGG	6	250	119	0	0	288.558	0	0	0	ACTR8.7	GAGAACGGAAAGGAGAAGGGNGG
chr2	122159228	122159247	20	*	122159244	122159244	1	sense	CAGAACAGAAGGGAGAAGAG	AGG	4	264	80	2	1	101.551	0	0	0	ACTR8.7	GAGAACGGAAAGGAGAAGGGNGG
chr2	123814734	123814753	20	*	123814750	123814750	1	sense	GAAAATGGAAAAGAGAAGGA	AGG	4	65	59	0	0	75.8757	1.0195e-99	5.02627e-99	0	ACTR8.7	GAGAACGGAAAGGAGAAGGGNGG
chr2	125269655	125269674	20	*	125269657	125269657	1	antisense	GAGAAGGAGAAGGAGAAGGA	GGA	4	28	3	2	0	11.1131	9.50551e-22	1.89216e-21	0	ACTR8.7	GAGAACGGAAAGGAGAAGGGNGG
chr2	126463905	126463924	20	*	126463921	126463921	1	sense	GGAAAAGGAAAGAAGAAAGT	TGG	6	13	10	0	0	16.0948	4.1835e-14	6.96155e-14	0.00253807	ACTR8.7	GAGAACGGAAAGGAGAAGGGNGG
chr2	127679614	127679633	20	*	127679616	127679616	1	antisense	GAGTAGGGAAGGGAGAAGGT	GGG	4	30	25	2	0	11.8795	6.48925e-24	1.35282e-23	0	ACTR8.7	GAGAACGGAAAGGAGAAGGGNGG
chr2	128802436	128802455	20	*	128802438	128802438	1	antisense	AGGAAAGGAAAGGAGAAGGA	AGG	4	56	13	0	0	65.529	5.55986e-83	2.34119e-82	0	ACTR8.7	GAGAACGGAAAGGAGAAGGGNGG
chr2	128921417	128921436	20	*	128921419	128921419	1	antisense	AAGAAAGAAAAGGAGAAGGA	GGA	4	21	5	0	0	25.2919	6.80592e-25	1.42444e-24	0	ACTR8.7	GAGAACGGAAAGGAGAAGGGNGG
chr2	129614714	129614733	20	*	129614730	129614730	1	sense	AAGAACAGGAAGGAGGAGGG	GGG	4	42	27	0	0	49.4342	3.47935e-58	1.12724e-57	0	ACTR8.7	GAGAACGGAAAGGAGAAGGGNGG
chr2	132596333	132596352	20	*	132596335	132596335	1	antisense	GAGAGAGAAAAGGAAAAGGG	GAG	4	27	9	0	0	32.1897	8.55547e-34	2.07673e-33	0	ACTR8.7	GAGAACGGAAAGGAGAAGGGNGG
chr2	132631089	132631108	20	*	132631105	132631105	1	sense	GGGAGAGGGAAAAAGAAGGG	AGG	6	12	6	0	0	14.9452	7.2417e-13	1.16358e-12	0.00244499	ACTR8.7	GAGAACGGAAAGGAGAAGGGNGG
chr2	134321116	134321135	20	*	134321118	134321118	1	antisense	GGAGAAGGAAATGAGAAGGC	AGG	6	14	9	0	0	17.2445	2.26678e-15	3.8966e-15	0.0026455	ACTR8.7	GAGAACGGAAAGGAGAAGGGNGG	bulge
chr2	134570856	134570875	20	*	134570872	134570872	1	sense	GAAGAGAGAAAGGAGAATGG	AGG	5	5	5	1	0	3.4489	0.00213061	0.0021878	0.00929368	ACTR8.7	GAGAACGGAAAGGAGAAGGGNGG
chr2	135078702	135078721	20	*	135078704	135078704	1	antisense	AGGAAAGGAAAGGAGAGGGG	AGG	4	98	98	0	0	113.814	3.98113e-165	3.28314e-164	0	ACTR8.7	GAGAACGGAAAGGAGAAGGGNGG
chr2	136872253	136872272	20	*	136872255	136872255	1	antisense	GAAGACAGAATGGAGAACAG	AGG	6	9	5	0	0	11.4963	2.4401e-09	3.44325e-09	0.00207469	ACTR8.7	GAGAACGGAAAGGAGAAGGGNGG
chr2	137036941	137036960	20	*	137036943	137036943	1	antisense	AGAGAAGGAAGAGAGAAGGG	GGG	7	195	67	1	0	112.664	4.15015142506647e-322	1.11658835960122e-320	0	ACTR8.7	GAGAACGGAAAGGAGAAGGGNGG	bulge
chr2	137931187	137931206	20	*	137931203	137931203	1	sense	GAAGAAGAAAAAGAGAAGGA	AGG	6	15	3	0	0	18.3941	1.15641e-16	2.04433e-16	0.00273224	ACTR8.7	GAGAACGGAAAGGAGAAGGGNGG
chr2	138783061	138783080	20	*	138783077	138783077	1	sense	AAGAATGGAAAGAAGAAAGG	GAG	4	7	4	0	0	9.19706	3.60258e-07	4.5516e-07	0.00307692	ACTR8.7	GAGAACGGAAAGGAGAAGGGNGG
chr2	138783089	138783108	20	*	138783105	138783105	1	sense	GAGAAGAAAAGGATGAAGAG	AGG	7	48	13	1	0	28.166	6.30936e-54	1.99128e-53	0.00526316	ACTR8.7	GAGAACGGAAAGGAGAAGGGNGG	bulge
chr2	144136438	144136457	20	*	144136454	144136454	1	sense	AAGAAAGGAAAGGAGAAAGG	AGG	3	124	40	1	0	71.852	1.4946e-182	1.38349e-181	0	ACTR8.7	GAGAACGGAAAGGAGAAGGGNGG
chr2	144473119	144473138	20	*	144473135	144473135	1	sense	GAGAATGGAAAGGAAAGGGG	TGG	3	149	141	1	1	86.2224	4.21237e-230	5.59593e-229	0	ACTR8.7	GAGAACGGAAAGGAGAAGGGNGG
chr2	144560549	144560568	20	*	144560551	144560551	1	antisense	AGGGAAGGAAAGGAAAAGGA	AGG	6	14	5	0	0	17.2445	2.26678e-15	3.8966e-15	0.0026455	ACTR8.7	GAGAACGGAAAGGAGAAGGGNGG
chr2	144847786	144847805	20	*	144847802	144847802	1	sense	GAGAGAGAAAAGGAGAAGGA	GAG	4	34	6	1	0	20.1186	2.24784e-34	5.59318e-34	0	ACTR8.7	GAGAACGGAAAGGAGAAGGGNGG
chr2	145631266	145631285	20	*	145631268	145631268	1	antisense	GAGAACAAAAAGAAGAAAGG	AAG	4	10	9	1	0	6.32298	3.24685e-07	4.30788e-07	0.00177936	ACTR8.7	GAGAACGGAAAGGAGAAGGGNGG
chr2	146090056	146090075	20	*	146090058	146090058	1	antisense	GGTGAAGGAAGGGAGAAGGG	AGA	5	50	6	1	0	29.3156	7.19077e-57	2.32255e-56	0.0075188	ACTR8.7	GAGAACGGAAAGGAGAAGGGNGG
chr2	148409429	148409448	20	*	148409445	148409445	1	sense	GAGAAAGGAAAAGGGAAGGA	GGG	4	20	5	0	0	24.1423	1.80252e-23	3.67331e-23	0	ACTR8.7	GAGAACGGAAAGGAGAAGGGNGG
chr2	150017770	150017789	20	*	150017786	150017786	1	sense	ACTAAGGGAAAGGAGAAGGG	AAG	4	9	4	0	0	11.4963	2.4401e-09	3.44325e-09	0.00168634	ACTR8.7	GAGAACGGAAAGGAGAAGGGNGG
chr2	151903800	151903819	20	*	151903802	151903802	1	antisense	CAGATGGGCAAGGAGAAAAG	GGG	6	53	25	1	0	31.0401	2.40086e-61	8.03237e-61	0	ACTR8.7	GAGAACGGAAAGGAGAAGGGNGG
chr2	152045481	152045500	20	*	152045497	152045497	1	sense	GGAGACAGAAAGTAGAAGAG	TGG	6	61	43	0	0	71.2772	3.27863e-92	1.49564e-91	0	ACTR8.7	GAGAACGGAAAGGAGAAGGGNGG
chr2	152397622	152397641	20	*	152397624	152397624	1	antisense	AGAAAAGTAAAGTAGAAGGG	AGG	6	8	6	1	0	5.17334	1.45538e-05	1.73389e-05	0.0019685	ACTR8.7	GAGAACGGAAAGGAGAAGGGNGG
chr2	152531279	152531298	20	*	152531281	152531281	1	antisense	AGAGAAGGAAAGTAGAAAGG	AGG	7	177	103	0	0	204.635	0	0	0	ACTR8.7	GAGAACGGAAAGGAGAAGGGNGG	bulge
chr2	153056044	153056063	20	*	153056060	153056060	1	sense	GGAGTGGGAAGGGAGAAGGG	TGG	6	67	25	0	0	78.175	1.64342e-103	8.32195e-103	0	ACTR8.7	GAGAACGGAAAGGAGAAGGGNGG
chr2	153562000	153562019	20	*	153562002	153562002	1	antisense	GAGAATGGTAAAGAAAAGGG	GCA	4	5	5	0	0	6.89779	3.5091e-05	3.9962e-05	0.00430416	ACTR8.7	GAGAACGGAAAGGAGAAGGGNGG
chr2	153918489	153918508	20	*	153918491	153918491	1	antisense	TAAGAAGGAAGGGAGAAGAG	TGG	6	154	50	2	0	59.3977	9.64066e-213	1.10902e-211	0	ACTR8.7	GAGAACGGAAAGGAGAAGGGNGG
chr2	156185619	156185638	20	*	156185621	156185621	1	antisense	AAGAATGGAAAGGGGAAGGG	GGA	3	39	12	0	0	45.9853	4.20686e-53	1.30693e-52	0	ACTR8.7	GAGAACGGAAAGGAGAAGGGNGG
chr2	159137463	159137482	20	*	159137465	159137465	1	antisense	CTGGACAGAAAGGAAAAGGG	TGG	5	14	7	0	0	17.2445	2.26678e-15	3.8966e-15	0.00324675	ACTR8.7	GAGAACGGAAAGGAGAAGGGNGG
chr2	159623069	159623088	20	*	159623085	159623085	1	sense	GAGAAGGGAAGGGAGAGGGG	AGG	3	29	25	0	0	34.489	6.9476e-37	1.78757e-36	0	ACTR8.7	GAGAACGGAAAGGAGAAGGGNGG
chr2	162070543	162070562	20	*	162070545	162070545	1	antisense	GGGAAAGGAAAGGAAGAAGG	AAG	5	7	3	1	0	4.59853	8.51758e-05	9.60686e-05	0.00643777	ACTR8.7	GAGAACGGAAAGGAGAAGGGNGG
chr2	167403804	167403823	20	*	167403820	167403820	1	sense	AGGGAAGGGAAGGAAAAGGG	AGG	6	13	6	0	0	16.0948	4.1835e-14	6.96155e-14	0.00253807	ACTR8.7	GAGAACGGAAAGGAGAAGGGNGG
chr2	167758122	167758141	20	*	167758124	167758124	1	antisense	AGGAGAGGAAAGAAAAAGGG	TGG	6	10	8	1	0	6.32298	3.24685e-07	4.30788e-07	0.0021692	ACTR8.7	GAGAACGGAAAGGAGAAGGGNGG
chr2	168318076	168318095	20	*	168318078	168318078	1	antisense	AGAGAGAGAAAGGAGAAGGG	AGA	6	94	11	0	0	109.215	6.54693e-157	5.03305e-156	0	ACTR8.7	GAGAACGGAAAGGAGAAGGGNGG
chr2	168600089	168600108	20	*	168600091	168600091	1	antisense	GAGAAAGGAAAGGAGGAAGG	GGG	3	210	198	0	0	242.572	0	0	0	ACTR8.7	GAGAACGGAAAGGAGAAGGGNGG
chr2	171218325	171218344	20	*	171218341	171218341	1	sense	AGAGACGGAAAGTAGAATGG	TGG	6	17	11	0	0	20.6934	2.54557e-19	4.76824e-19	0.00294118	ACTR8.7	GAGAACGGAAAGGAGAAGGGNGG	bulge
chr2	172056664	172056683	20	*	172056680	172056680	1	sense	GAGAAGGAAAAGGAAAAGAA	AGG	5	5	3	1	0	3.4489	0.00213061	0.0021878	0.00929368	ACTR8.7	GAGAACGGAAAGGAGAAGGGNGG
chr2	172662819	172662838	20	*	172662821	172662821	1	antisense	AAGAAAGAAAAGGAGAAAAG	AGG	5	31	22	0	0	36.7882	4.96982e-40	1.34635e-39	0.00531915	ACTR8.7	GAGAACGGAAAGGAGAAGGGNGG
chr2	173413734	173413753	20	*	173413736	173413736	1	antisense	GGAAAAGAAAAGGAGACTGG	GGG	6	14	13	0	0	17.2445	2.26678e-15	3.8966e-15	0.0026455	ACTR8.7	GAGAACGGAAAGGAGAAGGGNGG
chr2	174053802	174053821	20	*	174053818	174053818	1	sense	GAGAGAAGAAAAGGGGAAGG	GAG	7	64	33	0	0	74.7261	7.85429e-98	3.78987e-97	0.00714286	ACTR8.7	GAGAACGGAAAGGAGAAGGGNGG
chr2	174053803	174053822	20	*	174053819	174053819	1	sense	AGAGAAGAAAAGGGGAAGGG	AGA	7	63	29	0	0	73.5765	5.9607e-96	2.81625e-95	0.00704225	ACTR8.7	GAGAACGGAAAGGAGAAGGGNGG	bulge
chr2	175376645	175376664	20	*	175376661	175376661	1	sense	GAGAAGGGGAAGGGGAAGGG	GGG	3	86	39	0	0	100.018	1.06891e-140	7.29849e-140	0	ACTR8.7	GAGAACGGAAAGGAGAAGGGNGG
chr2	176939183	176939202	20	*	176939199	176939199	1	sense	GAGAAAGAAGAGAAGAAAAG	GAG	6	47	13	0	0	55.1823	7.55683e-67	2.72647e-66	0	ACTR8.7	GAGAACGGAAAGGAGAAGGGNGG
chr2	177579364	177579383	20	*	177579366	177579366	1	antisense	GGAAAAAAGAAGGAGAAGGG	CAG	6	6	4	0	0	8.04742	3.76622e-06	4.53117e-06	0.00897666	ACTR8.7	GAGAACGGAAAGGAGAAGGGNGG
chr2	177819562	177819581	20	*	177819578	177819578	1	sense	GGAGAAGGAAAGGAGAATGG	AGG	5	191	169	1	0	110.365	6.65556305074665e-314	1.71800103139188e-312	0	ACTR8.7	GAGAACGGAAAGGAGAAGGGNGG	bulge
chr2	180450985	180451004	20	*	180450987	180450987	1	antisense	GGGAAAGGAAAAGAGAACAG	TGG	5	6	3	1	0	4.02371	0.000450528	0.000481787	0.00606061	ACTR8.7	GAGAACGGAAAGGAGAAGGGNGG
chr2	180869561	180869580	20	*	180869563	180869563	1	antisense	AAGAACAGGAAAGAGAAGAG	TGG	5	58	49	0	0	67.8283	1.18776e-86	5.16593e-86	0.00877193	ACTR8.7	GAGAACGGAAAGGAGAAGGGNGG
chr2	181673600	181673619	20	*	181673616	181673616	1	sense	GAGAGAGAAAAGGAGAAGTG	AGG	4	34	18	0	0	40.2371	7.61887e-45	2.17535e-44	0	ACTR8.7	GAGAACGGAAAGGAGAAGGGNGG
chr2	181837535	181837554	20	*	181837537	181837537	1	antisense	GAGAACAGAATGGAGAAGGG	TGG	2	151	125	1	0	87.372	5.48104e-234	7.53347e-233	0	ACTR8.7	GAGAACGGAAAGGAGAAGGGNGG
chr2	182134755	182134774	20	*	182134771	182134771	1	sense	GAGAAAGGAAAGGAGAAGAG	GGG	2	190	121	0	0	219.58	0	0	0	ACTR8.7	GAGAACGGAAAGGAGAAGGGNGG
chr2	182576250	182576269	20	*	182576252	182576252	1	antisense	AGAGACGTAAAGTAGAAGGG	TGG	6	12	5	0	0	14.9452	7.2417e-13	1.16358e-12	0.00244499	ACTR8.7	GAGAACGGAAAGGAGAAGGGNGG	bulge
chr2	189631099	189631118	20	*	189631115	189631115	1	sense	GAGAAAGAAAAGAAGGAAGG	GAG	5	10	7	0	0	12.646	1.75836e-10	2.6027e-10	0.00539084	ACTR8.7	GAGAACGGAAAGGAGAAGGGNGG
chr2	191206574	191206593	20	*	191206576	191206576	1	antisense	GATAAGGGAAAGGAGAAGGG	AGA	2	13	6	0	0	16.0948	4.1835e-14	6.96155e-14	0	ACTR8.7	GAGAACGGAAAGGAGAAGGGNGG
chr2	191494203	191494222	20	*	191494205	191494205	1	antisense	AAGAGAAGAAAAGAGAAGAG	AAG	6	39	6	0	0	45.9853	4.20686e-53	1.30693e-52	0	ACTR8.7	GAGAACGGAAAGGAGAAGGGNGG
chr2	191565609	191565628	20	*	191565611	191565611	1	antisense	GAAGAAGGAAAGGAGAACAA	AGG	6	60	34	0	0	70.1276	2.37513e-90	1.06965e-89	0	ACTR8.7	GAGAACGGAAAGGAGAAGGGNGG
chr2	196585684	196585703	20	*	196585700	196585700	1	sense	GAGAAGGAGAAAGAGAAGAG	AGG	5	58	28	1	0	33.9141	5.82216e-69	2.15699e-68	0.00877193	ACTR8.7	GAGAACGGAAAGGAGAAGGGNGG
chr2	197625751	197625770	20	*	197625753	197625753	1	antisense	GAGGAGAGAAAAGAGAAGGG	AGG	4	4	4	0	0	5.74816	0.000287175	0.000310341	0.00549451	ACTR8.7	GAGAACGGAAAGGAGAAGGGNGG
chr2	197992736	197992755	20	*	197992738	197992738	1	antisense	AGAAACAGAAAGGAGAATGG	TGG	5	8	5	0	0	10.3467	3.10739e-08	4.1965e-08	0.00470588	ACTR8.7	GAGAACGGAAAGGAGAAGGGNGG
chr2	200107509	200107528	20	*	200107525	200107525	1	sense	GAGAAGGAGAAGGAGAAGAA	GAG	5	9	3	0	0	11.4963	2.4401e-09	3.44325e-09	0.00497512	ACTR8.7	GAGAACGGAAAGGAGAAGGGNGG
chr2	202127991	202128010	20	*	202127993	202127993	1	antisense	GATAACAGAAAGTAGAATGG	TGG	4	8	6	2	0	3.4489	0.000386368	0.000417109	0.00324675	ACTR8.7	GAGAACGGAAAGGAGAAGGGNGG
chr2	205849873	205849892	20	*	205849889	205849889	1	sense	GAGAGAGGAAAGGAGAGGGG	AGA	3	19	15	0	0	22.9926	4.56705e-22	9.12548e-22	0	ACTR8.7	GAGAACGGAAAGGAGAAGGGNGG
chr2	206830429	206830448	20	*	206830445	206830445	1	sense	GAGAAGAAGAAGAAGAAGGG	GGG	5	38	23	1	0	22.4178	9.34242e-40	2.52659e-39	0.00609756	ACTR8.7	GAGAACGGAAAGGAGAAGGGNGG
chr2	206830466	206830485	20	*	206830482	206830482	1	sense	GAGAAGGAAAAGGAGAAGAG	GGA	3	62	6	0	0	72.4268	4.45512e-94	2.07405e-93	0	ACTR8.7	GAGAACGGAAAGGAGAAGGGNGG
chr2	209226878	209226897	20	*	209226894	209226894	1	sense	GAGAATGAAAAGGAAAAGAG	GGG	4	71	18	0	0	82.7735	3.59916e-111	1.92704e-110	0	ACTR8.7	GAGAACGGAAAGGAGAAGGGNGG
chr2	209460564	209460583	20	*	209460566	209460566	1	antisense	GAGAAGGGAAAGAGAAGGGA	AGG	6	137	6	0	0	158.649	1.67532e-248	2.56963e-247	0	ACTR8.7	GAGAACGGAAAGGAGAAGGGNGG	bulge
chr2	209460565	209460584	20	*	209460567	209460567	1	antisense	AGAGAAGGGAAAGAGAAGGG	AAG	7	137	34	0	0	158.649	1.67532e-248	2.56963e-247	0	ACTR8.7	GAGAACGGAAAGGAGAAGGGNGG	bulge
chr2	211803857	211803876	20	*	211803873	211803873	1	sense	AAGAATGGAAAGGGAAAGGG	AGG	4	77	29	0	0	89.6713	7.78276e-123	4.59299e-122	0	ACTR8.7	GAGAACGGAAAGGAGAAGGGNGG
chr2	214249414	214249433	20	*	214249430	214249430	1	sense	GAGGAGGGAAAGGAGAAGGA	GGA	3	17	5	0	0	20.6934	2.54557e-19	4.76824e-19	0	ACTR8.7	GAGAACGGAAAGGAGAAGGGNGG
chr2	215279946	215279965	20	*	215279962	215279962	1	sense	AAGAAAGGAAAGGAAAAGGA	AGG	4	201	30	0	0	232.226	0	0	0	ACTR8.7	GAGAACGGAAAGGAGAAGGGNGG
chr2	216580643	216580662	20	*	216580645	216580645	1	antisense	AGAAAAGGGAAGGAGAAGGG	AAG	5	32	6	0	0	37.9379	1.27051e-41	3.5077e-41	0.00546448	ACTR8.7	GAGAACGGAAAGGAGAAGGGNGG
chr2	217162260	217162279	20	*	217162262	217162262	1	antisense	GGAGAGAAAAAGGAGAAGGG	GTG	6	9	5	0	0	11.4963	2.4401e-09	3.44325e-09	0.00207469	ACTR8.7	GAGAACGGAAAGGAGAAGGGNGG
chr2	217639666	217639685	20	*	217639682	217639682	1	sense	GAGAGAGGAAAGGAGAAGGA	AGG	3	152	75	1	1	87.9469	6.19126e-236	8.58395e-235	0	ACTR8.7	GAGAACGGAAAGGAGAAGGGNGG
chr2	218337430	218337449	20	*	218337446	218337446	1	sense	AAGGATGGAAAGGAAAAGGA	TGG	5	8	3	3	0	2.58667	0.00318184	0.00326619	0.00470588	ACTR8.7	GAGAACGGAAAGGAGAAGGGNGG
chr2	218868359	218868378	20	*	218868375	218868375	1	sense	GAGGAGGGAGAGGAGAAGGA	TGG	4	9	7	1	0	5.74816	2.26776e-06	2.83247e-06	0.00168634	ACTR8.7	GAGAACGGAAAGGAGAAGGGNGG
chr2	220413587	220413606	20	*	220413589	220413589	1	antisense	AGGAAGGAAAAGGAGAAGGG	AGG	4	9	7	0	0	11.4963	2.4401e-09	3.44325e-09	0.00168634	ACTR8.7	GAGAACGGAAAGGAGAAGGGNGG
chr2	220413621	220413640	20	*	220413623	220413623	1	antisense	AGGGAAGGAAAGAAGAAAGG	AGG	6	11	6	0	0	13.7956	1.17063e-11	1.80336e-11	0.00232558	ACTR8.7	GAGAACGGAAAGGAGAAGGGNGG
chr2	220583176	220583195	20	*	220583192	220583192	1	sense	GAGAAGGCAATGAAGAACAG	GGG	6	81	70	1	0	47.1349	4.13511e-106	2.15937e-105	0	ACTR8.7	GAGAACGGAAAGGAGAAGGGNGG
chr2	220948717	220948736	20	*	220948733	220948733	1	sense	GAAACGGAAATAGAGAAGGG	AGG	6	13	3	1	0	8.04742	6.09046e-10	8.96487e-10	0.00253807	ACTR8.7	GAGAACGGAAAGGAGAAGGGNGG	bulge
chr2	225123300	225123319	20	*	225123302	225123302	1	antisense	AAGGAAGGAAAGAAGAAGGA	TGG	5	6	5	0	0	8.04742	3.76622e-06	4.53117e-06	0.00606061	ACTR8.7	GAGAACGGAAAGGAGAAGGGNGG
chr2	225782696	225782715	20	*	225782698	225782698	1	antisense	GAGAAAGGAAGGAGGAAGGG	AGG	4	51	4	0	0	59.7809	6.1477e-74	2.38036e-73	0	ACTR8.7	GAGAACGGAAAGGAGAAGGGNGG
chr2	226363771	226363790	20	*	226363787	226363787	1	sense	GAGAAGAAAAGAAAGAAGGG	AGG	6	13	8	0	0	16.0948	4.1835e-14	6.96155e-14	0.00253807	ACTR8.7	GAGAACGGAAAGGAGAAGGGNGG
chr2	227822514	227822533	20	*	227822516	227822516	1	antisense	GGAAAAGGAAAGGAGATGGG	GGC	4	7	6	1	0	4.59853	8.51758e-05	9.60686e-05	0.00307692	ACTR8.7	GAGAACGGAAAGGAGAAGGGNGG
chr2	229426713	229426732	20	*	229426729	229426729	1	sense	AAGAACAGAAATAAGAACAG	AGG	6	6	5	0	0	8.04742	3.76622e-06	4.53117e-06	0.00897666	ACTR8.7	GAGAACGGAAAGGAGAAGGGNGG
chr2	230618935	230618954	20	*	230618951	230618951	1	sense	AGGAAAGGAAAGGAGAAGGA	AGA	4	74	46	1	0	43.1112	1.79769e-94	8.46833e-94	0	ACTR8.7	GAGAACGGAAAGGAGAAGGGNGG
chr2	231787121	231787140	20	*	231787123	231787123	1	antisense	GAAGAAGGAAAGGAGTAGGG	AAG	4	32	15	1	0	18.9689	9.38461e-32	2.20223e-31	0	ACTR8.7	GAGAACGGAAAGGAGAAGGGNGG
chr2	231787154	231787173	20	*	231787156	231787156	1	antisense	GGAAAGGGAAAAGAGAAGGG	GAG	4	287	153	0	0	331.094	0	0	0	ACTR8.7	GAGAACGGAAAGGAGAAGGGNGG
chr2	234053904	234053923	20	*	234053920	234053920	1	sense	AGAGAGGGAAAGGAGATGGG	GAG	6	55	37	1	0	32.1897	2.27386e-64	8.0039e-64	0	ACTR8.7	GAGAACGGAAAGGAGAAGGGNGG	bulge
chr2	234905689	234905708	20	*	234905705	234905705	1	sense	GAAAAGAGAAAGGAAGAAGG	GAG	6	31	22	0	0	36.7882	4.96982e-40	1.34635e-39	0	ACTR8.7	GAGAACGGAAAGGAGAAGGGNGG
chr2	235172778	235172797	20	*	235172780	235172780	1	antisense	AGATACGGAAAGCAGAAAGG	TGG	6	10	5	0	0	12.646	1.75836e-10	2.6027e-10	0.0021692	ACTR8.7	GAGAACGGAAAGGAGAAGGGNGG	bulge
chr2	235336066	235336085	20	*	235336068	235336068	1	antisense	GGGAGAGAAAAGGAGAAGGA	GGA	5	9	3	0	0	11.4963	2.4401e-09	3.44325e-09	0.00497512	ACTR8.7	GAGAACGGAAAGGAGAAGGGNGG
chr2	235411537	235411556	20	*	235411553	235411553	1	sense	GGAGAGGAAAAGGAGAAGGA	GGG	6	222	98	0	0	256.368	0	0	0	ACTR8.7	GAGAACGGAAAGGAGAAGGGNGG
chr2	235656861	235656880	20	*	235656877	235656877	1	sense	CATAACAGAAAGGAAAAGGA	GAG	5	5	3	0	0	6.89779	3.5091e-05	3.9962e-05	0.00929368	ACTR8.7	GAGAACGGAAAGGAGAAGGGNGG
chr2	236875341	236875360	20	*	236875343	236875343	1	antisense	AGGAAAGGAAAGGAGAGGGT	GGG	5	7	6	0	0	9.19706	3.60258e-07	4.5516e-07	0.00643777	ACTR8.7	GAGAACGGAAAGGAGAAGGGNGG
chr2	238916410	238916429	20	*	238916426	238916426	1	sense	CGAGAAGGAAAGGAGGAGGG	AGG	6	212	103	0	0	244.872	0	0	0	ACTR8.7	GAGAACGGAAAGGAGAAGGGNGG	bulge
chr2	239772858	239772877	20	*	239772860	239772860	1	antisense	GAGGGAGGAAAGGAGGAGGG	AGG	4	8	6	1	0	5.17334	1.45538e-05	1.73389e-05	0.00324675	ACTR8.7	GAGAACGGAAAGGAGAAGGGNGG
chr2	240222529	240222548	20	*	240222531	240222531	1	antisense	AGGAAAGGAAAGGAGAAAGG	AGA	4	18	18	0	0	21.843	1.10474e-20	2.14924e-20	0	ACTR8.7	GAGAACGGAAAGGAGAAGGGNGG
chr20	286535	286554	20	*	286551	286551	1	sense	AGGAAAGGAAAGGAGAGGAG	AGG	5	10	8	2	0	4.21532	1.90806e-05	2.2664e-05	0.00539084	ACTR8.7	GAGAACGGAAAGGAGAAGGGNGG
chr20	960141	960160	20	*	960157	960157	1	sense	GAGAAAGGAGAGGAGAATGG	AGG	3	270	169	1	0	155.775	0	0	0	ACTR8.7	GAGAACGGAAAGGAGAAGGGNGG
chr20	1992692	1992711	20	*	1992708	1992708	1	sense	AGGAGGGGAAAAGAGAAGGA	AGG	6	15	5	0	0	18.3941	1.15641e-16	2.04433e-16	0.00273224	ACTR8.7	GAGAACGGAAAGGAGAAGGGNGG
chr20	2490021	2490040	20	*	2490037	2490037	1	sense	AGAAAAGGAAAGGGGAAGGG	GGA	5	13	3	1	0	8.04742	6.09046e-10	8.96487e-10	0.00310559	ACTR8.7	GAGAACGGAAAGGAGAAGGGNGG
chr20	2531887	2531906	20	*	2531903	2531903	1	sense	GAGAAGGAGAAGGAGGAGGG	GGG	4	32	3	2	0	12.646	3.91936e-26	8.38543e-26	0	ACTR8.7	GAGAACGGAAAGGAGAAGGGNGG
chr20	2804996	2805015	20	*	2804998	2804998	1	antisense	GGGAAGGGAAAGGAGAGGAG	GGG	4	59	51	1	1	34.489	1.65966e-70	6.2508e-70	0	ACTR8.7	GAGAACGGAAAGGAGAAGGGNGG
chr20	3542646	3542665	20	*	3542648	3542648	1	antisense	GAGAAAGAAAAGGAAAAGGG	AAG	3	53	48	0	0	62.0801	1.56525e-77	6.32272e-77	0	ACTR8.7	GAGAACGGAAAGGAGAAGGGNGG
chr20	3669502	3669521	20	*	3669504	3669504	1	antisense	GGAGAGGGAAGGGAGAAGGG	AAG	5	196	84	0	0	226.478	0	0	0	ACTR8.7	GAGAACGGAAAGGAGAAGGGNGG
chr20	3679771	3679790	20	*	3679787	3679787	1	sense	GGAGGAGGAAAAGAGAAGGC	TGG	7	141	93	0	0	163.248	2.39224e-257	3.97663e-256	0	ACTR8.7	GAGAACGGAAAGGAGAAGGGNGG
chr20	4053540	4053559	20	*	4053556	4053556	1	sense	GAGAAAGGAGCGGAGAAGGG	AGG	3	11	11	1	0	6.89779	4.29904e-08	5.76656e-08	0	ACTR8.7	GAGAACGGAAAGGAGAAGGGNGG
chr20	4136425	4136444	20	*	4136427	4136427	1	antisense	GAGGAGAGAAAAGAGAAGGG	GGA	4	32	13	0	0	37.9379	1.27051e-41	3.5077e-41	0	ACTR8.7	GAGAACGGAAAGGAGAAGGGNGG
chr20	5736074	5736093	20	*	5736090	5736090	1	sense	AGGAGAGGAGAGGAGAAGGA	AGG	6	27	9	1	0	16.0948	1.98368e-25	4.22697e-25	0	ACTR8.7	GAGAACGGAAAGGAGAAGGGNGG
chr20	5838339	5838358	20	*	5838355	5838355	1	sense	GGAAATGGAAAGGAGAATGG	AAG	4	18	15	0	0	21.843	1.10474e-20	2.14924e-20	0	ACTR8.7	GAGAACGGAAAGGAGAAGGGNGG
chr20	6349695	6349714	20	*	6349697	6349697	1	antisense	AAGAAAGGAAAGGAAGAAGG	GAG	5	109	55	0	0	126.46	4.54182e-188	4.36978e-187	0	ACTR8.7	GAGAACGGAAAGGAGAAGGGNGG
chr20	6586689	6586708	20	*	6586705	6586705	1	sense	GGGAAAGGAAAGGAAGAAGG	AAG	5	11	5	0	0	13.7956	1.17063e-11	1.80336e-11	0.00566572	ACTR8.7	GAGAACGGAAAGGAGAAGGGNGG
chr20	6764124	6764143	20	*	6764140	6764140	1	sense	GGAGAAGAGAAGGAGAAGGA	GGA	7	155	13	2	0	59.7809	1.60221e-214	1.88408e-213	0	ACTR8.7	GAGAACGGAAAGGAGAAGGGNGG
chr20	7221100	7221119	20	*	7221102	7221102	1	antisense	GGGGAAGGGAAGGAGAGGGG	AGG	5	6	6	1	0	4.02371	0.000450528	0.000481787	0.00606061	ACTR8.7	GAGAACGGAAAGGAGAAGGGNGG
chr20	8990618	8990637	20	*	8990634	8990634	1	sense	AGGAAAGGAAAAGAGAAGGA	AGG	5	276	150	1	0	159.224	0	0	0	ACTR8.7	GAGAACGGAAAGGAGAAGGGNGG
chr20	9828863	9828882	20	*	9828865	9828865	1	antisense	GGGAAGGAAAGGAAGAAGGG	AGA	5	8	7	0	0	10.3467	3.10739e-08	4.1965e-08	0.00470588	ACTR8.7	GAGAACGGAAAGGAGAAGGGNGG
chr20	10549227	10549246	20	*	10549229	10549229	1	antisense	GGAAAAGAAAAGGTGAAGAG	GGG	6	12	6	0	0	14.9452	7.2417e-13	1.16358e-12	0.00244499	ACTR8.7	GAGAACGGAAAGGAGAAGGGNGG
chr20	11275856	11275875	20	*	11275858	11275858	1	antisense	AAGAAAGGAAAGAAGAAAGG	AAG	4	23	18	0	0	27.5912	8.55791e-28	1.88428e-27	0	ACTR8.7	GAGAACGGAAAGGAGAAGGGNGG
chr20	11322833	11322852	20	*	11322849	11322849	1	sense	GGAGACAGAAAGAAGAATGG	TGG	6	154	87	0	0	178.193	2.01306e-286	3.92115e-285	0	ACTR8.7	GAGAACGGAAAGGAGAAGGGNGG
chr20	11981610	11981629	20	*	11981612	11981612	1	antisense	AGGAAAGGAAAGGAGGAGGG	AGG	4	46	46	0	0	54.0327	4.25846e-65	1.50396e-64	0	ACTR8.7	GAGAACGGAAAGGAGAAGGGNGG
chr20	12529137	12529156	20	*	12529153	12529153	1	sense	GAGAAAGGAAAGAAGAAAGG	CAG	3	55	44	0	0	64.3794	3.70821e-81	1.53702e-80	0	ACTR8.7	GAGAACGGAAAGGAGAAGGGNGG
chr20	12750545	12750564	20	*	12750547	12750547	1	antisense	GAGACTGGAAAGGGGAAGGG	AGG	3	219	45	1	0	126.46	0	0	0	ACTR8.7	GAGAACGGAAAGGAGAAGGGNGG
chr20	12966188	12966207	20	*	12966190	12966190	1	antisense	GAAAACAGAAAGAAGAAAGT	GGG	5	6	6	1	0	4.02371	0.000450528	0.000481787	0.00606061	ACTR8.7	GAGAACGGAAAGGAGAAGGGNGG
chr20	13268301	13268320	20	*	13268303	13268303	1	antisense	GAGAAGAGAAAAGAGAAGAG	AAG	4	13	6	0	0	16.0948	4.1835e-14	6.96155e-14	0	ACTR8.7	GAGAACGGAAAGGAGAAGGGNGG
chr20	13688820	13688839	20	*	13688836	13688836	1	sense	GAGAGGGGAAAGGAGAGGAG	GGG	4	31	20	0	0	36.7882	4.96982e-40	1.34635e-39	0	ACTR8.7	GAGAACGGAAAGGAGAAGGGNGG
chr20	13768324	13768343	20	*	13768340	13768340	1	sense	AGAAAGAAAAAGGAGAAGGG	AGG	6	6	6	0	0	8.04742	3.76622e-06	4.53117e-06	0.00897666	ACTR8.7	GAGAACGGAAAGGAGAAGGGNGG
chr20	14198700	14198719	20	*	14198702	14198702	1	antisense	GAGACTGGAAAGGAAAAAGG	TGG	4	11	7	1	1	6.89779	4.29904e-08	5.76656e-08	0	ACTR8.7	GAGAACGGAAAGGAGAAGGGNGG
chr20	14537070	14537089	20	*	14537072	14537072	1	antisense	GTGAACAGAAAACAGAAGGA	AGG	5	15	10	0	0	18.3941	1.15641e-16	2.04433e-16	0.0033557	ACTR8.7	GAGAACGGAAAGGAGAAGGGNGG
chr20	15193126	15193145	20	*	15193128	15193128	1	antisense	GAGAAGAGAAAGAAGATGGG	AGG	4	31	5	0	0	36.7882	4.96982e-40	1.34635e-39	0	ACTR8.7	GAGAACGGAAAGGAGAAGGGNGG
chr20	15387488	15387507	20	*	15387490	15387490	1	antisense	GGAAAAGGAATGGAGAAGGG	GAG	4	261	117	0	0	301.204	0	0	0	ACTR8.7	GAGAACGGAAAGGAGAAGGGNGG
chr20	15657028	15657047	20	*	15657044	15657044	1	sense	AAGAAAGGAAAGGAGAAAGA	AGG	4	178	80	0	0	205.784	0	0	0	ACTR8.7	GAGAACGGAAAGGAGAAGGGNGG
chr20	16982652	16982671	20	*	16982654	16982654	1	antisense	GAGGAAAGAAAGGAAGAAGG	GAG	6	7	7	2	2	3.06569	0.00152398	0.00162807	0.00754717	ACTR8.7	GAGAACGGAAAGGAGAAGGGNGG
chr20	16982671	16982690	20	*	16982673	16982673	1	antisense	AGGAAGGAAAGGAAGAAGGG	AGG	6	88	87	0	0	102.317	1.00947e-144	7.05964e-144	0	ACTR8.7	GAGAACGGAAAGGAGAAGGGNGG
chr20	17657597	17657616	20	*	17657613	17657613	1	sense	AGAAAAGGAAAGGAGAGGAG	AGG	6	30	19	0	0	35.6386	1.88694e-38	5.01762e-38	0	ACTR8.7	GAGAACGGAAAGGAGAAGGGNGG
chr20	18678751	18678770	20	*	18678753	18678753	1	antisense	GAGGAAGGGAAGAGGAAGGG	CGG	5	20	14	1	0	12.0711	3.29683e-17	5.97797e-17	0.00392157	ACTR8.7	GAGAACGGAAAGGAGAAGGGNGG
chr20	19758507	19758526	20	*	19758523	19758523	1	sense	GGGAACGGAAGGGGGAAGGG	GGA	3	10	6	1	0	6.32298	3.24685e-07	4.30788e-07	0	ACTR8.7	GAGAACGGAAAGGAGAAGGGNGG
chr20	20845599	20845618	20	*	20845615	20845615	1	sense	GAGGTAGGAAAGGAGATGGG	GAG	4	7	7	0	0	9.19706	3.60258e-07	4.5516e-07	0.00307692	ACTR8.7	GAGAACGGAAAGGAGAAGGGNGG
chr20	22556738	22556757	20	*	22556754	22556754	1	sense	GAGACCGGAAAGGAGAAAAG	AGG	3	305	160	0	0	351.787	0	0	0	ACTR8.7	GAGAACGGAAAGGAGAAGGGNGG
chr20	22835070	22835089	20	*	22835072	22835072	1	antisense	TAAGAAGGAAAGAAGAAAGG	AGG	6	91	7	1	0	52.8831	3.57326e-123	2.11662e-122	0	ACTR8.7	GAGAACGGAAAGGAGAAGGGNGG
chr20	22835136	22835155	20	*	22835138	22835138	1	antisense	GAGGAAGGAAAGAAGAAGGA	AGG	4	169	169	0	0	195.437	1.49553670996145e-320	3.95692235097796e-319	0	ACTR8.7	GAGAACGGAAAGGAGAAGGGNGG
chr20	23027192	23027211	20	*	23027208	23027208	1	sense	CAGAACAGGCAGGAGAGGGG	AGG	5	5	5	0	0	6.89779	3.5091e-05	3.9962e-05	0.00929368	ACTR8.7	GAGAACGGAAAGGAGAAGGGNGG
chr20	23135877	23135896	20	*	23135893	23135893	1	sense	AGAGACCGAAAGCAGAAGGG	CGG	6	32	19	0	0	37.9379	1.27051e-41	3.5077e-41	0	ACTR8.7	GAGAACGGAAAGGAGAAGGGNGG
chr20	24393688	24393707	20	*	24393704	24393704	1	sense	AAGAACAGGAGGGAGAAGGG	GGA	4	7	3	2	0	3.06569	0.00152398	0.00162807	0.00307692	ACTR8.7	GAGAACGGAAAGGAGAAGGGNGG
chr20	30507195	30507214	20	*	30507211	30507211	1	sense	AAGAAGGAAAGGAGGAAGGG	AGG	6	63	45	1	0	36.7882	9.33932e-77	3.75822e-76	0	ACTR8.7	GAGAACGGAAAGGAGAAGGGNGG	bulge
chr20	32483794	32483813	20	*	32483810	32483810	1	sense	GAGAGGGGAGAGGAGAAAGG	AGG	4	8	3	0	0	10.3467	3.10739e-08	4.1965e-08	0.00324675	ACTR8.7	GAGAACGGAAAGGAGAAGGGNGG
chr20	32913769	32913788	20	*	32913785	32913785	1	sense	GAGATAGGAAAGAAGAAAGG	AGG	4	328	116	3	2	94.5572	0	0	0	ACTR8.7	GAGAACGGAAAGGAGAAGGGNGG
chr20	32963986	32964005	20	*	32963988	32963988	1	antisense	GAGAAGGAGAAGGAGAAAGG	AGG	4	79	12	1	0	45.9853	9.30388e-103	4.69631e-102	0	ACTR8.7	GAGAACGGAAAGGAGAAGGGNGG
chr20	34983920	34983939	20	*	34983936	34983936	1	sense	AGAGAAGGAAAGGAAAAGGA	AGG	7	307	247	1	0	177.043	0	0	0	ACTR8.7	GAGAACGGAAAGGAGAAGGGNGG	bulge
chr20	35409001	35409020	20	*	35409017	35409017	1	sense	GGAGACAGAAAGTAGAATGG	TGG	6	18	16	0	0	21.843	1.10474e-20	2.14924e-20	0.00302115	ACTR8.7	GAGAACGGAAAGGAGAAGGGNGG
chr20	37393858	37393877	20	*	37393860	37393860	1	antisense	GAGGGAGGAAAGGAGAAGGG	AGC	3	19	8	0	0	22.9926	4.56705e-22	9.12548e-22	0	ACTR8.7	GAGAACGGAAAGGAGAAGGGNGG
chr20	37619030	37619049	20	*	37619032	37619032	1	antisense	GGAAAGGGAAAGGAGAAAGG	GAG	4	66	40	0	0	77.0254	1.30388e-101	6.53999e-101	0	ACTR8.7	GAGAACGGAAAGGAGAAGGGNGG
chr20	38680911	38680930	20	*	38680913	38680913	1	antisense	GAGGGTGGAAGGGAGAAGGA	AGG	5	20	6	4	0	4.82845	1.56863e-09	2.30788e-09	0.00392157	ACTR8.7	GAGAACGGAAAGGAGAAGGGNGG
chr20	38712326	38712345	20	*	38712342	38712342	1	sense	GAGCACAGAAATGAGAAGAG	AGG	4	12	3	0	0	14.9452	7.2417e-13	1.16358e-12	0	ACTR8.7	GAGAACGGAAAGGAGAAGGGNGG
chr20	40202946	40202965	20	*	40202962	40202962	1	sense	GAGAAGGAGAAGGAGAAGGA	AGG	4	217	97	0	0	250.62	0	0	0	ACTR8.7	GAGAACGGAAAGGAGAAGGGNGG
chr20	40510733	40510752	20	*	40510749	40510749	1	sense	AGGAAGGGAAAAGAGAAGGA	GGG	5	252	137	0	0	290.857	0	0	0	ACTR8.7	GAGAACGGAAAGGAGAAGGGNGG
chr20	42381701	42381720	20	*	42381717	42381717	1	sense	GGGAGAAGAAAAGAGAAGGA	GGG	6	67	49	1	0	39.0875	4.11669e-83	1.74973e-82	0	ACTR8.7	GAGAACGGAAAGGAGAAGGGNGG
chr20	42939452	42939471	20	*	42939454	42939454	1	antisense	CAAGAAGGAAAGGAAAAGGA	GGG	6	58	24	1	0	33.9141	5.82216e-69	2.15699e-68	0	ACTR8.7	GAGAACGGAAAGGAGAAGGGNGG
chr20	42954870	42954889	20	*	42954886	42954886	1	sense	GAGAGGAGAGAAGGGAAAGG	AGG	7	73	47	1	0	42.5364	7.85579e-93	3.63059e-92	0.008	ACTR8.7	GAGAACGGAAAGGAGAAGGGNGG
chr20	43096083	43096102	20	*	43096085	43096085	1	antisense	GAGAGAGGGAAAGAGAAGGG	AGA	4	6	6	0	0	8.04742	3.76622e-06	4.53117e-06	0.00447094	ACTR8.7	GAGAACGGAAAGGAGAAGGGNGG
chr20	43598254	43598273	20	*	43598270	43598270	1	sense	AGAGACAGAAAATAGAAGGG	TGG	7	56	30	1	0	32.7645	6.81678e-66	2.45111e-65	0.00621118	ACTR8.7	GAGAACGGAAAGGAGAAGGGNGG	bulge
chr20	43857406	43857425	20	*	43857422	43857422	1	sense	GAGAGGGAAAGGGAGAAGGG	GAG	4	32	10	1	0	18.9689	9.38461e-32	2.20223e-31	0	ACTR8.7	GAGAACGGAAAGGAGAAGGGNGG
chr20	44219157	44219176	20	*	44219159	44219159	1	antisense	GAGGAGGGAAAGGAGAAAGG	ATG	3	7	4	1	0	4.59853	8.51758e-05	9.60686e-05	0	ACTR8.7	GAGAACGGAAAGGAGAAGGGNGG
chr20	45613699	45613718	20	*	45613701	45613701	1	antisense	GAGAAACGAAAGGAGAAGAG	AAG	3	65	27	0	0	75.8757	1.0195e-99	5.02627e-99	0	ACTR8.7	GAGAACGGAAAGGAGAAGGGNGG
chr20	45685375	45685394	20	*	45685377	45685377	1	antisense	TGGAGAGGAGAGGAGAAGGA	GGG	6	64	30	0	0	74.7261	7.85429e-98	3.78987e-97	0	ACTR8.7	GAGAACGGAAAGGAGAAGGGNGG
chr20	46111846	46111865	20	*	46111862	46111862	1	sense	GAGAAGAGAAAAGAGAAGAG	AGA	4	7	5	0	0	9.19706	3.60258e-07	4.5516e-07	0.00307692	ACTR8.7	GAGAACGGAAAGGAGAAGGGNGG
chr20	46998698	46998717	20	*	46998714	46998714	1	sense	GAGAAAGGAAGCAGAAAGGG	AGG	6	27	9	0	0	32.1897	8.55547e-34	2.07673e-33	0	ACTR8.7	GAGAACGGAAAGGAGAAGGGNGG
chr20	48487118	48487137	20	*	48487134	48487134	1	sense	GGGAAAGGAAAGGAGAGGAG	AGG	4	15	14	0	0	18.3941	1.15641e-16	2.04433e-16	0	ACTR8.7	GAGAACGGAAAGGAGAAGGGNGG
chr20	48790645	48790664	20	*	48790661	48790661	1	sense	AAGAAAGGGAAGGTGAAGGG	AGG	4	27	8	0	0	32.1897	8.55547e-34	2.07673e-33	0	ACTR8.7	GAGAACGGAAAGGAGAAGGGNGG
chr20	48959463	48959482	20	*	48959465	48959465	1	antisense	AGAGAAGGAGAGAAGAAGGG	AGG	7	45	7	0	0	52.8831	2.3508e-63	8.09523e-63	0.0049505	ACTR8.7	GAGAACGGAAAGGAGAAGGGNGG	bulge
chr20	50259830	50259849	20	*	50259832	50259832	1	antisense	GAGAGAGGAAAGGAGAAGGG	GAG	2	218	166	0	0	251.769	0	0	0	ACTR8.7	GAGAACGGAAAGGAGAAGGGNGG
chr20	50468604	50468623	20	*	50468606	50468606	1	antisense	GAGAAGGAGAAGGAGAAGGA	GGA	4	46	12	1	0	27.0164	5.11489e-51	1.55108e-50	0	ACTR8.7	GAGAACGGAAAGGAGAAGGGNGG
chr20	51751052	51751071	20	*	51751068	51751068	1	sense	AAGAAGGGAAGGAAGAAGGG	AGG	4	22	10	0	0	26.4415	2.46301e-26	5.28026e-26	0	ACTR8.7	GAGAACGGAAAGGAGAAGGGNGG
chr20	51928246	51928265	20	*	51928262	51928262	1	sense	GAAGAAGGAAAAAAGAAGGA	AGA	6	10	6	0	0	12.646	1.75836e-10	2.6027e-10	0.0021692	ACTR8.7	GAGAACGGAAAGGAGAAGGGNGG
chr20	52690281	52690300	20	*	52690283	52690283	1	antisense	GAGAAGAAAAAGGAGAAGGG	GAA	3	36	18	0	0	42.5364	4.09498e-48	1.19941e-47	0	ACTR8.7	GAGAACGGAAAGGAGAAGGGNGG
chr20	53636287	53636306	20	*	53636303	53636303	1	sense	GAGAGAGGAAAGAAGAAGGA	AGG	4	139	139	0	0	160.948	6.4208e-253	1.03482e-251	0	ACTR8.7	GAGAACGGAAAGGAGAAGGGNGG
chr20	54451503	54451522	20	*	54451505	54451505	1	antisense	GGAGAAGGAAGGGAGAAGGA	AGG	6	295	219	1	0	170.146	0	0	0	ACTR8.7	GAGAACGGAAAGGAGAAGGGNGG
chr20	54860899	54860918	20	*	54860915	54860915	1	sense	AGAAAAGGAAAGGAGAGGTG	AGG	6	22	12	0	0	26.4415	2.46301e-26	5.28026e-26	0.00324675	ACTR8.7	GAGAACGGAAAGGAGAAGGGNGG
chr20	55800572	55800591	20	*	55800588	55800588	1	sense	AGGAGAGGAAAGGAGAGGGG	AGG	5	111	86	0	0	128.759	2.71489e-192	2.69368e-191	0	ACTR8.7	GAGAACGGAAAGGAGAAGGGNGG
chr20	56284488	56284507	20	*	56284504	56284504	1	sense	GGAAAAGAAAAGAAGAAGGA	AGG	6	29	5	0	0	34.489	6.9476e-37	1.78757e-36	0	ACTR8.7	GAGAACGGAAAGGAGAAGGGNGG
chr20	57111019	57111038	20	*	57111021	57111021	1	antisense	AGAGACAGAAAGCAGAAGGG	TGG	6	241	109	4	0	55.6422	2.96439387504748e-323	8.10267659179644e-322	0	ACTR8.7	GAGAACGGAAAGGAGAAGGGNGG
chr20	57238146	57238165	20	*	57238148	57238148	1	antisense	AGAGACAGAAAGTAGAAGGG	TGG	6	185	94	1	0	106.916	1.14754e-301	2.69885e-300	0	ACTR8.7	GAGAACGGAAAGGAGAAGGGNGG	bulge
chr20	57477699	57477718	20	*	57477701	57477701	1	antisense	GTAAAAGGAAAAGAGAAGGG	AGG	4	25	7	1	0	14.9452	5.34549e-23	1.08725e-22	0	ACTR8.7	GAGAACGGAAAGGAGAAGGGNGG
chr20	57650630	57650649	20	*	57650646	57650646	1	sense	GGAGATGGAAAGGGGAAGAG	AAG	6	26	3	0	0	31.0401	2.85527e-32	6.76529e-32	0.00353357	ACTR8.7	GAGAACGGAAAGGAGAAGGGNGG
chr20	57737500	57737519	20	*	57737502	57737502	1	antisense	AGGAAAGGAAGGAAGAAGGG	AGG	5	14	9	0	0	17.2445	2.26678e-15	3.8966e-15	0.00324675	ACTR8.7	GAGAACGGAAAGGAGAAGGGNGG
chr20	57865336	57865355	20	*	57865338	57865338	1	antisense	AAGAGAGGAAAGGAGAAGAG	AGG	4	43	16	0	0	50.5838	6.72264e-60	2.21185e-59	0	ACTR8.7	GAGAACGGAAAGGAGAAGGGNGG
chr20	57865351	57865370	20	*	57865353	57865353	1	antisense	AGGAAAGGAAAGGAGAAGAG	AGG	4	27	27	0	0	32.1897	8.55547e-34	2.07673e-33	0	ACTR8.7	GAGAACGGAAAGGAGAAGGGNGG
chr20	57894644	57894663	20	*	57894660	57894660	1	sense	GAGAAAGGAAGGAAGAAGGG	AAG	3	10	8	0	0	12.646	1.75836e-10	2.6027e-10	0	ACTR8.7	GAGAACGGAAAGGAGAAGGGNGG
chr20	57943912	57943931	20	*	57943914	57943914	1	antisense	GAGGACGGAAAGGAGAGAGG	TGG	3	330	328	3	2	95.1321	0	0	0	ACTR8.7	GAGAACGGAAAGGAGAAGGGNGG
chr20	58018527	58018546	20	*	58018543	58018543	1	sense	GAGAGGGGAAAACAGAAGGG	AGG	4	222	125	0	0	256.368	0	0	0	ACTR8.7	GAGAACGGAAAGGAGAAGGGNGG
chr20	58929419	58929438	20	*	58929421	58929421	1	antisense	AGAGACAGAAAATAGAAGGG	TGG	7	54	31	1	0	31.6149	7.45426e-63	2.54761e-62	0.00591716	ACTR8.7	GAGAACGGAAAGGAGAAGGGNGG	bulge
chr20	59460001	59460020	20	*	59460003	59460003	1	antisense	GAGAAGGACAAGGAGAAGAT	GGG	5	13	8	1	0	8.04742	6.09046e-10	8.96487e-10	0.00310559	ACTR8.7	GAGAACGGAAAGGAGAAGGGNGG
chr20	59707427	59707446	20	*	59707429	59707429	1	antisense	AGAGAGAGAAAGAAGAAGGG	AGG	7	221	89	0	0	255.218	0	0	0	ACTR8.7	GAGAACGGAAAGGAGAAGGGNGG
chr20	60390592	60390611	20	*	60390594	60390594	1	antisense	GAAGAAGGAAGGGAGAAAGG	AAG	5	15	9	0	0	18.3941	1.15641e-16	2.04433e-16	0.0033557	ACTR8.7	GAGAACGGAAAGGAGAAGGGNGG
chr20	61744338	61744357	20	*	61744354	61744354	1	sense	GAGACAGGAAAGGAGAGGGA	GGG	4	82	76	0	0	95.4195	1.04545e-132	6.70569e-132	0	ACTR8.7	GAGAACGGAAAGGAGAAGGGNGG
chr20	62157044	62157063	20	*	62157046	62157046	1	antisense	GAGGCGAGAGAGGAGAGAGG	GGG	7	178	161	1	0	102.892	1.69901e-287	3.37148e-286	0	ACTR8.7	GAGAACGGAAAGGAGAAGGGNGG
chr20	63875904	63875923	20	*	63875906	63875906	1	antisense	GGAGGCGGAGAGGAGGAAGG	AGG	7	81	51	1	0	47.1349	4.13511e-106	2.15937e-105	0.00943396	ACTR8.7	GAGAACGGAAAGGAGAAGGGNGG
chr20	63970871	63970890	20	*	63970873	63970873	1	antisense	GAGAAGGAAGGGAGGAAGGG	AGG	6	31	12	1	0	18.3941	1.83692e-30	4.22319e-30	0	ACTR8.7	GAGAACGGAAAGGAGAAGGGNGG	bulge
chr20	64112738	64112757	20	*	64112740	64112740	1	antisense	GGACAAGGCAAGGAGAACAG	GGA	7	57	31	0	0	66.6787	8.1949e-85	3.49715e-84	0.00628931	ACTR8.7	GAGAACGGAAAGGAGAAGGGNGG
chr20	64233498	64233517	20	*	64233500	64233500	1	antisense	GAGGAAGGAAGGGAAAAGGG	AGG	4	15	13	1	0	9.19706	6.6879e-12	1.06865e-11	0	ACTR8.7	GAGAACGGAAAGGAGAAGGGNGG
chr21	18964029	18964048	20	*	18964045	18964045	1	sense	GGGAAAGGGAAAGGGGAAGG	GAG	7	51	26	0	0	59.7809	6.1477e-74	2.38036e-73	0.00564972	ACTR8.7	GAGAACGGAAAGGAGAAGGGNGG
chr21	18964030	18964049	20	*	18964046	18964046	1	sense	GGAAAGGGAAAGGGGAAGGG	AGG	4	51	25	0	0	59.7809	6.1477e-74	2.38036e-73	0	ACTR8.7	GAGAACGGAAAGGAGAAGGGNGG
chr21	20417181	20417200	20	*	20417183	20417183	1	antisense	GAGAAAGAAAGAGAGAAGGA	GGG	5	6	6	0	0	8.04742	3.76622e-06	4.53117e-06	0.00606061	ACTR8.7	GAGAACGGAAAGGAGAAGGGNGG
chr21	30653129	30653148	20	*	30653145	30653145	1	sense	GGAGAAAGAAGGGAGAAGGG	TGA	6	51	17	0	0	59.7809	6.1477e-74	2.38036e-73	0	ACTR8.7	GAGAACGGAAAGGAGAAGGGNGG
chr21	33648875	33648894	20	*	33648891	33648891	1	sense	GAGAAAGAGAAAGAGAAGGA	AGG	5	24	12	0	0	28.7408	2.85944e-29	6.44795e-29	0.00438596	ACTR8.7	GAGAACGGAAAGGAGAAGGGNGG
chr21	34240255	34240274	20	*	34240257	34240257	1	antisense	AAGAAAGGAAAGGAGAGGAG	AGG	4	8	4	0	0	10.3467	3.10739e-08	4.1965e-08	0.00324675	ACTR8.7	GAGAACGGAAAGGAGAAGGGNGG
chr21	35133977	35133996	20	*	35133979	35133979	1	antisense	GAGACTGAAAAAGAGAACAG	GGG	6	10	6	0	0	12.646	1.75836e-10	2.6027e-10	0.0021692	ACTR8.7	GAGAACGGAAAGGAGAAGGGNGG
chr21	35305761	35305780	20	*	35305763	35305763	1	antisense	GAAAAAGGAAAGGAGAGGGG	AGG	3	161	144	0	0	186.24	2.8263e-302	6.747e-301	0	ACTR8.7	GAGAACGGAAAGGAGAAGGGNGG
chr21	38071807	38071826	20	*	38071809	38071809	1	antisense	GAGAACAAAAGGGAGAAAGG	GGG	4	124	57	0	0	143.704	4.16397e-220	5.02685e-219	0	ACTR8.7	GAGAACGGAAAGGAGAAGGGNGG
chr21	38207421	38207440	20	*	38207423	38207423	1	antisense	GAGAGGAGAAGGGAGAAGGG	AGG	4	55	7	0	0	64.3794	3.70821e-81	1.53702e-80	0	ACTR8.7	GAGAACGGAAAGGAGAAGGGNGG
chr21	38351685	38351704	20	*	38351701	38351701	1	sense	GGGAAGAGAAAGGAGAAGGA	AGG	4	75	9	1	0	43.686	4.06036e-96	1.94151e-95	0	ACTR8.7	GAGAACGGAAAGGAGAAGGGNGG
chr21	40856150	40856169	20	*	40856166	40856166	1	sense	AGGAAAGGAAAGGAAGAAGG	GAG	6	46	31	0	0	54.0327	4.25846e-65	1.50396e-64	0	ACTR8.7	GAGAACGGAAAGGAGAAGGGNGG
chr21	40856151	40856170	20	*	40856167	40856167	1	sense	GGAAAGGAAAGGAAGAAGGG	AGG	6	46	15	0	0	54.0327	4.25846e-65	1.50396e-64	0	ACTR8.7	GAGAACGGAAAGGAGAAGGGNGG	bulge
chr21	41626054	41626073	20	*	41626070	41626070	1	sense	GAAGAACGAAGGGAGAAAGG	GGA	6	11	5	0	0	13.7956	1.17063e-11	1.80336e-11	0.00232558	ACTR8.7	GAGAACGGAAAGGAGAAGGGNGG
chr21	43653257	43653276	20	*	43653273	43653273	1	sense	GGGAAGGGAAGGGAGAAGGA	AGG	4	23	3	0	0	27.5912	8.55791e-28	1.88428e-27	0	ACTR8.7	GAGAACGGAAAGGAGAAGGGNGG
chr21	44660091	44660110	20	*	44660107	44660107	1	sense	GAGAAAGAGAAAGAGAAGGG	TGG	4	22	18	0	0	26.4415	2.46301e-26	5.28026e-26	0	ACTR8.7	GAGAACGGAAAGGAGAAGGGNGG
chr21	44815150	44815169	20	*	44815152	44815152	1	antisense	AGGGAAGGAAAGGAGAAGTG	GAG	5	22	8	0	0	26.4415	2.46301e-26	5.28026e-26	0.00409836	ACTR8.7	GAGAACGGAAAGGAGAAGGGNGG
chr22	10561497	10561516	20	*	10561513	10561513	1	sense	GAGAAAGAAAGGAGGAAGGG	AGG	5	18	18	0	0	21.843	1.10474e-20	2.14924e-20	0.0037037	ACTR8.7	GAGAACGGAAAGGAGAAGGGNGG
chr22	17620497	17620516	20	*	17620499	17620499	1	antisense	GAGACTGGAAAGGAGAACAG	GAG	4	85	53	1	0	49.4342	7.08326e-113	3.86415e-112	0	ACTR8.7	GAGAACGGAAAGGAGAAGGGNGG
chr22	17913166	17913185	20	*	17913168	17913168	1	antisense	GGTGACAGGCAGGAGAGGGG	AAG	7	58	43	0	0	67.8283	1.18776e-86	5.16593e-86	0.00641026	ACTR8.7	GAGAACGGAAAGGAGAAGGGNGG
chr22	18051311	18051330	20	*	18051327	18051327	1	sense	GGAAAAGAAAAGGAGAGGGG	AGG	5	116	89	0	0	134.507	6.43693e-203	6.92788e-202	0	ACTR8.7	GAGAACGGAAAGGAGAAGGGNGG
chr22	21725670	21725689	20	*	21725686	21725686	1	sense	GAGACAGCAAAAGTAAATGG	GGG	7	45	27	0	0	52.8831	2.3508e-63	8.09523e-63	0.0049505	ACTR8.7	GAGAACGGAAAGGAGAAGGGNGG
chr22	22584913	22584932	20	*	22584915	22584915	1	antisense	AAGAAAGGAAAAGAAAAGGA	AGG	5	5	4	0	0	6.89779	3.5091e-05	3.9962e-05	0.00929368	ACTR8.7	GAGAACGGAAAGGAGAAGGGNGG
chr22	23605537	23605556	20	*	23605553	23605553	1	sense	GGGAGAGGAAGGGAGAAAGG	AGG	5	16	8	0	0	19.5437	5.57353e-18	1.01584e-17	0.00350877	ACTR8.7	GAGAACGGAAAGGAGAAGGGNGG
chr22	24787590	24787609	20	*	24787592	24787592	1	antisense	GAGAAGAGAAGAGAGAAGGG	AGG	4	90	89	1	1	52.3083	1.91058e-121	1.11509e-120	0	ACTR8.7	GAGAACGGAAAGGAGAAGGGNGG
chr22	24836136	24836155	20	*	24836138	24836138	1	antisense	AGAGAAAGAAAGGAGAATGG	TGG	7	85	85	0	0	98.8684	1.08152e-138	7.27505e-138	0.00990099	ACTR8.7	GAGAACGGAAAGGAGAAGGGNGG	bulge
chr22	25813015	25813034	20	*	25813017	25813017	1	antisense	AAAGAAGGAAAGGAGGAGGG	AAG	5	13	6	0	0	16.0948	4.1835e-14	6.96155e-14	0.00310559	ACTR8.7	GAGAACGGAAAGGAGAAGGGNGG
chr22	26017398	26017417	20	*	26017400	26017400	1	antisense	AGGAAAGGAAAAGAGAAGGG	AGA	4	5	3	0	0	6.89779	3.5091e-05	3.9962e-05	0.00430416	ACTR8.7	GAGAACGGAAAGGAGAAGGGNGG
chr22	27299000	27299019	20	*	27299016	27299016	1	sense	GAGAAAGAGAAGAAGAAGGG	AGG	4	161	95	0	0	186.24	2.8263e-302	6.747e-301	0	ACTR8.7	GAGAACGGAAAGGAGAAGGGNGG
chr22	27674858	27674877	20	*	27674860	27674860	1	antisense	GAGAGAGGAAGAGAGAAGGG	TGG	4	97	51	3	0	28.166	1.38939e-104	7.14961e-104	0	ACTR8.7	GAGAACGGAAAGGAGAAGGGNGG
chr22	36053589	36053608	20	*	36053591	36053591	1	antisense	GAGAAGGGAAGGGAGAAGGG	ATG	2	18	3	1	0	10.9215	5.07172e-15	8.67604e-15	0	ACTR8.7	GAGAACGGAAAGGAGAAGGGNGG
chr22	36053736	36053755	20	*	36053738	36053738	1	antisense	GAGAAGGGAAAGGAGAAGGG	AAG	1	5	3	0	0	6.89779	3.5091e-05	3.9962e-05	0	ACTR8.7	GAGAACGGAAAGGAGAAGGGNGG
chr22	38950494	38950513	20	*	38950510	38950510	1	sense	ATGGAAGGAAAGGAGAAGAG	AGG	5	32	17	1	0	18.9689	9.38461e-32	2.20223e-31	0.00546448	ACTR8.7	GAGAACGGAAAGGAGAAGGGNGG
chr22	40715159	40715178	20	*	40715175	40715175	1	sense	AGAAACAGAAAGGGGAAGGG	TGG	5	40	19	1	0	23.5675	1.63861e-42	4.59593e-42	0.00645161	ACTR8.7	GAGAACGGAAAGGAGAAGGGNGG
chr22	42392458	42392477	20	*	42392474	42392474	1	sense	AGAAACAGAAAGGAGAGGGA	GAG	6	6	5	0	0	8.04742	3.76622e-06	4.53117e-06	0.00897666	ACTR8.7	GAGAACGGAAAGGAGAAGGGNGG
chr22	46212050	46212069	20	*	46212052	46212052	1	antisense	AGGAGAGGAGAGGAGAAGAG	AGG	6	15	6	0	0	18.3941	1.15641e-16	2.04433e-16	0.00273224	ACTR8.7	GAGAACGGAAAGGAGAAGGGNGG
chr22	47040297	47040316	20	*	47040313	47040313	1	sense	GAGAACGGCGTGGAGAAGGG	TGG	3	15	6	0	0	18.3941	1.15641e-16	2.04433e-16	0	ACTR8.7	GAGAACGGAAAGGAGAAGGGNGG
chr22	47051753	47051772	20	*	47051755	47051755	1	antisense	GAGGAAGGAAAGGAGGAGGG	AGG	3	91	51	1	0	52.8831	3.57326e-123	2.11662e-122	0	ACTR8.7	GAGAACGGAAAGGAGAAGGGNGG
chr22	47849520	47849539	20	*	47849536	47849536	1	sense	GAGAAGGGAAGGGAGAAGGC	AGG	3	20	3	0	0	24.1423	1.80252e-23	3.67331e-23	0	ACTR8.7	GAGAACGGAAAGGAGAAGGGNGG
chr22	47901887	47901906	20	*	47901889	47901889	1	antisense	GAGAAAGGAAGAAGTAAGGG	AGG	6	26	5	0	0	31.0401	2.85527e-32	6.76529e-32	0.00353357	ACTR8.7	GAGAACGGAAAGGAGAAGGGNGG	bulge
chr22	47901899	47901918	20	*	47901901	47901901	1	antisense	GGAGAGAGAAAGGAGAAAGG	AAG	6	17	9	0	0	20.6934	2.54557e-19	4.76824e-19	0.00294118	ACTR8.7	GAGAACGGAAAGGAGAAGGGNGG
chr22	48251298	48251317	20	*	48251300	48251300	1	antisense	AAAGAAGGAAGGGAGAAGGA	AGG	6	149	34	1	0	86.2224	4.21237e-230	5.59593e-229	0	ACTR8.7	GAGAACGGAAAGGAGAAGGGNGG
chr3	3446707	3446726	20	*	3446723	3446723	1	sense	GGAAATGGAAAGGAGAGGAG	AGG	5	38	19	0	0	44.8357	1.98393e-51	6.03928e-51	0.00609756	ACTR8.7	GAGAACGGAAAGGAGAAGGGNGG
chr3	3836377	3836396	20	*	3836379	3836379	1	antisense	AGAAACAGAAAGTAGAAAGG	TGG	6	8	8	0	0	10.3467	3.10739e-08	4.1965e-08	0.0019685	ACTR8.7	GAGAACGGAAAGGAGAAGGGNGG
chr3	8432816	8432835	20	*	8432832	8432832	1	sense	AGGAAGGGAAGGGAGAAGAG	AGG	5	9	3	0	0	11.4963	2.4401e-09	3.44325e-09	0.00497512	ACTR8.7	GAGAACGGAAAGGAGAAGGGNGG
chr3	8432882	8432901	20	*	8432898	8432898	1	sense	GATAAGGGAAAGTAGAAGGG	AGG	3	22	9	0	0	26.4415	2.46301e-26	5.28026e-26	0	ACTR8.7	GAGAACGGAAAGGAGAAGGGNGG
chr3	8652515	8652534	20	*	8652531	8652531	1	sense	GAGGAAAGAAAGGGGAAGGG	TGG	4	30	16	0	0	35.6386	1.88694e-38	5.01762e-38	0	ACTR8.7	GAGAACGGAAAGGAGAAGGGNGG
chr3	10302993	10303012	20	*	10303009	10303009	1	sense	ATAGACAGAAAGGAGAAGGG	TGG	5	11	5	0	0	13.7956	1.17063e-11	1.80336e-11	0.00566572	ACTR8.7	GAGAACGGAAAGGAGAAGGGNGG
chr3	10407394	10407413	20	*	10407396	10407396	1	antisense	GAAAAGGAAAGGAAGAAGGA	AGG	6	62	36	1	0	36.2134	3.49092e-75	1.37344e-74	0	ACTR8.7	GAGAACGGAAAGGAGAAGGGNGG
chr3	10407395	10407414	20	*	10407397	10407397	1	antisense	GGAAAAGGAAAGGAAGAAGG	AAG	6	62	26	1	0	36.2134	3.49092e-75	1.37344e-74	0	ACTR8.7	GAGAACGGAAAGGAGAAGGGNGG
chr3	10610702	10610721	20	*	10610704	10610704	1	antisense	GGAAAAGGAAAAGAGATGGG	GAG	5	12	6	0	0	14.9452	7.2417e-13	1.16358e-12	0.00297619	ACTR8.7	GAGAACGGAAAGGAGAAGGGNGG
chr3	11725142	11725161	20	*	11725144	11725144	1	antisense	GAGAAGAGGAAGGAGAAGAG	GAG	4	20	6	0	0	24.1423	1.80252e-23	3.67331e-23	0	ACTR8.7	GAGAACGGAAAGGAGAAGGGNGG
chr3	11725252	11725271	20	*	11725254	11725254	1	antisense	GAGGAAGAAAAGGAGAAGGA	GGA	4	21	3	0	0	25.2919	6.80592e-25	1.42444e-24	0	ACTR8.7	GAGAACGGAAAGGAGAAGGGNGG
chr3	12705255	12705274	20	*	12705271	12705271	1	sense	GAGAGTGGAATGGAGAAGGG	TGA	3	127	67	2	0	49.051	8.22528e-166	6.87244e-165	0	ACTR8.7	GAGAACGGAAAGGAGAAGGGNGG
chr3	14154603	14154622	20	*	14154619	14154619	1	sense	AGAGACAGAAAGGAGAATGG	TGG	6	34	28	1	0	20.1186	2.24784e-34	5.59318e-34	0	ACTR8.7	GAGAACGGAAAGGAGAAGGGNGG	bulge
chr3	15368978	15368997	20	*	15368980	15368980	1	antisense	AGGAACGGAAGAGAGAAGGC	AGG	5	12	5	2	0	4.98174	6.91864e-07	8.71693e-07	0.00297619	ACTR8.7	GAGAACGGAAAGGAGAAGGGNGG
chr3	22379534	22379553	20	*	22379550	22379550	1	sense	GAGAAGGAAGAGGAGAAGGA	GGG	4	83	44	0	0	96.5691	1.06973e-134	6.98845e-134	0	ACTR8.7	GAGAACGGAAAGGAGAAGGGNGG
chr3	23309937	23309956	20	*	23309953	23309953	1	sense	AGAAAAGGAAAGGAGAAGGG	GGA	4	108	48	0	0	125.31	5.79622e-186	5.47708e-185	0	ACTR8.7	GAGAACGGAAAGGAGAAGGGNGG
chr3	25115568	25115587	20	*	25115570	25115570	1	antisense	AAGAAAGGAAAGGAGAGGAG	GGG	4	18	13	0	0	21.843	1.10474e-20	2.14924e-20	0	ACTR8.7	GAGAACGGAAAGGAGAAGGGNGG
chr3	27783188	27783207	20	*	27783204	27783204	1	sense	GAGAAGGGAAGGAGGAAGGG	AGG	4	44	9	0	0	51.7334	1.2707e-61	4.27835e-61	0	ACTR8.7	GAGAACGGAAAGGAGAAGGGNGG
chr3	28640090	28640109	20	*	28640106	28640106	1	sense	GAGAGAGGGAAGGAGAAGGA	GAG	4	7	5	0	0	9.19706	3.60258e-07	4.5516e-07	0.00307692	ACTR8.7	GAGAACGGAAAGGAGAAGGGNGG
chr3	30032055	30032074	20	*	30032057	30032057	1	antisense	GGAAAGGGAAGGGAGAAGGG	AGG	4	29	21	0	0	34.489	6.9476e-37	1.78757e-36	0	ACTR8.7	GAGAACGGAAAGGAGAAGGGNGG
chr3	31221110	31221129	20	*	31221126	31221126	1	sense	AGAAACAGAAAGTAGAAAGG	TGG	6	6	4	0	0	8.04742	3.76622e-06	4.53117e-06	0.00897666	ACTR8.7	GAGAACGGAAAGGAGAAGGGNGG
chr3	32113502	32113521	20	*	32113504	32113504	1	antisense	GGAAAGGGAAAGGAGAATGG	TGA	4	8	4	0	0	10.3467	3.10739e-08	4.1965e-08	0.00324675	ACTR8.7	GAGAACGGAAAGGAGAAGGGNGG
chr3	36618375	36618394	20	*	36618391	36618391	1	sense	GGGAACTGAAAGGAGAAGGG	GGT	2	117	52	1	0	67.8283	1.31986e-169	1.13566e-168	0	ACTR8.7	GAGAACGGAAAGGAGAAGGGNGG
chr3	38217808	38217827	20	*	38217810	38217810	1	antisense	GGAGACAGAAAGGAGAATGG	TGG	5	56	19	0	0	65.529	5.55986e-83	2.34119e-82	0.00847458	ACTR8.7	GAGAACGGAAAGGAGAAGGGNGG
chr3	38945870	38945889	20	*	38945872	38945872	1	antisense	GAGAAAGGGAAGCAGAAGGG	GGG	3	111	53	1	0	64.3794	1.19049e-158	9.37919e-158	0	ACTR8.7	GAGAACGGAAAGGAGAAGGGNGG
chr3	40653932	40653951	20	*	40653948	40653948	1	sense	GAGAACAAAAAAGAGAAGAG	AAG	4	7	4	0	0	9.19706	3.60258e-07	4.5516e-07	0.00307692	ACTR8.7	GAGAACGGAAAGGAGAAGGGNGG
chr3	43121228	43121247	20	*	43121230	43121230	1	antisense	ACAGACAGAAAGTAGAAGGG	TGG	6	8	4	1	0	5.17334	1.45538e-05	1.73389e-05	0.0019685	ACTR8.7	GAGAACGGAAAGGAGAAGGGNGG
chr3	43923905	43923924	20	*	43923907	43923907	1	antisense	AGAGAATGAAAGGGGAAGGG	GGG	7	141	75	0	0	163.248	2.39224e-257	3.97663e-256	0	ACTR8.7	GAGAACGGAAAGGAGAAGGGNGG	bulge
chr3	44567219	44567238	20	*	44567235	44567235	1	sense	AAGAAAGGAAAGGAAAAGAG	GAG	4	4	3	1	0	2.87408	0.00889078	0.00900709	0.00549451	ACTR8.7	GAGAACGGAAAGGAGAAGGGNGG
chr3	45633259	45633278	20	*	45633275	45633275	1	sense	GAAGATGGAAGGGAGAAGGC	AGG	5	7	4	0	0	9.19706	3.60258e-07	4.5516e-07	0.00643777	ACTR8.7	GAGAACGGAAAGGAGAAGGGNGG
chr3	48087857	48087876	20	*	48087873	48087873	1	sense	GAGAAGGCAAAGGAGAAAAG	GGG	4	128	59	4	0	29.6605	2.03436e-139	1.3831e-138	0	ACTR8.7	GAGAACGGAAAGGAGAAGGGNGG
chr3	51770876	51770895	20	*	51770878	51770878	1	antisense	GAGAAGGATAAGGAGAAGGA	GGA	4	28	7	0	0	33.3393	2.47826e-35	6.20053e-35	0	ACTR8.7	GAGAACGGAAAGGAGAAGGGNGG
chr3	51988669	51988688	20	*	51988671	51988671	1	antisense	GGGAGAAGGAGGGAGAAGGG	AGG	6	36	16	0	0	42.5364	4.09498e-48	1.19941e-47	0	ACTR8.7	GAGAACGGAAAGGAGAAGGGNGG
chr3	53882055	53882074	20	*	53882057	53882057	1	antisense	GAGAACGGAAAGGAGAAGGG	CGG	0	88	78	0	0	102.317	1.00947e-144	7.05964e-144	0	ACTR8.7	GAGAACGGAAAGGAGAAGGGNGG
chr3	54688468	54688487	20	*	54688484	54688484	1	sense	AGGGAAGGAAAGGAGAAGAA	AGG	6	142	39	0	0	164.397	1.44498e-259	2.44033e-258	0	ACTR8.7	GAGAACGGAAAGGAGAAGGGNGG
chr3	54963836	54963855	20	*	54963852	54963852	1	sense	GAGAAAGGAATGGAGGAAGG	GAG	4	57	26	0	0	66.6787	8.1949e-85	3.49715e-84	0	ACTR8.7	GAGAACGGAAAGGAGAAGGGNGG
chr3	55508052	55508071	20	*	55508068	55508068	1	sense	GAGAAAGGAAAGAAGAAAGG	AAG	3	58	52	1	0	33.9141	5.82216e-69	2.15699e-68	0	ACTR8.7	GAGAACGGAAAGGAGAAGGGNGG
chr3	55552400	55552419	20	*	55552402	55552402	1	antisense	AAGAAGGGAAAAGAGAAGGA	GGA	4	33	8	0	0	39.0875	3.15532e-43	8.89709e-43	0	ACTR8.7	GAGAACGGAAAGGAGAAGGGNGG
chr3	58152686	58152705	20	*	58152688	58152688	1	antisense	GAGGACAGAAAAGGGAAGGG	AGG	4	21	15	1	0	12.646	2.48528e-18	4.62802e-18	0	ACTR8.7	GAGAACGGAAAGGAGAAGGGNGG
chr3	60327874	60327893	20	*	60327890	60327890	1	sense	GGCGAAGGAAACAAGAAGGG	AGG	6	95	46	1	0	55.1823	3.93291e-130	2.44843e-129	0	ACTR8.7	GAGAACGGAAAGGAGAAGGGNGG
chr3	60847690	60847709	20	*	60847692	60847692	1	antisense	GAGGAAGGAAAGGAGAAGGG	ACG	2	110	61	0	0	127.609	3.52713e-190	3.44573e-189	0	ACTR8.7	GAGAACGGAAAGGAGAAGGGNGG
chr3	62610192	62610211	20	*	62610194	62610194	1	antisense	GGGAAAGGAAAGGAAAAGAA	AGG	5	10	3	2	0	4.21532	1.90806e-05	2.2664e-05	0.00539084	ACTR8.7	GAGAACGGAAAGGAGAAGGGNGG
chr3	63008669	63008688	20	*	63008671	63008671	1	antisense	GAGGAAGGAAAGGACAAGGG	AGG	3	81	45	0	0	94.2698	1.00971e-130	6.31071e-130	0	ACTR8.7	GAGAACGGAAAGGAGAAGGGNGG
chr3	63612930	63612949	20	*	63612932	63612932	1	antisense	AGAAAAGGAGAGGAGAAGAG	AGG	6	26	9	0	0	31.0401	2.85527e-32	6.76529e-32	0.00353357	ACTR8.7	GAGAACGGAAAGGAGAAGGGNGG
chr3	65419736	65419755	20	*	65419738	65419738	1	antisense	ACTGAAGGAAAGGAAAAGGG	AGG	6	70	31	1	0	40.8119	6.05082e-88	2.67941e-87	0	ACTR8.7	GAGAACGGAAAGGAGAAGGGNGG
chr3	65569240	65569259	20	*	65569256	65569256	1	sense	GGAGACAGAAAGGAGAATTG	TGG	6	18	10	0	0	21.843	1.10474e-20	2.14924e-20	0.00302115	ACTR8.7	GAGAACGGAAAGGAGAAGGGNGG
chr3	65897875	65897894	20	*	65897891	65897891	1	sense	AAAGAAAGAAAGGAAAAGGG	GGG	6	16	5	0	0	19.5437	5.57353e-18	1.01584e-17	0.00280899	ACTR8.7	GAGAACGGAAAGGAGAAGGGNGG
chr3	69172105	69172124	20	*	69172121	69172121	1	sense	GATAAGGGAAAGGAGAAGGG	TGA	2	13	6	0	0	16.0948	4.1835e-14	6.96155e-14	0	ACTR8.7	GAGAACGGAAAGGAGAAGGGNGG
chr3	70211747	70211766	20	*	70211749	70211749	1	antisense	GAGAAAGAAAAGCAGAAAGG	AAG	4	5	3	1	0	3.4489	0.00213061	0.0021878	0.00430416	ACTR8.7	GAGAACGGAAAGGAGAAGGGNGG
chr3	71435221	71435240	20	*	71435237	71435237	1	sense	AAAGAAGGAAGGAAGAAGGG	AGG	6	7	7	0	0	9.19706	3.60258e-07	4.5516e-07	0.00754717	ACTR8.7	GAGAACGGAAAGGAGAAGGGNGG
chr3	71908936	71908955	20	*	71908952	71908952	1	sense	GAGAAAGGAAGAGAGAAAGA	GGG	5	7	6	0	0	9.19706	3.60258e-07	4.5516e-07	0.00643777	ACTR8.7	GAGAACGGAAAGGAGAAGGGNGG
chr3	72504287	72504306	20	*	72504289	72504289	1	antisense	GAGAATGGATTGGAGAAGGG	AAG	3	33	20	0	0	39.0875	3.15532e-43	8.89709e-43	0	ACTR8.7	GAGAACGGAAAGGAGAAGGGNGG
chr3	73024660	73024679	20	*	73024662	73024662	1	antisense	AGGAAAGGAAAGGAGAAGGA	GGG	4	36	32	0	0	42.5364	4.09498e-48	1.19941e-47	0	ACTR8.7	GAGAACGGAAAGGAGAAGGGNGG
chr3	77372134	77372153	20	*	77372150	77372150	1	sense	GAGAAAGGGAAAGAGAAGGA	AGG	4	83	54	0	0	96.5691	1.06973e-134	6.98845e-134	0	ACTR8.7	GAGAACGGAAAGGAGAAGGGNGG
chr3	78531152	78531171	20	*	78531154	78531154	1	antisense	AAGAACAGAAATGAGAACAG	AGG	5	15	5	0	0	18.3941	1.15641e-16	2.04433e-16	0.0033557	ACTR8.7	GAGAACGGAAAGGAGAAGGGNGG
chr3	81557498	81557517	20	*	81557514	81557514	1	sense	GAAGAAAGAAAGGAGAAGGG	AGA	4	28	11	0	0	33.3393	2.47826e-35	6.20053e-35	0	ACTR8.7	GAGAACGGAAAGGAGAAGGGNGG
chr3	83469719	83469738	20	*	83469735	83469735	1	sense	AGGAGAGGAAAGGAGAAGAG	AGG	5	40	39	1	0	23.5675	1.63861e-42	4.59593e-42	0.00645161	ACTR8.7	GAGAACGGAAAGGAGAAGGGNGG
chr3	84135447	84135466	20	*	84135463	84135463	1	sense	AGGGAAGGAAGGGAGAAGGA	AGG	6	21	16	0	0	25.2919	6.80592e-25	1.42444e-24	0.00319489	ACTR8.7	GAGAACGGAAAGGAGAAGGGNGG
chr3	84700410	84700429	20	*	84700426	84700426	1	sense	AGGAAAGGAAAGGAGAAGAA	AGG	5	39	12	0	0	45.9853	4.20686e-53	1.30693e-52	0.00628931	ACTR8.7	GAGAACGGAAAGGAGAAGGGNGG
chr3	85752423	85752442	20	*	85752425	85752425	1	antisense	GAGAGAAGAAAAGAGAAGGG	AGG	4	121	63	0	0	140.255	1.23585e-213	1.43205e-212	0	ACTR8.7	GAGAACGGAAAGGAGAAGGGNGG
chr3	99220251	99220270	20	*	99220267	99220267	1	sense	AAGAAAGGAAAGAAGAAGGA	AGG	4	67	46	0	0	78.175	1.64342e-103	8.32195e-103	0	ACTR8.7	GAGAACGGAAAGGAGAAGGGNGG
chr3	103792500	103792519	20	*	103792502	103792502	1	antisense	GAGAAGGGGAAGGGGAAGGG	AGG	3	19	12	0	0	22.9926	4.56705e-22	9.12548e-22	0	ACTR8.7	GAGAACGGAAAGGAGAAGGGNGG
chr3	103882582	103882601	20	*	103882598	103882598	1	sense	GAGAAAGGAAAGGAGAAAAA	GGG	4	36	12	1	0	21.2682	4.82645e-37	1.27065e-36	0	ACTR8.7	GAGAACGGAAAGGAGAAGGGNGG
chr3	105081518	105081537	20	*	105081534	105081534	1	sense	GAAGAAAGAAAGGAGAAAAG	GGG	6	37	4	0	0	43.686	9.12809e-50	2.73929e-49	0	ACTR8.7	GAGAACGGAAAGGAGAAGGGNGG
chr3	106350133	106350152	20	*	106350135	106350135	1	antisense	GCTAACGGAAAAGAGAAGGA	TGG	4	169	89	0	0	195.437	1.49553670996145e-320	3.95692235097796e-319	0	ACTR8.7	GAGAACGGAAAGGAGAAGGGNGG
chr3	107547776	107547795	20	*	107547778	107547778	1	antisense	TAGAAGGGAAAGAAGAAGGG	GAG	3	62	39	2	1	24.1423	2.7607e-64	9.70678e-64	0	ACTR8.7	GAGAACGGAAAGGAGAAGGGNGG
chr3	108782767	108782786	20	*	108782769	108782769	1	antisense	AGAAACAGAAAGTAGAAGGG	TGG	5	15	12	0	0	18.3941	1.15641e-16	2.04433e-16	0.0033557	ACTR8.7	GAGAACGGAAAGGAGAAGGGNGG
chr3	110515502	110515521	20	*	110515504	110515504	1	antisense	GGGAAGGGAAAGGAGGAAGG	GGG	4	7	6	0	0	9.19706	3.60258e-07	4.5516e-07	0.00307692	ACTR8.7	GAGAACGGAAAGGAGAAGGGNGG
chr3	111402179	111402198	20	*	111402181	111402181	1	antisense	GTGATAGGAAAGGAGAAGGG	AAG	3	39	17	0	0	45.9853	4.20686e-53	1.30693e-52	0	ACTR8.7	GAGAACGGAAAGGAGAAGGGNGG
chr3	111549177	111549196	20	*	111549179	111549179	1	antisense	AGGAAAGGAAAGGAGAGGGG	AGG	4	135	107	1	1	78.175	3.12076e-203	3.41669e-202	0	ACTR8.7	GAGAACGGAAAGGAGAAGGGNGG
chr3	113335025	113335044	20	*	113335041	113335041	1	sense	AGAAAAGGAAAGGAGAAAGG	GAG	5	51	26	0	0	59.7809	6.1477e-74	2.38036e-73	0.00769231	ACTR8.7	GAGAACGGAAAGGAGAAGGGNGG
chr3	114454157	114454176	20	*	114454173	114454173	1	sense	GAGAGAGGAAAAGAGAAGGG	AGA	3	18	18	0	0	21.843	1.10474e-20	2.14924e-20	0	ACTR8.7	GAGAACGGAAAGGAGAAGGGNGG
chr3	114455143	114455162	20	*	114455159	114455159	1	sense	GAGAGAGAAAAGGAGAAGGA	GAG	4	16	6	0	0	19.5437	5.57353e-18	1.01584e-17	0	ACTR8.7	GAGAACGGAAAGGAGAAGGGNGG
chr3	114859357	114859376	20	*	114859359	114859359	1	antisense	GAAGAAAGGAAGGAGAAGAG	AGG	6	40	9	0	0	47.1349	8.70836e-55	2.75663e-54	0	ACTR8.7	GAGAACGGAAAGGAGAAGGGNGG
chr3	116326968	116326987	20	*	116326984	116326984	1	sense	GAGAAAGGAAAAGAGAAGGG	TGG	2	123	98	0	0	142.554	6.03203e-218	7.25443e-217	0	ACTR8.7	GAGAACGGAAAGGAGAAGGGNGG
chr3	117230003	117230022	20	*	117230005	117230005	1	antisense	GGGTAAGGAAAAGAGAAGTG	GGG	5	5	3	0	0	6.89779	3.5091e-05	3.9962e-05	0.00929368	ACTR8.7	GAGAACGGAAAGGAGAAGGGNGG
chr3	119417424	119417443	20	*	119417426	119417426	1	antisense	TAGAGAGGAAAGGAGAAAGG	AAG	4	3	3	0	0	4.59853	0.002026	0.00209871	0.00536193	ACTR8.7	GAGAACGGAAAGGAGAAGGGNGG
chr3	119608150	119608169	20	*	119608166	119608166	1	sense	GAGAAAGAAAGGGAGAAGGA	AGG	4	20	19	1	1	12.0711	3.29683e-17	5.97797e-17	0	ACTR8.7	GAGAACGGAAAGGAGAAGGGNGG
chr3	123085688	123085707	20	*	123085690	123085690	1	antisense	GGAGAAGGAAAGGGGAAGGC	AGG	6	17	10	0	0	20.6934	2.54557e-19	4.76824e-19	0.00294118	ACTR8.7	GAGAACGGAAAGGAGAAGGGNGG
chr3	124349279	124349298	20	*	124349295	124349295	1	sense	GGAGATGGAAAGTAGAATGG	TGG	6	14	8	0	0	17.2445	2.26678e-15	3.8966e-15	0.0026455	ACTR8.7	GAGAACGGAAAGGAGAAGGGNGG
chr3	124794814	124794833	20	*	124794830	124794830	1	sense	GAGAGAGGAAGGGAGAAGGG	AGG	3	142	33	1	0	82.1987	1.35845e-216	1.62758e-215	0	ACTR8.7	GAGAACGGAAAGGAGAAGGGNGG
chr3	124927321	124927340	20	*	124927337	124927337	1	sense	AGGGAAGGAAAGGAGAACAG	AAG	6	6	3	0	0	8.04742	3.76622e-06	4.53117e-06	0.00897666	ACTR8.7	GAGAACGGAAAGGAGAAGGGNGG
chr3	125695620	125695639	20	*	125695636	125695636	1	sense	GAAAACAGCAAAGAGAAGGG	AGG	4	50	3	0	0	58.6312	3.74699e-72	1.42135e-71	0	ACTR8.7	GAGAACGGAAAGGAGAAGGGNGG
chr3	125982585	125982604	20	*	125982601	125982601	1	sense	GAGAAAGGGAAGGAGAAGAG	GAA	3	8	3	1	0	5.17334	1.45538e-05	1.73389e-05	0	ACTR8.7	GAGAACGGAAAGGAGAAGGGNGG
chr3	129615498	129615517	20	*	129615500	129615500	1	antisense	GAGAAAGGAAGGAAGAAGGG	AGG	3	185	123	0	0	213.832	0	0	0	ACTR8.7	GAGAACGGAAAGGAGAAGGGNGG
chr3	129757265	129757284	20	*	129757267	129757267	1	antisense	AGAGAAGGAAAGAAAAAGGG	AGG	7	144	108	1	0	83.3483	1.94173e-220	2.37115e-219	0	ACTR8.7	GAGAACGGAAAGGAGAAGGGNGG	bulge
chr3	129757266	129757285	20	*	129757268	129757268	1	antisense	GAGAGAAGGAAAGAAAAAGG	GAG	7	144	33	1	0	83.3483	1.94173e-220	2.37115e-219	0	ACTR8.7	GAGAACGGAAAGGAGAAGGGNGG
chr3	133742432	133742451	20	*	133742448	133742448	1	sense	GAGAAAGGGAAAGAGAAGGA	GAG	4	4	4	1	0	2.87408	0.00889078	0.00900709	0.00549451	ACTR8.7	GAGAACGGAAAGGAGAAGGGNGG
chr3	137279285	137279304	20	*	137279287	137279287	1	antisense	TAGAACGGGAAGGAGAAAGG	GGG	3	81	20	0	0	94.2698	1.00971e-130	6.31071e-130	0	ACTR8.7	GAGAACGGAAAGGAGAAGGGNGG
chr3	138757597	138757616	20	*	138757613	138757613	1	sense	AAGAAAGGAAGGAAGAAGGG	AGG	4	45	19	0	0	52.8831	2.3508e-63	8.09523e-63	0	ACTR8.7	GAGAACGGAAAGGAGAAGGGNGG
chr3	139251318	139251337	20	*	139251320	139251320	1	antisense	GAGAAGGAAAAGGAGAAGAA	GGG	4	113	35	0	0	131.058	1.56664e-196	1.59426e-195	0	ACTR8.7	GAGAACGGAAAGGAGAAGGGNGG
chr3	141334508	141334527	20	*	141334510	141334510	1	antisense	GAGAAAGGAAGGGAGAAGGA	AGG	3	62	62	0	0	72.4268	4.45512e-94	2.07405e-93	0	ACTR8.7	GAGAACGGAAAGGAGAAGGGNGG
chr3	142231676	142231695	20	*	142231692	142231692	1	sense	GAAGAAAGAAAGGAGAAGAG	AAG	5	25	8	2	1	9.96348	1.3159e-18	2.46198e-18	0.0044843	ACTR8.7	GAGAACGGAAAGGAGAAGGGNGG
chr3	142336609	142336628	20	*	142336625	142336625	1	sense	GAGAGAGGAAAAGAGAAGGG	GAG	3	112	69	0	0	129.908	2.07137e-194	2.06811e-193	0	ACTR8.7	GAGAACGGAAAGGAGAAGGGNGG
chr3	143122646	143122665	20	*	143122648	143122648	1	antisense	GAGAAGGCAAAGAAGAAGAG	GGG	4	8	5	0	0	10.3467	3.10739e-08	4.1965e-08	0.00324675	ACTR8.7	GAGAACGGAAAGGAGAAGGGNGG
chr3	146709337	146709356	20	*	146709339	146709339	1	antisense	GAGGAAGGAAAGAAGGAGGG	AGG	4	3	3	0	0	4.59853	0.002026	0.00209871	0.00536193	ACTR8.7	GAGAACGGAAAGGAGAAGGGNGG
chr3	148488083	148488102	20	*	148488099	148488099	1	sense	AAGAAAGGAAACGAGAAGGG	GAG	3	29	28	0	0	34.489	6.9476e-37	1.78757e-36	0	ACTR8.7	GAGAACGGAAAGGAGAAGGGNGG
chr3	150796800	150796819	20	*	150796802	150796802	1	antisense	GAGAAGAGAAAAGAGAAGAA	GAG	5	5	5	1	0	3.4489	0.00213061	0.0021878	0.00929368	ACTR8.7	GAGAACGGAAAGGAGAAGGGNGG
chr3	151106341	151106360	20	*	151106343	151106343	1	antisense	AGGAAAGGAAAGGAAAGGGG	AGG	5	6	6	1	1	4.02371	0.000450528	0.000481787	0.00606061	ACTR8.7	GAGAACGGAAAGGAGAAGGGNGG
chr3	152160389	152160408	20	*	152160391	152160391	1	antisense	GGAGAGGTAAAGGAGAAGAG	AGG	6	28	17	0	0	33.3393	2.47826e-35	6.20053e-35	0	ACTR8.7	GAGAACGGAAAGGAGAAGGGNGG
chr3	153792344	153792363	20	*	153792346	153792346	1	antisense	GACAAAGGAAAGAAGAAGGG	CAG	3	6	3	1	0	4.02371	0.000450528	0.000481787	0	ACTR8.7	GAGAACGGAAAGGAGAAGGGNGG
chr3	154618392	154618411	20	*	154618408	154618408	1	sense	AGAGAAGGAAAAGAGAAGAG	AAG	7	75	14	0	0	87.372	6.34013e-119	3.65334e-118	0.00847458	ACTR8.7	GAGAACGGAAAGGAGAAGGGNGG	bulge
chr3	154686401	154686420	20	*	154686403	154686403	1	antisense	AAGAAAGGAAAGGAAAAGGA	AGG	4	34	19	1	0	20.1186	2.24784e-34	5.59318e-34	0	ACTR8.7	GAGAACGGAAAGGAGAAGGGNGG
chr3	156353246	156353265	20	*	156353248	156353248	1	antisense	GAGAGAGAAAAGGAAAAGGT	AGG	5	10	8	0	0	12.646	1.75836e-10	2.6027e-10	0.00539084	ACTR8.7	GAGAACGGAAAGGAGAAGGGNGG
chr3	160203079	160203098	20	*	160203081	160203081	1	antisense	GAAGAAGGAAAGAAGAAGGA	GAG	5	28	19	0	0	33.3393	2.47826e-35	6.20053e-35	0.00480769	ACTR8.7	GAGAACGGAAAGGAGAAGGGNGG
chr3	160274043	160274062	20	*	160274059	160274059	1	sense	GAGAACTGGAAGGTGAAGGG	GGG	3	28	14	0	0	33.3393	2.47826e-35	6.20053e-35	0	ACTR8.7	GAGAACGGAAAGGAGAAGGGNGG
chr3	161489199	161489218	20	*	161489201	161489201	1	antisense	GAGAAGGAGAAGGAGAAGGG	GAG	3	56	23	1	0	32.7645	6.81678e-66	2.45111e-65	0	ACTR8.7	GAGAACGGAAAGGAGAAGGGNGG
chr3	162040901	162040920	20	*	162040903	162040903	1	antisense	AAGAAAGGAAAAGAGAAAGA	AGG	5	6	5	0	0	8.04742	3.76622e-06	4.53117e-06	0.00606061	ACTR8.7	GAGAACGGAAAGGAGAAGGGNGG
chr3	164626573	164626592	20	*	164626575	164626575	1	antisense	GAAGAAGGAAAAGAGAAGAT	CGG	6	27	16	0	0	32.1897	8.55547e-34	2.07673e-33	0	ACTR8.7	GAGAACGGAAAGGAGAAGGGNGG
chr3	169410747	169410766	20	*	169410749	169410749	1	antisense	GCAGAATGAAAGGAAAAGGG	CGG	6	8	3	0	0	10.3467	3.10739e-08	4.1965e-08	0.0019685	ACTR8.7	GAGAACGGAAAGGAGAAGGGNGG	bulge
chr3	171428853	171428872	20	*	171428855	171428855	1	antisense	GAGAGAAGAGAAGAAAAAGG	AGG	7	65	25	0	0	75.8757	1.0195e-99	5.02627e-99	0.00729927	ACTR8.7	GAGAACGGAAAGGAGAAGGGNGG
chr3	173580678	173580697	20	*	173580680	173580680	1	antisense	GAGAAGTGAAAGGAGAAGGA	GGG	3	31	10	0	0	36.7882	4.96982e-40	1.34635e-39	0	ACTR8.7	GAGAACGGAAAGGAGAAGGGNGG
chr3	176953384	176953403	20	*	176953400	176953400	1	sense	GAGATACGAGAGGAGAAAGG	GGG	5	10	5	0	0	12.646	1.75836e-10	2.6027e-10	0.00539084	ACTR8.7	GAGAACGGAAAGGAGAAGGGNGG
chr3	178533928	178533947	20	*	178533930	178533930	1	antisense	GAGAAGAGAAGGGAGAAGAG	GGG	4	48	7	0	0	56.332	1.31419e-68	4.79605e-68	0	ACTR8.7	GAGAACGGAAAGGAGAAGGGNGG
chr3	181431189	181431208	20	*	181431205	181431205	1	sense	AAGGAAGGAAAGGAAGAAGG	GAG	6	12	7	1	0	7.47261	5.2934e-09	7.40702e-09	0.00244499	ACTR8.7	GAGAACGGAAAGGAGAAGGGNGG
chr3	181431190	181431209	20	*	181431206	181431206	1	sense	AGGAAGGAAAGGAAGAAGGG	AGG	6	12	5	0	0	14.9452	7.2417e-13	1.16358e-12	0.00244499	ACTR8.7	GAGAACGGAAAGGAGAAGGGNGG
chr3	183258311	183258330	20	*	183258313	183258313	1	antisense	GAGAAAGAAAAGGAGAAGGG	AGG	2	65	44	0	0	75.8757	1.0195e-99	5.02627e-99	0	ACTR8.7	GAGAACGGAAAGGAGAAGGGNGG
chr3	184423029	184423048	20	*	184423045	184423045	1	sense	AAAGAAGGAAAGGAGGAGGA	TGG	6	30	16	1	0	17.8193	3.49012e-29	7.83673e-29	0	ACTR8.7	GAGAACGGAAAGGAGAAGGGNGG
chr3	184444948	184444967	20	*	184444950	184444950	1	antisense	TGGAGAAGGAAAGAGAAGGG	AGG	7	205	91	1	0	118.412	0	0	0	ACTR8.7	GAGAACGGAAAGGAGAAGGGNGG
chr3	186151248	186151267	20	*	186151264	186151264	1	sense	GAGAAAGAGAAGGAGAAAGA	TGG	5	31	12	0	0	36.7882	4.96982e-40	1.34635e-39	0.00531915	ACTR8.7	GAGAACGGAAAGGAGAAGGGNGG
chr3	186672931	186672950	20	*	186672947	186672947	1	sense	GAGAAGGAGAAGGAGAAGGA	GAG	4	36	15	2	0	14.1788	1.01755e-30	2.3462e-30	0	ACTR8.7	GAGAACGGAAAGGAGAAGGGNGG
chr3	187795452	187795471	20	*	187795468	187795468	1	sense	AAAGAAGGAAAGGAGGAGGA	AGG	6	38	17	0	0	44.8357	1.98393e-51	6.03928e-51	0	ACTR8.7	GAGAACGGAAAGGAGAAGGGNGG
chr3	191334677	191334696	20	*	191334679	191334679	1	antisense	GGAAAAGGAAAAGAGAAGGT	AGG	5	54	36	0	0	63.2298	2.43061e-79	9.93201e-79	0.00819672	ACTR8.7	GAGAACGGAAAGGAGAAGGGNGG
chr3	192079608	192079627	20	*	192079624	192079624	1	sense	GGAGAAGGTAAGGAGAAGGG	GAA	5	57	22	0	0	66.6787	8.1949e-85	3.49715e-84	0.00862069	ACTR8.7	GAGAACGGAAAGGAGAAGGGNGG	bulge
chr3	192509140	192509159	20	*	192509156	192509156	1	sense	GAGAGGGAAAGAAAGAAGGG	AGG	6	10	6	0	0	12.646	1.75836e-10	2.6027e-10	0.0021692	ACTR8.7	GAGAACGGAAAGGAGAAGGGNGG
chr3	193562516	193562535	20	*	193562518	193562518	1	antisense	GCAAATGGCAAGGAGAACAG	GGA	6	29	23	1	0	17.2445	6.4309e-28	1.43688e-27	0	ACTR8.7	GAGAACGGAAAGGAGAAGGGNGG
chr3	194064236	194064255	20	*	194064238	194064238	1	antisense	GGGAGAAGAAAGGAGAAGTG	AGG	5	107	36	1	0	62.0801	2.00959e-151	1.47695e-150	0	ACTR8.7	GAGAACGGAAAGGAGAAGGGNGG
chr3	195155700	195155719	20	*	195155702	195155702	1	antisense	GAGAATGGGAAAGGAGAAGG	GGG	7	73	23	1	0	42.5364	7.85579e-93	3.63059e-92	0.008	ACTR8.7	GAGAACGGAAAGGAGAAGGGNGG	bulge
chr3	196500463	196500482	20	*	196500479	196500479	1	sense	AGAAATGGAAAGGAGAACGG	TGG	5	38	35	0	0	44.8357	1.98393e-51	6.03928e-51	0.00609756	ACTR8.7	GAGAACGGAAAGGAGAAGGGNGG
chr4	2976210	2976229	20	*	2976212	2976212	1	antisense	GAAGAAGGGAAGGAGGAGGG	AGG	5	27	13	0	0	32.1897	8.55547e-34	2.07673e-33	0.00469484	ACTR8.7	GAGAACGGAAAGGAGAAGGGNGG
chr4	3290401	3290420	20	*	3290403	3290403	1	antisense	AGAGACGGATAGTAGAAGGG	TGG	6	12	7	0	0	14.9452	7.2417e-13	1.16358e-12	0.00244499	ACTR8.7	GAGAACGGAAAGGAGAAGGGNGG	bulge
chr4	3450786	3450805	20	*	3450788	3450788	1	antisense	GAGGAAGGAAGGAAGAAGGG	AGG	4	45	17	0	0	52.8831	2.3508e-63	8.09523e-63	0	ACTR8.7	GAGAACGGAAAGGAGAAGGGNGG
chr4	5101371	5101390	20	*	5101387	5101387	1	sense	GAGAAAAGAAAGGAGAAAGT	GGG	4	88	82	1	0	51.1586	5.28735e-118	3.0302e-117	0	ACTR8.7	GAGAACGGAAAGGAGAAGGGNGG
chr4	6414656	6414675	20	*	6414672	6414672	1	sense	AGAGAAGCAAGGGAGAAGGG	AGG	7	82	27	0	0	95.4195	1.04545e-132	6.70569e-132	0.00961538	ACTR8.7	GAGAACGGAAAGGAGAAGGGNGG	bulge
chr4	6743585	6743604	20	*	6743587	6743587	1	antisense	GAGAAAGAGAAGGAGAAGAG	GAG	4	4	3	0	0	5.74816	0.000287175	0.000310341	0.00549451	ACTR8.7	GAGAACGGAAAGGAGAAGGGNGG
chr4	7449327	7449346	20	*	7449329	7449329	1	antisense	GAAGAAGGAAGGGAGAAGGG	AAG	4	26	26	0	0	31.0401	2.85527e-32	6.76529e-32	0	ACTR8.7	GAGAACGGAAAGGAGAAGGGNGG
chr4	7625724	7625743	20	*	7625740	7625740	1	sense	AGAGAAGGAAAAGAGCAGGG	AGG	7	161	83	0	0	186.24	2.8263e-302	6.747e-301	0	ACTR8.7	GAGAACGGAAAGGAGAAGGGNGG	bulge
chr4	8136250	8136269	20	*	8136266	8136266	1	sense	AGAGATGGAAAGTAGAAGGG	TGG	6	141	58	0	0	163.248	2.39224e-257	3.97663e-256	0	ACTR8.7	GAGAACGGAAAGGAGAAGGGNGG	bulge
chr4	8139219	8139238	20	*	8139235	8139235	1	sense	GAAAAGGGAAAAGGGAAGGG	AGG	4	6	5	0	0	8.04742	3.76622e-06	4.53117e-06	0.00447094	ACTR8.7	GAGAACGGAAAGGAGAAGGGNGG
chr4	10044866	10044885	20	*	10044882	10044882	1	sense	GGAAACAGAAAGCAGAAGGG	TGG	4	33	9	0	0	39.0875	3.15532e-43	8.89709e-43	0	ACTR8.7	GAGAACGGAAAGGAGAAGGGNGG
chr4	11473468	11473487	20	*	11473470	11473470	1	antisense	GAGAACGGAAGAAGGGAAGG	GGG	6	7	4	0	0	9.19706	3.60258e-07	4.5516e-07	0.00754717	ACTR8.7	GAGAACGGAAAGGAGAAGGGNGG
chr4	12265668	12265687	20	*	12265684	12265684	1	sense	AAGAAAAGAAAAGAGAAGGG	GAG	4	9	8	0	0	11.4963	2.4401e-09	3.44325e-09	0.00168634	ACTR8.7	GAGAACGGAAAGGAGAAGGGNGG
chr4	12662786	12662805	20	*	12662802	12662802	1	sense	GAGGAAGGAAGAGAGAAGGG	AGG	4	31	12	1	0	18.3941	1.83692e-30	4.22319e-30	0	ACTR8.7	GAGAACGGAAAGGAGAAGGGNGG
chr4	14639545	14639564	20	*	14639547	14639547	1	antisense	AGGAGAGGAGAGGAGAAGAG	AGG	6	16	5	0	0	19.5437	5.57353e-18	1.01584e-17	0.00280899	ACTR8.7	GAGAACGGAAAGGAGAAGGGNGG
chr4	14777855	14777874	20	*	14777871	14777871	1	sense	TAGAGGAGGAAAGAGAAGGG	TGG	6	9	4	0	0	11.4963	2.4401e-09	3.44325e-09	0.00207469	ACTR8.7	GAGAACGGAAAGGAGAAGGGNGG
chr4	15373862	15373881	20	*	15373878	15373878	1	sense	GAGAATGGAAAGGAGAAGAG	AAG	2	131	70	1	0	75.8757	1.14881e-195	1.16162e-194	0	ACTR8.7	GAGAACGGAAAGGAGAAGGGNGG
chr4	18518199	18518218	20	*	18518201	18518201	1	antisense	CAGAAGGAAAGGAAGAAGGG	AGG	5	23	10	1	0	13.7956	1.24619e-20	2.40235e-20	0.00420168	ACTR8.7	GAGAACGGAAAGGAGAAGGGNGG
chr4	19638033	19638052	20	*	19638035	19638035	1	antisense	AGGAACGGAAAGGAGAGAGG	AGG	4	79	79	0	0	91.9706	9.08493e-127	5.51523e-126	0	ACTR8.7	GAGAACGGAAAGGAGAAGGGNGG
chr4	20007759	20007778	20	*	20007775	20007775	1	sense	CAAGAAGAAAAGGAGAAGGA	GGA	6	9	6	0	0	11.4963	2.4401e-09	3.44325e-09	0.00207469	ACTR8.7	GAGAACGGAAAGGAGAAGGGNGG
chr4	20617260	20617279	20	*	20617276	20617276	1	sense	AAGGAAGGAAAGAAGAAGGG	GAG	4	15	12	0	0	18.3941	1.15641e-16	2.04433e-16	0	ACTR8.7	GAGAACGGAAAGGAGAAGGGNGG
chr4	23977029	23977048	20	*	23977045	23977045	1	sense	GAGAACAAGAAGGAGAAGAG	GAA	4	5	4	0	0	6.89779	3.5091e-05	3.9962e-05	0.00430416	ACTR8.7	GAGAACGGAAAGGAGAAGGGNGG
chr4	24706475	24706494	20	*	24706477	24706477	1	antisense	GAGAAGAAGAAGGAGAAGGG	GGA	4	9	3	0	0	11.4963	2.4401e-09	3.44325e-09	0.00168634	ACTR8.7	GAGAACGGAAAGGAGAAGGGNGG
chr4	24955684	24955703	20	*	24955700	24955700	1	sense	AGAGACAGAAAGTAGAAGGG	TGG	6	23	7	0	0	27.5912	8.55791e-28	1.88428e-27	0.00334448	ACTR8.7	GAGAACGGAAAGGAGAAGGGNGG	bulge
chr4	26214777	26214796	20	*	26214793	26214793	1	sense	AAGAAAGAAAAAGAGAAGGA	AGG	5	14	11	0	0	17.2445	2.26678e-15	3.8966e-15	0.00324675	ACTR8.7	GAGAACGGAAAGGAGAAGGGNGG
chr4	26287567	26287586	20	*	26287583	26287583	1	sense	AGGAAAGGAAAGGACAGGAG	AGG	6	34	33	0	0	40.2371	7.61887e-45	2.17535e-44	0	ACTR8.7	GAGAACGGAAAGGAGAAGGGNGG
chr4	28210078	28210097	20	*	28210080	28210080	1	antisense	GAGAAGGAGAAGGAGAAGGA	GAG	4	7	7	0	0	9.19706	3.60258e-07	4.5516e-07	0.00307692	ACTR8.7	GAGAACGGAAAGGAGAAGGGNGG
chr4	31011499	31011518	20	*	31011501	31011501	1	antisense	AAGAATAGAAAAGAGAAGGT	CGG	5	26	19	0	0	31.0401	2.85527e-32	6.76529e-32	0.00456621	ACTR8.7	GAGAACGGAAAGGAGAAGGGNGG
chr4	31264561	31264580	20	*	31264577	31264577	1	sense	TAGAAAGGAAAAGAGAAGGG	AGA	3	14	12	0	0	17.2445	2.26678e-15	3.8966e-15	0	ACTR8.7	GAGAACGGAAAGGAGAAGGGNGG
chr4	34715360	34715379	20	*	34715362	34715362	1	antisense	GGAGAGGGAAGGGAGAAAGG	GAG	6	6	3	0	0	8.04742	3.76622e-06	4.53117e-06	0.00897666	ACTR8.7	GAGAACGGAAAGGAGAAGGGNGG
chr4	37606117	37606136	20	*	37606133	37606133	1	sense	GAGAAGGAGGAGGAGAAGGA	AGG	5	10	4	0	0	12.646	1.75836e-10	2.6027e-10	0.00539084	ACTR8.7	GAGAACGGAAAGGAGAAGGGNGG
chr4	39728571	39728590	20	*	39728573	39728573	1	antisense	AAGAAAGGAAAGAAGAAAGG	AAG	4	7	4	0	0	9.19706	3.60258e-07	4.5516e-07	0.00307692	ACTR8.7	GAGAACGGAAAGGAGAAGGGNGG
chr4	40340333	40340352	20	*	40340335	40340335	1	antisense	GAGAAGGCAAAAGAGAAGAG	AGG	4	193	97	0	0	223.029	0	0	0	ACTR8.7	GAGAACGGAAAGGAGAAGGGNGG
chr4	46388904	46388923	20	*	46388906	46388906	1	antisense	AGAAACAGAAAGGAAAAGGG	TGG	5	33	19	1	0	19.5437	4.65791e-33	1.12634e-32	0.00564972	ACTR8.7	GAGAACGGAAAGGAGAAGGGNGG
chr4	47306433	47306452	20	*	47306449	47306449	1	sense	AGGAAGGGAGAGGAGAAGGG	AGG	4	25	10	0	0	29.8904	9.20117e-31	2.12463e-30	0	ACTR8.7	GAGAACGGAAAGGAGAAGGGNGG
chr4	52226587	52226606	20	*	52226603	52226603	1	sense	GAGGAAAGAAAAGAGAAGGG	AGA	4	26	16	0	0	31.0401	2.85527e-32	6.76529e-32	0	ACTR8.7	GAGAACGGAAAGGAGAAGGGNGG
chr4	52231106	52231125	20	*	52231122	52231122	1	sense	GAGAACAGAAAAGAGAAGAG	GAA	3	47	18	0	0	55.1823	7.55683e-67	2.72647e-66	0	ACTR8.7	GAGAACGGAAAGGAGAAGGGNGG
chr4	54195528	54195547	20	*	54195544	54195544	1	sense	GGGAAGGGTAAAGAGAAGGG	TGG	4	11	5	0	0	13.7956	1.17063e-11	1.80336e-11	0	ACTR8.7	GAGAACGGAAAGGAGAAGGGNGG
chr4	54254909	54254928	20	*	54254925	54254925	1	sense	AGAGAGGGAAAAGGGAAGGG	AGG	7	45	24	0	0	52.8831	2.3508e-63	8.09523e-63	0.0049505	ACTR8.7	GAGAACGGAAAGGAGAAGGGNGG
chr4	56426931	56426950	20	*	56426933	56426933	1	antisense	AAAGATGGAAAGGAGAATAG	TGG	6	28	3	0	0	33.3393	2.47826e-35	6.20053e-35	0	ACTR8.7	GAGAACGGAAAGGAGAAGGGNGG
chr4	57993222	57993241	20	*	57993224	57993224	1	antisense	GAGAAAGGAAAGAAGGAAGG	GAG	4	63	51	0	0	73.5765	5.9607e-96	2.81625e-95	0	ACTR8.7	GAGAACGGAAAGGAGAAGGGNGG
chr4	58833259	58833278	20	*	58833261	58833261	1	antisense	GAAAAAGGAAAGGAGAGGAG	AGG	4	12	9	0	0	14.9452	7.2417e-13	1.16358e-12	0	ACTR8.7	GAGAACGGAAAGGAGAAGGGNGG
chr4	59340732	59340751	20	*	59340748	59340748	1	sense	AGGAACGTAAGGGAGAAGGG	AGG	4	57	22	2	1	22.2262	2.09469e-57	6.77254e-57	0	ACTR8.7	GAGAACGGAAAGGAGAAGGGNGG
chr4	61856345	61856364	20	*	61856347	61856347	1	antisense	GAAGAAGGAAAGAAGAAGGG	AGG	4	29	21	0	0	34.489	6.9476e-37	1.78757e-36	0	ACTR8.7	GAGAACGGAAAGGAGAAGGGNGG
chr4	66163790	66163809	20	*	66163792	66163792	1	antisense	GGGAAGAGAGAGGGAAAAGG	AGG	7	78	65	1	0	45.4105	4.33307e-101	2.16995e-100	0.00900901	ACTR8.7	GAGAACGGAAAGGAGAAGGGNGG
chr4	66169618	66169637	20	*	66169620	66169620	1	antisense	GGAGAAGAAAGGAAGAAGGG	AGG	7	76	8	0	0	88.5217	7.06938e-121	4.11086e-120	0.00884956	ACTR8.7	GAGAACGGAAAGGAGAAGGGNGG	bulge
chr4	71074642	71074661	20	*	71074658	71074658	1	sense	GAGAAAGGAAGGAAGAAGGG	GAG	3	9	7	0	0	11.4963	2.4401e-09	3.44325e-09	0	ACTR8.7	GAGAACGGAAAGGAGAAGGGNGG
chr4	71277529	71277548	20	*	71277531	71277531	1	antisense	AAGAAAGAAAAAGAGAAGGA	AGG	5	29	11	0	0	34.489	6.9476e-37	1.78757e-36	0.00505051	ACTR8.7	GAGAACGGAAAGGAGAAGGGNGG
chr4	78607450	78607469	20	*	78607466	78607466	1	sense	GAGAAGGCAAGGAAGAACAG	AGG	6	27	26	0	0	32.1897	8.55547e-34	2.07673e-33	0	ACTR8.7	GAGAACGGAAAGGAGAAGGGNGG
chr4	82754215	82754234	20	*	82754231	82754231	1	sense	CAGAAGAGAAAGGAGAAGGG	AGA	3	6	5	0	0	8.04742	3.76622e-06	4.53117e-06	0	ACTR8.7	GAGAACGGAAAGGAGAAGGGNGG
chr4	83381022	83381041	20	*	83381024	83381024	1	antisense	AAGAAAGGAGAAGAGAAGAG	AGG	5	13	5	0	0	16.0948	4.1835e-14	6.96155e-14	0.00310559	ACTR8.7	GAGAACGGAAAGGAGAAGGGNGG
chr4	86721748	86721767	20	*	86721750	86721750	1	antisense	AGGAGAGGAAAGGAGAAAAG	AGG	6	11	11	0	0	13.7956	1.17063e-11	1.80336e-11	0.00232558	ACTR8.7	GAGAACGGAAAGGAGAAGGGNGG
chr4	87066617	87066636	20	*	87066633	87066633	1	sense	GGGAGAGACAAGGAGAAGGG	TAG	5	7	4	0	0	9.19706	3.60258e-07	4.5516e-07	0.00643777	ACTR8.7	GAGAACGGAAAGGAGAAGGGNGG
chr4	87542986	87543005	20	*	87542988	87542988	1	antisense	AAGAAAGGAAAGGAGGAAGG	GAG	4	26	14	0	0	31.0401	2.85527e-32	6.76529e-32	0	ACTR8.7	GAGAACGGAAAGGAGAAGGGNGG
chr4	89885149	89885168	20	*	89885151	89885151	1	antisense	GAGAAAGGAAAAAAGAAGGA	AGG	4	17	15	2	0	6.89779	5.70886e-11	8.79032e-11	0	ACTR8.7	GAGAACGGAAAGGAGAAGGGNGG
chr4	90693923	90693942	20	*	90693939	90693939	1	sense	GAGAGGGGAAAGAAGAAGTG	GGG	4	9	5	0	0	11.4963	2.4401e-09	3.44325e-09	0.00168634	ACTR8.7	GAGAACGGAAAGGAGAAGGGNGG
chr4	96213144	96213163	20	*	96213146	96213146	1	antisense	AAGAAAGGATAAGAGAAGGG	AGG	4	27	17	0	0	32.1897	8.55547e-34	2.07673e-33	0	ACTR8.7	GAGAACGGAAAGGAGAAGGGNGG
chr4	97434821	97434840	20	*	97434837	97434837	1	sense	AAGGAAGGAAGGGAGAAGGG	AGG	4	5	3	0	0	6.89779	3.5091e-05	3.9962e-05	0.00430416	ACTR8.7	GAGAACGGAAAGGAGAAGGGNGG
chr4	99745628	99745647	20	*	99745630	99745630	1	antisense	GAGAAGGAGAAGGAGAAGGA	GAG	4	12	12	2	0	4.98174	6.91864e-07	8.71693e-07	0	ACTR8.7	GAGAACGGAAAGGAGAAGGGNGG
chr4	100452698	100452717	20	*	100452700	100452700	1	antisense	GAGAAAGGAAAGAAGAAGAG	ATG	3	45	19	0	0	52.8831	2.3508e-63	8.09523e-63	0	ACTR8.7	GAGAACGGAAAGGAGAAGGGNGG
chr4	101288506	101288525	20	*	101288522	101288522	1	sense	AAAGAAGGAAAGGAGAGGGG	AGG	5	40	32	1	1	23.5675	1.63861e-42	4.59593e-42	0.00645161	ACTR8.7	GAGAACGGAAAGGAGAAGGGNGG
chr4	102998202	102998221	20	*	102998204	102998204	1	antisense	AGAGACAGAAAGGAGAATGG	TGG	6	25	10	0	0	29.8904	9.20117e-31	2.12463e-30	0.0034965	ACTR8.7	GAGAACGGAAAGGAGAAGGGNGG	bulge
chr4	106803049	106803068	20	*	106803051	106803051	1	antisense	GGGAACGGAAAGGAGAAGAA	AGG	3	56	45	0	0	65.529	5.55986e-83	2.34119e-82	0	ACTR8.7	GAGAACGGAAAGGAGAAGGGNGG
chr4	108102544	108102563	20	*	108102560	108102560	1	sense	GAAGAAGGGAAGGAGATAGG	AGG	6	71	50	0	0	82.7735	3.59916e-111	1.92704e-110	0	ACTR8.7	GAGAACGGAAAGGAGAAGGGNGG
chr4	108533427	108533446	20	*	108533429	108533429	1	antisense	GAGAGGGAAAAGGAAAAGGG	AGG	4	73	37	0	0	85.0728	4.90515e-115	2.73706e-114	0	ACTR8.7	GAGAACGGAAAGGAGAAGGGNGG
chr4	108542547	108542566	20	*	108542549	108542549	1	antisense	AGAGAAGAAAAGGAGAAAGG	GAG	7	164	121	0	0	189.689	4.14052818212099e-309	1.03513e-307	0	ACTR8.7	GAGAACGGAAAGGAGAAGGGNGG	bulge
chr4	109635702	109635721	20	*	109635704	109635704	1	antisense	CGAGAAGGAAGGGAGAAGGA	AGG	7	166	43	0	0	191.989	1.11655279137071e-313	2.83604409007964e-312	0	ACTR8.7	GAGAACGGAAAGGAGAAGGGNGG	bulge
chr4	109877002	109877021	20	*	109877004	109877004	1	antisense	AAGAAAGGAAAGGAGAGGGG	AGG	3	30	27	0	0	35.6386	1.88694e-38	5.01762e-38	0	ACTR8.7	GAGAACGGAAAGGAGAAGGGNGG
chr4	113886268	113886287	20	*	113886270	113886270	1	antisense	GAAAACAGCAAGGAGAAGGT	GGG	4	7	6	0	0	9.19706	3.60258e-07	4.5516e-07	0.00307692	ACTR8.7	GAGAACGGAAAGGAGAAGGGNGG
chr4	118830923	118830942	20	*	118830939	118830939	1	sense	GAGAATGGAAAGGAGAAAGC	AGG	3	115	58	0	0	133.357	8.73271e-201	9.0906e-200	0	ACTR8.7	GAGAACGGAAAGGAGAAGGGNGG
chr4	121992432	121992451	20	*	121992448	121992448	1	sense	AGGAACAGGAAGGAGAAGGG	CAG	4	28	3	0	0	33.3393	2.47826e-35	6.20053e-35	0	ACTR8.7	GAGAACGGAAAGGAGAAGGGNGG
chr4	124609901	124609920	20	*	124609917	124609917	1	sense	GAGAGAGGTAAGGAGAAGAG	GAG	4	17	6	0	0	20.6934	2.54557e-19	4.76824e-19	0	ACTR8.7	GAGAACGGAAAGGAGAAGGGNGG
chr4	125180479	125180498	20	*	125180495	125180495	1	sense	AGAAAAGGAAAGGAGAAAGG	AGA	5	10	10	0	0	12.646	1.75836e-10	2.6027e-10	0.00539084	ACTR8.7	GAGAACGGAAAGGAGAAGGGNGG
chr4	125311783	125311802	20	*	125311799	125311799	1	sense	AGGAGAAGAAAGGAGAAGAG	GGG	6	40	22	0	0	47.1349	8.70836e-55	2.75663e-54	0	ACTR8.7	GAGAACGGAAAGGAGAAGGGNGG
chr4	125603380	125603399	20	*	125603396	125603396	1	sense	GGAAAAGGAAAGGAGAAAGG	GAA	4	54	34	0	0	63.2298	2.43061e-79	9.93201e-79	0	ACTR8.7	GAGAACGGAAAGGAGAAGGGNGG
chr4	125603381	125603400	20	*	125603397	125603397	1	sense	GAAAAGGAAAGGAGAAAGGG	AAG	7	54	6	0	0	63.2298	2.43061e-79	9.93201e-79	0.00591716	ACTR8.7	GAGAACGGAAAGGAGAAGGGNGG	bulge
chr4	128591341	128591360	20	*	128591343	128591343	1	antisense	GGAAAAGGAAGGGAGAAGAG	TGG	5	121	42	1	0	70.1276	5.54584e-177	4.97402e-176	0	ACTR8.7	GAGAACGGAAAGGAGAAGGGNGG
chr4	131425980	131425999	20	*	131425996	131425996	1	sense	GGGAAGGGAAGGGAGAAGGA	AGG	4	3	3	0	0	4.59853	0.002026	0.00209871	0.00536193	ACTR8.7	GAGAACGGAAAGGAGAAGGGNGG
chr4	134728017	134728036	20	*	134728033	134728033	1	sense	GAGACAGAAAAGAAGAAGGG	AAG	4	4	3	0	0	5.74816	0.000287175	0.000310341	0.00549451	ACTR8.7	GAGAACGGAAAGGAGAAGGGNGG
chr4	139600841	139600860	20	*	139600843	139600843	1	antisense	AGAAACTGAAAGTAGAAGGG	AGG	5	17	9	0	0	20.6934	2.54557e-19	4.76824e-19	0.00361011	ACTR8.7	GAGAACGGAAAGGAGAAGGGNGG
chr4	140471193	140471212	20	*	140471195	140471195	1	antisense	GAGAAACGAAAGGAAAAGGA	GGG	4	32	6	0	0	37.9379	1.27051e-41	3.5077e-41	0	ACTR8.7	GAGAACGGAAAGGAGAAGGGNGG
chr4	142195717	142195736	20	*	142195733	142195733	1	sense	TAAGAAGGGAAGGAAAAGGG	AGG	6	29	4	0	0	34.489	6.9476e-37	1.78757e-36	0	ACTR8.7	GAGAACGGAAAGGAGAAGGGNGG
chr4	142264941	142264960	20	*	142264943	142264943	1	antisense	GAGAGAGGAAAGGAGAAAGG	AAG	3	13	5	0	0	16.0948	4.1835e-14	6.96155e-14	0	ACTR8.7	GAGAACGGAAAGGAGAAGGGNGG
chr4	143051962	143051981	20	*	143051978	143051978	1	sense	GAGAAAGGAAAGGAAGAAAG	GAG	5	113	24	0	0	131.058	1.56664e-196	1.59426e-195	0	ACTR8.7	GAGAACGGAAAGGAGAAGGGNGG
chr4	143761201	143761220	20	*	143761217	143761217	1	sense	TAGAACAGAATGGTGGAGGG	AGG	5	13	6	0	0	16.0948	4.1835e-14	6.96155e-14	0.00310559	ACTR8.7	GAGAACGGAAAGGAGAAGGGNGG
chr4	145948874	145948893	20	*	145948876	145948876	1	antisense	GAGAAGGAGAAGGAGAACAG	GTG	5	11	7	0	0	13.7956	1.17063e-11	1.80336e-11	0.00566572	ACTR8.7	GAGAACGGAAAGGAGAAGGGNGG
chr4	146742764	146742783	20	*	146742766	146742766	1	antisense	AAGAAAGGAAAGGAGAGGGG	AGG	3	24	20	0	0	28.7408	2.85944e-29	6.44795e-29	0	ACTR8.7	GAGAACGGAAAGGAGAAGGGNGG
chr4	148289778	148289797	20	*	148289780	148289780	1	antisense	CAAGAAGGAAAAGAAAAGGG	AGG	6	132	87	0	0	152.901	1.62365e-237	2.261e-236	0	ACTR8.7	GAGAACGGAAAGGAGAAGGGNGG
chr4	148361712	148361731	20	*	148361714	148361714	1	antisense	TAAGAATGGAAGGAGAAGGG	AGG	6	8	3	0	0	10.3467	3.10739e-08	4.1965e-08	0.0019685	ACTR8.7	GAGAACGGAAAGGAGAAGGGNGG	bulge
chr4	150403549	150403568	20	*	150403551	150403551	1	antisense	GAGAAGGGAAAGGAGAAGGG	GAA	1	3	3	0	0	4.59853	0.002026	0.00209871	0	ACTR8.7	GAGAACGGAAAGGAGAAGGGNGG
chr4	150805271	150805290	20	*	150805287	150805287	1	sense	AGGAAAGGAAAGGAGAAGGA	AAG	4	10	10	0	0	12.646	1.75836e-10	2.6027e-10	0.00177936	ACTR8.7	GAGAACGGAAAGGAGAAGGGNGG
chr4	151178905	151178924	20	*	151178907	151178907	1	antisense	AGGAAGGGAAAAGAGAAGGG	AGG	4	100	43	1	0	58.0564	6.26465e-139	4.25006e-138	0	ACTR8.7	GAGAACGGAAAGGAGAAGGGNGG
chr4	152030743	152030762	20	*	152030745	152030745	1	antisense	GAGAAAGAAAAGGAGAACAG	AAG	4	7	3	0	0	9.19706	3.60258e-07	4.5516e-07	0.00307692	ACTR8.7	GAGAACGGAAAGGAGAAGGGNGG
chr4	152723366	152723385	20	*	152723382	152723382	1	sense	AGAGACAGAAAGTAGAAAGG	TGG	7	45	16	0	0	52.8831	2.3508e-63	8.09523e-63	0.0049505	ACTR8.7	GAGAACGGAAAGGAGAAGGGNGG	bulge
chr4	153500044	153500063	20	*	153500046	153500046	1	antisense	GGGAACGGAAGGGAGGAAGG	GAG	4	122	61	0	0	141.405	8.66879e-216	1.02699e-214	0	ACTR8.7	GAGAACGGAAAGGAGAAGGGNGG
chr4	154427426	154427445	20	*	154427428	154427428	1	antisense	ACATACGGAAAAGAGAAGTG	TGG	6	121	42	0	0	140.255	1.23585e-213	1.43205e-212	0	ACTR8.7	GAGAACGGAAAGGAGAAGGGNGG
chr4	155500161	155500180	20	*	155500163	155500163	1	antisense	AAAGAAGGAAAGGAAAAGGA	AGG	6	31	11	0	0	36.7882	4.96982e-40	1.34635e-39	0	ACTR8.7	GAGAACGGAAAGGAGAAGGGNGG
chr4	155716265	155716284	20	*	155716267	155716267	1	antisense	GAGAAAGGAAAAAAGAAAGG	AGG	4	122	54	2	0	47.1349	2.24693e-157	1.76584e-156	0	ACTR8.7	GAGAACGGAAAGGAGAAGGGNGG
chr4	159164344	159164363	20	*	159164360	159164360	1	sense	AGAGACAGGAAGGAGAAGGG	GAG	6	47	38	0	0	55.1823	7.55683e-67	2.72647e-66	0	ACTR8.7	GAGAACGGAAAGGAGAAGGGNGG
chr4	162564879	162564898	20	*	162564895	162564895	1	sense	AGGAAGGGAAGGGAGAAGGA	AGG	5	8	3	0	0	10.3467	3.10739e-08	4.1965e-08	0.00470588	ACTR8.7	GAGAACGGAAAGGAGAAGGGNGG
chr4	164139504	164139523	20	*	164139520	164139520	1	sense	AAAGAAGGAAAGGAGAAAGA	GGG	6	73	15	0	0	85.0728	4.90515e-115	2.73706e-114	0	ACTR8.7	GAGAACGGAAAGGAGAAGGGNGG
chr4	168317386	168317405	20	*	168317402	168317402	1	sense	GAAGAAGAAAAGAAGAAGGG	AGG	5	181	62	1	0	104.617	1.48365e-293	3.22642e-292	0	ACTR8.7	GAGAACGGAAAGGAGAAGGGNGG
chr4	168370427	168370446	20	*	168370443	168370443	1	sense	GGGAAGAGAAAGGAGAAGGT	GGG	4	20	11	0	0	24.1423	1.80252e-23	3.67331e-23	0	ACTR8.7	GAGAACGGAAAGGAGAAGGGNGG
chr4	168385994	168386013	20	*	168386010	168386010	1	sense	GAGAGGGAAAGGGAGAAGGG	GAG	4	8	4	0	0	10.3467	3.10739e-08	4.1965e-08	0.00324675	ACTR8.7	GAGAACGGAAAGGAGAAGGGNGG
chr4	168499233	168499252	20	*	168499249	168499249	1	sense	GAAGAAGGAAGGGAGAAGGG	AGG	4	7	7	0	0	9.19706	3.60258e-07	4.5516e-07	0.00307692	ACTR8.7	GAGAACGGAAAGGAGAAGGGNGG
chr4	169256264	169256283	20	*	169256280	169256280	1	sense	GAGAGAGAAAGGGAGAAGGG	AGG	4	70	12	0	0	81.6239	3.02103e-109	1.59597e-108	0	ACTR8.7	GAGAACGGAAAGGAGAAGGGNGG
chr4	169654238	169654257	20	*	169654240	169654240	1	antisense	AAGAAGGGAAAGGAGGAGGG	AAG	3	7	3	0	0	9.19706	3.60258e-07	4.5516e-07	0	ACTR8.7	GAGAACGGAAAGGAGAAGGGNGG
chr4	170982355	170982374	20	*	170982357	170982357	1	antisense	GGAGACGGAAAGTAGAACAG	AGG	6	30	8	0	0	35.6386	1.88694e-38	5.01762e-38	0	ACTR8.7	GAGAACGGAAAGGAGAAGGGNGG
chr4	176288162	176288181	20	*	176288164	176288164	1	antisense	GGGGAAGGGAAGGGGAAGGG	AGG	5	16	6	0	0	19.5437	5.57353e-18	1.01584e-17	0.00350877	ACTR8.7	GAGAACGGAAAGGAGAAGGGNGG
chr4	180784630	180784649	20	*	180784646	180784646	1	sense	GGAGAAAGAAAGGAGACAGG	AGG	7	125	89	0	0	144.854	2.8518e-222	3.5369e-221	0	ACTR8.7	GAGAACGGAAAGGAGAAGGGNGG
chr4	183356360	183356379	20	*	183356362	183356362	1	antisense	GGAGGCAGAAAGGAGAAGGG	AAG	5	7	3	0	0	9.19706	3.60258e-07	4.5516e-07	0.00643777	ACTR8.7	GAGAACGGAAAGGAGAAGGGNGG
chr4	184003917	184003936	20	*	184003919	184003919	1	antisense	AGGGAAGGAAAGGAGAAAGG	TAG	5	29	6	2	1	11.4963	7.97885e-23	1.62182e-22	0.00505051	ACTR8.7	GAGAACGGAAAGGAGAAGGGNGG
chr4	184220513	184220532	20	*	184220529	184220529	1	sense	AGGGAAGGGAAGGAGAAGGG	AGG	5	9	4	0	0	11.4963	2.4401e-09	3.44325e-09	0.00497512	ACTR8.7	GAGAACGGAAAGGAGAAGGGNGG
chr4	184316241	184316260	20	*	184316243	184316243	1	antisense	GAGAAGGAGAAGGAGAAGGA	GGG	4	46	6	0	0	54.0327	4.25846e-65	1.50396e-64	0	ACTR8.7	GAGAACGGAAAGGAGAAGGGNGG
chr4	184705915	184705934	20	*	184705931	184705931	1	sense	AGAAACAGAAAGTAGAAGGG	TGG	5	25	15	0	0	29.8904	9.20117e-31	2.12463e-30	0.0044843	ACTR8.7	GAGAACGGAAAGGAGAAGGGNGG
chr4	184725801	184725820	20	*	184725817	184725817	1	sense	AAGAAGATAAAAGAGAAGGA	GAG	6	14	7	1	0	8.62224	6.57597e-11	1.00863e-10	0.0026455	ACTR8.7	GAGAACGGAAAGGAGAAGGGNGG
chr4	189444174	189444193	20	*	189444176	189444176	1	antisense	GAGAAAGAGAAGGAGAAAGG	AAG	4	5	5	0	0	6.89779	3.5091e-05	3.9962e-05	0.00430416	ACTR8.7	GAGAACGGAAAGGAGAAGGGNGG
chr5	1304304	1304323	20	*	1304306	1304306	1	antisense	GGAGAAGGGAGGGAGAAGGG	AGG	6	80	25	2	0	31.0401	2.29929e-90	1.04588e-89	0	ACTR8.7	GAGAACGGAAAGGAGAAGGGNGG
chr5	1723434	1723453	20	*	1723436	1723436	1	antisense	GAGTGAGGAAAAGAGAAAGG	AGG	5	13	6	0	0	16.0948	4.1835e-14	6.96155e-14	0.00310559	ACTR8.7	GAGAACGGAAAGGAGAAGGGNGG
chr5	1973110	1973129	20	*	1973112	1973112	1	antisense	GAAGAAGGAAGGGAGAAGGA	AGG	5	176	34	1	0	101.742	1.80898e-283	3.43923e-282	0	ACTR8.7	GAGAACGGAAAGGAGAAGGGNGG
chr5	2443918	2443937	20	*	2443920	2443920	1	antisense	GAGAAAGGAAAAGGAAAGGG	AGG	4	7	3	0	0	9.19706	3.60258e-07	4.5516e-07	0.00307692	ACTR8.7	GAGAACGGAAAGGAGAAGGGNGG
chr5	3513464	3513483	20	*	3513480	3513480	1	sense	GAGAGGCAGAAGGAGAAGGG	GAG	5	5	4	0	0	6.89779	3.5091e-05	3.9962e-05	0.00929368	ACTR8.7	GAGAACGGAAAGGAGAAGGGNGG
chr5	3707045	3707064	20	*	3707047	3707047	1	antisense	AAGAAAGGAAAAAAGAAGGA	AGG	5	30	17	1	0	17.8193	3.49012e-29	7.83673e-29	0.00526316	ACTR8.7	GAGAACGGAAAGGAGAAGGGNGG
chr5	3751732	3751751	20	*	3751748	3751748	1	sense	AAGGAAGGAAAGAAGAAGGG	AGG	4	57	23	1	0	33.3393	2.00899e-67	7.32324e-67	0	ACTR8.7	GAGAACGGAAAGGAGAAGGGNGG
chr5	6424779	6424798	20	*	6424781	6424781	1	antisense	GAGAAGGAAGGGAGGAAGGG	AGG	6	80	17	0	0	93.1202	9.63588e-129	5.91759e-128	0	ACTR8.7	GAGAACGGAAAGGAGAAGGGNGG	bulge
chr5	6531434	6531453	20	*	6531436	6531436	1	antisense	GAGAAGGACAAGGAGAAGGA	GAG	4	11	3	1	0	6.89779	4.29904e-08	5.76656e-08	0	ACTR8.7	GAGAACGGAAAGGAGAAGGGNGG
chr5	8784924	8784943	20	*	8784926	8784926	1	antisense	GAGAAAAGGAAAGAGAAGGA	AGG	5	37	23	0	0	43.686	9.12809e-50	2.73929e-49	0.00595238	ACTR8.7	GAGAACGGAAAGGAGAAGGGNGG
chr5	9561256	9561275	20	*	9561272	9561272	1	sense	GAGGAGAGAAAGGAGAAGTG	GAG	4	15	7	0	0	18.3941	1.15641e-16	2.04433e-16	0	ACTR8.7	GAGAACGGAAAGGAGAAGGGNGG
chr5	9618855	9618874	20	*	9618857	9618857	1	antisense	GGAGAAGAAAAGAAGAAAGG	AGG	7	238	123	1	1	137.381	0	0	0	ACTR8.7	GAGAACGGAAAGGAGAAGGGNGG
chr5	10750246	10750265	20	*	10750262	10750262	1	sense	ATGAACGGGAAGGAGAATGG	GAG	4	19	9	0	0	22.9926	4.56705e-22	9.12548e-22	0	ACTR8.7	GAGAACGGAAAGGAGAAGGGNGG
chr5	13664878	13664897	20	*	13664894	13664894	1	sense	GGAGAGAGGAAGGAGAATGG	GGG	7	73	62	1	1	42.5364	7.85579e-93	3.63059e-92	0.008	ACTR8.7	GAGAACGGAAAGGAGAAGGGNGG	bulge
chr5	13979311	13979330	20	*	13979313	13979313	1	antisense	GAAGAAAGAAAGGAGAAGGT	AAG	5	19	15	0	0	22.9926	4.56705e-22	9.12548e-22	0.00381679	ACTR8.7	GAGAACGGAAAGGAGAAGGGNGG
chr5	13991494	13991513	20	*	13991510	13991510	1	sense	GAGGAACAGAAGGAGAAGGA	GGA	6	20	9	0	0	24.1423	1.80252e-23	3.67331e-23	0.0031348	ACTR8.7	GAGAACGGAAAGGAGAAGGGNGG
chr5	14210908	14210927	20	*	14210910	14210910	1	antisense	GAGGACAGAGAGGAGAAGGG	TGA	3	10	6	1	0	6.32298	3.24685e-07	4.30788e-07	0	ACTR8.7	GAGAACGGAAAGGAGAAGGGNGG
chr5	15005568	15005587	20	*	15005570	15005570	1	antisense	GAGAAGGAGAAGGAGAAGGA	AGG	4	61	61	0	0	71.2772	3.27863e-92	1.49564e-91	0	ACTR8.7	GAGAACGGAAAGGAGAAGGGNGG
chr5	15140396	15140415	20	*	15140412	15140412	1	sense	GAAAATGGAAAACAGTATGG	TGG	6	13	11	0	0	16.0948	4.1835e-14	6.96155e-14	0.00253807	ACTR8.7	GAGAACGGAAAGGAGAAGGGNGG
chr5	15721534	15721553	20	*	15721536	15721536	1	antisense	GAGAGGAGAAAGGGGAAGGG	AGG	4	26	8	0	0	31.0401	2.85527e-32	6.76529e-32	0	ACTR8.7	GAGAACGGAAAGGAGAAGGGNGG
chr5	17676911	17676930	20	*	17676913	17676913	1	antisense	AGAGACAGAAAGTAGAAGGG	TGG	6	75	39	0	0	87.372	6.34013e-119	3.65334e-118	0	ACTR8.7	GAGAACGGAAAGGAGAAGGGNGG	bulge
chr5	18312506	18312525	20	*	18312508	18312508	1	antisense	GAGGAACGGTAGGGGAAGGG	GGG	6	13	4	0	0	16.0948	4.1835e-14	6.96155e-14	0.00253807	ACTR8.7	GAGAACGGAAAGGAGAAGGGNGG	bulge
chr5	19811044	19811063	20	*	19811060	19811060	1	sense	GGAAAGGGAAAGGAAAAGGG	AAG	4	11	11	0	0	13.7956	1.17063e-11	1.80336e-11	0	ACTR8.7	GAGAACGGAAAGGAGAAGGGNGG
chr5	21907324	21907343	20	*	21907340	21907340	1	sense	GGGAAAGGAAAGGAGAATGG	GGG	3	140	90	2	1	54.0327	3.94235e-188	3.83955e-187	0	ACTR8.7	GAGAACGGAAAGGAGAAGGGNGG
chr5	22465014	22465033	20	*	22465030	22465030	1	sense	GAGAGAGGAAGGAAGAAGGG	AGG	4	9	6	0	0	11.4963	2.4401e-09	3.44325e-09	0.00168634	ACTR8.7	GAGAACGGAAAGGAGAAGGGNGG
chr5	24873365	24873384	20	*	24873381	24873381	1	sense	AAGAAAAGAAAGGAGAAGAA	AGG	5	7	3	0	0	9.19706	3.60258e-07	4.5516e-07	0.00643777	ACTR8.7	GAGAACGGAAAGGAGAAGGGNGG
chr5	26519653	26519672	20	*	26519669	26519669	1	sense	GAGAAGAGAAAAGAGAAGAG	AAG	4	5	3	1	0	3.4489	0.00213061	0.0021878	0.00430416	ACTR8.7	GAGAACGGAAAGGAGAAGGGNGG
chr5	30224433	30224452	20	*	30224449	30224449	1	sense	AAGAAAGGAAAGAAGAAGGA	AGG	4	31	26	0	0	36.7882	4.96982e-40	1.34635e-39	0	ACTR8.7	GAGAACGGAAAGGAGAAGGGNGG
chr5	35086963	35086982	20	*	35086965	35086965	1	antisense	GGGGAAGGAAAGGAGAAGAT	GGG	5	128	58	0	0	148.303	8.74228e-229	1.13293e-227	0	ACTR8.7	GAGAACGGAAAGGAGAAGGGNGG
chr5	35992400	35992419	20	*	35992416	35992416	1	sense	GAGAAGGGGAAAGAGAAGTG	TGG	4	13	9	1	1	8.04742	6.09046e-10	8.96487e-10	0	ACTR8.7	GAGAACGGAAAGGAGAAGGGNGG
chr5	36449209	36449228	20	*	36449225	36449225	1	sense	GGAAAAGGAGAGGAGAAGAG	AGG	5	105	23	0	0	121.861	1.14068e-179	1.03476e-178	0	ACTR8.7	GAGAACGGAAAGGAGAAGGGNGG
chr5	38992255	38992274	20	*	38992271	38992271	1	sense	GAGAAAGAAAGGGAGAAGGA	AGG	4	13	7	0	0	16.0948	4.1835e-14	6.96155e-14	0	ACTR8.7	GAGAACGGAAAGGAGAAGGGNGG
chr5	39369799	39369818	20	*	39369801	39369801	1	antisense	GTGGAAGGAAAAGAAAAGGG	GGG	5	8	5	1	0	5.17334	1.45538e-05	1.73389e-05	0.00470588	ACTR8.7	GAGAACGGAAAGGAGAAGGGNGG
chr5	40884546	40884565	20	*	40884548	40884548	1	antisense	GAGAAGGAGAAGGAGAAAGA	AGG	5	30	20	0	0	35.6386	1.88694e-38	5.01762e-38	0.00526316	ACTR8.7	GAGAACGGAAAGGAGAAGGGNGG
chr5	43272432	43272451	20	*	43272434	43272434	1	antisense	GAGAGCAGAATGAAGAAGGG	TGG	4	10	6	0	0	12.646	1.75836e-10	2.6027e-10	0.00177936	ACTR8.7	GAGAACGGAAAGGAGAAGGGNGG
chr5	45617451	45617470	20	*	45617467	45617467	1	sense	GAGAATGGAAAGGAGAATGG	AAG	2	14	7	1	0	8.62224	6.57597e-11	1.00863e-10	0	ACTR8.7	GAGAACGGAAAGGAGAAGGGNGG
chr5	50892116	50892135	20	*	50892118	50892118	1	antisense	GAGAAGAAGAAGGAGAAGGA	GGA	5	5	3	0	0	6.89779	3.5091e-05	3.9962e-05	0.00929368	ACTR8.7	GAGAACGGAAAGGAGAAGGGNGG
chr5	52646032	52646051	20	*	52646034	52646034	1	antisense	GAGAAAGAAAGGGAGAAGGG	GGA	3	26	4	0	0	31.0401	2.85527e-32	6.76529e-32	0	ACTR8.7	GAGAACGGAAAGGAGAAGGGNGG
chr5	54636202	54636221	20	*	54636204	54636204	1	antisense	GGGAAAGGGAAGGAGAAGAG	TGG	4	25	7	0	0	29.8904	9.20117e-31	2.12463e-30	0	ACTR8.7	GAGAACGGAAAGGAGAAGGGNGG
chr5	55694734	55694753	20	*	55694736	55694736	1	antisense	AGGAGAGGAGAGGAGAAGGG	TGG	5	9	9	0	0	11.4963	2.4401e-09	3.44325e-09	0.00497512	ACTR8.7	GAGAACGGAAAGGAGAAGGGNGG
chr5	56855171	56855190	20	*	56855173	56855173	1	antisense	AAAGAAGGAAAGAGGAAGGG	GGG	6	16	5	0	0	19.5437	5.57353e-18	1.01584e-17	0.00280899	ACTR8.7	GAGAACGGAAAGGAGAAGGGNGG
chr5	57255201	57255220	20	*	57255203	57255203	1	antisense	GAGAAAGGGAAAGAGAAGGG	GAG	3	32	23	0	0	37.9379	1.27051e-41	3.5077e-41	0	ACTR8.7	GAGAACGGAAAGGAGAAGGGNGG
chr5	58783761	58783780	20	*	58783763	58783763	1	antisense	GGGGAAGGAAAGAAGAAGGG	AGA	4	11	4	0	0	13.7956	1.17063e-11	1.80336e-11	0	ACTR8.7	GAGAACGGAAAGGAGAAGGGNGG
chr5	59051937	59051956	20	*	59051939	59051939	1	antisense	GAGAAAGAAAAGAAGAAAGG	GAG	4	5	4	0	0	6.89779	3.5091e-05	3.9962e-05	0.00430416	ACTR8.7	GAGAACGGAAAGGAGAAGGGNGG
chr5	61822910	61822929	20	*	61822912	61822912	1	antisense	GGAGTAGGAAAAGAGAAGGG	GAG	6	205	97	1	1	118.412	0	0	0	ACTR8.7	GAGAACGGAAAGGAGAAGGGNGG	bulge
chr5	63921551	63921570	20	*	63921567	63921567	1	sense	GAGAACGGTCTGGAGAAGAG	AGG	4	34	3	0	0	40.2371	7.61887e-45	2.17535e-44	0	ACTR8.7	GAGAACGGAAAGGAGAAGGGNGG
chr5	64885639	64885658	20	*	64885641	64885641	1	antisense	TGAGAAGGAAAGGAGAAGGG	AAG	5	51	25	0	0	59.7809	6.1477e-74	2.38036e-73	0.00769231	ACTR8.7	GAGAACGGAAAGGAGAAGGGNGG	bulge
chr5	65819259	65819278	20	*	65819275	65819275	1	sense	GGAGGAGGAAAGGAGATGGG	AGG	6	102	51	0	0	118.412	2.06456e-173	1.8259e-172	0	ACTR8.7	GAGAACGGAAAGGAGAAGGGNGG	bulge
chr5	65884810	65884829	20	*	65884812	65884812	1	antisense	AGGAAAGGAAAGGAGAGGAG	AGG	5	5	5	0	0	6.89779	3.5091e-05	3.9962e-05	0.00929368	ACTR8.7	GAGAACGGAAAGGAGAAGGGNGG
chr5	67282027	67282046	20	*	67282029	67282029	1	antisense	GGAAAGGGAAAGGGAAAGGG	GGG	5	5	4	0	0	6.89779	3.5091e-05	3.9962e-05	0.00929368	ACTR8.7	GAGAACGGAAAGGAGAAGGGNGG
chr5	67433833	67433852	20	*	67433849	67433849	1	sense	TAGAAAGAAAAGGAGAAGGG	GGA	3	19	3	0	0	22.9926	4.56705e-22	9.12548e-22	0	ACTR8.7	GAGAACGGAAAGGAGAAGGGNGG
chr5	67448011	67448030	20	*	67448027	67448027	1	sense	GGAAAAGGAAAGAAGAAAGG	AAG	5	11	7	0	0	13.7956	1.17063e-11	1.80336e-11	0.00566572	ACTR8.7	GAGAACGGAAAGGAGAAGGGNGG
chr5	67498554	67498573	20	*	67498570	67498570	1	sense	GGAAAAAGAAAGGAAAAGGG	AAG	5	22	20	0	0	26.4415	2.46301e-26	5.28026e-26	0.00409836	ACTR8.7	GAGAACGGAAAGGAGAAGGGNGG
chr5	68808291	68808310	20	*	68808307	68808307	1	sense	GAGGAAGGAAAGGAGGAAGA	GAG	5	17	16	0	0	20.6934	2.54557e-19	4.76824e-19	0.00361011	ACTR8.7	GAGAACGGAAAGGAGAAGGGNGG
chr5	68968456	68968475	20	*	68968472	68968472	1	sense	GGGGAAGGGAAGGAGAAGGG	AGG	4	9	9	0	0	11.4963	2.4401e-09	3.44325e-09	0.00168634	ACTR8.7	GAGAACGGAAAGGAGAAGGGNGG
chr5	71874910	71874929	20	*	71874926	71874926	1	sense	GAGAAGAGAAAGGAGAAGAG	CAG	3	10	7	0	0	12.646	1.75836e-10	2.6027e-10	0	ACTR8.7	GAGAACGGAAAGGAGAAGGGNGG
chr5	72409948	72409967	20	*	72409950	72409950	1	antisense	ATGGGAGGAAAGGAGAAGGT	GGG	6	6	6	0	0	8.04742	3.76622e-06	4.53117e-06	0.00897666	ACTR8.7	GAGAACGGAAAGGAGAAGGGNGG
chr5	73717286	73717305	20	*	73717288	73717288	1	antisense	AGGAACGGAGAGGAGGAAGA	GGG	6	64	36	0	0	74.7261	7.85429e-98	3.78987e-97	0	ACTR8.7	GAGAACGGAAAGGAGAAGGGNGG
chr5	74558285	74558304	20	*	74558301	74558301	1	sense	GAAGAAGGAAAGGAGGAGAG	TGG	5	54	29	0	0	63.2298	2.43061e-79	9.93201e-79	0.00819672	ACTR8.7	GAGAACGGAAAGGAGAAGGGNGG
chr5	74928702	74928721	20	*	74928704	74928704	1	antisense	AAGAAGGAAAGGAGGAAGGG	AAG	6	10	9	0	0	12.646	1.75836e-10	2.6027e-10	0.0021692	ACTR8.7	GAGAACGGAAAGGAGAAGGGNGG	bulge
chr5	75867454	75867473	20	*	75867470	75867470	1	sense	AGAGAAGGAAAGGAGAAGGG	GAA	5	18	15	1	0	10.9215	5.07172e-15	8.67604e-15	0.0037037	ACTR8.7	GAGAACGGAAAGGAGAAGGGNGG	bulge
chr5	75916434	75916453	20	*	75916436	75916436	1	antisense	GGAGGAGGAGAGGAGAAGGG	GAG	6	10	7	0	0	12.646	1.75836e-10	2.6027e-10	0.0021692	ACTR8.7	GAGAACGGAAAGGAGAAGGGNGG
chr5	77124889	77124908	20	*	77124905	77124905	1	sense	AAAGAAGGAAAGGAAAAAGG	AGG	6	73	55	0	0	85.0728	4.90515e-115	2.73706e-114	0	ACTR8.7	GAGAACGGAAAGGAGAAGGGNGG
chr5	77760386	77760405	20	*	77760388	77760388	1	antisense	AGGAAAGGAAAGGAAAAAGG	AGG	5	37	31	0	0	43.686	9.12809e-50	2.73929e-49	0.00595238	ACTR8.7	GAGAACGGAAAGGAGAAGGGNGG
chr5	78152094	78152113	20	*	78152096	78152096	1	antisense	GGGAAGGGAAAGGAGAGGGA	AGG	4	5	5	0	0	6.89779	3.5091e-05	3.9962e-05	0.00430416	ACTR8.7	GAGAACGGAAAGGAGAAGGGNGG
chr5	81401317	81401336	20	*	81401333	81401333	1	sense	GGGGAAGGGAAGGAGAAGGG	TAG	4	12	3	0	0	14.9452	7.2417e-13	1.16358e-12	0	ACTR8.7	GAGAACGGAAAGGAGAAGGGNGG
chr5	81872861	81872880	20	*	81872863	81872863	1	antisense	GAGAGAGGGAAAGAGAAGGA	GGG	5	17	9	1	0	10.3467	5.85672e-14	9.71531e-14	0.00361011	ACTR8.7	GAGAACGGAAAGGAGAAGGGNGG
chr5	83094393	83094412	20	*	83094395	83094395	1	antisense	GAGAGGGGAGAGGAGAAGAG	GGG	4	3	3	0	0	4.59853	0.002026	0.00209871	0.00536193	ACTR8.7	GAGAACGGAAAGGAGAAGGGNGG
chr5	87176270	87176289	20	*	87176272	87176272	1	antisense	GGAGAGGGAATGGAGAAGGG	CAG	5	6	3	1	0	4.02371	0.000450528	0.000481787	0.00606061	ACTR8.7	GAGAACGGAAAGGAGAAGGGNGG
chr5	88973256	88973275	20	*	88973272	88973272	1	sense	AAGAAAGGAAAGGGGAAGGG	GAG	3	16	4	2	0	6.51458	4.18894e-10	6.19175e-10	0	ACTR8.7	GAGAACGGAAAGGAGAAGGGNGG
chr5	92043143	92043162	20	*	92043145	92043145	1	antisense	AAGAAAGGAAAGAAGAAAGG	GAG	4	37	24	0	0	43.686	9.12809e-50	2.73929e-49	0	ACTR8.7	GAGAACGGAAAGGAGAAGGGNGG
chr5	92475797	92475816	20	*	92475813	92475813	1	sense	AGAAAAGGAGAGGAGAAGAG	AGG	6	21	3	1	0	12.646	2.48528e-18	4.62802e-18	0.00319489	ACTR8.7	GAGAACGGAAAGGAGAAGGGNGG
chr5	93600953	93600972	20	*	93600969	93600969	1	sense	GAGAAAAGGAAGGAGAAGGA	AAG	4	18	11	1	0	10.9215	5.07172e-15	8.67604e-15	0	ACTR8.7	GAGAACGGAAAGGAGAAGGGNGG
chr5	93873407	93873426	20	*	93873423	93873423	1	sense	GGGAAAGGAAAGGGGAAGGG	AGG	3	36	6	0	0	42.5364	4.09498e-48	1.19941e-47	0	ACTR8.7	GAGAACGGAAAGGAGAAGGGNGG
chr5	94774810	94774829	20	*	94774812	94774812	1	antisense	GAGAAAGGCAAGAAGAAAGG	AGG	4	13	5	0	0	16.0948	4.1835e-14	6.96155e-14	0	ACTR8.7	GAGAACGGAAAGGAGAAGGGNGG
chr5	96323955	96323974	20	*	96323957	96323957	1	antisense	GGAGAAGGAAAGAAGAAAGA	AGG	7	175	106	0	0	202.335	0	0	0	ACTR8.7	GAGAACGGAAAGGAGAAGGGNGG
chr5	96404486	96404505	20	*	96404488	96404488	1	antisense	AGAAAAGGAAAGGAGAAGGA	ATG	5	16	11	1	0	9.77187	6.42819e-13	1.06079e-12	0.00350877	ACTR8.7	GAGAACGGAAAGGAGAAGGGNGG
chr5	99179493	99179512	20	*	99179509	99179509	1	sense	AAAGAATGAAAGGAGAAGGG	TGA	5	7	4	0	0	9.19706	3.60258e-07	4.5516e-07	0.00643777	ACTR8.7	GAGAACGGAAAGGAGAAGGGNGG
chr5	100946649	100946668	20	*	100946651	100946651	1	antisense	AGAGAAAGAAAGAAGAAGGG	AAG	7	50	50	0	0	58.6312	3.74699e-72	1.42135e-71	0.00552486	ACTR8.7	GAGAACGGAAAGGAGAAGGGNGG	bulge
chr5	101532909	101532928	20	*	101532911	101532911	1	antisense	GAGAACAAAAAGAAGAAAGG	TGG	4	61	30	0	0	71.2772	3.27863e-92	1.49564e-91	0	ACTR8.7	GAGAACGGAAAGGAGAAGGGNGG
chr5	103307101	103307120	20	*	103307117	103307117	1	sense	GAGAAGGAGAAGAAGAAGGG	AGA	4	10	5	1	0	6.32298	3.24685e-07	4.30788e-07	0.00177936	ACTR8.7	GAGAACGGAAAGGAGAAGGGNGG
chr5	107148872	107148891	20	*	107148888	107148888	1	sense	GGGAAAGGAAAGGAAGAAGG	GAG	5	12	11	0	0	14.9452	7.2417e-13	1.16358e-12	0.00297619	ACTR8.7	GAGAACGGAAAGGAGAAGGGNGG
chr5	108013479	108013498	20	*	108013481	108013481	1	antisense	GAGAACAGAGAGGAGAAGGA	AGG	3	98	79	2	0	37.9379	3.66613e-118	2.10869e-117	0	ACTR8.7	GAGAACGGAAAGGAGAAGGGNGG
chr5	110680968	110680987	20	*	110680984	110680984	1	sense	AGAGAGGGAAAAGAGAAGGG	TGA	6	92	34	1	0	53.4579	6.6118e-125	3.97585e-124	0	ACTR8.7	GAGAACGGAAAGGAGAAGGGNGG
chr5	113804330	113804349	20	*	113804332	113804332	1	antisense	GGAGAAGGAAAGTAGAAGGG	AAG	5	173	102	1	0	100.018	1.9055e-277	3.53799e-276	0	ACTR8.7	GAGAACGGAAAGGAGAAGGGNGG	bulge
chr5	115420139	115420158	20	*	115420155	115420155	1	sense	AAGAAAGAAAAAGAGAAGGG	AGG	4	107	86	0	0	124.16	7.33043e-184	6.82525e-183	0	ACTR8.7	GAGAACGGAAAGGAGAAGGGNGG
chr5	118962642	118962661	20	*	118962658	118962658	1	sense	GGGAATGAAAAGGAGAAGGG	AGA	3	12	3	0	0	14.9452	7.2417e-13	1.16358e-12	0	ACTR8.7	GAGAACGGAAAGGAGAAGGGNGG
chr5	120034742	120034761	20	*	120034744	120034744	1	antisense	AGGAAAGAAAAGGAGAAGGG	AGG	4	9	5	0	0	11.4963	2.4401e-09	3.44325e-09	0.00168634	ACTR8.7	GAGAACGGAAAGGAGAAGGGNGG
chr5	122885131	122885150	20	*	122885147	122885147	1	sense	GAGAATGGAAGGAAGAAAGG	AGG	4	7	3	0	0	9.19706	3.60258e-07	4.5516e-07	0.00307692	ACTR8.7	GAGAACGGAAAGGAGAAGGGNGG
chr5	122925269	122925288	20	*	122925271	122925271	1	antisense	TCAGAAGGAAAGGAGAAGGG	GGA	5	32	12	2	0	12.646	3.91936e-26	8.38543e-26	0.00546448	ACTR8.7	GAGAACGGAAAGGAGAAGGGNGG	bulge
chr5	123813119	123813138	20	*	123813135	123813135	1	sense	GAGAAGGAAGAGGAGAAGGA	GGA	4	17	3	0	0	20.6934	2.54557e-19	4.76824e-19	0	ACTR8.7	GAGAACGGAAAGGAGAAGGGNGG
chr5	124833059	124833078	20	*	124833061	124833061	1	antisense	AAGAAAAGAAAAGAGAAGGA	AGG	5	139	68	1	0	80.4742	7.54636e-211	8.52658e-210	0	ACTR8.7	GAGAACGGAAAGGAGAAGGGNGG
chr5	127906209	127906228	20	*	127906211	127906211	1	antisense	GGAGACAGAAAGCAGAATGG	TGG	6	19	11	0	0	22.9926	4.56705e-22	9.12548e-22	0.00308642	ACTR8.7	GAGAACGGAAAGGAGAAGGGNGG
chr5	128595412	128595431	20	*	128595428	128595428	1	sense	GAGAACATATAGGAGAAGGC	AGG	4	19	9	0	0	22.9926	4.56705e-22	9.12548e-22	0	ACTR8.7	GAGAACGGAAAGGAGAAGGGNGG
chr5	131063210	131063229	20	*	131063226	131063226	1	sense	AGAGACAGAAAGTAGAAGGG	TGG	6	92	50	0	0	106.916	7.89289e-153	5.89645e-152	0	ACTR8.7	GAGAACGGAAAGGAGAAGGGNGG	bulge
chr5	131278752	131278771	20	*	131278754	131278754	1	antisense	GAGAGGGGAGAGGAGAGGGG	AGG	4	3	3	0	0	4.59853	0.002026	0.00209871	0.00536193	ACTR8.7	GAGAACGGAAAGGAGAAGGGNGG
chr5	132451372	132451391	20	*	132451388	132451388	1	sense	GGTGAAGGAAAAGAGAAGGG	GAG	5	201	66	0	0	232.226	0	0	0	ACTR8.7	GAGAACGGAAAGGAGAAGGGNGG
chr5	132451373	132451392	20	*	132451389	132451389	1	sense	GTGAAGGAAAAGAGAAGGGG	AGG	7	201	5	0	0	232.226	0	0	0	ACTR8.7	GAGAACGGAAAGGAGAAGGGNGG	bulge
chr5	136026558	136026577	20	*	136026560	136026560	1	antisense	GGAGAAGAAAAGGAGAAGAT	GGG	7	52	33	0	0	60.9305	9.89987e-76	3.92901e-75	0.00568182	ACTR8.7	GAGAACGGAAAGGAGAAGGGNGG	bulge
chr5	136347381	136347400	20	*	136347397	136347397	1	sense	AGGAAAAGGAAGGAGAAGGG	GAG	5	5	3	1	0	3.4489	0.00213061	0.0021878	0.00929368	ACTR8.7	GAGAACGGAAAGGAGAAGGGNGG
chr5	138519319	138519338	20	*	138519335	138519335	1	sense	ATGATGGGAAAGGAGAACTG	TGG	6	27	20	0	0	32.1897	8.55547e-34	2.07673e-33	0	ACTR8.7	GAGAACGGAAAGGAGAAGGGNGG
chr5	138655054	138655073	20	*	138655070	138655070	1	sense	GAGAAGAGAAAGAAGAAAGA	GGG	5	9	6	0	0	11.4963	2.4401e-09	3.44325e-09	0.00497512	ACTR8.7	GAGAACGGAAAGGAGAAGGGNGG
chr5	139248269	139248288	20	*	139248285	139248285	1	sense	AAGGAGGGAAAGGAGAAGGG	GAG	3	23	11	0	0	27.5912	8.55791e-28	1.88428e-27	0	ACTR8.7	GAGAACGGAAAGGAGAAGGGNGG
chr5	139631085	139631104	20	*	139631087	139631087	1	antisense	GAGAAAGAAAAAGAGAAAGA	AGG	5	19	10	0	0	22.9926	4.56705e-22	9.12548e-22	0.00381679	ACTR8.7	GAGAACGGAAAGGAGAAGGGNGG
chr5	140183335	140183354	20	*	140183337	140183337	1	antisense	CAGAAGGGAAAGGAAAAGGG	AAG	3	21	5	3	1	6.32298	3.96725e-12	6.36806e-12	0	ACTR8.7	GAGAACGGAAAGGAGAAGGGNGG
chr5	141889293	141889312	20	*	141889295	141889295	1	antisense	GGAGAGGGAAGGGAGAAAGG	TGG	6	119	59	0	0	137.956	2.45134e-209	2.73088e-208	0	ACTR8.7	GAGAACGGAAAGGAGAAGGGNGG
chr5	142037944	142037963	20	*	142037960	142037960	1	sense	AGAGACAGAAAGTAGAAGGG	TGG	6	61	7	0	0	71.2772	3.27863e-92	1.49564e-91	0	ACTR8.7	GAGAACGGAAAGGAGAAGGGNGG	bulge
chr5	142247787	142247806	20	*	142247789	142247789	1	antisense	AGGAAAGGAAAGGAGAAGGT	AGG	4	106	88	0	0	123.011	9.18647e-182	8.40549e-181	0	ACTR8.7	GAGAACGGAAAGGAGAAGGGNGG
chr5	147823206	147823225	20	*	147823208	147823208	1	antisense	GGAGGGGGAAAGGAGAAGGA	GGG	6	7	3	0	0	9.19706	3.60258e-07	4.5516e-07	0.00754717	ACTR8.7	GAGAACGGAAAGGAGAAGGGNGG
chr5	148678433	148678452	20	*	148678435	148678435	1	antisense	GAGAAAGGAAAGGAGAGGGG	AGA	2	38	24	0	0	44.8357	1.98393e-51	6.03928e-51	0	ACTR8.7	GAGAACGGAAAGGAGAAGGGNGG
chr5	148680807	148680826	20	*	148680823	148680823	1	sense	GAGATAGGAATGGAGAAGGG	AAG	3	11	7	0	0	13.7956	1.17063e-11	1.80336e-11	0	ACTR8.7	GAGAACGGAAAGGAGAAGGGNGG
chr5	150097314	150097333	20	*	150097330	150097330	1	sense	GGGAAGGGGAAGGAGAAGGG	AGG	3	4	3	0	0	5.74816	0.000287175	0.000310341	0.00645161	ACTR8.7	GAGAACGGAAAGGAGAAGGGNGG
chr5	150241656	150241675	20	*	150241658	150241658	1	antisense	AGGAAGGGAGAGGAGAAGAG	AGG	5	16	6	0	0	19.5437	5.57353e-18	1.01584e-17	0.00350877	ACTR8.7	GAGAACGGAAAGGAGAAGGGNGG
chr5	151537426	151537445	20	*	151537442	151537442	1	sense	AGGAGAGGAAAGGAGAGGGG	AGG	5	46	45	0	0	54.0327	4.25846e-65	1.50396e-64	0.00714286	ACTR8.7	GAGAACGGAAAGGAGAAGGGNGG
chr5	154332063	154332082	20	*	154332065	154332065	1	antisense	GGAAACAGAAAGCAGAAGAG	AGG	5	11	4	0	0	13.7956	1.17063e-11	1.80336e-11	0.00566572	ACTR8.7	GAGAACGGAAAGGAGAAGGGNGG
chr5	154576906	154576925	20	*	154576908	154576908	1	antisense	GGAGGAGGAAAGGAGAGGAG	GGG	7	71	60	0	0	82.7735	3.59916e-111	1.92704e-110	0.00769231	ACTR8.7	GAGAACGGAAAGGAGAAGGGNGG
chr5	156551617	156551636	20	*	156551633	156551633	1	sense	GGGGGAGGAAAGGAAAAGGG	AGG	5	5	3	0	0	6.89779	3.5091e-05	3.9962e-05	0.00929368	ACTR8.7	GAGAACGGAAAGGAGAAGGGNGG
chr5	157544111	157544130	20	*	157544127	157544127	1	sense	GGGAACAGAAAGGCGAAGGA	AGG	4	10	6	0	0	12.646	1.75836e-10	2.6027e-10	0.00177936	ACTR8.7	GAGAACGGAAAGGAGAAGGGNGG
chr5	161881934	161881953	20	*	161881950	161881950	1	sense	GAGAAGGAGAAGGAGAAGGA	GGG	4	11	8	0	0	13.7956	1.17063e-11	1.80336e-11	0	ACTR8.7	GAGAACGGAAAGGAGAAGGGNGG
chr5	163667693	163667712	20	*	163667695	163667695	1	antisense	GAGAAGAGATGGGAGAAGGG	GAG	4	3	3	0	0	4.59853	0.002026	0.00209871	0.00536193	ACTR8.7	GAGAACGGAAAGGAGAAGGGNGG
chr5	163740444	163740463	20	*	163740446	163740446	1	antisense	AAGAAGGAAAGAAAGAAGGG	AGG	6	8	4	0	0	10.3467	3.10739e-08	4.1965e-08	0.0019685	ACTR8.7	GAGAACGGAAAGGAGAAGGGNGG
chr5	165254584	165254603	20	*	165254586	165254586	1	antisense	GGAGAGGGAAAGGAAAAGGG	GAG	5	48	43	1	0	28.166	6.30936e-54	1.99128e-53	0.00735294	ACTR8.7	GAGAACGGAAAGGAGAAGGGNGG
chr5	167189508	167189527	20	*	167189510	167189510	1	antisense	GAGAAAGGAAGGAAGAAAGG	GGG	4	31	25	0	0	36.7882	4.96982e-40	1.34635e-39	0	ACTR8.7	GAGAACGGAAAGGAGAAGGGNGG
chr5	167908594	167908613	20	*	167908596	167908596	1	antisense	GAGAGAGGAAAAGAGAGGGG	AGG	4	3	3	0	0	4.59853	0.002026	0.00209871	0.00536193	ACTR8.7	GAGAACGGAAAGGAGAAGGGNGG
chr5	167973985	167974004	20	*	167974001	167974001	1	sense	GAAGAAGGAAGGGAGAAAGG	GAG	5	7	6	0	0	9.19706	3.60258e-07	4.5516e-07	0.00643777	ACTR8.7	GAGAACGGAAAGGAGAAGGGNGG
chr5	168870433	168870452	20	*	168870435	168870435	1	antisense	AGGAAAGGAAAGGAGAAGGG	TTG	3	42	26	0	0	49.4342	3.47935e-58	1.12724e-57	0	ACTR8.7	GAGAACGGAAAGGAGAAGGGNGG
chr5	169272639	169272658	20	*	169272655	169272655	1	sense	GAGAAGAGAAACGAGAAGGG	AAG	3	38	19	0	0	44.8357	1.98393e-51	6.03928e-51	0	ACTR8.7	GAGAACGGAAAGGAGAAGGGNGG
chr5	172570761	172570780	20	*	172570777	172570777	1	sense	AAGAATGGAAGGAAGAAGGG	AGG	4	33	12	0	0	39.0875	3.15532e-43	8.89709e-43	0	ACTR8.7	GAGAACGGAAAGGAGAAGGGNGG
chr5	174271061	174271080	20	*	174271077	174271077	1	sense	AGGAATGGAAAATAGAAGGG	TGG	5	8	7	0	0	10.3467	3.10739e-08	4.1965e-08	0.00470588	ACTR8.7	GAGAACGGAAAGGAGAAGGGNGG
chr5	174312714	174312733	20	*	174312716	174312716	1	antisense	GAGAATGGAAAAGAGAAAGA	AGG	4	221	148	1	0	127.609	0	0	0	ACTR8.7	GAGAACGGAAAGGAGAAGGGNGG
chr5	174550736	174550755	20	*	174550738	174550738	1	antisense	GAGAGGACAAAGGAGAACAG	TAG	6	41	35	0	0	48.2845	1.76078e-56	5.64124e-56	0	ACTR8.7	GAGAACGGAAAGGAGAAGGGNGG
chr5	174735328	174735347	20	*	174735330	174735330	1	antisense	GAGAATGGAAAAGAGAAGAG	AAG	3	81	46	0	0	94.2698	1.00971e-130	6.31071e-130	0	ACTR8.7	GAGAACGGAAAGGAGAAGGGNGG
chr5	175588852	175588871	20	*	175588868	175588868	1	sense	GAAGAAGGAAAGGAGAAAGG	AAG	4	105	69	0	0	121.861	1.14068e-179	1.03476e-178	0	ACTR8.7	GAGAACGGAAAGGAGAAGGGNGG
chr5	176491575	176491594	20	*	176491591	176491591	1	sense	GAAAACAGAAAGGAGAAGGA	GGG	3	116	91	0	0	134.507	6.43693e-203	6.92788e-202	0	ACTR8.7	GAGAACGGAAAGGAGAAGGGNGG
chr5	177436874	177436893	20	*	177436876	177436876	1	antisense	GAGAAGAGAAAAGAGAAGAG	AAG	4	13	5	0	0	16.0948	4.1835e-14	6.96155e-14	0	ACTR8.7	GAGAACGGAAAGGAGAAGGGNGG
chr6	3360069	3360088	20	*	3360085	3360085	1	sense	AGAAACAGAAAGTAGAAGGG	TGG	5	13	8	0	0	16.0948	4.1835e-14	6.96155e-14	0.00310559	ACTR8.7	GAGAACGGAAAGGAGAAGGGNGG
chr6	3385042	3385061	20	*	3385058	3385058	1	sense	AGAGACAGAAAGGAGAACGG	CGG	6	84	70	1	0	48.8594	3.5431e-111	1.92296e-110	0	ACTR8.7	GAGAACGGAAAGGAGAAGGGNGG
chr6	3642609	3642628	20	*	3642625	3642625	1	sense	AGAGATGGAAAGTAGAAGGG	GGG	6	215	87	1	1	124.16	0	0	0	ACTR8.7	GAGAACGGAAAGGAGAAGGGNGG	bulge
chr6	4961385	4961404	20	*	4961401	4961401	1	sense	GAGAAGGAGAAGGAGGAGGA	GAG	5	22	5	0	0	26.4415	2.46301e-26	5.28026e-26	0.00409836	ACTR8.7	GAGAACGGAAAGGAGAAGGGNGG
chr6	5439841	5439860	20	*	5439843	5439843	1	antisense	AAGAAAGGAACGGAGAAGGA	AGG	4	25	9	0	0	29.8904	9.20117e-31	2.12463e-30	0	ACTR8.7	GAGAACGGAAAGGAGAAGGGNGG
chr6	5712189	5712208	20	*	5712191	5712191	1	antisense	GAGGATGGAAAGGAGAAGGA	GGT	3	35	26	1	0	20.6934	1.05554e-35	2.70924e-35	0	ACTR8.7	GAGAACGGAAAGGAGAAGGGNGG
chr6	9080640	9080659	20	*	9080656	9080656	1	sense	GAGAAGAGAAAGGGGAAAGG	AGG	4	33	17	0	0	39.0875	3.15532e-43	8.89709e-43	0	ACTR8.7	GAGAACGGAAAGGAGAAGGGNGG
chr6	10511726	10511745	20	*	10511742	10511742	1	sense	GGGAAGGGAAAGGAGCAGGG	GGG	3	24	17	0	0	28.7408	2.85944e-29	6.44795e-29	0	ACTR8.7	GAGAACGGAAAGGAGAAGGGNGG
chr6	11727900	11727919	20	*	11727916	11727916	1	sense	GAGAGGGGAAAGAAGAAGGA	AGG	4	35	34	0	0	41.3868	1.79001e-46	5.18074e-46	0	ACTR8.7	GAGAACGGAAAGGAGAAGGGNGG
chr6	12660744	12660763	20	*	12660760	12660760	1	sense	TAGATGCCACAGGAGAGGGG	AGG	7	78	52	0	0	90.8209	8.46106e-125	5.04012e-124	0.00900901	ACTR8.7	GAGAACGGAAAGGAGAAGGGNGG
chr6	12921704	12921723	20	*	12921720	12921720	1	sense	GGAGAAGGAATGAAGAAGGG	AAG	6	7	6	0	0	9.19706	3.60258e-07	4.5516e-07	0.00754717	ACTR8.7	GAGAACGGAAAGGAGAAGGGNGG	bulge
chr6	14720727	14720746	20	*	14720743	14720743	1	sense	GAGAAAGAAAAAGAAAAGGG	AGG	4	122	44	0	0	141.405	8.66879e-216	1.02699e-214	0	ACTR8.7	GAGAACGGAAAGGAGAAGGGNGG
chr6	14874993	14875012	20	*	14875009	14875009	1	sense	AGAAAACCAAAGGAGAAGGG	AGG	6	6	3	0	0	8.04742	3.76622e-06	4.53117e-06	0.00897666	ACTR8.7	GAGAACGGAAAGGAGAAGGGNGG
chr6	15130360	15130379	20	*	15130376	15130376	1	sense	GGTGAAGGAAAGGAGAAGTT	GAG	6	52	18	0	0	60.9305	9.89987e-76	3.92901e-75	0	ACTR8.7	GAGAACGGAAAGGAGAAGGGNGG
chr6	16993756	16993775	20	*	16993758	16993758	1	antisense	AAGAAAGGAAATAAGAAGGG	AAG	4	5	5	0	0	6.89779	3.5091e-05	3.9962e-05	0.00430416	ACTR8.7	GAGAACGGAAAGGAGAAGGGNGG
chr6	17303608	17303627	20	*	17303624	17303624	1	sense	GGAAAAGGGAAGGAGAAGGG	AAG	4	134	47	0	0	155.2	6.69045e-242	9.74413e-241	0	ACTR8.7	GAGAACGGAAAGGAGAAGGGNGG
chr6	17993745	17993764	20	*	17993761	17993761	1	sense	ACAGAAGGAAAGGAGAAGGT	GGC	6	112	58	1	0	64.9542	1.81649e-160	1.46752e-159	0	ACTR8.7	GAGAACGGAAAGGAGAAGGGNGG	bulge
chr6	20756286	20756305	20	*	20756288	20756288	1	antisense	GAGAAAGGGAAGGAGAAGAA	AGG	4	27	6	0	0	32.1897	8.55547e-34	2.07673e-33	0	ACTR8.7	GAGAACGGAAAGGAGAAGGGNGG
chr6	22742788	22742807	20	*	22742790	22742790	1	antisense	CAAGAAGGAAAGGAGAAGGA	AGG	5	204	112	1	0	117.837	0	0	0	ACTR8.7	GAGAACGGAAAGGAGAAGGGNGG
chr6	24828767	24828786	20	*	24828783	24828783	1	sense	GAGAGAGGAAAAGAGAAGGA	AGG	4	79	11	0	0	91.9706	9.08493e-127	5.51523e-126	0	ACTR8.7	GAGAACGGAAAGGAGAAGGGNGG
chr6	26147869	26147888	20	*	26147885	26147885	1	sense	GAGAGGGGAAGGGAGAAGAG	GGG	4	14	4	0	0	17.2445	2.26678e-15	3.8966e-15	0	ACTR8.7	GAGAACGGAAAGGAGAAGGGNGG
chr6	27500273	27500292	20	*	27500289	27500289	1	sense	AAGAAAAGAAAAGAGAAGGA	GGG	5	160	79	0	0	185.091	5.29642e-300	1.20979e-298	0	ACTR8.7	GAGAACGGAAAGGAGAAGGGNGG
chr6	29609404	29609423	20	*	29609420	29609420	1	sense	GGGAAGGGAAAAGAGAAGGG	AAG	3	284	175	0	0	327.645	0	0	0	ACTR8.7	GAGAACGGAAAGGAGAAGGGNGG
chr6	30073139	30073158	20	*	30073141	30073141	1	antisense	AGGTAAGGAAAGAAGAAGGG	AGG	5	11	8	1	0	6.89779	4.29904e-08	5.76656e-08	0.00566572	ACTR8.7	GAGAACGGAAAGGAGAAGGGNGG
chr6	30103797	30103816	20	*	30103813	30103813	1	sense	GGAGAAGGAAAGGAGAAAAG	AGG	6	234	137	2	0	90.0545	0	0	0	ACTR8.7	GAGAACGGAAAGGAGAAGGGNGG
chr6	30908223	30908242	20	*	30908225	30908225	1	antisense	GAGAATTCAGAAGAGAAGGG	AGG	5	11	4	0	0	13.7956	1.17063e-11	1.80336e-11	0.00566572	ACTR8.7	GAGAACGGAAAGGAGAAGGGNGG
chr6	31498768	31498787	20	*	31498770	31498770	1	antisense	GAGGACTGAAAGGAGACAGG	AGG	4	40	38	0	0	47.1349	8.70836e-55	2.75663e-54	0	ACTR8.7	GAGAACGGAAAGGAGAAGGGNGG
chr6	31697656	31697675	20	*	31697658	31697658	1	antisense	CAGAAAGGAAAGCAGAAAGG	AGG	4	10	5	0	0	12.646	1.75836e-10	2.6027e-10	0.00177936	ACTR8.7	GAGAACGGAAAGGAGAAGGGNGG
chr6	33029130	33029149	20	*	33029132	33029132	1	antisense	AGAGACAGAAAGGAGAGGGG	AGG	6	153	153	1	0	88.5217	6.94839e-238	9.84872e-237	0	ACTR8.7	GAGAACGGAAAGGAGAAGGGNGG
chr6	33185103	33185122	20	*	33185119	33185119	1	sense	GAGAAAGGTTAGCAGAAGGG	AGG	4	22	6	2	0	8.81385	1.31564e-15	2.31421e-15	0	ACTR8.7	GAGAACGGAAAGGAGAAGGGNGG
chr6	34611066	34611085	20	*	34611068	34611068	1	antisense	AAGAAAGGAAAGGAGAGGGA	AGG	4	6	3	0	0	8.04742	3.76622e-06	4.53117e-06	0.00447094	ACTR8.7	GAGAACGGAAAGGAGAAGGGNGG
chr6	34974417	34974436	20	*	34974419	34974419	1	antisense	AAGAAAGGAAAGGGGAAGGG	AAG	3	8	7	0	0	10.3467	3.10739e-08	4.1965e-08	0	ACTR8.7	GAGAACGGAAAGGAGAAGGGNGG
chr6	36142392	36142411	20	*	36142394	36142394	1	antisense	GAGAATGGAGAGGAGAATGG	AGG	3	206	140	0	0	237.974	0	0	0	ACTR8.7	GAGAACGGAAAGGAGAAGGGNGG
chr6	36410517	36410536	20	*	36410533	36410533	1	sense	AGAAAGAGAAGGGAGAAGGG	AGG	6	11	5	0	0	13.7956	1.17063e-11	1.80336e-11	0.00232558	ACTR8.7	GAGAACGGAAAGGAGAAGGGNGG
chr6	36837417	36837436	20	*	36837419	36837419	1	antisense	TGGAGAGGAAAGGAGATGGA	GGG	6	47	29	0	0	55.1823	7.55683e-67	2.72647e-66	0	ACTR8.7	GAGAACGGAAAGGAGAAGGGNGG
chr6	36868018	36868037	20	*	36868034	36868034	1	sense	AAGGACAGAAAGGAGGAGGG	GAG	4	6	5	2	0	2.68247	0.00544748	0.00558467	0.00447094	ACTR8.7	GAGAACGGAAAGGAGAAGGGNGG
[truncated: 82,105 more rows]

## Sheet: fig_1_h
ontarget	offtarget	sgRNA	specificity	log2specificity	ot_called	guide	shannon
95	233	ACTL6A.5	0.289634	-1.2854	7	TTGCTAATGGTCGTTCTACT	1.28767
21	170	ACTL6A.6	0.109948	-2.95842	9	ATAATACAACAGTGGAACGG	1.27504
82	3185	ACTL6A.7	0.0250995	-5.26249	96	ATGGTGGTAGAAAGAGATGA	1.05492
168	499	ACTR5.5	0.251874	-1.5649	9	CGGGCCACTGCCGGTACCGC	1.18728
213	572	ACTR5.6	0.271338	-1.42092	29	GCAGCCTGGAGCCACTGCGC	1.24878
213	923	ACTR5.7	0.1875	-2.11028	15	GAGCGCAGCATCCAGCGCAG	1.23124
204	62	ACTR6.2	0.766917	1.7022	3	GGAGCTTACAACGCCAAAAT	1.31955
78	9	ACTR6.5	0.896552	2.98185	2	TTTGACCGGAACTGACAATT	1.36616
3	77	ACTR6.6	0.0375	-4.2854	8	GGATTACCTTTTGAAAAGGG	1.31383
152	210	ACTR6.7	0.41989	-0.463711	9	AAGAACATTGTCTTGACAGG	1.34515
0	459	ACTR8.5	0	-8.84549	22	GGGTGATACGGAGAACGGAA	1.18728
114	126	ACTR8.6	0.475	-0.143195	14	GTACAGCTCCATCCTAGTGG	1.37623
78	63621	ACTR8.7	0.00122451	-9.65346	2321	GAGAACGGAAAGGAGAAGGG	0.855689
240	1918	ALKBH1.5	0.111214	-2.99325	30	TTTCCGAAAGGCGTCCTCCC	1.31955
176	14417	ALKBH1.6	0.0120606	-6.34798	419	CGAGATGGGGAAGATGGCAG	1.16828
480	1006	ALKBH1.7	0.323015	-1.06595	19	GAGCAGAATGCATATAGAGC	1.29684
242	99	APTX.5	0.709677	1.28096	5	GAATGGCGTGGTAGCCCAAT	1.35779
149	11	APTX.6	0.93125	3.64386	2	GAAGCAGTTGTGATTGGGCG	1.25805
296	4419	APTX.7	0.0627784	-3.89551	114	GAGGAAGAGGCAAAGAACCC	1.04865
302	13	ARID1A.5	0.95873	4.43582	4	TTCTTCAGCTCCGAGGGCGG	1.30546
350	29655	ARID1A.6	0.0116647	-6.40071	798	GAGGCGCTGGAGGAGGGAGG	0.981942
164	19848	ARID1A.7	0.00819508	-6.91046	452	GATGCCAGGCAGGTGAGGGG	1.16552
32	13	ARID1B.5	0.711111	1.23704	3	GCCGCCGCTCTTGGCGCTGT	1.08053
59	12543	ARID1B.6	0.0046818	-7.70782	320	GGAGGAGGAGGACAGCGCGG	0.937637
147	125	ARID1B.7	0.540441	0.232173	6	CCGGTGCTGAAGACTTCCGG	1.33509
67	265	ARID2.5	0.201807	-1.96782	7	GGAAGGCGCCTCCGGACGAG	1.19219
132	143	ARID2.6	0.48	-0.114643	11	GCAGTCTCCATTACACACAG	1.33509
404	791	ARID2.7	0.338075	-0.967579	34	GGAGCCACAAACACCAGCAA	1.04865
66	1488	ARID3A.1	0.042471	-4.47404	23	GGGCTCTCTGTCCTCGTCGG	1.09607
223	222	ARID3A.2	0.501124	0.00645502	10	ATCCTCAGAGCCGCCGGGGC	1.24878
5	59	ARID3A.5	0.078125	-3.32193	6	CCGCTGCATCCGGGCACTCT	1.25805
463	2262	ARID3A.6	0.169908	-2.28604	39	CAGGAAGCCCAAATGGGAGG	1.20563
18	3415	ARID3A.7	0.00524323	-7.49016	99	GGAGATGGAGGAAGACCTCG	1.23535
58	224	ARID3B.1	0.205674	-1.93114	10	CCACAGCAGGACAGCCGAAC	1.08053
0	168	ARID3B.2	0	-7.40088	4	AATTGATGGCAACCGCAGGG	1.33509
67	0	ARID3B.5	1	6.08746	1	CTTCGTCTTTATGCAGAAGA	1.35779
72	861	ARID3B.6	0.0771704	-3.56172	14	AAGATCAGGATCAACGGCAG	1.27985
0	3574	ARID3B.7	0	-11.8037	85	GCTGTGGCGGAAAGGAGAGT	1.20797
56	354	ARID4A.5	0.136585	-2.63879	10	TCGGTACTTGGCACTGACAT	1.37623
41	259	ARID4A.6	0.136667	-2.63005	5	GTGTGGTGTCTGCAACGGAG	1.27504
66	56527	ARID4A.7	0.00116622	-9.72059	1976	TGATGAAGAGAAGGAAAAGG	0.943348
28	155	ARID4B.5	0.153005	-2.42742	16	GAATCTTGATGGTGCATATC	1.34515
238	143	ARID4B.6	0.624672	0.730942	9	ACTGGCTCCAAACCAAGAAG	1.27985
22	1885	ARID4B.7	0.0115364	-6.35755	67	AGAGTGAAAGATGCTCAGGG	1.24878
49	378	ARID5A.1	0.114754	-2.9222	14	GTCTAGGGCGTCACCCTCCG	1.27985
77	203	ARID5A.5	0.275	-1.38702	9	AACAGGAAGCAGTCCACGGA	1.22407
759	567	ARID5A.6	0.572398	0.420108	17	GTGGAAGATCTACAAAGCAG	1.29684
329	8064	ARID5A.7	0.0391993	-4.61114	216	AAGATGGCTAAGGAGAACAG	1.18728
81	73	ARID5B.1	0.525974	0.148099	3	GCTGGATAAAAGTTGCCGGC	1.35779
5	0	ARID5B.3	1	2.58496	1	CTTTGTAAGATGTACGCCAA	1.36616
42	44	ARID5B.5	0.488372	-0.0655883	6	AAAGGATCCGATTTGCATAG	1.34515
19	64	ARID5B.6	0.228916	-1.70044	7	GATTCCAACAACAATTCCGA	1.27985
242	59	ARID5B.7	0.803987	2.01792	3	GAATGACCGTACCTTGGCAA	1.37623
389	1174	ARRB1.6	0.24888	-1.59111	45	GCAGCCGGGGCCCGAAGACA	1.08053
246	2047	ARRB1.7	0.107283	-3.05163	66	AAGCTGGTGGTGTCTCGGGG	1.20797
19	262	ASF1A.5	0.0676157	-3.71699	5	AAGGTGATCTCGAACTGGAA	1.33509
25	481	ASF1A.6	0.0494071	-4.21245	24	GAAAAGTCTGGTTTTACTGG	1.30546
407	3877	ASF1A.7	0.0950047	-3.24867	69	AACGGGTTGTAGAAAGGAGA	1.16739
27	43	ASF1B.5	0.385714	-0.652077	5	CAAGGTGTCGGTGCTGAACG	1.33218
73	2655	ASF1B.6	0.0267595	-5.16559	78	GAGGACCACAGTCACACCCA	1.20563
119	664	ASF1B.7	0.15198	-2.47032	21	GAGAAATCTGGCTTCATGGG	1.34515
96	399	ASH1L.5	0.193939	-2.04394	10	AGGAAGAGGACCTTCGCAAA	1.27985
154	971	ASH1L.6	0.136889	-2.64869	38	GGAGCCACTGACAGTACAGG	1.30546
69	282	ASH1L.7	0.196581	-2.01538	20	GATAGGACTGACGGACCGGG	1.25805
86	377	ATAD2.5	0.185745	-2.1193	5	TCAGTCTGGAGCACATCGGC	1.36616
108	294	ATAD2.6	0.268657	-1.43639	8	GCATTGGATCAACATCGGCA	1.37623
33	330	ATAD2.7	0.0909091	-3.28322	18	AGAGTCTTTCCAGTTCCAGG	1.37623
108	39	ATAD2B.5	0.734694	1.44626	4	GGCCTCATCCAGAGTGACGC	1.33509
131	16	ATAD2B.6	0.891156	2.95693	4	TAACATCTTCAGCAAACCGG	1.33509
81	4278	ATAD2B.7	0.0185822	-5.70551	97	GGGTTCGGAGAAAATCAAGG	1.24878
97	804	ATF2.5	0.107658	-3.03814	16	GCAAGAGGGGATAAATCTAG	1.24878
38	187	ATF2.6	0.168889	-2.26919	8	ACAGTACTTGAGGTTGGTGA	1.30546
35	514	ATF2.7	0.0637523	-3.8385	10	GGACGAACAATAGCTGATGT	1.33509
20	133	ATM.5	0.130719	-2.67377	5	ATTTATATCCATCATCCGAA	1.23124
106	6050	ATM.6	0.017219	-5.82149	140	GGGTACCAGAGACAGTGGGA	1.23535
0	2730	ATM.7	0	-11.4152	95	ACATGCGATGGAAAATGAGG	1.24878
38	0	ATRX.5	1	5.2854	1	CTGCACTGCTTGTGGACAAC	1.37623
64	527	ATRX.6	0.108291	-3.02203	8	GCAGTGACCAAGTCCAACAA	1.27985
178	302	ATRX.7	0.370833	-0.759358	9	TCAGTTGATCATCAAGGGGA	1.35353
73	26	AURKA.5	0.737374	1.45457	4	TTTGAAATTGGTCGCCCTCT	1.31955
185	1242	AURKA.6	0.129643	-2.74045	17	TTACCAGGTGCCGATGGCAG	1.35779
0	1345	AURKA.7	0	-10.3945	35	TCAGCTGGAGAAAGCCGGAG	1.27985
197	16	AURKB.5	0.924883	3.54189	4	AATCTGCTCTTAGGGCTCAA	1.37623
225	1599	AURKB.6	0.123355	-2.82368	59	AAGGTGATGGAGAATAGCAG	1.16739
204	299	AURKB.7	0.405567	-0.549339	9	GCTCCTTGTAGAGCTCCCCG	1.28992
0	11	BANP.5	0	-3.58496	3	CACGTCTGGGTTGCCCCGAG	1.28702
78	911	BANP.6	0.0788675	-3.52911	42	GAAGACAGCCACCACGAGGA	1.0889
0	426	BANP.7	0	-8.73809	11	GGGACACCTCCACATCGCCC	1.22061
523	466	BAP1.1	0.528817	0.166144	17	CTTCCACGAGCAGGGTGAAG	1.34515
218	11	BAP1.2	0.951965	4.18982	3	GGATCGAAGAGCGCCGGTCC	1.27985
17	16	BAP1.5	0.515152	0.0824622	4	AGAGCGCCGGTCCCGGCGAA	1.20563
473	421	BAP1.6	0.529083	0.167644	20	AGTGGACAGACAAGGCCCGG	1.22407
318	376	BAP1.7	0.458213	-0.241008	20	GAACCGTCAGACAGTACTAG	1.34515
389	130	BAZ1A.5	0.749518	1.57391	9	CAGTAGAAAACTTCCTCGTC	1.35353
244	10060	BAZ1A.6	0.0236801	-5.35985	145	GAATGAAGACGTAGAAGAGA	1.09406
236	4685	BAZ1A.7	0.0479577	-4.3054	206	GATGTGGAAGACAGTATGGG	1.19219
65	314	BAZ1B.5	0.171504	-2.25481	8	CTCAGGAGGCCTTCCGCACC	1.27504
245	3265	BAZ1B.6	0.0698006	-3.73079	43	GATGTTCAGGAGGAAAGCGA	1.24878
223	2411	BAZ1B.7	0.0846621	-3.42866	76	GAAAATGGTAGAGGAAGCAA	1.09406
245	51	BAZ2A.5	0.827703	2.24207	4	GGTATTGTCCCCCCGAGAAC	1.35779
307	1459	BAZ2A.6	0.173839	-2.24497	36	AGGGCAGCCACCGATGGCAG	1.22407
22	366	BAZ2A.7	0.056701	-3.99607	19	GCTTCATCCTCTTCCCACAG	1.23535
7	162	BAZ2B.1	0.0414201	-4.34873	15	GCTAAGTGAAGCAACTCCAG	1.34515
197	69	BAZ2B.2	0.740602	1.50007	7	TAGTTGGGGATGTGCGGCTA	1.23535
54	1092	BAZ2B.5	0.0471204	-4.31272	27	AGACTGGGTGGCTGACCATT	1.35779
12	819	BAZ2B.6	0.0144404	-5.97904	41	GAAACTACTGAAGCCACAGA	1.25805
18	51	BAZ2B.7	0.26087	-1.45251	6	GGTGGAATTCCCAGTAATGG	1.34515
75	372	BCOR.5	0.167785	-2.2951	17	CTTCGCTCGCCCCACACATG	1.2376
58	219	BCOR.6	0.209386	-1.89872	13	GAATCCCTTGAACCACAACG	1.30401
70	691	BCOR.7	0.0919842	-3.28488	32	GACTGGGCTCAGAGAAAGGT	1.29684
7	324	BMI1.5	0.021148	-5.3443	16	GTATGAGGAGGAACCTTTAA	1.30546
277	246	BMI1.6	0.529637	0.170574	11	ACAAAGCACACACATCAGGT	1.23535
29	10	BMI1.7	0.74359	1.44746	2	GCAGCTCATCCTTCTGCTGA	1.33509
124	487	BPTF.5	0.202946	-1.96495	18	CCCACGTCCGGACCCATCGG	1.20797
422	10760	BPTF.6	0.0377392	-4.66901	223	GGATTCTGAGGACGACGAGG	1.27504
244	1957	BPTF.7	0.110859	-2.99853	49	GACTTGGGAAATTCAAGGGG	1.27985
148	102	BRCA1.2	0.592	0.532668	16	GGTTTCTGTAGCCCATACTT	1.31955
61	98	BRCA1.3	0.383648	-0.67516	8	GACGTCTGTCTACATTGAAT	1.35779
17	132	BRCA1.5	0.114094	-2.88536	4	TTCTGAAGATACCGTTAATA	1.30401
339	5785	BRCA1.6	0.055356	-4.08896	111	GAACTCTGAGGACAAAGCAG	1.27985
157	371	BRCA1.7	0.297348	-1.23538	9	GATAAAGCTCCAGCAGGAAA	1.25805
136	31	BRD1.5	0.814371	2.09803	5	TGACCTACGCTCAAGCTCAA	1.33509
86	546	BRD1.6	0.136076	-2.65245	34	GGGCTGCGCAAATATCCTGG	1.35779
17	3120	BRD1.7	0.00541919	-7.43787	64	GCAACAAGGAAAACAGCGAG	1.02965
0	1304	BRD2.5	0	-10.3498	52	CTCAGGTGGAGGAGTATACA	1.33509
167	3111	BRD2.6	0.0509457	-4.21131	49	TGTGTGTGACACAGAAGAGA	1.28702
194	1978	BRD2.7	0.0893186	-3.34323	52	GAGGAAATGACTGATGGGTG	1.19219
113	3	BRD3.5	0.974138	4.83289	2	TTCAATTTGATTGCGTCCAC	1.31955
273	433	BRD3.6	0.386686	-0.663519	20	GGGTTGGAGTCCCTGAGCGA	1.28767
144	2506	BRD3.7	0.0543396	-4.11184	75	GCAGTACATGCAGAATGTGG	1.33509
295	163	BRD4.5	0.644105	0.851901	15	CCTCTTGGGCTTGTTAGGGT	1.20563
57	60	BRD4.6	0.487179	-0.0727563	4	GAGCAGCTCAAGTGCTGCAG	1.34515
231	3153	BRD4.7	0.0682624	-3.76499	59	TGAGGGGTCTGGGTCTGCGG	1.10974
0	256	BRD7.5	0	-8.00562	8	CGAGCTGCCCGTGGAGAGTT	1.31955
230	7326	BRD7.6	0.0304394	-4.98726	153	TGACACAGCAAAAGAAATGG	1.20797
0	248	BRD7.7	0	-7.96	12	GAGACAGATCATGTTCGGAG	1.33509
114	93	BRD8.5	0.550725	0.290901	8	GTAGCCTCTTCCATAGTGGT	1.34515
183	802	BRD8.6	0.185787	-2.12569	15	GAACACAAGCTGCTAAGCAC	1.27985
10	538	BRD8.7	0.0182482	-5.61471	20	GCACTGGCCCCACAGAGCCA	1.20226
43	75	BRD9.5	0.364407	-0.788496	4	ATCGGCCAGTCCGAGCGTGC	1.30401
174	10115	BRD9.6	0.0169113	-5.85314	197	GAAGAAGCGGAAGCGAGAGA	0.948915
203	5810	BRD9.7	0.0337602	-4.83215	143	GAGCTACAGCAAGAAAGTGG	1.24878
73	153	BRDT.5	0.323009	-1.05733	6	GCTCCCTGTACCACGTTCAA	1.31955
100	569	BRDT.6	0.149477	-2.49661	22	ACAGATATCACAGAAACCAC	1.16828
45	903	BRDT.7	0.0474684	-4.29662	32	AACAAGGGTAGTATTGGCAG	1.28702
208	25	BRPF1.5	0.892704	3.00692	5	ACTCTTGTAGACCTTTCGGC	1.33509
149	1522	BRPF1.6	0.0891682	-3.34388	42	AGGGTGACTGCAGGCAACGG	1.25805
162	1719	BRPF1.7	0.0861244	-3.39946	83	GCAGTCACCCAGCCCCTCAG	1.22061
294	166	BRPF3.1	0.63913	0.820867	5	TGTCTACCTCGACAATCCGC	1.31955
3	375	BRPF3.3	0.00793651	-6.55459	5	TTCTGCCGGGACTTCCGACG	1.30546
61	47	BRPF3.5	0.564815	0.369234	8	AAGTCCCGGCAGAATGCCGA	1.31383
506	3638	BRPF3.6	0.122104	-2.84348	123	GAAGAGCAGGAAGCTCAAGG	1.16739
370	819	BRPF3.7	0.311186	-1.1442	36	GCAGATGGGAGTGCAAGCGC	1.25805
321	38	BRWD1.5	0.89415	3.04551	3	CCCGGTGCCTCTCATCGAGT	1.28992
11	101	BRWD1.6	0.0982143	-3.08746	8	GTTGCCGAAGAGATTGGACT	1.34515
86	701	BRWD1.7	0.109276	-3.01238	26	CAACAGGAGCTACGAGGAGT	1.28702
102	67	BRWD3.5	0.60355	0.599038	5	GATTCCGCGCCGCTTAGATT	1.35353
44	4814	BRWD3.6	0.00905723	-6.74147	152	GGCGTGGAGCAGAAGAGTGG	1.1359
14	1154	BRWD3.7	0.0119863	-6.26679	89	GTACCCCAGGAACACTCTGA	1.33509
69	0	BTAF1.5	1	6.12928	1	TCCATAGAACTTTCGGAAGT	1.36616
186	752	BTAF1.6	0.198294	-2.00961	25	GACCCACCTGGAGACCGCCA	1.20226
57	618	BTAF1.7	0.0844444	-3.41581	40	GTGAAGTGGATCCTAAAGAG	1.28702
12	246	C14ORF169.5	0.0465116	-4.24793	14	TTCGGCCGCCCGCGCCTCAA	1.20797
173	571	C14ORF169.6	0.232527	-1.71693	20	AGTGCAGGGCCGTTGAGGCG	1.2376
91	473	C14ORF169.7	0.161348	-2.36518	14	TAGCGCGTCCCCCAGGTCGT	1.27985
372	56	CALCOCO1.5	0.869159	2.71014	8	GACATTCCACCTTGGTGTTG	1.34515
447	6983	CALCOCO1.6	0.0601615	-3.96248	231	TGAACTGGTGACCCTGGAGG	1.33218
277	536	CALCOCO1.7	0.340713	-0.949837	29	GATGCAGCTGAAGCTACAGC	1.35353
297	349	CAMTA2.5	0.459752	-0.232043	7	TCACCTTCTTGCGATTGTAG	1.31955
311	537	CAMTA2.6	0.366745	-0.78606	33	AGTAAGCCCAGACTTCCCCG	1.31955
117	1442	CAMTA2.7	0.0750481	-3.61221	43	GCAGGGTGGCCGAAGTCCGG	1.20797
0	51	CARM1.2	0	-5.70044	1	GAACACCGACACGGTAGCGC	1.23961
86	294	CARM1.6	0.226316	-1.76163	13	AGCCGGATCTAAGATGGCAG	1.33509
169	206	CARM1.7	0.450667	-0.284096	5	AACATCCTGAAAACCTGCCG	1.30401
3	148	CBX1.1	0.0198675	-5.21917	5	CTCGACCGTCGAGTGGTAAA	1.37623
0	48	CBX1.4	0	-5.61471	9	GTGGCATTCCTACCCCTCGG	1.28992
53	33	CBX1.5	0.616279	0.667425	8	TTTTGTCATCATCCTCCGAG	1.29684
205	200	CBX1.6	0.506173	0.0354488	13	GTTTCAGTGAGGACAACACA	1.35779
284	825	CBX1.7	0.256087	-1.53518	24	TTACAGTCAGAAAAGCCACG	1.31955
41	101	CBX2.1	0.288732	-1.28011	9	CTTGCTCAGGATGCACTCGG	1.35353
102	171	CBX2.3	0.373626	-0.739764	6	ACCAGCCGCGCCACTTGACC	1.22061
28	861	CBX2.5	0.0314961	-4.89356	23	GAGTACCTGGTCAAGTGGCG	1.33218
82	617	CBX2.6	0.11731	-2.89642	38	GAGGTGCAGAACCGGAAGAG	1.16112
116	1354	CBX2.7	0.0789116	-3.53371	41	ATGGAGGAGCTGAGCAGCGT	1.27504
39	6	CBX3.2	0.866667	2.51457	3	AGACTTGGTGCTGGCGAAAG	1.31955
129	65	CBX3.5	0.664948	0.977974	6	GGCCTCCAACAAAACTACAT	1.24878
30	254	CBX3.6	0.105634	-3.04016	28	ACACAGTGCTGACAATACTT	1.34515
37	641	CBX3.7	0.0545723	-4.0785	43	AGACCTCTGGCAAATCCTCT	1.34515
32	23	CBX4.5	0.581818	0.459432	4	GCCGAAGCCCAAACCGCTAG	1.22407
132	2612	CBX4.6	0.048105	-4.29621	117	GGAACGGCAGGAGCAGCTGA	1.19219
153	717	CBX4.7	0.175862	-2.22105	26	GAGTATCTGGTGAAATGGAG	1.22407
9	142	CBX5.1	0.0596026	-3.83794	5	CTAGACAGGCGCGTGGTTAA	1.35779
13	237	CBX5.3	0.052	-4.08746	11	AGAACTGTCAGCTGTCCGCT	1.37623
13	194	CBX5.5	0.0628019	-3.79998	11	GCGCGTGGTTAAGGGACAAG	1.27504
189	63	CBX5.6	0.75	1.56986	5	GCAGAGCAATGATATCGCTC	1.37623
5	5760	CBX5.7	0.000867303	-9.90714	191	GGATGAGGAGGAGTATGTTG	1.03972
154	0	CBX6.1	1	7.27612	1	TCGGATCCGCCGTTTGATGA	1.35353
66	126	CBX6.5	0.34375	-0.922595	6	AGTGGGCGAGCGGGTCTTCG	1.22061
43	3653	CBX6.6	0.0116342	-6.37583	101	ACCTGGTGAAATGGAAGGGG	1.23535
30	595	CBX6.7	0.048	-4.26497	23	GTACAGCACTTGGGAGCCCG	1.33509
16	189	CBX7.1	0.0780488	-3.48239	3	GGCGAACACCTGCTCGCCGA	1.27985
36	131	CBX7.4	0.215569	-1.83494	7	GCATCCGGAAGAAGCGCGTG	1.28992
26	72	CBX7.5	0.265306	-1.43494	5	TGTTCGCCGTGGAGAGCATC	1.34515
0	64	CBX7.6	0	-6.02237	3	CGGCGAGCAGGTGTTCGCCG	1.23535
244	1494	CBX7.7	0.140391	-2.60929	47	GGAGGAGAGAGACCGAGCAT	1.16112
254	39	CBX8.5	0.866894	2.67243	5	GCGCCGCTTCAGGAGGGCTT	1.27985
352	286	CBX8.6	0.551724	0.298617	26	GTACAGCACATGGGAACCGG	1.30546
373	1068	CBX8.7	0.258848	-1.51515	40	ACTGCCAACCTACTTTGAGG	1.37623
97	404	CDYL.5	0.193613	-2.04707	15	ACAGCACCTCGTGAACTGTG	1.37623
445	3514	CDYL.6	0.112402	-2.97841	116	GCAGGGTCAGGAGGACACAG	1.19219
327	193	CDYL.7	0.628846	0.757639	7	GACGTTCACTCAGGAAGTGA	1.36616
143	180	CDYL2.5	0.442724	-0.329921	10	TTATCCGATGGAAAGGCTAC	1.37623
186	199	CDYL2.6	0.483117	-0.0969617	15	GAAGCGAATTAACCCTCCCC	1.29684
235	1977	CDYL2.7	0.106239	-3.06718	60	GCCCAGGAGGCCTGCAGCAG	1.20563
14	333	CECR2.5	0.0403458	-4.47681	13	GGTCCTCTCGCGAAAACTCT	1.35779
163	347	CECR2.6	0.319608	-1.08539	9	GCGATCATGTTGCAGATCTC	1.37623
13	57	CECR2.7	0.185714	-2.05063	7	AGCCACCAAGTACCTTGGCC	1.31955
423	614	CENPA.5	0.407907	-0.536522	25	AGAGCACACACCTCTTGATA	1.33509
357	1158	CENPA.6	0.235644	-1.69485	62	GCGGCCGGTTACCTAAGGAG	1.31955
121	2573	CENPA.7	0.0449146	-4.39906	64	GAAAGCCCGAGGCCCCGAGG	1.08053
150	126	CENPE.5	0.543478	0.24972	14	TGTATGGCAGAATCGATGAT	1.31383
360	741	CENPE.6	0.326975	-1.03942	23	TCAGCCTGATAGGATGGCGG	1.33218
7	2129	CENPE.7	0.00327715	-8.05664	109	GATGGCGGAGGAAGGAGCCG	1.10974
15	17	CENPF.1	0.46875	-0.169925	2	GTTTCAGCTTGACAGTCTCG	1.34515
330	188	CENPF.4	0.637066	0.808445	6	CTGCAGACTGCGCAGCTTGT	1.35353
85	122	CENPF.5	0.410628	-0.51625	3	GGCAGAGGTTAAAGCCTTGC	1.35779
203	640	CENPF.6	0.240807	-1.65176	12	GGAACAACTGGACCTAGCAA	1.28992
99	1258	CENPF.7	0.072955	-3.65421	43	GAAGGCAGAACAAAATGAGC	1.14212
114	189	CHAF1A.5	0.376238	-0.724366	5	CAGGCGCTTAAACGGCAGAC	1.31383
358	5640	CHAF1A.6	0.0596866	-3.9739	166	GAAGCTCCTGGACTATGAGG	1.35779
383	358	CHAF1A.7	0.516869	0.0971225	21	GCGGCTGACAGAGACTGCGC	1.27985
171	24	CHAF1B.5	0.876923	2.78241	5	CCTGACATTGGTGTCCACGC	1.34515
116	277	CHAF1B.6	0.295165	-1.24858	15	CAGAAGCACGGAATCCTCCG	1.30546
113	564	CHAF1B.7	0.166913	-2.30922	19	GGTGAATGATAACAAGGAGC	1.24878
36	93	CHD1.5	0.27907	-1.34514	2	GCAAAACCACCGAAAGTTGA	1.25805
20	1423	CHD1.6	0.01386	-6.08342	55	GCAGATGGTGACCCAAATGC	1.35353
32	689	CHD1.7	0.0443828	-4.38606	35	AGTTCTGGAAGCAGTAGTGA	1.30546
59	0	CHD1L.5	1	5.90689	1	GTCCCAGCTTCGAAAGTGTG	1.37623
195	441	CHD1L.6	0.306604	-1.17319	12	GGGAGAAAAGTAAAACCCGA	1.14212
269	646	CHD1L.7	0.293989	-1.26081	16	CTGGAGGTCAGCATCGGCAG	1.31955
99	167	CHD2.5	0.37218	-0.748461	11	AGCTATCCGTTCCTTCTTAG	1.29684
116	5454	CHD2.6	0.0208259	-5.543	134	TAAGGACAAAAGCCAAGAGG	1.14212
70	200	CHD2.7	0.259259	-1.5013	8	AAGCAGCCGAAGACTCAGCG	1.23961
43	12	CHD3.1	0.781818	1.75899	3	CGGCTGCTGCCGTCAGCATT	1.30546
326	47	CHD3.3	0.873995	2.76818	4	TTGCGTTTTCGGGGTTTTCC	1.02965
78	230	CHD3.5	0.253247	-1.54797	10	AATATGGAACCGGACCGGGT	1.33509
64	2951	CHD3.6	0.0212272	-5.50511	54	AGGAGAAGAAGACAAAGCGG	0.943348
104	82	CHD3.7	0.55914	0.339206	6	CCAGTGGCTGTGATAAACCG	1.37623
260	212	CHD4.5	0.550847	0.293196	9	TTAGGGATTTTAGGGTCCCG	1.30401
248	11274	CHD4.6	0.021524	-5.50084	352	GGAGGGGCCAGAGTTTGTGG	1.16552
187	1050	CHD4.7	0.151172	-2.48296	28	GAAGCACTCAATGCCCGAGG	1.31383
110	168	CHD5.5	0.395683	-0.606464	12	GAAGGCTCACGGGCTCCACA	1.30546
199	1017	CHD5.6	0.163651	-2.34767	47	CAAGATGCTGGACCTCCTGG	1.36616
81	1786	CHD5.7	0.0433851	-4.44577	80	GATGATGCTCACCCACCTGG	1.35779
341	262	CHD6.5	0.565506	0.378934	19	GCAGTATACAGGTCCTTCTG	1.37623
121	1205	CHD6.6	0.0912519	-3.30528	71	GGAGCAAGGACCAACCCCAG	1.09607
417	1541	CHD6.7	0.212972	-1.88323	49	CGAGGAGGAAAACTTAGCCA	1.27985
108	27	CHD7.5	0.8	1.96083	6	CAGCAAATGCCAATAGACCA	1.23535
167	1305	CHD7.6	0.113451	-2.95862	52	GAAGGAACCGAAAGAACCCA	1.03972
143	271	CHD7.7	0.345411	-0.917538	9	AGGGTACTGGAACAAGCCGA	1.28702
501	339	CHD8.5	0.596429	0.562153	27	ATGGTGGTTGTGGTACAATC	1.28702
276	231	CHD8.6	0.544379	0.255761	17	CAGTTCACCAAACTTCGCCG	1.31955
296	29	CHD8.7	0.910769	3.30743	6	GAGGTATGTTCTGCTCACCG	1.35353
572	114	CHD9.6	0.833819	2.3169	17	ATTAGATGCAAGAACTGCAG	1.31955
405	815	CHD9.7	0.331967	-1.00709	31	GAAGAAGACCCTCCTGAAGG	1.30546
155	49	CHMP1B.5	0.759804	1.64155	3	GAGTGCCAAAAAATGCGATA	1.27504
136	2369	CHMP1B.6	0.0542914	-4.11264	90	CATCCGCCAGAAGAACCAGG	1.23124
236	573	CHMP1B.7	0.291718	-1.27616	19	GGATATGCTGCTCCAGGAAA	1.36616
82	172	CHMP2A.1	0.322835	-1.05959	5	TCTTCCGGCGCCCGAACAAT	1.33218
78	3	CHMP2A.4	0.962963	4.30378	2	CTCCCGCATGGCACGGTTCA	1.31955
11	12	CHMP2A.5	0.478261	-0.115477	3	TCTCTAGTTTCTGTCGCTCG	1.19219
372	1974	CHMP2A.6	0.158568	-2.40461	76	GAAGGGTGTCACCAAGGCCA	1.30546
104	464	CHMP2A.7	0.183099	-2.14684	17	GCTACTGCGGCAGAACCAGA	1.31383
21	31	CHMP2B.3	0.403846	-0.540568	4	CCAAACAACTTGTGCATCTA	1.30546
23	65	CHMP2B.5	0.261364	-1.45943	9	AATGGCCAAGATTGGTAATA	1.28992
31	496	CHMP2B.6	0.0588235	-3.9571	24	GCAGGCAGTTAACAAGAAGA	1.23535
148	399	CHMP2B.7	0.270567	-1.42469	19	TGATGACGAAGAAGAAAGCC	1.23535
271	1068	CHMP4B.5	0.20239	-1.97458	27	CCTGGAGAAGAAAATCGAGC	1.27985
456	377	CHMP4B.6	0.547419	0.273808	14	GAATGCCAACACCAACACCG	1.16739
77	3348	CHMP4B.7	0.0224818	-5.42411	98	GTTTGGAGAAGAGTTTGACG	1.22407
267	1042	CHMP4C.5	0.203972	-1.96043	41	AATCCAGAGAGAAATCGCCC	1.27985
267	1042	CHMP4C.6	0.203972	-1.96043	41	AATCCAGAGAGAAATCGCCC	1.27985
222	2965	CHMP4C.7	0.069658	-3.7334	63	TGAGTTCCAGAGAGAAGCCC	1.35353
6	223	CHMP5.5	0.0262009	-5	14	TTCCATGTTGAATGACTGTT	1.28767
41	194	CHMP5.6	0.174468	-2.21501	4	GGTGTCCTTCAAAGACTGGA	1.37623
164	1279	CHMP5.7	0.113652	-2.95561	62	GATGAGAGAGGGTCCTGCAA	1.29684
18	36	CHMP6.5	0.333333	-0.961526	7	TGACGCGGCTCTGCTTCTTG	1.23961
324	779	CHMP6.6	0.293744	-1.26303	12	GCGGCCGAACAGGTTACCCA	1.30546
154	1926	CHMP6.7	0.0740385	-3.63602	55	GAAGAGGATCGCCCAGCAGC	1.23961
191	1902	CHRAC1.5	0.0912566	-3.3091	58	CGTGGTCGTGGGTAAAGACA	1.31955
252	654	CHRAC1.6	0.278146	-1.37236	27	GGTGTCCAGCATCAACCAGG	1.35353
143	204	CHRAC1.7	0.412104	-0.509555	15	GCCGTGTCTGTAGGAATAGG	1.31955
205	488	CITED1.5	0.295815	-1.24719	40	GGAGATCCCGAGGAACTAGT	1.33509
92	394	CITED1.6	0.1893	-2.08655	15	GGGTGGCACCTCACCTGCGA	1.30401
58	12	CITED1.7	0.828571	2.1822	4	CTGAAATGCCAACAACGTCG	1.33509
198	545	CITED2.1	0.266487	-1.45613	15	CGAGCACATACACTACGGCG	1.30546
34	12	CITED2.3	0.73913	1.42884	3	GCACGCCTTCAACGCCCTAA	1.27504
114	25	CITED2.5	0.820144	2.14505	4	CACGCCTTCAACGCCCTAAT	1.25805
102	2150	CITED2.6	0.0452931	-4.38429	80	GGGCCGGGGACTGTGAACGG	1.16552
7	0	CITED2.7	1	3	1	GGAGTTGTTAAACCTGGCCG	1.35779
19	3	CITED4.5	0.863636	2.32193	2	CGACCACCTGATGCTCGCCG	1.27504
149	690	CITED4.6	0.177592	-2.20372	17	TCAGCAGCTCACGGAGCCGG	1.28702
240	247	CITED4.7	0.492813	-0.041307	22	ACGGCGGCCTCTGCACCAGG	1.24878
8	268	CLOCK.5	0.0289855	-4.90154	8	TTCTGTTGTCACATGCTGCG	1.28992
39	75	CLOCK.6	0.342105	-0.925999	10	AACACCAACCAAGATCCCGA	1.10589
91	2854	CLOCK.7	0.0308998	-4.95571	96	GTTGGTGGAAGAAGATGACA	1.20563
132	177	CREB1.5	0.427184	-0.420451	6	AGCTGTACTAGAGTTACGGT	1.35353
58	503	CREB1.6	0.103387	-3.09464	9	TAACTGATTCCCAAAAGCGA	1.31955
85	276	CREB1.7	0.235457	-1.68748	17	GAAGGGAAATTCTTTCAAGG	1.30546
102	18	CREBBP.5	0.85	2.43857	5	GAAACCGGGCGAGCTGAGTT	1.31955
88	391	CREBBP.6	0.183716	-2.13898	13	GATGAGCTGATACCCAATGG	1.36616
201	14883	CREBBP.7	0.0133254	-6.20326	256	GCAGCCGTGGAAGCAGGAGG	1.16482
158	202	CTCF.5	0.438889	-0.352453	12	AACACTTGAATGGCTTCTCG	1.37623
56	196	CTCF.6	0.222222	-1.78916	17	GGGCTATGACTGTGTCACAG	1.35779
78	349	CTCF.7	0.18267	-2.14743	17	GAAACGAAGAAGAGTAAACG	1.07005
0	2132	DDX11.5	0	-11.0587	72	CAGGGGGCCGGGCATATCGC	1.23535
0	3307	DDX11.6	0	-11.6917	82	AAAGTCACGGAGCCAAGAGA	1.19219
0	181	DDX11.7	0	-7.50779	3	AATGAAGACGTGAAAAGCCT	1.27504
14	3	DDX17.5	0.823529	1.90689	2	GCCGCCTCTCTCGTCGGAGA	1.27985
98	243	DDX17.6	0.28739	-1.30138	14	GAGCAAAACACAGAGAATCG	1.16482
60	6	DDX17.7	0.909091	3.12338	3	GATTACACCCAGATCAACGT	1.33509
10	77	DDX5.5	0.114943	-2.82597	6	GGTTATAATTACACTGGCAT	1.33509
233	3026	DDX5.6	0.0714943	-3.69331	91	GATTTGGAGGAAGTAGGGCA	1.19219
58	652	DDX5.7	0.0816901	-3.4683	33	AAAGAAGTTTGGAAACCCTG	1.31955
217	236	DHX9.5	0.479029	-0.120559	4	ACAGTTGTCTGACAAGTGAC	1.37623
113	45	DHX9.6	0.71519	1.30933	5	ATTGCACTCACAAAAGCCAG	1.29684
70	264	DHX9.7	0.209581	-1.9001	11	GGGGTAGAATCTGATACCGA	1.33509
166	265	DICER1.5	0.385151	-0.671578	27	GAGCTGTCCTATCAGATCAG	1.38629
139	1561	DICER1.6	0.0817647	-3.4799	41	GTGTGGTCCACATCCAGCAG	1.36616
291	891	DICER1.7	0.246193	-1.61108	31	GCTGCAGGCCTGCCATGCTG	1.28702
341	1629	DMAP1.5	0.173096	-2.2528	64	CAAGAAGGACATTATCAACC	1.27504
349	289	DMAP1.6	0.547022	0.271302	9	GCTGAGCCCGACACCTACGG	1.27985
637	14	DMAP1.7	0.978495	5.41052	2	CCACTGGCGACGTGCAGCGG	1.24878
105	459	DNMT1.5	0.18617	-2.11757	32	TCGTCGGGCAGCGAGATGGC	1.27504
238	2181	DNMT1.6	0.0983878	-3.19057	69	GGAGCCGGACAGAGAAGCCA	1.08053
247	452	DNMT1.7	0.353362	-0.869171	12	AGCAGGCTTGCCAAGAGCGG	1.28992
237	118	DNMT3A.5	0.667606	1	10	GCTACCACGCCTGAGCCCGT	1.27504
225	2973	DNMT3A.6	0.0703565	-3.71801	98	GGACACCAGCAGCTCTGCTG	1.33509
302	247	DNMT3A.7	0.550091	0.288978	12	GGGGACTTGGAGATCACCGC	1.31955
392	267	DNMT3B.5	0.594841	0.552296	16	CGACTCGCCCCCAATCCTGG	1.2376
179	6329	DNMT3B.6	0.0275046	-5.13614	198	GGAGTGCCTGGAGGTGCTGG	1.16552
336	2907	DNMT3B.7	0.103608	-3.10921	85	GGTAAGGTAAGAGCTGGGAG	1.14212
471	293	DNMT3L.5	0.616492	0.682971	5	AACGGAGCTTGAGAGCTCAC	1.35353
151	238	DNMT3L.6	0.388175	-0.652939	22	CAGATCCCTCCCTCAAACAG	1.23535
59	415	DNMT3L.7	0.124473	-2.79355	8	GAAGTGGCGCAGCCAGCTCA	1.30546
64	60	DOT1L.1	0.516129	0.0916305	6	CTGAGACTGAAGTCGCCCGT	1.36616
257	0	DOT1L.5	1	8.01123	1	CCCGGATCTCAAGCTCGCTA	1.33218
262	554	DOT1L.6	0.321078	-1.07742	22	GGGAGACGGCTTCTTCACGG	1.31955
340	257	DOT1L.7	0.569514	0.402401	13	GGGACGCCCAGCTTGAGCGC	1.24878
0	232	DSCC1.5	0	-7.86419	3	CTGCCGGCGGTGCACTGCCT	1.20563
67	1639	DSCC1.6	0.0392732	-4.59202	38	GCAGAGTGTTCCTGAAGGAA	1.33509
257	284	DSCC1.7	0.475046	-0.143591	9	GACCCGGCGCTGCGATGAAG	1.27985
29	159	EED.5	0.154255	-2.41504	19	CGCAGTCGACACTTCCCTCT	1.27504
28	1247	EED.6	0.0219608	-5.42742	41	GATCCAGCTACAGCCAGCAG	1.30546
187	1557	EED.7	0.107225	-3.05089	28	GCGGAGGAATATGTCCGAGA	1.29684
104	70	EHMT1.5	0.597701	0.564498	3	CTAACTCGGATAGCGGAAAA	1.31955
30	7929	EHMT1.6	0.00376932	-7.99891	125	GATGGACGGGGAGTCCGAGG	1.16552
197	4497	EHMT1.7	0.0419685	-4.50571	148	GGAGTCCGTGGACACCGGGG	1.20797
218	64	EHMT2.1	0.77305	1.75242	5	ATGAGTGGTGTAGCCCCTAC	1.37623
49	330	EHMT2.5	0.129288	-2.72683	14	TAGGGGCTACACCACTCATT	1.37623
503	28938	EHMT2.6	0.017085	-5.84345	876	GGAGGAGTGGGAGACGGTGG	0.981942
307	1650	EHMT2.7	0.156873	-2.42234	81	GGGCCACACGGAAGTCAGGG	1.20226
4	100	EIF3E.5	0.0384615	-4.33628	5	AATAATATTATCGCGACCTT	1.28702
15	2938	EIF3E.6	0.00507958	-7.52111	94	GAGAGAGAAAAGAACCACAG	0.97457
37	1068	EIF3E.7	0.0334842	-4.81412	22	ACTGTGGCTGATAAAGGAAG	1.28702
33	160	ELP3.5	0.170984	-2.24345	9	CTATTCGGTGTCTTGTCTGT	1.16482
246	1228	ELP3.6	0.166893	-2.3149	40	GCAGAGTGTTTATGAAGATG	1.23961
105	504	ELP3.7	0.172414	-2.25222	13	GCAATGATATCCACCAGGCG	1.35353
33	239	EP300.5	0.121324	-2.81943	16	CCGAGAATGTGGTGGAACCG	1.31955
196	7079	EP300.6	0.0269416	-5.16748	149	GAAGGTGCAGCAGGAAGTGA	1.18728
188	459	EP300.7	0.290572	-1.28325	26	ACAGAATTGGGACTAACCAA	1.28767
24	37	EP400.5	0.393443	-0.604071	4	CGCTCCCTCAGCAAGCCCGT	1.2376
72	4539	EP400.6	0.0156148	-5.95865	142	GAAGAGGTGGGCAGAGGCCG	1.10974
148	441	EP400.7	0.251273	-1.56873	9	GGAGCCACTCACAGGCGCGA	1.23124
328	0	EPC2.5	1	8.36194	1	TTGCCGCGGTAGATAGGCAG	1.33218
184	427	EPC2.6	0.301146	-1.21009	18	GCAAGGAGGCGAATTGGCAG	1.23535
185	164	EPC2.7	0.530086	0.172837	10	ACAGACACATCCAAAAGCAC	1.09406
300	3	ERCC1.5	0.990099	6.23362	2	GCTCTGTGTAGATCGGAATA	1.35353
387	1106	ERCC1.6	0.25921	-1.51253	33	GGTGCAGGTTGTGGTAGCGG	1.1359
163	8957	ERCC1.7	0.0178728	-5.77141	399	GGACCCTGGGAAGGACAAAG	1.20563
168	20	ERCC2.1	0.893617	3.00856	4	GCGGGAGCTCAAACGCACGC	1.23124
114	324	ERCC2.2	0.260274	-1.49881	22	CGGGAAGACAGTATCCCTGT	1.37623
184	215	ERCC2.5	0.461153	-0.223506	10	TGCCATGATCAGGGCCAACA	1.35353
441	326	ERCC2.6	0.574967	0.434756	27	GGCCTCGTCGAAGACCACGA	1.30546
100	317	ERCC2.7	0.239808	-1.65467	12	TGAGCGTCAACCTCACCCGC	1.28767
56	0	ERCC6.5	1	5.83289	1	GTACCTCTCCTTTCGTTCTG	1.16112
85	537	ERCC6.6	0.136656	-2.6452	10	AGAATTGCCACTCTGAACGG	1.37623
92	1510	ERCC6.7	0.0574282	-4.02213	71	GCAATCAAGCAAGAAAGTGG	1.23535
66	46	ESR1.5	0.589286	0.5115	3	ACCGTAGACCTGCGCGTTGG	1.33509
167	1073	ESR1.6	0.134677	-2.67646	35	AGGAAAGGCGACAGCTGCGG	1.19219
90	4914	ESR1.7	0.0179856	-5.75518	162	GAAGTGGGAATGATGAAAGG	1.01041
181	10	EZH1.5	0.947644	4.04836	3	GCTTCATTGACTGAACAGGT	1.37623
702	443	EZH1.6	0.6131	0.662965	18	GAATCAGTACTCAGATGAGG	1.33509
292	147	EZH1.7	0.665148	0.985303	5	GCGTTTATATACATTAGGGG	1.30546
43	133	EZH2.5	0.244318	-1.60666	11	CAGAAGGAAATTTCCGAGGT	1.33509
64	2447	EZH2.6	0.0254879	-5.23502	92	GGGAAGCAGGGACTGAAACG	1.16112
115	263	EZH2.7	0.304233	-1.18641	11	ACCAAGAATGGAAACAGCGA	1.16482
82	108	FANCC.5	0.431579	-0.393145	10	GCCAACAGTTGACCAATTGT	1.37623
74	1810	FANCC.6	0.0392781	-4.59375	50	GATGAGGAGAGCCTCCACCA	1.31383
94	478	FANCC.7	0.164336	-2.33403	39	AGGGTCTTGCAGCAGCACCA	1.35353
19	3	FANCM.5	0.863636	2.32193	2	AAGAACGCTTTTTCAGACGT	1.36616
78	149	FANCM.6	0.343612	-0.925038	8	GCCTTTGCCAGCAGCAGCGG	1.30401
86	3952	FANCM.7	0.0212977	-5.50579	91	TCTGAGAGTCCACTGAGAGG	1.35779
37	4	FBXW7.5	0.902439	2.926	2	AAATGAAGTCTCGTTGAAAC	1.31955
20	3350	FBXW7.6	0.00593472	-7.31806	87	ACATTAGTGGGACATACAGG	1.33509
16	119	FBXW7.7	0.118519	-2.81943	7	AAGATGCATACAACGCACAG	1.25805
69	796	FEV.5	0.0797688	-3.50915	21	GGACGGGAAGAACCCGAGCT	1.22407
59	366	FEV.6	0.138824	-2.61275	8	CATCTCACCTTTCTGAACCG	1.27985
178	369	FEV.7	0.325411	-1.04757	32	CCGGCGGCGATGAGACAGAG	1.20226
264	37	FLI1.5	0.877076	2.80192	6	GTCGGGCCCAGGATCTGATA	1.35779
102	2767	FLI1.6	0.0355525	-4.74813	111	TCAGTCAGAAGAGGAGCTTG	1.33509
208	558	FLI1.7	0.27154	-1.41935	31	CCTGGGCAGGTACCTGGCTG	1.27985
473	67	GFI1B.5	0.875926	2.80128	5	GACCAACCTCAAACGAGAGC	1.20563
212	6568	GFI1B.6	0.0312684	-4.94675	149	GCGGAGGCTGAAGTCCAAGG	1.25805
157	2090	GFI1B.7	0.0698709	-3.7262	75	GGGGTCGGGACAGCACAATG	1.25805
14	46	GTF3C4.1	0.233333	-1.6477	4	ACGACGGGCCTGCGCCGTCT	1.24878
0	12	GTF3C4.5	0	-3.70044	3	CCGCCTCATGGTGACTCGGC	1.27985
6	14839	GTF3C4.6	0.000404176	-11.0498	409	GGGCGGGAAGGAGCCAGCAG	0.997272
128	224	GTF3C4.7	0.363636	-0.802554	18	CCGTGGACACAGACACGCGG	1.23124
0	8	H1F0.1	0	-3.16993	1	CTTCTGAATGGACTGGCGCG	1.34515
34	778	H1F0.4	0.0418719	-4.4762	11	GAATTCCACGTCCGCCCCTG	1.28767
10	287	H1F0.5	0.03367	-4.71049	12	GGAGCCAGCGCGGTTCTTCT	1.30546
67	353	H1F0.6	0.159524	-2.38014	20	GGTCTGCTTGAGGACACCGG	1.31955
0	203	H1F0.7	0	-7.67243	10	GGCTAGCCGGAAGGACCCCG	1.20563
228	36	H1FNT.5	0.863636	2.62975	3	CCAGCGGAAAAAACTGTCGG	1.30546
517	213	H1FNT.6	0.708219	1.27534	13	AGTGTGGAGACGGAACGCGA	1.23535
98	344	H1FNT.7	0.221719	-1.8011	18	CTGGTGAGGCCCAAAGCCGG	1.27985
0	18	H1FOO.5	0	-4.24793	3	CCACCCCCCGGTGCTACGCA	1.16552
25	1005	H1FOO.6	0.0242718	-5.27397	74	GAGCCACAGCAGCCTCCCGG	1.19219
196	1251	H1FOO.7	0.135453	-2.66797	17	TCAGCAGGTACTTGAAGCGG	1.35779
59	140	H1FX.5	0.296482	-1.23266	7	GCTGGCCAAGATCTACACCG	1.34515
96	1290	H1FX.6	0.0692641	-3.73436	33	CATGTCCGTGGAGCTCGAGG	1.31955
32	1085	H1FX.7	0.0286482	-5.04041	37	CAAGTACAGCCAGCTGGTGG	1.34515
149	1793	H2AFJ.5	0.076725	-3.58015	34	GGGCGGCAAAGTGCGAGCAA	1.19219
3	415	H2AFJ.6	0.00717703	-6.70044	6	GTGCACAGACTGCTGCGCAA	1.35353
58	687	H2AFJ.7	0.0778523	-3.54362	19	TACGCGGAGCGAGTGGGCGC	1.20797
0	140	H2AFV.5	0	-7.13955	4	TTATCAAGGCTACCATAGCT	1.35353
278	435	H2AFV.6	0.389902	-0.644063	18	TCTGGAGTACCTCACTGCAG	1.37623
4	824	H2AFV.7	0.00483092	-7.36632	34	ATTTAGGCTGGAGGCAAAGC	1.33509
9	8	H2AFX.5	0.529412	0.152003	3	CGCGCCGGCGCCAACGCGCT	1.09406
83	165	H2AFX.6	0.334677	-0.982722	11	AAGAAGACCAGCGCCACCGT	1.23124
122	436	H2AFX.7	0.218638	-1.82897	21	GCCGTGTACACCGGCTGCTG	1.28702
9	815	H2AFY.5	0.0109223	-6.3505	15	AGAAGTCCACCAAGACGTCC	1.28702
181	38	H2AFY.6	0.826484	2.22239	2	GCCACCGCCATGTCGAGCCG	1.23535
20	349	H2AFY.7	0.0542005	-4.05889	24	GTACCGCAGCATCCGCCCCA	1.22061
224	483	H2AFY2.5	0.316832	-1.10508	11	CAAGCTGTCCCGTTCAGCTA	1.35779
124	1783	H2AFY2.6	0.0650236	-3.83512	39	GGAGTGACCATCGCCAGTGG	1.31955
231	233	H2AFY2.7	0.497845	-0.0123837	18	AAGGAGCTTCGCAAATCCCA	1.33509
364	99	H2AFZ.5	0.786177	1.8679	4	TGTCGATGAATACGGCCCAC	1.37623
120	1295	H2AFZ.6	0.0848057	-3.42099	37	GGCTGGAAAGGACTCCGGAA	1.27985
0	526	H2AFZ.7	0	-9.04166	4	ATAGCAAGTTGCAAGTGACG	1.33509
111	72	H3F3B.5	0.606557	0.61753	6	TTCTTCACCCCGCCGGTAGA	1.31955
224	178	H3F3B.6	0.557214	0.329965	3	TCTTACCTGCAGCGCACCGA	1.33218
0	6	H3F3B.7	0	-2.80735	2	AGCTGGCCACGAAAGCCGCC	1.22407
60	38	HAT1.5	0.612245	0.645335	4	TACCAGCAATATAGTATAAC	1.25805
167	898	HAT1.6	0.156808	-2.41986	26	GGTAGAATATAAGAGTGCAG	1.20563
78	124	HAT1.7	0.386139	-0.662004	7	ACTGCCAATTACCTTACACG	1.30546
143	378	HDAC1.5	0.274472	-1.39613	17	GGATTCGGTGAGGCTTCATT	1.30401
318	292	HDAC1.6	0.521311	0.122656	11	GAGGACTGTCCAGTATTCGA	1.37623
302	1002	HDAC1.7	0.231595	-1.72693	13	GCACCATGCAAAGAAGTCCG	1.30546
89	19	HDAC10.1	0.824074	2.16993	5	GACCGCGCTTGTGTACCATG	1.35353
168	0	HDAC10.5	1	7.40088	1	GACGCTCGATCTCGCACTCG	1.31955
54	1413	HDAC10.6	0.0368098	-4.68421	16	GCAGGTTGACAGTGAAGCCG	1.31955
258	785	HDAC10.7	0.247363	-1.60158	35	GCAGCCACTCCCCAGAGGGG	1.20563
31	113	HDAC11.1	0.215278	-1.83289	2	TAGCGCGGCGAGTACACGAT	1.34515
19	7	HDAC11.3	0.730769	1.32193	3	ATCCCTTTGATGCCGGAAAA	1.37623
38	4	HDAC11.5	0.904762	2.96347	2	CCCCATTTTCCGGCATCAAA	1.28992
59	6477	HDAC11.6	0.00902693	-6.75444	237	GGAGCTGGAGTGGGGCACAG	1.16552
37	408	HDAC11.7	0.0831461	-3.42803	15	GGAGCACCTGCCCGACGTGG	1.24878
43	362	HDAC2.5	0.106173	-3.04439	10	TTCTTCGGCAGTGGCTTTAT	1.25805
48	2456	HDAC2.6	0.0191693	-5.64797	81	GATGCTGTTCATGAAGACAG	1.35353
6	346	HDAC2.7	0.0170455	-5.63144	24	GATAAATCCAAGGACAACAG	1.22061
33	68	HDAC3.5	0.326733	-1.02106	6	TAGTGGAAGTTGCCCACGTC	1.37623
235	493	HDAC3.6	0.322802	-1.06572	13	TATGGGTCAATGCCAGGCGA	1.35779
310	772	HDAC3.7	0.286506	-1.31355	18	GAGCAGAACTCAAAGAGCCC	1.22407
161	273	HDAC4.5	0.370968	-0.758182	26	GCTGCTTCTGCTTGAGCGCC	1.23961
329	426	HDAC4.6	0.435762	-0.37177	21	AGGGAGCCGGACGAACACGG	1.06709
194	729	HDAC4.7	0.210184	-1.90442	19	GCAGCGCACAACCTCCACAG	1.19219
79	868	HDAC5.1	0.0834213	-3.44128	37	CCAGCCCTGTGGAGCTACGG	1.30401
424	20	HDAC5.3	0.954955	4.339	2	GTTTCTGGAACTCAGCGAAC	1.38629
3	228	HDAC5.5	0.012987	-5.8392	12	AGTTGCTGCTCCCGCAGTGT	1.31383
363	193	HDAC5.6	0.652878	0.907882	17	GAAGCTGTCGACACAGCAGG	1.30546
18	126	HDAC5.7	0.125	-2.74076	6	GCAGCAGGGAGGCATGCCCG	1.19219
8	93	HDAC6.1	0.0792079	-3.38466	7	GGTGGAATCCTGGCCGGTTG	1.25805
47	506	HDAC6.5	0.084991	-3.40088	15	GAACCCCCAGTCGCCCCCTC	1.10589
109	1060	HDAC6.6	0.0932421	-3.26985	14	GAAGAAGCTCGGCCAAGCAA	1.22407
170	19321	HDAC6.7	0.00872197	-6.8201	502	GGAGAGGGACAACATGGAGG	1.09406
146	7	HDAC7.5	0.954248	4.19967	3	GGTCCATGGGCTGCGGCTGA	1.25805
557	217	HDAC7.6	0.719638	1.35594	5	GGTCAAGCAGAAGCTAGCGG	1.27985
229	220	HDAC7.7	0.510022	0.0575875	11	GCAGACTCACCAGTCAGCAG	1.30546
0	353	HDAC8.5	0	-8.46761	12	CCGGAGGAACCGGCGGACAG	1.06709
18	4126	HDAC8.6	0.00434363	-7.76295	153	GCGGAAGATGGAGGAGCCGG	1.10974
49	1333	HDAC8.7	0.0354559	-4.73769	35	CCGTTTGGGGATCTTGGCCA	1.30546
153	267	HDAC9.6	0.364286	-0.799303	20	ACGGACAACAGGGTCCACCA	1.23124
111	322	HDAC9.7	0.256351	-1.52804	12	GAGACGCAGACGCTTAGGCA	1.30546
73	204	HELLS.5	0.263538	-1.47003	27	TAAACGACTACTTCTCGTTT	1.28992
91	148	HELLS.6	0.380753	-0.695607	11	TCACTGGAGGAGTGATGCGA	1.31955
92	2502	HELLS.7	0.0354665	-4.75028	54	TGAGTGTCCAGGCATGCCAG	1.35779
355	114	HIF1AN.5	0.75693	1.63024	3	GCAGTTATAGCTTCCCGACT	1.36616
176	818	HIF1AN.6	0.177062	-2.21011	31	GGATGTAAAGAACATCACCA	1.28767
400	1472	HIF1AN.7	0.213675	-1.87708	19	CAGGATATACAGCAGCGAGG	1.28702
111	0	HIRA.5	1	6.80735	1	GTTGCGAACTTGGTCCCGTC	1.31383
183	1187	HIRA.6	0.133577	-2.69076	31	GATGCTGTTAAAGAATGCCG	1.35353
181	1486	HIRA.7	0.108578	-3.03039	52	CATGTGTGAACTGTGTGCGG	1.29684
170	25	HIRIP3.5	0.871795	2.71741	3	TAAGTACCTCCGCCGCACGA	1.31955
17	114	HIRIP3.6	0.129771	-2.67557	10	GCTTCTCCTCGGGCTCCAGG	1.22407
58	238	HIRIP3.7	0.195946	-2.01822	14	GCAGGCACTGAAGCGGCTGG	1.25805
32	1198	HIST1H1A.5	0.0260163	-5.18322	27	CTTCTCCACGTCGTAGCCTG	1.27985
237	4180	HIST1H1A.6	0.0536563	-4.13481	87	CTCAGGAGCAGCAGAAGCGG	1.22407
138	474	HIST1H1A.7	0.22549	-1.77284	19	GTTGAGCTTGAAGGAACCCG	1.35779
51	15	HIST1H1B.5	0.772727	1.70044	3	GGGATTTCTCCACCGGCGCT	1.30546
276	14407	HIST1H1B.6	0.0187972	-5.70084	731	GAAGAAGGCGAAGAAGCCCG	1.05492
169	7612	HIST1H1B.7	0.0217196	-5.48486	127	GAAGAGCCCTAAGAAGGCCA	1.22407
377	398	HIST1H1C.5	0.486452	-0.0780025	13	GGGGGACCAGACGCCTTACG	1.27985
740	8485	HIST1H1C.6	0.0802168	-3.51754	152	TAAGAGCCCAAAGAAGGCCA	1.20226
147	2319	HIST1H1C.7	0.0596107	-3.97046	67	GGCCCCTGTAAAGAAGAAGG	1.28702
0	10	HIST1H1D.1	0	-3.45943	1	CGCGCTTAAGAAAGCGCTTG	1.37623
77	104	HIST1H1D.5	0.425414	-0.428843	14	GGTGTTTTTTCTGCGGGTGC	1.01041
33	848	HIST1H1D.6	0.0374574	-4.64216	32	TGAGCTTATCACCAAGGCAG	1.37623
0	430	HIST1H1D.7	0	-8.75154	19	AAGAAGGCAGGCGCAACTGC	1.23124
304	324	HIST1H1E.5	0.484076	-0.0916305	11	GGCCGCTCTCAAGAAAGCGC	1.30546
264	13331	HIST1H1E.6	0.0194189	-5.65276	689	GAAGAAGCCCAAGAAGGCGA	1.04865
18	226	HIST1H1E.7	0.0737705	-3.57862	10	GGCGCCCAAGAGCCCAGCGA	1.08053
17	32	HIST1H1T.5	0.346939	-0.874469	2	CTCTACGTCGTAGCCAGCAG	1.35779
264	20	HIST1H1T.6	0.929577	3.65753	3	AACTTCCAACCAAGAAGCGA	1.23535
67	257	HIST1H1T.7	0.20679	-1.92376	18	GGGAATCCTGGTGCAAACCA	1.35353
68	3	HIST3H3.5	0.957746	4.10852	2	GCGCAAGTCAACGGGTGGCA	1.28992
31	703	HIST3H3.6	0.0422343	-4.45943	30	GGCGTGCGAGTCTTACCTGG	1.28992
85	11	HIST3H3.7	0.885417	2.8413	3	CAGTGGACTTCTGGTAGCGG	1.31955
90	88	HJURP.1	0.505618	0.0320612	6	GGGTACGCTGCGCGCCATGG	1.23535
153	27	HJURP.2	0.85	2.45943	3	GCTGACCTACGAGACGCCAC	1.28992
206	143	HJURP.5	0.590258	0.523562	11	CCAGTCGCCGCCGCTTCCAG	1.20797
269	1106	HJURP.6	0.195636	-2.03562	32	GCCCTTCGAGGACACCCCGG	1.23535
347	12143	HJURP.7	0.0277822	-5.12501	256	GGTGAGGCCAGTGAAGGCAG	1.20797
14	5	HLCS.5	0.736842	1.32193	2	AAGGTTCAGGCTTCGGCTCT	1.35353
102	5127	HLCS.6	0.0195066	-5.63768	56	GAAGAACCCAAACAAAGGAG	0.997272
61	26324	HLCS.7	0.00231192	-8.72995	448	GCTGGGGACAGTGACAGGGG	1.16552
23	109	HLTF.1	0.174242	-2.1964	9	GTTGGACTACGCTATTACAC	1.37623
33	1057	HLTF.5	0.0302752	-4.95966	31	AAAGTTGGATATGAGAGGCG	1.20563
115	1104	HLTF.6	0.0943396	-3.25185	19	AAGGCAGATGGACTAAGCAA	1.23535
51	777	HLTF.7	0.0615942	-3.90319	27	ACAGTCTGAAACTAAAGGCA	1.28767
18	1016	HMG20A.5	0.0174081	-5.74218	21	GGAGCGTTACATGAAGGAAC	1.30401
105	1535	HMG20A.6	0.0640244	-3.85704	52	CAGCAGAAGGCAATGAACAG	1.19219
48	3900	HMG20A.7	0.0121581	-6.31492	54	GGAACAGTATCAGAAAACAG	1.20797
169	43	HMG20B.5	0.79717	1.94996	6	GTCAAGCAAGAGCGCGGCGA	1.22407
207	1850	HMG20B.6	0.100632	-3.15365	82	CGGGAAAGGGCAGATCCGGG	1.16482
228	301	HMG20B.7	0.431002	-0.399201	17	GAGTTCTTGGACCAAAACAA	1.33218
117	875	HMGA1.5	0.117944	-2.89214	40	AAGCAGCCTCCGGTGAGTCC	1.33509
306	419	HMGA1.6	0.422069	-0.452151	32	TAGAAAACCACCACAACTCC	1.10589
0	2498	HMGA1.7	0	-11.2871	37	GGGTCACTGCTCCTCCTCCG	1.20226
357	7	HMGA2.1	0.980769	5.48382	3	CGTCCTCTCTTCTGAGGCGC	1.22407
68	481	HMGA2.2	0.123862	-2.80436	20	AGCGCACGCGGTGAGGGCGC	1.14212
29	179	HMGA2.5	0.139423	-2.58496	15	CAGCCGTCCACTTCAGCCCA	1.2376
225	6332	HMGA2.6	0.0343145	-4.80849	262	AGACCCAGGGGAAGACCCAA	1.0889
36	759	HMGA2.7	0.045283	-4.3604	37	GCCCTCTCCTAAGAGACCCA	1.27504
0	645	HMGB1.5	0	-9.33539	13	TTTTGTGCAAACTTGTCGGG	1.29684
112	1510	HMGB1.6	0.0690506	-3.74111	27	GGAGATCCTAAGAAGCCGAG	1.28702
36	576	HMGB1.7	0.0588235	-3.96297	31	AAAACCTATATCCCTCCCAA	1.05492
36	52	HMGB2.5	0.409091	-0.518467	4	TTTTGCCCCGCGGCTTGTTG	1.0889
263	2041	HMGB2.6	0.114149	-2.95137	88	AAGATCAAAAGTGAACACCC	1.20797
39	3837	HMGB2.7	0.0100619	-6.58421	110	GAAGTGTTCGGAGAGATGGA	1.19219
162	1730	HMGB3.1	0.0856237	-3.40866	45	CTGCACAAAGAAGGCATAAG	1.25805
126	36	HMGB3.2	0.777778	1.77923	4	GTTCTTTGCAGACGATGTCC	1.34515
35	4191	HMGB3.3	0.00828206	-6.8635	133	GAAGTGCTCTGAGAGGTGGA	1.25805
106	1113	HMGB3.5	0.0869565	-3.38007	18	GGCGGAATTCTGAACAGAAC	1.33509
0	482	HMGB3.6	0	-8.91588	18	GGGGTTTGTGGATTTGATCT	1.10589
225	149906	HMGB3.7	0.00149869	-9.37353	5363	GGAAGAGGAAGATGAAGAAG	0.855689
312	14	HMGB4.5	0.957055	4.38313	3	CATTTGCCTTAGGCTTTAGC	1.31955
232	325	HMGB4.6	0.416517	-0.484542	6	TCAGCTAGAAACCGGTGCAG	1.35353
266	1817	HMGB4.7	0.1277	-2.76744	74	GTCTTGGCAGAAGAGTAGGA	1.27985
44	100	HMGN1.5	0.305556	-1.16636	7	CCGCAGGTCAGCTCCGCCGA	1.23535
29	44	HMGN1.6	0.39726	-0.584963	5	TCAGAAACCTCCTGCAAAAG	1.29684
70	1612	HMGN1.7	0.0416171	-4.50578	64	GCCGCCGCTCACCTTCCTCT	1.10974
325	473	HMGN2.5	0.407268	-0.540015	22	ACGTACCTTTCTCTTGGGCA	1.33509
128	3817	HMGN2.6	0.0324461	-4.88737	75	GCGCCACGTACCTTTCTCTT	1.24878
159	208	HMGN2.7	0.433243	-0.385431	13	TTTTAGGCACAGAAAGCTGA	1.34515
165	25	HMGN3.5	0.868421	2.6746	4	GGTTCAGGTTTTGGTGGAGC	1.18728
25	3588	HMGN3.6	0.00691946	-7.10893	125	CTAGTCTCCAGAGAATACAG	1.35779
426	397	HMGN3.7	0.517618	0.101468	11	CCTGGAGCAAAGATTAGCAG	1.33509
41	311	HMGN4.5	0.116477	-2.89308	33	TTTCTGGGACTGGAGTGTAG	1.24878
4	6163	HMGN4.6	0.000648614	-10.2677	178	AAGGGAGAGAAGCTTCCCAA	1.27985
151	605	HMGN4.7	0.199735	-1.99525	9	AGGTGATAAAGCAAAGGTGA	1.16112
16	41	HMGN5.1	0.280702	-1.30485	3	GGCTTCACCTCTGGTGTAAC	1.35353
9	351	HMGN5.4	0.025	-5.1375	21	CTGCAGGTCAAGGTGATATG	1.34515
16	208	HMGN5.5	0.0714286	-3.6199	11	AGGTCAAGGTGATATGAGGC	1.27985
24	777	HMGN5.6	0.0299625	-4.95977	20	TGGAGAAGCCAAAATTACAG	1.27504
7	167	HMGN5.7	0.0402299	-4.39232	5	TCAAGGTGATATGAGGCAGG	1.27985
43	0	HNRNPK.5	1	5.45943	1	ATGCCGTCGTAACGGTCTCC	1.34515
43	621	HNRNPK.6	0.064759	-3.82134	28	GTATCTTCTCCAGAATGCTG	1.35779
0	727	HNRNPK.7	0	-9.50779	23	AGAATGCCTCCTGGTCGGGG	1.31955
143	67	HP1BP3.5	0.680952	1.08246	6	AGCTGAGCTCCTACTATAAG	1.37623
286	13261	HP1BP3.6	0.0211117	-5.5301	274	GGAACCTGAGAATGAAGAGA	1.18728
102	711	HP1BP3.7	0.125461	-2.78923	20	GGCCCAGAAACAAACACCGA	1.04865
7	186	HR.1	0.0362694	-4.54689	6	GGTGCAGTCCATCTCGAGGC	1.33509
18	148	HR.2	0.108434	-2.97124	10	GTCTCACGATGCCGTTCTCT	1.28702
170	318	HR.5	0.348361	-0.89956	9	TGGTGCAGTCCATCTCGAGG	1.34515
200	153	HR.6	0.566572	0.384265	20	GCAGCAAAGAGGGACTGCGC	1.22407
387	7135	HR.7	0.0514491	-4.20099	291	GAAGTGCCAGGAGGGCCTGG	1.22061
193	766	HSPBAP1.5	0.201251	-1.98317	28	GATCACAGGAGTGGTCGCCT	1.35779
185	2292	HSPBAP1.6	0.0746871	-3.62386	35	GGGATGAAAAGCATGAGCAC	1.24878
96	574	HSPBAP1.7	0.143284	-2.56751	38	AGCCTGGTTAAACCCCACTG	1.35779
70	0	ID2.1	1	6.14975	1	GGCTCATCGGGTCGTCCACA	1.33509
0	544	ID2.5	0	-9.09011	18	GCGAGTCCAGGGCGATCTGC	1.29684
0	228	ID2.6	0	-7.8392	8	AGCCTGTCGGACCACAGCCT	1.31955
0	34	ID2.7	0	-5.12928	5	TCCGGGAGATGCCCAGGCTG	1.29684
6	877	IKZF1.5	0.00679502	-6.97072	17	CTCCAAGAGTGACAGAGTCG	1.35353
302	5366	IKZF1.6	0.0532816	-4.14673	110	GAATGGGGAAGAATGTGCGG	1.14212
47	361	IKZF1.7	0.115196	-2.91488	14	GCTTTGCTGTCCTCCCGAGG	1.23961
135	15	INCENP.5	0.9	3.08746	4	CAGCACGGGTCACACGCCGC	1.19219
68	1560	INCENP.6	0.041769	-4.49973	40	GATGCTGACTAAGAAGCCCG	1.35353
185	1362	INCENP.7	0.119586	-2.87341	30	GCAAACCTGGCACTCTGCGG	1.33509
186	23	ING2.5	0.889952	2.96193	5	GACTATTAATTAGTGCTCTC	1.31955
89	189	ING2.6	0.320144	-1.078	8	GCAGCGACTCCACGCACTCA	1.25805
247	1125	ING2.7	0.180029	-2.18279	28	GCAGCAGCAACTGTACTCGT	1.37623
50	1014	INO80.5	0.0469925	-4.31484	30	CTTGGAGAGGGCCCTCCGGT	1.27985
108	681	INO80.6	0.136882	-2.64544	38	CAGGATGATAGACCTACTGG	1.36616
154	280	INO80.7	0.354839	-0.858302	12	GCTTTGTCTGCCCTAAGCGG	1.31383
0	8	IRF4.5	0	-3.16993	2	CGGAGAGTTCGGCATGAGCG	1.28767
146	1459	IRF4.6	0.0909657	-3.31208	52	CACGCGGGGCATGAACCTGG	1.27985
51	519	IRF4.7	0.0894737	-3.32193	17	GCAACGGGAAGCTCCGCCAG	1.23124
381	107	IRX1.5	0.780738	1.82254	8	CCCCGGTCGGCCCGACGAGG	1.10589
398	3915	IRX1.6	0.0922792	-3.29492	107	GGAGAAGGCCGAGGACGACG	1.02965
282	233	IRX1.7	0.547573	0.274294	10	GAGACAGCCACGAGCCCCGA	1.0889
176	18	JARID2.5	0.907216	3.21968	3	ATCGGTCGGCTCAGGACTTA	1.37623
71	6848	JARID2.6	0.0102616	-6.57175	185	GCAGAGGGTGGAACTTGTGG	1.22061
63	610	JARID2.7	0.0936107	-3.25503	13	GAATGGGCTCATCCACGGCG	1.33509
6	4	JHDM1D.1	0.6	0.485427	2	GGTTCACGTCGTACGGCTGC	1.30546
84	18	JHDM1D.5	0.823529	2.16146	3	CACACACAGTACACGGGCGG	1.23961
55	154	JHDM1D.6	0.263158	-1.46877	11	ATACAAAGCACAGACTGCAG	1.25805
28	1084	JHDM1D.7	0.0251799	-5.2255	38	AAAGATGGCCGGAGCGGCGG	1.16482
25	21	JMJD4.5	0.543478	0.241008	5	GGTAGCCTTCGTCTCGGAGC	1.30546
0	313	JMJD4.6	0	-8.29462	8	GAAACGGTGAGGACCAGCCT	1.30546
122	73	JMJD4.7	0.625641	0.733061	6	GCCCCGCACAAAGTCGGCGT	1.27985
239	0	JUN.5	1	7.90689	1	GGTCCGAGTTCTTGGCGCGG	1.20226
0	732	JUN.6	0	-9.51767	34	TGAGCAGGAGGGCTTCGCCG	1.27504
162	3011	JUN.7	0.0510558	-4.20778	91	GCGGCTGCAGGCCCTGAAGG	1.23535
0	3	JUNB.1	0	-2	1	GCGCTTTGAGACTCCGGTAG	1.34515
11	62	JUNB.2	0.150685	-2.39232	3	TAGCTGTGTATGAGTCGTCG	1.30401
0	53	JUNB.5	0	-5.75489	9	GGCGCTTTGAGACTCCGGTA	1.34515
6	793	JUNB.6	0.00750939	-6.82564	10	GGCGAGCTTGAGAGACGCGC	1.25805
135	846	JUNB.7	0.137615	-2.63876	37	GGGGTAAAAGTACTGTCCCG	1.35779
25	258	JUND.5	0.0883392	-3.31637	23	TGGTGACCAGCCCGTTGGAC	1.33509
98	726	JUND.6	0.118932	-2.87645	38	GAGGAGCAGGAGTTCGCCGA	1.25805
97	1651	JUND.7	0.055492	-4.07529	44	GCTGAGCCTGAGTGAGCAGG	1.28767
48	633	KAT2A.5	0.0704846	-3.69363	21	AATCGGGGCTGAAGCCGGGC	1.25805
16	537	KAT2A.6	0.0289331	-4.984	46	GCTGGGGACTGAAGGGGCCG	1.16552
79	145	KAT2A.7	0.352679	-0.867896	8	GCAGCGCGCCAGTCAGAGGA	1.22407
110	4	KAT2B.1	0.964912	4.47249	2	GCGCTTTCTTCACGGCGATT	1.30546
19	38	KAT2B.5	0.333333	-0.963474	3	GGGCGCCTGCGGTCCGGCGA	1.09406
83	255	KAT2B.6	0.245562	-1.60768	11	GAAATTGTCCCAGCCACAGG	1.35353
261	965	KAT2B.7	0.212887	-1.88246	25	GCAAGGTTGGAAGAGCGCAG	1.23535
326	245	KAT5.5	0.570928	0.410632	13	GCGTGAAGGACATCAGTGGC	1.31955
0	934	KAT5.6	0	-9.86882	21	GCTGCCGCCTACCCGTGCTG	1.19219
265	40	KAT5.7	0.868852	2.69773	6	GGTTCCGCCGCAGCACGGGT	1.24878
142	5	KAT6A.5	0.965986	4.57491	2	TGATAGCCAATCGTAACTGC	1.37623
109	3407	KAT6A.6	0.0310011	-4.95335	80	AAACCGAGAAAAGAAGCCAG	0.997272
65	7350	KAT6A.7	0.00876601	-6.79933	268	GAGGGCTTGGCAGAGTCTGG	1.2376
433	926	KAT6B.5	0.318617	-1.09487	39	ATGCGGTCAGTACTTCCCAT	1.36616
193	6403	KAT6B.6	0.0292602	-5.04484	133	GTGGAGGTGCTGCAGAGTGG	1.16552
431	642	KAT6B.7	0.401678	-0.573787	12	AACGCGCTGTGAATAATGGG	1.33509
30	56	KAT7.5	0.348837	-0.878694	3	CTGACTACGGGTCACTCTTC	1.33509
346	907	KAT7.6	0.276137	-1.38776	27	ACAGACAGTTCAGAAAGTGA	1.27504
239	308	KAT7.7	0.436929	-0.364572	36	CAAGACAACTCACCATGTGC	1.30401
185	3585	KAT8.5	0.0490716	-4.269	94	CGGCGAGCCGGAAGTCACGG	1.19219
355	1922	KAT8.6	0.155907	-2.43341	48	GCACCCAGGACCAGTAGCTG	1.30546
635	23	KAT8.7	0.965046	4.72792	4	GTCTCGAGTGAACGACCAGG	1.34515
36	214	KDM1A.5	0.144	-2.53874	11	GGCCACCTCAGACCCGTTCT	1.28767
239	780	KDM1A.6	0.234544	-1.70229	17	GCTTCAGCACACCCAGGGGA	1.30546
71	2861	KDM1A.7	0.0242156	-5.31288	89	GAAGAAGGCGGCAGCCGCGG	1.03972
215	577	KDM2A.5	0.271465	-1.42004	31	GTACTATAGGAACTCCAGTG	1.37623
150	119	KDM2A.6	0.557621	0.331514	11	GGCCTCACAGGTGTTAACCG	1.36616
141	154	KDM2A.7	0.477966	-0.126377	14	GGCTCCTGACACAATCGGGG	1.33509
133	45	KDM2B.5	0.747191	1.54253	3	CCAGCGATACGACGAGAACG	1.23961
89	1762	KDM2B.6	0.0480821	-4.29196	37	GAAGGGCCTGAAAGCTCTGG	1.31955
190	10974	KDM2B.7	0.017019	-5.8445	249	GGCGGGGAAGGAAGACACGG	0.97457
270	119	KDM3A.5	0.694087	1.17526	6	CCACACCGACGTTACCAAGA	1.24878
238	1136	KDM3A.6	0.173217	-2.25015	55	CATACTCCAAACCCACACCG	1.09406
453	1556	KDM3A.7	0.225485	-1.778	50	GGAGTGCTGGAAACAAGGGC	1.23535
16	355	KDM3B.5	0.0431267	-4.38827	8	CTGCGCTGCGCACTCGAGCC	1.23535
401	1329	KDM3B.6	0.231792	-1.72616	63	GTAGACAGTAATGGGAGCGA	1.24878
396	1546	KDM3B.7	0.203913	-1.96226	104	GAAGTAACTCACCTCTCCCG	1.31955
10	153	KDM4A.2	0.0613497	-3.80735	8	CCCAAGGAGCTCATCGGGCA	1.30546
29	49	KDM4A.5	0.371795	-0.736966	13	AAGGTCATTATCCTAGCACT	1.35353
257	61	KDM4A.6	0.808176	2.05703	2	GTATCTTCTGTAAGAAGCGG	1.35353
56	281	KDM4A.7	0.166172	-2.30666	12	AGGTTGTTCCTCCAAAAGAG	1.37623
98	6	KDM4B.1	0.942308	3.822	3	CGTGGCCTACATAGAGTCGC	1.36616
229	740	KDM4B.5	0.236326	-1.68784	37	GGCTCCCTGCGACTCTATGT	1.30546
358	1155	KDM4B.6	0.236616	-1.68709	15	GTATGATGACATCGACGACG	1.36616
303	1083	KDM4B.7	0.218615	-1.83422	32	TCACCAGGTACTGTACCCCG	1.33218
40	244	KDM4C.5	0.140845	-2.57909	13	AACCAGCATGGTAGCCATAT	1.35779
163	620	KDM4C.6	0.208174	-1.9209	17	TGCATGGCACACCGAAGACA	1.30546
147	329	KDM4C.7	0.308824	-1.15687	24	AAGTAAGAAAAGCATCCCGA	1.22061
28	167	KDM4D.5	0.14359	-2.53434	14	GCGATACTCCCCCACAGTCA	1.27504
341	858	KDM4D.6	0.284404	-1.32866	46	GTTACCCAGGAGAGCAGCGC	1.30546
174	1141	KDM4D.7	0.132319	-2.70614	49	GTGAAGAGCACACAAGGGTG	1.24878
270	247	KDM4E.5	0.522244	0.127953	7	CACAGCCCCGAGAAATGTCT	1.33509
128	86	KDM4E.6	0.598131	0.568284	2	GGGTTGCACAATGCGCACAA	1.35353
183	1893	KDM4E.7	0.0881503	-3.36366	49	TTGTGGAACACACAGAGCCC	1.35353
41	142	KDM5A.1	0.224044	-1.76755	3	TATCGGCCGCATCCGGCCTT	1.28992
122	50	KDM5A.5	0.709302	1.27009	9	GCCCCGTCTTTGAGCCGAGT	1.30546
70	2792	KDM5A.6	0.0244584	-5.29785	128	GGAAACCAGAGATACAGCCA	1.20226
54	0	KDM5A.7	1	5.78136	1	GTGTCCTAAATGTGTCGCCG	1.35353
30	23	KDM5B.5	0.566038	0.369234	6	TCGAAGACCGGGCACTCGGG	1.27985
185	1606	KDM5B.6	0.103294	-3.111	39	AGGGCCTCTCCAGTGAGCGG	1.29684
74	1504	KDM5B.7	0.0468948	-4.32673	70	GCGGCCACCACACTGCACCC	1.12237
15	47	KDM5C.5	0.241935	-1.58496	3	GCCCAGCTAGGCTCGAACAC	1.28992
90	1778	KDM5C.6	0.0481799	-4.28906	51	GAAGCTAGACCTGAACCTGG	1.35353
38	156	KDM5C.7	0.195876	-2.00922	8	GGGCTACCCGAGCCCACCGA	1.19219
40	38	KDM5D.5	0.512821	0.0721498	5	GGCTCAAAAACCGGGCACTC	1.30546
108	4735	KDM5D.6	0.0223002	-5.44127	96	GAAGAACTGCCTGAGTGAGG	1.29684
81	379	KDM5D.7	0.176087	-2.2123	12	CCAAAGGCTAAATGAACTGG	1.31955
5	94	KDM6A.5	0.0505051	-3.98489	7	TACAGCAACAAGCTCATTCA	1.27985
49	4506	KDM6A.6	0.0107574	-6.4941	197	GAGATGCTGGGAAGGCCCAG	1.25805
95	2746	KDM6A.7	0.0334389	-4.83868	73	TGAGGAAAAGAAAATGGCGG	1.10589
142	92	KDM6B.5	0.606838	0.620713	5	CAAAGGCTTCCCGTGCAGCG	1.33509
327	10002	KDM6B.6	0.0316584	-4.93059	233	GTAGCCAGGCCAGGCAGGGG	1.16482
278	365	KDM6B.7	0.432348	-0.391579	17	GGCGTAAGGCACGCAGGCGG	1.16482
9	192	KIF4A.1	0.0447761	-4.27053	9	CTGAGGCTCTCCGGGCACGA	1.30401
156	167	KIF4A.4	0.482972	-0.0976967	5	GGGATCAAATACAAAATCGT	1.28767
18	1190	KIF4A.5	0.0149007	-5.97003	29	CTAGGAATAACCCCAACTGT	1.33509
0	87	KIF4A.6	0	-6.45943	10	GAAGGGAATTCCCGTAAGAG	1.30401
31	582	KIF4A.7	0.050571	-4.18735	20	GCTCCTGGAGACGTTTGCGG	1.28992
216	205	KLHDC3.1	0.513064	0.0750507	13	CATCGGGTATACTCCTTCGG	1.35353
57	98	KLHDC3.3	0.367742	-0.771376	10	GTTACGGTGGACAGTGCACC	1.35779
53	115	KLHDC3.5	0.315476	-1.10309	8	ACCAGAGCAGTAACCCCCGA	1.20563
104	548	KLHDC3.6	0.159509	-2.38642	33	ACGGATGGCAGACTTCACCG	1.35353
244	905	KLHDC3.7	0.212359	-1.88673	66	GTACCACAGGAGCTTGCCCA	1.34515
108	106	KMT2A.5	0.504673	0.0267173	13	CCCGGTGGTCCCGGGTCGGG	0.998579
277	755	KMT2A.6	0.268411	-1.4433	33	GCCGTGTTTGGGGAGAGCGG	1.16552
69	537	KMT2A.7	0.113861	-2.94218	18	TGTGAGACAGCAACCCACGG	1.31383
23	3	KMT2B.5	0.884615	2.58496	2	CAGAGCTACCCGCACTCTTT	1.31955
162	176	KMT2B.6	0.47929	-0.118877	10	GAGTCGAGGCTGCGTGCCGG	1.20797
470	4271	KMT2B.7	0.0991352	-3.18111	88	GCAGCTGGAAATGCAAGGAG	1.24878
42	342	KMT2C.5	0.109375	-2.9958	17	GCAGTTTTCCCCCTACTTCG	1.24878
181	7327	KMT2C.6	0.0241076	-5.33141	216	GAGGCCGGCAGAGTTGGTGG	1.18251
143	2181	KMT2C.7	0.0615318	-3.92151	75	GTGGCACCTGGAATTAGGGG	1.28767
72	21	KMT2D.5	0.774194	1.73039	3	TCCCGCTGCCCGTGTAGACT	1.28992
178	610	KMT2D.6	0.225888	-1.77121	30	GGGGACACCACTGGACACCG	1.23124
243	330	KMT2D.7	0.424084	-0.43995	21	GGAGCATCAATCCCATCCAG	1.33509
15	11	KMT2E.5	0.576923	0.415037	3	GGGCTAGCTTCTACGGATTC	1.35353
62	19987	KMT2E.6	0.00309242	-8.30957	657	GATGGAGGAGGGGAAGCCGG	1.03311
42	529	KMT2E.7	0.0735552	-3.62358	28	GGGAGACAAAGATCAAAGCA	1.14212
145	495	L3MBTL1.1	0.226562	-1.76437	18	CAAGATCTGGACCCGCGGCT	1.33509
31	269	L3MBTL1.5	0.103333	-3.07682	18	CTTGGTGAGGCCCGCACGCC	1.24878
545	53	L3MBTL1.6	0.911371	3.33787	2	GGCGTGACCGAATACGAAGA	1.28702
439	337	L3MBTL1.7	0.565722	0.38048	11	TTTGAGGAGCTCAGAAGCGC	1.35779
21	21	MAEL.5	0.5	0	4	CAATGAAATCGAAATCCTCG	1.31955
484	5435	MAEL.6	0.0817706	-3.48649	97	GTCTGAGGAGCAGTAAGGGA	1.23535
158	270	MAEL.7	0.369159	-0.769266	24	GACAAAGCTGACATATCTGG	1.35779
88	248	MAF.5	0.261905	-1.48427	7	CATGAGCACGCCGTGCAGCT	1.33509
95	1300	MAF.6	0.0681004	-3.76044	37	GGCTGGGCGCCGAGAAGCTG	1.20797
95	424	MAF.7	0.183044	-2.14636	7	GCAGCTGAACCCCGAGGCGC	1.20563
260	183	MATR3.5	0.586907	0.504344	11	GCATGTGTCTAGGTCCTTGC	1.30546
28	1378	MATR3.6	0.0199147	-5.57143	34	AGAGGATGCTCAGGCCGCAG	1.28992
0	4	MATR3.7	0	-2.32193	1	GGCTTGCCAAATACTAACGC	1.36616
6	336	MAU2.2	0.0175439	-5.58925	6	GTACCACGAGTCGGCCGCCT	1.29684
141	18	MAU2.4	0.886792	2.90182	4	ATGCGCTGCGGCGGCTTGAA	1.31955
0	77	MAU2.5	0	-6.2854	2	GTGCACGCACAGGCGGATTT	1.35779
298	547	MAU2.6	0.352663	-0.87403	24	GCATGGTTGGAGAAGAGCCG	1.27504
179	566	MAU2.7	0.240268	-1.65535	16	CAAAATGGCGGCTCAGGCGG	1.28992
191	11	MBD1.5	0.945545	4	2	CTTCGCGGCGCTTCCAGCCA	1.25805
494	3935	MBD1.6	0.111538	-2.99123	109	CGAGGGTGTGGAGTATGCCG	1.2376
253	5150	MBD1.7	0.0468258	-4.34195	229	AAGAGGGTGAGATCACACGC	1.28702
34	8	MBD2.5	0.809524	1.95936	3	GGCGACTCCGCCATAGAGCA	1.30546
0	203	MBD2.6	0	-7.67243	8	AAAGGGACCGGCTCCCGCCG	1.20563
379	3238	MBD2.7	0.104783	-3.09148	74	GGGCCACGGAGAGCGGGAAG	0.997272
384	2106	MBD3.5	0.154217	-2.45226	39	GCGCTACGACTCCTCCAACC	1.2376
139	1466	MBD3.6	0.0866044	-3.38937	45	AAGAAGTGCCCAGAAGGTCG	1.28702
176	715	MBD3.7	0.197531	-2.01621	26	CAAGAGCGACCCGCAGAAGG	1.09607
169	1045	MBD3L1.5	0.139209	-2.62128	31	TGAGGTCAGATACCATCAAT	1.35779
232	952	MBD3L1.6	0.195946	-2.03215	48	GGTGGAGATAATTCCTGCAG	1.34515
88	1914	MBD3L1.7	0.043956	-4.4274	62	TGATGGCCAAGAGTTCACAG	1.36616
0	751	MBD3L2.5	0	-9.55459	40	TCAAAAGGAACATGATGCCC	1.31955
119	2561	MBD3L2.6	0.044403	-4.41616	68	AGGCAGACAGGCTGGCCAGG	1.20226
0	144	MBD3L2.7	0	-7.17991	7	AGCCCGCTTGAGCCCACCCC	1.16552
284	159	MBD4.5	0.641084	0.83289	10	GCGCTCACTAGAGGTGACGG	1.31955
147	39797	MBD4.6	0.00368015	-8.07095	780	GGAAAGAGTGGGAGAAGATG	0.943348
140	623	MBD4.7	0.183486	-2.14585	11	ACCAAACTGAGCAGAAGCGA	1.20226
17	102	MBD5.5	0.142857	-2.51658	9	TGTGGGTTGGCAGCGTCGTG	1.14212
110	18	MBD5.6	0.859375	2.54649	3	GTTCTGAAACAGACAAGCCA	1.31955
52	2069	MBD5.7	0.0245167	-5.28749	74	CAGACACAGAAAATGAATGG	1.20797
100	0	MBD6.5	1	6.65821	1	CTGGCAGCGCTGTGTGCGAG	1.25805
771	6393	MBD6.6	0.107621	-3.05005	134	GGTGGGGCCAGCATCAGAGG	1.22061
384	16328	MBD6.7	0.0229775	-5.40643	435	GAGGAGGCATGAGGGGCCGG	1.06274
99	664	MCM2.5	0.129751	-2.73335	13	GTACGCCGGGAGCTTCGGCC	1.24878
239	1495	MCM2.6	0.137832	-2.64	16	GCAGGAAGTTCTTGAAGCGG	1.31955
792	3609	MCM2.7	0.179959	-2.18661	64	GGAGAGGAGCTCATTGGAGA	1.23535
186	94	MCM4.5	0.664286	0.977039	7	CGGGGGTGGCCCTTCCACGC	1.16739
0	984	MCM4.6	0	-9.94398	14	GTAGAGGGAACCCCAAGAAG	1.20563
236	10026	MCM4.7	0.0229975	-5.40286	111	AGGAAGATTGGCAGTAGCCG	1.29684
446	40	MCM7.5	0.917695	3.44658	4	GAGTGCCAAACCAACCGCTC	1.27985
153	245	MCM7.6	0.384422	-0.675728	10	GGCCAGTACACAACAGGCCG	1.23961
261	1482	MCM7.7	0.149742	-2.50088	75	CGACCGCACAGCCATCCACG	1.16482
16	534	MECP2.5	0.0290909	-4.97593	16	AGAAGCTTCCGGCACAGCCG	1.30546
99	605	MECP2.6	0.140625	-2.59932	21	GGACACGGAAGCTTAAGCAA	1.27985
120	7756	MECP2.7	0.0152362	-6.00242	166	GGAAGAAAAGTCAGAAGACC	1.14212
112	41	MEN1.5	0.732026	1.42786	6	GTGAGCTCGGGAACGTTGGT	1.27504
458	1469	MEN1.7	0.237675	-1.67925	23	GCAGGCCCCAACCACAGCAA	1.04865
141	15	MINA.5	0.903846	3.14975	2	ATGTCTGCCGGTGTGTCAAT	1.33509
101	9458	MINA.6	0.010566	-6.53505	213	GGGAAATGAGGAGGAAACAG	1.01823
249	1904	MINA.7	0.115653	-2.92979	59	GATGAAGTTAGAAGCAGCTG	1.28702
0	32	MPHOSPH8.5	0	-5.04439	4	AAAATTTGTCGAATCCCAGG	1.35779
0	5775	MPHOSPH8.6	0	-12.4959	95	TAGGATGGAGCAGGTTGCGG	1.22061
0	1723	MPHOSPH8.7	0	-10.7515	55	GAAGACCCCGAGAAAGGCTG	1.23124
21	147	MSH6.2	0.125	-2.75002	7	GGTGACGCGGAGCGCGCCAA	1.19219
111	125	MSH6.5	0.470339	-0.169925	10	GAATCCCAAGCCCACGTTAG	1.33509
263	12216	MSH6.6	0.0210754	-5.53221	222	GAAGAGATGAGCACAGGAGG	1.10589
324	814	MSH6.7	0.28471	-1.32636	11	GAGTGATGCCAACAAGGCCT	1.35353
296	486	MSL1.5	0.378517	-0.713459	31	AATTAAACTGGAGTGCCAGC	1.35779
83	779	MSL1.6	0.0962877	-3.21501	19	GGATTGAACGTATGGAAAGG	1.20563
441	840	MSL1.7	0.344262	-0.928059	17	AAGAAACCCCAGAAAAGCCC	0.998579
7	180	MSL3.1	0.0374332	-4.49985	2	TCGTAGATTACAGCGTAAAT	1.33509
72	732	MSL3.2	0.0895522	-3.32784	45	TTTAAGACAGAGTCCACACC	1.33509
0	140	MSL3.5	0	-7.13955	4	ACAGTTGGCACTGTGGCGCG	1.31955
16	1462	MSL3.6	0.0108254	-6.42725	59	GAAGAGCTTGGGCATGCTGG	1.28767
0	756	MSL3.7	0	-9.56415	24	ACAGAGAGTCAGCCGACCAC	1.23124
183	63	MTA1.5	0.743902	1.52356	2	TCGATTCTCCGGATCAGGTA	1.37623
255	113	MTA1.6	0.692935	1.16711	11	GGGCTACCTGATGTGCGTGG	1.25805
180	531	MTA1.7	0.253165	-1.55544	19	GCAGATCGACCAGTTCCTGG	1.36616
478	260	MTA2.5	0.647696	0.875976	6	TCTAACCAGGTAAGGATTGC	1.37623
212	183	MTA2.6	0.536709	0.211148	15	GGCGGCCAACATGTACCGGG	1.27985
482	1370	MTA2.7	0.260259	-1.50513	52	AAGAGGAATCAAAGCAGCCA	1.16482
93	1025	MTA3.5	0.0831843	-3.44823	10	AGTGTCTTAGTACCACTCGG	1.37623
135	3892	MTA3.6	0.0335237	-4.8392	113	GACAAAGGTGAAATCAGAGT	1.23535
93	1025	MTA3.7	0.0831843	-3.44823	10	AGTGTCTTAGTACCACTCGG	1.37623
217	444	MTOR.5	0.32829	-1.02948	9	CTGGAGCTCCTTGGCGGCTT	1.23961
192	887	MTOR.6	0.177943	-2.20196	23	GAATAGGCTCCATGTAGGGG	1.31955
137	3426	MTOR.7	0.0384507	-4.63421	100	GATGCCAATGAGAGGAAAGG	1.19355
217	2261	MYCN.5	0.0875706	-3.3752	65	TGAAGAGGAAGAAATCGACG	1.18728
307	5626	MYCN.6	0.0517445	-4.19136	226	GGGAAAGGGGAAGACCACGG	0.998579
42	686	MYCN.7	0.0576923	-3.9979	26	GAGAAGCTGCAGCACGGCCG	1.22407
42	226	NAP1L1.3	0.156716	-2.40028	8	CTTGCTGCAGACTTCGAAAT	1.37623
55	6392	NAP1L1.5	0.0085311	-6.83492	292	GAAGTAGAAGAAGAGGAAAC	0.995821
0	1017	NAP1L1.6	0	-9.99152	37	AAGTGCTGACAAAGACATAC	1.28767
159	37	NAP1L1.7	0.811224	2.074	9	TGATCCAGACTATGACCCAA	1.33509
61	1267	NAP1L2.2	0.0459337	-4.35414	23	GGCCGAGTCAGAGAACCGCA	1.23961
185	1193	NAP1L2.4	0.134253	-2.68243	29	AAAAGGTGGCGATACTGATG	1.28702
0	258	NAP1L2.5	0	-8.01681	14	CTGCTGGGCTTGGAGACGAT	1.31955
0	275	NAP1L2.6	0	-8.10852	16	GAATCCAGTCAAGAAGAGGC	1.27985
83	595	NAP1L2.7	0.122419	-2.82685	40	GAATATGTGGATGAGGACGA	1.20563
73	1020	NAP1L3.5	0.0667887	-3.78631	41	CGCCCATGGGGTTGCCGAAG	1.29684
207	64	NAP1L3.6	0.763838	1.67807	9	GCCGCTTGTATAGAAAGAAG	1.33509
192	1488	NAP1L3.7	0.114286	-2.94767	69	AAACCCTAAAGAAAACCCAG	1.07005
26	21	NAP1L4.5	0.553191	0.295456	5	CAACAGATGCGGAATCGGAA	1.27985
97	426	NAP1L4.6	0.185468	-2.12338	7	GCAGCTTCCACGGAATCTGA	1.37623
33	244	NAP1L4.7	0.119134	-2.84918	13	GTGAAGTACAGCACAGCCCG	1.31383
147	685	NAP1L5.5	0.176683	-2.21261	18	TCTGACCAGCCGCGCTGTCA	1.31955
271	17124	NAP1L5.6	0.0155792	-5.97635	338	GGAGTACGAGGATGACGAGG	1.16828
0	50	NAP1L5.7	0	-5.67243	2	ATGGCCGACTCGGAAAACCA	1.30546
411	131	NAT10.5	0.758303	1.64211	13	AAGATCCTGGGCAATACCTT	1.37623
144	407	NAT10.6	0.261343	-1.49252	12	GTAGGCTCTTCACCAAGGGG	1.35779
260	4066	NAT10.7	0.0601017	-3.96184	145	GTAGAAACAGTGGAAGGTGG	1.16112
112	32	NCOA1.5	0.777778	1.77578	3	CCTTTCCTCTTATGTGAGTC	1.23535
203	106	NCOA1.6	0.656958	0.930958	7	GAGATACTAGGATTGACCGA	1.33509
141	251	NCOA1.7	0.359694	-0.827533	11	ACAGCACGGAAAAGAGGCGC	1.08053
87	758	NCOA2.5	0.102959	-3.10852	31	AGGGCAGGGTGTCATCGACA	1.31955
250	896	NCOA2.6	0.21815	-1.83742	16	GCACTTCAGGCCCTCAGCGA	1.31955
173	3146	NCOA2.7	0.0521241	-4.17682	61	GGTCTGGCGAACCTCCGAGG	1.29684
320	225	NCOA3.2	0.587156	0.506251	7	TTTCGTGAATCACTGGCCAG	1.37623
130	124	NCOA3.5	0.511811	0.0676387	5	CAGTGGTGAAAAACGGAGAC	1.24878
768	926	NCOA3.6	0.453365	-0.269586	34	AGTATTGCCAGAAGATGCCA	1.35779
497	4381	NCOA3.7	0.101886	-3.13737	135	GTAGAGGAGGAGACTCCAGA	1.24878
131	190	NCOA6.5	0.4081	-0.533035	8	TGTCACACGCACGCTGTTCC	1.31955
51	803	NCOA6.6	0.059719	-3.95061	32	TGGAAGGTCATCCAAAACCA	1.31955
175	775	NCOA6.7	0.184211	-2.14048	25	TGAGTTGGGGCAGTAAACTG	1.28992
13	571	NCOR1.5	0.0222603	-5.35252	38	TAACCAGCCATCAGATACCA	1.24878
55	969	NCOR1.6	0.0537109	-4.11449	34	AGAGAGCAAGCCACACCCCG	1.08053
102	956	NCOR1.7	0.0964083	-3.21587	20	GAAAATCCAGAAGACAGCGA	1.16482
0	299	NEDD4.3	0	-8.22882	2	CTCGGATATCTGCCGCCTGG	1.30546
78	202	NEDD4.5	0.278571	-1.36156	14	AACGTGCATTTACCACCAGG	1.36616
94	1072	NEDD4.6	0.0806175	-3.49758	42	GGACTTCCCAGCCTTTAGGA	1.37623
0	556	NEDD4.7	0	-9.12153	16	TATCAAAGTTACCCAGGTGG	1.37623
22	72	NFRKB.1	0.234043	-1.66626	5	TGGCCATGGCACGCGCATCA	1.33509
116	93	NFRKB.5	0.555024	0.315776	8	CCATGGCACGCGCATCATGG	1.33509
29	208	NFRKB.6	0.122363	-2.80047	8	AGAGTGGCTCACGACCCGGG	1.27985
60	142	NFRKB.7	0.29703	-1.22913	6	GAATTTGCTTCAGCAGCCGA	1.38629
97	97	NKX2-5.5	0.5	0	9	TCGGGCCCAGCGTAGGCCTC	1.24878
32	62	NKX2-5.6	0.340426	-0.932886	6	GTCTTTGACTGAGAAGGGCG	1.31955
0	117	NKX2-5.7	0	-6.88264	7	GCGGGCAGAGAGCTCTCCGG	1.23535
110	117	NPM2.1	0.484581	-0.0882272	6	CAGTAGCGCCAGTAGCACGG	1.30546
0	68	NPM2.5	0	-6.10852	5	GGCAGTGACGACCGTGCTCT	1.33509
82	459	NPM2.6	0.151571	-2.47045	12	GCTGCGAGCTCAGTCAGGAG	1.31955
98	1122	NPM2.7	0.0803279	-3.50379	57	GACCTTCAGACCCCAGCTGG	1.31955
270	38	NR3C1.1	0.876623	2.79675	5	TTAGAAAAAACTGTTCGACC	1.31955
29	42	NR3C1.4	0.408451	-0.519374	4	GCTTACATCTGGTCTCATGC	1.33509
60	645	NR3C1.5	0.0851064	-3.40465	35	GATGGAGGAGAGCTTACATC	1.33509
106	1244	NR3C1.6	0.0785185	-3.54046	49	TGAGAAGCGACAGCCAGTGA	1.28702
485	1727	NR3C1.7	0.219259	-1.83007	61	AAAGTGATGGGAAATGACCT	1.27985
25	476	NSD1.2	0.0499002	-4.19741	13	CAAAATTCAAGAGACGCCCA	1.23535
3	1152	NSD1.5	0.0025974	-8.17118	27	CGGATCAGAACAAATCCTGC	1.33509
155	797	NSD1.6	0.162815	-2.35484	41	AAAATGCAGGGTGAACGCGG	1.24878
167	899	NSD1.7	0.15666	-2.42146	25	AAGCACATAAAGATGAACGG	1.20797
167	432	NSMCE2.5	0.278798	-1.36591	15	AGCCTGTATCAACTCTGGTA	1.37623
147	513	NSMCE2.6	0.222727	-1.79617	16	AGAGAAGCTGACGGAACAGA	1.16112
238	680	NSMCE2.7	0.259259	-1.51064	23	GTGTGGCCACACCTATGAAG	1.37623
0	595	NUFIP1.5	0	-9.21917	24	AGGGGAGACTGGGCGTCGAA	1.20797
0	1886	NUFIP1.6	0	-10.8819	109	GGAGAGACTGGGCCTCCATG	1.31955
76	228	NUFIP1.7	0.25	-1.57242	11	GAAGAATCTGGGCGTCGAAG	1.29684
371	374	NUP153.5	0.497987	-0.011588	16	GCCAATTAAGCCTTACCAGC	1.33509
70	176	NUP153.6	0.284553	-1.31786	6	GGAAAAGTTCAAGAAACCCG	1.25805
28	868	NUP153.7	0.03125	-4.90523	19	CTGTTCAACAGACACAAGCG	1.33509
121	335	NUP62.5	0.265351	-1.46158	17	CGTCTGTGTGGCCGGAGTCT	1.22407
183	1609	NUP62.6	0.102121	-3.12928	52	GGAGGGGCCAAACACAAAGC	1.08053
509	184	NUP62.7	0.734488	1.46297	9	GAGGTGACCAAGGTGTGCGA	1.27504
120	28	OIP5.5	0.810811	2.06088	7	CTCCATGGAGTGGGATACGC	1.35779
82	198	OIP5.6	0.292857	-1.26159	14	GGAGAAGACCACGGCCCCGA	1.09607
26	336	OIP5.7	0.0718232	-3.64172	21	GTGACCTCTCAAGGCAGCCA	1.34515
164	231	ORC1.5	0.41519	-0.491659	11	AATCTGGATGTGAATCTCGG	1.35353
347	972	ORC1.6	0.263078	-1.48335	35	GGTGCTCTCCTTGGAAGGGG	1.25805
319	178	ORC1.7	0.641851	0.838112	15	AAACTCCTTGACCATACCGG	1.33509
164	552	ORC2.5	0.22905	-1.74481	21	GGATGATGAAGGGGTTGCAC	1.25805
186	2947	ORC2.6	0.059368	-3.97863	84	GAAGCCAGAATATGATTTGG	1.30546
19	388	ORC2.7	0.046683	-4.2817	14	AATGGCTCTGCTACAGGTGG	1.35779
38	193	ORC4.5	0.164502	-2.31451	7	TTCTCAGCAAAAACCTTGTC	1.31383
331	10	ORC4.6	0.970674	4.91561	2	ATAGCATGTGTAATGACCGC	1.37623
41	49	ORC4.7	0.455556	-0.251539	4	AGATCTACGGCAGTCATAAA	1.33218
15	108	PADI4.5	0.121951	-2.76818	7	GTGGTCGTGGATATTGCCCA	1.33509
94	121	PADI4.6	0.437209	-0.360882	19	GCAATATCCACGACCACCCC	1.16828
27	51	PADI4.7	0.346154	-0.893085	9	CTGACGATGAAAGTGGCCAG	1.33509
72	18	PBRM1.5	0.8	1.9419	3	TTCATCCTTATAGTCTCGGA	1.31955
70	31	PBRM1.6	0.693069	1.14975	3	GGAGTTGTCGGAATAACCAA	1.33509
62	1014	PBRM1.7	0.0576208	-4.00998	53	GTAGGGACTCCAGCACCAGG	1.30546
79	41	PBX4.5	0.658333	0.929611	6	TGATGGCCATGATCTGCTGC	1.35353
146	378	PBX4.6	0.278626	-1.36638	18	ACAGAGCAGGCTTCATCCGA	1.35353
248	71	PBX4.7	0.777429	1.79008	4	GAATTTCAGCAAGCAGGCGA	1.33509
159	23	PCGF1.5	0.873626	2.73697	4	ATCGCAATCTGGCCCCCCTG	1.28767
180	2163	PCGF1.6	0.0768246	-3.57964	96	AAGACACTCTGTGATGGTGG	1.34515
345	30	PCGF1.7	0.92	3.48043	3	ATTGTTTGCTGCCTATGCGC	1.28992
144	192	PCGF2.5	0.428571	-0.412548	10	GATGAAGTACCCCCCGCAGA	1.30546
691	604	PCGF2.6	0.533591	0.193837	40	GCCCACCTGATGCTCAGCAG	1.31955
634	1182	PCGF2.7	0.349119	-0.897622	52	CAGATGAGATGAAACGGCGG	1.24878
32	31	PCGF3.1	0.507937	0.0443941	4	TCACCGTGGTGGCGTCGATG	1.28992
126	1014	PCGF3.5	0.110526	-2.99858	29	CAGACACTCGGTCACCGTGG	1.33509
269	507	PCGF3.6	0.346649	-0.911869	13	CAGGGCACTCACCATTCCGA	1.31955
510	290	PCGF3.7	0.6375	0.812304	16	TTCAAACAAAGAGGCCGCGG	1.30546
34	20	PCGF5.5	0.62963	0.736966	5	ATGGATTTGTCTCATGAACT	1.31955
220	133	PCGF5.6	0.623229	0.721813	13	GATCAAGCCAACAACAGTGA	1.25805
6	81	PCGF5.7	0.0689655	-3.5502	6	AGCAATGATTGCCCAAGGTG	1.36616
0	76	PCGF6.5	0	-6.26679	7	CAGAGGCCGCTTCGAGGACG	1.27985
0	49316	PCGF6.6	0	-15.5898	1913	GGAAGAAGAAGAGGAGCTGG	1.01266
98	1421	PCGF6.7	0.0645161	-3.84435	58	GGTATGAAGACATTCTGTGA	1.31383
68	32	PDS5A.5	0.68	1.06413	3	TGTGGCGTCGTGAGTGCCGA	1.25805
69	113	PDS5A.6	0.379121	-0.703607	2	GAATCACCCAGATTTAGCGA	1.35779
24	159	PDS5A.7	0.131148	-2.67807	13	CAAAATCTTGTGCTTTCCCG	1.33509
50	25	PDS5B.5	0.666667	0.971986	5	TCAAAGACTAGGACCAATGA	1.28767
8	391	PDS5B.6	0.0200501	-5.44478	20	AGTACGCAAAGAAGCCATGA	1.25805
47	183	PDS5B.7	0.204348	-1.9386	10	GGATCTAGGCTCTTATGCAG	1.36616
0	186	PHC1.5	0	-7.54689	7	AGCTGTCCCAGAAAGGGTAC	1.35353
5	1458	PHC1.6	0.00341763	-7.9258	71	GGAGTGGACAGCCCATCTGC	1.33509
0	1896	PHC1.7	0	-10.8895	106	GGAGCTGGGACTGCCGGTGC	1.20797
91	141	PHC2.1	0.392241	-0.626185	12	AGGCACTGCTAGATGTATGT	1.35353
73	3	PHC2.3	0.960526	4.20945	2	ACCCTTCGATAACATGCGTC	1.34515
83	45	PHC2.5	0.648438	0.868755	2	ATCCTGACGCATGTTATCGA	1.37623
220	670	PHC2.6	0.247191	-1.60227	34	CGTGGGATGCACCAAACGGG	1.28992
260	169	PHC2.7	0.606061	0.618515	4	CCAGCTCATCTACTTCCCGC	1.20797
89	5	PHC3.5	0.946809	3.90689	2	GCTTGGCTTGCCGTTAGGGT	1.20563
48	263	PHC3.6	0.154341	-2.42968	22	ATGGATACTGAACCAAACCC	1.29684
26	14	PHC3.7	0.65	0.847997	3	TGGCTGCTGCATTCGAGAGG	1.31955
182	31	PHF1.1	0.85446	2.5157	3	GACTGATGGGCTGCTATACT	1.36616
3	138	PHF1.4	0.0212766	-5.11894	13	GCACCAGAGCGGCTCAGCCG	1.20563
109	218	PHF1.5	0.333333	-0.993427	10	CACCAGAGCGGCTCAGCCGG	1.20563
0	176	PHF1.6	0	-7.46761	5	TCTTGACCCTCCCAAAGCCG	1.28767
375	1597	PHF1.7	0.190162	-2.08746	66	CAGAGCGACAGACACAACAG	1.06709
127	182	PHF2.5	0.411003	-0.5157	8	GATCGAGTGCGACGCCTGCA	1.33509
159	25163	PHF2.6	0.00627912	-7.29715	863	GGTGCCGGCAGAGATGGAGG	1.16552
244	27369	PHF2.7	0.00883642	-6.80367	1393	TGTTGGGGTGGAAGAGGAGG	0.950271
58	151	PHF8.5	0.277512	-1.36528	5	GATCGAGTGTGACATGTGCC	1.35779
35	57	PHF8.6	0.380435	-0.688056	8	GAGTACATGGTACCAGACAG	1.33509
71	1307	PHF8.7	0.0515239	-4.18322	85	GATGTTCTTTGGGGACCAGG	1.29684
70	0	PHIP.5	1	6.14975	1	CCGGTCCAGTCGGTGCGCCG	1.16739
79	612	PHIP.6	0.114327	-2.93782	30	GATACTGGTAAACTGACTGG	1.35353
74	730	PHIP.7	0.0920398	-3.28491	46	TGGCCGTGAAAATTGCAGGG	1.31955
73	749	PJA2.5	0.0888078	-3.34129	24	CTGATACCCTCCTGCTGGTT	1.28702
117	1147	PJA2.6	0.0925633	-3.28226	32	GAGCTACAAAGTGATAGCAG	1.29684
416	1095	PJA2.7	0.275314	-1.39413	50	GTTGGAAAACAGAGAGGCAG	1.19355
141	212	PKN1.5	0.399433	-0.584963	19	CAGCTGCTGCTGTACCCCGG	1.27985
86	1477	PKN1.6	0.0550224	-4.08649	65	AGGGTGCTGAGAACCTGCGG	1.28767
300	986	PKN1.7	0.233281	-1.71329	17	GCTGCGAGAAGAGCTCGCTG	1.31955
71	12	POGZ.5	0.855422	2.46949	3	CAACTGTCGGCTTAACAAAC	1.33509
133	3339	POGZ.6	0.0383065	-4.63954	141	AAGAGTGGCCGGGATGACGG	1.20797
322	384	POGZ.7	0.456091	-0.253324	6	CATGGCTCTCAAAGAACCAG	1.33509
7	0	POLA1.1	1	3	1	GTTTTGTATCTTCTCGAGCC	1.25805
26	20	POLA1.2	0.565217	0.36257	3	ACAGTATTCGAAGCTGGTTC	1.37623
75	199	POLA1.5	0.273723	-1.39593	14	AGGCACGCCAGGATGATGAC	1.30546
161	31136	POLA1.6	0.00514426	-7.58649	1074	AGAGGAAGTGAAACAAGAGG	1.01266
70	387	POLA1.7	0.153173	-2.45017	6	AAAGCCATCACGACAAGCGG	1.22407
27	1042	POLD1.5	0.0252572	-5.21917	33	TGCCAGGTCCTCCTCGAATT	1.33509
147	1989	POLD1.6	0.0688202	-3.7491	41	GCAGGATGGATGGCAAGCGG	1.20797
310	1333	POLD1.7	0.188679	-2.10077	56	GGTGATGCGCAGGAACGGGG	1.16552
67	706	POLE.5	0.0866753	-3.3781	29	TGTCTCTGAGGAGCGGCGGG	1.22061
127	292	POLE.6	0.303103	-1.19476	26	GAAGCGCTGCAAGAACATGG	1.28702
242	70	POLE.7	0.775641	1.77507	10	GCAGCGTCTGGAGTCGGCAG	1.27504
17	10	POLE3.2	0.62963	0.710493	3	ATCCTGGTGATCACGGCATT	1.37623
86	377	POLE3.5	0.185745	-2.1193	29	TTGGGCAGGTTTAGGTCCTC	1.28702
42	207	POLE3.6	0.168675	-2.27417	16	GTACAGCACGAAGACGCTGG	1.30546
0	839	POLE3.7	0	-9.71425	22	GGCAATGGCGGAGAGGCCCG	1.16482
0	2067	POU5F1.5	0	-11.014	114	GCGTACTGTGGGCCCCAGGT	1.27985
66	165	POU5F1.6	0.285714	-1.30895	15	GAAGCTCACTTGCCTCCTCC	1.27504
0	355	POU5F1.7	0	-8.47573	17	CACTAGCCCCACTCCAACCT	1.10974
232	370	PRDM2.5	0.385382	-0.671089	7	ACCAGACGAGCGATTAGAAG	1.27985
99	14029	PRDM2.6	0.00700736	-7.13237	412	GGTACGGTAGGAAGGAGGGG	1.03311
100	4289	PRDM2.7	0.0227842	-5.40855	97	TGGAAGTGGGGACTGTGCGG	1.16552
43	87	PRDM8.5	0.330769	-1	15	GAACAGTACCGTATATCTTT	1.33509
73	47	PRDM8.6	0.608333	0.624491	6	GTAGACACCTCAGCAGCAAA	1.27985
80	370	PRDM8.7	0.177778	-2.19543	8	CCGCAGGATTGCCAAAGACG	1.31383
218	97	PRDM9.5	0.692063	1.16008	4	CAAAGAGGTCAGCGAGCCGC	1.23961
0	700	PRDM9.6	0	-9.45327	19	GTATGGGGATGAATACGGCC	1.31955
0	28	PRDM9.7	0	-4.85798	3	GAGGTACTTGCTTCTCCAGA	1.37623
29	66	PRKCB.5	0.305263	-1.1592	3	ATGCACGTTCTTCTGCCGGA	1.35353
13	1028	PRKCB.6	0.012488	-6.19967	27	GGGCTGCTTGAAGAAGCGGG	1.2376
47	12	PRKCB.7	0.79661	1.88452	4	ACGGACCACACGGAGCGCCG	1.08053
24	42	PRM3.5	0.363636	-0.782409	3	GCTTTTTCATGGAGGATTCG	1.29684
58	15	PRM3.6	0.794521	1.88264	2	CGCTGTGCCAAGCTCAACAC	1.31955
154	523	PRM3.7	0.227474	-1.7573	15	GAAAGAAGAGCTGCCGGTGC	1.27985
112	218	PRMT1.5	0.339394	-0.954608	12	GATGTCATGTCCTCAGCGTT	1.34515
407	585	PRMT1.6	0.410282	-0.522332	23	GCACCACCTTGTCCTTGAAG	1.35779
108	3624	PRMT1.7	0.0289389	-5.05558	125	GGAGCTCCCAGTGGAGAAGG	1.25805
57	278	PRMT10.5	0.170149	-2.26614	13	GGATAACTCACAGGCATACA	1.31955
142	841	PRMT10.6	0.144456	-2.55781	16	GGAGCTGAAACACGACGTGA	1.28702
59	1017	PRMT10.7	0.0548327	-4.08463	45	AAGATGAGTCGAGTTCCTGG	1.34515
147	48	PRMT2.5	0.753846	1.59474	8	AGTACGACCCCGAGGACACG	1.23961
290	208	PRMT2.6	0.582329	0.477516	14	GCTGCTGCAGGTGTACGCGG	1.25805
276	2251	PRMT2.7	0.10922	-3.02325	134	GCAGGAGGGAGTACAGCCAG	1.19219
87	383	PRMT3.1	0.185106	-2.12553	8	CCAAGGCACTGGGTTGTATA	1.37623
238	6	PRMT3.3	0.97541	5.09351	2	ACTGTCTGCTGAAGCCGCAT	1.37623
7	159	PRMT3.5	0.0421687	-4.32193	7	TTGCAGATCCTCACGTGCTC	1.33509
388	359	PRMT3.6	0.519411	0.111773	7	GACACTAGTAGATGACGAGC	1.33509
13	1233	PRMT3.7	0.0104334	-6.46177	56	CACCATCCTCATCCTCCTGG	1.20797
621	22	PRMT5.5	0.965785	4.75721	4	CAGTAGGTCTGATCGTGTCT	1.33509
952	1481	PRMT5.6	0.391286	-0.636997	58	GATTCGCAGGAACTCCGAGG	1.34515
350	3132	PRMT5.7	0.100517	-3.158	77	GATGGAAGACAGGCATGCAG	1.24878
4	8	PRMT6.1	0.333333	-0.847997	2	CGAGTGCTACTCGGACGTTT	1.35353
4	424	PRMT6.3	0.00934579	-6.40939	7	CGCACCGATGCCTACCGCCT	1.2376
24	10	PRMT6.5	0.705882	1.18442	2	GCTGTACTACGAGTGCTACT	1.37623
52	19867	PRMT6.6	0.00261057	-8.55024	710	GAGGGAACTGAAGAGGAAGA	1.01823
32	186	PRMT6.7	0.146789	-2.5025	7	GGTCCGCGATCATCTCCTCG	1.28992
137	21	PRMT7.5	0.867089	2.64909	3	CAATCCGACCACGGGGTCTG	1.33509
365	2068	PRMT7.6	0.150021	-2.49902	66	TGACACAGAGCTGATCGGGG	1.31955
332	693	PRMT7.7	0.323902	-1.05941	29	GGGGAAGATCAAGTGCACCA	1.28702
221	127	PRMT8.5	0.635057	0.794416	6	ACATGATGGACGCATTGCAC	1.37623
222	1914	PRMT8.6	0.103933	-3.10223	68	GTGGTACTGGATGTGGGGAG	1.10974
17	4064	PRMT8.7	0.00416565	-7.81911	129	GGAGCTGCCTGTGGAGAAGG	1.2376
105	6	RAD18.5	0.945946	3.92057	2	ATAGATGATTTGCTGCGGTG	1.28702
157	358	RAD18.6	0.304854	-1.18406	13	CCAGACAGTCTTTAAAGCAG	1.35779
54	100	RAD18.7	0.350649	-0.876852	6	GAGTGAATTTCAGCTTCTGG	1.33509
192	121	RAD21.5	0.613419	0.66172	10	GCAGCCTGCACATGACGATA	1.35353
177	282	RAD21.6	0.385621	-0.668925	15	GATCGTGAGATAATGAGAGA	1.20563
151	15183	RAD21.7	0.0098474	-6.64234	420	ATGATGTGGAAAGAGACAGG	1.16739
212	73	RAD54L.5	0.74386	1.52526	5	TGATTGGTTAGCTGACTCAA	1.34515
188	143	RAD54L.6	0.567976	0.392317	7	GCATTGGGCCTGAAAAGGGC	1.31955
60	1498	RAD54L.7	0.0385109	-4.61905	53	GGGAGGCTCATACAGAACCA	1.30546
68	165	RAD54L2.5	0.291845	-1.26651	14	CCAGCTCCACGTCCGGGTCC	1.20797
170	200	RAD54L2.6	0.459459	-0.233199	5	GTAGTTGAAGTGCACCGCGG	1.33218
203	874	RAD54L2.7	0.188487	-2.10071	24	GAGAGGTTTAAGACCAGCAG	1.30401
13	0	RAG2.5	1	3.80735	1	TTAATGTGGTGTACAGCCGA	1.35353
309	438	RAG2.6	0.413655	-0.501953	33	AACATCAACAGAAGATCCAG	1.20797
257	777	RAG2.7	0.248549	-1.5924	34	AAATCCACCAGGAAAACACA	1.07005
0	245	RAN.5	0	-7.94251	10	TTTGTTGCCACACAACACAA	1.30546
28	63	RAN.6	0.307692	-1.14202	5	GAACGCCGCGATGGCTGCGC	1.24878
265	280	RAN.7	0.486239	-0.0791439	10	CCTACTTTGAACTGGACCTG	1.36616
372	188	RARA.5	0.664286	0.980789	9	GAAGGTGCGCAAAGCGCACC	1.23961
469	14	RARA.6	0.971014	4.96963	2	GAGGGTGATCTGGTCGGCGA	1.2376
455	657	RARA.7	0.409173	-0.529054	13	GGGCAGCAGCTGGTTGGCGA	1.2376
45	77	RB1.5	0.368852	-0.76184	6	GCCCAAAACCCCCCGAAAAA	0.948915
26	70	RB1.6	0.270833	-1.39486	10	GCTCTGGGTCCTCCTCAGGA	1.30546
50	192	RB1.7	0.206612	-1.92003	16	GGTTCTTTGAGCAACATGGG	1.33509
47	205	RBBP4.5	0.186508	-2.10154	7	ATTGCCGTTACAGACCAGAA	1.35779
55	1176	RBBP4.6	0.0446791	-4.39354	67	CACTACGACAGTGAGAAAGG	1.27985
9	176	RBBP4.7	0.0486486	-4.14568	11	CATTTAAGACCATCTGCCTG	1.35353
23	252	RBBP7.1	0.0836364	-3.39803	19	TACACCGTTTCTATATGACC	1.30546
39	2237	RBBP7.5	0.0171353	-5.80607	83	GAAGAGCATGGGTCATAACC	1.33509
152	2172	RBBP7.6	0.0654045	-3.82808	67	CAAGTGACTCGGCTTGGAGG	1.33218
139	253	RBBP7.7	0.354592	-0.859402	21	ATAAACGCAGGACCAAAAGA	1.12237
0	50	RBL1.5	0	-5.67243	4	CGCAGCCGGGGAGGCGCTAC	1.16112
7	298	RBL1.6	0.0229508	-5.224	19	GAGGACAAGCCCCACGCTGA	1.23961
24	684	RBL1.7	0.0338983	-4.7761	29	CCAGGAGCTGAACCTGGACG	1.30546
138	198	RBL2.5	0.410714	-0.517684	11	CCGCCTCAACATGGACGAGG	1.30546
185	20547	RBL2.6	0.0089234	-6.78755	600	GGAGGAGGAGGACGACGGCG	0.937637
10	1356	RBL2.7	0.00732064	-6.94677	62	CCACCCCTCAGATCCAGCAG	1.20797
140	0	RBM10.5	1	7.13955	1	AGTCCATGTCCCGGTAGTCG	1.35353
101	152	RBM10.6	0.399209	-0.584963	2	CAAGTGACTAAACTCGACGA	1.31955
72	279	RBM10.7	0.205128	-1.93946	6	AAGCAGACCCAACTGAACCG	1.20563
[truncated: 404 more rows]
