# Supplementary material for: Linking CRISPR–Cas9 double-strand break profiles to gene editing precision with BreakTag
Source: Nat Biotechnol. 2024 May 13;43(4):608–22. doi: 10.1038/s41587-024-02238-8 (PMC11994453; doi:10.1038/s41587-024-02238-8)
Supplement: Supplementary file 5 — Statistical Source Data [file 41587_2024_2238_MOESM5_ESM.xlsx]

## Sheet: Fig_2_cdhij
seqnames	start	end	width	strand	sgRNA	on.target	around.target	on.nontarget	around.nontarget	pval	qval	scission_profile	mismatches	guide	Protospacer	PAM	Chromosome	Start	End	Strand	Ensembl_Gene_ID	HGNC	Pool	target_counts_per_position.target_counts_per_position.cutsite.3	target_counts_per_position.target_counts_per_position.cutsite.2	target_counts_per_position.target_counts_per_position.cutsite.1	target_counts_per_position.target_counts_per_position.cutsite	target_counts_per_position.target_counts_per_position.cutsite.1.1	target_counts_per_position.target_counts_per_position.cutsite.2.1	target_counts_per_position.target_counts_per_position.cutsite.3.1	blunt_rate
chr3	179576235	179576235	1	+	ACTL6A.5	39	8	0	0	3.10739e-08	1.24296e-07	blunt	0	TTGCTAATGGTCGTTCTACT	TTGCTAATGGTCGTTCTACTGGG	GGG	chr3	179294007	179294029	+	ENSG00000136518	ACTL6A	PoolOne	0	0	8	39	0	0	0	0.829787
chr12	63764035	63764035	1	+	ACTL6A.6	3	18	0	0	1.10474e-20	5.89197e-20	staggered	7	AGAACAGAAAAGAAGAAAGG	ATAATACAACAGTGGAACGGAGG	AGG	chr3	179304359	179304381	+	ENSG00000136518	ACTL6A	PoolOne	0	0	18	3	0	0	0	0.142857
chr13	33768714	33768714	1	+	ACTL6A.6	12	58	0	0	1.18776e-86	1.90041e-85	staggered	7	AGAAAAGGAAAGGAGAACGG	ATAATACAACAGTGGAACGGAGG	AGG	chr3	179304359	179304381	+	ENSG00000136518	ACTL6A	PoolOne	0	7	50	12	1	0	0	0.171429
chr15	93130138	93130138	1	-	ACTL6A.6	5	36	0	0	4.09498e-48	3.27598e-47	staggered	7	GTAATACAGCAAGAAAATGG	ATAATACAACAGTGGAACGGAGG	AGG	chr3	179304359	179304381	+	ENSG00000136518	ACTL6A	PoolOne	0	3	33	5	0	0	0	0.121951
chr10	100808995	100808995	1	-	ACTL6A.7	14	8	0	0	3.10739e-08	1.05381e-07	blunt	5	GATGGGGTAGAAAGAGATGG	ATGGTGGTAGAAAGAGATGACGG	CGG	chr3	179287879	179287901	+	ENSG00000136518	ACTL6A	PoolOne	1	0	7	14	0	0	0	0.636364
chr11	101956539	101956539	1	-	ACTL6A.7	11	15	0	1	6.6879e-12	3.26035e-11	staggered	4	GTGGAAGTAGAAGGAGATGA	ATGGTGGTAGAAAGAGATGACGG	CGG	chr3	179287879	179287901	+	ENSG00000136518	ACTL6A	PoolOne	0	1	13	11	0	0	1	0.423077
chr12	95632658	95632658	1	-	ACTL6A.7	27	9	0	0	2.4401e-09	9.5164e-09	blunt	3	GTGGTAGTTGAAAGAGATGA	ATGGTGGTAGAAAGAGATGACGG	CGG	chr3	179287879	179287901	+	ENSG00000136518	ACTL6A	PoolOne	1	2	6	27	0	0	0	0.75
chr13	31119516	31119516	1	-	ACTL6A.7	26	0	0	0	0.216504	0.222201	blunt	5	GGGGTGGCAGAAAGAGAAGT	ATGGTGGTAGAAAGAGATGACGG	CGG	chr3	179287879	179287901	+	ENSG00000136518	ACTL6A	PoolOne	0	0	0	26	0	0	0	1
chr13	60314294	60314294	1	+	ACTL6A.7	110	34	0	0	7.61887e-45	9.90454e-44	blunt	4	GGGGTGGAAGAAAGAGAAGA	ATGGTGGTAGAAAGAGATGACGG	CGG	chr3	179287879	179287901	+	ENSG00000136518	ACTL6A	PoolOne	0	0	34	110	0	0	0	0.763889
chr14	33422982	33422982	1	+	ACTL6A.7	6	13	0	0	4.1835e-14	2.17542e-13	staggered	7	AGTGTGGAAGACAGAGTGGG	ATGGTGGTAGAAAGAGATGACGG	CGG	chr3	179287879	179287901	+	ENSG00000136518	ACTL6A	PoolOne	0	0	13	6	0	0	0	0.315789
chr16	4625853	4625853	1	+	ACTL6A.7	56	12	0	1	5.2934e-09	1.96612e-08	blunt	7	TTTGTGGTGGAAAGGAGAGA	ATGGTGGTAGAAAGAGATGACGG	CGG	chr3	179287879	179287901	+	ENSG00000136518	ACTL6A	PoolOne	0	0	12	56	0	0	0	0.823529
chr17	1494247	1494247	1	+	ACTL6A.7	43	10	0	0	1.75836e-10	7.21853e-10	blunt	5	AGTGGGGCAGAAAGAGAAGA	ATGGTGGTAGAAAGAGATGACGG	CGG	chr3	179287879	179287901	+	ENSG00000136518	ACTL6A	PoolOne	0	0	10	43	0	0	0	0.811321
chr17	54637094	54637094	1	+	ACTL6A.7	17	23	0	0	8.55791e-28	6.06834e-27	staggered	7	GGAGGTGGAGAAAGAGATAA	ATGGTGGTAGAAAGAGATGACGG	CGG	chr3	179287879	179287901	+	ENSG00000136518	ACTL6A	PoolOne	0	0	23	17	0	0	0	0.425
chr19	50857360	50857360	1	+	ACTL6A.7	19	0	0	0	0.216504	0.222201	blunt	7	AGGGAGGAGGAAGGAGAAGG	ATGGTGGTAGAAAGAGATGACGG	CGG	chr3	179287879	179287901	+	ENSG00000136518	ACTL6A	PoolOne	0	0	0	19	0	0	0	1
chr2	152539452	152539452	1	+	ACTL6A.7	23	3	0	0	0.002026	0.00385434	blunt	4	GTGGAGGTAGAAAGAGGAGA	ATGGTGGTAGAAAGAGATGACGG	CGG	chr3	179287879	179287901	+	ENSG00000136518	ACTL6A	PoolOne	0	0	3	23	0	0	0	0.884615
chr2	199153440	199153440	1	-	ACTL6A.7	36	52	0	0	9.89987e-76	3.86095e-74	staggered	7	AGGGAGAGAGAAAGAAAAGG	ATGGTGGTAGAAAGAGATGACGG	CGG	chr3	179287879	179287901	+	ENSG00000136518	ACTL6A	PoolOne	0	4	48	36	0	0	0	0.409091
chr20	21138908	21138908	1	-	ACTL6A.7	72	65	0	0	1.0195e-99	7.95211e-98	blunt	7	AGGTTGAAAGAAAGAAAAGG	ATGGTGGTAGAAAGAGATGACGG	CGG	chr3	179287879	179287901	+	ENSG00000136518	ACTL6A	PoolOne	0	3	61	72	1	0	0	0.525547
chr20	22944576	22944576	1	-	ACTL6A.7	11	69	1	2	3.3802e-74	8.78851e-73	staggered	3	AGGGTGGTAAAAAGAGATTA	ATGGTGGTAGAAAGAGATGACGG	CGG	chr3	179287879	179287901	+	ENSG00000136518	ACTL6A	PoolOne	0	2	67	11	0	0	0	0.1375
chr22	17566020	17566020	1	-	ACTL6A.7	10	49	0	0	2.2407e-70	4.36937e-69	staggered	7	ATGGTGGAAGACAGTATGGC	ATGGTGGTAGAAAGAGATGACGG	CGG	chr3	179287879	179287901	+	ENSG00000136518	ACTL6A	PoolOne	0	0	49	10	0	0	0	0.169492
chr22	25963481	25963481	1	-	ACTL6A.7	17	1	0	1	0.253288	0.256578	blunt	4	ATGGAGACAGAAAGAGAAGA	ATGGTGGTAGAAAGAGATGACGG	CGG	chr3	179287879	179287901	+	ENSG00000136518	ACTL6A	PoolOne	0	0	0	17	1	0	0	0.944444
chr3	141769263	141769263	1	-	ACTL6A.7	44	25	0	0	9.20117e-31	7.97435e-30	blunt	5	GGTGAGGTAGAAGGAGATGA	ATGGTGGTAGAAAGAGATGACGG	CGG	chr3	179287879	179287901	+	ENSG00000136518	ACTL6A	PoolOne	0	0	25	44	0	0	0	0.637681
chr3	161758081	161758081	1	+	ACTL6A.7	40	27	0	0	8.55547e-34	8.34159e-33	blunt	7	GGTGGTGGAGAAAGAGAAGA	ATGGTGGTAGAAAGAGATGACGG	CGG	chr3	179287879	179287901	+	ENSG00000136518	ACTL6A	PoolOne	0	0	25	40	0	1	1	0.597015
chr3	179570107	179570107	1	+	ACTL6A.7	70	4	0	0	0.000287175	0.000678778	blunt	0	ATGGTGGTAGAAAGAGATGA	ATGGTGGTAGAAAGAGATGACGG	CGG	chr3	179287879	179287901	+	ENSG00000136518	ACTL6A	PoolOne	0	2	1	70	1	0	0	0.945946
chr5	124725220	124725220	1	-	ACTL6A.7	33	7	0	0	3.60258e-07	1.17084e-06	blunt	2	AAGGTGGTAGAAAGAGATGG	ATGGTGGTAGAAAGAGATGACGG	CGG	chr3	179287879	179287901	+	ENSG00000136518	ACTL6A	PoolOne	0	0	7	33	0	0	0	0.825
chr5	135912090	135912090	1	-	ACTL6A.7	1	17	0	0	2.54557e-19	1.65462e-18	staggered	7	AGTGGTGGAGAAAGAGAGAA	ATGGTGGTAGAAAGAGATGACGG	CGG	chr3	179287879	179287901	+	ENSG00000136518	ACTL6A	PoolOne	1	1	15	1	0	0	0	0.0555556
chr5	158899866	158899866	1	-	ACTL6A.7	100	24	0	0	2.85944e-29	2.23036e-28	blunt	4	GGGGTGGTAGGAAGAGAAGA	ATGGTGGTAGAAAGAGATGACGG	CGG	chr3	179287879	179287901	+	ENSG00000136518	ACTL6A	PoolOne	0	0	24	100	0	0	0	0.806452
chr6	105571675	105571675	1	-	ACTL6A.7	47	39	0	1	3.95995e-41	4.41251e-40	blunt	4	CATGTGATAGAAAGAGATGA	ATGGTGGTAGAAAGAGATGACGG	CGG	chr3	179287879	179287901	+	ENSG00000136518	ACTL6A	PoolOne	0	1	38	47	0	0	0	0.546512
chr6	149426376	149426376	1	-	ACTL6A.7	26	2	0	0	0.012021	0.0199498	blunt	3	CAGGTGGTAGAAAGAGATGC	ATGGTGGTAGAAAGAGATGACGG	CGG	chr3	179287879	179287901	+	ENSG00000136518	ACTL6A	PoolOne	0	0	2	26	0	0	0	0.928571
chr7	17030553	17030553	1	+	ACTL6A.7	12	5	0	0	3.5091e-05	8.82936e-05	blunt	7	AAGAGGACAGAAAGAGAAGG	ATGGTGGTAGAAAGAGATGACGG	CGG	chr3	179287879	179287901	+	ENSG00000136518	ACTL6A	PoolOne	0	0	1	12	3	1	0	0.705882
chr9	3926593	3926593	1	-	ACTL6A.7	7	13	0	0	4.1835e-14	2.17542e-13	staggered	7	AAGGAGAGAGAAAGAAAAGG	ATGGTGGTAGAAAGAGATGACGG	CGG	chr3	179287879	179287901	+	ENSG00000136518	ACTL6A	PoolOne	0	0	13	7	0	0	0	0.35
chr9	35698066	35698066	1	-	ACTL6A.7	99	20	0	1	3.29683e-17	1.9781e-16	blunt	7	AGTGGTGGTGAAAGAGAAGA	ATGGTGGTAGAAAGAGATGACGG	CGG	chr3	179287879	179287901	+	ENSG00000136518	ACTL6A	PoolOne	0	0	20	99	0	0	0	0.831933
chr9	98674907	98674907	1	-	ACTL6A.7	12	5	0	0	3.5091e-05	8.82936e-05	blunt	4	AGGGAGGCAGAAAGAGAAGA	ATGGTGGTAGAAAGAGATGACGG	CGG	chr3	179287879	179287901	+	ENSG00000136518	ACTL6A	PoolOne	0	0	5	12	0	0	0	0.705882
chrX	28178749	28178749	1	-	ACTL6A.7	14	37	0	0	9.12809e-50	1.42398e-48	staggered	7	AGGGTGAAGGAAGGAAAAGA	ATGGTGGTAGAAAGAGATGACGG	CGG	chr3	179287879	179287901	+	ENSG00000136518	ACTL6A	PoolOne	0	1	36	14	0	0	0	0.27451
chrX	44203913	44203913	1	-	ACTL6A.7	40	0	1	0	0.216504	0.222201	blunt	3	GTGGTGGCAGGAAGAGATGA	ATGGTGGTAGAAAGAGATGACGG	CGG	chr3	179287879	179287901	+	ENSG00000136518	ACTL6A	PoolOne	0	0	0	40	0	0	0	1
chr1	155480151	155480151	1	+	ACTR5.5	99	16	0	0	5.57353e-18	2.50809e-17	blunt	6	GGAGCCACTGACAGTACAGG	CGGGCCACTGCCGGTACCGCTGG	TGG	chr20	37377199	37377221	+	ENSG00000101442	ACTR5	PoolOne	0	0	15	99	1	0	0	0.86087
chr11	133517413	133517413	1	+	ACTR5.5	3	17	0	0	2.54557e-19	2.29101e-18	staggered	7	GAGCCCACTGATAGTACAGC	CGGGCCACTGCCGGTACCGCTGG	TGG	chr20	37377199	37377221	+	ENSG00000101442	ACTR5	PoolOne	1	15	1	3	0	0	0	0.15
chr2	118806346	118806346	1	-	ACTR5.5	4	20	0	1	3.29683e-17	9.89048e-17	staggered	7	GAGGCCTCTGACAGTACAGG	CGGGCCACTGCCGGTACCGCTGG	TGG	chr20	37377199	37377221	+	ENSG00000101442	ACTR5	PoolOne	0	4	16	4	0	0	0	0.166667
chr20	38748572	38748572	1	+	ACTR5.5	42	6	0	0	3.76622e-06	4.84228e-06	blunt	0	CGGGCCACTGCCGGTACCGC	CGGGCCACTGCCGGTACCGCTGG	TGG	chr20	37377199	37377221	+	ENSG00000101442	ACTR5	PoolOne	0	1	5	42	0	0	0	0.875
chr3	9739355	9739355	1	-	ACTR5.5	130	6	0	0	3.76622e-06	4.84228e-06	blunt	7	AGGGTGACTGCAGGCAACGG	CGGGCCACTGCCGGTACCGCTGG	TGG	chr20	37377199	37377221	+	ENSG00000101442	ACTR5	PoolOne	0	2	4	130	0	0	0	0.955882
chr15	90706259	90706259	1	+	ACTR5.6	17	1	0	0	0.0579836	0.0424651	blunt	3	ACAGCCATGAGCCACTGCGC	GCAGCCTGGAGCCACTGCGCTGG	TGG	chr20	37377375	37377397	+	ENSG00000101442	ACTR5	PoolOne	0	0	1	17	0	0	0	0.944444
chr2	74870300	74870300	1	+	ACTR5.6	23	1	0	0	0.0579836	0.0424651	blunt	3	ACAGGCAGGAGCCACTGCGC	GCAGCCTGGAGCCACTGCGCTGG	TGG	chr20	37377375	37377397	+	ENSG00000101442	ACTR5	PoolOne	0	0	1	23	0	0	0	0.958333
chr20	38748748	38748748	1	+	ACTR5.6	186	0	0	0	0.216504	0.0743248	blunt	0	GCAGCCTGGAGCCACTGCGC	GCAGCCTGGAGCCACTGCGCTGG	TGG	chr20	37377375	37377397	+	ENSG00000101442	ACTR5	PoolOne	0	0	0	186	0	0	0	1
chr3	66127058	66127058	1	-	ACTR5.6	13	6	0	0	3.76622e-06	4.13737e-05	blunt	3	GCCCCTTGGAGCCACTGCGC	GCAGCCTGGAGCCACTGCGCTGG	TGG	chr20	37377375	37377397	+	ENSG00000101442	ACTR5	PoolOne	0	1	4	13	0	0	1	0.684211
chr11	102268202	102268202	1	+	ACTR5.7	61	0	0	0	0.216504	0.216504	blunt	2	GAGAGCAGCTTCCAGCGCAG	GAGCGCAGCATCCAGCGCAGTGG	TGG	chr20	37377386	37377408	-	ENSG00000101442	ACTR5	PoolOne	0	0	0	61	0	0	0	1
chr14	74885473	74885473	1	-	ACTR5.7	37	0	0	0	0.216504	0.216504	blunt	7	CAGAGCAGGATCAACGGCAA	GAGCGCAGCATCCAGCGCAGTGG	TGG	chr20	37377386	37377408	-	ENSG00000101442	ACTR5	PoolOne	0	0	0	37	0	0	0	1
chr15	74591809	74591809	1	+	ACTR5.7	72	1	0	0	0.0579836	0.109525	blunt	7	AAGATCAGGATCAACGGCAG	GAGCGCAGCATCCAGCGCAGTGG	TGG	chr20	37377386	37377408	-	ENSG00000101442	ACTR5	PoolOne	1	0	0	72	0	0	0	0.986301
chr20	38748748	38748748	1	-	ACTR5.7	27	0	0	0	0.216504	0.216504	blunt	0	GAGCGCAGCATCCAGCGCAG	GAGCGCAGCATCCAGCGCAGTGG	TGG	chr20	37377386	37377408	-	ENSG00000101442	ACTR5	PoolOne	0	0	0	27	0	0	0	1
chr12	100200892	100200892	1	+	ACTR6.2	189	51	0	0	6.1477e-74	3.68862e-73	blunt	0	GGAGCTTACAACGCCAAAAT	GGAGCTTACAACGCCAAAATCGG	CGG	chr12	100594654	100594676	+	ENSG00000075089	ACTR6	PoolOne	0	1	50	189	0	0	0	0.7875
chr10	79299623	79299623	1	+	ACTR6.5	4	13	0	0	4.1835e-14	8.36701e-14	staggered	7	ATTGCAGGGGGCTGACCATT	TTTGACCGGAACTGACAATTAGG	AGG	chr12	100598725	100598747	-	ENSG00000075089	ACTR6	PoolOne	0	1	12	4	0	0	0	0.235294
chr12	100204952	100204952	1	-	ACTR6.5	77	15	1	0	1.15641e-16	4.62565e-16	blunt	0	TTTGACCGGAACTGACAATT	TTTGACCGGAACTGACAATTAGG	AGG	chr12	100598725	100598747	-	ENSG00000075089	ACTR6	PoolOne	0	0	15	77	0	0	0	0.836957
chr2	118474043	118474043	1	-	ACTR6.6	6	37	0	0	9.12809e-50	8.21528e-49	staggered	7	GGATAAAGAGTAGGAAAGGG	GGATTACCTTTTGAAAAGGGAGG	AGG	chr12	100598820	100598842	-	ENSG00000075089	ACTR6	PoolOne	0	3	34	6	0	0	0	0.139535
chr4	78211866	78211866	1	-	ACTR6.6	3	14	0	0	2.26678e-15	6.80033e-15	staggered	7	GGGTTACCAGAGGCAGAGGG	GGATTACCTTTTGAAAAGGGAGG	AGG	chr12	100598820	100598842	-	ENSG00000075089	ACTR6	PoolOne	0	0	2	3	12	0	0	0.176471
chr6	36309258	36309258	1	+	ACTR6.6	6	27	0	0	8.55547e-34	3.84996e-33	staggered	7	GGATGACAGGTAGGTAAGGG	GGATTACCTTTTGAAAAGGGAGG	AGG	chr12	100598820	100598842	-	ENSG00000075089	ACTR6	PoolOne	0	0	23	6	4	0	0	0.181818
chr12	55931438	55931438	1	+	ACTR6.7	7	29	0	0	6.9476e-37	7.64236e-36	staggered	7	AGAACATGAGTCTTGACAGG	AAGAACATTGTCTTGACAGGAGG	AGG	chr12	100613806	100613828	+	ENSG00000075089	ACTR6	PoolOne	0	0	29	7	0	0	0	0.194444
chr12	100220044	100220044	1	+	ACTR6.7	60	21	0	0	6.80592e-25	3.74326e-24	blunt	0	AAGAACATTGTCTTGACAGG	AAGAACATTGTCTTGACAGGAGG	AGG	chr12	100613806	100613828	+	ENSG00000075089	ACTR6	PoolOne	0	0	21	60	0	0	0	0.740741
chr13	94704554	94704554	1	+	ACTR6.7	5	13	0	0	4.1835e-14	1.53395e-13	staggered	7	AAGAAATCTGGTTTTACTGG	AAGAACATTGTCTTGACAGGAGG	AGG	chr12	100613806	100613828	+	ENSG00000075089	ACTR6	PoolOne	0	2	11	5	0	0	0	0.277778
chr15	71086323	71086323	1	+	ACTR8.5	55	16	0	0	5.57353e-18	2.22941e-17	blunt	7	GGGAGATGAGAAGAAGGCAG	GGGTGATACGGAGAACGGAAAGG	AGG	chr3	53916089	53916111	-	ENSG00000113812	ACTR8	PoolOne	2	0	14	55	0	0	0	0.774648
chr16	70383662	70383662	1	+	ACTR8.5	3	14	0	0	2.26678e-15	7.77181e-15	staggered	7	GAAAGGAAAGGAGAAAGGAA	GGGTGATACGGAGAACGGAAAGG	AGG	chr3	53916089	53916111	-	ENSG00000113812	ACTR8	PoolOne	5	0	9	3	0	0	0	0.176471
chr17	11367012	11367012	1	+	ACTR8.5	18	55	0	0	3.70821e-81	4.44985e-80	staggered	3	TGGTGATAAGAAGAACGGAA	GGGTGATACGGAGAACGGAAAGG	AGG	chr3	53916089	53916111	-	ENSG00000113812	ACTR8	PoolOne	0	7	48	18	0	0	0	0.246575
chr19	829374	829374	1	+	ACTR8.5	4	19	0	0	4.56705e-22	2.19218e-21	staggered	7	AGGAGGCGCAGAGAAGGGAA	GGGTGATACGGAGAACGGAAAGG	AGG	chr3	53916089	53916111	-	ENSG00000113812	ACTR8	PoolOne	1	0	2	4	15	0	1	0.173913
chr2	26549528	26549528	1	-	ACTR8.5	8	34	0	0	7.61887e-45	6.0951e-44	staggered	7	GAGAAATGGGGAAAATGGAA	GGGTGATACGGAGAACGGAAAGG	AGG	chr3	53916089	53916111	-	ENSG00000113812	ACTR8	PoolOne	0	0	0	8	34	0	0	0.190476
chr6	135344737	135344737	1	-	ACTR8.5	2	71	0	0	3.59916e-111	8.63799e-110	staggered	7	GAAAGGAAAGGAGAAAGGAA	GGGTGATACGGAGAACGGAAAGG	AGG	chr3	53916089	53916111	-	ENSG00000113812	ACTR8	PoolOne	29	33	9	2	0	0	0	0.0273973
chrX	18226297	18226297	1	+	ACTR8.5	9	31	0	0	4.96982e-40	2.98189e-39	staggered	7	AGGGGAGCTGGAGGAGGGAA	GGGTGATACGGAGAACGGAAAGG	AGG	chr3	53916089	53916111	-	ENSG00000113812	ACTR8	PoolOne	0	0	0	9	31	0	0	0.225
chr3	53870103	53870103	1	-	ACTR8.6	21	0	0	0	0.216504	0.272772	blunt	0	GTACAGCTCCATCCTAGTGG	GTACAGCTCCATCCTAGTGGTGG	TGG	chr3	53904125	53904147	-	ENSG00000113812	ACTR8	PoolOne	0	0	0	21	0	0	0	1
chr1	5512853	5512853	1	+	ACTR8.7	3	25	0	0	9.20117e-31	3.52481e-30	staggered	7	GAGAAGGGAAGCAGAAGGGG	GAGAACGGAAAGGAGAAGGGCGG	CGG	chr3	53916079	53916101	-	ENSG00000113812	ACTR8	PoolOne	0	15	10	3	0	0	0	0.107143
chr1	5656033	5656033	1	+	ACTR8.7	7	65	0	0	1.0195e-99	1.04409e-98	staggered	7	AGAGAGAGAAAGGAGAAGGA	GAGAACGGAAAGGAGAAGGGCGG	CGG	chr3	53916079	53916101	-	ENSG00000113812	ACTR8	PoolOne	0	0	65	7	0	0	0	0.0972222
chr1	6485021	6485021	1	+	ACTR8.7	10	42	0	0	3.47935e-58	2.18855e-57	staggered	3	GAGGAAGGAAAGGAGAGGGG	GAGAACGGAAAGGAGAAGGGCGG	CGG	chr3	53916079	53916101	-	ENSG00000113812	ACTR8	PoolOne	0	32	10	10	0	0	0	0.192308
chr1	7268266	7268266	1	+	ACTR8.7	19	0	0	0	0.216504	0.219084	blunt	6	AAGAGTACAGAGGAGAAGGG	GAGAACGGAAAGGAGAAGGGCGG	CGG	chr3	53916079	53916101	-	ENSG00000113812	ACTR8	PoolOne	0	0	0	19	0	0	0	1
chr1	7377389	7377389	1	-	ACTR8.7	40	71	0	0	3.59916e-111	4.52783e-110	staggered	3	GAGAACAGTAAGGAGGAGGG	GAGAACGGAAAGGAGAAGGGCGG	CGG	chr3	53916079	53916101	-	ENSG00000113812	ACTR8	PoolOne	0	1	69	40	1	0	0	0.36036
chr1	8176514	8176514	1	-	ACTR8.7	3	19	0	0	4.56705e-22	1.42319e-21	staggered	6	GGAGACAGAAAGCAGAATGG	GAGAACGGAAAGGAGAAGGGCGG	CGG	chr3	53916079	53916101	-	ENSG00000113812	ACTR8	PoolOne	0	0	19	3	0	0	0	0.136364
chr1	8630000	8630000	1	-	ACTR8.7	6	134	0	0	6.69045e-242	8.02067e-240	staggered	6	AGAAACAGAAAGCAGAAGAG	GAGAACGGAAAGGAGAAGGGCGG	CGG	chr3	53916079	53916101	-	ENSG00000113812	ACTR8	PoolOne	0	10	124	6	0	0	0	0.0428571
chr1	14950418	14950418	1	+	ACTR8.7	14	42	0	0	3.47935e-58	2.18855e-57	staggered	6	GGGACCAGGCAGGAGAGGGG	GAGAACGGAAAGGAGAAGGGCGG	CGG	chr3	53916079	53916101	-	ENSG00000113812	ACTR8	PoolOne	0	12	30	14	0	0	0	0.25
chr1	15222728	15222728	1	+	ACTR8.7	5	80	0	0	9.63588e-129	1.70765e-127	staggered	3	GGGAAGGGAAGGGAGAAGGG	GAGAACGGAAAGGAGAAGGGCGG	CGG	chr3	53916079	53916101	-	ENSG00000113812	ACTR8	PoolOne	0	2	78	5	0	0	0	0.0588235
chr1	18680483	18680483	1	-	ACTR8.7	8	60	0	0	2.37513e-90	2.21028e-89	staggered	7	GAGACAGAAAGGAGGAGGGG	GAGAACGGAAAGGAGAAGGGCGG	CGG	chr3	53916079	53916101	-	ENSG00000113812	ACTR8	PoolOne	0	35	25	8	0	0	0	0.117647
chr1	18933958	18933958	1	-	ACTR8.7	4	28	0	0	2.47826e-35	1.06107e-34	staggered	6	AGAGACAGAAAGTAGAAGGG	GAGAACGGAAAGGAGAAGGGCGG	CGG	chr3	53916079	53916101	-	ENSG00000113812	ACTR8	PoolOne	0	3	25	4	0	0	0	0.125
chr1	19098718	19098718	1	+	ACTR8.7	43	5	0	0	3.5091e-05	5.82374e-05	blunt	4	GAGAAAAGAAAGGAGAGAGG	GAGAACGGAAAGGAGAAGGGCGG	CGG	chr3	53916079	53916101	-	ENSG00000113812	ACTR8	PoolOne	0	0	4	43	1	0	0	0.895833
chr1	19892632	19892632	1	-	ACTR8.7	1	23	0	0	8.55791e-28	3.07602e-27	staggered	5	ATGAACGGGTAAGAGAAGGG	GAGAACGGAAAGGAGAAGGGCGG	CGG	chr3	53916079	53916101	-	ENSG00000113812	ACTR8	PoolOne	0	0	23	1	0	0	0	0.0416667
chr1	22207521	22207521	1	-	ACTR8.7	2	22	0	0	2.46301e-26	8.5659e-26	staggered	3	GAGATGGGAAAGGGGAAGGG	GAGAACGGAAAGGAGAAGGGCGG	CGG	chr3	53916079	53916101	-	ENSG00000113812	ACTR8	PoolOne	0	1	21	2	0	0	0	0.0833333
chr1	30814414	30814414	1	-	ACTR8.7	1	41	0	0	1.76078e-56	1.07762e-55	staggered	6	GGAAAAGGAAAAGAGAAGAA	GAGAACGGAAAGGAGAAGGGCGG	CGG	chr3	53916079	53916101	-	ENSG00000113812	ACTR8	PoolOne	0	0	41	1	0	0	0	0.0238095
chr1	31803784	31803784	1	+	ACTR8.7	0	21	0	0	6.80592e-25	2.30406e-24	staggered	5	AAGAAAAGAAAGGAGAAGAA	GAGAACGGAAAGGAGAAGGGCGG	CGG	chr3	53916079	53916101	-	ENSG00000113812	ACTR8	PoolOne	0	0	21	0	0	0	0	0
chr1	34151822	34151822	1	-	ACTR8.7	3	36	0	0	4.09498e-48	2.16768e-47	staggered	4	AAGAAAGGAAGAGAGAAGGG	GAGAACGGAAAGGAGAAGGGCGG	CGG	chr3	53916079	53916101	-	ENSG00000113812	ACTR8	PoolOne	0	2	34	3	0	0	0	0.0769231
chr1	39147265	39147265	1	-	ACTR8.7	5	60	0	0	2.37513e-90	2.21028e-89	staggered	6	GGAAAAAGAAAAGAGAAGGA	GAGAACGGAAAGGAGAAGGGCGG	CGG	chr3	53916079	53916101	-	ENSG00000113812	ACTR8	PoolOne	0	1	58	5	1	0	0	0.0769231
chr1	40270700	40270700	1	-	ACTR8.7	10	101	0	0	2.46863e-171	8.11464e-170	staggered	4	GGAAAAGGAAAGGAGAAGAG	GAGAACGGAAAGGAGAAGGGCGG	CGG	chr3	53916079	53916101	-	ENSG00000113812	ACTR8	PoolOne	0	0	101	10	0	0	0	0.0900901
chr1	44681660	44681660	1	+	ACTR8.7	83	70	0	0	3.02103e-109	3.70895e-108	blunt	7	AGAGAAGGAGAGGAGAAGGA	GAGAACGGAAAGGAGAAGGGCGG	CGG	chr3	53916079	53916101	-	ENSG00000113812	ACTR8	PoolOne	0	1	69	83	0	0	0	0.542484
chr1	46179821	46179821	1	+	ACTR8.7	2	34	0	0	7.61887e-45	3.85292e-44	staggered	6	GGAGATGGAAAGATGAAGGG	GAGAACGGAAAGGAGAAGGGCGG	CGG	chr3	53916079	53916101	-	ENSG00000113812	ACTR8	PoolOne	0	6	28	2	0	0	0	0.0555556
chr1	47463429	47463429	1	+	ACTR8.7	27	84	0	0	1.08184e-136	2.0998e-135	staggered	6	AGAAAGGAAGAGGAGAAGGG	GAGAACGGAAAGGAGAAGGGCGG	CGG	chr3	53916079	53916101	-	ENSG00000113812	ACTR8	PoolOne	0	0	84	27	0	0	0	0.243243
chr1	47679569	47679569	1	-	ACTR8.7	0	18	0	0	1.10474e-20	3.32075e-20	staggered	7	GGAGATGGAAAAGAGAAGCA	GAGAACGGAAAGGAGAAGGGCGG	CGG	chr3	53916079	53916101	-	ENSG00000113812	ACTR8	PoolOne	0	0	18	0	0	0	0	0
chr1	47841764	47841764	1	-	ACTR8.7	12	17	0	0	2.54557e-19	7.39012e-19	staggered	6	AGAAAAGAAAAGGAGAAGGT	GAGAACGGAAAGGAGAAGGGCGG	CGG	chr3	53916079	53916101	-	ENSG00000113812	ACTR8	PoolOne	0	2	15	12	0	0	0	0.413793
chr1	51079997	51079997	1	-	ACTR8.7	5	75	0	0	6.34013e-119	9.16397e-118	staggered	4	AGGAAAGGAAAGGGGAAGGG	GAGAACGGAAAGGAGAAGGGCGG	CGG	chr3	53916079	53916101	-	ENSG00000113812	ACTR8	PoolOne	0	1	74	5	0	0	0	0.0625
chr1	54503904	54503904	1	+	ACTR8.7	50	40	0	0	8.70836e-55	5.12937e-54	blunt	5	GGAGAAGGAAGGGAGAAGGG	GAGAACGGAAAGGAGAAGGGCGG	CGG	chr3	53916079	53916101	-	ENSG00000113812	ACTR8	PoolOne	0	0	40	50	0	0	0	0.555556
chr1	59315388	59315388	1	-	ACTR8.7	10	82	0	0	1.04545e-132	1.90235e-131	staggered	4	GAGAGGAGAAAAGAGAAGGG	GAGAACGGAAAGGAGAAGGGCGG	CGG	chr3	53916079	53916101	-	ENSG00000113812	ACTR8	PoolOne	0	1	81	10	0	0	0	0.108696
chr1	63679953	63679953	1	-	ACTR8.7	0	18	0	0	1.10474e-20	3.32075e-20	staggered	4	GAGAAGCAAAAAGAGAAGGG	GAGAACGGAAAGGAGAAGGGCGG	CGG	chr3	53916079	53916101	-	ENSG00000113812	ACTR8	PoolOne	0	1	17	0	0	0	0	0
chr1	66311130	66311130	1	+	ACTR8.7	2	20	0	1	3.29683e-17	9.20402e-17	staggered	5	GAGAAGGAAGGGAAGAAGGG	GAGAACGGAAAGGAGAAGGGCGG	CGG	chr3	53916079	53916101	-	ENSG00000113812	ACTR8	PoolOne	0	0	20	2	0	0	0	0.0909091
chr1	67631132	67631132	1	+	ACTR8.7	12	22	0	0	2.46301e-26	8.5659e-26	staggered	5	GAAGAAGGAAAGGAGAGGAG	GAGAACGGAAAGGAGAAGGGCGG	CGG	chr3	53916079	53916101	-	ENSG00000113812	ACTR8	PoolOne	0	1	21	12	0	0	0	0.352941
chr1	76758239	76758239	1	+	ACTR8.7	21	18	0	0	1.10474e-20	3.32075e-20	blunt	5	GGAAAAGGAAGGGAGAAGGA	GAGAACGGAAAGGAGAAGGGCGG	CGG	chr3	53916079	53916101	-	ENSG00000113812	ACTR8	PoolOne	0	0	18	21	0	0	0	0.538462
chr1	76758250	76758250	1	+	ACTR8.7	25	19	0	0	4.56705e-22	1.42319e-21	blunt	6	GGAGAAGGAAGGGAGAAGGA	GAGAACGGAAAGGAGAAGGGCGG	CGG	chr3	53916079	53916101	-	ENSG00000113812	ACTR8	PoolOne	0	0	19	25	0	0	0	0.568182
chr1	77466250	77466250	1	-	ACTR8.7	5	20	0	0	1.80252e-23	5.89654e-23	staggered	7	GGAGAAGGGAAGGAAAAGGA	GAGAACGGAAAGGAGAAGGGCGG	CGG	chr3	53916079	53916101	-	ENSG00000113812	ACTR8	PoolOne	0	3	17	5	0	0	0	0.2
chr1	79077022	79077022	1	+	ACTR8.7	22	62	0	0	4.45512e-94	4.42904e-93	staggered	4	GAGAAAGGAAAAGAGAAAGA	GAGAACGGAAAGGAGAAGGGCGG	CGG	chr3	53916079	53916101	-	ENSG00000113812	ACTR8	PoolOne	0	0	62	22	0	0	0	0.261905
chr1	91059255	91059255	1	+	ACTR8.7	6	14	0	0	2.26678e-15	5.87747e-15	staggered	7	GGAGAAGGAATGAAGAAAGG	GAGAACGGAAAGGAGAAGGGCGG	CGG	chr3	53916079	53916101	-	ENSG00000113812	ACTR8	PoolOne	0	0	13	6	1	0	0	0.3
chr1	91660780	91660780	1	+	ACTR8.7	10	58	0	0	1.18776e-86	1.03891e-85	staggered	5	GGAAAAGGAGAGGAGAAGGA	GAGAACGGAAAGGAGAAGGGCGG	CGG	chr3	53916079	53916101	-	ENSG00000113812	ACTR8	PoolOne	0	1	56	10	1	0	0	0.147059
chr1	93827760	93827760	1	+	ACTR8.7	4	33	0	1	4.65791e-33	1.93336e-32	staggered	3	GAGGAGAGAAAGGAGAAGGG	GAGAACGGAAAGGAGAAGGGCGG	CGG	chr3	53916079	53916101	-	ENSG00000113812	ACTR8	PoolOne	0	2	31	4	0	0	0	0.108108
chr1	94116181	94116181	1	-	ACTR8.7	2	84	0	0	1.08184e-136	2.0998e-135	staggered	6	AAAGAAGGAAGGGAGAAAGG	GAGAACGGAAAGGAGAAGGGCGG	CGG	chr3	53916079	53916101	-	ENSG00000113812	ACTR8	PoolOne	0	0	84	2	0	0	0	0.0232558
chr1	112396967	112396967	1	-	ACTR8.7	3	24	0	0	2.85944e-29	1.05571e-28	staggered	5	AGGAACAGAAAGTAGAAGGA	GAGAACGGAAAGGAGAAGGGCGG	CGG	chr3	53916079	53916101	-	ENSG00000113812	ACTR8	PoolOne	0	1	22	3	1	0	0	0.111111
chr1	113435383	113435383	1	-	ACTR8.7	29	17	1	0	2.54557e-19	7.39012e-19	blunt	6	GAAGAAGGAAAAGAGAAAGT	GAGAACGGAAAGGAGAAGGGCGG	CGG	chr3	53916079	53916101	-	ENSG00000113812	ACTR8	PoolOne	0	0	17	29	0	0	0	0.630435
chr1	119819998	119819998	1	-	ACTR8.7	4	37	0	0	9.12809e-50	5.00082e-49	staggered	4	GAGAAAGAGAAGAAGAAGGG	GAGAACGGAAAGGAGAAGGGCGG	CGG	chr3	53916079	53916101	-	ENSG00000113812	ACTR8	PoolOne	0	3	34	4	0	0	0	0.097561
chr1	145802369	145802369	1	+	ACTR8.7	4	40	1	0	8.70836e-55	5.12937e-54	staggered	4	TAGGAAGGAAAGGAAAAGGG	GAGAACGGAAAGGAGAAGGGCGG	CGG	chr3	53916079	53916101	-	ENSG00000113812	ACTR8	PoolOne	2	17	21	4	0	0	0	0.0909091
chr1	152197631	152197631	1	-	ACTR8.7	4	33	0	1	4.65791e-33	1.93336e-32	staggered	5	GAAGAAAGAAAGGAGGAGGG	GAGAACGGAAAGGAGAAGGGCGG	CGG	chr3	53916079	53916101	-	ENSG00000113812	ACTR8	PoolOne	0	0	33	4	0	0	0	0.108108
chr1	165611806	165611806	1	+	ACTR8.7	1	47	0	0	7.55683e-67	5.4038e-66	staggered	6	AGAAATGGAAAGGAGAAGAA	GAGAACGGAAAGGAGAAGGGCGG	CGG	chr3	53916079	53916101	-	ENSG00000113812	ACTR8	PoolOne	0	0	47	1	0	0	0	0.0208333
chr1	167614130	167614130	1	-	ACTR8.7	9	73	0	0	4.90515e-115	6.62033e-114	staggered	5	GAAGAAGGAAGGAAGAAGGG	GAGAACGGAAAGGAGAAGGGCGG	CGG	chr3	53916079	53916101	-	ENSG00000113812	ACTR8	PoolOne	0	3	70	9	0	0	0	0.109756
chr1	168490403	168490403	1	-	ACTR8.7	29	51	0	0	6.1477e-74	4.64037e-73	staggered	4	GAGAAAGAAAAGGAGAAAGA	GAGAACGGAAAGGAGAAGGGCGG	CGG	chr3	53916079	53916101	-	ENSG00000113812	ACTR8	PoolOne	0	0	48	29	3	0	0	0.3625
chr1	172236620	172236620	1	+	ACTR8.7	4	15	0	0	1.15641e-16	3.1051e-16	staggered	5	GGAAAAGGAAAGGAAAAGGA	GAGAACGGAAAGGAGAAGGGCGG	CGG	chr3	53916079	53916101	-	ENSG00000113812	ACTR8	PoolOne	0	2	13	4	0	0	0	0.210526
chr1	178668432	178668432	1	+	ACTR8.7	3	42	0	0	3.47935e-58	2.18855e-57	staggered	6	AGAACGAGAAAGGAGAAGGG	GAGAACGGAAAGGAGAAGGGCGG	CGG	chr3	53916079	53916101	-	ENSG00000113812	ACTR8	PoolOne	0	2	40	3	0	0	0	0.0666667
chr1	181538738	181538738	1	+	ACTR8.7	60	13	0	0	4.1835e-14	1.03849e-13	blunt	7	GAGATTGCCAAGGAGAACAT	GAGAACGGAAAGGAGAAGGGCGG	CGG	chr3	53916079	53916101	-	ENSG00000113812	ACTR8	PoolOne	1	1	11	60	0	0	0	0.821918
chr1	183263986	183263986	1	+	ACTR8.7	3	69	0	0	2.50104e-107	2.94631e-106	staggered	7	AGAGATAGAAAAGAGAAGGG	GAGAACGGAAAGGAGAAGGGCGG	CGG	chr3	53916079	53916101	-	ENSG00000113812	ACTR8	PoolOne	0	1	68	3	0	0	0	0.0416667
chr1	184861792	184861792	1	+	ACTR8.7	9	104	0	1	4.80983e-146	1.01056e-144	staggered	5	AAAGAAGGAAAGAAGAAGGG	GAGAACGGAAAGGAGAAGGGCGG	CGG	chr3	53916079	53916101	-	ENSG00000113812	ACTR8	PoolOne	0	7	96	9	1	0	0	0.079646
chr1	186193321	186193321	1	+	ACTR8.7	9	32	0	0	1.27051e-41	6.19448e-41	staggered	6	GGAGAAGGGAAGGAGAAAGG	GAGAACGGAAAGGAGAAGGGCGG	CGG	chr3	53916079	53916101	-	ENSG00000113812	ACTR8	PoolOne	0	0	32	9	0	0	0	0.219512
chr1	191257001	191257001	1	+	ACTR8.7	6	19	0	0	4.56705e-22	1.42319e-21	staggered	6	AGAGACAGAAAGTAGAAGGG	GAGAACGGAAAGGAGAAGGGCGG	CGG	chr3	53916079	53916101	-	ENSG00000113812	ACTR8	PoolOne	0	3	16	6	0	0	0	0.24
chr1	200963554	200963554	1	-	ACTR8.7	6	125	0	1	2.04712e-184	9.06965e-183	staggered	4	GAGAAAGAGAAGGAGAAGTG	GAGAACGGAAAGGAGAAGGGCGG	CGG	chr3	53916079	53916101	-	ENSG00000113812	ACTR8	PoolOne	0	0	125	6	0	0	0	0.0458015
chr1	209199167	209199167	1	-	ACTR8.7	11	35	0	0	1.79001e-46	9.23553e-46	staggered	7	GATGGCAGGAAGGTGAGGGG	GAGAACGGAAAGGAGAAGGGCGG	CGG	chr3	53916079	53916101	-	ENSG00000113812	ACTR8	PoolOne	1	27	7	11	0	0	0	0.23913
chr1	209407798	209407798	1	-	ACTR8.7	5	19	0	0	4.56705e-22	1.42319e-21	staggered	6	AGAGACAGAAAGGAGAATGG	GAGAACGGAAAGGAGAAGGGCGG	CGG	chr3	53916079	53916101	-	ENSG00000113812	ACTR8	PoolOne	0	0	19	5	0	0	0	0.208333
chr1	209575557	209575557	1	+	ACTR8.7	0	19	0	0	4.56705e-22	1.42319e-21	staggered	5	AAGAATGGAAGAGAGAAGGA	GAGAACGGAAAGGAGAAGGGCGG	CGG	chr3	53916079	53916101	-	ENSG00000113812	ACTR8	PoolOne	0	0	19	0	0	0	0	0
chr1	231047377	231047377	1	-	ACTR8.7	17	4	0	0	0.000287175	0.000439057	blunt	4	TAGAAAGGAAAGGAGAGAGG	GAGAACGGAAAGGAGAAGGGCGG	CGG	chr3	53916079	53916101	-	ENSG00000113812	ACTR8	PoolOne	0	0	4	17	0	0	0	0.809524
chr1	240323136	240323136	1	-	ACTR8.7	33	45	0	0	2.3508e-63	1.6077e-62	staggered	3	GAGAAAGGAAAGGAAAAGGA	GAGAACGGAAAGGAGAAGGGCGG	CGG	chr3	53916079	53916101	-	ENSG00000113812	ACTR8	PoolOne	0	36	9	33	0	0	0	0.423077
chr1	244159020	244159020	1	-	ACTR8.7	4	28	0	1	1.14806e-26	4.11927e-26	staggered	4	GAGAAGGAGAAGAAGAAGGG	GAGAACGGAAAGGAGAAGGGCGG	CGG	chr3	53916079	53916101	-	ENSG00000113812	ACTR8	PoolOne	0	6	21	4	1	0	0	0.125
chr1	244601996	244601996	1	+	ACTR8.7	4	46	0	0	4.25846e-65	2.98238e-64	staggered	4	GAGAAAGGGAAGGAGAAGAA	GAGAACGGAAAGGAGAAGGGCGG	CGG	chr3	53916079	53916101	-	ENSG00000113812	ACTR8	PoolOne	0	0	42	4	4	0	0	0.08
chr1	248019737	248019737	1	-	ACTR8.7	9	43	0	0	6.72264e-60	4.33568e-59	staggered	4	GAGAAGGAGAAGGAGAAGGA	GAGAACGGAAAGGAGAAGGGCGG	CGG	chr3	53916079	53916101	-	ENSG00000113812	ACTR8	PoolOne	0	0	43	9	0	0	0	0.173077
chr10	3681994	3681994	1	-	ACTR8.7	7	44	0	0	1.2707e-61	8.43549e-61	staggered	6	GGAGAAGGAAAGGAAAAGAG	GAGAACGGAAAGGAGAAGGGCGG	CGG	chr3	53916079	53916101	-	ENSG00000113812	ACTR8	PoolOne	0	0	44	7	0	0	0	0.137255
chr10	6576520	6576520	1	+	ACTR8.7	4	15	0	0	1.15641e-16	3.1051e-16	staggered	7	AGAGACAGGAAGTAGAAGGG	GAGAACGGAAAGGAGAAGGGCGG	CGG	chr3	53916079	53916101	-	ENSG00000113812	ACTR8	PoolOne	0	4	11	4	0	0	0	0.210526
chr10	7625328	7625328	1	+	ACTR8.7	2	16	0	0	5.57353e-18	1.56458e-17	staggered	7	TGAGACAGAAAGGAGAACAG	GAGAACGGAAAGGAGAAGGGCGG	CGG	chr3	53916079	53916101	-	ENSG00000113812	ACTR8	PoolOne	0	1	15	2	0	0	0	0.111111
chr10	12475314	12475314	1	-	ACTR8.7	4	15	0	0	1.15641e-16	3.1051e-16	staggered	6	GGAGACAGAAAGCAGAATGG	GAGAACGGAAAGGAGAAGGGCGG	CGG	chr3	53916079	53916101	-	ENSG00000113812	ACTR8	PoolOne	0	2	12	4	1	0	0	0.210526
chr10	15726277	15726277	1	+	ACTR8.7	3	39	0	0	4.20686e-53	2.41509e-52	staggered	6	AAAGAAGGAAGGGAGAAGGA	GAGAACGGAAAGGAGAAGGGCGG	CGG	chr3	53916079	53916101	-	ENSG00000113812	ACTR8	PoolOne	0	1	38	3	0	0	0	0.0714286
chr10	19493192	19493192	1	-	ACTR8.7	2	32	0	0	1.27051e-41	6.19448e-41	staggered	6	AGAGATGGAGAGGAGAAGGG	GAGAACGGAAAGGAGAAGGGCGG	CGG	chr3	53916079	53916101	-	ENSG00000113812	ACTR8	PoolOne	0	2	30	2	0	0	0	0.0588235
chr10	24767646	24767646	1	-	ACTR8.7	11	94	0	0	6.54693e-157	1.68894e-155	staggered	3	AAGAAAGGAAAAGAGAAGGG	GAGAACGGAAAGGAGAAGGGCGG	CGG	chr3	53916079	53916101	-	ENSG00000113812	ACTR8	PoolOne	0	1	93	11	0	0	0	0.104762
chr10	28987782	28987782	1	-	ACTR8.7	11	57	0	0	8.1949e-85	7.1069e-84	staggered	7	AGGAGAAGGAAGGAGAAAGG	GAGAACGGAAAGGAGAAGGGCGG	CGG	chr3	53916079	53916101	-	ENSG00000113812	ACTR8	PoolOne	0	0	56	11	1	0	0	0.161765
chr10	30121608	30121608	1	-	ACTR8.7	16	52	0	0	9.89987e-76	7.70074e-75	staggered	4	AAGAAAGGAAAGGAAAAGGA	GAGAACGGAAAGGAGAAGGGCGG	CGG	chr3	53916079	53916101	-	ENSG00000113812	ACTR8	PoolOne	0	3	49	16	0	0	0	0.235294
chr10	30427852	30427852	1	+	ACTR8.7	15	9	0	0	2.4401e-09	5.10567e-09	blunt	7	GGAAAACGGAAGGAGGAGGA	GAGAACGGAAAGGAGAAGGGCGG	CGG	chr3	53916079	53916101	-	ENSG00000113812	ACTR8	PoolOne	0	0	9	15	0	0	0	0.625
chr10	35306707	35306707	1	-	ACTR8.7	0	17	0	0	2.54557e-19	7.39012e-19	staggered	4	AAGAAAGAAAAGGAGAAGGA	GAGAACGGAAAGGAGAAGGGCGG	CGG	chr3	53916079	53916101	-	ENSG00000113812	ACTR8	PoolOne	0	0	17	0	0	0	0	0
chr10	46072804	46072804	1	+	ACTR8.7	5	27	0	0	8.55547e-34	3.58767e-33	staggered	5	ATAGACGGAAAGTAGAAGGG	GAGAACGGAAAGGAGAAGGGCGG	CGG	chr3	53916079	53916101	-	ENSG00000113812	ACTR8	PoolOne	0	5	22	5	0	0	0	0.15625
chr10	48252893	48252893	1	-	ACTR8.7	20	92	0	0	7.89289e-153	1.93804e-151	staggered	6	AGAAAAGGAAAGGAAAAGGA	GAGAACGGAAAGGAGAAGGGCGG	CGG	chr3	53916079	53916101	-	ENSG00000113812	ACTR8	PoolOne	0	4	88	20	0	0	0	0.178571
chr10	48803751	48803751	1	+	ACTR8.7	13	68	0	1	1.02274e-84	8.79467e-84	staggered	6	GAGAAGGAAAGAAGGAAGGG	GAGAACGGAAAGGAGAAGGGCGG	CGG	chr3	53916079	53916101	-	ENSG00000113812	ACTR8	PoolOne	0	2	66	13	0	0	0	0.160494
chr10	49054497	49054497	1	+	ACTR8.7	26	41	0	0	1.76078e-56	1.07762e-55	staggered	7	GGAAGCGCAGAGGAGGAAGG	GAGAACGGAAAGGAGAAGGGCGG	CGG	chr3	53916079	53916101	-	ENSG00000113812	ACTR8	PoolOne	0	1	40	26	0	0	0	0.38806
chr10	50620142	50620142	1	-	ACTR8.7	5	43	0	1	1.01056e-46	5.33557e-46	staggered	4	AAGAAAGGGAAAGAGAAGGG	GAGAACGGAAAGGAGAAGGGCGG	CGG	chr3	53916079	53916101	-	ENSG00000113812	ACTR8	PoolOne	0	0	43	5	0	0	0	0.104167
chr10	60765479	60765479	1	+	ACTR8.7	0	18	0	0	1.10474e-20	3.32075e-20	staggered	6	GAAGAAGGAAGAGAGAAGAG	GAGAACGGAAAGGAGAAGGGCGG	CGG	chr3	53916079	53916101	-	ENSG00000113812	ACTR8	PoolOne	0	0	18	0	0	0	0	0
chr10	63704240	63704240	1	+	ACTR8.7	2	54	0	0	2.43061e-79	1.9657e-78	staggered	5	GGAAATGGAAAGGAGAAGAA	GAGAACGGAAAGGAGAAGGGCGG	CGG	chr3	53916079	53916101	-	ENSG00000113812	ACTR8	PoolOne	0	1	53	2	0	0	0	0.0357143
chr10	67465429	67465429	1	+	ACTR8.7	3	19	0	1	4.18455e-16	1.11918e-15	staggered	5	AGGAAAGGAAAGGAAAAGAG	GAGAACGGAAAGGAGAAGGGCGG	CGG	chr3	53916079	53916101	-	ENSG00000113812	ACTR8	PoolOne	0	0	19	3	0	0	0	0.136364
chr10	71187106	71187106	1	-	ACTR8.7	0	18	0	0	1.10474e-20	3.32075e-20	staggered	7	AGAGAGGGAGAGGAGAAGAG	GAGAACGGAAAGGAGAAGGGCGG	CGG	chr3	53916079	53916101	-	ENSG00000113812	ACTR8	PoolOne	0	0	18	0	0	0	0	0
chr10	71793792	71793792	1	-	ACTR8.7	19	128	0	0	8.74228e-229	7.74642e-227	staggered	7	AGAGATGGAAAAGAGAAGGA	GAGAACGGAAAGGAGAAGGGCGG	CGG	chr3	53916079	53916101	-	ENSG00000113812	ACTR8	PoolOne	0	0	128	19	0	0	0	0.129252
chr10	71818751	71818751	1	+	ACTR8.7	15	68	0	0	2.0418e-105	2.31177e-104	staggered	6	AGAAAAGGAAAGAAGAAAGG	GAGAACGGAAAGGAGAAGGGCGG	CGG	chr3	53916079	53916101	-	ENSG00000113812	ACTR8	PoolOne	0	5	63	15	0	0	0	0.180723
chr10	77166628	77166628	1	+	ACTR8.7	2	36	0	1	4.82645e-37	2.22541e-36	staggered	5	GGAAAAGAAAAGGAGAAGGA	GAGAACGGAAAGGAGAAGGGCGG	CGG	chr3	53916079	53916101	-	ENSG00000113812	ACTR8	PoolOne	0	2	34	2	0	0	0	0.0526316
chr10	94175751	94175751	1	-	ACTR8.7	5	13	0	0	4.1835e-14	1.03849e-13	staggered	6	GGAGACAGAAAGTAGAAGGA	GAGAACGGAAAGGAGAAGGGCGG	CGG	chr3	53916079	53916101	-	ENSG00000113812	ACTR8	PoolOne	0	0	13	5	0	0	0	0.277778
chr10	96212098	96212098	1	-	ACTR8.7	4	44	0	0	1.2707e-61	8.43549e-61	staggered	6	AGGGAAGGAAAGGAAAAGGA	GAGAACGGAAAGGAGAAGGGCGG	CGG	chr3	53916079	53916101	-	ENSG00000113812	ACTR8	PoolOne	0	6	38	4	0	0	0	0.0833333
chr10	100267468	100267468	1	-	ACTR8.7	6	11	0	0	1.17063e-11	2.67159e-11	staggered	7	GGGAAGGGAGAAGGAAAAGG	GAGAACGGAAAGGAGAAGGGCGG	CGG	chr3	53916079	53916101	-	ENSG00000113812	ACTR8	PoolOne	0	1	10	6	0	0	0	0.352941
chr10	101043203	101043203	1	-	ACTR8.7	5	20	0	0	1.80252e-23	5.89654e-23	staggered	7	AGAGAGGGAAAGGAGGAGGA	GAGAACGGAAAGGAGAAGGGCGG	CGG	chr3	53916079	53916101	-	ENSG00000113812	ACTR8	PoolOne	0	0	20	5	0	0	0	0.2
chr10	104527257	104527257	1	+	ACTR8.7	12	36	0	0	4.09498e-48	2.16768e-47	staggered	6	AGAGACAGAAAGGAGAATGG	GAGAACGGAAAGGAGAAGGGCGG	CGG	chr3	53916079	53916101	-	ENSG00000113812	ACTR8	PoolOne	0	0	36	12	0	0	0	0.25
chr10	109846960	109846960	1	+	ACTR8.7	0	73	0	0	4.90515e-115	6.62033e-114	staggered	4	GAGAGAGGAGAGGAGAAGAG	GAGAACGGAAAGGAGAAGGGCGG	CGG	chr3	53916079	53916101	-	ENSG00000113812	ACTR8	PoolOne	0	0	73	0	0	0	0	0
chr10	112037764	112037764	1	+	ACTR8.7	3	17	0	0	2.54557e-19	7.39012e-19	staggered	6	AAGAAGGAAAGGAGGAAGGG	GAGAACGGAAAGGAGAAGGGCGG	CGG	chr3	53916079	53916101	-	ENSG00000113812	ACTR8	PoolOne	0	2	15	3	0	0	0	0.15
chr10	119020915	119020915	1	+	ACTR8.7	25	71	0	0	3.59916e-111	4.52783e-110	staggered	7	GACATGGCCAAGGAGAACTG	GAGAACGGAAAGGAGAAGGGCGG	CGG	chr3	53916079	53916101	-	ENSG00000113812	ACTR8	PoolOne	0	3	68	25	0	0	0	0.260417
chr10	125210774	125210774	1	-	ACTR8.7	13	90	0	0	9.12125e-149	2.02056e-147	staggered	6	AGAGACAGAAAGTAGAAGGG	GAGAACGGAAAGGAGAAGGGCGG	CGG	chr3	53916079	53916101	-	ENSG00000113812	ACTR8	PoolOne	0	17	73	13	0	0	0	0.126214
chr10	131345653	131345653	1	+	ACTR8.7	3	20	0	0	1.80252e-23	5.89654e-23	staggered	6	GGAAAAGAAAAGGAAAAAGG	GAGAACGGAAAGGAGAAGGGCGG	CGG	chr3	53916079	53916101	-	ENSG00000113812	ACTR8	PoolOne	0	0	20	3	0	0	0	0.130435
chr10	132053254	132053254	1	-	ACTR8.7	0	37	0	0	9.12809e-50	5.00082e-49	staggered	6	GAAGAAGAAAAGGAAAAGGA	GAGAACGGAAAGGAGAAGGGCGG	CGG	chr3	53916079	53916101	-	ENSG00000113812	ACTR8	PoolOne	0	5	32	0	0	0	0	0
chr11	501411	501411	1	+	ACTR8.7	6	22	0	0	2.46301e-26	8.5659e-26	staggered	7	GAGAGGGCTAAGGAGACAGA	GAGAACGGAAAGGAGAAGGGCGG	CGG	chr3	53916079	53916101	-	ENSG00000113812	ACTR8	PoolOne	0	2	20	6	0	0	0	0.214286
chr11	13358089	13358089	1	-	ACTR8.7	10	75	0	0	6.34013e-119	9.16397e-118	staggered	7	GGTGAAAGGAAAGAGAAGGG	GAGAACGGAAAGGAGAAGGGCGG	CGG	chr3	53916079	53916101	-	ENSG00000113812	ACTR8	PoolOne	0	0	75	10	0	0	0	0.117647
chr11	19914962	19914962	1	-	ACTR8.7	5	64	0	1	2.46074e-78	1.98221e-77	staggered	3	TAGAAAGGAGAGGAGAAGGG	GAGAACGGAAAGGAGAAGGGCGG	CGG	chr3	53916079	53916101	-	ENSG00000113812	ACTR8	PoolOne	0	3	61	5	0	0	0	0.0724638
chr11	32466355	32466355	1	+	ACTR8.7	4	20	0	0	1.80252e-23	5.89654e-23	staggered	7	GAAGTCAGGCAGGTGAAGGG	GAGAACGGAAAGGAGAAGGGCGG	CGG	chr3	53916079	53916101	-	ENSG00000113812	ACTR8	PoolOne	0	0	20	4	0	0	0	0.166667
chr11	35944506	35944506	1	+	ACTR8.7	6	23	0	0	8.55791e-28	3.07602e-27	staggered	4	GGGAAAGGAAAGGAGAGGAG	GAGAACGGAAAGGAGAAGGGCGG	CGG	chr3	53916079	53916101	-	ENSG00000113812	ACTR8	PoolOne	0	2	21	6	0	0	0	0.206897
chr11	39248741	39248741	1	+	ACTR8.7	0	55	0	0	3.70821e-81	3.08462e-80	staggered	5	AGGAAAGGATAGGAGAAGAG	GAGAACGGAAAGGAGAAGGGCGG	CGG	chr3	53916079	53916101	-	ENSG00000113812	ACTR8	PoolOne	0	1	54	0	0	0	0	0
chr11	39611878	39611878	1	+	ACTR8.7	1	39	0	0	4.20686e-53	2.41509e-52	staggered	7	GGAGAGAGAAAAGAGAAGAG	GAGAACGGAAAGGAGAAGGGCGG	CGG	chr3	53916079	53916101	-	ENSG00000113812	ACTR8	PoolOne	0	0	39	1	0	0	0	0.025
chr11	44464658	44464658	1	-	ACTR8.7	12	20	0	1	3.29683e-17	9.20402e-17	staggered	7	GGAGATGGAAAGTAGAACAG	GAGAACGGAAAGGAGAAGGGCGG	CGG	chr3	53916079	53916101	-	ENSG00000113812	ACTR8	PoolOne	0	1	19	12	0	0	0	0.375
chr11	45723626	45723626	1	-	ACTR8.7	124	6	1	0	3.76622e-06	6.63975e-06	blunt	5	GGAAAAGGAAAGGAGAGAGG	GAGAACGGAAAGGAGAAGGGCGG	CGG	chr3	53916079	53916101	-	ENSG00000113812	ACTR8	PoolOne	0	0	5	124	0	0	1	0.953846
chr11	61032690	61032690	1	+	ACTR8.7	9	83	0	0	1.06973e-134	2.0567e-133	staggered	6	AGAGACAGAAAGTAGAAGGG	GAGAACGGAAAGGAGAAGGGCGG	CGG	chr3	53916079	53916101	-	ENSG00000113812	ACTR8	PoolOne	0	15	68	9	0	0	0	0.0978261
chr11	62757484	62757484	1	-	ACTR8.7	11	20	0	0	1.80252e-23	5.89654e-23	staggered	4	GAGAAAGGAAAAGAAAAGGA	GAGAACGGAAAGGAGAAGGGCGG	CGG	chr3	53916079	53916101	-	ENSG00000113812	ACTR8	PoolOne	0	0	20	11	0	0	0	0.354839
chr11	63257471	63257471	1	-	ACTR8.7	0	17	0	0	2.54557e-19	7.39012e-19	staggered	4	AAGGAAGGAAGGGAGAAGGG	GAGAACGGAAAGGAGAAGGGCGG	CGG	chr3	53916079	53916101	-	ENSG00000113812	ACTR8	PoolOne	0	0	17	0	0	0	0	0
chr11	64091110	64091110	1	+	ACTR8.7	14	40	0	1	1.63861e-42	8.12527e-42	staggered	3	GAGAAGGGAGAGGAGAAGGA	GAGAACGGAAAGGAGAAGGGCGG	CGG	chr3	53916079	53916101	-	ENSG00000113812	ACTR8	PoolOne	0	0	40	14	0	0	0	0.259259
chr11	69531088	69531088	1	+	ACTR8.7	3	79	0	0	9.08493e-127	1.49315e-125	staggered	6	GGAGATGGTAACGAGAAGGG	GAGAACGGAAAGGAGAAGGGCGG	CGG	chr3	53916079	53916101	-	ENSG00000113812	ACTR8	PoolOne	0	2	77	3	0	0	0	0.0365854
chr11	69830557	69830557	1	-	ACTR8.7	31	4	0	0	0.000287175	0.000439057	blunt	6	GGAGAGGGAAAGGAAAGGGG	GAGAACGGAAAGGAGAAGGGCGG	CGG	chr3	53916079	53916101	-	ENSG00000113812	ACTR8	PoolOne	1	1	2	31	0	0	0	0.885714
chr11	69830558	69830558	1	-	ACTR8.7	2	33	0	0	3.15532e-43	1.57226e-42	staggered	7	GGGAGAGGGAAAGGAAAGGG	GAGAACGGAAAGGAGAAGGGCGG	CGG	chr3	53916079	53916101	-	ENSG00000113812	ACTR8	PoolOne	0	1	1	2	31	0	0	0.0571429
chr11	72364688	72364688	1	-	ACTR8.7	12	24	0	0	2.85944e-29	1.05571e-28	staggered	7	GGAGGAGGAAAGGAAAAAGG	GAGAACGGAAAGGAGAAGGGCGG	CGG	chr3	53916079	53916101	-	ENSG00000113812	ACTR8	PoolOne	0	0	24	12	0	0	0	0.333333
chr11	73697022	73697022	1	-	ACTR8.7	22	50	0	0	3.74699e-72	2.78699e-71	staggered	7	GAGATAGTTATGGAGAACAG	GAGAACGGAAAGGAGAAGGGCGG	CGG	chr3	53916079	53916101	-	ENSG00000113812	ACTR8	PoolOne	0	3	47	22	0	0	0	0.305556
chr11	74010369	74010369	1	+	ACTR8.7	4	74	0	0	5.61323e-117	7.8895e-116	staggered	7	GGAGAAGAAGAAGAGAAGGG	GAGAACGGAAAGGAGAAGGGCGG	CGG	chr3	53916079	53916101	-	ENSG00000113812	ACTR8	PoolOne	0	4	70	4	0	0	0	0.0512821
chr11	74697787	74697787	1	+	ACTR8.7	3	31	0	0	4.96982e-40	2.34456e-39	staggered	7	GAAGAAAGGAAAGAGAAGGA	GAGAACGGAAAGGAGAAGGGCGG	CGG	chr3	53916079	53916101	-	ENSG00000113812	ACTR8	PoolOne	0	1	30	3	0	0	0	0.0882353
chr11	75132229	75132229	1	+	ACTR8.7	3	26	0	0	2.85527e-32	1.14099e-31	staggered	5	AGGAAAGGAAAGGAGAAAGA	GAGAACGGAAAGGAGAAGGGCGG	CGG	chr3	53916079	53916101	-	ENSG00000113812	ACTR8	PoolOne	0	0	26	3	0	0	0	0.103448
chr11	79118588	79118588	1	-	ACTR8.7	8	56	0	0	5.55986e-83	4.70166e-82	staggered	5	GGAGACAGAAAGTAGAAGGG	GAGAACGGAAAGGAGAAGGGCGG	CGG	chr3	53916079	53916101	-	ENSG00000113812	ACTR8	PoolOne	0	7	48	8	1	0	0	0.125
chr11	79188570	79188570	1	+	ACTR8.7	38	31	0	0	4.96982e-40	2.34456e-39	blunt	6	GGAGAAGGAAGGGAGAATGG	GAGAACGGAAAGGAGAAGGGCGG	CGG	chr3	53916079	53916101	-	ENSG00000113812	ACTR8	PoolOne	0	1	30	38	0	0	0	0.550725
chr11	79453926	79453926	1	-	ACTR8.7	2	18	0	0	1.10474e-20	3.32075e-20	staggered	3	GAGAAAGGGAAGGGGAAGGG	GAGAACGGAAAGGAGAAGGGCGG	CGG	chr3	53916079	53916101	-	ENSG00000113812	ACTR8	PoolOne	0	1	17	2	0	0	0	0.1
chr11	80188854	80188854	1	-	ACTR8.7	1	39	0	0	4.20686e-53	2.41509e-52	staggered	6	GGAAAAGAAAAAGAGAAGGA	GAGAACGGAAAGGAGAAGGGCGG	CGG	chr3	53916079	53916101	-	ENSG00000113812	ACTR8	PoolOne	0	0	39	1	0	0	0	0.025
chr11	80358412	80358412	1	+	ACTR8.7	21	61	0	0	3.27863e-92	3.19705e-91	staggered	4	AAGAACAGAAAAGAGAATGG	GAGAACGGAAAGGAGAAGGGCGG	CGG	chr3	53916079	53916101	-	ENSG00000113812	ACTR8	PoolOne	0	2	59	21	0	0	0	0.256098
chr11	81816971	81816971	1	-	ACTR8.7	4	19	0	0	4.56705e-22	1.42319e-21	staggered	4	TAGAAAGGAAAGAAGAAAGG	GAGAACGGAAAGGAGAAGGGCGG	CGG	chr3	53916079	53916101	-	ENSG00000113812	ACTR8	PoolOne	0	0	19	4	0	0	0	0.173913
chr11	86235112	86235112	1	+	ACTR8.7	13	40	0	0	8.70836e-55	5.12937e-54	staggered	6	AGAAAGGAAAAGAAGAAGGG	GAGAACGGAAAGGAGAAGGGCGG	CGG	chr3	53916079	53916101	-	ENSG00000113812	ACTR8	PoolOne	0	4	36	13	0	0	0	0.245283
chr11	87865716	87865716	1	+	ACTR8.7	12	90	0	0	9.12125e-149	2.02056e-147	staggered	6	AAAGAAGGAAAAGAGAAGGA	GAGAACGGAAAGGAGAAGGGCGG	CGG	chr3	53916079	53916101	-	ENSG00000113812	ACTR8	PoolOne	0	1	88	12	0	1	0	0.117647
chr11	87922900	87922900	1	+	ACTR8.7	1	25	0	0	9.20117e-31	3.52481e-30	staggered	6	GGAGATGGAAGGGGGAAGGG	GAGAACGGAAAGGAGAAGGGCGG	CGG	chr3	53916079	53916101	-	ENSG00000113812	ACTR8	PoolOne	0	0	25	1	0	0	0	0.0384615
chr11	99114410	99114410	1	-	ACTR8.7	3	22	0	0	2.46301e-26	8.5659e-26	staggered	5	GAGAAGGAGAAAGAGAAGGA	GAGAACGGAAAGGAGAAGGGCGG	CGG	chr3	53916079	53916101	-	ENSG00000113812	ACTR8	PoolOne	0	0	22	3	0	0	0	0.12
chr11	100158034	100158034	1	+	ACTR8.7	21	2	0	0	0.012021	0.015545	blunt	6	AGAGAAGGAAAGGAAAAGGG	GAGAACGGAAAGGAGAAGGGCGG	CGG	chr3	53916079	53916101	-	ENSG00000113812	ACTR8	PoolOne	0	0	2	21	0	0	0	0.913043
chr11	101089710	101089710	1	+	ACTR8.7	4	18	0	0	1.10474e-20	3.32075e-20	staggered	4	GAGGAAGGAAAGAAGAAGGA	GAGAACGGAAAGGAGAAGGGCGG	CGG	chr3	53916079	53916101	-	ENSG00000113812	ACTR8	PoolOne	0	0	17	4	0	1	0	0.181818
chr11	105002428	105002428	1	-	ACTR8.7	3	72	0	0	4.23e-113	5.63447e-112	staggered	4	GAGAAGAAAAAGGAGAAGGA	GAGAACGGAAAGGAGAAGGGCGG	CGG	chr3	53916079	53916101	-	ENSG00000113812	ACTR8	PoolOne	0	2	70	3	0	0	0	0.04
chr11	109586816	109586816	1	+	ACTR8.7	4	13	0	0	4.1835e-14	1.03849e-13	staggered	7	AGAAAGGAAAAGAAGAAAGG	GAGAACGGAAAGGAGAAGGGCGG	CGG	chr3	53916079	53916101	-	ENSG00000113812	ACTR8	PoolOne	0	0	13	4	0	0	0	0.235294
chr11	112876530	112876530	1	-	ACTR8.7	9	130	0	0	3.82484e-233	3.89751e-231	staggered	3	GAGAAGGGTAAGGAAAAGGG	GAGAACGGAAAGGAGAAGGGCGG	CGG	chr3	53916079	53916101	-	ENSG00000113812	ACTR8	PoolOne	0	43	86	9	1	0	0	0.0647482
chr11	113116351	113116351	1	+	ACTR8.7	1	16	0	1	6.42819e-13	1.58796e-12	staggered	7	ATAGAAGGGAAAGAGAAGGG	GAGAACGGAAAGGAGAAGGGCGG	CGG	chr3	53916079	53916101	-	ENSG00000113812	ACTR8	PoolOne	0	2	14	1	0	0	0	0.0588235
chr11	115678265	115678265	1	+	ACTR8.7	33	25	0	0	9.20117e-31	3.52481e-30	blunt	6	GGAGAAGGAAAAGAAAAGGG	GAGAACGGAAAGGAGAAGGGCGG	CGG	chr3	53916079	53916101	-	ENSG00000113812	ACTR8	PoolOne	0	0	25	33	0	0	0	0.568966
chr11	116415164	116415164	1	+	ACTR8.7	20	78	0	0	8.46106e-125	1.32643e-123	staggered	4	GAGAAAAGAAAGGAGAAAGA	GAGAACGGAAAGGAGAAGGGCGG	CGG	chr3	53916079	53916101	-	ENSG00000113812	ACTR8	PoolOne	0	0	77	20	1	0	0	0.204082
chr11	119677497	119677497	1	+	ACTR8.7	10	21	0	0	6.80592e-25	2.30406e-24	staggered	3	GAGAAAGGAGAGGAGGAGGG	GAGAACGGAAAGGAGAAGGGCGG	CGG	chr3	53916079	53916101	-	ENSG00000113812	ACTR8	PoolOne	0	0	21	10	0	0	0	0.322581
chr11	121800547	121800547	1	+	ACTR8.7	21	13	0	0	4.1835e-14	1.03849e-13	blunt	4	GAGACAGGAAAGGAGGAAGG	GAGAACGGAAAGGAGAAGGGCGG	CGG	chr3	53916079	53916101	-	ENSG00000113812	ACTR8	PoolOne	0	0	11	21	2	0	0	0.617647
chr11	123477648	123477648	1	-	ACTR8.7	29	18	0	0	1.10474e-20	3.32075e-20	blunt	2	GAGAAGGGAAAGGGGAAGGG	GAGAACGGAAAGGAGAAGGGCGG	CGG	chr3	53916079	53916101	-	ENSG00000113812	ACTR8	PoolOne	0	0	18	29	0	0	0	0.617021
chr11	124862949	124862949	1	+	ACTR8.7	18	98	0	0	3.98113e-165	1.22932e-163	staggered	3	GAGAATGGGAAGGAAAAGGG	GAGAACGGAAAGGAGAAGGGCGG	CGG	chr3	53916079	53916101	-	ENSG00000113812	ACTR8	PoolOne	0	17	81	18	0	0	0	0.155172
chr11	126161240	126161240	1	+	ACTR8.7	6	31	0	0	4.96982e-40	2.34456e-39	staggered	7	GGAAAGGGCATGGAGAACAG	GAGAACGGAAAGGAGAAGGGCGG	CGG	chr3	53916079	53916101	-	ENSG00000113812	ACTR8	PoolOne	0	4	27	6	0	0	0	0.162162
chr11	127807144	127807144	1	-	ACTR8.7	2	25	0	0	9.20117e-31	3.52481e-30	staggered	5	AGGAAAGGAGAGGAGAAGGA	GAGAACGGAAAGGAGAAGGGCGG	CGG	chr3	53916079	53916101	-	ENSG00000113812	ACTR8	PoolOne	0	2	23	2	0	0	0	0.0740741
chr11	131812500	131812500	1	-	ACTR8.7	28	59	0	0	1.69331e-88	1.55449e-87	staggered	7	GGAGGAGGAAAGGAAAAAGG	GAGAACGGAAAGGAGAAGGGCGG	CGG	chr3	53916079	53916101	-	ENSG00000113812	ACTR8	PoolOne	0	0	59	28	0	0	0	0.321839
chr12	1125963	1125963	1	+	ACTR8.7	6	19	0	0	4.56705e-22	1.42319e-21	staggered	6	GGAGACAGAAAGTAGAAAGG	GAGAACGGAAAGGAGAAGGGCGG	CGG	chr3	53916079	53916101	-	ENSG00000113812	ACTR8	PoolOne	0	0	19	6	0	0	0	0.24
chr12	4484879	4484879	1	+	ACTR8.7	8	33	0	0	3.15532e-43	1.57226e-42	staggered	5	GAGAAGGCTAGGGAGAAAGG	GAGAACGGAAAGGAGAAGGGCGG	CGG	chr3	53916079	53916101	-	ENSG00000113812	ACTR8	PoolOne	0	0	33	8	0	0	0	0.195122
chr12	15088047	15088047	1	+	ACTR8.7	9	54	0	0	2.43061e-79	1.9657e-78	staggered	7	GGAGAAGGAAAAGAGAAAGC	GAGAACGGAAAGGAGAAGGGCGG	CGG	chr3	53916079	53916101	-	ENSG00000113812	ACTR8	PoolOne	0	0	53	9	0	1	0	0.142857
chr12	16606545	16606545	1	-	ACTR8.7	28	3	0	0	0.002026	0.00287935	blunt	7	AGAGAAGGAAAGAAGAGGGG	GAGAACGGAAAGGAGAAGGGCGG	CGG	chr3	53916079	53916101	-	ENSG00000113812	ACTR8	PoolOne	0	1	2	28	0	0	0	0.903226
chr12	18914358	18914358	1	-	ACTR8.7	7	38	0	0	1.98393e-51	1.12001e-50	staggered	6	GGACAAGGAAAGGAAAAGGA	GAGAACGGAAAGGAGAAGGGCGG	CGG	chr3	53916079	53916101	-	ENSG00000113812	ACTR8	PoolOne	0	4	34	7	0	0	0	0.155556
chr12	20338404	20338404	1	-	ACTR8.7	11	60	1	0	2.37513e-90	2.21028e-89	staggered	3	GAGAGCGGAAAAGTGAAGGG	GAGAACGGAAAGGAGAAGGGCGG	CGG	chr3	53916079	53916101	-	ENSG00000113812	ACTR8	PoolOne	0	1	59	11	0	0	0	0.15493
chr12	23067159	23067159	1	-	ACTR8.7	6	23	0	0	8.55791e-28	3.07602e-27	staggered	5	GAGAAGGAAGAAGAGAAAGG	GAGAACGGAAAGGAGAAGGGCGG	CGG	chr3	53916079	53916101	-	ENSG00000113812	ACTR8	PoolOne	0	0	23	6	0	0	0	0.206897
chr12	39221881	39221881	1	-	ACTR8.7	12	10	0	0	1.75836e-10	3.84087e-10	blunt	4	GGAGAGGGAAAGGAGAAGGG	GAGAACGGAAAGGAGAAGGGCGG	CGG	chr3	53916079	53916101	-	ENSG00000113812	ACTR8	PoolOne	0	0	10	12	0	0	0	0.545455
chr12	40716273	40716273	1	-	ACTR8.7	10	43	0	0	6.72264e-60	4.33568e-59	staggered	3	GAGGAAGGAAAGGAGGAGGG	GAGAACGGAAAGGAGAAGGGCGG	CGG	chr3	53916079	53916101	-	ENSG00000113812	ACTR8	PoolOne	0	0	43	10	0	0	0	0.188679
chr12	48127243	48127243	1	-	ACTR8.7	1	17	0	0	2.54557e-19	7.39012e-19	staggered	5	AGGAACAGGAAGGGGAAGGG	GAGAACGGAAAGGAGAAGGGCGG	CGG	chr3	53916079	53916101	-	ENSG00000113812	ACTR8	PoolOne	0	4	13	1	0	0	0	0.0555556
chr12	48837828	48837828	1	-	ACTR8.7	8	14	0	0	2.26678e-15	5.87747e-15	staggered	5	GAGTTTGGAAAGGGGAAGGA	GAGAACGGAAAGGAGAAGGGCGG	CGG	chr3	53916079	53916101	-	ENSG00000113812	ACTR8	PoolOne	0	1	13	8	0	0	0	0.363636
chr12	49598622	49598622	1	-	ACTR8.7	9	43	0	0	6.72264e-60	4.33568e-59	staggered	3	CAGAAGGGAAAGGAGAAGGC	GAGAACGGAAAGGAGAAGGGCGG	CGG	chr3	53916079	53916101	-	ENSG00000113812	ACTR8	PoolOne	0	1	42	9	0	0	0	0.173077
chr12	51370668	51370668	1	+	ACTR8.7	7	58	0	0	1.18776e-86	1.03891e-85	staggered	6	AGAGACAGAAAGTAGAAGGG	GAGAACGGAAAGGAGAAGGGCGG	CGG	chr3	53916079	53916101	-	ENSG00000113812	ACTR8	PoolOne	0	10	48	7	0	0	0	0.107692
chr12	54008645	54008645	1	+	ACTR8.7	1	66	0	0	1.30388e-101	1.38401e-100	staggered	5	GAAGAAGGAAAAGAGAAGCG	GAGAACGGAAAGGAGAAGGGCGG	CGG	chr3	53916079	53916101	-	ENSG00000113812	ACTR8	PoolOne	0	0	66	1	0	0	0	0.0149254
chr12	54354909	54354909	1	-	ACTR8.7	6	54	0	1	7.45426e-63	5.06392e-62	staggered	7	ATAGATGGAAAGGAGAAAAG	GAGAACGGAAAGGAGAAGGGCGG	CGG	chr3	53916079	53916101	-	ENSG00000113812	ACTR8	PoolOne	0	1	53	6	0	0	0	0.1
chr12	57887009	57887009	1	+	ACTR8.7	6	13	0	1	6.09046e-10	1.31906e-09	staggered	5	GAGAACAGGGAAGAGAAGGA	GAGAACGGAAAGGAGAAGGGCGG	CGG	chr3	53916079	53916101	-	ENSG00000113812	ACTR8	PoolOne	0	0	13	6	0	0	0	0.315789
chr12	63776869	63776869	1	+	ACTR8.7	5	22	0	0	2.46301e-26	8.5659e-26	staggered	7	GGAGATAGAAAGTAGAAGGA	GAGAACGGAAAGGAGAAGGGCGG	CGG	chr3	53916079	53916101	-	ENSG00000113812	ACTR8	PoolOne	0	3	19	5	0	0	0	0.185185
chr12	64172460	64172460	1	+	ACTR8.7	5	15	0	0	1.15641e-16	3.1051e-16	staggered	4	GAGGAAGGAAAAGAGGAGGG	GAGAACGGAAAGGAGAAGGGCGG	CGG	chr3	53916079	53916101	-	ENSG00000113812	ACTR8	PoolOne	0	1	14	5	0	0	0	0.25
chr12	79521384	79521384	1	+	ACTR8.7	21	1	1	0	0.0579836	0.0681491	blunt	6	AGAGAAGGAAAGGAGAGGGG	GAGAACGGAAAGGAGAAGGGCGG	CGG	chr3	53916079	53916101	-	ENSG00000113812	ACTR8	PoolOne	0	0	0	21	1	0	0	0.954545
chr12	94966101	94966101	1	+	ACTR8.7	15	23	0	0	8.55791e-28	3.07602e-27	staggered	4	AGGAAAGGAAAGGAGAGGGG	GAGAACGGAAAGGAGAAGGGCGG	CGG	chr3	53916079	53916101	-	ENSG00000113812	ACTR8	PoolOne	0	6	17	15	0	0	0	0.394737
chr12	98049981	98049981	1	-	ACTR8.7	2	29	1	0	6.9476e-37	3.11877e-36	staggered	5	AAGAAAGAAAGGAAGAAGGG	GAGAACGGAAAGGAGAAGGGCGG	CGG	chr3	53916079	53916101	-	ENSG00000113812	ACTR8	PoolOne	0	7	22	2	0	0	0	0.0645161
chr12	99964408	99964408	1	-	ACTR8.7	8	27	0	0	8.55547e-34	3.58767e-33	staggered	3	GAGAAGGGAAATGAGAAGGA	GAGAACGGAAAGGAGAAGGGCGG	CGG	chr3	53916079	53916101	-	ENSG00000113812	ACTR8	PoolOne	0	0	27	8	0	0	0	0.228571
chr12	102778152	102778152	1	-	ACTR8.7	11	54	0	0	2.43061e-79	1.9657e-78	staggered	3	GAGAAAGAGAAGGAGAAGGG	GAGAACGGAAAGGAGAAGGGCGG	CGG	chr3	53916079	53916101	-	ENSG00000113812	ACTR8	PoolOne	0	1	53	11	0	0	0	0.169231
chr12	103680102	103680102	1	+	ACTR8.7	5	16	0	0	5.57353e-18	1.56458e-17	staggered	6	AGAGACAGAAAGGAGAATGG	GAGAACGGAAAGGAGAAGGGCGG	CGG	chr3	53916079	53916101	-	ENSG00000113812	ACTR8	PoolOne	0	0	16	5	0	0	0	0.238095
chr12	103941235	103941235	1	-	ACTR8.7	4	19	0	0	4.56705e-22	1.42319e-21	staggered	7	GGGGAAGAGAAAGAAAAGGG	GAGAACGGAAAGGAGAAGGGCGG	CGG	chr3	53916079	53916101	-	ENSG00000113812	ACTR8	PoolOne	1	4	13	4	0	1	0	0.173913
chr12	104893836	104893836	1	+	ACTR8.7	4	14	0	0	2.26678e-15	5.87747e-15	staggered	6	GGAGACAGAAAGTAGAAGGA	GAGAACGGAAAGGAGAAGGGCGG	CGG	chr3	53916079	53916101	-	ENSG00000113812	ACTR8	PoolOne	0	1	13	4	0	0	0	0.222222
chr12	105926570	105926570	1	-	ACTR8.7	4	59	0	0	1.69331e-88	1.55449e-87	staggered	6	GGAGATGGAAAGTAGAAGGA	GAGAACGGAAAGGAGAAGGGCGG	CGG	chr3	53916079	53916101	-	ENSG00000113812	ACTR8	PoolOne	0	4	55	4	0	0	0	0.0634921
chr12	109852884	109852884	1	+	ACTR8.7	2	30	0	0	1.88694e-38	8.72016e-38	staggered	4	TGGAAGGGAAAGGAAAAGGG	GAGAACGGAAAGGAGAAGGGCGG	CGG	chr3	53916079	53916101	-	ENSG00000113812	ACTR8	PoolOne	0	6	24	2	0	0	0	0.0625
chr12	112691373	112691373	1	+	ACTR8.7	1	19	0	0	4.56705e-22	1.42319e-21	staggered	3	GAGGACTGAAAGGAGAAGTG	GAGAACGGAAAGGAGAAGGGCGG	CGG	chr3	53916079	53916101	-	ENSG00000113812	ACTR8	PoolOne	0	0	19	1	0	0	0	0.05
chr12	112798656	112798656	1	-	ACTR8.7	9	65	0	0	1.0195e-99	1.04409e-98	staggered	6	AGAGACGGAAAGGGGAAAGG	GAGAACGGAAAGGAGAAGGGCGG	CGG	chr3	53916079	53916101	-	ENSG00000113812	ACTR8	PoolOne	0	0	64	9	1	0	0	0.121622
chr12	113045176	113045176	1	+	ACTR8.7	84	32	0	1	9.38461e-32	3.73551e-31	blunt	3	GAGAAAGGAAAGAAGAAAGG	GAGAACGGAAAGGAGAAGGGCGG	CGG	chr3	53916079	53916101	-	ENSG00000113812	ACTR8	PoolOne	0	0	32	84	0	0	0	0.724138
chr12	121470296	121470296	1	+	ACTR8.7	2	61	0	0	3.27863e-92	3.19705e-91	staggered	4	AAGAGCGGAAAGGAAAAGTG	GAGAACGGAAAGGAGAAGGGCGG	CGG	chr3	53916079	53916101	-	ENSG00000113812	ACTR8	PoolOne	1	3	57	2	0	0	0	0.031746
chr12	125313487	125313487	1	-	ACTR8.7	7	70	0	0	3.02103e-109	3.70895e-108	staggered	7	AGAAAGGGAAGGAGGAAGGG	GAGAACGGAAAGGAGAAGGGCGG	CGG	chr3	53916079	53916101	-	ENSG00000113812	ACTR8	PoolOne	0	0	70	7	0	0	0	0.0909091
chr12	125521252	125521252	1	-	ACTR8.7	1	16	0	0	5.57353e-18	1.56458e-17	staggered	5	GAGAATGAGAAAGAGAAGGA	GAGAACGGAAAGGAGAAGGGCGG	CGG	chr3	53916079	53916101	-	ENSG00000113812	ACTR8	PoolOne	0	0	16	1	0	0	0	0.0588235
chr12	128767366	128767366	1	+	ACTR8.7	13	54	0	1	7.45426e-63	5.06392e-62	staggered	4	AGGAAAGGAAAGGAGAAAGG	GAGAACGGAAAGGAGAAGGGCGG	CGG	chr3	53916079	53916101	-	ENSG00000113812	ACTR8	PoolOne	0	0	54	13	0	0	0	0.19403
chr12	129263654	129263654	1	+	ACTR8.7	7	66	0	0	1.30388e-101	1.38401e-100	staggered	4	GAGGGAGGAAGGGAGAAGGG	GAGAACGGAAAGGAGAAGGGCGG	CGG	chr3	53916079	53916101	-	ENSG00000113812	ACTR8	PoolOne	0	5	61	7	0	0	0	0.0958904
chr12	129269373	129269373	1	-	ACTR8.7	6	47	0	0	7.55683e-67	5.4038e-66	staggered	3	GAGAAGGCAAAGGGGAAGGG	GAGAACGGAAAGGAGAAGGGCGG	CGG	chr3	53916079	53916101	-	ENSG00000113812	ACTR8	PoolOne	0	5	42	6	0	0	0	0.113208
chr13	20162946	20162946	1	+	ACTR8.7	1	18	0	0	1.10474e-20	3.32075e-20	staggered	6	AGAGACGGAAAGTAGAAGTG	GAGAACGGAAAGGAGAAGGGCGG	CGG	chr3	53916079	53916101	-	ENSG00000113812	ACTR8	PoolOne	0	0	18	1	0	0	0	0.0526316
chr13	25759012	25759012	1	+	ACTR8.7	49	20	0	0	1.80252e-23	5.89654e-23	blunt	4	GAGAAAGGAAAGAAGGAAGG	GAGAACGGAAAGGAGAAGGGCGG	CGG	chr3	53916079	53916101	-	ENSG00000113812	ACTR8	PoolOne	0	0	0	49	20	0	0	0.710145
chr13	26562895	26562895	1	-	ACTR8.7	2	15	0	1	6.6879e-12	1.58857e-11	staggered	4	GAGAAAAGAAAAGAAAAGGG	GAGAACGGAAAGGAGAAGGGCGG	CGG	chr3	53916079	53916101	-	ENSG00000113812	ACTR8	PoolOne	0	1	14	2	0	0	0	0.117647
chr13	27266180	27266180	1	-	ACTR8.7	10	40	0	0	8.70836e-55	5.12937e-54	staggered	3	GAGGAAGGAAAGGGGAAGGG	GAGAACGGAAAGGAGAAGGGCGG	CGG	chr3	53916079	53916101	-	ENSG00000113812	ACTR8	PoolOne	0	0	40	10	0	0	0	0.2
chr13	33768642	33768642	1	-	ACTR8.7	4	29	0	0	6.9476e-37	3.11877e-36	staggered	4	AGAAACGGAAAGGAGAATGG	GAGAACGGAAAGGAGAAGGGCGG	CGG	chr3	53916079	53916101	-	ENSG00000113812	ACTR8	PoolOne	0	1	28	4	0	0	0	0.121212
chr13	33768714	33768714	1	+	ACTR8.7	12	58	0	0	1.18776e-86	1.03891e-85	staggered	5	AGAAAAGGAAAGGAGAACGG	GAGAACGGAAAGGAGAAGGGCGG	CGG	chr3	53916079	53916101	-	ENSG00000113812	ACTR8	PoolOne	0	7	50	12	1	0	0	0.171429
chr13	34824988	34824988	1	-	ACTR8.7	3	21	0	0	6.80592e-25	2.30406e-24	staggered	4	GAGAGTAGAAAGGAGAATGG	GAGAACGGAAAGGAGAAGGGCGG	CGG	chr3	53916079	53916101	-	ENSG00000113812	ACTR8	PoolOne	0	0	21	3	0	0	0	0.125
chr13	43756516	43756516	1	+	ACTR8.7	41	14	0	0	2.26678e-15	5.87747e-15	blunt	6	AGAGAGGGAAAGGAGAGGGG	GAGAACGGAAAGGAGAAGGGCGG	CGG	chr3	53916079	53916101	-	ENSG00000113812	ACTR8	PoolOne	0	0	14	41	0	0	0	0.745455
chr13	47883523	47883523	1	+	ACTR8.7	20	19	0	0	4.56705e-22	1.42319e-21	blunt	7	GAGATGCTAAGGGAGAACAG	GAGAACGGAAAGGAGAAGGGCGG	CGG	chr3	53916079	53916101	-	ENSG00000113812	ACTR8	PoolOne	0	1	18	20	0	0	0	0.512821
chr13	48162066	48162066	1	-	ACTR8.7	41	82	0	0	1.04545e-132	1.90235e-131	staggered	4	GAGAGAGGAAAGGAAAAAGG	GAGAACGGAAAGGAGAAGGGCGG	CGG	chr3	53916079	53916101	-	ENSG00000113812	ACTR8	PoolOne	0	0	82	41	0	0	0	0.333333
chr13	48552236	48552236	1	+	ACTR8.7	9	17	1	1	5.85672e-14	1.44854e-13	staggered	7	AGAAAAGAAAGGGAGAAGGA	GAGAACGGAAAGGAGAAGGGCGG	CGG	chr3	53916079	53916101	-	ENSG00000113812	ACTR8	PoolOne	0	1	16	9	0	0	0	0.346154
chr13	78096413	78096413	1	+	ACTR8.7	11	67	0	0	1.64342e-103	1.78154e-102	staggered	4	TAGAACAAAAAGGAGAAGGA	GAGAACGGAAAGGAGAAGGGCGG	CGG	chr3	53916079	53916101	-	ENSG00000113812	ACTR8	PoolOne	0	0	67	11	0	0	0	0.141026
chr13	81851440	81851440	1	+	ACTR8.7	5	20	0	0	1.80252e-23	5.89654e-23	staggered	4	GAAAACAGAAGGAAGAAGGG	GAGAACGGAAAGGAGAAGGGCGG	CGG	chr3	53916079	53916101	-	ENSG00000113812	ACTR8	PoolOne	0	0	20	5	0	0	0	0.2
chr13	89497430	89497430	1	+	ACTR8.7	2	41	0	0	1.76078e-56	1.07762e-55	staggered	6	GAAGAAAGAAAGGAAAAGGA	GAGAACGGAAAGGAGAAGGGCGG	CGG	chr3	53916079	53916101	-	ENSG00000113812	ACTR8	PoolOne	0	19	22	2	0	0	0	0.0465116
chr13	95388570	95388570	1	-	ACTR8.7	5	58	0	0	1.18776e-86	1.03891e-85	staggered	6	AGAGACAGAAAGTAGAAGGG	GAGAACGGAAAGGAGAAGGGCGG	CGG	chr3	53916079	53916101	-	ENSG00000113812	ACTR8	PoolOne	0	7	51	5	0	0	0	0.0793651
chr13	96223994	96223994	1	-	ACTR8.7	4	61	0	0	3.27863e-92	3.19705e-91	staggered	7	AGAGGAGGAAAGGGGAAGGG	GAGAACGGAAAGGAGAAGGGCGG	CGG	chr3	53916079	53916101	-	ENSG00000113812	ACTR8	PoolOne	0	4	57	4	0	0	0	0.0615385
chr13	99280808	99280808	1	-	ACTR8.7	4	24	0	0	2.85944e-29	1.05571e-28	staggered	5	GAAGAAGGAAGGAAGAAGGG	GAGAACGGAAAGGAGAAGGGCGG	CGG	chr3	53916079	53916101	-	ENSG00000113812	ACTR8	PoolOne	0	3	21	4	0	0	0	0.142857
chr13	99280819	99280819	1	-	ACTR8.7	12	88	0	0	1.00947e-144	2.09929e-143	staggered	7	AGAGAGGGAAAGAAGAAGGA	GAGAACGGAAAGGAGAAGGGCGG	CGG	chr3	53916079	53916101	-	ENSG00000113812	ACTR8	PoolOne	0	3	85	12	0	0	0	0.12
chr13	106008322	106008322	1	+	ACTR8.7	0	22	0	0	2.46301e-26	8.5659e-26	staggered	5	GAGAGGAGAAAAGAGAAGAG	GAGAACGGAAAGGAGAAGGGCGG	CGG	chr3	53916079	53916101	-	ENSG00000113812	ACTR8	PoolOne	0	2	20	0	0	0	0	0
chr14	20495790	20495790	1	-	ACTR8.7	21	23	0	0	8.55791e-28	3.07602e-27	staggered	4	AAGAAAGGAAAGGAAAAGGA	GAGAACGGAAAGGAGAAGGGCGG	CGG	chr3	53916079	53916101	-	ENSG00000113812	ACTR8	PoolOne	0	0	23	21	0	0	0	0.477273
chr14	20553350	20553350	1	+	ACTR8.7	9	51	1	0	6.1477e-74	4.64037e-73	staggered	6	AGAGACAGAAAGGAGAATGG	GAGAACGGAAAGGAGAAGGGCGG	CGG	chr3	53916079	53916101	-	ENSG00000113812	ACTR8	PoolOne	0	1	50	9	0	0	0	0.15
chr14	22481530	22481530	1	+	ACTR8.7	1	21	0	0	6.80592e-25	2.30406e-24	staggered	7	GGGAGGAGGAAGGAGAACAG	GAGAACGGAAAGGAGAAGGGCGG	CGG	chr3	53916079	53916101	-	ENSG00000113812	ACTR8	PoolOne	0	1	20	1	0	0	0	0.0454545
chr14	22910517	22910517	1	+	ACTR8.7	9	128	0	1	5.01961e-190	2.32499e-188	staggered	4	GGGAAAGGAAGGGAGAAGGA	GAGAACGGAAAGGAGAAGGGCGG	CGG	chr3	53916079	53916101	-	ENSG00000113812	ACTR8	PoolOne	0	2	126	9	0	0	0	0.0656934
chr14	26987764	26987764	1	-	ACTR8.7	3	101	0	1	1.05793e-140	2.15606e-139	staggered	4	GAGAAAAGAAAGGAAAAGAG	GAGAACGGAAAGGAGAAGGGCGG	CGG	chr3	53916079	53916101	-	ENSG00000113812	ACTR8	PoolOne	0	4	97	3	0	0	0	0.0288462
chr14	28026994	28026994	1	+	ACTR8.7	6	49	0	1	2.15076e-55	1.31235e-54	staggered	5	GAAAACAGAAGAGAGAAGGA	GAGAACGGAAAGGAGAAGGGCGG	CGG	chr3	53916079	53916101	-	ENSG00000113812	ACTR8	PoolOne	0	0	49	6	0	0	0	0.109091
chr14	31605815	31605815	1	-	ACTR8.7	3	51	0	0	6.1477e-74	4.64037e-73	staggered	3	GAGACGAGAAAGGAGAAGGG	GAGAACGGAAAGGAGAAGGGCGG	CGG	chr3	53916079	53916101	-	ENSG00000113812	ACTR8	PoolOne	0	0	49	3	0	0	2	0.0555556
chr14	31605898	31605898	1	-	ACTR8.7	7	20	0	0	1.80252e-23	5.89654e-23	staggered	4	GAGAGAAGGAAGGAGAAGGG	GAGAACGGAAAGGAGAAGGGCGG	CGG	chr3	53916079	53916101	-	ENSG00000113812	ACTR8	PoolOne	0	0	20	7	0	0	0	0.259259
chr14	31825641	31825641	1	-	ACTR8.7	19	73	0	0	4.90515e-115	6.62033e-114	staggered	4	GAAAAAGGAAAGGAGAAAGA	GAGAACGGAAAGGAGAAGGGCGG	CGG	chr3	53916079	53916101	-	ENSG00000113812	ACTR8	PoolOne	0	0	73	19	0	0	0	0.206522
chr14	31933046	31933046	1	-	ACTR8.7	11	31	0	0	4.96982e-40	2.34456e-39	staggered	5	GGAAAGGGAAAGGAGAATGA	GAGAACGGAAAGGAGAAGGGCGG	CGG	chr3	53916079	53916101	-	ENSG00000113812	ACTR8	PoolOne	0	2	29	11	0	0	0	0.261905
chr14	34549195	34549195	1	-	ACTR8.7	11	16	0	0	5.57353e-18	1.56458e-17	staggered	7	AGAGACAGAAAGGAGACAGG	GAGAACGGAAAGGAGAAGGGCGG	CGG	chr3	53916079	53916101	-	ENSG00000113812	ACTR8	PoolOne	0	0	16	11	0	0	0	0.407407
chr14	50682217	50682217	1	-	ACTR8.7	3	20	0	1	3.29683e-17	9.20402e-17	staggered	7	GGAGATAGAGAGGAGAAGGA	GAGAACGGAAAGGAGAAGGGCGG	CGG	chr3	53916079	53916101	-	ENSG00000113812	ACTR8	PoolOne	0	0	20	3	0	0	0	0.130435
chr14	51172911	51172911	1	-	ACTR8.7	2	15	0	0	1.15641e-16	3.1051e-16	staggered	4	AAGAACAGAAAGTAGAATGG	GAGAACGGAAAGGAGAAGGGCGG	CGG	chr3	53916079	53916101	-	ENSG00000113812	ACTR8	PoolOne	0	1	14	2	0	0	0	0.117647
chr14	51208019	51208019	1	-	ACTR8.7	0	31	0	0	4.96982e-40	2.34456e-39	staggered	4	GAGGAGGGAAAGGAGAAGAA	GAGAACGGAAAGGAGAAGGGCGG	CGG	chr3	53916079	53916101	-	ENSG00000113812	ACTR8	PoolOne	0	1	26	0	0	3	1	0
chr14	55104250	55104250	1	+	ACTR8.7	6	42	0	0	3.47935e-58	2.18855e-57	staggered	6	AGCAACAGAAAAGAGAAGGA	GAGAACGGAAAGGAGAAGGGCGG	CGG	chr3	53916079	53916101	-	ENSG00000113812	ACTR8	PoolOne	0	0	42	6	0	0	0	0.125
chr14	65907262	65907262	1	+	ACTR8.7	10	20	0	0	1.80252e-23	5.89654e-23	staggered	7	GGAGAAGGAAGGAAGAAAGG	GAGAACGGAAAGGAGAAGGGCGG	CGG	chr3	53916079	53916101	-	ENSG00000113812	ACTR8	PoolOne	0	0	20	10	0	0	0	0.333333
chr14	69139855	69139855	1	+	ACTR8.7	2	20	0	0	1.80252e-23	5.89654e-23	staggered	4	AAGAAAGAAAAGGAGAAGGA	GAGAACGGAAAGGAGAAGGGCGG	CGG	chr3	53916079	53916101	-	ENSG00000113812	ACTR8	PoolOne	0	0	20	2	0	0	0	0.0909091
chr14	70813758	70813758	1	+	ACTR8.7	4	34	0	0	7.61887e-45	3.85292e-44	staggered	5	AGGAACAGAAAGGAGAGGAG	GAGAACGGAAAGGAGAAGGGCGG	CGG	chr3	53916079	53916101	-	ENSG00000113812	ACTR8	PoolOne	0	3	31	4	0	0	0	0.105263
chr14	72536384	72536384	1	-	ACTR8.7	18	0	0	0	0.216504	0.219084	blunt	4	GAGAAGGGAAAGAAGAAAGT	GAGAACGGAAAGGAGAAGGGCGG	CGG	chr3	53916079	53916101	-	ENSG00000113812	ACTR8	PoolOne	0	0	0	18	0	0	0	1
chr14	75370735	75370735	1	-	ACTR8.7	21	106	0	0	9.18647e-182	3.7444e-180	staggered	5	AGGAGAGGAAAGGACAAGGG	GAGAACGGAAAGGAGAAGGGCGG	CGG	chr3	53916079	53916101	-	ENSG00000113812	ACTR8	PoolOne	0	44	62	21	0	0	0	0.165354
chr14	76928898	76928898	1	+	ACTR8.7	13	76	0	0	7.06938e-121	1.05937e-119	staggered	5	AGGGAAGGAAAGGAGAAAGG	GAGAACGGAAAGGAGAAGGGCGG	CGG	chr3	53916079	53916101	-	ENSG00000113812	ACTR8	PoolOne	0	0	71	13	4	0	1	0.146067
chr14	77146354	77146354	1	+	ACTR8.7	0	25	0	0	9.20117e-31	3.52481e-30	staggered	7	GGAGACAGGAAGGAGAAGAA	GAGAACGGAAAGGAGAAGGGCGG	CGG	chr3	53916079	53916101	-	ENSG00000113812	ACTR8	PoolOne	0	0	22	0	0	1	2	0
chr14	78028154	78028154	1	-	ACTR8.7	28	22	0	0	2.46301e-26	8.5659e-26	blunt	5	AGAAAAGGAAAGGAGAGGGG	GAGAACGGAAAGGAGAAGGGCGG	CGG	chr3	53916079	53916101	-	ENSG00000113812	ACTR8	PoolOne	0	3	19	28	0	0	0	0.56
chr14	78330340	78330340	1	-	ACTR8.7	11	28	0	0	2.47826e-35	1.06107e-34	staggered	4	GAGAACAGGAAAGAGAATGG	GAGAACGGAAAGGAGAAGGGCGG	CGG	chr3	53916079	53916101	-	ENSG00000113812	ACTR8	PoolOne	0	0	28	11	0	0	0	0.282051
chr14	80958576	80958576	1	+	ACTR8.7	4	32	0	0	1.27051e-41	6.19448e-41	staggered	4	GGGAAAGGAAAGAAGAAGGA	GAGAACGGAAAGGAGAAGGGCGG	CGG	chr3	53916079	53916101	-	ENSG00000113812	ACTR8	PoolOne	0	2	30	4	0	0	0	0.111111
chr14	81729552	81729552	1	+	ACTR8.7	58	26	0	0	2.85527e-32	1.14099e-31	blunt	5	GAGAAGGCAAAGCAGAACAG	GAGAACGGAAAGGAGAAGGGCGG	CGG	chr3	53916079	53916101	-	ENSG00000113812	ACTR8	PoolOne	0	0	26	58	0	0	0	0.690476
chr14	85508214	85508214	1	+	ACTR8.7	33	67	0	0	1.64342e-103	1.78154e-102	staggered	5	AAAGAAGGAAAGGAGAAAGG	GAGAACGGAAAGGAGAAGGGCGG	CGG	chr3	53916079	53916101	-	ENSG00000113812	ACTR8	PoolOne	0	0	66	33	1	0	0	0.33
chr14	85554044	85554044	1	-	ACTR8.7	1	40	0	0	8.70836e-55	5.12937e-54	staggered	7	TGAGAATGAAAAGAGAAGGG	GAGAACGGAAAGGAGAAGGGCGG	CGG	chr3	53916079	53916101	-	ENSG00000113812	ACTR8	PoolOne	0	2	38	1	0	0	0	0.0243902
chr14	95832274	95832274	1	-	ACTR8.7	7	36	0	0	4.09498e-48	2.16768e-47	staggered	5	AGGAGAGGAGAGGAGAAGGG	GAGAACGGAAAGGAGAAGGGCGG	CGG	chr3	53916079	53916101	-	ENSG00000113812	ACTR8	PoolOne	0	1	35	7	0	0	0	0.162791
chr14	101172375	101172375	1	+	ACTR8.7	1	46	0	0	4.25846e-65	2.98238e-64	staggered	5	AGGAAAGGAAAGGAAAAGAG	GAGAACGGAAAGGAGAAGGGCGG	CGG	chr3	53916079	53916101	-	ENSG00000113812	ACTR8	PoolOne	1	3	42	1	0	0	0	0.0212766
chr15	26648177	26648177	1	-	ACTR8.7	1	22	0	0	2.46301e-26	8.5659e-26	staggered	6	AGAGACAGAAAGGAGAATGG	GAGAACGGAAAGGAGAAGGGCGG	CGG	chr3	53916079	53916101	-	ENSG00000113812	ACTR8	PoolOne	0	0	22	1	0	0	0	0.0434783
chr15	29464032	29464032	1	+	ACTR8.7	12	42	0	0	3.47935e-58	2.18855e-57	staggered	7	TGAGATGGAAAGGAGAATAG	GAGAACGGAAAGGAGAAGGGCGG	CGG	chr3	53916079	53916101	-	ENSG00000113812	ACTR8	PoolOne	0	4	38	12	0	0	0	0.222222
chr15	39478637	39478637	1	-	ACTR8.7	5	45	0	0	2.3508e-63	1.6077e-62	staggered	4	TAGAAAGGAAAAGAGAAGGC	GAGAACGGAAAGGAGAAGGGCGG	CGG	chr3	53916079	53916101	-	ENSG00000113812	ACTR8	PoolOne	0	1	44	5	0	0	0	0.1
chr15	41261112	41261112	1	-	ACTR8.7	24	29	0	0	6.9476e-37	3.11877e-36	staggered	5	GGAAAAGGAAAGGAAAAGGA	GAGAACGGAAAGGAGAAGGGCGG	CGG	chr3	53916079	53916101	-	ENSG00000113812	ACTR8	PoolOne	0	0	29	24	0	0	0	0.45283
chr15	48318304	48318304	1	-	ACTR8.7	7	26	0	0	2.85527e-32	1.14099e-31	staggered	7	GGAGACCAGAGGGAGAAGGG	GAGAACGGAAAGGAGAAGGGCGG	CGG	chr3	53916079	53916101	-	ENSG00000113812	ACTR8	PoolOne	0	4	22	7	0	0	0	0.212121
chr15	48333854	48333854	1	-	ACTR8.7	2	15	0	0	1.15641e-16	3.1051e-16	staggered	7	GCAGAAGGAAAGGAGAAAAA	GAGAACGGAAAGGAGAAGGGCGG	CGG	chr3	53916079	53916101	-	ENSG00000113812	ACTR8	PoolOne	0	1	14	2	0	0	0	0.117647
chr15	49763441	49763441	1	+	ACTR8.7	6	13	0	1	6.09046e-10	1.31906e-09	staggered	4	AAGAACAGAAAGGTGAAGGA	GAGAACGGAAAGGAGAAGGGCGG	CGG	chr3	53916079	53916101	-	ENSG00000113812	ACTR8	PoolOne	0	0	13	6	0	0	0	0.315789
chr15	70444662	70444662	1	+	ACTR8.7	2	21	0	0	6.80592e-25	2.30406e-24	staggered	3	GAGAAAGGAAAGGAGATGTG	GAGAACGGAAAGGAGAAGGGCGG	CGG	chr3	53916079	53916101	-	ENSG00000113812	ACTR8	PoolOne	0	0	21	2	0	0	0	0.0869565
chr15	70477273	70477273	1	-	ACTR8.7	13	102	0	0	2.06456e-173	7.38171e-172	staggered	7	GGAGGAGAAAAAGAGAAGGG	GAGAACGGAAAGGAGAAGGGCGG	CGG	chr3	53916079	53916101	-	ENSG00000113812	ACTR8	PoolOne	0	2	100	13	0	0	0	0.113043
chr15	73687700	73687700	1	-	ACTR8.7	10	68	0	0	2.0418e-105	2.31177e-104	staggered	4	GAGAAAGAAAGGGAGAAAGG	GAGAACGGAAAGGAGAAGGGCGG	CGG	chr3	53916079	53916101	-	ENSG00000113812	ACTR8	PoolOne	0	0	68	10	0	0	0	0.128205
chr15	77710067	77710067	1	+	ACTR8.7	0	32	0	0	1.27051e-41	6.19448e-41	staggered	7	GGAGGAGGAAGGGAGAAGAG	GAGAACGGAAAGGAGAAGGGCGG	CGG	chr3	53916079	53916101	-	ENSG00000113812	ACTR8	PoolOne	1	1	30	0	0	0	0	0
chr15	79009648	79009648	1	-	ACTR8.7	36	129	0	0	5.80457e-231	5.6332e-229	staggered	6	AGAAAAGGAAAGGAAAAGGA	GAGAACGGAAAGGAGAAGGGCGG	CGG	chr3	53916079	53916101	-	ENSG00000113812	ACTR8	PoolOne	0	5	124	36	0	0	0	0.218182
chr15	85546011	85546011	1	-	ACTR8.7	4	14	0	0	2.26678e-15	5.87747e-15	staggered	7	AGAGACAGAAAGGAGAACAG	GAGAACGGAAAGGAGAAGGGCGG	CGG	chr3	53916079	53916101	-	ENSG00000113812	ACTR8	PoolOne	0	2	12	4	0	0	0	0.222222
chr15	86602043	86602043	1	-	ACTR8.7	10	28	0	0	2.47826e-35	1.06107e-34	staggered	3	GAGAAGGGAAAGAAGAAGGA	GAGAACGGAAAGGAGAAGGGCGG	CGG	chr3	53916079	53916101	-	ENSG00000113812	ACTR8	PoolOne	0	0	28	10	0	0	0	0.263158
chr15	87943673	87943673	1	-	ACTR8.7	5	21	0	1	2.48528e-18	7.20484e-18	staggered	6	AGGGAAGGAGAGGAGAAGGA	GAGAACGGAAAGGAGAAGGGCGG	CGG	chr3	53916079	53916101	-	ENSG00000113812	ACTR8	PoolOne	0	2	19	5	0	0	0	0.192308
chr15	88104808	88104808	1	+	ACTR8.7	25	28	0	0	2.47826e-35	1.06107e-34	staggered	6	GGAGATGGAAAGGAGAACAG	GAGAACGGAAAGGAGAAGGGCGG	CGG	chr3	53916079	53916101	-	ENSG00000113812	ACTR8	PoolOne	0	0	28	25	0	0	0	0.471698
chr15	89004620	89004620	1	-	ACTR8.7	4	16	0	0	5.57353e-18	1.56458e-17	staggered	4	GGGAACGGAAGGAGGAAGGG	GAGAACGGAAAGGAGAAGGGCGG	CGG	chr3	53916079	53916101	-	ENSG00000113812	ACTR8	PoolOne	0	2	14	4	0	0	0	0.2
chr15	90223778	90223778	1	+	ACTR8.7	0	17	0	0	2.54557e-19	7.39012e-19	staggered	6	GGAGATGGAAGGGTGAAGGG	GAGAACGGAAAGGAGAAGGGCGG	CGG	chr3	53916079	53916101	-	ENSG00000113812	ACTR8	PoolOne	0	5	12	0	0	0	0	0
chr15	91011098	91011098	1	+	ACTR8.7	2	16	0	0	5.57353e-18	1.56458e-17	staggered	7	GGAGAAGGAAAGCAGAAATG	GAGAACGGAAAGGAGAAGGGCGG	CGG	chr3	53916079	53916101	-	ENSG00000113812	ACTR8	PoolOne	0	0	16	2	0	0	0	0.111111
chr15	93524123	93524123	1	-	ACTR8.7	9	109	0	1	4.97972e-155	1.26858e-153	staggered	3	GAAAAAGGAAGGGAGAAGGG	GAGAACGGAAAGGAGAAGGGCGG	CGG	chr3	53916079	53916101	-	ENSG00000113812	ACTR8	PoolOne	0	7	102	9	0	0	0	0.0762712
chr15	94387145	94387145	1	-	ACTR8.7	3	39	1	0	4.20686e-53	2.41509e-52	staggered	7	AGGAAGGAAAGGAGGAAGGG	GAGAACGGAAAGGAGAAGGGCGG	CGG	chr3	53916079	53916101	-	ENSG00000113812	ACTR8	PoolOne	0	2	36	3	0	1	0	0.0714286
chr15	94387146	94387146	1	-	ACTR8.7	36	6	0	1	0.000450528	0.00068623	blunt	4	GAGGAAGGAAAGGAGGAAGG	GAGAACGGAAAGGAGAAGGGCGG	CGG	chr3	53916079	53916101	-	ENSG00000113812	ACTR8	PoolOne	0	0	2	36	3	0	1	0.857143
chr15	94820962	94820962	1	+	ACTR8.7	3	31	0	0	4.96982e-40	2.34456e-39	staggered	5	GAGAAGGAGAAAGAGAAGGA	GAGAACGGAAAGGAGAAGGGCGG	CGG	chr3	53916079	53916101	-	ENSG00000113812	ACTR8	PoolOne	0	1	29	3	0	1	0	0.0882353
chr15	96541074	96541074	1	+	ACTR8.7	2	24	0	0	2.85944e-29	1.05571e-28	staggered	6	AGGAAGGAAAGGAAGAAGGG	GAGAACGGAAAGGAGAAGGGCGG	CGG	chr3	53916079	53916101	-	ENSG00000113812	ACTR8	PoolOne	0	2	22	2	0	0	0	0.0769231
chr15	98572552	98572552	1	+	ACTR8.7	4	26	0	0	2.85527e-32	1.14099e-31	staggered	4	AAGAAGGGAAGGGAGAAGGA	GAGAACGGAAAGGAGAAGGGCGG	CGG	chr3	53916079	53916101	-	ENSG00000113812	ACTR8	PoolOne	0	0	26	4	0	0	0	0.133333
chr16	3028342	3028342	1	-	ACTR8.7	12	29	0	0	6.9476e-37	3.11877e-36	staggered	7	GAGGCCTGGCAGGTGAGGGG	GAGAACGGAAAGGAGAAGGGCGG	CGG	chr3	53916079	53916101	-	ENSG00000113812	ACTR8	PoolOne	0	26	3	12	0	0	0	0.292683
chr16	6215115	6215115	1	+	ACTR8.7	3	14	0	0	2.26678e-15	5.87747e-15	staggered	7	GGAGAGGGAGAGGAGTAGAG	GAGAACGGAAAGGAGAAGGGCGG	CGG	chr3	53916079	53916101	-	ENSG00000113812	ACTR8	PoolOne	0	0	14	3	0	0	0	0.176471
chr16	7027929	7027929	1	+	ACTR8.7	11	134	1	0	6.69045e-242	8.02067e-240	staggered	4	AAGAAGGGAAAAGAGAAGGA	GAGAACGGAAAGGAGAAGGGCGG	CGG	chr3	53916079	53916101	-	ENSG00000113812	ACTR8	PoolOne	0	2	132	11	0	0	0	0.0758621
chr16	8188107	8188107	1	+	ACTR8.7	128	69	0	0	2.50104e-107	2.94631e-106	blunt	2	GAAAACGGAAAGGAGGAGGG	GAGAACGGAAAGGAGAAGGGCGG	CGG	chr3	53916079	53916101	-	ENSG00000113812	ACTR8	PoolOne	0	0	69	128	0	0	0	0.649746
chr16	9394753	9394753	1	-	ACTR8.7	0	82	0	0	1.04545e-132	1.90235e-131	staggered	5	GAAGAAGAAAGGGAGAAGGG	GAGAACGGAAAGGAGAAGGGCGG	CGG	chr3	53916079	53916101	-	ENSG00000113812	ACTR8	PoolOne	0	7	75	0	0	0	0	0
chr16	10319138	10319138	1	-	ACTR8.7	44	105	1	0	1.14068e-179	4.22675e-178	staggered	3	GAGAATGGAATGGAGAAGAG	GAGAACGGAAAGGAGAAGGGCGG	CGG	chr3	53916079	53916101	-	ENSG00000113812	ACTR8	PoolOne	0	1	93	44	11	0	0	0.295302
chr16	11063991	11063991	1	+	ACTR8.7	3	37	0	0	9.12809e-50	5.00082e-49	staggered	7	GGAGGAAGAAAGGGGAAGGG	GAGAACGGAAAGGAGAAGGGCGG	CGG	chr3	53916079	53916101	-	ENSG00000113812	ACTR8	PoolOne	0	4	32	3	1	0	0	0.075
chr16	11588594	11588594	1	+	ACTR8.7	18	82	0	1	8.56189e-108	1.04486e-106	staggered	6	GAGAAGGAAAGAAGGAAGGG	GAGAACGGAAAGGAGAAGGGCGG	CGG	chr3	53916079	53916101	-	ENSG00000113812	ACTR8	PoolOne	0	9	72	18	0	0	1	0.18
chr16	12154121	12154121	1	-	ACTR8.7	8	15	0	0	1.15641e-16	3.1051e-16	staggered	7	GGGAGAAGGAAAGAGAAGGA	GAGAACGGAAAGGAGAAGGGCGG	CGG	chr3	53916079	53916101	-	ENSG00000113812	ACTR8	PoolOne	0	0	15	8	0	0	0	0.347826
chr16	15453960	15453960	1	-	ACTR8.7	13	105	0	0	1.14068e-179	4.22675e-178	staggered	3	GAGGAAGGAAAGGGGAAGGG	GAGAACGGAAAGGAGAAGGGCGG	CGG	chr3	53916079	53916101	-	ENSG00000113812	ACTR8	PoolOne	0	5	100	13	0	0	0	0.110169
chr16	19541740	19541740	1	+	ACTR8.7	1	19	0	0	4.56705e-22	1.42319e-21	staggered	4	GGGAAGGGAAGGGAGAAGGA	GAGAACGGAAAGGAGAAGGGCGG	CGG	chr3	53916079	53916101	-	ENSG00000113812	ACTR8	PoolOne	0	0	19	1	0	0	0	0.05
chr16	20871377	20871377	1	+	ACTR8.7	21	156	0	0	6.13969e-291	1.78753e-288	staggered	4	GAGGAAGGAAGGGAGAAAGG	GAGAACGGAAAGGAGAAGGGCGG	CGG	chr3	53916079	53916101	-	ENSG00000113812	ACTR8	PoolOne	0	0	156	21	0	0	0	0.118644
chr16	23377588	23377588	1	-	ACTR8.7	18	119	0	0	2.45134e-209	1.46936e-207	staggered	4	AAGGAAGGAAGGGAGAAGGG	GAGAACGGAAAGGAGAAGGGCGG	CGG	chr3	53916079	53916101	-	ENSG00000113812	ACTR8	PoolOne	0	4	115	18	0	0	0	0.131387
chr16	23377653	23377653	1	-	ACTR8.7	10	32	0	0	1.27051e-41	6.19448e-41	staggered	4	AAGGAAGGAAAGAAGAAGGG	GAGAACGGAAAGGAGAAGGGCGG	CGG	chr3	53916079	53916101	-	ENSG00000113812	ACTR8	PoolOne	0	3	29	10	0	0	0	0.238095
chr16	24347380	24347380	1	+	ACTR8.7	5	56	0	0	5.55986e-83	4.70166e-82	staggered	4	GAGAAAGAGAAAGAGAAGGG	GAGAACGGAAAGGAGAAGGGCGG	CGG	chr3	53916079	53916101	-	ENSG00000113812	ACTR8	PoolOne	0	2	54	5	0	0	0	0.0819672
chr16	25828145	25828145	1	-	ACTR8.7	4	26	0	0	2.85527e-32	1.14099e-31	staggered	6	GGAAAGGAAAGGAAGAAGGG	GAGAACGGAAAGGAGAAGGGCGG	CGG	chr3	53916079	53916101	-	ENSG00000113812	ACTR8	PoolOne	0	1	25	4	0	0	0	0.133333
chr16	26066516	26066516	1	-	ACTR8.7	23	12	0	0	7.2417e-13	1.72817e-12	blunt	7	AGAGAAGGAAAGAAGAAGGA	GAGAACGGAAAGGAGAAGGGCGG	CGG	chr3	53916079	53916101	-	ENSG00000113812	ACTR8	PoolOne	0	0	12	23	0	0	0	0.657143
chr16	31074513	31074513	1	-	ACTR8.7	0	56	0	0	5.55986e-83	4.70166e-82	staggered	4	AAAGAGGGAAAGGAGAAGGG	GAGAACGGAAAGGAGAAGGGCGG	CGG	chr3	53916079	53916101	-	ENSG00000113812	ACTR8	PoolOne	0	2	54	0	0	0	0	0
chr16	48811479	48811479	1	-	ACTR8.7	3	15	0	0	1.15641e-16	3.1051e-16	staggered	5	GGGGAAGGAAAGGAGAGGGA	GAGAACGGAAAGGAGAAGGGCGG	CGG	chr3	53916079	53916101	-	ENSG00000113812	ACTR8	PoolOne	0	4	10	3	1	0	0	0.166667
chr16	48811641	48811641	1	-	ACTR8.7	4	41	0	0	1.76078e-56	1.07762e-55	staggered	4	GTAAACAGAAAGGAGAAGGA	GAGAACGGAAAGGAGAAGGGCGG	CGG	chr3	53916079	53916101	-	ENSG00000113812	ACTR8	PoolOne	0	1	40	4	0	0	0	0.0888889
chr16	51103974	51103974	1	-	ACTR8.7	13	43	0	0	6.72264e-60	4.33568e-59	staggered	4	GAGAACAGAAAAGGGAAGGA	GAGAACGGAAAGGAGAAGGGCGG	CGG	chr3	53916079	53916101	-	ENSG00000113812	ACTR8	PoolOne	0	0	38	13	5	0	0	0.232143
chr16	51763913	51763913	1	-	ACTR8.7	6	75	0	3	1.10244e-73	8.29064e-73	staggered	6	AAAGAAGGAAGGGAGAAGGA	GAGAACGGAAAGGAGAAGGGCGG	CGG	chr3	53916079	53916101	-	ENSG00000113812	ACTR8	PoolOne	0	3	72	6	0	0	0	0.0740741
chr16	54568868	54568868	1	+	ACTR8.7	13	6	0	0	3.76622e-06	6.63975e-06	blunt	7	GAGAAGGGAGAAGGAGAAGG	GAGAACGGAAAGGAGAAGGGCGG	CGG	chr3	53916079	53916101	-	ENSG00000113812	ACTR8	PoolOne	0	0	6	13	0	0	0	0.684211
chr16	57350572	57350572	1	-	ACTR8.7	2	41	0	0	1.76078e-56	1.07762e-55	staggered	6	AGAGACAGAAAGGAGAATGG	GAGAACGGAAAGGAGAAGGGCGG	CGG	chr3	53916079	53916101	-	ENSG00000113812	ACTR8	PoolOne	0	0	41	2	0	0	0	0.0465116
chr16	65843242	65843242	1	+	ACTR8.7	7	10	0	0	1.75836e-10	3.84087e-10	staggered	7	GGAGACAGAAAGTAGAACAG	GAGAACGGAAAGGAGAAGGGCGG	CGG	chr3	53916079	53916101	-	ENSG00000113812	ACTR8	PoolOne	0	1	9	7	0	0	0	0.411765
chr16	68290326	68290326	1	-	ACTR8.7	1	24	0	0	2.85944e-29	1.05571e-28	staggered	7	AGAAAGGAAGAGGAGATGGG	GAGAACGGAAAGGAGAAGGGCGG	CGG	chr3	53916079	53916101	-	ENSG00000113812	ACTR8	PoolOne	0	0	23	1	0	0	1	0.04
chr16	70383584	70383584	1	+	ACTR8.7	13	26	0	0	2.85527e-32	1.14099e-31	staggered	4	AGGAAAGGAAAGGAGAGGGG	GAGAACGGAAAGGAGAAGGGCGG	CGG	chr3	53916079	53916101	-	ENSG00000113812	ACTR8	PoolOne	1	13	12	13	0	0	0	0.333333
chr16	73158457	73158457	1	-	ACTR8.7	1	79	0	0	9.08493e-127	1.49315e-125	staggered	4	AAGAAGAGAAAAGAGAAGGG	GAGAACGGAAAGGAGAAGGGCGG	CGG	chr3	53916079	53916101	-	ENSG00000113812	ACTR8	PoolOne	0	5	74	1	0	0	0	0.0125
chr16	77422649	77422649	1	+	ACTR8.7	17	35	1	1	1.05554e-35	4.70718e-35	staggered	4	AAGAAAGGAAAGAAGAAAGG	GAGAACGGAAAGGAGAAGGGCGG	CGG	chr3	53916079	53916101	-	ENSG00000113812	ACTR8	PoolOne	0	0	35	17	0	0	0	0.326923
chr16	81474368	81474368	1	-	ACTR8.7	68	94	0	0	6.54693e-157	1.68894e-155	staggered	3	GAGAAAGGAAGGGGGAAGGG	GAGAACGGAAAGGAGAAGGGCGG	CGG	chr3	53916079	53916101	-	ENSG00000113812	ACTR8	PoolOne	0	1	93	68	0	0	0	0.419753
chr16	83820751	83820751	1	-	ACTR8.7	11	84	0	0	1.08184e-136	2.0998e-135	staggered	4	GAGAGAGAAAAGAAGAAGGG	GAGAACGGAAAGGAGAAGGGCGG	CGG	chr3	53916079	53916101	-	ENSG00000113812	ACTR8	PoolOne	0	6	78	11	0	0	0	0.115789
chr16	84637898	84637898	1	-	ACTR8.7	0	22	0	0	2.46301e-26	8.5659e-26	staggered	6	AGGAGAGGAGAGGAGAAGAG	GAGAACGGAAAGGAGAAGGGCGG	CGG	chr3	53916079	53916101	-	ENSG00000113812	ACTR8	PoolOne	0	0	22	0	0	0	0	0
chr16	89634552	89634552	1	-	ACTR8.7	11	36	0	0	4.09498e-48	2.16768e-47	staggered	4	AGGAAGGGAAAGGAGAAGGA	GAGAACGGAAAGGAGAAGGGCGG	CGG	chr3	53916079	53916101	-	ENSG00000113812	ACTR8	PoolOne	0	0	36	11	0	0	0	0.234043
chr17	5929262	5929262	1	-	ACTR8.7	0	30	0	0	1.88694e-38	8.72016e-38	staggered	4	GAGGAAGAAAAAGAGAAGGG	GAGAACGGAAAGGAGAAGGGCGG	CGG	chr3	53916079	53916101	-	ENSG00000113812	ACTR8	PoolOne	0	0	0	0	30	0	0	0
chr17	9163261	9163261	1	+	ACTR8.7	9	13	0	0	4.1835e-14	1.03849e-13	staggered	6	AGGAGAAGAAAGGAGAAGGT	GAGAACGGAAAGGAGAAGGGCGG	CGG	chr3	53916079	53916101	-	ENSG00000113812	ACTR8	PoolOne	0	2	10	9	0	0	1	0.409091
chr17	10349022	10349022	1	-	ACTR8.7	28	26	0	0	2.85527e-32	1.14099e-31	blunt	6	GGAGAAGGAAGGGAGAAGGA	GAGAACGGAAAGGAGAAGGGCGG	CGG	chr3	53916079	53916101	-	ENSG00000113812	ACTR8	PoolOne	0	0	26	28	0	0	0	0.518519
chr17	11997868	11997868	1	-	ACTR8.7	61	24	0	0	2.85944e-29	1.05571e-28	blunt	2	AAGAACGGAAAGGAGAAAGG	GAGAACGGAAAGGAGAAGGGCGG	CGG	chr3	53916079	53916101	-	ENSG00000113812	ACTR8	PoolOne	0	0	24	61	0	0	0	0.717647
chr17	12100016	12100016	1	-	ACTR8.7	2	37	0	0	9.12809e-50	5.00082e-49	staggered	4	GAAGAGGGAAAGGAGAAGAG	GAGAACGGAAAGGAGAAGGGCGG	CGG	chr3	53916079	53916101	-	ENSG00000113812	ACTR8	PoolOne	0	2	35	2	0	0	0	0.0512821
chr17	13966703	13966703	1	-	ACTR8.7	5	91	1	0	8.53036e-151	1.97555e-149	staggered	7	GGAGATAGAAAAGAAAAGGG	GAGAACGGAAAGGAGAAGGGCGG	CGG	chr3	53916079	53916101	-	ENSG00000113812	ACTR8	PoolOne	0	9	82	5	0	0	0	0.0520833
chr17	15775540	15775540	1	-	ACTR8.7	6	26	0	0	2.85527e-32	1.14099e-31	staggered	7	AGAAAGGGAAGGAGGAAGGG	GAGAACGGAAAGGAGAAGGGCGG	CGG	chr3	53916079	53916101	-	ENSG00000113812	ACTR8	PoolOne	0	1	25	6	0	0	0	0.1875
chr17	16573827	16573827	1	+	ACTR8.7	8	93	0	0	7.2262e-155	1.81815e-153	staggered	6	GGAGAGGGAAAGGGGAAGAG	GAGAACGGAAAGGAGAAGGGCGG	CGG	chr3	53916079	53916101	-	ENSG00000113812	ACTR8	PoolOne	0	0	93	8	0	0	0	0.0792079
chr17	21397910	21397910	1	-	ACTR8.7	4	120	0	0	1.74766e-211	1.07931e-209	staggered	5	AAAGAAGAAAAGGAGAAGGG	GAGAACGGAAAGGAGAAGGGCGG	CGG	chr3	53916079	53916101	-	ENSG00000113812	ACTR8	PoolOne	0	17	103	4	0	0	0	0.0322581
chr17	32415385	32415385	1	+	ACTR8.7	22	68	0	0	2.0418e-105	2.31177e-104	staggered	4	AGGAAAGGAAAGGAGAAGGA	GAGAACGGAAAGGAGAAGGGCGG	CGG	chr3	53916079	53916101	-	ENSG00000113812	ACTR8	PoolOne	0	1	67	22	0	0	0	0.244444
chr17	32581499	32581499	1	-	ACTR8.7	3	26	0	0	2.85527e-32	1.14099e-31	staggered	5	GGAAAAGGAAAAGGGAAGGG	GAGAACGGAAAGGAGAAGGGCGG	CGG	chr3	53916079	53916101	-	ENSG00000113812	ACTR8	PoolOne	0	0	26	3	0	0	0	0.103448
chr17	34530638	34530638	1	-	ACTR8.7	5	34	0	0	7.61887e-45	3.85292e-44	staggered	4	AAGGAAGGAAAGAAGAAGGG	GAGAACGGAAAGGAGAAGGGCGG	CGG	chr3	53916079	53916101	-	ENSG00000113812	ACTR8	PoolOne	0	2	32	5	0	0	0	0.128205
chr17	40840207	40840207	1	-	ACTR8.7	12	60	0	0	2.37513e-90	2.21028e-89	staggered	4	GAGAGCAGAATGGAGAAAGG	GAGAACGGAAAGGAGAAGGGCGG	CGG	chr3	53916079	53916101	-	ENSG00000113812	ACTR8	PoolOne	0	0	58	12	2	0	0	0.166667
chr17	41077111	41077111	1	+	ACTR8.7	7	41	0	0	1.76078e-56	1.07762e-55	staggered	6	AGGGAAGGAAAGAAGAAGGA	GAGAACGGAAAGGAGAAGGGCGG	CGG	chr3	53916079	53916101	-	ENSG00000113812	ACTR8	PoolOne	0	3	38	7	0	0	0	0.145833
chr17	44903511	44903511	1	-	ACTR8.7	2	18	0	1	5.07172e-15	1.3117e-14	staggered	5	GGAAACCGGAATGAGAAGGG	GAGAACGGAAAGGAGAAGGGCGG	CGG	chr3	53916079	53916101	-	ENSG00000113812	ACTR8	PoolOne	0	1	17	2	0	0	0	0.1
chr17	49668062	49668062	1	+	ACTR8.7	3	56	0	0	5.55986e-83	4.70166e-82	staggered	6	AGAGACAGAAAGTAGAAGGG	GAGAACGGAAAGGAGAAGGGCGG	CGG	chr3	53916079	53916101	-	ENSG00000113812	ACTR8	PoolOne	0	9	46	3	0	0	1	0.0508475
chr17	55407688	55407688	1	+	ACTR8.7	8	28	0	0	2.47826e-35	1.06107e-34	staggered	3	GAGAAAGGAAAGGAGGAGTG	GAGAACGGAAAGGAGAAGGGCGG	CGG	chr3	53916079	53916101	-	ENSG00000113812	ACTR8	PoolOne	0	0	28	8	0	0	0	0.222222
chr17	57780213	57780213	1	+	ACTR8.7	42	65	2	1	6.38692e-80	5.29127e-79	staggered	4	GAAAACAGAAAAGAGAAGGT	GAGAACGGAAAGGAGAAGGGCGG	CGG	chr3	53916079	53916101	-	ENSG00000113812	ACTR8	PoolOne	0	0	65	42	0	0	0	0.392523
chr17	57943526	57943526	1	-	ACTR8.7	0	17	0	0	2.54557e-19	7.39012e-19	staggered	4	ATGAAAGGAAAGGTGAAGGG	GAGAACGGAAAGGAGAAGGGCGG	CGG	chr3	53916079	53916101	-	ENSG00000113812	ACTR8	PoolOne	0	3	14	0	0	0	0	0
chr17	59433891	59433891	1	-	ACTR8.7	10	33	0	0	3.15532e-43	1.57226e-42	staggered	3	GAGAGGGGAAAGGAGGAGGG	GAGAACGGAAAGGAGAAGGGCGG	CGG	chr3	53916079	53916101	-	ENSG00000113812	ACTR8	PoolOne	0	0	33	10	0	0	0	0.232558
chr17	70454905	70454905	1	+	ACTR8.7	12	65	0	0	1.0195e-99	1.04409e-98	staggered	6	AAAGAAGGAAAGAAGAAGGA	GAGAACGGAAAGGAGAAGGGCGG	CGG	chr3	53916079	53916101	-	ENSG00000113812	ACTR8	PoolOne	0	2	63	12	0	0	0	0.155844
chr17	73704053	73704053	1	-	ACTR8.7	7	105	0	1	7.81895e-148	1.71344e-146	staggered	5	AAAGAAGGAAAGAAGAAGGG	GAGAACGGAAAGGAGAAGGGCGG	CGG	chr3	53916079	53916101	-	ENSG00000113812	ACTR8	PoolOne	0	9	95	7	0	1	0	0.0625
chr17	74385166	74385166	1	+	ACTR8.7	3	23	0	0	8.55791e-28	3.07602e-27	staggered	4	GGGAAGGAAAAGGAAAAGGG	GAGAACGGAAAGGAGAAGGGCGG	CGG	chr3	53916079	53916101	-	ENSG00000113812	ACTR8	PoolOne	0	0	23	3	0	0	0	0.115385
chr17	75476406	75476406	1	-	ACTR8.7	1	53	0	0	1.56525e-77	1.24123e-76	staggered	5	GAGAAGAGGAAAGAGAAGGA	GAGAACGGAAAGGAGAAGGGCGG	CGG	chr3	53916079	53916101	-	ENSG00000113812	ACTR8	PoolOne	0	4	49	1	0	0	0	0.0185185
chr17	77357610	77357610	1	-	ACTR8.7	10	26	0	0	2.85527e-32	1.14099e-31	staggered	4	AGGAAAGGAAAGGAGAGGGG	GAGAACGGAAAGGAGAAGGGCGG	CGG	chr3	53916079	53916101	-	ENSG00000113812	ACTR8	PoolOne	0	8	18	10	0	0	0	0.277778
chr17	78644484	78644484	1	-	ACTR8.7	2	49	0	0	2.2407e-70	1.64265e-69	staggered	5	GGGGAAGGAAAGGAGGAGAG	GAGAACGGAAAGGAGAAGGGCGG	CGG	chr3	53916079	53916101	-	ENSG00000113812	ACTR8	PoolOne	0	0	46	2	3	0	0	0.0392157
chr17	80559125	80559125	1	-	ACTR8.7	3	19	0	0	4.56705e-22	1.42319e-21	staggered	7	AGAGACAGAAAGCAGAAGAG	GAGAACGGAAAGGAGAAGGGCGG	CGG	chr3	53916079	53916101	-	ENSG00000113812	ACTR8	PoolOne	0	0	19	3	0	0	0	0.136364
chr18	2183665	2183665	1	+	ACTR8.7	0	25	0	0	9.20117e-31	3.52481e-30	staggered	6	AGAAAAGGAAAGGAAAAGAG	GAGAACGGAAAGGAGAAGGGCGG	CGG	chr3	53916079	53916101	-	ENSG00000113812	ACTR8	PoolOne	0	2	23	0	0	0	0	0
chr18	2474349	2474349	1	+	ACTR8.7	20	0	0	0	0.216504	0.219084	blunt	4	GAGATTGGAAAGGAGAGAGG	GAGAACGGAAAGGAGAAGGGCGG	CGG	chr3	53916079	53916101	-	ENSG00000113812	ACTR8	PoolOne	0	0	0	20	0	0	0	1
chr18	3389974	3389974	1	+	ACTR8.7	5	40	0	0	8.70836e-55	5.12937e-54	staggered	4	GGAAAGGGAAAGGAGAAAGG	GAGAACGGAAAGGAGAAGGGCGG	CGG	chr3	53916079	53916101	-	ENSG00000113812	ACTR8	PoolOne	0	0	40	5	0	0	0	0.111111
chr18	5066367	5066367	1	-	ACTR8.7	0	23	0	0	8.55791e-28	3.07602e-27	staggered	5	GGAAGAGGAAAGGAGAAGAG	GAGAACGGAAAGGAGAAGGGCGG	CGG	chr3	53916079	53916101	-	ENSG00000113812	ACTR8	PoolOne	0	1	22	0	0	0	0	0
chr18	6012935	6012935	1	-	ACTR8.7	3	82	0	0	1.04545e-132	1.90235e-131	staggered	6	AGAAGCAGAAAGGAGAAGAG	GAGAACGGAAAGGAGAAGGGCGG	CGG	chr3	53916079	53916101	-	ENSG00000113812	ACTR8	PoolOne	0	0	82	3	0	0	0	0.0352941
chr18	6906454	6906454	1	-	ACTR8.7	1	36	0	0	4.09498e-48	2.16768e-47	staggered	7	AGAGACAGAAAGGAGAAGAA	GAGAACGGAAAGGAGAAGGGCGG	CGG	chr3	53916079	53916101	-	ENSG00000113812	ACTR8	PoolOne	0	0	36	1	0	0	0	0.027027
chr18	9446701	9446701	1	-	ACTR8.7	0	51	0	0	6.1477e-74	4.64037e-73	staggered	7	GGAGAGAGAAAGGAAAAGAG	GAGAACGGAAAGGAGAAGGGCGG	CGG	chr3	53916079	53916101	-	ENSG00000113812	ACTR8	PoolOne	0	6	44	0	0	0	1	0
chr18	10025610	10025610	1	+	ACTR8.7	0	19	0	0	4.56705e-22	1.42319e-21	staggered	4	TAGAACAGAAAGTTGAAGGG	GAGAACGGAAAGGAGAAGGGCGG	CGG	chr3	53916079	53916101	-	ENSG00000113812	ACTR8	PoolOne	0	2	17	0	0	0	0	0
chr18	10272681	10272681	1	+	ACTR8.7	1	53	0	0	1.56525e-77	1.24123e-76	staggered	4	GGGAACGGGGAAGAGAAGGG	GAGAACGGAAAGGAGAAGGGCGG	CGG	chr3	53916079	53916101	-	ENSG00000113812	ACTR8	PoolOne	0	0	53	1	0	0	0	0.0185185
chr18	10481511	10481511	1	+	ACTR8.7	0	25	0	0	9.20117e-31	3.52481e-30	staggered	6	AGAGACAGAAAGGAGAATGG	GAGAACGGAAAGGAGAAGGGCGG	CGG	chr3	53916079	53916101	-	ENSG00000113812	ACTR8	PoolOne	0	0	25	0	0	0	0	0
chr18	21364460	21364460	1	+	ACTR8.7	0	26	0	0	2.85527e-32	1.14099e-31	staggered	7	GGAGTAAGAAAGGAGAAGAG	GAGAACGGAAAGGAGAAGGGCGG	CGG	chr3	53916079	53916101	-	ENSG00000113812	ACTR8	PoolOne	0	0	25	0	1	0	0	0
chr18	26658343	26658343	1	-	ACTR8.7	6	48	0	0	1.31419e-68	9.56545e-68	staggered	4	GAGAATAGCAAAGAGAAGGG	GAGAACGGAAAGGAGAAGGGCGG	CGG	chr3	53916079	53916101	-	ENSG00000113812	ACTR8	PoolOne	0	1	46	6	0	1	0	0.111111
chr18	28335737	28335737	1	-	ACTR8.7	4	28	0	0	2.47826e-35	1.06107e-34	staggered	5	GAGAATGAGGTGGAGAAGGG	GAGAACGGAAAGGAGAAGGGCGG	CGG	chr3	53916079	53916101	-	ENSG00000113812	ACTR8	PoolOne	0	3	25	4	0	0	0	0.125
chr18	37417012	37417012	1	+	ACTR8.7	6	28	1	0	2.47826e-35	1.06107e-34	staggered	5	AGGAAAGGAAAGGAGAAAGC	GAGAACGGAAAGGAGAAGGGCGG	CGG	chr3	53916079	53916101	-	ENSG00000113812	ACTR8	PoolOne	0	0	27	6	1	0	0	0.176471
chr18	38624488	38624488	1	+	ACTR8.7	15	38	0	1	9.34242e-40	4.39719e-39	staggered	4	CAGAACAGAAAAGAGAATGG	GAGAACGGAAAGGAGAAGGGCGG	CGG	chr3	53916079	53916101	-	ENSG00000113812	ACTR8	PoolOne	0	0	38	15	0	0	0	0.283019
chr18	44449997	44449997	1	-	ACTR8.7	8	98	0	0	3.98113e-165	1.22932e-163	staggered	3	GGGAACAGAAAGCAGAAGGG	GAGAACGGAAAGGAGAAGGGCGG	CGG	chr3	53916079	53916101	-	ENSG00000113812	ACTR8	PoolOne	0	1	97	8	0	0	0	0.0754717
chr18	46569073	46569073	1	-	ACTR8.7	12	109	0	0	4.54182e-188	2.05694e-186	staggered	5	AGGGAAGGAAAAGAGAAGGG	GAGAACGGAAAGGAGAAGGGCGG	CGG	chr3	53916079	53916101	-	ENSG00000113812	ACTR8	PoolOne	0	2	107	12	0	0	0	0.0991736
chr18	47424737	47424737	1	-	ACTR8.7	5	32	0	0	1.27051e-41	6.19448e-41	staggered	6	AGGAGAAGAAGGGAGAAGGG	GAGAACGGAAAGGAGAAGGGCGG	CGG	chr3	53916079	53916101	-	ENSG00000113812	ACTR8	PoolOne	0	0	32	5	0	0	0	0.135135
chr18	48142858	48142858	1	-	ACTR8.7	7	96	0	0	5.21002e-161	1.45452e-159	staggered	7	GGAGGAGGAAGGGAGAAGGA	GAGAACGGAAAGGAGAAGGGCGG	CGG	chr3	53916079	53916101	-	ENSG00000113812	ACTR8	PoolOne	0	1	95	7	0	0	0	0.0679612
chr18	48217496	48217496	1	-	ACTR8.7	0	17	0	0	2.54557e-19	7.39012e-19	staggered	4	GAGGAAGGAGAGGAGAAGGA	GAGAACGGAAAGGAGAAGGGCGG	CGG	chr3	53916079	53916101	-	ENSG00000113812	ACTR8	PoolOne	0	3	14	0	0	0	0	0
chr18	51350577	51350577	1	-	ACTR8.7	5	13	0	1	6.09046e-10	1.31906e-09	staggered	3	GAGAAGGGAAGGGGGAAGGG	GAGAACGGAAAGGAGAAGGGCGG	CGG	chr3	53916079	53916101	-	ENSG00000113812	ACTR8	PoolOne	0	0	13	5	0	0	0	0.277778
chr18	52427407	52427407	1	+	ACTR8.7	9	18	0	0	1.10474e-20	3.32075e-20	staggered	7	AAGGAAGAGAAGGAAAAAGG	GAGAACGGAAAGGAGAAGGGCGG	CGG	chr3	53916079	53916101	-	ENSG00000113812	ACTR8	PoolOne	0	2	16	9	0	0	0	0.333333
chr18	53334615	53334615	1	-	ACTR8.7	6	35	0	0	1.79001e-46	9.23553e-46	staggered	6	GGAGACAGAAAAGAGAATGG	GAGAACGGAAAGGAGAAGGGCGG	CGG	chr3	53916079	53916101	-	ENSG00000113812	ACTR8	PoolOne	0	0	35	6	0	0	0	0.146341
chr18	56284639	56284639	1	-	ACTR8.7	3	28	0	0	2.47826e-35	1.06107e-34	staggered	7	GGAGAAGGGAAAGAGAAGGA	GAGAACGGAAAGGAGAAGGGCGG	CGG	chr3	53916079	53916101	-	ENSG00000113812	ACTR8	PoolOne	0	0	28	3	0	0	0	0.0967742
chr18	57062006	57062006	1	+	ACTR8.7	4	82	0	0	1.04545e-132	1.90235e-131	staggered	4	GGAAAGGGAAAGGTGAAGGG	GAGAACGGAAAGGAGAAGGGCGG	CGG	chr3	53916079	53916101	-	ENSG00000113812	ACTR8	PoolOne	0	2	80	4	0	0	0	0.0465116
chr18	63499297	63499297	1	+	ACTR8.7	10	113	0	0	1.56664e-196	7.42516e-195	staggered	6	GGAGAAGGTAAGGAGAAGGC	GAGAACGGAAAGGAGAAGGGCGG	CGG	chr3	53916079	53916101	-	ENSG00000113812	ACTR8	PoolOne	0	7	106	10	0	0	0	0.0813008
chr18	70468808	70468808	1	+	ACTR8.7	9	16	0	0	5.57353e-18	1.56458e-17	staggered	7	TGGAGAAGGAAGGAGAAGGC	GAGAACGGAAAGGAGAAGGGCGG	CGG	chr3	53916079	53916101	-	ENSG00000113812	ACTR8	PoolOne	0	1	13	9	0	2	0	0.36
chr18	74575066	74575066	1	+	ACTR8.7	44	25	0	0	9.20117e-31	3.52481e-30	blunt	4	GAGAAAGGAAAGAAGAAAGA	GAGAACGGAAAGGAGAAGGGCGG	CGG	chr3	53916079	53916101	-	ENSG00000113812	ACTR8	PoolOne	0	0	25	44	0	0	0	0.637681
chr18	77449657	77449657	1	+	ACTR8.7	0	21	0	0	6.80592e-25	2.30406e-24	staggered	4	GAGAACTTGAAGGAGAAGTG	GAGAACGGAAAGGAGAAGGGCGG	CGG	chr3	53916079	53916101	-	ENSG00000113812	ACTR8	PoolOne	0	0	21	0	0	0	0	0
chr18	77818653	77818653	1	-	ACTR8.7	2	28	0	0	2.47826e-35	1.06107e-34	staggered	6	AAAGAAGGAAAGAAGAAGGA	GAGAACGGAAAGGAGAAGGGCGG	CGG	chr3	53916079	53916101	-	ENSG00000113812	ACTR8	PoolOne	0	0	28	2	0	0	0	0.0666667
chr19	2539862	2539862	1	-	ACTR8.7	11	142	0	0	1.44498e-259	1.96325e-257	staggered	6	GGAGAGAGAAAGAAGAAGGG	GAGAACGGAAAGGAGAAGGGCGG	CGG	chr3	53916079	53916101	-	ENSG00000113812	ACTR8	PoolOne	0	13	129	11	0	0	0	0.0718954
chr19	4081807	4081807	1	-	ACTR8.7	15	44	0	0	1.2707e-61	8.43549e-61	staggered	5	AGGAGAGGAAAGGAGGAGGG	GAGAACGGAAAGGAGAAGGGCGG	CGG	chr3	53916079	53916101	-	ENSG00000113812	ACTR8	PoolOne	0	0	44	15	0	0	0	0.254237
chr19	4618185	4618185	1	-	ACTR8.7	9	11	0	0	1.17063e-11	2.67159e-11	staggered	5	GAGAAACGGAGGGAGAAAGG	GAGAACGGAAAGGAGAAGGGCGG	CGG	chr3	53916079	53916101	-	ENSG00000113812	ACTR8	PoolOne	0	0	11	9	0	0	0	0.45
chr19	5404074	5404074	1	+	ACTR8.7	2	43	0	0	6.72264e-60	4.33568e-59	staggered	6	GAAAAGAAAAGGAAGAAGGG	GAGAACGGAAAGGAGAAGGGCGG	CGG	chr3	53916079	53916101	-	ENSG00000113812	ACTR8	PoolOne	0	7	36	2	0	0	0	0.0444444
chr19	9065091	9065091	1	+	ACTR8.7	19	13	0	0	4.1835e-14	1.03849e-13	blunt	6	GGAGAAGGAAAGGAAGAGGG	GAGAACGGAAAGGAGAAGGGCGG	CGG	chr3	53916079	53916101	-	ENSG00000113812	ACTR8	PoolOne	1	0	12	19	0	0	0	0.59375
chr19	11344825	11344825	1	-	ACTR8.7	14	35	0	0	1.79001e-46	9.23553e-46	staggered	5	AGGAGAGGAAAGGAGAGGGG	GAGAACGGAAAGGAGAAGGGCGG	CGG	chr3	53916079	53916101	-	ENSG00000113812	ACTR8	PoolOne	0	7	28	14	0	0	0	0.285714
chr19	12332172	12332172	1	+	ACTR8.7	14	7	0	0	3.60258e-07	6.75441e-07	blunt	7	GAAAAGGCTAAGGGGAACAG	GAGAACGGAAAGGAGAAGGGCGG	CGG	chr3	53916079	53916101	-	ENSG00000113812	ACTR8	PoolOne	0	1	6	14	0	0	0	0.666667
chr19	13023318	13023318	1	-	ACTR8.7	2	19	0	0	4.56705e-22	1.42319e-21	staggered	7	AGGGAGGAAAGGAAGAAGGG	GAGAACGGAAAGGAGAAGGGCGG	CGG	chr3	53916079	53916101	-	ENSG00000113812	ACTR8	PoolOne	0	2	17	2	0	0	0	0.0952381
chr19	13023319	13023319	1	-	ACTR8.7	17	4	0	0	0.000287175	0.000439057	blunt	6	GAGGGAGGAAAGGAAGAAGG	GAGAACGGAAAGGAGAAGGGCGG	CGG	chr3	53916079	53916101	-	ENSG00000113812	ACTR8	PoolOne	0	0	2	17	2	0	0	0.809524
chr19	15532268	15532268	1	-	ACTR8.7	1	22	0	0	2.46301e-26	8.5659e-26	staggered	4	GAGAAAGAAGAAGAGAAGGG	GAGAACGGAAAGGAGAAGGGCGG	CGG	chr3	53916079	53916101	-	ENSG00000113812	ACTR8	PoolOne	0	0	22	1	0	0	0	0.0434783
chr19	16772868	16772868	1	+	ACTR8.7	1	19	0	0	4.56705e-22	1.42319e-21	staggered	7	AGAGAGGGAGAGAAGAAGGG	GAGAACGGAAAGGAGAAGGGCGG	CGG	chr3	53916079	53916101	-	ENSG00000113812	ACTR8	PoolOne	0	1	18	1	0	0	0	0.05
chr19	18135549	18135549	1	+	ACTR8.7	2	23	0	0	8.55791e-28	3.07602e-27	staggered	7	AGAGACAGAAAAGAGAAAGG	GAGAACGGAAAGGAGAAGGGCGG	CGG	chr3	53916079	53916101	-	ENSG00000113812	ACTR8	PoolOne	0	1	21	2	1	0	0	0.08
chr19	31014621	31014621	1	+	ACTR8.7	11	33	0	1	4.65791e-33	1.93336e-32	staggered	7	AGAAAGGAAGAGCAGAAGGG	GAGAACGGAAAGGAGAAGGGCGG	CGG	chr3	53916079	53916101	-	ENSG00000113812	ACTR8	PoolOne	0	0	33	11	0	0	0	0.25
chr19	32822823	32822823	1	+	ACTR8.7	18	28	1	0	2.47826e-35	1.06107e-34	staggered	6	GGAGAAGGAAAGGAGAGGTG	GAGAACGGAAAGGAGAAGGGCGG	CGG	chr3	53916079	53916101	-	ENSG00000113812	ACTR8	PoolOne	0	0	28	18	0	0	0	0.391304
chr19	33341185	33341185	1	+	ACTR8.7	3	27	0	0	8.55547e-34	3.58767e-33	staggered	4	GGGAAAGGAAAGGAAAAGGA	GAGAACGGAAAGGAGAAGGGCGG	CGG	chr3	53916079	53916101	-	ENSG00000113812	ACTR8	PoolOne	0	2	25	3	0	0	0	0.1
chr19	33436135	33436135	1	+	ACTR8.7	12	105	0	0	1.14068e-179	4.22675e-178	staggered	3	GAGAAAAGAAGGGAGAAGGG	GAGAACGGAAAGGAGAAGGGCGG	CGG	chr3	53916079	53916101	-	ENSG00000113812	ACTR8	PoolOne	0	2	103	12	0	0	0	0.102564
chr19	39928412	39928412	1	-	ACTR8.7	1	69	0	0	2.50104e-107	2.94631e-106	staggered	6	GAAGAAAGGAAAGAGAAGGG	GAGAACGGAAAGGAGAAGGGCGG	CGG	chr3	53916079	53916101	-	ENSG00000113812	ACTR8	PoolOne	0	4	65	1	0	0	0	0.0142857
chr19	41434672	41434672	1	+	ACTR8.7	21	71	0	0	3.59916e-111	4.52783e-110	staggered	3	GAGAAAGGGAAGGAGAAAGG	GAGAACGGAAAGGAGAAGGGCGG	CGG	chr3	53916079	53916101	-	ENSG00000113812	ACTR8	PoolOne	0	0	71	21	0	0	0	0.228261
chr19	46330034	46330034	1	+	ACTR8.7	19	105	0	0	1.14068e-179	4.22675e-178	staggered	4	GAGGAAGGAAAGAAGAAGGA	GAGAACGGAAAGGAGAAGGGCGG	CGG	chr3	53916079	53916101	-	ENSG00000113812	ACTR8	PoolOne	0	1	104	19	0	0	0	0.153226
chr19	46835310	46835310	1	-	ACTR8.7	15	22	0	0	2.46301e-26	8.5659e-26	staggered	4	AGGAAAGGAAAGGAGAGGGG	GAGAACGGAAAGGAGAAGGGCGG	CGG	chr3	53916079	53916101	-	ENSG00000113812	ACTR8	PoolOne	0	5	17	15	0	0	0	0.405405
chr19	47611472	47611472	1	-	ACTR8.7	1	24	0	0	2.85944e-29	1.05571e-28	staggered	7	GAGAAGGGAGAAGATGACAG	GAGAACGGAAAGGAGAAGGGCGG	CGG	chr3	53916079	53916101	-	ENSG00000113812	ACTR8	PoolOne	0	3	20	1	0	0	1	0.04
chr19	53979841	53979841	1	-	ACTR8.7	0	91	0	0	8.53036e-151	1.97555e-149	staggered	4	GAGGAAGGAAAGGAAAAGGA	GAGAACGGAAAGGAGAAGGGCGG	CGG	chr3	53916079	53916101	-	ENSG00000113812	ACTR8	PoolOne	3	67	21	0	0	0	0	0
chr19	55470026	55470026	1	+	ACTR8.7	3	43	1	0	6.72264e-60	4.33568e-59	staggered	4	AGGAGAGGAAAGGAGAAGGG	GAGAACGGAAAGGAGAAGGGCGG	CGG	chr3	53916079	53916101	-	ENSG00000113812	ACTR8	PoolOne	0	1	42	3	0	0	0	0.0652174
chr19	57652633	57652633	1	-	ACTR8.7	9	38	0	0	1.98393e-51	1.12001e-50	staggered	7	GGAGAAAGAAGGGAGAATGG	GAGAACGGAAAGGAGAAGGGCGG	CGG	chr3	53916079	53916101	-	ENSG00000113812	ACTR8	PoolOne	0	1	37	9	0	0	0	0.191489
chr2	3625181	3625181	1	-	ACTR8.7	12	24	1	0	2.85944e-29	1.05571e-28	staggered	7	GGAGAAGGAAGGAAGAAAGG	GAGAACGGAAAGGAGAAGGGCGG	CGG	chr3	53916079	53916101	-	ENSG00000113812	ACTR8	PoolOne	0	0	24	12	0	0	0	0.333333
chr2	4140673	4140673	1	-	ACTR8.7	5	16	0	2	4.18894e-10	9.14032e-10	staggered	3	GTGAAGGGAAAGGAGAAAGG	GAGAACGGAAAGGAGAAGGGCGG	CGG	chr3	53916079	53916101	-	ENSG00000113812	ACTR8	PoolOne	0	0	16	5	0	0	0	0.238095
chr2	8569264	8569264	1	+	ACTR8.7	0	18	0	0	1.10474e-20	3.32075e-20	staggered	5	GTGAAAGGGAAAGAGAAGGA	GAGAACGGAAAGGAGAAGGGCGG	CGG	chr3	53916079	53916101	-	ENSG00000113812	ACTR8	PoolOne	0	0	18	0	0	0	0	0
chr2	8665616	8665616	1	+	ACTR8.7	12	44	0	0	1.2707e-61	8.43549e-61	staggered	6	GGAGACAGGAAGTAGAAGGG	GAGAACGGAAAGGAGAAGGGCGG	CGG	chr3	53916079	53916101	-	ENSG00000113812	ACTR8	PoolOne	0	10	34	12	0	0	0	0.214286
chr2	16373956	16373956	1	-	ACTR8.7	2	25	0	0	9.20117e-31	3.52481e-30	staggered	4	AAAAACGGAAAGGAGAAAGA	GAGAACGGAAAGGAGAAGGGCGG	CGG	chr3	53916079	53916101	-	ENSG00000113812	ACTR8	PoolOne	0	0	23	2	2	0	0	0.0740741
chr2	18475766	18475766	1	+	ACTR8.7	1	24	0	0	2.85944e-29	1.05571e-28	staggered	5	AGGAAAGGAGAGGAGAAGAG	GAGAACGGAAAGGAGAAGGGCGG	CGG	chr3	53916079	53916101	-	ENSG00000113812	ACTR8	PoolOne	0	0	24	1	0	0	0	0.04
chr2	26083459	26083459	1	-	ACTR8.7	4	17	1	0	2.54557e-19	7.39012e-19	staggered	5	AGGGAAGGAAAGGAGAAAGG	GAGAACGGAAAGGAGAAGGGCGG	CGG	chr3	53916079	53916101	-	ENSG00000113812	ACTR8	PoolOne	0	0	17	4	0	0	0	0.190476
chr2	27279954	27279954	1	+	ACTR8.7	7	15	0	0	1.15641e-16	3.1051e-16	staggered	5	GAAGAAGGAAAGGAGGAGGA	GAGAACGGAAAGGAGAAGGGCGG	CGG	chr3	53916079	53916101	-	ENSG00000113812	ACTR8	PoolOne	0	0	13	7	2	0	0	0.318182
chr2	29391712	29391712	1	-	ACTR8.7	3	69	0	0	2.50104e-107	2.94631e-106	staggered	6	AAAGAAGGAAAGGAAAAGTG	GAGAACGGAAAGGAGAAGGGCGG	CGG	chr3	53916079	53916101	-	ENSG00000113812	ACTR8	PoolOne	0	0	69	3	0	0	0	0.0416667
chr2	29677222	29677222	1	-	ACTR8.7	12	26	0	0	2.85527e-32	1.14099e-31	staggered	6	GGAGAAGGAAGGAAGAAGGG	GAGAACGGAAAGGAGAAGGGCGG	CGG	chr3	53916079	53916101	-	ENSG00000113812	ACTR8	PoolOne	0	0	25	12	1	0	0	0.315789
chr2	36418994	36418994	1	-	ACTR8.7	6	121	0	0	1.23585e-213	8.39554e-212	staggered	7	GGAGAGAGGAAGGAGAAGTG	GAGAACGGAAAGGAGAAGGGCGG	CGG	chr3	53916079	53916101	-	ENSG00000113812	ACTR8	PoolOne	0	3	118	6	0	0	0	0.0472441
chr2	36955565	36955565	1	-	ACTR8.7	1	27	0	0	8.55547e-34	3.58767e-33	staggered	4	GAGAAGAGACAGAAGAAGGG	GAGAACGGAAAGGAGAAGGGCGG	CGG	chr3	53916079	53916101	-	ENSG00000113812	ACTR8	PoolOne	0	1	26	1	0	0	0	0.0357143
chr2	39465950	39465950	1	-	ACTR8.7	23	104	0	1	4.80983e-146	1.01056e-144	staggered	4	AGGAAAGGAAAGGAGAAGGA	GAGAACGGAAAGGAGAAGGGCGG	CGG	chr3	53916079	53916101	-	ENSG00000113812	ACTR8	PoolOne	0	0	104	23	0	0	0	0.181102
chr2	41254258	41254258	1	+	ACTR8.7	3	33	0	1	4.65791e-33	1.93336e-32	staggered	6	GGAGACACAAAGAAGAAGGG	GAGAACGGAAAGGAGAAGGGCGG	CGG	chr3	53916079	53916101	-	ENSG00000113812	ACTR8	PoolOne	1	1	31	3	0	0	0	0.0833333
chr2	41737575	41737575	1	+	ACTR8.7	3	39	0	0	4.20686e-53	2.41509e-52	staggered	5	GAAAAGAGAAAAGAGAAGGA	GAGAACGGAAAGGAGAAGGGCGG	CGG	chr3	53916079	53916101	-	ENSG00000113812	ACTR8	PoolOne	0	1	38	3	0	0	0	0.0714286
chr2	44084936	44084936	1	-	ACTR8.7	15	81	0	1	4.13511e-106	4.84331e-105	staggered	4	AAGAAAGGAAGGAAGAAGGG	GAGAACGGAAAGGAGAAGGGCGG	CGG	chr3	53916079	53916101	-	ENSG00000113812	ACTR8	PoolOne	0	3	78	15	0	0	0	0.15625
chr2	45029265	45029265	1	-	ACTR8.7	19	18	0	1	5.07172e-15	1.3117e-14	blunt	7	ACAGAAGGAAAGGAAAAAGG	GAGAACGGAAAGGAGAAGGGCGG	CGG	chr3	53916079	53916101	-	ENSG00000113812	ACTR8	PoolOne	0	0	18	19	0	0	0	0.513514
chr2	45806618	45806618	1	-	ACTR8.7	11	71	1	0	3.59916e-111	4.52783e-110	staggered	6	AGAGACAGAAAGTAGAAGGG	GAGAACGGAAAGGAGAAGGGCGG	CGG	chr3	53916079	53916101	-	ENSG00000113812	ACTR8	PoolOne	0	7	64	11	0	0	0	0.134146
chr2	49251573	49251573	1	-	ACTR8.7	43	35	0	0	1.79001e-46	9.23553e-46	blunt	2	GAGAAGGGAAAAGAGAAGGG	GAGAACGGAAAGGAGAAGGGCGG	CGG	chr3	53916079	53916101	-	ENSG00000113812	ACTR8	PoolOne	0	0	33	43	2	0	0	0.551282
chr2	55770249	55770249	1	-	ACTR8.7	1	35	0	0	1.79001e-46	9.23553e-46	staggered	4	AAGGAAGGAAGGGAGAAGGG	GAGAACGGAAAGGAGAAGGGCGG	CGG	chr3	53916079	53916101	-	ENSG00000113812	ACTR8	PoolOne	0	2	32	1	0	0	1	0.0277778
chr2	66062286	66062286	1	+	ACTR8.7	5	26	0	0	2.85527e-32	1.14099e-31	staggered	5	AAGAAAGAAAGGGAGAAGGA	GAGAACGGAAAGGAGAAGGGCGG	CGG	chr3	53916079	53916101	-	ENSG00000113812	ACTR8	PoolOne	0	2	24	5	0	0	0	0.16129
chr2	67252799	67252799	1	+	ACTR8.7	7	185	0	0	0	0	staggered	3	GAGAACACAAAGGAGAAGAG	GAGAACGGAAAGGAGAAGGGCGG	CGG	chr3	53916079	53916101	-	ENSG00000113812	ACTR8	PoolOne	1	0	184	7	0	0	0	0.0364583
chr2	67906739	67906739	1	+	ACTR8.7	9	71	0	0	3.59916e-111	4.52783e-110	staggered	4	AGGAAAGGAAAGGAGAAGGC	GAGAACGGAAAGGAGAAGGGCGG	CGG	chr3	53916079	53916101	-	ENSG00000113812	ACTR8	PoolOne	0	3	68	9	0	0	0	0.1125
chr2	71313546	71313546	1	-	ACTR8.7	0	56	1	1	6.81678e-66	4.85755e-65	staggered	6	AGAAAAGAAAAGGAGAAGAG	GAGAACGGAAAGGAGAAGGGCGG	CGG	chr3	53916079	53916101	-	ENSG00000113812	ACTR8	PoolOne	0	1	55	0	0	0	0	0
chr2	71488960	71488960	1	-	ACTR8.7	11	12	1	0	7.2417e-13	1.72817e-12	staggered	7	GAGCAGCTGAAGGAGGAAGG	GAGAACGGAAAGGAGAAGGGCGG	CGG	chr3	53916079	53916101	-	ENSG00000113812	ACTR8	PoolOne	0	0	12	11	0	0	0	0.478261
chr2	74325954	74325954	1	+	ACTR8.7	34	28	0	0	2.47826e-35	1.06107e-34	blunt	6	GGAGAAGGAAGGGAGAAGGA	GAGAACGGAAAGGAGAAGGGCGG	CGG	chr3	53916079	53916101	-	ENSG00000113812	ACTR8	PoolOne	0	0	28	34	0	0	0	0.548387
chr2	80063218	80063218	1	-	ACTR8.7	4	76	0	0	7.06938e-121	1.05937e-119	staggered	4	GAGGAAGAAAAGGGGAAGGG	GAGAACGGAAAGGAGAAGGGCGG	CGG	chr3	53916079	53916101	-	ENSG00000113812	ACTR8	PoolOne	0	4	72	4	0	0	0	0.05
chr2	80929342	80929342	1	-	ACTR8.7	1	17	0	0	2.54557e-19	7.39012e-19	staggered	6	GAAGAAGAGAAGGAGAAGGA	GAGAACGGAAAGGAGAAGGGCGG	CGG	chr3	53916079	53916101	-	ENSG00000113812	ACTR8	PoolOne	0	0	17	1	0	0	0	0.0555556
chr2	84617579	84617579	1	-	ACTR8.7	4	19	0	0	4.56705e-22	1.42319e-21	staggered	7	GGAGATAGAGAGGAGAAGGA	GAGAACGGAAAGGAGAAGGGCGG	CGG	chr3	53916079	53916101	-	ENSG00000113812	ACTR8	PoolOne	0	0	19	4	0	0	0	0.173913
chr2	86608618	86608618	1	-	ACTR8.7	1	32	0	1	9.38461e-32	3.73551e-31	staggered	5	GGGGAAGGAGAAGAGAAGGG	GAGAACGGAAAGGAGAAGGGCGG	CGG	chr3	53916079	53916101	-	ENSG00000113812	ACTR8	PoolOne	0	0	32	1	0	0	0	0.030303
chr2	88847608	88847608	1	+	ACTR8.7	18	150	0	0	2.00371e-277	3.71233e-275	staggered	5	GGAAAAGGAAGGGAGAAAGG	GAGAACGGAAAGGAGAAGGGCGG	CGG	chr3	53916079	53916101	-	ENSG00000113812	ACTR8	PoolOne	0	1	148	18	1	0	0	0.107143
chr2	96550669	96550669	1	+	ACTR8.7	107	14	0	0	2.26678e-15	5.87747e-15	blunt	7	AAGATGGCTAAGGAGAACAG	GAGAACGGAAAGGAGAAGGGCGG	CGG	chr3	53916079	53916101	-	ENSG00000113812	ACTR8	PoolOne	0	0	9	107	5	0	0	0.884298
chr2	102042253	102042253	1	+	ACTR8.7	5	114	0	1	4.12003e-164	1.25323e-162	staggered	5	GAAGAAAGAAAGGAGAAGAG	GAGAACGGAAAGGAGAAGGGCGG	CGG	chr3	53916079	53916101	-	ENSG00000113812	ACTR8	PoolOne	0	4	110	5	0	0	0	0.0420168
chr2	105376992	105376992	1	+	ACTR8.7	3	86	0	0	1.06891e-140	2.15688e-139	staggered	6	GGAGACAGAAAGTAGAAGAG	GAGAACGGAAAGGAGAAGGGCGG	CGG	chr3	53916079	53916101	-	ENSG00000113812	ACTR8	PoolOne	2	7	77	3	0	0	0	0.0337079
chr2	107154289	107154289	1	+	ACTR8.7	8	105	0	0	1.14068e-179	4.22675e-178	staggered	4	CAGAATGGAAAAGAGAAGGA	GAGAACGGAAAGGAGAAGGGCGG	CGG	chr3	53916079	53916101	-	ENSG00000113812	ACTR8	PoolOne	0	1	104	8	0	0	0	0.0707965
chr2	113058835	113058835	1	+	ACTR8.7	4	90	0	0	9.12125e-149	2.02056e-147	staggered	4	AAGAAAGGAAGGGAAAAGGG	GAGAACGGAAAGGAGAAGGGCGG	CGG	chr3	53916079	53916101	-	ENSG00000113812	ACTR8	PoolOne	0	16	74	4	0	0	0	0.0425532
chr2	114513021	114513021	1	+	ACTR8.7	33	29	0	0	6.9476e-37	3.11877e-36	blunt	7	GGAGAAGAAAAGGAGGAAGG	GAGAACGGAAAGGAGAAGGGCGG	CGG	chr3	53916079	53916101	-	ENSG00000113812	ACTR8	PoolOne	0	0	28	33	1	0	0	0.532258
chr2	121343640	121343640	1	+	ACTR8.7	27	33	0	1	4.65791e-33	1.93336e-32	staggered	6	GGAGACAGAAAGTAGAAAGG	GAGAACGGAAAGGAGAAGGGCGG	CGG	chr3	53916079	53916101	-	ENSG00000113812	ACTR8	PoolOne	0	2	31	27	0	0	0	0.45
chr2	121798239	121798239	1	+	ACTR8.7	9	131	0	0	2.50138e-235	2.68306e-233	staggered	6	AGGGAAGGAAAAGAGAAGGA	GAGAACGGAAAGGAGAAGGGCGG	CGG	chr3	53916079	53916101	-	ENSG00000113812	ACTR8	PoolOne	0	4	127	9	0	0	0	0.0642857
chr2	122159244	122159244	1	+	ACTR8.7	6	184	1	0	0	0	staggered	4	CAGAACAGAAGGGAGAAGAG	GAGAACGGAAAGGAGAAGGGCGG	CGG	chr3	53916079	53916101	-	ENSG00000113812	ACTR8	PoolOne	0	1	183	6	0	0	0	0.0315789
chr2	122583096	122583096	1	+	ACTR8.7	10	73	0	0	4.90515e-115	6.62033e-114	staggered	5	GGGGAAGGAAAGGAAAAGGA	GAGAACGGAAAGGAGAAGGGCGG	CGG	chr3	53916079	53916101	-	ENSG00000113812	ACTR8	PoolOne	0	4	69	10	0	0	0	0.120482
chr2	128802438	128802438	1	-	ACTR8.7	4	43	0	0	6.72264e-60	4.33568e-59	staggered	4	AGGAAAGGAAAGGAGAAGGA	GAGAACGGAAAGGAGAAGGGCGG	CGG	chr3	53916079	53916101	-	ENSG00000113812	ACTR8	PoolOne	0	0	43	4	0	0	0	0.0851064
chr2	129614730	129614730	1	+	ACTR8.7	10	15	0	0	1.15641e-16	3.1051e-16	staggered	4	AAGAACAGGAAGGAGGAGGG	GAGAACGGAAAGGAGAAGGGCGG	CGG	chr3	53916079	53916101	-	ENSG00000113812	ACTR8	PoolOne	0	0	15	10	0	0	0	0.4
chr2	137036943	137036943	1	-	ACTR8.7	6	128	0	0	8.74228e-229	7.74642e-227	staggered	7	AGAGAAGGAAGAGAGAAGGG	GAGAACGGAAAGGAGAAGGGCGG	CGG	chr3	53916079	53916101	-	ENSG00000113812	ACTR8	PoolOne	0	6	121	6	1	0	0	0.0447761
chr2	138783105	138783105	1	+	ACTR8.7	6	35	0	1	1.05554e-35	4.70718e-35	staggered	7	GAGAAGAAAAGGATGAAGAG	GAGAACGGAAAGGAGAAGGGCGG	CGG	chr3	53916079	53916101	-	ENSG00000113812	ACTR8	PoolOne	0	1	34	6	0	0	0	0.146341
chr2	144136454	144136454	1	+	ACTR8.7	40	84	0	0	1.08184e-136	2.0998e-135	staggered	3	AAGAAAGGAAAGGAGAAAGG	GAGAACGGAAAGGAGAAGGGCGG	CGG	chr3	53916079	53916101	-	ENSG00000113812	ACTR8	PoolOne	0	0	82	40	2	0	0	0.322581
chr2	144473135	144473135	1	+	ACTR8.7	72	8	1	0	3.10739e-08	6.17238e-08	blunt	3	GAGAATGGAAAGGAAAGGGG	GAGAACGGAAAGGAGAAGGGCGG	CGG	chr3	53916079	53916101	-	ENSG00000113812	ACTR8	PoolOne	2	5	1	72	0	0	0	0.9
chr2	151903802	151903802	1	-	ACTR8.7	2	26	0	1	3.31372e-24	1.11811e-23	staggered	6	CAGATGGGCAAGGAGAAAAG	GAGAACGGAAAGGAGAAGGGCGG	CGG	chr3	53916079	53916101	-	ENSG00000113812	ACTR8	PoolOne	0	1	25	2	0	0	0	0.0714286
chr2	152045497	152045497	1	+	ACTR8.7	0	17	0	0	2.54557e-19	7.39012e-19	staggered	6	GGAGACAGAAAGTAGAAGAG	GAGAACGGAAAGGAGAAGGGCGG	CGG	chr3	53916079	53916101	-	ENSG00000113812	ACTR8	PoolOne	0	0	17	0	0	0	0	0
chr2	152531281	152531281	1	-	ACTR8.7	42	74	0	0	5.61323e-117	7.8895e-116	staggered	7	AGAGAAGGAAAGTAGAAAGG	GAGAACGGAAAGGAGAAGGGCGG	CGG	chr3	53916079	53916101	-	ENSG00000113812	ACTR8	PoolOne	0	0	74	42	0	0	0	0.362069
chr2	153056060	153056060	1	+	ACTR8.7	2	40	0	0	8.70836e-55	5.12937e-54	staggered	6	GGAGTGGGAAGGGAGAAGGG	GAGAACGGAAAGGAGAAGGGCGG	CGG	chr3	53916079	53916101	-	ENSG00000113812	ACTR8	PoolOne	0	7	33	2	0	0	0	0.047619
chr2	153918491	153918491	1	-	ACTR8.7	1	104	0	0	1.40328e-177	5.10692e-176	staggered	6	TAAGAAGGAAGGGAGAAGAG	GAGAACGGAAAGGAGAAGGGCGG	CGG	chr3	53916079	53916101	-	ENSG00000113812	ACTR8	PoolOne	2	8	94	1	0	0	0	0.00952381
chr2	158018444	158018444	1	-	ACTR8.7	3	22	0	0	2.46301e-26	8.5659e-26	staggered	7	GGAGAGAGAGAAGAGAAGGG	GAGAACGGAAAGGAGAAGGGCGG	CGG	chr3	53916079	53916101	-	ENSG00000113812	ACTR8	PoolOne	0	0	22	3	0	0	0	0.12
chr2	168600091	168600091	1	-	ACTR8.7	126	10	0	0	1.75836e-10	3.84087e-10	blunt	3	GAGAAAGGAAAGGAGGAAGG	GAGAACGGAAAGGAGAAGGGCGG	CGG	chr3	53916079	53916101	-	ENSG00000113812	ACTR8	PoolOne	0	0	10	126	0	0	0	0.926471
chr2	172179334	172179334	1	-	ACTR8.7	15	7	0	0	3.60258e-07	6.75441e-07	blunt	7	GAGAGGAGAGAAGAAAAAGG	GAGAACGGAAAGGAGAAGGGCGG	CGG	chr3	53916079	53916101	-	ENSG00000113812	ACTR8	PoolOne	0	0	7	15	0	0	0	0.681818
chr2	175376661	175376661	1	+	ACTR8.7	12	47	0	0	7.55683e-67	5.4038e-66	staggered	3	GAGAAGGGGAAGGGGAAGGG	GAGAACGGAAAGGAGAAGGGCGG	CGG	chr3	53916079	53916101	-	ENSG00000113812	ACTR8	PoolOne	0	2	45	12	0	0	0	0.20339
chr2	177819578	177819578	1	+	ACTR8.7	112	22	0	1	1.79594e-19	5.38254e-19	blunt	5	GGAGAAGGAAAGGAGAATGG	GAGAACGGAAAGGAGAAGGGCGG	CGG	chr3	53916079	53916101	-	ENSG00000113812	ACTR8	PoolOne	0	0	22	112	0	0	0	0.835821
chr2	181837537	181837537	1	-	ACTR8.7	24	24	0	0	2.85944e-29	1.05571e-28	blunt	2	GAGAACAGAATGGAGAAGGG	GAGAACGGAAAGGAGAAGGGCGG	CGG	chr3	53916079	53916101	-	ENSG00000113812	ACTR8	PoolOne	0	0	21	24	3	0	0	0.5
chr2	182134771	182134771	1	+	ACTR8.7	10	69	0	0	2.50104e-107	2.94631e-106	staggered	2	GAGAAAGGAAAGGAGAAGAG	GAGAACGGAAAGGAGAAGGGCGG	CGG	chr3	53916079	53916101	-	ENSG00000113812	ACTR8	PoolOne	0	0	29	10	40	0	0	0.126582
chr2	191565611	191565611	1	-	ACTR8.7	6	26	0	0	2.85527e-32	1.14099e-31	staggered	6	GAAGAAGGAAAGGAGAACAA	GAGAACGGAAAGGAGAAGGGCGG	CGG	chr3	53916079	53916101	-	ENSG00000113812	ACTR8	PoolOne	0	0	25	6	0	1	0	0.1875
chr2	196585700	196585700	1	+	ACTR8.7	1	30	0	1	3.49012e-29	1.28623e-28	staggered	5	GAGAAGGAGAAAGAGAAGAG	GAGAACGGAAAGGAGAAGGGCGG	CGG	chr3	53916079	53916101	-	ENSG00000113812	ACTR8	PoolOne	0	0	30	1	0	0	0	0.0322581
chr2	205938901	205938901	1	+	ACTR8.7	0	22	0	0	2.46301e-26	8.5659e-26	staggered	7	GGAGTTGAAAAGGAGAAGTG	GAGAACGGAAAGGAGAAGGGCGG	CGG	chr3	53916079	53916101	-	ENSG00000113812	ACTR8	PoolOne	0	0	22	0	0	0	0	0
chr2	206830445	206830445	1	+	ACTR8.7	2	15	0	0	1.15641e-16	3.1051e-16	staggered	5	GAGAAGAAGAAGAAGAAGGG	GAGAACGGAAAGGAGAAGGGCGG	CGG	chr3	53916079	53916101	-	ENSG00000113812	ACTR8	PoolOne	0	1	14	2	0	0	0	0.117647
chr2	209226894	209226894	1	+	ACTR8.7	2	52	0	0	9.89987e-76	7.70074e-75	staggered	4	GAGAATGAAAAGGAAAAGAG	GAGAACGGAAAGGAGAAGGGCGG	CGG	chr3	53916079	53916101	-	ENSG00000113812	ACTR8	PoolOne	0	7	45	2	0	0	0	0.037037
chr2	209460566	209460566	1	-	ACTR8.7	6	118	0	0	3.41017e-207	1.98569e-205	staggered	6	GAGAAGGGAAAGAGAAGGGA	GAGAACGGAAAGGAGAAGGGCGG	CGG	chr3	53916079	53916101	-	ENSG00000113812	ACTR8	PoolOne	2	94	22	6	0	0	0	0.0483871
chr2	211803873	211803873	1	+	ACTR8.7	1	48	0	0	1.31419e-68	9.56545e-68	staggered	4	AAGAATGGAAAGGGAAAGGG	GAGAACGGAAAGGAGAAGGGCGG	CGG	chr3	53916079	53916101	-	ENSG00000113812	ACTR8	PoolOne	0	11	37	1	0	0	0	0.0204082
chr2	215279962	215279962	1	+	ACTR8.7	30	171	0	0	0	0	staggered	4	AAGAAAGGAAAGGAAAAGGA	GAGAACGGAAAGGAGAAGGGCGG	CGG	chr3	53916079	53916101	-	ENSG00000113812	ACTR8	PoolOne	0	16	155	30	0	0	0	0.149254
chr2	217639682	217639682	1	+	ACTR8.7	27	76	1	0	7.06938e-121	1.05937e-119	staggered	3	GAGAGAGGAAAGGAGAAGGA	GAGAACGGAAAGGAGAAGGGCGG	CGG	chr3	53916079	53916101	-	ENSG00000113812	ACTR8	PoolOne	0	1	73	27	2	0	0	0.262136
chr2	220583192	220583192	1	+	ACTR8.7	22	11	0	0	1.17063e-11	2.67159e-11	blunt	6	GAGAAGGCAATGAAGAACAG	GAGAACGGAAAGGAGAAGGGCGG	CGG	chr3	53916079	53916101	-	ENSG00000113812	ACTR8	PoolOne	0	0	11	22	0	0	0	0.666667
chr2	225782698	225782698	1	-	ACTR8.7	4	47	0	0	7.55683e-67	5.4038e-66	staggered	4	GAGAAAGGAAGGAGGAAGGG	GAGAACGGAAAGGAGAAGGGCGG	CGG	chr3	53916079	53916101	-	ENSG00000113812	ACTR8	PoolOne	0	0	47	4	0	0	0	0.0784314
chr2	234905706	234905706	1	+	ACTR8.7	0	22	0	0	2.46301e-26	8.5659e-26	staggered	7	AAAAGAGAAAGGAAGAAGGG	GAGAACGGAAAGGAGAAGGGCGG	CGG	chr3	53916079	53916101	-	ENSG00000113812	ACTR8	PoolOne	0	0	22	0	0	0	0	0
chr2	235411553	235411553	1	+	ACTR8.7	11	123	0	0	6.03203e-218	4.39045e-216	staggered	6	GGAGAGGAAAAGGAGAAGGA	GAGAACGGAAAGGAGAAGGGCGG	CGG	chr3	53916079	53916101	-	ENSG00000113812	ACTR8	PoolOne	0	3	118	11	2	0	0	0.0820896
chr2	235983392	235983392	1	-	ACTR8.7	1	20	0	0	1.80252e-23	5.89654e-23	staggered	7	AAAGAAGGAAAGGAGAAAAA	GAGAACGGAAAGGAGAAGGGCGG	CGG	chr3	53916079	53916101	-	ENSG00000113812	ACTR8	PoolOne	0	0	19	1	1	0	0	0.047619
chr2	238916426	238916426	1	+	ACTR8.7	39	106	0	0	9.18647e-182	3.7444e-180	staggered	6	CGAGAAGGAAAGGAGGAGGG	GAGAACGGAAAGGAGAAGGGCGG	CGG	chr3	53916079	53916101	-	ENSG00000113812	ACTR8	PoolOne	0	0	104	39	2	0	0	0.268966
chr20	960157	960157	1	+	ACTR8.7	51	101	0	0	2.46863e-171	8.11464e-170	staggered	3	GAGAAAGGAGAGGAGAATGG	GAGAACGGAAAGGAGAAGGGCGG	CGG	chr3	53916079	53916101	-	ENSG00000113812	ACTR8	PoolOne	0	0	101	51	0	0	0	0.335526
chr20	3679787	3679787	1	+	ACTR8.7	7	46	0	0	4.25846e-65	2.98238e-64	staggered	7	GGAGGAGGAAAAGAGAAGGC	GAGAACGGAAAGGAGAAGGGCGG	CGG	chr3	53916079	53916101	-	ENSG00000113812	ACTR8	PoolOne	0	3	43	7	0	0	0	0.132075
chr20	5736090	5736090	1	+	ACTR8.7	3	15	0	0	1.15641e-16	3.1051e-16	staggered	6	AGGAGAGGAGAGGAGAAGGA	GAGAACGGAAAGGAGAAGGGCGG	CGG	chr3	53916079	53916101	-	ENSG00000113812	ACTR8	PoolOne	0	1	14	3	0	0	0	0.166667
chr20	6349696	6349696	1	-	ACTR8.7	11	55	0	0	3.70821e-81	3.08462e-80	staggered	7	AGAAAGGAAAGGAAGAAGGG	GAGAACGGAAAGGAGAAGGGCGG	CGG	chr3	53916079	53916101	-	ENSG00000113812	ACTR8	PoolOne	0	1	54	11	0	0	0	0.166667
chr20	8990634	8990634	1	+	ACTR8.7	13	126	0	0	1.93787e-224	1.51899e-222	staggered	5	AGGAAAGGAAAAGAGAAGGA	GAGAACGGAAAGGAGAAGGGCGG	CGG	chr3	53916079	53916101	-	ENSG00000113812	ACTR8	PoolOne	0	1	125	13	0	0	0	0.0935252
chr20	11322849	11322849	1	+	ACTR8.7	17	66	0	0	1.30388e-101	1.38401e-100	staggered	6	GGAGACAGAAAGAAGAATGG	GAGAACGGAAAGGAGAAGGGCGG	CGG	chr3	53916079	53916101	-	ENSG00000113812	ACTR8	PoolOne	0	9	57	17	0	0	0	0.204819
chr20	12750547	12750547	1	-	ACTR8.7	42	174	0	1	1.88339e-279	3.83834e-277	staggered	3	GAGACTGGAAAGGGGAAGGG	GAGAACGGAAAGGAGAAGGGCGG	CGG	chr3	53916079	53916101	-	ENSG00000113812	ACTR8	PoolOne	0	4	170	42	0	0	0	0.194444
chr20	15193128	15193128	1	-	ACTR8.7	1	26	0	0	2.85527e-32	1.14099e-31	staggered	4	GAGAAGAGAAAGAAGATGGG	GAGAACGGAAAGGAGAAGGGCGG	CGG	chr3	53916079	53916101	-	ENSG00000113812	ACTR8	PoolOne	0	0	26	1	0	0	0	0.037037
chr20	15657044	15657044	1	+	ACTR8.7	71	98	0	0	3.98113e-165	1.22932e-163	staggered	4	AAGAAAGGAAAGGAGAAAGA	GAGAACGGAAAGGAGAAGGGCGG	CGG	chr3	53916079	53916101	-	ENSG00000113812	ACTR8	PoolOne	0	0	96	71	2	0	0	0.420118
chr20	22556754	22556754	1	+	ACTR8.7	12	143	0	0	8.66793e-262	1.35886e-259	staggered	3	GAGACCGGAAAGGAGAAAAG	GAGAACGGAAAGGAGAAGGGCGG	CGG	chr3	53916079	53916101	-	ENSG00000113812	ACTR8	PoolOne	0	1	135	12	7	0	0	0.0774194
chr20	22835072	22835072	1	-	ACTR8.7	7	84	0	1	3.5431e-111	4.52783e-110	staggered	6	TAAGAAGGAAAGAAGAAAGG	GAGAACGGAAAGGAGAAGGGCGG	CGG	chr3	53916079	53916101	-	ENSG00000113812	ACTR8	PoolOne	0	1	83	7	0	0	0	0.0769231
chr20	32913785	32913785	1	+	ACTR8.7	46	212	2	1	0	0	staggered	4	GAGATAGGAAAGAAGAAAGG	GAGAACGGAAAGGAGAAGGGCGG	CGG	chr3	53916079	53916101	-	ENSG00000113812	ACTR8	PoolOne	0	0	210	46	2	0	0	0.178295
chr20	32963988	32963988	1	-	ACTR8.7	12	67	0	0	1.64342e-103	1.78154e-102	staggered	4	GAGAAGGAGAAGGAGAAAGG	GAGAACGGAAAGGAGAAGGGCGG	CGG	chr3	53916079	53916101	-	ENSG00000113812	ACTR8	PoolOne	0	0	67	12	0	0	0	0.151899
chr20	34236148	34236148	1	+	ACTR8.7	8	58	0	0	1.18776e-86	1.03891e-85	staggered	5	AGGAGAGGAAAGGAGAAAGG	GAGAACGGAAAGGAGAAGGGCGG	CGG	chr3	53916079	53916101	-	ENSG00000113812	ACTR8	PoolOne	0	0	57	8	1	0	0	0.121212
chr20	34983936	34983936	1	+	ACTR8.7	120	60	0	0	2.37513e-90	2.21028e-89	blunt	7	AGAGAAGGAAAGGAAAAGGA	GAGAACGGAAAGGAGAAGGGCGG	CGG	chr3	53916079	53916101	-	ENSG00000113812	ACTR8	PoolOne	0	2	56	120	2	0	0	0.666667
chr20	40202962	40202962	1	+	ACTR8.7	16	120	0	0	1.74766e-211	1.07931e-209	staggered	4	GAGAAGGAGAAGGAGAAGGA	GAGAACGGAAAGGAGAAGGGCGG	CGG	chr3	53916079	53916101	-	ENSG00000113812	ACTR8	PoolOne	0	2	118	16	0	0	0	0.117647
chr20	40510749	40510749	1	+	ACTR8.7	3	113	0	0	1.56664e-196	7.42516e-195	staggered	5	AGGAAGGGAAAAGAGAAGGA	GAGAACGGAAAGGAGAAGGGCGG	CGG	chr3	53916079	53916101	-	ENSG00000113812	ACTR8	PoolOne	0	2	111	3	0	0	0	0.0258621
chr20	42381717	42381717	1	+	ACTR8.7	0	18	0	0	1.10474e-20	3.32075e-20	staggered	6	GGGAGAAGAAAAGAGAAGGA	GAGAACGGAAAGGAGAAGGGCGG	CGG	chr3	53916079	53916101	-	ENSG00000113812	ACTR8	PoolOne	0	0	18	0	0	0	0	0
chr20	42939454	42939454	1	-	ACTR8.7	5	34	0	1	2.24784e-34	9.58389e-34	staggered	6	CAAGAAGGAAAGGAAAAGGA	GAGAACGGAAAGGAGAAGGGCGG	CGG	chr3	53916079	53916101	-	ENSG00000113812	ACTR8	PoolOne	0	1	32	5	0	1	0	0.128205
chr20	42954886	42954886	1	+	ACTR8.7	9	25	0	1	5.34549e-23	1.74027e-22	staggered	7	GAGAGGAGAGAAGGGAAAGG	GAGAACGGAAAGGAGAAGGGCGG	CGG	chr3	53916079	53916101	-	ENSG00000113812	ACTR8	PoolOne	0	1	24	9	0	0	0	0.264706
chr20	43598270	43598270	1	+	ACTR8.7	6	26	0	1	3.31372e-24	1.11811e-23	staggered	7	AGAGACAGAAAATAGAAGGG	GAGAACGGAAAGGAGAAGGGCGG	CGG	chr3	53916079	53916101	-	ENSG00000113812	ACTR8	PoolOne	0	3	23	6	0	0	0	0.1875
chr20	45685377	45685377	1	-	ACTR8.7	8	34	0	0	7.61887e-45	3.85292e-44	staggered	6	TGGAGAGGAGAGGAGAAGGA	GAGAACGGAAAGGAGAAGGGCGG	CGG	chr3	53916079	53916101	-	ENSG00000113812	ACTR8	PoolOne	0	1	33	8	0	0	0	0.190476
chr20	46998714	46998714	1	+	ACTR8.7	6	12	0	0	7.2417e-13	1.72817e-12	staggered	6	GAGAAAGGAAGCAGAAAGGG	GAGAACGGAAAGGAGAAGGGCGG	CGG	chr3	53916079	53916101	-	ENSG00000113812	ACTR8	PoolOne	0	0	12	6	0	0	0	0.333333
chr20	48790661	48790661	1	+	ACTR8.7	1	17	0	0	2.54557e-19	7.39012e-19	staggered	4	AAGAAAGGGAAGGTGAAGGG	GAGAACGGAAAGGAGAAGGGCGG	CGG	chr3	53916079	53916101	-	ENSG00000113812	ACTR8	PoolOne	0	1	16	1	0	0	0	0.0555556
chr20	48959465	48959465	1	-	ACTR8.7	7	38	0	0	1.98393e-51	1.12001e-50	staggered	7	AGAGAAGGAGAGAAGAAGGG	GAGAACGGAAAGGAGAAGGGCGG	CGG	chr3	53916079	53916101	-	ENSG00000113812	ACTR8	PoolOne	0	2	36	7	0	0	0	0.155556
chr20	54451505	54451505	1	-	ACTR8.7	109	74	0	0	5.61323e-117	7.8895e-116	blunt	6	GGAGAAGGAAGGGAGAAGGA	GAGAACGGAAAGGAGAAGGGCGG	CGG	chr3	53916079	53916101	-	ENSG00000113812	ACTR8	PoolOne	0	1	73	109	0	0	0	0.595628
chr20	55800588	55800588	1	+	ACTR8.7	13	25	0	0	9.20117e-31	3.52481e-30	staggered	5	AGGAGAGGAAAGGAGAGGGG	GAGAACGGAAAGGAGAAGGGCGG	CGG	chr3	53916079	53916101	-	ENSG00000113812	ACTR8	PoolOne	0	7	18	13	0	0	0	0.342105
chr20	56284504	56284504	1	+	ACTR8.7	2	24	0	0	2.85944e-29	1.05571e-28	staggered	6	GGAAAAGAAAAGAAGAAGGA	GAGAACGGAAAGGAGAAGGGCGG	CGG	chr3	53916079	53916101	-	ENSG00000113812	ACTR8	PoolOne	0	0	24	2	0	0	0	0.0769231
chr20	57111021	57111021	1	-	ACTR8.7	11	132	0	3	5.77781e-158	1.52924e-156	staggered	6	AGAGACAGAAAGCAGAAGGG	GAGAACGGAAAGGAGAAGGGCGG	CGG	chr3	53916079	53916101	-	ENSG00000113812	ACTR8	PoolOne	0	13	119	11	0	0	0	0.0769231
chr20	57238148	57238148	1	-	ACTR8.7	14	90	0	1	1.91058e-121	2.94982e-120	staggered	6	AGAGACAGAAAGTAGAAGGG	GAGAACGGAAAGGAGAAGGGCGG	CGG	chr3	53916079	53916101	-	ENSG00000113812	ACTR8	PoolOne	0	11	79	14	0	0	0	0.134615
chr20	57477701	57477701	1	-	ACTR8.7	0	18	0	0	1.10474e-20	3.32075e-20	staggered	4	GTAAAAGGAAAAGAGAAGGG	GAGAACGGAAAGGAGAAGGGCGG	CGG	chr3	53916079	53916101	-	ENSG00000113812	ACTR8	PoolOne	0	0	18	0	0	0	0	0
chr20	57943914	57943914	1	-	ACTR8.7	81	2	2	0	0.012021	0.015545	blunt	3	GAGGACGGAAAGGAGAGAGG	GAGAACGGAAAGGAGAAGGGCGG	CGG	chr3	53916079	53916101	-	ENSG00000113812	ACTR8	PoolOne	0	0	2	81	0	0	0	0.975904
chr20	58018543	58018543	1	+	ACTR8.7	26	96	0	0	5.21002e-161	1.45452e-159	staggered	4	GAGAGGGGAAAACAGAAGGG	GAGAACGGAAAGGAGAAGGGCGG	CGG	chr3	53916079	53916101	-	ENSG00000113812	ACTR8	PoolOne	0	1	95	26	0	0	0	0.213115
chr20	58929421	58929421	1	-	ACTR8.7	8	22	0	1	1.79594e-19	5.38254e-19	staggered	7	AGAGACAGAAAATAGAAGGG	GAGAACGGAAAGGAGAAGGGCGG	CGG	chr3	53916079	53916101	-	ENSG00000113812	ACTR8	PoolOne	0	6	16	8	0	0	0	0.266667
chr20	59707429	59707429	1	-	ACTR8.7	12	131	0	0	2.50138e-235	2.68306e-233	staggered	7	AGAGAGAGAAAGAAGAAGGG	GAGAACGGAAAGGAGAAGGGCGG	CGG	chr3	53916079	53916101	-	ENSG00000113812	ACTR8	PoolOne	0	13	118	12	0	0	0	0.0839161
chr20	62157046	62157046	1	-	ACTR8.7	23	15	0	0	1.15641e-16	3.1051e-16	blunt	7	GAGGCGAGAGAGGAGAGAGG	GAGAACGGAAAGGAGAAGGGCGG	CGG	chr3	53916079	53916101	-	ENSG00000113812	ACTR8	PoolOne	0	8	7	23	0	0	0	0.605263
chr20	63875906	63875906	1	-	ACTR8.7	21	30	0	0	1.88694e-38	8.72016e-38	staggered	7	GGAGGCGGAGAGGAGGAAGG	GAGAACGGAAAGGAGAAGGGCGG	CGG	chr3	53916079	53916101	-	ENSG00000113812	ACTR8	PoolOne	0	1	29	21	0	0	0	0.411765
chr21	18964046	18964046	1	+	ACTR8.7	5	26	0	0	2.85527e-32	1.14099e-31	staggered	4	GGAAAGGGAAAGGGGAAGGG	GAGAACGGAAAGGAGAAGGGCGG	CGG	chr3	53916079	53916101	-	ENSG00000113812	ACTR8	PoolOne	0	0	26	5	0	0	0	0.16129
chr21	35305763	35305763	1	-	ACTR8.7	10	16	0	0	5.57353e-18	1.56458e-17	staggered	3	GAAAAAGGAAAGGAGAGGGG	GAGAACGGAAAGGAGAAGGGCGG	CGG	chr3	53916079	53916101	-	ENSG00000113812	ACTR8	PoolOne	0	2	14	10	0	0	0	0.384615
chr21	38071809	38071809	1	-	ACTR8.7	14	67	0	0	1.64342e-103	1.78154e-102	staggered	4	GAGAACAAAAGGGAGAAAGG	GAGAACGGAAAGGAGAAGGGCGG	CGG	chr3	53916079	53916101	-	ENSG00000113812	ACTR8	PoolOne	0	0	66	14	1	0	0	0.17284
chr21	38207423	38207423	1	-	ACTR8.7	0	49	0	0	2.2407e-70	1.64265e-69	staggered	4	GAGAGGAGAAGGGAGAAGGG	GAGAACGGAAAGGAGAAGGGCGG	CGG	chr3	53916079	53916101	-	ENSG00000113812	ACTR8	PoolOne	0	2	46	0	0	0	1	0
chr21	40856167	40856167	1	+	ACTR8.7	4	31	0	0	4.96982e-40	2.34456e-39	staggered	6	GGAAAGGAAAGGAAGAAGGG	GAGAACGGAAAGGAGAAGGGCGG	CGG	chr3	53916079	53916101	-	ENSG00000113812	ACTR8	PoolOne	0	0	31	4	0	0	0	0.114286
chr21	40857470	40857470	1	-	ACTR8.7	5	67	0	0	1.64342e-103	1.78154e-102	staggered	5	TAGAACAAAAAGAAGAAGGA	GAGAACGGAAAGGAGAAGGGCGG	CGG	chr3	53916079	53916101	-	ENSG00000113812	ACTR8	PoolOne	0	4	63	5	0	0	0	0.0694444
chr21	43653273	43653273	1	+	ACTR8.7	3	20	0	0	1.80252e-23	5.89654e-23	staggered	4	GGGAAGGGAAGGGAGAAGGA	GAGAACGGAAAGGAGAAGGGCGG	CGG	chr3	53916079	53916101	-	ENSG00000113812	ACTR8	PoolOne	0	1	19	3	0	0	0	0.130435
chr22	18051327	18051327	1	+	ACTR8.7	7	26	0	0	2.85527e-32	1.14099e-31	staggered	5	GGAAAAGAAAAGGAGAGGGG	GAGAACGGAAAGGAGAAGGGCGG	CGG	chr3	53916079	53916101	-	ENSG00000113812	ACTR8	PoolOne	0	8	17	7	1	0	0	0.212121
chr22	21725686	21725686	1	+	ACTR8.7	1	18	0	0	1.10474e-20	3.32075e-20	staggered	7	GAGACAGCAAAAGTAAATGG	GAGAACGGAAAGGAGAAGGGCGG	CGG	chr3	53916079	53916101	-	ENSG00000113812	ACTR8	PoolOne	0	0	18	1	0	0	0	0.0526316
chr22	27101416	27101416	1	-	ACTR8.7	6	17	0	0	2.54557e-19	7.39012e-19	staggered	7	ACAGAAGGAAAGGAGGAAGG	GAGAACGGAAAGGAGAAGGGCGG	CGG	chr3	53916079	53916101	-	ENSG00000113812	ACTR8	PoolOne	0	0	17	6	0	0	0	0.26087
chr22	27299016	27299016	1	+	ACTR8.7	24	65	0	0	1.0195e-99	1.04409e-98	staggered	4	GAGAAAGAGAAGAAGAAGGG	GAGAACGGAAAGGAGAAGGGCGG	CGG	chr3	53916079	53916101	-	ENSG00000113812	ACTR8	PoolOne	0	2	63	24	0	0	0	0.269663
chr22	27674860	27674860	1	-	ACTR8.7	5	46	0	2	6.1873e-43	3.07554e-42	staggered	4	GAGAGAGGAAGAGAGAAGGG	GAGAACGGAAAGGAGAAGGGCGG	CGG	chr3	53916079	53916101	-	ENSG00000113812	ACTR8	PoolOne	0	3	43	5	0	0	0	0.0980392
chr22	33792898	33792898	1	+	ACTR8.7	6	28	0	0	2.47826e-35	1.06107e-34	staggered	5	GGAAAAAGAAAGGAGAAGGT	GAGAACGGAAAGGAGAAGGGCGG	CGG	chr3	53916079	53916101	-	ENSG00000113812	ACTR8	PoolOne	0	2	25	6	1	0	0	0.176471
chr22	35561165	35561165	1	-	ACTR8.7	1	35	0	0	1.79001e-46	9.23553e-46	staggered	7	AGAGAAGGCAGGGAGAAGGG	GAGAACGGAAAGGAGAAGGGCGG	CGG	chr3	53916079	53916101	-	ENSG00000113812	ACTR8	PoolOne	0	1	34	1	0	0	0	0.0277778
chr22	36643186	36643186	1	-	ACTR8.7	5	13	0	0	4.1835e-14	1.03849e-13	staggered	7	GGAGAAAGAAAGGAGAGGGA	GAGAACGGAAAGGAGAAGGGCGG	CGG	chr3	53916079	53916101	-	ENSG00000113812	ACTR8	PoolOne	0	5	8	5	0	0	0	0.277778
chr22	40715175	40715175	1	+	ACTR8.7	1	20	0	0	1.80252e-23	5.89654e-23	staggered	5	AGAAACAGAAAGGGGAAGGG	GAGAACGGAAAGGAGAAGGGCGG	CGG	chr3	53916079	53916101	-	ENSG00000113812	ACTR8	PoolOne	0	1	19	1	0	0	0	0.047619
chr22	47051755	47051755	1	-	ACTR8.7	17	39	0	1	3.95995e-41	1.9261e-40	staggered	3	GAGGAAGGAAAGGAGGAGGG	GAGAACGGAAAGGAGAAGGGCGG	CGG	chr3	53916079	53916101	-	ENSG00000113812	ACTR8	PoolOne	0	1	38	17	0	0	0	0.303571
chr22	47849536	47849536	1	+	ACTR8.7	1	17	0	0	2.54557e-19	7.39012e-19	staggered	3	GAGAAGGGAAGGGAGAAGGC	GAGAACGGAAAGGAGAAGGGCGG	CGG	chr3	53916079	53916101	-	ENSG00000113812	ACTR8	PoolOne	0	0	17	1	0	0	0	0.0555556
chr22	48251300	48251300	1	-	ACTR8.7	8	115	0	0	8.73271e-201	4.68349e-199	staggered	6	AAAGAAGGAAGGGAGAAGGA	GAGAACGGAAAGGAGAAGGGCGG	CGG	chr3	53916079	53916101	-	ENSG00000113812	ACTR8	PoolOne	0	2	113	8	0	0	0	0.0650407
chr3	2121097	2121097	1	-	ACTR8.7	4	45	1	0	2.3508e-63	1.6077e-62	staggered	7	AGAGAAGGAAGGAAGAAGGG	GAGAACGGAAAGGAGAAGGGCGG	CGG	chr3	53916079	53916101	-	ENSG00000113812	ACTR8	PoolOne	0	2	42	4	1	0	0	0.0816327
chr3	3446723	3446723	1	+	ACTR8.7	3	18	0	0	1.10474e-20	3.32075e-20	staggered	5	GGAAATGGAAAGGAGAGGAG	GAGAACGGAAAGGAGAAGGGCGG	CGG	chr3	53916079	53916101	-	ENSG00000113812	ACTR8	PoolOne	0	4	14	3	0	0	0	0.142857
chr3	8652531	8652531	1	+	ACTR8.7	3	14	0	0	2.26678e-15	5.87747e-15	staggered	4	GAGGAAAGAAAGGGGAAGGG	GAGAACGGAAAGGAGAAGGGCGG	CGG	chr3	53916079	53916101	-	ENSG00000113812	ACTR8	PoolOne	0	0	14	3	0	0	0	0.176471
chr3	10407396	10407396	1	-	ACTR8.7	4	25	0	0	9.20117e-31	3.52481e-30	staggered	6	GAAAAGGAAAGGAAGAAGGA	GAGAACGGAAAGGAGAAGGGCGG	CGG	chr3	53916079	53916101	-	ENSG00000113812	ACTR8	PoolOne	0	0	25	4	0	0	0	0.137931
chr3	22379550	22379550	1	+	ACTR8.7	5	39	0	0	4.20686e-53	2.41509e-52	staggered	4	GAGAAGGAAGAGGAGAAGGA	GAGAACGGAAAGGAGAAGGGCGG	CGG	chr3	53916079	53916101	-	ENSG00000113812	ACTR8	PoolOne	0	0	39	5	0	0	0	0.113636
chr3	27783204	27783204	1	+	ACTR8.7	3	35	0	0	1.79001e-46	9.23553e-46	staggered	4	GAGAAGGGAAGGAGGAAGGG	GAGAACGGAAAGGAGAAGGGCGG	CGG	chr3	53916079	53916101	-	ENSG00000113812	ACTR8	PoolOne	0	4	31	3	0	0	0	0.0789474
chr3	31724149	31724149	1	+	ACTR8.7	3	44	0	0	1.2707e-61	8.43549e-61	staggered	5	ATGAACGGAAAAGAGAAAAG	GAGAACGGAAAGGAGAAGGGCGG	CGG	chr3	53916079	53916101	-	ENSG00000113812	ACTR8	PoolOne	0	0	44	3	0	0	0	0.0638298
chr3	38217810	38217810	1	-	ACTR8.7	12	37	0	0	9.12809e-50	5.00082e-49	staggered	5	GGAGACAGAAAGGAGAATGG	GAGAACGGAAAGGAGAAGGGCGG	CGG	chr3	53916079	53916101	-	ENSG00000113812	ACTR8	PoolOne	0	0	37	12	0	0	0	0.244898
chr3	38945872	38945872	1	-	ACTR8.7	28	58	0	0	1.18776e-86	1.03891e-85	staggered	3	GAGAAAGGGAAGCAGAAGGG	GAGAACGGAAAGGAGAAGGGCGG	CGG	chr3	53916079	53916101	-	ENSG00000113812	ACTR8	PoolOne	0	0	58	28	0	0	0	0.325581
chr3	43923907	43923907	1	-	ACTR8.7	5	66	0	0	1.30388e-101	1.38401e-100	staggered	7	AGAGAATGAAAGGGGAAGGG	GAGAACGGAAAGGAGAAGGGCGG	CGG	chr3	53916079	53916101	-	ENSG00000113812	ACTR8	PoolOne	0	2	64	5	0	0	0	0.0704225
chr3	48087873	48087873	1	+	ACTR8.7	25	69	0	2	3.3802e-74	2.61933e-73	staggered	4	GAGAAGGCAAAGGAGAAAAG	GAGAACGGAAAGGAGAAGGGCGG	CGG	chr3	53916079	53916101	-	ENSG00000113812	ACTR8	PoolOne	0	0	66	25	3	0	0	0.265957
chr3	51988671	51988671	1	-	ACTR8.7	6	20	0	0	1.80252e-23	5.89654e-23	staggered	6	GGGAGAAGGAGGGAGAAGGG	GAGAACGGAAAGGAGAAGGGCGG	CGG	chr3	53916079	53916101	-	ENSG00000113812	ACTR8	PoolOne	0	0	20	6	0	0	0	0.230769
chr3	53882057	53882057	1	-	ACTR8.7	18	7	0	0	3.60258e-07	6.75441e-07	blunt	0	GAGAACGGAAAGGAGAAGGG	GAGAACGGAAAGGAGAAGGGCGG	CGG	chr3	53916079	53916101	-	ENSG00000113812	ACTR8	PoolOne	0	2	5	18	0	0	0	0.72
chr3	54688484	54688484	1	+	ACTR8.7	1	101	0	0	2.46863e-171	8.11464e-170	staggered	6	AGGGAAGGAAAGGAGAAGAA	GAGAACGGAAAGGAGAAGGGCGG	CGG	chr3	53916079	53916101	-	ENSG00000113812	ACTR8	PoolOne	0	2	99	1	0	0	0	0.00980392
chr3	60327890	60327890	1	+	ACTR8.7	10	47	0	0	7.55683e-67	5.4038e-66	staggered	6	GGCGAAGGAAACAAGAAGGG	GAGAACGGAAAGGAGAAGGGCGG	CGG	chr3	53916079	53916101	-	ENSG00000113812	ACTR8	PoolOne	0	1	46	10	0	0	0	0.175439
chr3	63008671	63008671	1	-	ACTR8.7	23	36	0	0	4.09498e-48	2.16768e-47	staggered	3	GAGGAAGGAAAGGACAAGGG	GAGAACGGAAAGGAGAAGGGCGG	CGG	chr3	53916079	53916101	-	ENSG00000113812	ACTR8	PoolOne	0	6	30	23	0	0	0	0.389831
chr3	63612932	63612932	1	-	ACTR8.7	0	17	0	1	5.85672e-14	1.44854e-13	staggered	6	AGAAAAGGAGAGGAGAAGAG	GAGAACGGAAAGGAGAAGGGCGG	CGG	chr3	53916079	53916101	-	ENSG00000113812	ACTR8	PoolOne	0	1	16	0	0	0	0	0
chr3	65419738	65419738	1	-	ACTR8.7	4	39	0	0	4.20686e-53	2.41509e-52	staggered	6	ACTGAAGGAAAGGAAAAGGG	GAGAACGGAAAGGAGAAGGGCGG	CGG	chr3	53916079	53916101	-	ENSG00000113812	ACTR8	PoolOne	0	7	32	4	0	0	0	0.0930233
chr3	77372150	77372150	1	+	ACTR8.7	9	29	0	0	6.9476e-37	3.11877e-36	staggered	4	GAGAAAGGGAAAGAGAAGGA	GAGAACGGAAAGGAGAAGGGCGG	CGG	chr3	53916079	53916101	-	ENSG00000113812	ACTR8	PoolOne	0	0	29	9	0	0	0	0.236842
chr3	84700426	84700426	1	+	ACTR8.7	0	27	0	0	8.55547e-34	3.58767e-33	staggered	5	AGGAAAGGAAAGGAGAAGAA	GAGAACGGAAAGGAGAAGGGCGG	CGG	chr3	53916079	53916101	-	ENSG00000113812	ACTR8	PoolOne	0	0	25	0	0	1	1	0
chr3	85752425	85752425	1	-	ACTR8.7	4	58	0	0	1.18776e-86	1.03891e-85	staggered	4	GAGAGAAGAAAAGAGAAGGG	GAGAACGGAAAGGAGAAGGGCGG	CGG	chr3	53916079	53916101	-	ENSG00000113812	ACTR8	PoolOne	0	1	57	4	0	0	0	0.0645161
chr3	99220267	99220267	1	+	ACTR8.7	7	21	0	0	6.80592e-25	2.30406e-24	staggered	4	AAGAAAGGAAAGAAGAAGGA	GAGAACGGAAAGGAGAAGGGCGG	CGG	chr3	53916079	53916101	-	ENSG00000113812	ACTR8	PoolOne	0	0	21	7	0	0	0	0.25
chr3	103882598	103882598	1	+	ACTR8.7	0	24	0	0	2.85944e-29	1.05571e-28	staggered	4	GAGAAAGGAAAGGAGAAAAA	GAGAACGGAAAGGAGAAGGGCGG	CGG	chr3	53916079	53916101	-	ENSG00000113812	ACTR8	PoolOne	0	0	23	0	1	0	0	0
chr3	105081534	105081534	1	+	ACTR8.7	0	33	0	0	3.15532e-43	1.57226e-42	staggered	6	GAAGAAAGAAAGGAGAAAAG	GAGAACGGAAAGGAGAAGGGCGG	CGG	chr3	53916079	53916101	-	ENSG00000113812	ACTR8	PoolOne	0	0	32	0	1	0	0	0
chr3	106350135	106350135	1	-	ACTR8.7	21	79	0	0	9.08493e-127	1.49315e-125	staggered	4	GCTAACGGAAAAGAGAAGGA	GAGAACGGAAAGGAGAAGGGCGG	CGG	chr3	53916079	53916101	-	ENSG00000113812	ACTR8	PoolOne	0	2	77	21	0	0	0	0.21
chr3	108777315	108777315	1	-	ACTR8.7	1	21	0	0	6.80592e-25	2.30406e-24	staggered	7	AGAGATGGAAGGGAGAATGG	GAGAACGGAAAGGAGAAGGGCGG	CGG	chr3	53916079	53916101	-	ENSG00000113812	ACTR8	PoolOne	0	0	21	1	0	0	0	0.0454545
chr3	111549179	111549179	1	-	ACTR8.7	12	28	1	0	2.47826e-35	1.06107e-34	staggered	4	AGGAAAGGAAAGGAGAGGGG	GAGAACGGAAAGGAGAAGGGCGG	CGG	chr3	53916079	53916101	-	ENSG00000113812	ACTR8	PoolOne	0	9	19	12	0	0	0	0.3
chr3	114859359	114859359	1	-	ACTR8.7	0	31	0	0	4.96982e-40	2.34456e-39	staggered	6	GAAGAAAGGAAGGAGAAGAG	GAGAACGGAAAGGAGAAGGGCGG	CGG	chr3	53916079	53916101	-	ENSG00000113812	ACTR8	PoolOne	0	0	31	0	0	0	0	0
chr3	116326984	116326984	1	+	ACTR8.7	17	25	0	0	9.20117e-31	3.52481e-30	staggered	2	GAGAAAGGAAAAGAGAAGGG	GAGAACGGAAAGGAGAAGGGCGG	CGG	chr3	53916079	53916101	-	ENSG00000113812	ACTR8	PoolOne	0	1	24	17	0	0	0	0.404762
chr3	124794830	124794830	1	+	ACTR8.7	9	108	0	1	3.17776e-153	7.89789e-152	staggered	3	GAGAGAGGAAGGGAGAAGGG	GAGAACGGAAAGGAGAAGGGCGG	CGG	chr3	53916079	53916101	-	ENSG00000113812	ACTR8	PoolOne	0	5	103	9	0	0	0	0.0769231
chr3	125695636	125695636	1	+	ACTR8.7	3	45	0	0	2.3508e-63	1.6077e-62	staggered	4	GAAAACAGCAAAGAGAAGGG	GAGAACGGAAAGGAGAAGGGCGG	CGG	chr3	53916079	53916101	-	ENSG00000113812	ACTR8	PoolOne	0	0	45	3	0	0	0	0.0625
chr3	129615500	129615500	1	-	ACTR8.7	18	63	0	0	5.9607e-96	6.04373e-95	staggered	3	GAGAAAGGAAGGAAGAAGGG	GAGAACGGAAAGGAGAAGGGCGG	CGG	chr3	53916079	53916101	-	ENSG00000113812	ACTR8	PoolOne	0	1	61	18	0	0	1	0.222222
chr3	129757267	129757267	1	-	ACTR8.7	52	36	0	0	4.09498e-48	2.16768e-47	blunt	7	AGAGAAGGAAAGAAAAAGGG	GAGAACGGAAAGGAGAAGGGCGG	CGG	chr3	53916079	53916101	-	ENSG00000113812	ACTR8	PoolOne	1	2	33	52	0	0	0	0.590909
chr3	137279287	137279287	1	-	ACTR8.7	8	60	0	0	2.37513e-90	2.21028e-89	staggered	3	TAGAACGGGAAGGAGAAAGG	GAGAACGGAAAGGAGAAGGGCGG	CGG	chr3	53916079	53916101	-	ENSG00000113812	ACTR8	PoolOne	0	0	60	8	0	0	0	0.117647
chr3	138757613	138757613	1	+	ACTR8.7	3	25	0	0	9.20117e-31	3.52481e-30	staggered	4	AAGAAAGGAAGGAAGAAGGG	GAGAACGGAAAGGAGAAGGGCGG	CGG	chr3	53916079	53916101	-	ENSG00000113812	ACTR8	PoolOne	0	0	25	3	0	0	0	0.107143
chr3	139251320	139251320	1	-	ACTR8.7	3	78	0	0	8.46106e-125	1.32643e-123	staggered	4	GAGAAGGAAAAGGAGAAGAA	GAGAACGGAAAGGAGAAGGGCGG	CGG	chr3	53916079	53916101	-	ENSG00000113812	ACTR8	PoolOne	0	1	71	3	6	0	0	0.037037
chr3	144528452	144528452	1	-	ACTR8.7	39	15	0	0	1.15641e-16	3.1051e-16	blunt	7	GAGAGAAGAAAAGAAGAAGG	GAGAACGGAAAGGAGAAGGGCGG	CGG	chr3	53916079	53916101	-	ENSG00000113812	ACTR8	PoolOne	0	0	8	39	7	0	0	0.722222
chr3	154686403	154686403	1	-	ACTR8.7	12	15	0	0	1.15641e-16	3.1051e-16	staggered	4	AAGAAAGGAAAGGAAAAGGA	GAGAACGGAAAGGAGAAGGGCGG	CGG	chr3	53916079	53916101	-	ENSG00000113812	ACTR8	PoolOne	0	2	13	12	0	0	0	0.444444
chr3	160274059	160274059	1	+	ACTR8.7	3	14	0	0	2.26678e-15	5.87747e-15	staggered	3	GAGAACTGGAAGGTGAAGGG	GAGAACGGAAAGGAGAAGGGCGG	CGG	chr3	53916079	53916101	-	ENSG00000113812	ACTR8	PoolOne	0	0	13	3	1	0	0	0.176471
chr3	171428855	171428855	1	-	ACTR8.7	11	40	0	0	8.70836e-55	5.12937e-54	staggered	7	GAGAGAAGAGAAGAAAAAGG	GAGAACGGAAAGGAGAAGGGCGG	CGG	chr3	53916079	53916101	-	ENSG00000113812	ACTR8	PoolOne	0	0	40	11	0	0	0	0.215686
chr3	173580680	173580680	1	-	ACTR8.7	1	21	0	0	6.80592e-25	2.30406e-24	staggered	3	GAGAAGTGAAAGGAGAAGGA	GAGAACGGAAAGGAGAAGGGCGG	CGG	chr3	53916079	53916101	-	ENSG00000113812	ACTR8	PoolOne	0	2	19	1	0	0	0	0.0454545
chr3	178533930	178533930	1	-	ACTR8.7	1	41	0	0	1.76078e-56	1.07762e-55	staggered	4	GAGAAGAGAAGGGAGAAGAG	GAGAACGGAAAGGAGAAGGGCGG	CGG	chr3	53916079	53916101	-	ENSG00000113812	ACTR8	PoolOne	0	1	40	1	0	0	0	0.0238095
chr3	180142746	180142746	1	-	ACTR8.7	5	50	0	0	3.74699e-72	2.78699e-71	staggered	5	AGGAGAGGAAAGGGGAAGGG	GAGAACGGAAAGGAGAAGGGCGG	CGG	chr3	53916079	53916101	-	ENSG00000113812	ACTR8	PoolOne	0	3	47	5	0	0	0	0.0909091
chr3	182187199	182187199	1	+	ACTR8.7	4	53	0	0	1.56525e-77	1.24123e-76	staggered	5	GAAGAAGGAAGGGAGAAGGA	GAGAACGGAAAGGAGAAGGGCGG	CGG	chr3	53916079	53916101	-	ENSG00000113812	ACTR8	PoolOne	0	1	52	4	0	0	0	0.0701754
chr3	183258313	183258313	1	-	ACTR8.7	44	21	0	0	6.80592e-25	2.30406e-24	blunt	2	GAGAAAGAAAAGGAGAAGGG	GAGAACGGAAAGGAGAAGGGCGG	CGG	chr3	53916079	53916101	-	ENSG00000113812	ACTR8	PoolOne	0	0	21	44	0	0	0	0.676923
chr3	184423045	184423045	1	+	ACTR8.7	11	14	0	0	2.26678e-15	5.87747e-15	staggered	6	AAAGAAGGAAAGGAGGAGGA	GAGAACGGAAAGGAGAAGGGCGG	CGG	chr3	53916079	53916101	-	ENSG00000113812	ACTR8	PoolOne	0	0	14	11	0	0	0	0.44
chr3	184444950	184444950	1	-	ACTR8.7	14	114	0	0	1.17469e-198	5.83907e-197	staggered	7	TGGAGAAGGAAAGAGAAGGG	GAGAACGGAAAGGAGAAGGGCGG	CGG	chr3	53916079	53916101	-	ENSG00000113812	ACTR8	PoolOne	0	1	113	14	0	0	0	0.109375
chr3	186151264	186151264	1	+	ACTR8.7	6	19	0	0	4.56705e-22	1.42319e-21	staggered	5	GAGAAAGAGAAGGAGAAAGA	GAGAACGGAAAGGAGAAGGGCGG	CGG	chr3	53916079	53916101	-	ENSG00000113812	ACTR8	PoolOne	0	0	19	6	0	0	0	0.24
chr3	187795468	187795468	1	+	ACTR8.7	7	20	0	0	1.80252e-23	5.89654e-23	staggered	6	AAAGAAGGAAAGGAGGAGGA	GAGAACGGAAAGGAGAAGGGCGG	CGG	chr3	53916079	53916101	-	ENSG00000113812	ACTR8	PoolOne	0	0	20	7	0	0	0	0.259259
chr3	191334679	191334679	1	-	ACTR8.7	17	17	0	0	2.54557e-19	7.39012e-19	blunt	5	GGAAAAGGAAAAGAGAAGGT	GAGAACGGAAAGGAGAAGGGCGG	CGG	chr3	53916079	53916101	-	ENSG00000113812	ACTR8	PoolOne	0	1	16	17	0	0	0	0.5
chr3	194064238	194064238	1	-	ACTR8.7	2	71	0	0	3.59916e-111	4.52783e-110	staggered	5	GGGAGAAGAAAGGAGAAGTG	GAGAACGGAAAGGAGAAGGGCGG	CGG	chr3	53916079	53916101	-	ENSG00000113812	ACTR8	PoolOne	0	4	67	2	0	0	0	0.0273973
chr3	195155701	195155701	1	-	ACTR8.7	2	24	0	0	2.85944e-29	1.05571e-28	staggered	5	AGAATGGGAAAGGAGAAGGG	GAGAACGGAAAGGAGAAGGGCGG	CGG	chr3	53916079	53916101	-	ENSG00000113812	ACTR8	PoolOne	0	1	23	2	0	0	0	0.0769231
chr3	195155702	195155702	1	-	ACTR8.7	23	3	0	0	0.002026	0.00287935	blunt	7	GAGAATGGGAAAGGAGAAGG	GAGAACGGAAAGGAGAAGGGCGG	CGG	chr3	53916079	53916101	-	ENSG00000113812	ACTR8	PoolOne	0	0	1	23	2	0	0	0.884615
chr4	3450788	3450788	1	-	ACTR8.7	6	28	0	0	2.47826e-35	1.06107e-34	staggered	4	GAGGAAGGAAGGAAGAAGGG	GAGAACGGAAAGGAGAAGGGCGG	CGG	chr3	53916079	53916101	-	ENSG00000113812	ACTR8	PoolOne	0	0	28	6	0	0	0	0.176471
chr4	4889818	4889818	1	+	ACTR8.7	4	14	0	0	2.26678e-15	5.87747e-15	staggered	7	GGGGAAGGCAAGGGGAACAG	GAGAACGGAAAGGAGAAGGGCGG	CGG	chr3	53916079	53916101	-	ENSG00000113812	ACTR8	PoolOne	0	0	14	4	0	0	0	0.222222
chr4	5101387	5101387	1	+	ACTR8.7	16	6	0	0	3.76622e-06	6.63975e-06	blunt	4	GAGAAAAGAAAGGAGAAAGT	GAGAACGGAAAGGAGAAGGGCGG	CGG	chr3	53916079	53916101	-	ENSG00000113812	ACTR8	PoolOne	0	0	5	16	0	1	0	0.727273
chr4	6414672	6414672	1	+	ACTR8.7	3	55	0	0	3.70821e-81	3.08462e-80	staggered	7	AGAGAAGCAAGGGAGAAGGG	GAGAACGGAAAGGAGAAGGGCGG	CGG	chr3	53916079	53916101	-	ENSG00000113812	ACTR8	PoolOne	0	5	50	3	0	0	0	0.0517241
chr4	7625740	7625740	1	+	ACTR8.7	5	77	0	0	7.78276e-123	1.21078e-121	staggered	7	AGAGAAGGAAAAGAGCAGGG	GAGAACGGAAAGGAGAAGGGCGG	CGG	chr3	53916079	53916101	-	ENSG00000113812	ACTR8	PoolOne	0	1	76	5	0	0	0	0.0609756
chr4	8136266	8136266	1	+	ACTR8.7	5	82	0	0	1.04545e-132	1.90235e-131	staggered	6	AGAGATGGAAAGTAGAAGGG	GAGAACGGAAAGGAGAAGGGCGG	CGG	chr3	53916079	53916101	-	ENSG00000113812	ACTR8	PoolOne	1	20	61	5	0	0	0	0.0574713
chr4	10044882	10044882	1	+	ACTR8.7	6	24	0	0	2.85944e-29	1.05571e-28	staggered	4	GGAAACAGAAAGCAGAAGGG	GAGAACGGAAAGGAGAAGGGCGG	CGG	chr3	53916079	53916101	-	ENSG00000113812	ACTR8	PoolOne	0	3	21	6	0	0	0	0.2
chr4	11120860	11120860	1	-	ACTR8.7	2	43	0	0	6.72264e-60	4.33568e-59	staggered	7	ACAGAAGGAAAGGAAAAGAG	GAGAACGGAAAGGAGAAGGGCGG	CGG	chr3	53916079	53916101	-	ENSG00000113812	ACTR8	PoolOne	0	1	41	2	1	0	0	0.0444444
chr4	12662802	12662802	1	+	ACTR8.7	1	19	0	1	4.18455e-16	1.11918e-15	staggered	4	GAGGAAGGAAGAGAGAAGGG	GAGAACGGAAAGGAGAAGGGCGG	CGG	chr3	53916079	53916101	-	ENSG00000113812	ACTR8	PoolOne	0	0	19	1	0	0	0	0.05
chr4	22488880	22488880	1	+	ACTR8.7	0	68	0	0	2.0418e-105	2.31177e-104	staggered	7	GGAGAAAAAAAGGAGAAGAG	GAGAACGGAAAGGAGAAGGGCGG	CGG	chr3	53916079	53916101	-	ENSG00000113812	ACTR8	PoolOne	0	6	62	0	0	0	0	0
chr4	23977014	23977014	1	+	ACTR8.7	42	10	0	0	1.75836e-10	3.84087e-10	blunt	7	GGAGAAGGAAAAGAGAGAGG	GAGAACGGAAAGGAGAAGGGCGG	CGG	chr3	53916079	53916101	-	ENSG00000113812	ACTR8	PoolOne	0	0	10	42	0	0	0	0.807692
chr4	24955700	24955700	1	+	ACTR8.7	6	16	0	0	5.57353e-18	1.56458e-17	staggered	6	AGAGACAGAAAGTAGAAGGG	GAGAACGGAAAGGAGAAGGGCGG	CGG	chr3	53916079	53916101	-	ENSG00000113812	ACTR8	PoolOne	0	4	12	6	0	0	0	0.272727
chr4	40340335	40340335	1	-	ACTR8.7	1	96	0	0	5.21002e-161	1.45452e-159	staggered	4	GAGAAGGCAAAAGAGAAGAG	GAGAACGGAAAGGAGAAGGGCGG	CGG	chr3	53916079	53916101	-	ENSG00000113812	ACTR8	PoolOne	0	3	93	1	0	0	0	0.0103093
chr4	54254925	54254925	1	+	ACTR8.7	0	21	0	0	6.80592e-25	2.30406e-24	staggered	7	AGAGAGGGAAAAGGGAAGGG	GAGAACGGAAAGGAGAAGGGCGG	CGG	chr3	53916079	53916101	-	ENSG00000113812	ACTR8	PoolOne	0	0	21	0	0	0	0	0
chr4	56426933	56426933	1	-	ACTR8.7	3	25	0	0	9.20117e-31	3.52481e-30	staggered	6	AAAGATGGAAAGGAGAATAG	GAGAACGGAAAGGAGAAGGGCGG	CGG	chr3	53916079	53916101	-	ENSG00000113812	ACTR8	PoolOne	0	1	24	3	0	0	0	0.107143
chr4	59340748	59340748	1	+	ACTR8.7	2	35	1	1	1.05554e-35	4.70718e-35	staggered	4	AGGAACGTAAGGGAGAAGGG	GAGAACGGAAAGGAGAAGGGCGG	CGG	chr3	53916079	53916101	-	ENSG00000113812	ACTR8	PoolOne	0	3	32	2	0	0	0	0.0540541
chr4	66169620	66169620	1	-	ACTR8.7	7	68	0	0	2.0418e-105	2.31177e-104	staggered	7	GGAGAAGAAAGGAAGAAGGG	GAGAACGGAAAGGAGAAGGGCGG	CGG	chr3	53916079	53916101	-	ENSG00000113812	ACTR8	PoolOne	0	9	59	7	0	0	0	0.0933333
chr4	71277531	71277531	1	-	ACTR8.7	0	18	0	0	1.10474e-20	3.32075e-20	staggered	5	AAGAAAGAAAAAGAGAAGGA	GAGAACGGAAAGGAGAAGGGCGG	CGG	chr3	53916079	53916101	-	ENSG00000113812	ACTR8	PoolOne	0	0	18	0	0	0	0	0
chr4	108102560	108102560	1	+	ACTR8.7	4	21	0	0	6.80592e-25	2.30406e-24	staggered	6	GAAGAAGGGAAGGAGATAGG	GAGAACGGAAAGGAGAAGGGCGG	CGG	chr3	53916079	53916101	-	ENSG00000113812	ACTR8	PoolOne	0	0	21	4	0	0	0	0.16
chr4	108533429	108533429	1	-	ACTR8.7	5	36	0	0	4.09498e-48	2.16768e-47	staggered	4	GAGAGGGAAAAGGAAAAGGG	GAGAACGGAAAGGAGAAGGGCGG	CGG	chr3	53916079	53916101	-	ENSG00000113812	ACTR8	PoolOne	0	8	28	5	0	0	0	0.121951
chr4	109635704	109635704	1	-	ACTR8.7	9	123	0	0	6.03203e-218	4.39045e-216	staggered	7	CGAGAAGGAAGGGAGAAGGA	GAGAACGGAAAGGAGAAGGGCGG	CGG	chr3	53916079	53916101	-	ENSG00000113812	ACTR8	PoolOne	0	0	122	9	0	0	1	0.0681818
chr4	118830939	118830939	1	+	ACTR8.7	22	57	0	0	8.1949e-85	7.1069e-84	staggered	3	GAGAATGGAAAGGAGAAAGC	GAGAACGGAAAGGAGAAGGGCGG	CGG	chr3	53916079	53916101	-	ENSG00000113812	ACTR8	PoolOne	0	0	57	22	0	0	0	0.278481
chr4	125311799	125311799	1	+	ACTR8.7	0	18	0	0	1.10474e-20	3.32075e-20	staggered	6	AGGAGAAGAAAGGAGAAGAG	GAGAACGGAAAGGAGAAGGGCGG	CGG	chr3	53916079	53916101	-	ENSG00000113812	ACTR8	PoolOne	0	0	18	0	0	0	0	0
chr4	128591343	128591343	1	-	ACTR8.7	2	79	0	0	9.08493e-127	1.49315e-125	staggered	5	GGAAAAGGAAGGGAGAAGAG	GAGAACGGAAAGGAGAAGGGCGG	CGG	chr3	53916079	53916101	-	ENSG00000113812	ACTR8	PoolOne	0	2	75	2	2	0	0	0.0246914
chr4	140471195	140471195	1	-	ACTR8.7	0	19	0	0	4.56705e-22	1.42319e-21	staggered	4	GAGAAACGAAAGGAAAAGGA	GAGAACGGAAAGGAGAAGGGCGG	CGG	chr3	53916079	53916101	-	ENSG00000113812	ACTR8	PoolOne	0	6	13	0	0	0	0	0
chr4	142195733	142195733	1	+	ACTR8.7	2	25	0	0	9.20117e-31	3.52481e-30	staggered	6	TAAGAAGGGAAGGAAAAGGG	GAGAACGGAAAGGAGAAGGGCGG	CGG	chr3	53916079	53916101	-	ENSG00000113812	ACTR8	PoolOne	0	4	21	2	0	0	0	0.0740741
chr4	148289780	148289780	1	-	ACTR8.7	5	45	0	0	2.3508e-63	1.6077e-62	staggered	6	CAAGAAGGAAAAGAAAAGGG	GAGAACGGAAAGGAGAAGGGCGG	CGG	chr3	53916079	53916101	-	ENSG00000113812	ACTR8	PoolOne	0	5	40	5	0	0	0	0.1
chr4	151178907	151178907	1	-	ACTR8.7	1	57	0	2	2.09469e-57	1.31353e-56	staggered	4	AGGAAGGGAAAAGAGAAGGG	GAGAACGGAAAGGAGAAGGGCGG	CGG	chr3	53916079	53916101	-	ENSG00000113812	ACTR8	PoolOne	0	0	57	1	0	0	0	0.0172414
chr4	152723382	152723382	1	+	ACTR8.7	3	29	0	0	6.9476e-37	3.11877e-36	staggered	7	AGAGACAGAAAGTAGAAAGG	GAGAACGGAAAGGAGAAGGGCGG	CGG	chr3	53916079	53916101	-	ENSG00000113812	ACTR8	PoolOne	0	0	27	3	2	0	0	0.09375
chr4	154427428	154427428	1	-	ACTR8.7	0	79	0	0	9.08493e-127	1.49315e-125	staggered	6	ACATACGGAAAAGAGAAGTG	GAGAACGGAAAGGAGAAGGGCGG	CGG	chr3	53916079	53916101	-	ENSG00000113812	ACTR8	PoolOne	0	0	79	0	0	0	0	0
chr4	155500163	155500163	1	-	ACTR8.7	7	19	0	0	4.56705e-22	1.42319e-21	staggered	6	AAAGAAGGAAAGGAAAAGGA	GAGAACGGAAAGGAGAAGGGCGG	CGG	chr3	53916079	53916101	-	ENSG00000113812	ACTR8	PoolOne	0	0	19	7	0	0	0	0.269231
chr4	155716267	155716267	1	-	ACTR8.7	25	68	0	1	1.02274e-84	8.79467e-84	staggered	4	GAGAAAGGAAAAAAGAAAGG	GAGAACGGAAAGGAGAAGGGCGG	CGG	chr3	53916079	53916101	-	ENSG00000113812	ACTR8	PoolOne	0	0	68	25	0	0	0	0.268817
chr4	164139520	164139520	1	+	ACTR8.7	9	58	0	0	1.18776e-86	1.03891e-85	staggered	6	AAAGAAGGAAAGGAGAAAGA	GAGAACGGAAAGGAGAAGGGCGG	CGG	chr3	53916079	53916101	-	ENSG00000113812	ACTR8	PoolOne	0	0	58	9	0	0	0	0.134328
chr4	166438614	166438614	1	-	ACTR8.7	0	25	0	1	5.34549e-23	1.74027e-22	staggered	5	AGGAGAGGAAAGAAGAAGGG	GAGAACGGAAAGGAGAAGGGCGG	CGG	chr3	53916079	53916101	-	ENSG00000113812	ACTR8	PoolOne	0	6	18	0	1	0	0	0
chr4	168317402	168317402	1	+	ACTR8.7	12	119	0	1	2.7504e-173	9.66434e-172	staggered	5	GAAGAAGAAAAGAAGAAGGG	GAGAACGGAAAGGAGAAGGGCGG	CGG	chr3	53916079	53916101	-	ENSG00000113812	ACTR8	PoolOne	0	7	112	12	0	0	0	0.0916031
chr4	169256280	169256280	1	+	ACTR8.7	6	58	0	0	1.18776e-86	1.03891e-85	staggered	4	GAGAGAGAAAGGGAGAAGGG	GAGAACGGAAAGGAGAAGGGCGG	CGG	chr3	53916079	53916101	-	ENSG00000113812	ACTR8	PoolOne	0	3	55	6	0	0	0	0.09375
chr4	170982357	170982357	1	-	ACTR8.7	4	22	0	0	2.46301e-26	8.5659e-26	staggered	6	GGAGACGGAAAGTAGAACAG	GAGAACGGAAAGGAGAAGGGCGG	CGG	chr3	53916079	53916101	-	ENSG00000113812	ACTR8	PoolOne	0	2	20	4	0	0	0	0.153846
chr4	173475918	173475918	1	+	ACTR8.7	2	23	0	0	8.55791e-28	3.07602e-27	staggered	7	AGAGACAGAAAGTAGAAGAG	GAGAACGGAAAGGAGAAGGGCGG	CGG	chr3	53916079	53916101	-	ENSG00000113812	ACTR8	PoolOne	0	5	16	2	0	2	0	0.08
chr4	180784646	180784646	1	+	ACTR8.7	35	35	0	0	1.79001e-46	9.23553e-46	blunt	7	GGAGAAAGAAAGGAGACAGG	GAGAACGGAAAGGAGAAGGGCGG	CGG	chr3	53916079	53916101	-	ENSG00000113812	ACTR8	PoolOne	0	0	30	35	5	0	0	0.5
chr4	184316243	184316243	1	-	ACTR8.7	6	40	0	0	8.70836e-55	5.12937e-54	staggered	4	GAGAAGGAGAAGGAGAAGGA	GAGAACGGAAAGGAGAAGGGCGG	CGG	chr3	53916079	53916101	-	ENSG00000113812	ACTR8	PoolOne	0	0	40	6	0	0	0	0.130435
chr5	1304306	1304306	1	-	ACTR8.7	4	51	0	0	6.1477e-74	4.64037e-73	staggered	6	GGAGAAGGGAGGGAGAAGGG	GAGAACGGAAAGGAGAAGGGCGG	CGG	chr3	53916079	53916101	-	ENSG00000113812	ACTR8	PoolOne	0	1	50	4	0	0	0	0.0727273
chr5	1973112	1973112	1	-	ACTR8.7	22	142	0	1	1.35845e-216	9.54665e-215	staggered	5	GAAGAAGGAAGGGAGAAGGA	GAGAACGGAAAGGAGAAGGGCGG	CGG	chr3	53916079	53916101	-	ENSG00000113812	ACTR8	PoolOne	0	2	140	22	0	0	0	0.134146
chr5	3751748	3751748	1	+	ACTR8.7	3	34	0	0	7.61887e-45	3.85292e-44	staggered	4	AAGGAAGGAAAGAAGAAGGG	GAGAACGGAAAGGAGAAGGGCGG	CGG	chr3	53916079	53916101	-	ENSG00000113812	ACTR8	PoolOne	0	5	29	3	0	0	0	0.0810811
chr5	6258224	6258224	1	-	ACTR8.7	2	31	0	0	4.96982e-40	2.34456e-39	staggered	7	GGAGAGGAGAAGGAGAAGGA	GAGAACGGAAAGGAGAAGGGCGG	CGG	chr3	53916079	53916101	-	ENSG00000113812	ACTR8	PoolOne	0	1	30	2	0	0	0	0.0606061
chr5	6424781	6424781	1	-	ACTR8.7	5	63	0	0	5.9607e-96	6.04373e-95	staggered	6	GAGAAGGAAGGGAGGAAGGG	GAGAACGGAAAGGAGAAGGGCGG	CGG	chr3	53916079	53916101	-	ENSG00000113812	ACTR8	PoolOne	0	3	60	5	0	0	0	0.0735294
chr5	6858935	6858935	1	-	ACTR8.7	3	23	0	0	8.55791e-28	3.07602e-27	staggered	7	GGAGAGAAGAAGGAGAAGGG	GAGAACGGAAAGGAGAAGGGCGG	CGG	chr3	53916079	53916101	-	ENSG00000113812	ACTR8	PoolOne	0	1	22	3	0	0	0	0.115385
chr5	9618857	9618857	1	-	ACTR8.7	22	114	1	0	1.17469e-198	5.83907e-197	staggered	7	GGAGAAGAAAAGAAGAAAGG	GAGAACGGAAAGGAGAAGGGCGG	CGG	chr3	53916079	53916101	-	ENSG00000113812	ACTR8	PoolOne	0	2	112	22	0	0	0	0.161765
chr5	11657438	11657438	1	-	ACTR8.7	3	14	0	0	2.26678e-15	5.87747e-15	staggered	7	GGAGAGAGAAAGAAGAAGGA	GAGAACGGAAAGGAGAAGGGCGG	CGG	chr3	53916079	53916101	-	ENSG00000113812	ACTR8	PoolOne	0	1	13	3	0	0	0	0.176471
chr5	13664894	13664894	1	+	ACTR8.7	6	11	1	0	1.17063e-11	2.67159e-11	staggered	7	GGAGAGAGGAAGGAGAATGG	GAGAACGGAAAGGAGAAGGGCGG	CGG	chr3	53916079	53916101	-	ENSG00000113812	ACTR8	PoolOne	0	0	11	6	0	0	0	0.352941
chr5	15721536	15721536	1	-	ACTR8.7	2	18	0	0	1.10474e-20	3.32075e-20	staggered	4	GAGAGGAGAAAGGGGAAGGG	GAGAACGGAAAGGAGAAGGGCGG	CGG	chr3	53916079	53916101	-	ENSG00000113812	ACTR8	PoolOne	0	0	18	2	0	0	0	0.1
chr5	17676913	17676913	1	-	ACTR8.7	11	36	0	0	4.09498e-48	2.16768e-47	staggered	6	AGAGACAGAAAGTAGAAGGG	GAGAACGGAAAGGAGAAGGGCGG	CGG	chr3	53916079	53916101	-	ENSG00000113812	ACTR8	PoolOne	0	8	28	11	0	0	0	0.234043
chr5	21907340	21907340	1	+	ACTR8.7	27	49	1	0	2.2407e-70	1.64265e-69	staggered	3	GGGAAAGGAAAGGAGAATGG	GAGAACGGAAAGGAGAAGGGCGG	CGG	chr3	53916079	53916101	-	ENSG00000113812	ACTR8	PoolOne	0	0	49	27	0	0	0	0.355263
chr5	35086965	35086965	1	-	ACTR8.7	12	70	0	0	3.02103e-109	3.70895e-108	staggered	5	GGGGAAGGAAAGGAGAAGAT	GAGAACGGAAAGGAGAAGGGCGG	CGG	chr3	53916079	53916101	-	ENSG00000113812	ACTR8	PoolOne	0	0	61	12	8	1	0	0.146341
chr5	36449225	36449225	1	+	ACTR8.7	3	78	0	0	8.46106e-125	1.32643e-123	staggered	5	GGAAAAGGAGAGGAGAAGAG	GAGAACGGAAAGGAGAAGGGCGG	CGG	chr3	53916079	53916101	-	ENSG00000113812	ACTR8	PoolOne	0	1	75	3	2	0	0	0.037037
chr5	54636204	54636204	1	-	ACTR8.7	0	17	0	0	2.54557e-19	7.39012e-19	staggered	4	GGGAAAGGGAAGGAGAAGAG	GAGAACGGAAAGGAGAAGGGCGG	CGG	chr3	53916079	53916101	-	ENSG00000113812	ACTR8	PoolOne	0	1	16	0	0	0	0	0
chr5	63921567	63921567	1	+	ACTR8.7	1	29	0	0	6.9476e-37	3.11877e-36	staggered	4	GAGAACGGTCTGGAGAAGAG	GAGAACGGAAAGGAGAAGGGCGG	CGG	chr3	53916079	53916101	-	ENSG00000113812	ACTR8	PoolOne	0	0	29	1	0	0	0	0.0333333
chr5	65819275	65819275	1	+	ACTR8.7	7	51	0	0	6.1477e-74	4.64037e-73	staggered	6	GGAGGAGGAAAGGAGATGGG	GAGAACGGAAAGGAGAAGGGCGG	CGG	chr3	53916079	53916101	-	ENSG00000113812	ACTR8	PoolOne	0	1	50	7	0	0	0	0.12069
chr5	73717288	73717288	1	-	ACTR8.7	20	27	0	0	8.55547e-34	3.58767e-33	staggered	6	AGGAACGGAGAGGAGGAAGA	GAGAACGGAAAGGAGAAGGGCGG	CGG	chr3	53916079	53916101	-	ENSG00000113812	ACTR8	PoolOne	0	0	25	20	1	1	0	0.425532
chr5	74558301	74558301	1	+	ACTR8.7	0	24	0	0	2.85944e-29	1.05571e-28	staggered	5	GAAGAAGGAAAGGAGGAGAG	GAGAACGGAAAGGAGAAGGGCGG	CGG	chr3	53916079	53916101	-	ENSG00000113812	ACTR8	PoolOne	0	0	23	0	1	0	0	0
chr5	77124905	77124905	1	+	ACTR8.7	13	18	0	0	1.10474e-20	3.32075e-20	staggered	6	AAAGAAGGAAAGGAAAAAGG	GAGAACGGAAAGGAGAAGGGCGG	CGG	chr3	53916079	53916101	-	ENSG00000113812	ACTR8	PoolOne	0	0	18	13	0	0	0	0.419355
chr5	87225188	87225188	1	+	ACTR8.7	4	13	0	0	4.1835e-14	1.03849e-13	staggered	7	GGAGAAAGAAAGGAAAATGG	GAGAACGGAAAGGAGAAGGGCGG	CGG	chr3	53916079	53916101	-	ENSG00000113812	ACTR8	PoolOne	0	0	13	4	0	0	0	0.235294
chr5	92475813	92475813	1	+	ACTR8.7	1	18	0	0	1.10474e-20	3.32075e-20	staggered	6	AGAAAAGGAGAGGAGAAGAG	GAGAACGGAAAGGAGAAGGGCGG	CGG	chr3	53916079	53916101	-	ENSG00000113812	ACTR8	PoolOne	1	0	17	1	0	0	0	0.0526316
chr5	93873423	93873423	1	+	ACTR8.7	6	30	0	0	1.88694e-38	8.72016e-38	staggered	3	GGGAAAGGAAAGGGGAAGGG	GAGAACGGAAAGGAGAAGGGCGG	CGG	chr3	53916079	53916101	-	ENSG00000113812	ACTR8	PoolOne	0	0	30	6	0	0	0	0.166667
chr5	96323957	96323957	1	-	ACTR8.7	52	70	0	0	3.02103e-109	3.70895e-108	staggered	7	GGAGAAGGAAAGAAGAAAGA	GAGAACGGAAAGGAGAAGGGCGG	CGG	chr3	53916079	53916101	-	ENSG00000113812	ACTR8	PoolOne	0	0	69	52	0	0	1	0.42623
chr5	101532911	101532911	1	-	ACTR8.7	19	31	0	0	4.96982e-40	2.34456e-39	staggered	4	GAGAACAAAAAGAAGAAAGG	GAGAACGGAAAGGAGAAGGGCGG	CGG	chr3	53916079	53916101	-	ENSG00000113812	ACTR8	PoolOne	0	0	31	19	0	0	0	0.38
chr5	108013481	108013481	1	-	ACTR8.7	21	17	0	2	5.70886e-11	1.30142e-10	blunt	3	GAGAACAGAGAGGAGAAGGA	GAGAACGGAAAGGAGAAGGGCGG	CGG	chr3	53916079	53916101	-	ENSG00000113812	ACTR8	PoolOne	0	0	16	21	1	0	0	0.552632
chr5	115420155	115420155	1	+	ACTR8.7	0	20	0	0	1.80252e-23	5.89654e-23	staggered	4	AAGAAAGAAAAAGAGAAGGG	GAGAACGGAAAGGAGAAGGGCGG	CGG	chr3	53916079	53916101	-	ENSG00000113812	ACTR8	PoolOne	0	1	19	0	0	0	0	0
chr5	124833061	124833061	1	-	ACTR8.7	8	72	0	1	3.38779e-91	3.28777e-90	staggered	5	AAGAAAAGAAAAGAGAAGGA	GAGAACGGAAAGGAGAAGGGCGG	CGG	chr3	53916079	53916101	-	ENSG00000113812	ACTR8	PoolOne	0	0	71	8	0	0	1	0.1
chr5	131063226	131063226	1	+	ACTR8.7	8	41	0	0	1.76078e-56	1.07762e-55	staggered	6	AGAGACAGAAAGTAGAAGGG	GAGAACGGAAAGGAGAAGGGCGG	CGG	chr3	53916079	53916101	-	ENSG00000113812	ACTR8	PoolOne	0	10	31	8	0	0	0	0.163265
chr5	132029888	132029888	1	+	ACTR8.7	11	65	0	0	1.0195e-99	1.04409e-98	staggered	5	AAGAAGAGAAAGAAGAAGGA	GAGAACGGAAAGGAGAAGGGCGG	CGG	chr3	53916079	53916101	-	ENSG00000113812	ACTR8	PoolOne	0	1	64	11	0	0	0	0.144737
chr5	132451389	132451389	1	+	ACTR8.7	1	149	0	0	3.50152e-275	5.94675e-273	staggered	7	GTGAAGGAAAAGAGAAGGGG	GAGAACGGAAAGGAGAAGGGCGG	CGG	chr3	53916079	53916101	-	ENSG00000113812	ACTR8	PoolOne	6	124	19	1	0	0	0	0.00666667
chr5	136026560	136026560	1	-	ACTR8.7	2	19	0	0	4.56705e-22	1.42319e-21	staggered	7	GGAGAAGAAAAGGAGAAGAT	GAGAACGGAAAGGAGAAGGGCGG	CGG	chr3	53916079	53916101	-	ENSG00000113812	ACTR8	PoolOne	0	1	18	2	0	0	0	0.0952381
chr5	141889295	141889295	1	-	ACTR8.7	14	60	0	0	2.37513e-90	2.21028e-89	staggered	6	GGAGAGGGAAGGGAGAAAGG	GAGAACGGAAAGGAGAAGGGCGG	CGG	chr3	53916079	53916101	-	ENSG00000113812	ACTR8	PoolOne	0	1	57	14	2	0	0	0.189189
chr5	142037960	142037960	1	+	ACTR8.7	7	54	0	0	2.43061e-79	1.9657e-78	staggered	6	AGAGACAGAAAGTAGAAGGG	GAGAACGGAAAGGAGAAGGGCGG	CGG	chr3	53916079	53916101	-	ENSG00000113812	ACTR8	PoolOne	1	10	43	7	0	0	0	0.114754
chr5	142247789	142247789	1	-	ACTR8.7	36	17	0	0	2.54557e-19	7.39012e-19	blunt	4	AGGAAAGGAAAGGAGAAGGT	GAGAACGGAAAGGAGAAGGGCGG	CGG	chr3	53916079	53916101	-	ENSG00000113812	ACTR8	PoolOne	0	1	16	36	0	0	0	0.679245
chr5	150241765	150241765	1	-	ACTR8.7	0	44	0	0	1.2707e-61	8.43549e-61	staggered	5	GGAAGAGGAAAGGAGAAGAG	GAGAACGGAAAGGAGAAGGGCGG	CGG	chr3	53916079	53916101	-	ENSG00000113812	ACTR8	PoolOne	0	0	44	0	0	0	0	0
chr5	172570777	172570777	1	+	ACTR8.7	3	21	0	0	6.80592e-25	2.30406e-24	staggered	4	AAGAATGGAAGGAAGAAGGG	GAGAACGGAAAGGAGAAGGGCGG	CGG	chr3	53916079	53916101	-	ENSG00000113812	ACTR8	PoolOne	0	1	20	3	0	0	0	0.125
chr5	174312716	174312716	1	-	ACTR8.7	41	73	0	1	7.85579e-93	7.77189e-92	staggered	4	GAGAATGGAAAAGAGAAAGA	GAGAACGGAAAGGAGAAGGGCGG	CGG	chr3	53916079	53916101	-	ENSG00000113812	ACTR8	PoolOne	0	0	71	41	1	0	1	0.359649
chr5	175588730	175588730	1	+	ACTR8.7	1	19	0	0	4.56705e-22	1.42319e-21	staggered	5	GAAGAAGGAAGGAAGAAGGG	GAGAACGGAAAGGAGAAGGGCGG	CGG	chr3	53916079	53916101	-	ENSG00000113812	ACTR8	PoolOne	0	1	18	1	0	0	0	0.05
chr5	176491591	176491591	1	+	ACTR8.7	10	22	0	0	2.46301e-26	8.5659e-26	staggered	3	GAAAACAGAAAGGAGAAGGA	GAGAACGGAAAGGAGAAGGGCGG	CGG	chr3	53916079	53916101	-	ENSG00000113812	ACTR8	PoolOne	0	0	19	10	3	0	0	0.3125
chr5	178841382	178841382	1	-	ACTR8.7	8	37	0	0	9.12809e-50	5.00082e-49	staggered	5	GAGAAGGAGAGGAAGAAGGG	GAGAACGGAAAGGAGAAGGGCGG	CGG	chr3	53916079	53916101	-	ENSG00000113812	ACTR8	PoolOne	0	1	35	8	0	1	0	0.177778
chr6	3385058	3385058	1	+	ACTR8.7	20	14	0	0	2.26678e-15	5.87747e-15	blunt	6	AGAGACAGAAAGGAGAACGG	GAGAACGGAAAGGAGAAGGGCGG	CGG	chr3	53916079	53916101	-	ENSG00000113812	ACTR8	PoolOne	0	3	11	20	0	0	0	0.588235
chr6	3642625	3642625	1	+	ACTR8.7	9	127	1	0	1.30663e-226	1.10954e-224	staggered	6	AGAGATGGAAAGTAGAAGGG	GAGAACGGAAAGGAGAAGGGCGG	CGG	chr3	53916079	53916101	-	ENSG00000113812	ACTR8	PoolOne	0	7	120	9	0	0	0	0.0661765
chr6	5439843	5439843	1	-	ACTR8.7	1	16	0	0	5.57353e-18	1.56458e-17	staggered	4	AAGAAAGGAACGGAGAAGGA	GAGAACGGAAAGGAGAAGGGCGG	CGG	chr3	53916079	53916101	-	ENSG00000113812	ACTR8	PoolOne	0	0	16	1	0	0	0	0.0588235
chr6	9080656	9080656	1	+	ACTR8.7	8	16	0	0	5.57353e-18	1.56458e-17	staggered	4	GAGAAGAGAAAGGGGAAAGG	GAGAACGGAAAGGAGAAGGGCGG	CGG	chr3	53916079	53916101	-	ENSG00000113812	ACTR8	PoolOne	0	0	16	8	0	0	0	0.333333
chr6	12660760	12660760	1	+	ACTR8.7	2	24	0	0	2.85944e-29	1.05571e-28	staggered	7	TAGATGCCACAGGAGAGGGG	GAGAACGGAAAGGAGAAGGGCGG	CGG	chr3	53916079	53916101	-	ENSG00000113812	ACTR8	PoolOne	0	1	22	2	1	0	0	0.0769231
chr6	14720743	14720743	1	+	ACTR8.7	2	78	0	0	8.46106e-125	1.32643e-123	staggered	4	GAGAAAGAAAAAGAAAAGGG	GAGAACGGAAAGGAGAAGGGCGG	CGG	chr3	53916079	53916101	-	ENSG00000113812	ACTR8	PoolOne	1	13	64	2	0	0	0	0.025
chr6	20756288	20756288	1	-	ACTR8.7	0	21	0	0	6.80592e-25	2.30406e-24	staggered	4	GAGAAAGGGAAGGAGAAGAA	GAGAACGGAAAGGAGAAGGGCGG	CGG	chr3	53916079	53916101	-	ENSG00000113812	ACTR8	PoolOne	0	0	21	0	0	0	0	0
chr6	22742790	22742790	1	-	ACTR8.7	33	91	0	0	8.53036e-151	1.97555e-149	staggered	5	CAAGAAGGAAAGGAGAAGGA	GAGAACGGAAAGGAGAAGGGCGG	CGG	chr3	53916079	53916101	-	ENSG00000113812	ACTR8	PoolOne	0	0	91	33	0	0	0	0.266129
chr6	24828783	24828783	1	+	ACTR8.7	7	68	0	0	2.0418e-105	2.31177e-104	staggered	4	GAGAGAGGAAAAGAGAAGGA	GAGAACGGAAAGGAGAAGGGCGG	CGG	chr3	53916079	53916101	-	ENSG00000113812	ACTR8	PoolOne	0	0	68	7	0	0	0	0.0933333
chr6	27500289	27500289	1	+	ACTR8.7	3	79	0	0	9.08493e-127	1.49315e-125	staggered	5	AAGAAAAGAAAAGAGAAGGA	GAGAACGGAAAGGAGAAGGGCGG	CGG	chr3	53916079	53916101	-	ENSG00000113812	ACTR8	PoolOne	0	0	79	3	0	0	0	0.0365854
chr6	30103813	30103813	1	+	ACTR8.7	4	96	0	0	5.21002e-161	1.45452e-159	staggered	6	GGAGAAGGAAAGGAGAAAAG	GAGAACGGAAAGGAGAAGGGCGG	CGG	chr3	53916079	53916101	-	ENSG00000113812	ACTR8	PoolOne	0	0	95	4	1	0	0	0.04
chr6	36142394	36142394	1	-	ACTR8.7	63	65	0	0	1.0195e-99	1.04409e-98	staggered	3	GAGAATGGAGAGGAGAATGG	GAGAACGGAAAGGAGAAGGGCGG	CGG	chr3	53916079	53916101	-	ENSG00000113812	ACTR8	PoolOne	0	2	63	63	0	0	0	0.492188
chr6	36733609	36733609	1	+	ACTR8.7	3	15	0	0	1.15641e-16	3.1051e-16	staggered	7	GAGAGAACGAAGGAGAAAGA	GAGAACGGAAAGGAGAAGGGCGG	CGG	chr3	53916079	53916101	-	ENSG00000113812	ACTR8	PoolOne	0	0	13	3	2	0	0	0.166667
chr6	40284692	40284692	1	-	ACTR8.7	67	112	1	1	1.81649e-160	4.936e-159	staggered	4	CAGAGCAGAAAGGAGAAGGA	GAGAACGGAAAGGAGAAGGGCGG	CGG	chr3	53916079	53916101	-	ENSG00000113812	ACTR8	PoolOne	0	0	111	67	1	0	0	0.374302
chr6	40876627	40876627	1	-	ACTR8.7	16	142	0	0	1.44498e-259	1.96325e-257	staggered	4	AAGAAAGGAAAAAAGAAGGG	GAGAACGGAAAGGAGAAGGGCGG	CGG	chr3	53916079	53916101	-	ENSG00000113812	ACTR8	PoolOne	0	5	136	16	0	0	1	0.101266
chr6	42387463	42387463	1	-	ACTR8.7	1	25	0	1	5.34549e-23	1.74027e-22	staggered	4	AAGAACGTAAAGGAAATGGG	GAGAACGGAAAGGAGAAGGGCGG	CGG	chr3	53916079	53916101	-	ENSG00000113812	ACTR8	PoolOne	1	2	22	1	0	0	0	0.0384615
chr6	43755811	43755811	1	+	ACTR8.7	28	17	0	0	2.54557e-19	7.39012e-19	blunt	5	AAGATGGCAAAGGAGAACGG	GAGAACGGAAAGGAGAAGGGCGG	CGG	chr3	53916079	53916101	-	ENSG00000113812	ACTR8	PoolOne	2	2	13	28	0	0	0	0.622222
chr6	44127298	44127298	1	+	ACTR8.7	76	21	0	0	6.80592e-25	2.30406e-24	blunt	7	GAGAAAGGAAGAGGAGAAGG	GAGAACGGAAAGGAGAAGGGCGG	CGG	chr3	53916079	53916101	-	ENSG00000113812	ACTR8	PoolOne	0	0	3	76	18	0	0	0.783505
chr6	44127299	44127299	1	+	ACTR8.7	18	79	0	0	9.08493e-127	1.49315e-125	staggered	7	AGAAAGGAAGAGGAGAAGGA	GAGAACGGAAAGGAGAAGGGCGG	CGG	chr3	53916079	53916101	-	ENSG00000113812	ACTR8	PoolOne	0	3	76	18	0	0	0	0.185567
chr6	49573627	49573627	1	+	ACTR8.7	6	42	0	0	3.47935e-58	2.18855e-57	staggered	7	AGAGAGGGAAAGAAGAAGGA	GAGAACGGAAAGGAGAAGGGCGG	CGG	chr3	53916079	53916101	-	ENSG00000113812	ACTR8	PoolOne	0	2	40	6	0	0	0	0.125
chr6	51410617	51410617	1	+	ACTR8.7	8	112	0	1	1.81649e-160	4.936e-159	staggered	5	AGGAGAGGAAAGGTGAAGGG	GAGAACGGAAAGGAGAAGGGCGG	CGG	chr3	53916079	53916101	-	ENSG00000113812	ACTR8	PoolOne	0	4	107	8	1	0	0	0.0666667
chr6	52518604	52518604	1	+	ACTR8.7	5	91	0	0	8.53036e-151	1.97555e-149	staggered	4	GAGAGAGGAAGGGAGAAGGA	GAGAACGGAAAGGAGAAGGGCGG	CGG	chr3	53916079	53916101	-	ENSG00000113812	ACTR8	PoolOne	0	5	86	5	0	0	0	0.0520833
chr6	72348432	72348432	1	-	ACTR8.7	6	40	0	0	8.70836e-55	5.12937e-54	staggered	7	AGAGAAAGAAAGGAAAAGGG	GAGAACGGAAAGGAGAAGGGCGG	CGG	chr3	53916079	53916101	-	ENSG00000113812	ACTR8	PoolOne	0	1	39	6	0	0	0	0.130435
chr6	74927416	74927416	1	+	ACTR8.7	1	53	1	0	1.56525e-77	1.24123e-76	staggered	5	AAAGAAGGAAGGGAGAAGGG	GAGAACGGAAAGGAGAAGGGCGG	CGG	chr3	53916079	53916101	-	ENSG00000113812	ACTR8	PoolOne	0	1	52	1	0	0	0	0.0185185
chr6	75811803	75811803	1	+	ACTR8.7	11	52	0	0	9.89987e-76	7.70074e-75	staggered	5	GGGGAAGGAAAAGAGAAAGG	GAGAACGGAAAGGAGAAGGGCGG	CGG	chr3	53916079	53916101	-	ENSG00000113812	ACTR8	PoolOne	0	0	51	11	1	0	0	0.174603
chr6	79089985	79089985	1	-	ACTR8.7	2	26	0	0	2.85527e-32	1.14099e-31	staggered	6	GAAGAAAGGAAGGAGAAAGG	GAGAACGGAAAGGAGAAGGGCGG	CGG	chr3	53916079	53916101	-	ENSG00000113812	ACTR8	PoolOne	0	0	26	2	0	0	0	0.0714286
chr6	82712445	82712445	1	+	ACTR8.7	1	20	0	0	1.80252e-23	5.89654e-23	staggered	7	GAAGAAGAGAAAGAGAAGGA	GAGAACGGAAAGGAGAAGGGCGG	CGG	chr3	53916079	53916101	-	ENSG00000113812	ACTR8	PoolOne	0	2	17	1	0	1	0	0.047619
chr6	83537144	83537144	1	-	ACTR8.7	3	38	0	0	1.98393e-51	1.12001e-50	staggered	5	AAGAAAGAAAAAGAGAAGGA	GAGAACGGAAAGGAGAAGGGCGG	CGG	chr3	53916079	53916101	-	ENSG00000113812	ACTR8	PoolOne	0	0	38	3	0	0	0	0.0731707
chr6	84906354	84906354	1	+	ACTR8.7	5	106	0	0	9.18647e-182	3.7444e-180	staggered	6	GAGATGGCCAAGGAGAAAAG	GAGAACGGAAAGGAGAAGGGCGG	CGG	chr3	53916079	53916101	-	ENSG00000113812	ACTR8	PoolOne	0	2	104	5	0	0	0	0.045045
chr6	90251977	90251977	1	+	ACTR8.7	40	16	0	0	5.57353e-18	1.56458e-17	blunt	3	AAGAAAGGAAAGGAGAAGGA	GAGAACGGAAAGGAGAAGGGCGG	CGG	chr3	53916079	53916101	-	ENSG00000113812	ACTR8	PoolOne	0	1	15	40	0	0	0	0.714286
chr6	100278126	100278126	1	+	ACTR8.7	1	19	0	0	4.56705e-22	1.42319e-21	staggered	7	GGGAGATGAAAGCAGAACAG	GAGAACGGAAAGGAGAAGGGCGG	CGG	chr3	53916079	53916101	-	ENSG00000113812	ACTR8	PoolOne	0	0	19	1	0	0	0	0.05
chr6	102917937	102917937	1	-	ACTR8.7	3	21	0	0	6.80592e-25	2.30406e-24	staggered	7	AGGAGGGAAAGGAAGAAGGG	GAGAACGGAAAGGAGAAGGGCGG	CGG	chr3	53916079	53916101	-	ENSG00000113812	ACTR8	PoolOne	0	1	20	3	0	0	0	0.125
chr6	106788633	106788633	1	-	ACTR8.7	4	80	0	0	9.63588e-129	1.70765e-127	staggered	4	GAGAAAAGAAAGAAGAAGAG	GAGAACGGAAAGGAGAAGGGCGG	CGG	chr3	53916079	53916101	-	ENSG00000113812	ACTR8	PoolOne	0	0	70	4	10	0	0	0.047619
chr6	108394054	108394054	1	-	ACTR8.7	8	28	0	0	2.47826e-35	1.06107e-34	staggered	4	AGGAAAGGAAAGGAGGAGGG	GAGAACGGAAAGGAGAAGGGCGG	CGG	chr3	53916079	53916101	-	ENSG00000113812	ACTR8	PoolOne	0	0	28	8	0	0	0	0.222222
chr6	110376312	110376312	1	+	ACTR8.7	4	54	0	0	2.43061e-79	1.9657e-78	staggered	4	GAAAAGAGAAAGGAGAAGGA	GAGAACGGAAAGGAGAAGGGCGG	CGG	chr3	53916079	53916101	-	ENSG00000113812	ACTR8	PoolOne	0	0	54	4	0	0	0	0.0689655
chr6	119784540	119784540	1	-	ACTR8.7	43	86	0	1	1.39998e-114	1.87708e-113	staggered	4	GTGAACAGAAAGGAAAAGGA	GAGAACGGAAAGGAGAAGGGCGG	CGG	chr3	53916079	53916101	-	ENSG00000113812	ACTR8	PoolOne	0	1	84	43	1	0	0	0.333333
chr6	133049326	133049326	1	-	ACTR8.7	8	28	1	0	2.47826e-35	1.06107e-34	staggered	6	AGGGAGGGAAAGAAGAAGGA	GAGAACGGAAAGGAGAAGGGCGG	CGG	chr3	53916079	53916101	-	ENSG00000113812	ACTR8	PoolOne	0	0	28	8	0	0	0	0.222222
chr6	133381037	133381037	1	-	ACTR8.7	3	37	0	0	9.12809e-50	5.00082e-49	staggered	7	GAGAGAAGAGAAGAAAAAGG	GAGAACGGAAAGGAGAAGGGCGG	CGG	chr3	53916079	53916101	-	ENSG00000113812	ACTR8	PoolOne	0	1	35	3	1	0	0	0.075
chr6	134185668	134185668	1	+	ACTR8.7	3	58	0	0	1.18776e-86	1.03891e-85	staggered	5	GAGAAAGAGAAAGAGAAGAG	GAGAACGGAAAGGAGAAGGGCGG	CGG	chr3	53916079	53916101	-	ENSG00000113812	ACTR8	PoolOne	0	0	58	3	0	0	0	0.0491803
chr6	136700135	136700135	1	+	ACTR8.7	13	172	0	0	0	0	staggered	5	AAAGAAGGAAAGAAGAAGGG	GAGAACGGAAAGGAGAAGGGCGG	CGG	chr3	53916079	53916101	-	ENSG00000113812	ACTR8	PoolOne	0	13	158	13	0	0	1	0.0702703
chr6	138622982	138622982	1	+	ACTR8.7	10	116	0	0	6.43693e-203	3.54553e-201	staggered	6	AGAAAAGGAAAGGAGAAAAG	GAGAACGGAAAGGAGAAGGGCGG	CGG	chr3	53916079	53916101	-	ENSG00000113812	ACTR8	PoolOne	0	0	115	10	1	0	0	0.0793651
chr6	150059193	150059193	1	-	ACTR8.7	2	31	0	0	4.96982e-40	2.34456e-39	staggered	4	GGGAAGGGAAGGGAGAAGGA	GAGAACGGAAAGGAGAAGGGCGG	CGG	chr3	53916079	53916101	-	ENSG00000113812	ACTR8	PoolOne	0	1	30	2	0	0	0	0.0606061
chr6	152852752	152852752	1	-	ACTR8.7	17	153	0	0	3.61043e-284	8.17561e-282	staggered	3	AAGAAAGGAAGGGAGAAGGG	GAGAACGGAAAGGAGAAGGGCGG	CGG	chr3	53916079	53916101	-	ENSG00000113812	ACTR8	PoolOne	0	6	147	17	0	0	0	0.1
chr6	155064869	155064869	1	-	ACTR8.7	13	52	0	0	9.89987e-76	7.70074e-75	staggered	3	GAGAAAGGAAGGGAAAAGGG	GAGAACGGAAAGGAGAAGGGCGG	CGG	chr3	53916079	53916101	-	ENSG00000113812	ACTR8	PoolOne	4	7	40	13	1	0	0	0.2
chr6	158135769	158135769	1	+	ACTR8.7	8	39	0	0	4.20686e-53	2.41509e-52	staggered	7	AGAGATGGAAAGTAAAAGGG	GAGAACGGAAAGGAGAAGGGCGG	CGG	chr3	53916079	53916101	-	ENSG00000113812	ACTR8	PoolOne	0	7	32	8	0	0	0	0.170213
chr6	159727260	159727260	1	-	ACTR8.7	15	163	0	0	7.90204e-307	2.68406e-304	staggered	5	AGGAGAGGAAAGGTGAAGGG	GAGAACGGAAAGGAGAAGGGCGG	CGG	chr3	53916079	53916101	-	ENSG00000113812	ACTR8	PoolOne	0	9	154	15	0	0	0	0.0842697
chr6	163583903	163583903	1	+	ACTR8.7	1	117	0	0	4.70483e-205	2.66346e-203	staggered	4	GAGAAAGGTAAGGAGAAGAA	GAGAACGGAAAGGAGAAGGGCGG	CGG	chr3	53916079	53916101	-	ENSG00000113812	ACTR8	PoolOne	0	1	115	1	0	0	1	0.00847458
chr6	166132912	166132912	1	+	ACTR8.7	14	28	0	0	2.47826e-35	1.06107e-34	staggered	3	GAGGAAGGAAAGGAGGAGGG	GAGAACGGAAAGGAGAAGGGCGG	CGG	chr3	53916079	53916101	-	ENSG00000113812	ACTR8	PoolOne	0	0	28	14	0	0	0	0.333333
chr6	166682190	166682190	1	-	ACTR8.7	6	15	0	0	1.15641e-16	3.1051e-16	staggered	6	GAAGAAGAAAAGGAGAAAGC	GAGAACGGAAAGGAGAAGGGCGG	CGG	chr3	53916079	53916101	-	ENSG00000113812	ACTR8	PoolOne	0	0	15	6	0	0	0	0.285714
chr6	167667071	167667071	1	+	ACTR8.7	15	84	0	1	3.5431e-111	4.52783e-110	staggered	6	GGAGACAGGAAGGAGAAGGC	GAGAACGGAAAGGAGAAGGGCGG	CGG	chr3	53916079	53916101	-	ENSG00000113812	ACTR8	PoolOne	0	1	83	15	0	0	0	0.151515
chr6	170100073	170100073	1	+	ACTR8.7	13	126	0	0	1.93787e-224	1.51899e-222	staggered	4	GAGGAAGGAAAGAAGAAGGA	GAGAACGGAAAGGAGAAGGGCGG	CGG	chr3	53916079	53916101	-	ENSG00000113812	ACTR8	PoolOne	0	3	123	13	0	0	0	0.0935252
chr7	121706	121706	1	+	ACTR8.7	4	78	0	0	8.46106e-125	1.32643e-123	staggered	7	GGAGGAGAAAAGGAGAAGGA	GAGAACGGAAAGGAGAAGGGCGG	CGG	chr3	53916079	53916101	-	ENSG00000113812	ACTR8	PoolOne	0	2	76	4	0	0	0	0.0487805
chr7	950901	950901	1	+	ACTR8.7	6	55	0	1	2.27386e-64	1.58703e-63	staggered	3	AAGAACAGAAAGTAGAAGGG	GAGAACGGAAAGGAGAAGGGCGG	CGG	chr3	53916079	53916101	-	ENSG00000113812	ACTR8	PoolOne	0	5	50	6	0	0	0	0.0983607
chr7	4551125	4551125	1	+	ACTR8.7	16	23	0	0	8.55791e-28	3.07602e-27	staggered	4	GAGGACAGAAAAGAGAAAGG	GAGAACGGAAAGGAGAAGGGCGG	CGG	chr3	53916079	53916101	-	ENSG00000113812	ACTR8	PoolOne	0	0	23	16	0	0	0	0.410256
chr7	13625845	13625845	1	+	ACTR8.7	3	16	0	0	5.57353e-18	1.56458e-17	staggered	4	AAGAAAGAAAAGGAGAAGGC	GAGAACGGAAAGGAGAAGGGCGG	CGG	chr3	53916079	53916101	-	ENSG00000113812	ACTR8	PoolOne	0	1	15	3	0	0	0	0.157895
chr7	16992042	16992042	1	-	ACTR8.7	1	24	0	0	2.85944e-29	1.05571e-28	staggered	4	AAGAAAGGAAAGGAGAGGAG	GAGAACGGAAAGGAGAAGGGCGG	CGG	chr3	53916079	53916101	-	ENSG00000113812	ACTR8	PoolOne	0	4	20	1	0	0	0	0.04
chr7	27244069	27244069	1	-	ACTR8.7	2	36	0	0	4.09498e-48	2.16768e-47	staggered	4	TAGGAAGGAAAGGGGAAGGG	GAGAACGGAAAGGAGAAGGGCGG	CGG	chr3	53916079	53916101	-	ENSG00000113812	ACTR8	PoolOne	0	0	36	2	0	0	0	0.0526316
chr7	35558884	35558884	1	-	ACTR8.7	1	31	0	0	4.96982e-40	2.34456e-39	staggered	6	TGGAGAGGAAAGGAAAAGTG	GAGAACGGAAAGGAGAAGGGCGG	CGG	chr3	53916079	53916101	-	ENSG00000113812	ACTR8	PoolOne	1	1	29	1	0	0	0	0.03125
chr7	36042150	36042150	1	+	ACTR8.7	27	95	0	0	5.87036e-159	1.57418e-157	staggered	3	GAGAATGGAAAGGAGAAATG	GAGAACGGAAAGGAGAAGGGCGG	CGG	chr3	53916079	53916101	-	ENSG00000113812	ACTR8	PoolOne	0	0	94	27	1	0	0	0.221311
chr7	37256789	37256789	1	+	ACTR8.7	3	31	0	0	4.96982e-40	2.34456e-39	staggered	4	AGGAAGGGAAGGGAGAAGGG	GAGAACGGAAAGGAGAAGGGCGG	CGG	chr3	53916079	53916101	-	ENSG00000113812	ACTR8	PoolOne	0	0	31	3	0	0	0	0.0882353
chr7	42852962	42852962	1	+	ACTR8.7	0	18	0	0	1.10474e-20	3.32075e-20	staggered	6	AGACAAGGAAAGGAGAAGAG	GAGAACGGAAAGGAGAAGGGCGG	CGG	chr3	53916079	53916101	-	ENSG00000113812	ACTR8	PoolOne	0	0	18	0	0	0	0	0
chr7	43902112	43902112	1	+	ACTR8.7	1	45	0	1	1.41234e-49	7.71676e-49	staggered	6	GGAGACAGAACAGAGAAGGG	GAGAACGGAAAGGAGAAGGGCGG	CGG	chr3	53916079	53916101	-	ENSG00000113812	ACTR8	PoolOne	0	0	44	1	0	0	1	0.0217391
chr7	64055561	64055561	1	-	ACTR8.7	13	25	0	0	9.20117e-31	3.52481e-30	staggered	7	AGAGAAGGAAAGTAGAATGG	GAGAACGGAAAGGAGAAGGGCGG	CGG	chr3	53916079	53916101	-	ENSG00000113812	ACTR8	PoolOne	0	0	25	13	0	0	0	0.342105
chr7	68136298	68136298	1	+	ACTR8.7	2	16	0	0	5.57353e-18	1.56458e-17	staggered	5	GAGAAGGAGAAAGAGAAGGA	GAGAACGGAAAGGAGAAGGGCGG	CGG	chr3	53916079	53916101	-	ENSG00000113812	ACTR8	PoolOne	0	1	15	2	0	0	0	0.111111
chr7	68986613	68986613	1	-	ACTR8.7	9	101	0	0	2.46863e-171	8.11464e-170	staggered	3	GAGAAAGGAAGAGAGAAGGG	GAGAACGGAAAGGAGAAGGGCGG	CGG	chr3	53916079	53916101	-	ENSG00000113812	ACTR8	PoolOne	0	1	100	9	0	0	0	0.0818182
chr7	70054938	70054938	1	-	ACTR8.7	12	29	0	0	6.9476e-37	3.11877e-36	staggered	4	GAGAAGGAAAAGCAGAAAGG	GAGAACGGAAAGGAGAAGGGCGG	CGG	chr3	53916079	53916101	-	ENSG00000113812	ACTR8	PoolOne	0	0	29	12	0	0	0	0.292683
chr7	70921273	70921273	1	-	ACTR8.7	1	30	0	0	1.88694e-38	8.72016e-38	staggered	5	GAGAAAAGAAAAGAGAAAAG	GAGAACGGAAAGGAGAAGGGCGG	CGG	chr3	53916079	53916101	-	ENSG00000113812	ACTR8	PoolOne	0	0	29	1	1	0	0	0.0322581
chr7	71231710	71231710	1	+	ACTR8.7	1	37	1	0	9.12809e-50	5.00082e-49	staggered	7	GGAGAGAGAAAAGAGAAGAG	GAGAACGGAAAGGAGAAGGGCGG	CGG	chr3	53916079	53916101	-	ENSG00000113812	ACTR8	PoolOne	0	1	36	1	0	0	0	0.0263158
chr7	72434549	72434549	1	+	ACTR8.7	6	73	0	0	4.90515e-115	6.62033e-114	staggered	4	GAGAAGGAGAAGGAGAAGGA	GAGAACGGAAAGGAGAAGGGCGG	CGG	chr3	53916079	53916101	-	ENSG00000113812	ACTR8	PoolOne	0	1	72	6	0	0	0	0.0759494
chr7	73763353	73763353	1	-	ACTR8.7	40	35	0	0	1.79001e-46	9.23553e-46	blunt	4	AAAAAAGGAAAGGAGAGGGG	GAGAACGGAAAGGAGAAGGGCGG	CGG	chr3	53916079	53916101	-	ENSG00000113812	ACTR8	PoolOne	0	4	30	40	1	0	0	0.533333
chr7	85184991	85184991	1	+	ACTR8.7	43	67	0	0	1.64342e-103	1.78154e-102	staggered	2	GAGAAGGAAAAGGAGAAGGG	GAGAACGGAAAGGAGAAGGGCGG	CGG	chr3	53916079	53916101	-	ENSG00000113812	ACTR8	PoolOne	0	1	66	43	0	0	0	0.390909
chr7	101397480	101397480	1	-	ACTR8.7	16	8	0	0	3.10739e-08	6.17238e-08	blunt	5	GGAGAAGGAAAGGAGAAGGA	GAGAACGGAAAGGAGAAGGGCGG	CGG	chr3	53916079	53916101	-	ENSG00000113812	ACTR8	PoolOne	0	0	8	16	0	0	0	0.666667
chr7	101691916	101691916	1	-	ACTR8.7	50	59	0	0	1.69331e-88	1.55449e-87	staggered	4	GAGAAAGGAAAAGAGAAAGA	GAGAACGGAAAGGAGAAGGGCGG	CGG	chr3	53916079	53916101	-	ENSG00000113812	ACTR8	PoolOne	0	0	59	50	0	0	0	0.458716
chr7	102430625	102430625	1	+	ACTR8.7	8	51	0	0	6.1477e-74	4.64037e-73	staggered	4	AAGAAAGGAAAGAAAAAGGG	GAGAACGGAAAGGAGAAGGGCGG	CGG	chr3	53916079	53916101	-	ENSG00000113812	ACTR8	PoolOne	0	9	42	8	0	0	0	0.135593
chr7	113468213	113468213	1	-	ACTR8.7	2	24	0	0	2.85944e-29	1.05571e-28	staggered	7	AGGAAGGAAAGGAAAAAGGG	GAGAACGGAAAGGAGAAGGGCGG	CGG	chr3	53916079	53916101	-	ENSG00000113812	ACTR8	PoolOne	0	10	14	2	0	0	0	0.0769231
chr7	115441026	115441026	1	+	ACTR8.7	5	15	0	0	1.15641e-16	3.1051e-16	staggered	7	AGAAAGGGAAGGAGGAAGGG	GAGAACGGAAAGGAGAAGGGCGG	CGG	chr3	53916079	53916101	-	ENSG00000113812	ACTR8	PoolOne	0	0	15	5	0	0	0	0.25
chr7	120874128	120874128	1	+	ACTR8.7	36	62	0	0	4.45512e-94	4.42904e-93	staggered	6	GGAGAAGAAAAGGAGAAAGG	GAGAACGGAAAGGAGAAGGGCGG	CGG	chr3	53916079	53916101	-	ENSG00000113812	ACTR8	PoolOne	0	0	62	36	0	0	0	0.367347
chr7	122272604	122272604	1	-	ACTR8.7	3	14	0	0	2.26678e-15	5.87747e-15	staggered	4	GAGAAAGAAAGGGAGAAAGG	GAGAACGGAAAGGAGAAGGGCGG	CGG	chr3	53916079	53916101	-	ENSG00000113812	ACTR8	PoolOne	0	0	14	3	0	0	0	0.176471
chr7	127674012	127674012	1	-	ACTR8.7	18	54	0	0	2.43061e-79	1.9657e-78	staggered	7	AGGAGAAGGAAGGAGAAGGA	GAGAACGGAAAGGAGAAGGGCGG	CGG	chr3	53916079	53916101	-	ENSG00000113812	ACTR8	PoolOne	2	1	51	18	0	0	0	0.25
chr7	128177946	128177946	1	+	ACTR8.7	3	89	0	0	9.64822e-147	2.0698e-145	staggered	5	GAAGAAGAAAAGGAGAAGTG	GAGAACGGAAAGGAGAAGGGCGG	CGG	chr3	53916079	53916101	-	ENSG00000113812	ACTR8	PoolOne	0	0	89	3	0	0	0	0.0326087
chr7	131257720	131257720	1	+	ACTR8.7	15	75	0	0	6.34013e-119	9.16397e-118	staggered	3	GAGGAAGGAGAGGAGAAGGG	GAGAACGGAAAGGAGAAGGGCGG	CGG	chr3	53916079	53916101	-	ENSG00000113812	ACTR8	PoolOne	0	2	73	15	0	0	0	0.166667
chr7	136882416	136882416	1	-	ACTR8.7	12	29	0	0	6.9476e-37	3.11877e-36	staggered	7	AGAAAGGAAGAGGAGAAGGA	GAGAACGGAAAGGAGAAGGGCGG	CGG	chr3	53916079	53916101	-	ENSG00000113812	ACTR8	PoolOne	0	0	29	12	0	0	0	0.292683
chr7	138186852	138186852	1	+	ACTR8.7	32	58	0	0	1.18776e-86	1.03891e-85	staggered	4	GAGAAGGAAAAGGAGAAAGA	GAGAACGGAAAGGAGAAGGGCGG	CGG	chr3	53916079	53916101	-	ENSG00000113812	ACTR8	PoolOne	0	0	56	32	0	0	2	0.355556
chr7	138639667	138639667	1	+	ACTR8.7	2	34	0	1	2.24784e-34	9.58389e-34	staggered	6	TGGGAAGGAAAGGAAAAGGA	GAGAACGGAAAGGAGAAGGGCGG	CGG	chr3	53916079	53916101	-	ENSG00000113812	ACTR8	PoolOne	0	2	32	2	0	0	0	0.0555556
chr7	138955448	138955448	1	+	ACTR8.7	5	42	0	0	3.47935e-58	2.18855e-57	staggered	6	AGAGACAGAAAGTAGAAGGG	GAGAACGGAAAGGAGAAGGGCGG	CGG	chr3	53916079	53916101	-	ENSG00000113812	ACTR8	PoolOne	0	10	32	5	0	0	0	0.106383
chr7	139535346	139535346	1	+	ACTR8.7	7	34	0	0	7.61887e-45	3.85292e-44	staggered	6	AGAGACAGAAAGTAGAAGGG	GAGAACGGAAAGGAGAAGGGCGG	CGG	chr3	53916079	53916101	-	ENSG00000113812	ACTR8	PoolOne	1	2	31	7	0	0	0	0.170732
chr7	142954000	142954000	1	+	ACTR8.7	35	79	0	0	9.08493e-127	1.49315e-125	staggered	5	GGAAAAGGAAAAGAGAAGGA	GAGAACGGAAAGGAGAAGGGCGG	CGG	chr3	53916079	53916101	-	ENSG00000113812	ACTR8	PoolOne	0	0	76	35	1	2	0	0.307018
chr7	151942701	151942701	1	+	ACTR8.7	12	17	0	1	5.85672e-14	1.44854e-13	staggered	3	GAGAAAGAAAAGGAGAAAGG	GAGAACGGAAAGGAGAAGGGCGG	CGG	chr3	53916079	53916101	-	ENSG00000113812	ACTR8	PoolOne	0	0	16	12	1	0	0	0.413793
chr7	152481261	152481261	1	-	ACTR8.7	24	73	0	0	4.90515e-115	6.62033e-114	staggered	4	GAGAAAAGAAAGGAGAAAGA	GAGAACGGAAAGGAGAAGGGCGG	CGG	chr3	53916079	53916101	-	ENSG00000113812	ACTR8	PoolOne	0	0	73	24	0	0	0	0.247423
chr7	153339520	153339520	1	+	ACTR8.7	0	34	0	0	7.61887e-45	3.85292e-44	staggered	7	GGAGAAAGAAAGGTGAAGAG	GAGAACGGAAAGGAGAAGGGCGG	CGG	chr3	53916079	53916101	-	ENSG00000113812	ACTR8	PoolOne	0	4	30	0	0	0	0	0
chr7	155595024	155595024	1	+	ACTR8.7	2	15	0	0	1.15641e-16	3.1051e-16	staggered	6	GAGGAAGGCATGGAGAACAG	GAGAACGGAAAGGAGAAGGGCGG	CGG	chr3	53916079	53916101	-	ENSG00000113812	ACTR8	PoolOne	0	0	15	2	0	0	0	0.117647
chr7	155874518	155874518	1	+	ACTR8.7	2	15	0	0	1.15641e-16	3.1051e-16	staggered	6	GAGAAACAGAAAGAGAAAGG	GAGAACGGAAAGGAGAAGGGCGG	CGG	chr3	53916079	53916101	-	ENSG00000113812	ACTR8	PoolOne	0	0	15	2	0	0	0	0.117647
chr7	157911012	157911012	1	+	ACTR8.7	0	60	0	0	2.37513e-90	2.21028e-89	staggered	7	AGAGAGGGAGAAGAGAAGGG	GAGAACGGAAAGGAGAAGGGCGG	CGG	chr3	53916079	53916101	-	ENSG00000113812	ACTR8	PoolOne	0	1	59	0	0	0	0	0
chr7	159114837	159114837	1	+	ACTR8.7	11	51	0	1	2.35883e-58	1.5165e-57	staggered	3	GAGAAAGGAAGGAAGAAGGG	GAGAACGGAAAGGAGAAGGGCGG	CGG	chr3	53916079	53916101	-	ENSG00000113812	ACTR8	PoolOne	1	4	46	11	0	0	0	0.177419
chr8	9792654	9792654	1	+	ACTR8.7	2	22	0	0	2.46301e-26	8.5659e-26	staggered	3	GAAAAGGGAAAGGAAAAGGG	GAGAACGGAAAGGAGAAGGGCGG	CGG	chr3	53916079	53916101	-	ENSG00000113812	ACTR8	PoolOne	0	4	18	2	0	0	0	0.0833333
chr8	11516233	11516233	1	+	ACTR8.7	23	1	0	0	0.0579836	0.0681491	blunt	3	GAGAACAGAAAGTAGAACGG	GAGAACGGAAAGGAGAAGGGCGG	CGG	chr3	53916079	53916101	-	ENSG00000113812	ACTR8	PoolOne	0	0	1	23	0	0	0	0.958333
chr8	13818439	13818439	1	+	ACTR8.7	5	62	0	0	4.45512e-94	4.42904e-93	staggered	4	AGGAAGGGAAGGGAGAAGGG	GAGAACGGAAAGGAGAAGGGCGG	CGG	chr3	53916079	53916101	-	ENSG00000113812	ACTR8	PoolOne	0	5	57	5	0	0	0	0.0746269
chr8	20078144	20078144	1	-	ACTR8.7	1	23	0	0	8.55791e-28	3.07602e-27	staggered	4	GAGGGCAGAAAGGGGAAGGG	GAGAACGGAAAGGAGAAGGGCGG	CGG	chr3	53916079	53916101	-	ENSG00000113812	ACTR8	PoolOne	1	1	21	1	0	0	0	0.0416667
chr8	22565897	22565897	1	+	ACTR8.7	51	37	0	0	9.12809e-50	5.00082e-49	blunt	7	GAGACGCGGGAGGAGGAAGG	GAGAACGGAAAGGAGAAGGGCGG	CGG	chr3	53916079	53916101	-	ENSG00000113812	ACTR8	PoolOne	0	0	35	51	1	0	1	0.579545
chr8	23074918	23074918	1	-	ACTR8.7	1	16	0	0	5.57353e-18	1.56458e-17	staggered	4	GAGAAGGAGAATGAGAAGGG	GAGAACGGAAAGGAGAAGGGCGG	CGG	chr3	53916079	53916101	-	ENSG00000113812	ACTR8	PoolOne	0	0	16	1	0	0	0	0.0588235
chr8	23363105	23363105	1	-	ACTR8.7	16	46	0	0	4.25846e-65	2.98238e-64	staggered	5	GAAGAAGGAAAGGGAAAGGG	GAGAACGGAAAGGAGAAGGGCGG	CGG	chr3	53916079	53916101	-	ENSG00000113812	ACTR8	PoolOne	0	4	42	16	0	0	0	0.258065
chr8	28012903	28012903	1	+	ACTR8.7	55	60	0	0	2.37513e-90	2.21028e-89	staggered	7	GGAGAAGGAAAAGAGAAAGA	GAGAACGGAAAGGAGAAGGGCGG	CGG	chr3	53916079	53916101	-	ENSG00000113812	ACTR8	PoolOne	0	0	59	55	1	0	0	0.478261
chr8	29616256	29616256	1	+	ACTR8.7	4	67	0	0	1.64342e-103	1.78154e-102	staggered	4	GAGAGAGGAGAGGAGAAGAG	GAGAACGGAAAGGAGAAGGGCGG	CGG	chr3	53916079	53916101	-	ENSG00000113812	ACTR8	PoolOne	0	0	67	4	0	0	0	0.056338
chr8	38632397	38632397	1	+	ACTR8.7	0	107	0	0	7.33043e-184	3.1786e-182	staggered	5	GAAGAAGGACAGGAGAAGAG	GAGAACGGAAAGGAGAAGGGCGG	CGG	chr3	53916079	53916101	-	ENSG00000113812	ACTR8	PoolOne	0	1	106	0	0	0	0	0
chr8	38665006	38665006	1	+	ACTR8.7	2	45	0	0	2.3508e-63	1.6077e-62	staggered	6	AGAGACAGAAAGTAGAAGGG	GAGAACGGAAAGGAGAAGGGCGG	CGG	chr3	53916079	53916101	-	ENSG00000113812	ACTR8	PoolOne	0	9	36	2	0	0	0	0.0425532
chr8	47366469	47366469	1	+	ACTR8.7	10	96	0	1	6.98036e-132	1.25894e-130	staggered	4	AAGAACAGGAAAGAGAAGGG	GAGAACGGAAAGGAGAAGGGCGG	CGG	chr3	53916079	53916101	-	ENSG00000113812	ACTR8	PoolOne	0	3	93	10	0	0	0	0.0943396
chr8	54361544	54361544	1	-	ACTR8.7	5	19	0	1	4.18455e-16	1.11918e-15	staggered	6	AAGAAGGAAAGGAGGAAGGG	GAGAACGGAAAGGAGAAGGGCGG	CGG	chr3	53916079	53916101	-	ENSG00000113812	ACTR8	PoolOne	0	0	19	5	0	0	0	0.208333
chr8	56296959	56296959	1	-	ACTR8.7	94	16	0	0	5.57353e-18	1.56458e-17	blunt	7	TGAGAAGGAAAGGAGACAGG	GAGAACGGAAAGGAGAAGGGCGG	CGG	chr3	53916079	53916101	-	ENSG00000113812	ACTR8	PoolOne	0	0	16	94	0	0	0	0.854545
chr8	57932077	57932077	1	+	ACTR8.7	1	22	0	0	2.46301e-26	8.5659e-26	staggered	5	GAAGAAGGAAGGAAGAAGGG	GAGAACGGAAAGGAGAAGGGCGG	CGG	chr3	53916079	53916101	-	ENSG00000113812	ACTR8	PoolOne	0	3	19	1	0	0	0	0.0434783
chr8	61506301	61506301	1	+	ACTR8.7	1	50	0	0	3.74699e-72	2.78699e-71	staggered	7	AGAGAGAGAAAGGAGAAGAG	GAGAACGGAAAGGAGAAGGGCGG	CGG	chr3	53916079	53916101	-	ENSG00000113812	ACTR8	PoolOne	0	1	49	1	0	0	0	0.0196078
chr8	68311053	68311053	1	-	ACTR8.7	1	20	0	0	1.80252e-23	5.89654e-23	staggered	4	AAGGAAGGAAAGAAGAAGGG	GAGAACGGAAAGGAGAAGGGCGG	CGG	chr3	53916079	53916101	-	ENSG00000113812	ACTR8	PoolOne	0	2	18	1	0	0	0	0.047619
chr8	69298021	69298021	1	+	ACTR8.7	3	89	0	0	9.64822e-147	2.0698e-145	staggered	4	AAGAAGGGAATGGAGAAGGA	GAGAACGGAAAGGAGAAGGGCGG	CGG	chr3	53916079	53916101	-	ENSG00000113812	ACTR8	PoolOne	0	3	86	3	0	0	0	0.0326087
chr8	72317048	72317048	1	-	ACTR8.7	1	39	0	0	4.20686e-53	2.41509e-52	staggered	5	AAGAACAAAAAGGAGAAGTA	GAGAACGGAAAGGAGAAGGGCGG	CGG	chr3	53916079	53916101	-	ENSG00000113812	ACTR8	PoolOne	0	0	38	1	1	0	0	0.025
chr8	92421724	92421724	1	+	ACTR8.7	2	32	0	0	1.27051e-41	6.19448e-41	staggered	4	GGGGATGGAAAAGAGAAGGG	GAGAACGGAAAGGAGAAGGGCGG	CGG	chr3	53916079	53916101	-	ENSG00000113812	ACTR8	PoolOne	0	0	32	2	0	0	0	0.0588235
chr8	94483553	94483553	1	+	ACTR8.7	8	23	0	0	8.55791e-28	3.07602e-27	staggered	3	GAGACCGAAAAGGAGAATGG	GAGAACGGAAAGGAGAAGGGCGG	CGG	chr3	53916079	53916101	-	ENSG00000113812	ACTR8	PoolOne	0	2	21	8	0	0	0	0.258065
chr8	95786869	95786869	1	+	ACTR8.7	47	94	0	1	2.19329e-128	3.85339e-127	staggered	6	GAAGAAGGAAAAGAGAAAGA	GAGAACGGAAAGGAGAAGGGCGG	CGG	chr3	53916079	53916101	-	ENSG00000113812	ACTR8	PoolOne	0	0	94	47	0	0	0	0.333333
chr8	96130508	96130508	1	-	ACTR8.7	1	27	0	0	8.55547e-34	3.58767e-33	staggered	4	GGGAACAGGAAGGAGAAAGG	GAGAACGGAAAGGAGAAGGGCGG	CGG	chr3	53916079	53916101	-	ENSG00000113812	ACTR8	PoolOne	0	0	27	1	0	0	0	0.0357143
chr8	97276660	97276660	1	-	ACTR8.7	15	14	0	1	6.57597e-11	1.49574e-10	blunt	4	GAGAAAGGAAAGGAAAAAGA	GAGAACGGAAAGGAGAAGGGCGG	CGG	chr3	53916079	53916101	-	ENSG00000113812	ACTR8	PoolOne	0	0	14	15	0	0	0	0.517241
chr8	97320154	97320154	1	-	ACTR8.7	4	96	0	0	5.21002e-161	1.45452e-159	staggered	4	AAGAAAGGAAAAGAGAAGAG	GAGAACGGAAAGGAGAAGGGCGG	CGG	chr3	53916079	53916101	-	ENSG00000113812	ACTR8	PoolOne	0	1	95	4	0	0	0	0.04
chr8	100585402	100585402	1	+	ACTR8.7	2	25	0	0	9.20117e-31	3.52481e-30	staggered	3	GAGGATGGAGAGGAGAAGGG	GAGAACGGAAAGGAGAAGGGCGG	CGG	chr3	53916079	53916101	-	ENSG00000113812	ACTR8	PoolOne	0	1	24	2	0	0	0	0.0740741
chr8	104603754	104603754	1	+	ACTR8.7	0	98	1	0	3.98113e-165	1.22932e-163	staggered	5	GGAAATGGAAAGGAGAAGAA	GAGAACGGAAAGGAGAAGGGCGG	CGG	chr3	53916079	53916101	-	ENSG00000113812	ACTR8	PoolOne	0	1	97	0	0	0	0	0
chr8	109910179	109910179	1	-	ACTR8.7	1	46	0	0	4.25846e-65	2.98238e-64	staggered	5	AGGGAAGGAAAGAAGAAGGG	GAGAACGGAAAGGAGAAGGGCGG	CGG	chr3	53916079	53916101	-	ENSG00000113812	ACTR8	PoolOne	0	4	42	1	0	0	0	0.0212766
chr8	117478483	117478483	1	+	ACTR8.7	75	33	0	0	3.15532e-43	1.57226e-42	blunt	4	GGAAAAGGAAAGGAGAAGGA	GAGAACGGAAAGGAGAAGGGCGG	CGG	chr3	53916079	53916101	-	ENSG00000113812	ACTR8	PoolOne	0	0	27	75	1	5	0	0.694444
chr8	118695768	118695768	1	+	ACTR8.7	3	96	0	0	5.21002e-161	1.45452e-159	staggered	6	GAGGAAGAGAAAGAAAAGGG	GAGAACGGAAAGGAGAAGGGCGG	CGG	chr3	53916079	53916101	-	ENSG00000113812	ACTR8	PoolOne	1	45	50	3	0	0	0	0.030303
chr8	121150989	121150989	1	-	ACTR8.7	10	24	0	1	8.31649e-22	2.58764e-21	staggered	4	GAGAAAGGAAAGAAGAAATG	GAGAACGGAAAGGAGAAGGGCGG	CGG	chr3	53916079	53916101	-	ENSG00000113812	ACTR8	PoolOne	0	0	22	10	2	0	0	0.294118
chr8	121817575	121817575	1	+	ACTR8.7	0	19	1	0	4.56705e-22	1.42319e-21	staggered	4	AAGAAAAGAAAAGAGAAGGG	GAGAACGGAAAGGAGAAGGGCGG	CGG	chr3	53916079	53916101	-	ENSG00000113812	ACTR8	PoolOne	0	1	18	0	0	0	0	0
chr8	125355365	125355365	1	+	ACTR8.7	6	91	0	0	8.53036e-151	1.97555e-149	staggered	4	GGAAAGGGAAAGGAGAAGGA	GAGAACGGAAAGGAGAAGGGCGG	CGG	chr3	53916079	53916101	-	ENSG00000113812	ACTR8	PoolOne	0	4	86	6	1	0	0	0.0618557
chr8	130653423	130653423	1	+	ACTR8.7	2	19	0	0	4.56705e-22	1.42319e-21	staggered	6	GGAGAGGGAAAGGAGAATGA	GAGAACGGAAAGGAGAAGGGCGG	CGG	chr3	53916079	53916101	-	ENSG00000113812	ACTR8	PoolOne	0	1	18	2	0	0	0	0.0952381
chr8	133964666	133964666	1	-	ACTR8.7	0	34	0	0	7.61887e-45	3.85292e-44	staggered	7	GGAGAGGAAAGGGAGAAGGA	GAGAACGGAAAGGAGAAGGGCGG	CGG	chr3	53916079	53916101	-	ENSG00000113812	ACTR8	PoolOne	0	1	33	0	0	0	0	0
chr8	137322012	137322012	1	+	ACTR8.7	3	87	0	0	1.04459e-142	2.15037e-141	staggered	4	GAGGAAGGAAGGGAGAAGAG	GAGAACGGAAAGGAGAAGGGCGG	CGG	chr3	53916079	53916101	-	ENSG00000113812	ACTR8	PoolOne	0	3	84	3	0	0	0	0.0333333
chr8	138697664	138697664	1	-	ACTR8.7	0	62	0	0	4.45512e-94	4.42904e-93	staggered	3	GAGAATGGAAAGGAGATGAG	GAGAACGGAAAGGAGAAGGGCGG	CGG	chr3	53916079	53916101	-	ENSG00000113812	ACTR8	PoolOne	0	0	10	0	52	0	0	0
chr8	141352429	141352429	1	+	ACTR8.7	90	30	0	0	1.88694e-38	8.72016e-38	blunt	7	GAGGCCCTGAAGGAGAGAGG	GAGAACGGAAAGGAGAAGGGCGG	CGG	chr3	53916079	53916101	-	ENSG00000113812	ACTR8	PoolOne	0	2	28	90	0	0	0	0.75
chr9	236254	236254	1	+	ACTR8.7	4	37	0	0	9.12809e-50	5.00082e-49	staggered	7	GGAGACAGGAAGAAGAAAGG	GAGAACGGAAAGGAGAAGGGCGG	CGG	chr3	53916079	53916101	-	ENSG00000113812	ACTR8	PoolOne	0	0	37	4	0	0	0	0.097561
chr9	1025897	1025897	1	-	ACTR8.7	6	27	0	0	8.55547e-34	3.58767e-33	staggered	7	AGAGAGGGAAAGGAGAGGAG	GAGAACGGAAAGGAGAAGGGCGG	CGG	chr3	53916079	53916101	-	ENSG00000113812	ACTR8	PoolOne	0	4	23	6	0	0	0	0.181818
chr9	2156901	2156901	1	-	ACTR8.7	3	36	0	0	4.09498e-48	2.16768e-47	staggered	6	GAGATGAGAAAAGAGAACAG	GAGAACGGAAAGGAGAAGGGCGG	CGG	chr3	53916079	53916101	-	ENSG00000113812	ACTR8	PoolOne	0	1	35	3	0	0	0	0.0769231
chr9	2981780	2981780	1	+	ACTR8.7	23	29	0	0	6.9476e-37	3.11877e-36	staggered	4	GAGAACTAAAAGAAGAAGGT	GAGAACGGAAAGGAGAAGGGCGG	CGG	chr3	53916079	53916101	-	ENSG00000113812	ACTR8	PoolOne	0	4	24	23	0	0	1	0.442308
chr9	4542162	4542162	1	+	ACTR8.7	15	25	0	0	9.20117e-31	3.52481e-30	staggered	3	TAGAAAGGAAAGGAGAGGGG	GAGAACGGAAAGGAGAAGGGCGG	CGG	chr3	53916079	53916101	-	ENSG00000113812	ACTR8	PoolOne	0	2	23	15	0	0	0	0.375
chr9	5376169	5376169	1	+	ACTR8.7	12	43	0	0	6.72264e-60	4.33568e-59	staggered	6	AGAGACAGAAAGGAGAATGG	GAGAACGGAAAGGAGAAGGGCGG	CGG	chr3	53916079	53916101	-	ENSG00000113812	ACTR8	PoolOne	0	1	42	12	0	0	0	0.218182
chr9	8881919	8881919	1	+	ACTR8.7	2	49	0	0	2.2407e-70	1.64265e-69	staggered	4	GAGGAAAGAAAGGAGAAGGA	GAGAACGGAAAGGAGAAGGGCGG	CGG	chr3	53916079	53916101	-	ENSG00000113812	ACTR8	PoolOne	0	0	49	2	0	0	0	0.0392157
chr9	16192482	16192482	1	-	ACTR8.7	8	74	0	0	5.61323e-117	7.8895e-116	staggered	4	GAGAAGAGATAGGAGAAGGA	GAGAACGGAAAGGAGAAGGGCGG	CGG	chr3	53916079	53916101	-	ENSG00000113812	ACTR8	PoolOne	0	0	74	8	0	0	0	0.097561
chr9	36412045	36412045	1	+	ACTR8.7	8	37	0	0	9.12809e-50	5.00082e-49	staggered	6	AGAGACAGAAAGTAGAAGGG	GAGAACGGAAAGGAGAAGGGCGG	CGG	chr3	53916079	53916101	-	ENSG00000113812	ACTR8	PoolOne	0	9	28	8	0	0	0	0.177778
chr9	36786801	36786801	1	+	ACTR8.7	21	92	0	1	6.6118e-125	1.07799e-123	staggered	3	GAAAAAGGAAAGGAGAAGGA	GAGAACGGAAAGGAGAAGGGCGG	CGG	chr3	53916079	53916101	-	ENSG00000113812	ACTR8	PoolOne	0	0	92	21	0	0	0	0.185841
chr9	37380146	37380146	1	+	ACTR8.7	4	25	0	0	9.20117e-31	3.52481e-30	staggered	6	GAGAAGGAAAGGATAAAGGG	GAGAACGGAAAGGAGAAGGGCGG	CGG	chr3	53916079	53916101	-	ENSG00000113812	ACTR8	PoolOne	0	2	23	4	0	0	0	0.137931
chr9	71774202	71774202	1	-	ACTR8.7	6	75	0	0	6.34013e-119	9.16397e-118	staggered	4	GAAAACAGAAAGGGGAAGAG	GAGAACGGAAAGGAGAAGGGCGG	CGG	chr3	53916079	53916101	-	ENSG00000113812	ACTR8	PoolOne	0	1	73	6	1	0	0	0.0740741
chr9	75426359	75426359	1	-	ACTR8.7	5	67	0	0	1.64342e-103	1.78154e-102	staggered	3	GGGAAGGGAAGGGAGAAGGG	GAGAACGGAAAGGAGAAGGGCGG	CGG	chr3	53916079	53916101	-	ENSG00000113812	ACTR8	PoolOne	0	3	64	5	0	0	0	0.0694444
chr9	82397939	82397939	1	+	ACTR8.7	4	20	0	0	1.80252e-23	5.89654e-23	staggered	3	GAAAATGGAAAGGAGAAAGG	GAGAACGGAAAGGAGAAGGGCGG	CGG	chr3	53916079	53916101	-	ENSG00000113812	ACTR8	PoolOne	0	0	19	4	1	0	0	0.166667
chr9	87218864	87218864	1	+	ACTR8.7	4	17	0	0	2.54557e-19	7.39012e-19	staggered	6	AGAGACAGAAAGGAGAATGG	GAGAACGGAAAGGAGAAGGGCGG	CGG	chr3	53916079	53916101	-	ENSG00000113812	ACTR8	PoolOne	0	0	17	4	0	0	0	0.190476
chr9	91926815	91926815	1	+	ACTR8.7	0	19	0	0	4.56705e-22	1.42319e-21	staggered	7	AGAGACAGAAAGGAGAATTG	GAGAACGGAAAGGAGAAGGGCGG	CGG	chr3	53916079	53916101	-	ENSG00000113812	ACTR8	PoolOne	0	0	19	0	0	0	0	0
chr9	99903584	99903584	1	+	ACTR8.7	3	26	0	0	2.85527e-32	1.14099e-31	staggered	4	AAGAAAGGAAAGGAAAAGGA	GAGAACGGAAAGGAGAAGGGCGG	CGG	chr3	53916079	53916101	-	ENSG00000113812	ACTR8	PoolOne	0	3	23	3	0	0	0	0.103448
chr9	103753992	103753992	1	-	ACTR8.7	83	10	1	0	1.75836e-10	3.84087e-10	blunt	3	GAGAAAGGAAAGAAGAAAGG	GAGAACGGAAAGGAGAAGGGCGG	CGG	chr3	53916079	53916101	-	ENSG00000113812	ACTR8	PoolOne	0	0	10	83	0	0	0	0.892473
chr9	108138548	108138548	1	-	ACTR8.7	15	75	0	0	6.34013e-119	9.16397e-118	staggered	4	GAGAGAGGAAAGCAGAAGGA	GAGAACGGAAAGGAGAAGGGCGG	CGG	chr3	53916079	53916101	-	ENSG00000113812	ACTR8	PoolOne	0	2	73	15	0	0	0	0.166667
chr9	108709452	108709452	1	+	ACTR8.7	3	120	0	0	1.74766e-211	1.07931e-209	staggered	7	GAGAAAGAAAAGAGAAGGGA	GAGAACGGAAAGGAGAAGGGCGG	CGG	chr3	53916079	53916101	-	ENSG00000113812	ACTR8	PoolOne	2	99	18	3	1	0	0	0.0243902
chr9	110083216	110083216	1	-	ACTR8.7	6	71	0	0	3.59916e-111	4.52783e-110	staggered	6	AGAGACAGAAAGTAGAAGGG	GAGAACGGAAAGGAGAAGGGCGG	CGG	chr3	53916079	53916101	-	ENSG00000113812	ACTR8	PoolOne	0	12	59	6	0	0	0	0.0779221
chr9	112675098	112675098	1	-	ACTR8.7	5	19	0	0	4.56705e-22	1.42319e-21	staggered	7	AGAGAAGGGCAGGAGAAGGG	GAGAACGGAAAGGAGAAGGGCGG	CGG	chr3	53916079	53916101	-	ENSG00000113812	ACTR8	PoolOne	0	0	19	5	0	0	0	0.208333
chr9	113687057	113687057	1	+	ACTR8.7	5	55	0	0	3.70821e-81	3.08462e-80	staggered	7	AGAGAAGGAAGAGAGAAGGG	GAGAACGGAAAGGAGAAGGGCGG	CGG	chr3	53916079	53916101	-	ENSG00000113812	ACTR8	PoolOne	0	1	54	5	0	0	0	0.0833333
chr9	113765873	113765873	1	-	ACTR8.7	4	90	0	0	9.12125e-149	2.02056e-147	staggered	4	TAGAAGAGAAAGGAAAAGGG	GAGAACGGAAAGGAGAAGGGCGG	CGG	chr3	53916079	53916101	-	ENSG00000113812	ACTR8	PoolOne	7	22	61	4	0	0	0	0.0425532
chr9	116950690	116950690	1	-	ACTR8.7	3	25	0	0	9.20117e-31	3.52481e-30	staggered	4	ATGAAAGGAAAAGAGAAGGG	GAGAACGGAAAGGAGAAGGGCGG	CGG	chr3	53916079	53916101	-	ENSG00000113812	ACTR8	PoolOne	0	1	24	3	0	0	0	0.107143
chr9	118652655	118652655	1	+	ACTR8.7	7	10	0	0	1.75836e-10	3.84087e-10	staggered	5	GAGAGAAGGAAGAAGAAGGG	GAGAACGGAAAGGAGAAGGGCGG	CGG	chr3	53916079	53916101	-	ENSG00000113812	ACTR8	PoolOne	0	0	10	7	0	0	0	0.411765
chr9	118779238	118779238	1	+	ACTR8.7	4	17	0	0	2.54557e-19	7.39012e-19	staggered	3	GAGAAGGGAGAGGAGAAGGC	GAGAACGGAAAGGAGAAGGGCGG	CGG	chr3	53916079	53916101	-	ENSG00000113812	ACTR8	PoolOne	0	0	17	4	0	0	0	0.190476
chr9	121461572	121461572	1	+	ACTR8.7	12	38	0	0	1.98393e-51	1.12001e-50	staggered	7	GAGGAAGAGAAGGGAAAAGG	GAGAACGGAAAGGAGAAGGGCGG	CGG	chr3	53916079	53916101	-	ENSG00000113812	ACTR8	PoolOne	0	1	36	12	1	0	0	0.24
chr9	123305550	123305550	1	-	ACTR8.7	4	65	0	0	1.0195e-99	1.04409e-98	staggered	5	GGAAAGGGAAAGGAAAAGGA	GAGAACGGAAAGGAGAAGGGCGG	CGG	chr3	53916079	53916101	-	ENSG00000113812	ACTR8	PoolOne	0	9	56	4	0	0	0	0.057971
chr9	129602882	129602882	1	+	ACTR8.7	30	8	0	0	3.10739e-08	6.17238e-08	blunt	4	GAGAGAGGAAAGGAGAGAGG	GAGAACGGAAAGGAGAAGGGCGG	CGG	chr3	53916079	53916101	-	ENSG00000113812	ACTR8	PoolOne	0	0	8	30	0	0	0	0.789474
chr9	131054829	131054829	1	+	ACTR8.7	15	114	0	0	1.17469e-198	5.83907e-197	staggered	7	AGAGAAAGAAAGAAGAAGGG	GAGAACGGAAAGGAGAAGGGCGG	CGG	chr3	53916079	53916101	-	ENSG00000113812	ACTR8	PoolOne	0	9	105	15	0	0	0	0.116279
chr9	131614409	131614409	1	-	ACTR8.7	7	40	0	0	8.70836e-55	5.12937e-54	staggered	7	AGAGAAGGAGAGAAGAAGGG	GAGAACGGAAAGGAGAAGGGCGG	CGG	chr3	53916079	53916101	-	ENSG00000113812	ACTR8	PoolOne	0	3	37	7	0	0	0	0.148936
chr9	133446371	133446371	1	-	ACTR8.7	19	52	0	0	9.89987e-76	7.70074e-75	staggered	5	GGAGACAGAAAGGAGAATGG	GAGAACGGAAAGGAGAAGGGCGG	CGG	chr3	53916079	53916101	-	ENSG00000113812	ACTR8	PoolOne	0	0	52	19	0	0	0	0.267606
chr9	136623350	136623350	1	-	ACTR8.7	5	18	0	0	1.10474e-20	3.32075e-20	staggered	5	GAGAGAAGGAAGGAGAAAGG	GAGAACGGAAAGGAGAAGGGCGG	CGG	chr3	53916079	53916101	-	ENSG00000113812	ACTR8	PoolOne	0	0	18	5	0	0	0	0.217391
chrX	9745707	9745707	1	-	ACTR8.7	1	19	0	0	4.56705e-22	1.42319e-21	staggered	7	ACAGAAGGAGAAGAGAAGGG	GAGAACGGAAAGGAGAAGGGCGG	CGG	chr3	53916079	53916101	-	ENSG00000113812	ACTR8	PoolOne	0	0	19	1	0	0	0	0.05
chrX	10293347	10293347	1	+	ACTR8.7	1	19	0	0	4.56705e-22	1.42319e-21	staggered	6	AGAGACAGAAAGGAGAATGG	GAGAACGGAAAGGAGAAGGGCGG	CGG	chr3	53916079	53916101	-	ENSG00000113812	ACTR8	PoolOne	0	1	18	1	0	0	0	0.05
chrX	16540988	16540988	1	+	ACTR8.7	5	28	0	0	2.47826e-35	1.06107e-34	staggered	6	GAGAGGGAAAGGAGGAAGGG	GAGAACGGAAAGGAGAAGGGCGG	CGG	chr3	53916079	53916101	-	ENSG00000113812	ACTR8	PoolOne	0	1	27	5	0	0	0	0.151515
chrX	17883089	17883089	1	+	ACTR8.7	2	36	0	0	4.09498e-48	2.16768e-47	staggered	3	AAGAGAGGAAAGGAGAAGGG	GAGAACGGAAAGGAGAAGGGCGG	CGG	chr3	53916079	53916101	-	ENSG00000113812	ACTR8	PoolOne	0	2	34	2	0	0	0	0.0526316
chrX	20063596	20063596	1	+	ACTR8.7	0	23	0	0	8.55791e-28	3.07602e-27	staggered	5	GGGGAAGGAAAGTAGAAGAG	GAGAACGGAAAGGAGAAGGGCGG	CGG	chr3	53916079	53916101	-	ENSG00000113812	ACTR8	PoolOne	0	0	23	0	0	0	0	0
chrX	20411004	20411004	1	-	ACTR8.7	2	76	0	0	7.06938e-121	1.05937e-119	staggered	6	AGAGAGGGAAGGGAGAAGGG	GAGAACGGAAAGGAGAAGGGCGG	CGG	chr3	53916079	53916101	-	ENSG00000113812	ACTR8	PoolOne	0	3	73	2	0	0	0	0.025641
chrX	36720444	36720444	1	+	ACTR8.7	5	13	0	0	4.1835e-14	1.03849e-13	staggered	5	GAGAAGAAGAAGAAGAAGGG	GAGAACGGAAAGGAGAAGGGCGG	CGG	chr3	53916079	53916101	-	ENSG00000113812	ACTR8	PoolOne	0	0	12	5	1	0	0	0.277778
chrX	39371555	39371555	1	+	ACTR8.7	1	30	0	0	1.88694e-38	8.72016e-38	staggered	4	GTGAAGGGAAAGAAGAAGTG	GAGAACGGAAAGGAGAAGGGCGG	CGG	chr3	53916079	53916101	-	ENSG00000113812	ACTR8	PoolOne	0	0	30	1	0	0	0	0.0322581
chrX	51223190	51223190	1	-	ACTR8.7	29	4	1	0	0.000287175	0.000439057	blunt	7	GAGAAAAGAAAAGGAGAAGG	GAGAACGGAAAGGAGAAGGGCGG	CGG	chr3	53916079	53916101	-	ENSG00000113812	ACTR8	PoolOne	0	0	4	29	0	0	0	0.878788
chrX	54485275	54485275	1	-	ACTR8.7	3	41	0	1	6.62312e-44	3.34107e-43	staggered	4	GCTTACGGAAAGGAGAAGAG	GAGAACGGAAAGGAGAAGGGCGG	CGG	chr3	53916079	53916101	-	ENSG00000113812	ACTR8	PoolOne	0	5	36	3	0	0	0	0.0681818
chrX	64387830	64387830	1	+	ACTR8.7	0	38	0	0	1.98393e-51	1.12001e-50	staggered	4	GAGAAGAAAAAGGAGAAGAG	GAGAACGGAAAGGAGAAGGGCGG	CGG	chr3	53916079	53916101	-	ENSG00000113812	ACTR8	PoolOne	0	0	38	0	0	0	0	0
chrX	69285656	69285656	1	+	ACTR8.7	0	44	0	0	1.2707e-61	8.43549e-61	staggered	4	GAGAAGAGAAGGGAGAAGAG	GAGAACGGAAAGGAGAAGGGCGG	CGG	chr3	53916079	53916101	-	ENSG00000113812	ACTR8	PoolOne	0	0	44	0	0	0	0	0
chrX	70817780	70817780	1	+	ACTR8.7	6	40	0	0	8.70836e-55	5.12937e-54	staggered	4	AAGAAAGGAAAGGAAAAGGA	GAGAACGGAAAGGAGAAGGGCGG	CGG	chr3	53916079	53916101	-	ENSG00000113812	ACTR8	PoolOne	0	3	37	6	0	0	0	0.130435
chrX	79104541	79104541	1	-	ACTR8.7	9	14	0	0	2.26678e-15	5.87747e-15	staggered	4	GGAGACGGAAAGGAGAAGGA	GAGAACGGAAAGGAGAAGGGCGG	CGG	chr3	53916079	53916101	-	ENSG00000113812	ACTR8	PoolOne	0	0	14	9	0	0	0	0.391304
chrX	94816168	94816168	1	-	ACTR8.7	0	17	0	0	2.54557e-19	7.39012e-19	staggered	3	GAGAAGGAAAAGCAGAAGGG	GAGAACGGAAAGGAGAAGGGCGG	CGG	chr3	53916079	53916101	-	ENSG00000113812	ACTR8	PoolOne	0	4	13	0	0	0	0	0
chrX	100656911	100656911	1	-	ACTR8.7	4	16	0	0	5.57353e-18	1.56458e-17	staggered	6	GAAGAAAGGAAGGAGAAGGA	GAGAACGGAAAGGAGAAGGGCGG	CGG	chr3	53916079	53916101	-	ENSG00000113812	ACTR8	PoolOne	0	0	16	4	0	0	0	0.2
chrX	111147073	111147073	1	+	ACTR8.7	1	30	0	0	1.88694e-38	8.72016e-38	staggered	4	GAGAGAGGAGAGGAGAAGGA	GAGAACGGAAAGGAGAAGGGCGG	CGG	chr3	53916079	53916101	-	ENSG00000113812	ACTR8	PoolOne	0	3	27	1	0	0	0	0.0322581
chrX	118292862	118292862	1	+	ACTR8.7	5	24	0	0	2.85944e-29	1.05571e-28	staggered	6	CAAGAAGGAAAGGAGAAAGA	GAGAACGGAAAGGAGAAGGGCGG	CGG	chr3	53916079	53916101	-	ENSG00000113812	ACTR8	PoolOne	0	0	24	5	0	0	0	0.172414
chrX	123601474	123601474	1	+	ACTR8.7	2	18	0	0	1.10474e-20	3.32075e-20	staggered	6	GGAGAATGAAAGGAGGAGGG	GAGAACGGAAAGGAGAAGGGCGG	CGG	chr3	53916079	53916101	-	ENSG00000113812	ACTR8	PoolOne	0	0	18	2	0	0	0	0.1
chrX	149368100	149368100	1	+	ACTR8.7	1	69	0	0	2.50104e-107	2.94631e-106	staggered	7	AGAGACAGAAAGGAGAAGAA	GAGAACGGAAAGGAGAAGGGCGG	CGG	chr3	53916079	53916101	-	ENSG00000113812	ACTR8	PoolOne	0	1	68	1	0	0	0	0.0142857
chrY	7454335	7454335	1	-	ACTR8.7	0	28	0	0	2.47826e-35	1.06107e-34	staggered	5	AGGAAAGGAAAAGAGAAGAG	GAGAACGGAAAGGAGAAGGGCGG	CGG	chr3	53916079	53916101	-	ENSG00000113812	ACTR8	PoolOne	0	0	28	0	0	0	0	0
chrY	10811114	10811114	1	-	ACTR8.7	2	29	0	0	6.9476e-37	3.11877e-36	staggered	4	AGGAAAGGAAAGGAGAAGAG	GAGAACGGAAAGGAGAAGGGCGG	CGG	chr3	53916079	53916101	-	ENSG00000113812	ACTR8	PoolOne	0	1	28	2	0	0	0	0.0645161
chrY	10812531	10812531	1	-	ACTR8.7	1	155	0	0	1.11527e-288	2.84115e-286	staggered	4	TGGAACGGAATGGAGAAGAG	GAGAACGGAAAGGAGAAGGGCGG	CGG	chr3	53916079	53916101	-	ENSG00000113812	ACTR8	PoolOne	0	17	138	1	0	0	0	0.00641026
chrY	10860455	10860455	1	-	ACTR8.7	0	24	0	2	1.36666e-17	3.83117e-17	staggered	6	AGAAATGGAATGGAGAAGTG	GAGAACGGAAAGGAGAAGGGCGG	CGG	chr3	53916079	53916101	-	ENSG00000113812	ACTR8	PoolOne	0	0	0	0	0	24	0	0
chrY	18879521	18879521	1	+	ACTR8.7	1	16	0	0	5.57353e-18	1.56458e-17	staggered	4	GAAGAAGGAAAGAAGAAGGG	GAGAACGGAAAGGAGAAGGGCGG	CGG	chr3	53916079	53916101	-	ENSG00000113812	ACTR8	PoolOne	0	0	16	1	0	0	0	0.0588235
chrY	19063570	19063570	1	+	ACTR8.7	0	24	0	0	2.85944e-29	1.05571e-28	staggered	7	GGAGAAGAAAAGGAGAAGAA	GAGAACGGAAAGGAGAAGGGCGG	CGG	chr3	53916079	53916101	-	ENSG00000113812	ACTR8	PoolOne	0	0	24	0	0	0	0	0
chr12	69634554	69634554	1	-	ALKBH1.5	17	15	0	0	1.15641e-16	1.04077e-15	blunt	6	TACTCCTAAGACGTCCTCCC	TTTCCGAAAGGCGTCCTCCCCGG	CGG	chr14	78174273	78174295	+	ENSG00000100601	ALKBH1	PoolOne	14	1	0	17	0	0	0	0.53125
chr16	1349647	1349647	1	+	ALKBH1.5	3	26	0	0	2.85527e-32	5.13949e-31	staggered	4	TTCCCAAATGACGTCCTCCC	TTTCCGAAAGGCGTCCTCCCCGG	CGG	chr14	78174273	78174295	+	ENSG00000100601	ALKBH1	PoolOne	23	1	1	3	0	1	0	0.103448
chrM	16370	16370	1	-	ALKBH1.5	82	50	28	39	0.00381424	0.00980805	blunt	7	TATCTGAGGGGGGTCATCCA	TTTCCGAAAGGCGTCCTCCCCGG	CGG	chr14	78174273	78174295	+	ENSG00000100601	ALKBH1	PoolOne	3	3	2	82	32	6	4	0.621212
chr1	29145873	29145873	1	-	ALKBH1.6	59	13	0	0	4.1835e-14	1.71904e-15	blunt	4	AGGAATGGGGAAGATGACAG	CGAGATGGGGAAGATGGCAGCGG	CGG	chr14	78174329	78174351	-	ENSG00000100601	ALKBH1	PoolOne	2	0	11	59	0	0	0	0.819444
chr1	38743059	38743059	1	-	ALKBH1.6	4	19	0	0	4.56705e-22	4.15542e-23	staggered	4	GGAGAATGGGAGGATGGCAG	CGAGATGGGGAAGATGGCAGCGG	CGG	chr14	78174329	78174351	-	ENSG00000100601	ALKBH1	PoolOne	1	2	15	4	1	0	0	0.173913
chr1	48070030	48070030	1	+	ALKBH1.6	6	15	0	0	1.15641e-16	6.69572e-18	staggered	6	GGAGGAAGGAAAGATGACAG	CGAGATGGGGAAGATGGCAGCGG	CGG	chr14	78174329	78174351	-	ENSG00000100601	ALKBH1	PoolOne	0	0	14	6	1	0	0	0.285714
chr1	57733807	57733807	1	+	ALKBH1.6	75	4	1	0	0.000287175	3.85062e-06	blunt	2	TGAGATGGGGGAGATGGCAG	CGAGATGGGGAAGATGGCAGCGG	CGG	chr14	78174329	78174351	-	ENSG00000100601	ALKBH1	PoolOne	0	0	3	75	1	0	0	0.949367
chr1	96836838	96836838	1	-	ALKBH1.6	32	12	0	0	7.2417e-13	2.49313e-14	blunt	4	GGCTATGGGGAAGATGACAG	CGAGATGGGGAAGATGGCAGCGG	CGG	chr14	78174329	78174351	-	ENSG00000100601	ALKBH1	PoolOne	0	0	11	32	1	0	0	0.727273
chr1	215863346	215863346	1	+	ALKBH1.6	33	52	0	0	9.89987e-76	2.10177e-76	staggered	7	AGTGATGGAAAAGAGAACAG	CGAGATGGGGAAGATGGCAGCGG	CGG	chr14	78174329	78174351	-	ENSG00000100601	ALKBH1	PoolOne	0	1	51	33	0	0	0	0.388235
chr1	221777651	221777651	1	+	ALKBH1.6	40	24	0	0	2.85944e-29	3.03533e-30	blunt	4	GGAGAAGGGGAAAATGACAG	CGAGATGGGGAAGATGGCAGCGG	CGG	chr14	78174329	78174351	-	ENSG00000100601	ALKBH1	PoolOne	0	3	21	40	0	0	0	0.625
chr10	122929135	122929135	1	+	ALKBH1.6	34	10	0	0	1.75836e-10	5.09052e-12	blunt	5	GGAGATGGTAAAGAGAGCAG	CGAGATGGGGAAGATGGCAGCGG	CGG	chr14	78174329	78174351	-	ENSG00000100601	ALKBH1	PoolOne	1	2	7	34	0	0	0	0.772727
chr11	501410	501410	1	+	ALKBH1.6	20	8	0	0	3.10739e-08	7.61201e-10	blunt	7	GGAGAGGGCTAAGGAGACAG	CGAGATGGGGAAGATGGCAGCGG	CGG	chr14	78174329	78174351	-	ENSG00000100601	ALKBH1	PoolOne	0	0	2	20	6	0	0	0.714286
chr11	36353189	36353189	1	-	ALKBH1.6	5	60	0	0	2.37513e-90	1.00849e-90	staggered	4	AGAGAAGGAGAAGATGCCAG	CGAGATGGGGAAGATGGCAGCGG	CGG	chr14	78174329	78174351	-	ENSG00000100601	ALKBH1	PoolOne	1	29	30	5	0	0	0	0.0769231
chr11	44389491	44389491	1	-	ALKBH1.6	23	12	0	0	7.2417e-13	2.49313e-14	blunt	4	GGAAAAGGGGAAGATGCCAG	CGAGATGGGGAAGATGGCAGCGG	CGG	chr14	78174329	78174351	-	ENSG00000100601	ALKBH1	PoolOne	0	3	9	23	0	0	0	0.657143
chr11	69060927	69060927	1	-	ALKBH1.6	0	23	0	1	1.24619e-20	9.9214e-22	staggered	7	TGAGAAGGCCAAGAGAACAG	CGAGATGGGGAAGATGGCAGCGG	CGG	chr14	78174329	78174351	-	ENSG00000100601	ALKBH1	PoolOne	0	2	21	0	0	0	0	0
chr11	120183788	120183788	1	-	ALKBH1.6	26	0	0	0	0.216504	0.000644359	blunt	4	GATGATGGGGATGATGGCAG	CGAGATGGGGAAGATGGCAGCGG	CGG	chr14	78174329	78174351	-	ENSG00000100601	ALKBH1	PoolOne	0	0	0	26	0	0	0	1
chr11	132979856	132979856	1	+	ALKBH1.6	27	1	0	0	0.0579836	0.000295442	blunt	5	GCTGATGGAGAAGAAGGCAG	CGAGATGGGGAAGATGGCAGCGG	CGG	chr14	78174329	78174351	-	ENSG00000100601	ALKBH1	PoolOne	0	0	1	27	0	0	0	0.964286
chr12	30990999	30990999	1	+	ALKBH1.6	18	1	0	0	0.0579836	0.000295442	blunt	5	GAAGAGGAGGAAGAAGGCAG	CGAGATGGGGAAGATGGCAGCGG	CGG	chr14	78174329	78174351	-	ENSG00000100601	ALKBH1	PoolOne	0	0	1	18	0	0	0	0.947368
chr13	37036677	37036677	1	-	ALKBH1.6	15	7	0	0	3.60258e-07	7.778e-09	blunt	5	AGAGATAAAGAAGATGGAAG	CGAGATGGGGAAGATGGCAGCGG	CGG	chr14	78174329	78174351	-	ENSG00000100601	ALKBH1	PoolOne	0	1	6	15	0	0	0	0.681818
chr13	110395420	110395420	1	+	ALKBH1.6	24	1	0	0	0.0579836	0.000295442	blunt	3	CCTGATGGGGAGGATGGCAG	CGAGATGGGGAAGATGGCAGCGG	CGG	chr14	78174329	78174351	-	ENSG00000100601	ALKBH1	PoolOne	0	0	1	24	0	0	0	0.96
chr14	22490160	22490160	1	+	ALKBH1.6	52	3	0	0	0.002026	2.04822e-05	blunt	5	AAGGATGAGAAAGATGGCAG	CGAGATGGGGAAGATGGCAGCGG	CGG	chr14	78174329	78174351	-	ENSG00000100601	ALKBH1	PoolOne	1	0	2	52	0	0	0	0.945455
chr14	24350031	24350031	1	+	ALKBH1.6	170	10	1	1	3.24685e-07	7.778e-09	blunt	6	GGAAGAAGGGAAGAAGGCAG	CGAGATGGGGAAGATGGCAGCGG	CGG	chr14	78174329	78174351	-	ENSG00000100601	ALKBH1	PoolOne	2	3	5	170	0	0	0	0.944444
chr14	69940205	69940205	1	-	ALKBH1.6	27	3	1	0	0.002026	2.04822e-05	blunt	5	GGGAGTGGGGAAGATGGCTG	CGAGATGGGGAAGATGGCAGCGG	CGG	chr14	78174329	78174351	-	ENSG00000100601	ALKBH1	PoolOne	0	0	3	27	0	0	0	0.9
chr14	77707991	77707991	1	-	ALKBH1.6	28	0	0	0	0.216504	0.000644359	blunt	0	CGAGATGGGGAAGATGGCAG	CGAGATGGGGAAGATGGCAGCGG	CGG	chr14	78174329	78174351	-	ENSG00000100601	ALKBH1	PoolOne	0	0	0	28	0	0	0	1
chr15	74182076	74182076	1	+	ALKBH1.6	15	7	0	0	3.60258e-07	7.778e-09	blunt	4	AGAGAAGGGATAGATGGCAG	CGAGATGGGGAAGATGGCAGCGG	CGG	chr14	78174329	78174351	-	ENSG00000100601	ALKBH1	PoolOne	1	0	5	15	1	0	0	0.681818
chr15	88104808	88104808	1	+	ALKBH1.6	25	28	0	0	2.47826e-35	3.50761e-36	staggered	7	GGAGATGGAAAGGAGAACAG	CGAGATGGGGAAGATGGCAGCGG	CGG	chr14	78174329	78174351	-	ENSG00000100601	ALKBH1	PoolOne	0	0	28	25	0	0	0	0.471698
chr16	54961269	54961269	1	+	ALKBH1.6	0	21	0	1	2.48528e-18	1.86223e-19	staggered	7	AGAGAAGGGGAAGAGAAGGG	CGAGATGGGGAAGATGGCAGCGG	CGG	chr14	78174329	78174351	-	ENSG00000100601	ALKBH1	PoolOne	0	1	20	0	0	0	0	0
chr16	71359191	71359191	1	-	ALKBH1.6	66	7	0	0	3.60258e-07	7.778e-09	blunt	3	GGAGGTGGGGGAGATGGCAG	CGAGATGGGGAAGATGGCAGCGG	CGG	chr14	78174329	78174351	-	ENSG00000100601	ALKBH1	PoolOne	0	1	3	66	3	0	0	0.90411
chr16	75298784	75298784	1	-	ALKBH1.6	5	14	0	0	2.26678e-15	9.95676e-17	staggered	7	GTGATAGGGGAAGAAGGCAG	CGAGATGGGGAAGATGGCAGCGG	CGG	chr14	78174329	78174351	-	ENSG00000100601	ALKBH1	PoolOne	4	4	6	5	0	0	0	0.263158
chr17	37394034	37394034	1	+	ALKBH1.6	36	3	0	0	0.002026	2.04822e-05	blunt	3	AGAGATGGGAGAGATGGCAG	CGAGATGGGGAAGATGGCAGCGG	CGG	chr14	78174329	78174351	-	ENSG00000100601	ALKBH1	PoolOne	0	0	2	36	1	0	0	0.923077
chr17	41738051	41738051	1	+	ALKBH1.6	68	9	0	0	2.4401e-09	6.75705e-11	blunt	5	TTTGACGGGGAAGAAGGCAG	CGAGATGGGGAAGATGGCAGCGG	CGG	chr14	78174329	78174351	-	ENSG00000100601	ALKBH1	PoolOne	1	1	7	68	0	0	0	0.883117
chr17	61751305	61751305	1	+	ALKBH1.6	9	27	0	0	8.55547e-34	1.08981e-34	staggered	7	AGAGATGGGAAGTAGAACAG	CGAGATGGGGAAGATGGCAGCGG	CGG	chr14	78174329	78174351	-	ENSG00000100601	ALKBH1	PoolOne	0	3	24	9	0	0	0	0.25
chr17	66210507	66210507	1	+	ALKBH1.6	16	1	0	0	0.0579836	0.000295442	blunt	7	GTACCTAGTGCAGATGGCAG	CGAGATGGGGAAGATGGCAGCGG	CGG	chr14	78174329	78174351	-	ENSG00000100601	ALKBH1	PoolOne	0	0	1	16	0	0	0	0.941176
chr17	76382913	76382913	1	+	ALKBH1.6	25	14	0	0	2.26678e-15	9.95676e-17	blunt	4	AGAGGAGGGGAAGAAGGCAG	CGAGATGGGGAAGATGGCAGCGG	CGG	chr14	78174329	78174351	-	ENSG00000100601	ALKBH1	PoolOne	4	0	10	25	0	0	0	0.641026
chr17	82784649	82784649	1	+	ALKBH1.6	36	3	1	0	0.002026	2.04822e-05	blunt	4	GAAGAAGGGGTAGATGGCAG	CGAGATGGGGAAGATGGCAGCGG	CGG	chr14	78174329	78174351	-	ENSG00000100601	ALKBH1	PoolOne	1	0	2	36	0	0	0	0.923077
chr18	46380132	46380132	1	-	ALKBH1.6	81	10	0	0	1.75836e-10	5.09052e-12	blunt	4	GAAGATGGAGAAGAAGGCAG	CGAGATGGGGAAGATGGCAGCGG	CGG	chr14	78174329	78174351	-	ENSG00000100601	ALKBH1	PoolOne	1	1	8	81	0	0	0	0.89011
chr18	51644500	51644500	1	+	ALKBH1.6	17	3	0	0	0.002026	2.04822e-05	blunt	6	GGAGATGGGAAAGAGAACAT	CGAGATGGGGAAGATGGCAGCGG	CGG	chr14	78174329	78174351	-	ENSG00000100601	ALKBH1	PoolOne	0	1	2	17	0	0	0	0.85
chr18	55726072	55726072	1	+	ALKBH1.6	14	4	0	0	0.000287175	3.85062e-06	blunt	5	AGGGGAGGGAAAGATGGCAG	CGAGATGGGGAAGATGGCAGCGG	CGG	chr14	78174329	78174351	-	ENSG00000100601	ALKBH1	PoolOne	1	0	3	14	0	0	0	0.777778
chr19	31619699	31619699	1	+	ALKBH1.6	18	18	0	0	1.10474e-20	9.38161e-22	blunt	5	GGAGCAAGGGAAGATGACAG	CGAGATGGGGAAGATGGCAGCGG	CGG	chr14	78174329	78174351	-	ENSG00000100601	ALKBH1	PoolOne	0	0	18	18	0	0	0	0.5
chr19	47611472	47611472	1	-	ALKBH1.6	1	24	0	0	2.85944e-29	3.03533e-30	staggered	7	GAGAAGGGAGAAGATGACAG	CGAGATGGGGAAGATGGCAGCGG	CGG	chr14	78174329	78174351	-	ENSG00000100601	ALKBH1	PoolOne	0	3	20	1	0	0	1	0.04
chr19	48442419	48442419	1	+	ALKBH1.6	18	4	0	0	0.000287175	3.85062e-06	blunt	6	CAGAGAGGGGGAGATGGCAG	CGAGATGGGGAAGATGGCAGCGG	CGG	chr14	78174329	78174351	-	ENSG00000100601	ALKBH1	PoolOne	0	2	2	18	0	0	0	0.818182
chr2	26549527	26549527	1	-	ALKBH1.6	34	8	0	0	3.10739e-08	7.61201e-10	blunt	4	AGAAATGGGGAAAATGGAAG	CGAGATGGGGAAGATGGCAGCGG	CGG	chr14	78174329	78174351	-	ENSG00000100601	ALKBH1	PoolOne	0	0	8	34	0	0	0	0.809524
chr2	26784432	26784432	1	-	ALKBH1.6	16	6	0	0	3.76622e-06	6.95286e-08	blunt	7	AGAGAAGGGGAAGGAGAAGG	CGAGATGGGGAAGATGGCAGCGG	CGG	chr14	78174329	78174351	-	ENSG00000100601	ALKBH1	PoolOne	0	0	5	16	1	0	0	0.727273
chr2	37798654	37798654	1	-	ALKBH1.6	19	0	0	0	0.216504	0.000644359	blunt	4	GGACATGGGGAAAAAGGCAG	CGAGATGGGGAAGATGGCAGCGG	CGG	chr14	78174329	78174351	-	ENSG00000100601	ALKBH1	PoolOne	0	0	0	19	0	0	0	1
chr2	88185833	88185833	1	-	ALKBH1.6	40	16	1	1	6.42819e-13	2.49313e-14	blunt	7	AGAGATGGGAAAGGAGAAGG	CGAGATGGGGAAGATGGCAGCGG	CGG	chr14	78174329	78174351	-	ENSG00000100601	ALKBH1	PoolOne	0	0	15	40	1	0	0	0.714286
chr2	147079577	147079577	1	+	ALKBH1.6	52	39	0	0	4.20686e-53	7.65539e-54	blunt	4	AGAGGTGGAGAAGATGGAAG	CGAGATGGGGAAGATGGCAGCGG	CGG	chr14	78174329	78174351	-	ENSG00000100601	ALKBH1	PoolOne	4	6	29	52	0	0	0	0.571429
chr2	151903803	151903803	1	-	ALKBH1.6	25	3	0	1	0.0322059	0.000251684	blunt	7	CCAGATGGGCAAGGAGAAAA	CGAGATGGGGAAGATGGCAGCGG	CGG	chr14	78174329	78174351	-	ENSG00000100601	ALKBH1	PoolOne	0	0	1	25	2	0	0	0.892857
chr2	168600092	168600092	1	-	ALKBH1.6	10	126	0	0	1.93787e-224	2.4685e-224	staggered	7	AGAGAAAGGAAAGGAGGAAG	CGAGATGGGGAAGATGGCAGCGG	CGG	chr14	78174329	78174351	-	ENSG00000100601	ALKBH1	PoolOne	0	0	0	10	126	0	0	0.0735294
chr2	175376660	175376660	1	+	ALKBH1.6	45	14	0	0	2.26678e-15	9.95676e-17	blunt	7	AGAGAAGGGGAAGGGGAAGG	CGAGATGGGGAAGATGGCAGCGG	CGG	chr14	78174329	78174351	-	ENSG00000100601	ALKBH1	PoolOne	0	0	2	45	12	0	0	0.762712
chr2	216819105	216819105	1	+	ALKBH1.6	18	2	0	0	0.012021	9.51094e-05	blunt	7	AGGAGAGAGGAAGAGGGCAG	CGAGATGGGGAAGATGGCAGCGG	CGG	chr14	78174329	78174351	-	ENSG00000100601	ALKBH1	PoolOne	0	0	2	18	0	0	0	0.9
chr2	240591804	240591804	1	+	ALKBH1.6	55	4	0	0	0.000287175	3.85062e-06	blunt	5	GAGGATGAGGAAGAAGGCAG	CGAGATGGGGAAGATGGCAGCGG	CGG	chr14	78174329	78174351	-	ENSG00000100601	ALKBH1	PoolOne	1	1	1	55	1	0	0	0.932203
chr20	16808002	16808002	1	+	ALKBH1.6	13	5	1	0	3.5091e-05	5.58745e-07	blunt	6	AGGAAGAGGGAAGAAGGCAG	CGAGATGGGGAAGATGGCAGCGG	CGG	chr14	78174329	78174351	-	ENSG00000100601	ALKBH1	PoolOne	0	0	5	13	0	0	0	0.722222
chr20	48836110	48836110	1	+	ALKBH1.6	134	5	0	0	3.5091e-05	5.58745e-07	blunt	3	CACGATGGGAAAGATGGCAG	CGAGATGGGGAAGATGGCAGCGG	CGG	chr14	78174329	78174351	-	ENSG00000100601	ALKBH1	PoolOne	0	0	5	134	0	0	0	0.964029
chr20	60922298	60922298	1	+	ALKBH1.6	80	2	0	0	0.012021	9.51094e-05	blunt	5	ATTAATGGGGAAAATGGCAG	CGAGATGGGGAAGATGGCAGCGG	CGG	chr14	78174329	78174351	-	ENSG00000100601	ALKBH1	PoolOne	0	0	2	80	0	0	0	0.97561
chr21	32463274	32463274	1	-	ALKBH1.6	83	5	1	0	3.5091e-05	5.58745e-07	blunt	3	TTAGATGGGGAGGATGGCAG	CGAGATGGGGAAGATGGCAGCGG	CGG	chr14	78174329	78174351	-	ENSG00000100601	ALKBH1	PoolOne	1	0	3	83	0	0	1	0.943182
chr22	44459521	44459521	1	-	ALKBH1.6	18	5	0	0	3.5091e-05	5.58745e-07	blunt	4	GGAGTTGGGAAAGAAGGCAG	CGAGATGGGGAAGATGGCAGCGG	CGG	chr14	78174329	78174351	-	ENSG00000100601	ALKBH1	PoolOne	1	0	4	18	0	0	0	0.782609
chr3	52015994	52015994	1	+	ALKBH1.6	92	1	0	1	0.253288	0.000736627	blunt	3	GGGGATGGGGGAGATGGCAG	CGAGATGGGGAAGATGGCAGCGG	CGG	chr14	78174329	78174351	-	ENSG00000100601	ALKBH1	PoolOne	0	0	1	92	0	0	0	0.989247
chr3	60631587	60631587	1	+	ALKBH1.6	27	2	0	1	0.0992155	0.000501517	blunt	5	AGAAGAGGGGAAGTTGGCAG	CGAGATGGGGAAGATGGCAGCGG	CGG	chr14	78174329	78174351	-	ENSG00000100601	ALKBH1	PoolOne	0	0	0	27	2	0	0	0.931034
chr3	97338943	97338943	1	-	ALKBH1.6	24	69	1	0	2.50104e-107	1.59293e-107	staggered	5	TTGGATGGGGAAGATGATAG	CGAGATGGGGAAGATGGCAGCGG	CGG	chr14	78174329	78174351	-	ENSG00000100601	ALKBH1	PoolOne	0	0	69	24	0	0	0	0.258065
chr3	131708302	131708302	1	+	ALKBH1.6	17	3	0	0	0.002026	2.04822e-05	blunt	5	GAGGAAGGGGAAGATGGCAA	CGAGATGGGGAAGATGGCAGCGG	CGG	chr14	78174329	78174351	-	ENSG00000100601	ALKBH1	PoolOne	0	0	0	17	3	0	0	0.85
chr4	75125916	75125916	1	-	ALKBH1.6	15	2	0	0	0.012021	9.51094e-05	blunt	4	GGAGATGAGGCAGATGACAG	CGAGATGGGGAAGATGGCAGCGG	CGG	chr14	78174329	78174351	-	ENSG00000100601	ALKBH1	PoolOne	0	0	2	15	0	0	0	0.882353
chr4	114760166	114760166	1	-	ALKBH1.6	15	6	0	0	3.76622e-06	6.95286e-08	blunt	4	GGAGAGGGGGAAGAAGACAG	CGAGATGGGGAAGATGGCAGCGG	CGG	chr14	78174329	78174351	-	ENSG00000100601	ALKBH1	PoolOne	0	0	6	15	0	0	0	0.714286
chr4	158762931	158762931	1	+	ALKBH1.6	12	6	0	0	3.76622e-06	6.95286e-08	blunt	4	TGGGATAGGGAAGATGGCAA	CGAGATGGGGAAGATGGCAGCGG	CGG	chr14	78174329	78174351	-	ENSG00000100601	ALKBH1	PoolOne	0	0	6	12	0	0	0	0.666667
chr4	167185480	167185480	1	-	ALKBH1.6	30	3	0	0	0.002026	2.04822e-05	blunt	5	AAAGAAAGGGAAGAAGGCAG	CGAGATGGGGAAGATGGCAGCGG	CGG	chr14	78174329	78174351	-	ENSG00000100601	ALKBH1	PoolOne	0	1	2	30	0	0	0	0.909091
chr5	15635695	15635695	1	+	ALKBH1.6	17	1	0	0	0.0579836	0.000295442	blunt	5	GAAGATGGAGAAGTAGGCAG	CGAGATGGGGAAGATGGCAGCGG	CGG	chr14	78174329	78174351	-	ENSG00000100601	ALKBH1	PoolOne	1	0	0	17	0	0	0	0.944444
chr5	33723010	33723010	1	+	ALKBH1.6	20	21	0	0	6.80592e-25	6.66884e-26	staggered	4	GAGGATGGGGAAGATGACAG	CGAGATGGGGAAGATGGCAGCGG	CGG	chr14	78174329	78174351	-	ENSG00000100601	ALKBH1	PoolOne	0	0	21	20	0	0	0	0.487805
chr5	61513161	61513161	1	-	ALKBH1.6	12	31	0	0	4.96982e-40	7.91329e-41	staggered	7	GGAGATGGTAAAAAGAACAG	CGAGATGGGGAAGATGGCAGCGG	CGG	chr14	78174329	78174351	-	ENSG00000100601	ALKBH1	PoolOne	0	2	29	12	0	0	0	0.27907
chr5	125485058	125485058	1	+	ALKBH1.6	13	7	0	0	3.60258e-07	7.778e-09	blunt	5	GAAGGAGGGGAAAATGGCAG	CGAGATGGGGAAGATGGCAGCGG	CGG	chr14	78174329	78174351	-	ENSG00000100601	ALKBH1	PoolOne	0	2	5	13	0	0	0	0.65
chr5	149408101	149408101	1	+	ALKBH1.6	18	0	0	0	0.216504	0.000644359	blunt	4	AGGGATGGAAAAGATGGCAG	CGAGATGGGGAAGATGGCAGCGG	CGG	chr14	78174329	78174351	-	ENSG00000100601	ALKBH1	PoolOne	0	0	0	18	0	0	0	1
chr7	24333437	24333437	1	+	ALKBH1.6	44	14	0	0	2.26678e-15	9.95676e-17	blunt	4	GAAGTTGGGGAAGATGGAAG	CGAGATGGGGAAGATGGCAGCGG	CGG	chr14	78174329	78174351	-	ENSG00000100601	ALKBH1	PoolOne	0	0	13	44	1	0	0	0.758621
chr7	25036651	25036651	1	+	ALKBH1.6	33	11	0	0	1.17063e-11	3.7279e-13	blunt	7	AGAGAGGGCAAGGAGAGCAG	CGAGATGGGGAAGATGGCAGCGG	CGG	chr14	78174329	78174351	-	ENSG00000100601	ALKBH1	PoolOne	0	1	2	33	8	0	0	0.75
chr7	27118272	27118272	1	+	ALKBH1.6	54	12	0	0	7.2417e-13	2.49313e-14	blunt	7	GGAGAAGGGGAAGGAGAAGG	CGAGATGGGGAAGATGGCAGCGG	CGG	chr14	78174329	78174351	-	ENSG00000100601	ALKBH1	PoolOne	0	0	6	54	6	0	0	0.818182
chr7	28939065	28939065	1	-	ALKBH1.6	3	16	0	0	5.57353e-18	3.73666e-19	staggered	5	AGATATGAAGAAGATGACAG	CGAGATGGGGAAGATGGCAGCGG	CGG	chr14	78174329	78174351	-	ENSG00000100601	ALKBH1	PoolOne	0	0	16	3	0	0	0	0.157895
chr7	81972668	81972668	1	-	ALKBH1.6	32	15	0	0	1.15641e-16	6.69572e-18	blunt	4	GGAGAATGGGAAGAAGGCAG	CGAGATGGGGAAGATGGCAGCGG	CGG	chr14	78174329	78174351	-	ENSG00000100601	ALKBH1	PoolOne	1	0	14	32	0	0	0	0.680851
chr7	105811986	105811986	1	-	ALKBH1.6	53	4	0	0	0.000287175	3.85062e-06	blunt	5	GGGAAAGGGGAAGCTGGCAG	CGAGATGGGGAAGATGGCAGCGG	CGG	chr14	78174329	78174351	-	ENSG00000100601	ALKBH1	PoolOne	1	0	3	53	0	0	0	0.929825
chr8	22565896	22565896	1	+	ALKBH1.6	35	52	0	0	9.89987e-76	2.10177e-76	staggered	7	GGAGACGCGGGAGGAGGAAG	CGAGATGGGGAAGATGGCAGCGG	CGG	chr14	78174329	78174351	-	ENSG00000100601	ALKBH1	PoolOne	0	0	0	35	51	1	0	0.402299
chr8	22720107	22720107	1	+	ALKBH1.6	37	13	0	0	4.1835e-14	1.71904e-15	blunt	4	GGAGAAGGGAAAGAAGGCAG	CGAGATGGGGAAGATGGCAGCGG	CGG	chr14	78174329	78174351	-	ENSG00000100601	ALKBH1	PoolOne	0	0	13	37	0	0	0	0.74
chr8	29943310	29943310	1	-	ALKBH1.6	32	1	0	0	0.0579836	0.000295442	blunt	3	TGATATGGGGAAGATAGCAG	CGAGATGGGGAAGATGGCAGCGG	CGG	chr14	78174329	78174351	-	ENSG00000100601	ALKBH1	PoolOne	1	0	0	32	0	0	0	0.969697
chr8	57410366	57410366	1	+	ALKBH1.6	5	14	0	0	2.26678e-15	9.95676e-17	staggered	6	AGAGATGGTAAAGAGATCAG	CGAGATGGGGAAGATGGCAGCGG	CGG	chr14	78174329	78174351	-	ENSG00000100601	ALKBH1	PoolOne	0	1	13	5	0	0	0	0.263158
chr8	58173458	58173458	1	-	ALKBH1.6	16	1	0	0	0.0579836	0.000295442	blunt	3	TGATATAGGGAAGATGGCAG	CGAGATGGGGAAGATGGCAGCGG	CGG	chr14	78174329	78174351	-	ENSG00000100601	ALKBH1	PoolOne	0	0	1	16	0	0	0	0.941176
chr8	80989621	80989621	1	+	ALKBH1.6	47	0	1	0	0.216504	0.000644359	blunt	5	GTGGATGAGGAAGAAGGCAG	CGAGATGGGGAAGATGGCAGCGG	CGG	chr14	78174329	78174351	-	ENSG00000100601	ALKBH1	PoolOne	0	0	0	47	0	0	0	1
chr9	78324047	78324047	1	-	ALKBH1.6	6	11	0	0	1.17063e-11	3.7279e-13	staggered	4	GGAGGAGGGGAACATGGCAG	CGAGATGGGGAAGATGGCAGCGG	CGG	chr14	78174329	78174351	-	ENSG00000100601	ALKBH1	PoolOne	0	3	7	6	1	0	0	0.352941
chr9	86746707	86746707	1	+	ALKBH1.6	15	14	0	0	2.26678e-15	9.95676e-17	blunt	6	TAGAGTGGGGAAGATGGAAG	CGAGATGGGGAAGATGGCAGCGG	CGG	chr14	78174329	78174351	-	ENSG00000100601	ALKBH1	PoolOne	0	0	14	15	0	0	0	0.517241
chr9	87595473	87595473	1	-	ALKBH1.6	14	12	0	0	7.2417e-13	2.49313e-14	blunt	5	GGAGATTAGAAAGATAGCAG	CGAGATGGGGAAGATGGCAGCGG	CGG	chr14	78174329	78174351	-	ENSG00000100601	ALKBH1	PoolOne	0	4	8	14	0	0	0	0.538462
chr9	93205484	93205484	1	-	ALKBH1.6	23	16	0	0	5.57353e-18	3.73666e-19	blunt	4	CAGGATGGGGGAGATGACAG	CGAGATGGGGAAGATGGCAGCGG	CGG	chr14	78174329	78174351	-	ENSG00000100601	ALKBH1	PoolOne	1	0	15	23	0	0	0	0.589744
chr9	93259688	93259688	1	+	ALKBH1.6	28	56	0	0	5.55986e-83	1.77056e-83	staggered	7	AGAGATGCAAAGGAGGACAG	CGAGATGGGGAAGATGGCAGCGG	CGG	chr14	78174329	78174351	-	ENSG00000100601	ALKBH1	PoolOne	0	2	54	28	0	0	0	0.333333
chr9	93578484	93578484	1	-	ALKBH1.6	66	4	0	1	0.00889078	8.84783e-05	blunt	3	GGAGATGGGGGAGAAGGCAG	CGAGATGGGGAAGATGGCAGCGG	CGG	chr14	78174329	78174351	-	ENSG00000100601	ALKBH1	PoolOne	1	0	3	66	0	0	0	0.942857
chr9	109875075	109875075	1	-	ALKBH1.6	69	2	0	0	0.012021	9.51094e-05	blunt	4	GAAGATGGAGAAGAAGGCAG	CGAGATGGGGAAGATGGCAGCGG	CGG	chr14	78174329	78174351	-	ENSG00000100601	ALKBH1	PoolOne	0	0	2	69	0	0	0	0.971831
chr9	113355513	113355513	1	-	ALKBH1.6	34	1	0	0	0.0579836	0.000295442	blunt	5	AGAAGAGGGGAAGAGGGCAG	CGAGATGGGGAAGATGGCAGCGG	CGG	chr14	78174329	78174351	-	ENSG00000100601	ALKBH1	PoolOne	0	0	1	34	0	0	0	0.971429
chrX	10126511	10126511	1	-	ALKBH1.6	23	1	0	0	0.0579836	0.000295442	blunt	4	GGAGAAAGGGAGGATGGCAG	CGAGATGGGGAAGATGGCAGCGG	CGG	chr14	78174329	78174351	-	ENSG00000100601	ALKBH1	PoolOne	0	0	1	23	0	0	0	0.958333
chr12	97647214	97647214	1	+	ALKBH1.7	42	4	1	0	0.000287175	0.00160818	blunt	3	GAGCTGAATACATAAAGAGC	GAGCAGAATGCATATAGAGCAGG	AGG	chr14	78170762	78170784	-	ENSG00000100601	ALKBH1	PoolOne	0	2	2	42	0	0	0	0.913043
chr14	77704424	77704424	1	-	ALKBH1.7	151	0	2	0	0.216504	0.224522	blunt	0	GAGCAGAATGCATATAGAGC	GAGCAGAATGCATATAGAGCAGG	AGG	chr14	78170762	78170784	-	ENSG00000100601	ALKBH1	PoolOne	0	0	0	151	0	0	0	1
chr3	110517065	110517065	1	-	ALKBH1.7	53	1	0	0	0.0579836	0.147595	blunt	2	GAGCAGGATGCTTATAGAGC	GAGCAGAATGCATATAGAGCAGG	AGG	chr14	78170762	78170784	-	ENSG00000100601	ALKBH1	PoolOne	0	0	1	53	0	0	0	0.981481
chr7	142247766	142247766	1	+	ALKBH1.7	63	13	0	0	4.1835e-14	1.17138e-12	blunt	7	GAGGAGCAGGAAGAGAGAGG	GAGCAGAATGCATATAGAGCAGG	AGG	chr14	78170762	78170784	-	ENSG00000100601	ALKBH1	PoolOne	0	0	13	63	0	0	0	0.828947
chr20	3556478	3556478	1	-	APTX.5	27	92	0	0	7.89289e-153	3.94645e-152	staggered	3	TAATGGCCTGGTAACCCAAT	GAATGGCGTGGTAGCCCAATCGG	CGG	chr9	32984639	32984661	+	ENSG00000137074	APTX	PoolOne	1	10	80	27	0	1	0	0.226891
chr7	108926586	108926586	1	+	APTX.5	14	11	0	0	1.17063e-11	1.95104e-11	blunt	3	GAATGTCATGGTAGCTCAAT	GAATGGCGTGGTAGCCCAATCGG	CGG	chr9	32984639	32984661	+	ENSG00000137074	APTX	PoolOne	0	0	11	14	0	0	0	0.56
chr9	32984657	32984657	1	+	APTX.5	215	20	0	0	1.80252e-23	4.50631e-23	blunt	0	GAATGGCGTGGTAGCCCAAT	GAATGGCGTGGTAGCCCAATCGG	CGG	chr9	32984639	32984661	+	ENSG00000137074	APTX	PoolOne	0	0	17	215	0	2	1	0.914894
chr9	32989808	32989808	1	-	APTX.6	15	136	0	0	2.67728e-246	5.35455e-246	staggered	0	GAAGCAGTTGTGATTGGGCG	GAAGCAGTTGTGATTGGGCGTGG	TGG	chr9	32989801	32989823	-	ENSG00000137074	APTX	PoolOne	1	5	130	15	0	0	0	0.0993377
chr1	42421272	42421272	1	-	APTX.7	80	31	0	1	1.83692e-30	1.08746e-29	blunt	3	CAGGAAGAGCCAAAAAACCC	GAGGAAGAGGCAAAGAACCCTGG	TGG	chr9	32987702	32987724	-	ENSG00000137074	APTX	PoolOne	0	3	27	80	0	1	0	0.720721
chr1	119622008	119622008	1	+	APTX.7	61	23	0	0	8.55791e-28	4.87142e-27	blunt	3	AAGGAAGTAGCAAAGAACCC	GAGGAAGAGGCAAAGAACCCTGG	TGG	chr9	32987702	32987724	-	ENSG00000137074	APTX	PoolOne	0	0	23	61	0	0	0	0.72619
chr1	119819998	119819998	1	-	APTX.7	4	37	0	0	9.12809e-50	7.94681e-49	staggered	7	GAGAAAGAGAAGAAGAAGGG	GAGGAAGAGGCAAAGAACCCTGG	TGG	chr9	32987702	32987724	-	ENSG00000137074	APTX	PoolOne	0	3	34	4	0	0	0	0.097561
chr1	204252363	204252363	1	+	APTX.7	9	29	0	0	6.9476e-37	4.8964e-36	staggered	6	GAGGAAGAGGAAGGGAAAGG	GAGGAAGAGGCAAAGAACCCTGG	TGG	chr9	32987702	32987724	-	ENSG00000137074	APTX	PoolOne	0	0	29	9	0	0	0	0.236842
chr10	11664679	11664679	1	+	APTX.7	3	18	0	0	1.10474e-20	4.67149e-20	staggered	7	CTGGAGGAGGAGAAGACCTC	GAGGAAGAGGCAAAGAACCCTGG	TGG	chr9	32987702	32987724	-	ENSG00000137074	APTX	PoolOne	0	0	18	3	0	0	0	0.142857
chr10	80545338	80545338	1	-	APTX.7	56	15	1	0	1.15641e-16	4.27873e-16	blunt	7	GAAGAAGAGGAAGAGAGAGA	GAGGAAGAGGCAAAGAACCCTGG	TGG	chr9	32987702	32987724	-	ENSG00000137074	APTX	PoolOne	0	0	15	56	0	0	0	0.788732
chr10	98088888	98088888	1	+	APTX.7	104	2	0	0	0.012021	0.0181542	blunt	3	GGGGAAAAGGCAAAGGACCC	GAGGAAGAGGCAAAGAACCCTGG	TGG	chr9	32987702	32987724	-	ENSG00000137074	APTX	PoolOne	0	0	2	104	0	0	0	0.981132
chr10	133055753	133055753	1	+	APTX.7	86	28	0	0	2.47826e-35	1.66719e-34	blunt	5	AAAGGAGAGACAGAGAACCC	GAGGAAGAGGCAAAGAACCCTGG	TGG	chr9	32987702	32987724	-	ENSG00000137074	APTX	PoolOne	0	2	26	86	0	0	0	0.754386
chr11	3030199	3030199	1	+	APTX.7	43	62	0	0	4.45512e-94	8.24198e-93	staggered	4	GAAGGGGAGGCAAAGAACCA	GAGGAAGAGGCAAAGAACCCTGG	TGG	chr9	32987702	32987724	-	ENSG00000137074	APTX	PoolOne	0	0	62	43	0	0	0	0.409524
chr11	44389493	44389493	1	-	APTX.7	3	32	0	0	1.27051e-41	1.04464e-40	staggered	6	AAGGAAAAGGGGAAGATGCC	GAGGAAGAGGCAAAGAACCCTGG	TGG	chr9	32987702	32987724	-	ENSG00000137074	APTX	PoolOne	0	0	0	3	9	23	0	0.0857143
chr11	84699213	84699213	1	+	APTX.7	36	19	1	0	4.56705e-22	1.98801e-21	blunt	3	AAGGAAGAGTCAAAGAAACC	GAGGAAGAGGCAAAGAACCCTGG	TGG	chr9	32987702	32987724	-	ENSG00000137074	APTX	PoolOne	0	1	17	36	1	0	0	0.654545
chr12	56354894	56354894	1	-	APTX.7	6	21	0	1	2.48528e-18	1.02173e-17	staggered	6	GAAGGAGAGGAAAGAACCCC	GAGGAAGAGGCAAAGAACCCTGG	TGG	chr9	32987702	32987724	-	ENSG00000137074	APTX	PoolOne	0	3	18	6	0	0	0	0.222222
chr12	133083518	133083518	1	+	APTX.7	2	20	0	0	1.80252e-23	8.33668e-23	staggered	7	TGGAGCAAGGGAAAGAACCC	GAGGAAGAGGCAAAGAACCCTGG	TGG	chr9	32987702	32987724	-	ENSG00000137074	APTX	PoolOne	0	1	19	2	0	0	0	0.0909091
chr13	104606040	104606040	1	+	APTX.7	9	15	0	0	1.15641e-16	4.27873e-16	staggered	7	GAGGAAGAGAAAAGAAAAGG	GAGGAAGAGGCAAAGAACCCTGG	TGG	chr9	32987702	32987724	-	ENSG00000137074	APTX	PoolOne	0	1	14	9	0	0	0	0.375
chr14	24407619	24407619	1	-	APTX.7	56	62	1	0	4.45512e-94	8.24198e-93	staggered	5	AGAGAGGAGGGAAAGAACCC	GAGGAAGAGGCAAAGAACCCTGG	TGG	chr9	32987702	32987724	-	ENSG00000137074	APTX	PoolOne	0	0	62	56	0	0	0	0.474576
chr14	91330650	91330650	1	+	APTX.7	1	85	0	0	1.08152e-138	4.00162e-137	staggered	7	GGGAGGAAGACAAAGAACCA	GAGGAAGAGGCAAAGAACCCTGG	TGG	chr9	32987702	32987724	-	ENSG00000137074	APTX	PoolOne	0	1	84	1	0	0	0	0.0116279
chr16	5034888	5034888	1	-	APTX.7	49	112	1	0	2.07137e-194	3.06563e-192	staggered	7	GGAGGTAGGACAAAGAACCC	GAGGAAGAGGCAAAGAACCCTGG	TGG	chr9	32987702	32987724	-	ENSG00000137074	APTX	PoolOne	0	4	105	49	3	0	0	0.304348
chr16	21218862	21218862	1	+	APTX.7	25	52	1	0	9.89987e-76	1.33198e-74	staggered	7	GGAGGTAGGACAAAGAACCC	GAGGAAGAGGCAAAGAACCCTGG	TGG	chr9	32987702	32987724	-	ENSG00000137074	APTX	PoolOne	0	0	52	25	0	0	0	0.324675
chr16	24347380	24347380	1	+	APTX.7	5	56	0	0	5.55986e-83	8.2286e-82	staggered	7	GAGAAAGAGAAAGAGAAGGG	GAGGAAGAGGCAAAGAACCCTGG	TGG	chr9	32987702	32987724	-	ENSG00000137074	APTX	PoolOne	0	2	54	5	0	0	0	0.0819672
chr16	54627792	54627792	1	+	APTX.7	88	87	0	0	1.04459e-142	5.15329e-141	blunt	7	CAGGAAGGGAGGAAGACCTC	GAGGAAGAGGCAAAGAACCCTGG	TGG	chr9	32987702	32987724	-	ENSG00000137074	APTX	PoolOne	0	0	85	88	1	1	0	0.502857
chr16	85034896	85034896	1	-	APTX.7	171	25	0	0	9.20117e-31	5.67406e-30	blunt	3	AGGGGAGAGGCAAAGAACCC	GAGGAAGAGGCAAAGAACCCTGG	TGG	chr9	32987702	32987724	-	ENSG00000137074	APTX	PoolOne	0	1	23	171	0	1	0	0.872449
chr17	5929262	5929262	1	-	APTX.7	0	30	0	0	1.88694e-38	1.39634e-37	staggered	7	GAGGAAGAAAAAGAGAAGGG	GAGGAAGAGGCAAAGAACCCTGG	TGG	chr9	32987702	32987724	-	ENSG00000137074	APTX	PoolOne	0	0	0	0	30	0	0	0
chr17	38880078	38880078	1	-	APTX.7	11	12	0	0	7.2417e-13	2.43584e-12	staggered	3	GAGGAAGTGGCAGAGAACCA	GAGGAAGAGGCAAAGAACCCTGG	TGG	chr9	32987702	32987724	-	ENSG00000137074	APTX	PoolOne	0	0	12	11	0	0	0	0.478261
chr18	31768648	31768648	1	-	APTX.7	58	21	0	0	6.80592e-25	3.47337e-24	blunt	7	AAGGAAGAAGGAAGGAAAAA	GAGGAAGAGGCAAAGAACCCTGG	TGG	chr9	32987702	32987724	-	ENSG00000137074	APTX	PoolOne	0	0	3	58	18	0	0	0.734177
chr19	14343476	14343476	1	+	APTX.7	9	19	0	0	4.56705e-22	1.98801e-21	staggered	7	GGAGGAAAGTACAAGAACCC	GAGGAAGAGGCAAAGAACCCTGG	TGG	chr9	32987702	32987724	-	ENSG00000137074	APTX	PoolOne	0	0	19	9	0	0	0	0.321429
chr19	15532268	15532268	1	-	APTX.7	1	22	0	0	2.46301e-26	1.30188e-25	staggered	7	GAGAAAGAAGAAGAGAAGGG	GAGGAAGAGGCAAAGAACCCTGG	TGG	chr9	32987702	32987724	-	ENSG00000137074	APTX	PoolOne	0	0	22	1	0	0	0	0.0434783
chr19	44268808	44268808	1	-	APTX.7	25	22	0	0	2.46301e-26	1.30188e-25	blunt	7	AAGGAAGAAGTGAAGAAAAG	GAGGAAGAGGCAAAGAACCCTGG	TGG	chr9	32987702	32987724	-	ENSG00000137074	APTX	PoolOne	0	0	0	25	21	1	0	0.531915
chr2	96172406	96172406	1	+	APTX.7	18	6	0	0	3.76622e-06	8.84763e-06	blunt	4	GAGAGAGAGAGAAAGAACCC	GAGGAAGAGGCAAAGAACCCTGG	TGG	chr9	32987702	32987724	-	ENSG00000137074	APTX	PoolOne	0	0	5	18	1	0	0	0.75
chr2	107251581	107251581	1	-	APTX.7	140	12	1	0	7.2417e-13	2.43584e-12	blunt	5	TGAGGAGAGGCAAAAAACCC	GAGGAAGAGGCAAAGAACCCTGG	TGG	chr9	32987702	32987724	-	ENSG00000137074	APTX	PoolOne	0	0	12	140	0	0	0	0.921053
chr2	218610721	218610721	1	-	APTX.7	38	15	0	0	1.15641e-16	4.27873e-16	blunt	4	GAGGAAAAAAAAAAGAACCC	GAGGAAGAGGCAAAGAACCCTGG	TGG	chr9	32987702	32987724	-	ENSG00000137074	APTX	PoolOne	0	1	14	38	0	0	0	0.716981
chr20	21097062	21097062	1	+	APTX.7	8	47	0	0	7.55683e-67	9.32009e-66	staggered	6	GAGGGAGAGGAAAGAACCAC	GAGGAAGAGGCAAAGAACCCTGG	TGG	chr9	32987702	32987724	-	ENSG00000137074	APTX	PoolOne	1	41	5	8	0	0	0	0.145455
chr20	45426242	45426242	1	-	APTX.7	73	45	0	0	2.3508e-63	2.6763e-62	blunt	4	GGACAAGAGGCAAAGAACCA	GAGGAAGAGGCAAAGAACCCTGG	TGG	chr9	32987702	32987724	-	ENSG00000137074	APTX	PoolOne	0	2	42	73	1	0	0	0.618644
chr20	57915868	57915868	1	+	APTX.7	33	3	0	0	0.002026	0.00356962	blunt	3	AAGAAAGAGGCAAAGAACCT	GAGGAAGAGGCAAAGAACCCTGG	TGG	chr9	32987702	32987724	-	ENSG00000137074	APTX	PoolOne	0	0	3	33	0	0	0	0.916667
chr21	44363431	44363431	1	-	APTX.7	4	73	0	0	4.90515e-115	1.45192e-113	staggered	7	GGAGACAGAGGAAAGAACCC	GAGGAAGAGGCAAAGAACCCTGG	TGG	chr9	32987702	32987724	-	ENSG00000137074	APTX	PoolOne	0	0	71	4	2	0	0	0.0519481
chr22	27299016	27299016	1	+	APTX.7	24	65	0	0	1.0195e-99	2.51477e-98	staggered	7	GAGAAAGAGAAGAAGAAGGG	GAGGAAGAGGCAAAGAACCCTGG	TGG	chr9	32987702	32987724	-	ENSG00000137074	APTX	PoolOne	0	2	63	24	0	0	0	0.269663
chr22	32375601	32375601	1	-	APTX.7	20	40	0	0	8.70836e-55	8.59224e-54	staggered	7	GGAGGAAGGAGAAAGAACCC	GAGGAAGAGGCAAAGAACCCTGG	TGG	chr9	32987702	32987724	-	ENSG00000137074	APTX	PoolOne	0	0	40	20	0	0	0	0.333333
chr3	9068062	9068062	1	-	APTX.7	40	4	0	0	0.000287175	0.000566693	blunt	4	GGTGGTGAGGCAAAGAACCC	GAGGAAGAGGCAAAGAACCCTGG	TGG	chr9	32987702	32987724	-	ENSG00000137074	APTX	PoolOne	0	1	3	40	0	0	0	0.909091
chr4	58557014	58557014	1	-	APTX.7	2	27	0	0	8.55547e-34	5.50526e-33	staggered	7	AGGAGGAAGGCAAAGAACCA	GAGGAAGAGGCAAAGAACCCTGG	TGG	chr9	32987702	32987724	-	ENSG00000137074	APTX	PoolOne	0	0	27	2	0	0	0	0.0689655
chr4	58557015	58557015	1	-	APTX.7	27	2	0	0	0.012021	0.0181542	blunt	7	GAGGAGGAAGGCAAAGAACC	GAGGAAGAGGCAAAGAACCCTGG	TGG	chr9	32987702	32987724	-	ENSG00000137074	APTX	PoolOne	0	0	0	27	2	0	0	0.931034
chr4	98961455	98961455	1	-	APTX.7	35	1	0	0	0.0579836	0.0727252	blunt	4	AGGGAAGAGCCAAAGGACCC	GAGGAAGAGGCAAAGAACCCTGG	TGG	chr9	32987702	32987724	-	ENSG00000137074	APTX	PoolOne	0	0	1	35	0	0	0	0.972222
chr5	93272244	93272244	1	-	APTX.7	74	41	0	0	1.76078e-56	1.86139e-55	blunt	4	CAAGGAGAGGCAGAGAACCC	GAGGAAGAGGCAAAGAACCCTGG	TGG	chr9	32987702	32987724	-	ENSG00000137074	APTX	PoolOne	0	0	41	74	0	0	0	0.643478
chr5	173595708	173595708	1	+	APTX.7	138	9	1	0	2.4401e-09	7.3701e-09	blunt	7	GGAAGAAGAGCAAAGAACCC	GAGGAAGAGGCAAAGAACCCTGG	TGG	chr9	32987702	32987724	-	ENSG00000137074	APTX	PoolOne	0	1	8	138	0	0	0	0.938776
chr6	61933185	61933185	1	+	APTX.7	17	7	0	0	3.60258e-07	8.88635e-07	blunt	6	GAGGAAGAGGAAGAGAGAGA	GAGGAAGAGGCAAAGAACCCTGG	TGG	chr9	32987702	32987724	-	ENSG00000137074	APTX	PoolOne	0	0	7	17	0	0	0	0.708333
chr6	82712445	82712445	1	+	APTX.7	1	20	0	0	1.80252e-23	8.33668e-23	staggered	7	GAAGAAGAGAAAGAGAAGGA	GAGGAAGAGGCAAAGAACCCTGG	TGG	chr9	32987702	32987724	-	ENSG00000137074	APTX	PoolOne	0	2	17	1	0	1	0	0.047619
chr6	134023429	134023429	1	+	APTX.7	18	7	0	0	3.60258e-07	8.88635e-07	blunt	4	ATGGAAGTGGTAAAGAACCC	GAGGAAGAGGCAAAGAACCCTGG	TGG	chr9	32987702	32987724	-	ENSG00000137074	APTX	PoolOne	0	1	6	18	0	0	0	0.72
chr6	134185668	134185668	1	+	APTX.7	3	58	0	0	1.18776e-86	1.9532e-85	staggered	7	GAGAAAGAGAAAGAGAAGAG	GAGGAAGAGGCAAAGAACCCTGG	TGG	chr9	32987702	32987724	-	ENSG00000137074	APTX	PoolOne	0	0	58	3	0	0	0	0.0491803
chr7	44426098	44426098	1	-	APTX.7	14	9	0	0	2.4401e-09	7.3701e-09	blunt	7	AGAGGCAAAGCAAAGAACCC	GAGGAAGAGGCAAAGAACCCTGG	TGG	chr9	32987702	32987724	-	ENSG00000137074	APTX	PoolOne	0	0	9	14	0	0	0	0.608696
chr7	47736480	47736480	1	-	APTX.7	75	5	0	0	3.5091e-05	7.75146e-05	blunt	3	GAGGCTGAGGCAGAGAACCC	GAGGAAGAGGCAAAGAACCCTGG	TGG	chr9	32987702	32987724	-	ENSG00000137074	APTX	PoolOne	0	0	5	75	0	0	0	0.9375
chr7	97007043	97007043	1	+	APTX.7	58	37	0	0	9.12809e-50	7.94681e-49	blunt	6	GGAGGGGAAGCAAAGAACCT	GAGGAAGAGGCAAAGAACCCTGG	TGG	chr9	32987702	32987724	-	ENSG00000137074	APTX	PoolOne	0	0	8	58	29	0	0	0.610526
chr8	95951764	95951764	1	+	APTX.7	23	7	0	0	3.60258e-07	8.88635e-07	blunt	5	GGAGGAGAGAGAAAGAACCC	GAGGAAGAGGCAAAGAACCCTGG	TGG	chr9	32987702	32987724	-	ENSG00000137074	APTX	PoolOne	0	0	7	23	0	0	0	0.766667
chr8	96813354	96813354	1	+	APTX.7	73	5	0	0	3.5091e-05	7.75146e-05	blunt	3	GAGGGTGAGGCAAAGAACTC	GAGGAAGAGGCAAAGAACCCTGG	TGG	chr9	32987702	32987724	-	ENSG00000137074	APTX	PoolOne	0	0	5	73	0	0	0	0.935897
chr8	118695768	118695768	1	+	APTX.7	3	96	0	0	5.21002e-161	3.85541e-159	staggered	7	GAGGAAGAGAAAGAAAAGGG	GAGGAAGAGGCAAAGAACCCTGG	TGG	chr9	32987702	32987724	-	ENSG00000137074	APTX	PoolOne	1	45	50	3	0	0	0	0.030303
chr9	4590771	4590771	1	+	APTX.7	9	30	0	0	1.88694e-38	1.39634e-37	staggered	6	TGGAGGGAGGCAAATAACCC	GAGGAAGAGGCAAAGAACCCTGG	TGG	chr9	32987702	32987724	-	ENSG00000137074	APTX	PoolOne	0	4	25	9	1	0	0	0.230769
chr9	32987709	32987709	1	-	APTX.7	235	8	0	0	3.10739e-08	8.51655e-08	blunt	0	GAGGAAGAGGCAAAGAACCC	GAGGAAGAGGCAAAGAACCCTGG	TGG	chr9	32987702	32987724	-	ENSG00000137074	APTX	PoolOne	0	1	6	235	1	0	0	0.967078
chr9	120934430	120934430	1	+	APTX.7	13	20	0	0	1.80252e-23	8.33668e-23	staggered	3	GAGCAAGAGGCTAAGAACCA	GAGGAAGAGGCAAAGAACCCTGG	TGG	chr9	32987702	32987724	-	ENSG00000137074	APTX	PoolOne	0	0	20	13	0	0	0	0.393939
chr9	128479110	128479110	1	-	APTX.7	31	2	0	0	0.012021	0.0181542	blunt	4	CAACAAGAGGCAAAGAACCT	GAGGAAGAGGCAAAGAACCCTGG	TGG	chr9	32987702	32987724	-	ENSG00000137074	APTX	PoolOne	0	0	2	31	0	0	0	0.939394
chr1	26696463	26696463	1	-	ARID1A.5	16	1	0	0	0.0579836	0.173951	blunt	0	TTCTTCAGCTCCGAGGGCGG	TTCTTCAGCTCCGAGGGCGGCGG	CGG	chr1	27022949	27022971	-	ENSG00000117713	ARID1A	PoolOne	0	0	0	16	0	0	1	0.941176
chr1	1214237	1214237	1	+	ARID1A.6	10	17	0	0	2.54557e-19	6.99704e-18	staggered	6	AGGAGGCGGGAGGAGGAAGG	GAGGCGCTGGAGGAGGGAGGCGG	CGG	chr1	27023645	27023667	-	ENSG00000117713	ARID1A	PoolOne	0	0	17	10	0	0	0	0.37037
chr1	21562753	21562753	1	-	ARID1A.6	33	0	0	0	0.216504	0.228212	blunt	6	GGAGTCCTGGAGAAGGGAGA	GAGGCGCTGGAGGAGGGAGGCGG	CGG	chr1	27023645	27023667	-	ENSG00000117713	ARID1A	PoolOne	0	0	0	33	0	0	0	1
chr1	26697159	26697159	1	-	ARID1A.6	224	6	0	0	3.76622e-06	3.36449e-05	blunt	0	GAGGCGCTGGAGGAGGGAGG	GAGGCGCTGGAGGAGGGAGGCGG	CGG	chr1	27023645	27023667	-	ENSG00000117713	ARID1A	PoolOne	0	0	4	224	1	0	1	0.973913
chr1	26991574	26991574	1	-	ARID1A.6	15	4	0	0	0.000287175	0.00158687	blunt	3	GAGGGGTTGGGGGAGGGAGG	GAGGCGCTGGAGGAGGGAGGCGG	CGG	chr1	27023645	27023667	-	ENSG00000117713	ARID1A	PoolOne	0	0	4	15	0	0	0	0.789474
chr1	30146381	30146381	1	+	ARID1A.6	41	7	0	0	3.60258e-07	3.90097e-06	blunt	6	AGAGGTCTGAAGGAGGGAGG	GAGGCGCTGGAGGAGGGAGGCGG	CGG	chr1	27023645	27023667	-	ENSG00000117713	ARID1A	PoolOne	0	1	6	41	0	0	0	0.854167
chr1	31665659	31665659	1	-	ARID1A.6	96	24	0	0	2.85944e-29	1.39333e-27	blunt	7	GCAGCCAGGCAGGAGAGAGG	GAGGCGCTGGAGGAGGGAGGCGG	CGG	chr1	27023645	27023667	-	ENSG00000117713	ARID1A	PoolOne	0	1	23	96	0	0	0	0.8
chr1	33922878	33922878	1	-	ARID1A.6	9	11	0	0	1.17063e-11	1.99192e-10	staggered	3	GATGGGCTGGAGGAGGAAGG	GAGGCGCTGGAGGAGGGAGGCGG	CGG	chr1	27023645	27023667	-	ENSG00000117713	ARID1A	PoolOne	0	0	11	9	0	0	0	0.45
chr1	40808222	40808222	1	+	ARID1A.6	91	5	1	0	3.5091e-05	0.000247484	blunt	2	GAGGCTCTGGAGGAAGGAGG	GAGGCGCTGGAGGAGGGAGGCGG	CGG	chr1	27023645	27023667	-	ENSG00000117713	ARID1A	PoolOne	0	0	5	91	0	0	0	0.947917
chr1	43228210	43228210	1	-	ARID1A.6	23	1	0	0	0.0579836	0.11021	blunt	5	AGTGGGCTGGAGCAGGGAGG	GAGGCGCTGGAGGAGGGAGGCGG	CGG	chr1	27023645	27023667	-	ENSG00000117713	ARID1A	PoolOne	0	0	1	23	0	0	0	0.958333
chr1	44786862	44786862	1	+	ARID1A.6	19	2	0	0	0.012021	0.035796	blunt	6	CGAGGCCAGGAGGAGGGAGG	GAGGCGCTGGAGGAGGGAGGCGG	CGG	chr1	27023645	27023667	-	ENSG00000117713	ARID1A	PoolOne	0	0	2	19	0	0	0	0.904762
chr1	48190156	48190156	1	+	ARID1A.6	25	12	0	0	7.2417e-13	1.38627e-11	blunt	6	AGGAAGCTGGAGGAAGAAGG	GAGGCGCTGGAGGAGGGAGGCGG	CGG	chr1	27023645	27023667	-	ENSG00000117713	ARID1A	PoolOne	0	0	12	25	0	0	0	0.675676
chr1	51322246	51322246	1	-	ARID1A.6	35	0	0	1	0.518978	0.520435	blunt	6	CCAGGCCTGGGGGAGGGAGG	GAGGCGCTGGAGGAGGGAGGCGG	CGG	chr1	27023645	27023667	-	ENSG00000117713	ARID1A	PoolOne	0	0	0	35	0	0	0	1
chr1	54950412	54950412	1	+	ARID1A.6	114	7	0	0	3.60258e-07	3.90097e-06	blunt	4	AGGGAGCTGGAGCAGGGAGG	GAGGCGCTGGAGGAGGGAGGCGG	CGG	chr1	27023645	27023667	-	ENSG00000117713	ARID1A	PoolOne	0	0	6	114	0	1	0	0.942149
chr1	59689879	59689879	1	-	ARID1A.6	24	14	0	0	2.26678e-15	5.17018e-14	blunt	6	GGAGGGGTTGGGGAGGGAGG	GAGGCGCTGGAGGAGGGAGGCGG	CGG	chr1	27023645	27023667	-	ENSG00000117713	ARID1A	PoolOne	0	1	13	24	0	0	0	0.631579
chr1	115793432	115793432	1	+	ARID1A.6	17	3	0	0	0.002026	0.00865288	blunt	5	TGCGTGCTGGAGGAAGGAGG	GAGGCGCTGGAGGAGGGAGGCGG	CGG	chr1	27023645	27023667	-	ENSG00000117713	ARID1A	PoolOne	1	0	2	17	0	0	0	0.85
chr1	156405973	156405973	1	-	ARID1A.6	42	1	0	1	0.253288	0.262597	blunt	3	GAGGAGCTGGGGAAGGGAGG	GAGGCGCTGGAGGAGGGAGGCGG	CGG	chr1	27023645	27023667	-	ENSG00000117713	ARID1A	PoolOne	1	0	0	42	0	0	0	0.976744
chr1	159952200	159952200	1	+	ARID1A.6	22	0	0	0	0.216504	0.228212	blunt	4	GAAGAGCTGGGGGAGGGAGA	GAGGCGCTGGAGGAGGGAGGCGG	CGG	chr1	27023645	27023667	-	ENSG00000117713	ARID1A	PoolOne	0	0	0	22	0	0	0	1
chr1	183020412	183020412	1	-	ARID1A.6	19	1	0	0	0.0579836	0.11021	blunt	5	GGAGGGATGGAGGGGGGAGG	GAGGCGCTGGAGGAGGGAGGCGG	CGG	chr1	27023645	27023667	-	ENSG00000117713	ARID1A	PoolOne	0	0	1	19	0	0	0	0.95
chr1	204585668	204585668	1	-	ARID1A.6	13	4	0	0	0.000287175	0.00158687	blunt	5	AGGGGCCTGGAGGAGGGAGA	GAGGCGCTGGAGGAGGGAGGCGG	CGG	chr1	27023645	27023667	-	ENSG00000117713	ARID1A	PoolOne	0	0	4	13	0	0	0	0.764706
chr1	220447764	220447764	1	+	ARID1A.6	24	0	0	0	0.216504	0.228212	blunt	3	GAGGTGATGGAGGAGGGAGT	GAGGCGCTGGAGGAGGGAGGCGG	CGG	chr1	27023645	27023667	-	ENSG00000117713	ARID1A	PoolOne	0	0	0	24	0	0	0	1
chr1	223038126	223038126	1	-	ARID1A.6	50	0	0	0	0.216504	0.228212	blunt	3	GAGGCCTGGGAGGAGGGAGG	GAGGCGCTGGAGGAGGGAGGCGG	CGG	chr1	27023645	27023667	-	ENSG00000117713	ARID1A	PoolOne	0	0	0	50	0	0	0	1
chr1	224834124	224834124	1	-	ARID1A.6	6	14	0	0	2.26678e-15	5.17018e-14	staggered	4	GGGGCACAGGAGGAGGAAGG	GAGGCGCTGGAGGAGGGAGGCGG	CGG	chr1	27023645	27023667	-	ENSG00000117713	ARID1A	PoolOne	0	0	14	6	0	0	0	0.3
chr10	1289474	1289474	1	+	ARID1A.6	85	20	0	0	1.80252e-23	6.23325e-22	blunt	4	GGGGACCTGGAAGAGGGAGG	GAGGCGCTGGAGGAGGGAGGCGG	CGG	chr1	27023645	27023667	-	ENSG00000117713	ARID1A	PoolOne	0	0	19	85	0	0	1	0.809524
chr10	11343816	11343816	1	+	ARID1A.6	79	5	0	0	3.5091e-05	0.000247484	blunt	4	GAGAGCCTGGAAGAGGGAGG	GAGGCGCTGGAGGAGGGAGGCGG	CGG	chr1	27023645	27023667	-	ENSG00000117713	ARID1A	PoolOne	0	0	5	79	0	0	0	0.940476
chr10	45421603	45421603	1	+	ARID1A.6	15	26	0	0	2.85527e-32	1.61097e-30	staggered	4	GGGGTGCTGGGGGAGGAAGG	GAGGCGCTGGAGGAGGGAGGCGG	CGG	chr1	27023645	27023667	-	ENSG00000117713	ARID1A	PoolOne	0	0	26	15	0	0	0	0.365854
chr10	80502234	80502234	1	+	ARID1A.6	17	2	0	0	0.012021	0.035796	blunt	3	GTGGCGTTGGAGCAGGGAGG	GAGGCGCTGGAGGAGGGAGGCGG	CGG	chr1	27023645	27023667	-	ENSG00000117713	ARID1A	PoolOne	0	0	2	17	0	0	0	0.894737
chr10	81996691	81996691	1	+	ARID1A.6	31	6	0	0	3.76622e-06	3.36449e-05	blunt	3	GAGGGGCTAGAGGAAGGAGG	GAGGCGCTGGAGGAGGGAGGCGG	CGG	chr1	27023645	27023667	-	ENSG00000117713	ARID1A	PoolOne	0	2	4	31	0	0	0	0.837838
chr10	86058174	86058174	1	-	ARID1A.6	47	25	0	0	9.20117e-31	4.93183e-29	blunt	5	GGAGGGCTGGGGGAGGAAGG	GAGGCGCTGGAGGAGGGAGGCGG	CGG	chr1	27023645	27023667	-	ENSG00000117713	ARID1A	PoolOne	0	0	25	47	0	0	0	0.652778
chr10	122033268	122033268	1	-	ARID1A.6	28	3	0	0	0.002026	0.00865288	blunt	4	GAAGCAATGGAAGAGGGAGG	GAGGCGCTGGAGGAGGGAGGCGG	CGG	chr1	27023645	27023667	-	ENSG00000117713	ARID1A	PoolOne	0	1	2	28	0	0	0	0.903226
chr10	124478145	124478145	1	+	ARID1A.6	12	8	0	0	3.10739e-08	3.78537e-07	blunt	5	AGGAGGCAGGAGGAGGGAGG	GAGGCGCTGGAGGAGGGAGGCGG	CGG	chr1	27023645	27023667	-	ENSG00000117713	ARID1A	PoolOne	0	2	6	12	0	0	0	0.6
chr10	128884658	128884658	1	-	ARID1A.6	20	0	0	0	0.216504	0.228212	blunt	4	GAGGTCCTGGGAGAGGGAGG	GAGGCGCTGGAGGAGGGAGGCGG	CGG	chr1	27023645	27023667	-	ENSG00000117713	ARID1A	PoolOne	0	0	0	20	0	0	0	1
chr11	57479952	57479952	1	-	ARID1A.6	59	4	1	0	0.000287175	0.00158687	blunt	3	GAGTAGCTGGAGCAGGGAGG	GAGGCGCTGGAGGAGGGAGGCGG	CGG	chr1	27023645	27023667	-	ENSG00000117713	ARID1A	PoolOne	0	0	4	59	0	0	0	0.936508
chr11	71114004	71114004	1	-	ARID1A.6	55	9	0	0	2.4401e-09	3.58327e-08	blunt	2	GGGGGGCTGGAGGAGGGAGG	GAGGCGCTGGAGGAGGGAGGCGG	CGG	chr1	27023645	27023667	-	ENSG00000117713	ARID1A	PoolOne	0	0	9	55	0	0	0	0.859375
chr11	82889430	82889430	1	+	ARID1A.6	42	8	0	0	3.10739e-08	3.78537e-07	blunt	5	GGAGGGATGGAGGAAGGAGG	GAGGCGCTGGAGGAGGGAGGCGG	CGG	chr1	27023645	27023667	-	ENSG00000117713	ARID1A	PoolOne	0	1	7	42	0	0	0	0.84
chr11	116409724	116409724	1	+	ARID1A.6	116	10	0	0	1.75836e-10	2.73183e-09	blunt	3	AAGGAGCTGGGGGAGGGAGG	GAGGCGCTGGAGGAGGGAGGCGG	CGG	chr1	27023645	27023667	-	ENSG00000117713	ARID1A	PoolOne	0	1	9	116	0	0	0	0.920635
chr11	119280825	119280825	1	-	ARID1A.6	23	2	0	0	0.012021	0.035796	blunt	4	GAGGATATGGAGTAGGGAGG	GAGGCGCTGGAGGAGGGAGGCGG	CGG	chr1	27023645	27023667	-	ENSG00000117713	ARID1A	PoolOne	0	0	2	23	0	0	0	0.92
chr11	134034317	134034317	1	+	ARID1A.6	28	8	0	0	3.10739e-08	3.78537e-07	blunt	3	GCAGAGCTGGAGGAGGGAGG	GAGGCGCTGGAGGAGGGAGGCGG	CGG	chr1	27023645	27023667	-	ENSG00000117713	ARID1A	PoolOne	0	3	5	28	0	0	0	0.777778
chr12	1592719	1592719	1	+	ARID1A.6	52	8	0	0	3.10739e-08	3.78537e-07	blunt	3	AGGGGGCTGGAGGAGGGAGG	GAGGCGCTGGAGGAGGGAGGCGG	CGG	chr1	27023645	27023667	-	ENSG00000117713	ARID1A	PoolOne	0	0	8	52	0	0	0	0.866667
chr12	2092212	2092212	1	-	ARID1A.6	34	3	0	0	0.002026	0.00865288	blunt	4	TAGGGGCTGGGGGAAGGAGG	GAGGCGCTGGAGGAGGGAGGCGG	CGG	chr1	27023645	27023667	-	ENSG00000117713	ARID1A	PoolOne	0	0	3	34	0	0	0	0.918919
chr12	2171353	2171353	1	+	ARID1A.6	35	0	0	0	0.216504	0.228212	blunt	6	AGGAGGCTGGAGAAGGGAGT	GAGGCGCTGGAGGAGGGAGGCGG	CGG	chr1	27023645	27023667	-	ENSG00000117713	ARID1A	PoolOne	0	0	0	35	0	0	0	1
chr12	24562185	24562185	1	-	ARID1A.6	21	5	1	0	3.5091e-05	0.000247484	blunt	6	AGAGCCGCGGAGGAGGGAGG	GAGGCGCTGGAGGAGGGAGGCGG	CGG	chr1	27023645	27023667	-	ENSG00000117713	ARID1A	PoolOne	0	0	5	21	0	0	0	0.807692
chr12	47986753	47986753	1	+	ARID1A.6	40	5	1	0	3.5091e-05	0.000247484	blunt	4	AGAGCCCTGGAGGAGGGAGG	GAGGCGCTGGAGGAGGGAGGCGG	CGG	chr1	27023645	27023667	-	ENSG00000117713	ARID1A	PoolOne	0	0	5	40	0	0	0	0.888889
chr12	50083313	50083313	1	-	ARID1A.6	51	5	0	0	3.5091e-05	0.000247484	blunt	4	GAGTGTCTGGTGGAGGGAGG	GAGGCGCTGGAGGAGGGAGGCGG	CGG	chr1	27023645	27023667	-	ENSG00000117713	ARID1A	PoolOne	0	1	4	51	0	0	0	0.910714
chr12	54590942	54590942	1	+	ARID1A.6	32	17	0	0	2.54557e-19	6.99704e-18	blunt	4	GAGGCAGCGGAGGAGAGAGG	GAGGCGCTGGAGGAGGGAGGCGG	CGG	chr1	27023645	27023667	-	ENSG00000117713	ARID1A	PoolOne	0	2	15	32	0	0	0	0.653061
chr12	57087385	57087385	1	+	ARID1A.6	20	2	0	0	0.012021	0.035796	blunt	5	CGTGGGCTGGGGGAGGGAGG	GAGGCGCTGGAGGAGGGAGGCGG	CGG	chr1	27023645	27023667	-	ENSG00000117713	ARID1A	PoolOne	0	0	2	20	0	0	0	0.909091
chr12	57227206	57227206	1	+	ARID1A.6	23	3	0	0	0.002026	0.00865288	blunt	5	CCCTGGCTGGAGGAGGGAGG	GAGGCGCTGGAGGAGGGAGGCGG	CGG	chr1	27023645	27023667	-	ENSG00000117713	ARID1A	PoolOne	0	0	3	23	0	0	0	0.884615
chr12	66648081	66648081	1	-	ARID1A.6	40	1	0	0	0.0579836	0.11021	blunt	3	AAGGCACTGGTGGAGGGAGG	GAGGCGCTGGAGGAGGGAGGCGG	CGG	chr1	27023645	27023667	-	ENSG00000117713	ARID1A	PoolOne	0	0	1	40	0	0	0	0.97561
chr12	70741411	70741411	1	+	ARID1A.6	27	9	0	0	2.4401e-09	3.58327e-08	blunt	5	AGTGGGCTGGAGGAAGGAGG	GAGGCGCTGGAGGAGGGAGGCGG	CGG	chr1	27023645	27023667	-	ENSG00000117713	ARID1A	PoolOne	1	0	8	27	0	0	0	0.75
chr12	100243609	100243609	1	-	ARID1A.6	9	11	0	0	1.17063e-11	1.99192e-10	staggered	3	CAGGCCCTGGAGGAGGCAGG	GAGGCGCTGGAGGAGGGAGGCGG	CGG	chr1	27023645	27023667	-	ENSG00000117713	ARID1A	PoolOne	0	0	11	9	0	0	0	0.45
chr12	124123917	124123917	1	-	ARID1A.6	39	2	0	0	0.012021	0.035796	blunt	4	AGGGGGCTGGAAGAGGGAGG	GAGGCGCTGGAGGAGGGAGGCGG	CGG	chr1	27023645	27023667	-	ENSG00000117713	ARID1A	PoolOne	0	0	2	39	0	0	0	0.95122
chr13	24740573	24740573	1	+	ARID1A.6	94	40	1	0	8.70836e-55	9.33536e-53	blunt	6	TGAGGCCTGGAGGAGGAAGG	GAGGCGCTGGAGGAGGGAGGCGG	CGG	chr1	27023645	27023667	-	ENSG00000117713	ARID1A	PoolOne	0	0	40	94	0	0	0	0.701493
chr13	52933633	52933633	1	+	ARID1A.6	14	7	0	1	8.51758e-05	0.000592912	blunt	4	TCAGTGCTGGAGGAGGGAGG	GAGGCGCTGGAGGAGGGAGGCGG	CGG	chr1	27023645	27023667	-	ENSG00000117713	ARID1A	PoolOne	0	0	7	14	0	0	0	0.666667
chr14	23551469	23551469	1	-	ARID1A.6	85	8	0	0	3.10739e-08	3.78537e-07	blunt	7	GAGCGCTGGAGGGAGGGAGG	GAGGCGCTGGAGGAGGGAGGCGG	CGG	chr1	27023645	27023667	-	ENSG00000117713	ARID1A	PoolOne	0	0	8	85	0	0	0	0.913978
chr14	29062063	29062063	1	-	ARID1A.6	21	15	0	0	1.15641e-16	2.88296e-15	blunt	5	GGAGGGCAGGAGGAGGGAAG	GAGGCGCTGGAGGAGGGAGGCGG	CGG	chr1	27023645	27023667	-	ENSG00000117713	ARID1A	PoolOne	0	1	14	21	0	0	0	0.583333
chr14	30268064	30268064	1	-	ARID1A.6	13	7	0	1	8.51758e-05	0.000592912	blunt	6	ATTGTCCTGGGGGAGGGAGG	GAGGCGCTGGAGGAGGGAGGCGG	CGG	chr1	27023645	27023667	-	ENSG00000117713	ARID1A	PoolOne	0	0	6	13	0	0	1	0.65
chr14	50925824	50925824	1	+	ARID1A.6	59	22	1	0	2.46301e-26	1.01552e-24	blunt	3	GAGCCACTGGAGGAAGGAGG	GAGGCGCTGGAGGAGGGAGGCGG	CGG	chr1	27023645	27023667	-	ENSG00000117713	ARID1A	PoolOne	0	0	22	59	0	0	0	0.728395
chr14	52730232	52730232	1	+	ARID1A.6	50	3	0	0	0.002026	0.00865288	blunt	4	GAGACTCTGGGGGAGGGAGA	GAGGCGCTGGAGGAGGGAGGCGG	CGG	chr1	27023645	27023667	-	ENSG00000117713	ARID1A	PoolOne	0	0	3	50	0	0	0	0.943396
chr14	61287796	61287796	1	+	ARID1A.6	68	6	2	0	3.76622e-06	3.36449e-05	blunt	6	TGAGGACTGGAAGAGGGAGG	GAGGCGCTGGAGGAGGGAGGCGG	CGG	chr1	27023645	27023667	-	ENSG00000117713	ARID1A	PoolOne	0	0	6	68	0	0	0	0.918919
chr14	72477142	72477142	1	+	ARID1A.6	41	8	1	0	3.10739e-08	3.78537e-07	blunt	4	TGGGAGCTGGAGGAAGGAGG	GAGGCGCTGGAGGAGGGAGGCGG	CGG	chr1	27023645	27023667	-	ENSG00000117713	ARID1A	PoolOne	0	1	7	41	0	0	0	0.836735
chr14	72607069	72607069	1	-	ARID1A.6	24	1	0	0	0.0579836	0.11021	blunt	5	AGAGGGATGGAGGAGGGAGG	GAGGCGCTGGAGGAGGGAGGCGG	CGG	chr1	27023645	27023667	-	ENSG00000117713	ARID1A	PoolOne	0	0	1	24	0	0	0	0.96
chr14	72654111	72654111	1	-	ARID1A.6	57	22	0	0	2.46301e-26	1.01552e-24	blunt	5	AGGGCACTGTAGGAAGGAGG	GAGGCGCTGGAGGAGGGAGGCGG	CGG	chr1	27023645	27023667	-	ENSG00000117713	ARID1A	PoolOne	0	0	22	57	0	0	0	0.721519
chr14	91978305	91978305	1	-	ARID1A.6	32	44	0	0	1.2707e-61	1.94599e-59	staggered	6	GGAGGAATGGAGGAGGAAGG	GAGGCGCTGGAGGAGGGAGGCGG	CGG	chr1	27023645	27023667	-	ENSG00000117713	ARID1A	PoolOne	0	0	42	32	2	0	0	0.421053
chr14	99210528	99210528	1	-	ARID1A.6	36	1	0	1	0.253288	0.262597	blunt	4	AAAGGGCTGGAGCAGGGAGG	GAGGCGCTGGAGGAGGGAGGCGG	CGG	chr1	27023645	27023667	-	ENSG00000117713	ARID1A	PoolOne	0	0	1	36	0	0	0	0.972973
chr15	41842669	41842669	1	+	ARID1A.6	23	3	0	0	0.002026	0.00865288	blunt	5	GGAGGCCTGGAGGAGTGAGG	GAGGCGCTGGAGGAGGGAGGCGG	CGG	chr1	27023645	27023667	-	ENSG00000117713	ARID1A	PoolOne	0	0	3	23	0	0	0	0.884615
chr15	69838397	69838397	1	-	ARID1A.6	22	1	0	0	0.0579836	0.11021	blunt	4	AGGGAGCTGGGGGAGGGAGG	GAGGCGCTGGAGGAGGGAGGCGG	CGG	chr1	27023645	27023667	-	ENSG00000117713	ARID1A	PoolOne	0	0	1	22	0	0	0	0.956522
chr15	71207403	71207403	1	-	ARID1A.6	24	2	0	0	0.012021	0.035796	blunt	5	CAAAGGCTGGAAGAGGGAGG	GAGGCGCTGGAGGAGGGAGGCGG	CGG	chr1	27023645	27023667	-	ENSG00000117713	ARID1A	PoolOne	0	0	2	24	0	0	0	0.923077
chr15	72856906	72856906	1	-	ARID1A.6	19	0	0	0	0.216504	0.228212	blunt	3	GAGCCCCTGGTGGAGGGAGG	GAGGCGCTGGAGGAGGGAGGCGG	CGG	chr1	27023645	27023667	-	ENSG00000117713	ARID1A	PoolOne	0	0	0	19	0	0	0	1
chr15	92714741	92714741	1	-	ARID1A.6	66	32	0	0	1.27051e-41	8.5124e-40	blunt	3	GAGCCGCTGGAGAAGGAAGG	GAGGCGCTGGAGGAGGGAGGCGG	CGG	chr1	27023645	27023667	-	ENSG00000117713	ARID1A	PoolOne	0	0	32	66	0	0	0	0.673469
chr15	96181862	96181862	1	-	ARID1A.6	27	0	0	0	0.216504	0.228212	blunt	6	TGAGGGCTGGAAGAGGGAGT	GAGGCGCTGGAGGAGGGAGGCGG	CGG	chr1	27023645	27023667	-	ENSG00000117713	ARID1A	PoolOne	0	0	0	27	0	0	0	1
chr16	175576	175576	1	-	ARID1A.6	28	6	0	0	3.76622e-06	3.36449e-05	blunt	2	GAGGAGGTGGAGGAGGGAGG	GAGGCGCTGGAGGAGGGAGGCGG	CGG	chr1	27023645	27023667	-	ENSG00000117713	ARID1A	PoolOne	0	0	6	28	0	0	0	0.823529
chr16	1438460	1438460	1	+	ARID1A.6	19	3	0	1	0.0322059	0.0948482	blunt	4	GAGGCCCCACAGGAGGGAGG	GAGGCGCTGGAGGAGGGAGGCGG	CGG	chr1	27023645	27023667	-	ENSG00000117713	ARID1A	PoolOne	0	0	1	19	2	0	0	0.863636
chr16	11233350	11233350	1	-	ARID1A.6	59	80	0	0	9.63588e-129	1.03297e-125	staggered	4	GAGGCAGCGGAGGAGGAAGG	GAGGCGCTGGAGGAGGGAGGCGG	CGG	chr1	27023645	27023667	-	ENSG00000117713	ARID1A	PoolOne	0	0	79	59	1	0	0	0.42446
chr16	19684135	19684135	1	+	ARID1A.6	47	3	0	0	0.002026	0.00865288	blunt	4	GGTGCTCTGGAGGAAGGAGG	GAGGCGCTGGAGGAGGGAGGCGG	CGG	chr1	27023645	27023667	-	ENSG00000117713	ARID1A	PoolOne	0	0	3	47	0	0	0	0.94
chr16	27204136	27204136	1	+	ARID1A.6	37	46	0	1	5.11489e-51	4.5693e-49	staggered	7	GAAGGCGCTGAGGAGGGAAG	GAGGCGCTGGAGGAGGGAGGCGG	CGG	chr1	27023645	27023667	-	ENSG00000117713	ARID1A	PoolOne	0	0	7	37	38	1	0	0.445783
chr16	27204137	27204137	1	+	ARID1A.6	38	45	1	0	2.3508e-63	4.2001e-61	staggered	6	AAGGCGCTGAGGAGGGAAGG	GAGGCGCTGGAGGAGGGAGGCGG	CGG	chr1	27023645	27023667	-	ENSG00000117713	ARID1A	PoolOne	0	7	37	38	1	0	0	0.457831
chr16	29805725	29805725	1	+	ARID1A.6	24	0	0	0	0.216504	0.228212	blunt	4	CGGCCGCTGGCGGAGGGAGG	GAGGCGCTGGAGGAGGGAGGCGG	CGG	chr1	27023645	27023667	-	ENSG00000117713	ARID1A	PoolOne	0	0	0	24	0	0	0	1
chr16	31138829	31138829	1	+	ARID1A.6	22	4	1	0	0.000287175	0.00158687	blunt	4	CAGAGGCCGGAGGAGGGAGG	GAGGCGCTGGAGGAGGGAGGCGG	CGG	chr1	27023645	27023667	-	ENSG00000117713	ARID1A	PoolOne	0	0	4	22	0	0	0	0.846154
chr16	46908787	46908787	1	+	ARID1A.6	59	2	0	0	0.012021	0.035796	blunt	3	GAGGTCCTGGAGGAGGGAAG	GAGGCGCTGGAGGAGGGAGGCGG	CGG	chr1	27023645	27023667	-	ENSG00000117713	ARID1A	PoolOne	0	0	1	59	1	0	0	0.967213
chr16	58640182	58640182	1	+	ARID1A.6	46	2	0	0	0.012021	0.035796	blunt	3	AAGGCGGTGGAGGGGGGAGG	GAGGCGCTGGAGGAGGGAGGCGG	CGG	chr1	27023645	27023667	-	ENSG00000117713	ARID1A	PoolOne	0	0	2	46	0	0	0	0.958333
chr16	71359190	71359190	1	-	ARID1A.6	3	70	0	0	3.02103e-109	8.09636e-107	staggered	6	GAGGTGGGGGAGATGGCAGG	GAGGCGCTGGAGGAGGGAGGCGG	CGG	chr1	27023645	27023667	-	ENSG00000117713	ARID1A	PoolOne	1	3	66	3	0	0	0	0.0410959
chr17	4507959	4507959	1	+	ARID1A.6	30	4	0	0	0.000287175	0.00158687	blunt	4	GCCTGGCTGGAGGAGGGAGG	GAGGCGCTGGAGGAGGGAGGCGG	CGG	chr1	27023645	27023667	-	ENSG00000117713	ARID1A	PoolOne	0	0	4	30	0	0	0	0.882353
chr17	9225921	9225921	1	-	ARID1A.6	80	39	0	0	4.20686e-53	4.09978e-51	blunt	6	CGAGGCCTGGAGGAGGAAGG	GAGGCGCTGGAGGAGGGAGGCGG	CGG	chr1	27023645	27023667	-	ENSG00000117713	ARID1A	PoolOne	0	0	39	80	0	0	0	0.672269
chr17	28723510	28723510	1	+	ARID1A.6	48	22	0	0	2.46301e-26	1.01552e-24	blunt	5	GGAGGACTGGAGGAGGAAGG	GAGGCGCTGGAGGAGGGAGGCGG	CGG	chr1	27023645	27023667	-	ENSG00000117713	ARID1A	PoolOne	0	0	22	48	0	0	0	0.685714
chr17	37322841	37322841	1	-	ARID1A.6	87	3	0	0	0.002026	0.00865288	blunt	2	GAGGGGCTGGAGTAGGGAGG	GAGGCGCTGGAGGAGGGAGGCGG	CGG	chr1	27023645	27023667	-	ENSG00000117713	ARID1A	PoolOne	0	0	3	87	0	0	0	0.966667
chr17	39626995	39626995	1	+	ARID1A.6	27	5	0	0	3.5091e-05	0.000247484	blunt	4	GAGAGGCTGAGGGAGGGAGG	GAGGCGCTGGAGGAGGGAGGCGG	CGG	chr1	27023645	27023667	-	ENSG00000117713	ARID1A	PoolOne	0	1	4	27	0	0	0	0.84375
chr17	49890056	49890056	1	+	ARID1A.6	58	2	0	0	0.012021	0.035796	blunt	6	GGAGGGCTGATGGAGGGAGA	GAGGCGCTGGAGGAGGGAGGCGG	CGG	chr1	27023645	27023667	-	ENSG00000117713	ARID1A	PoolOne	0	0	2	58	0	0	0	0.966667
chr17	50091753	50091753	1	-	ARID1A.6	87	5	0	1	0.00213061	0.00895692	blunt	4	TGAGCGCTGGTGGAGGGAGG	GAGGCGCTGGAGGAGGGAGGCGG	CGG	chr1	27023645	27023667	-	ENSG00000117713	ARID1A	PoolOne	0	3	2	87	0	0	0	0.945652
chr17	50677732	50677732	1	-	ARID1A.6	17	2	0	0	0.012021	0.035796	blunt	4	GAAGCGCTGATGGAGGGAGA	GAGGCGCTGGAGGAGGGAGGCGG	CGG	chr1	27023645	27023667	-	ENSG00000117713	ARID1A	PoolOne	0	0	2	17	0	0	0	0.894737
chr17	63987140	63987140	1	-	ARID1A.6	28	3	0	0	0.002026	0.00865288	blunt	4	GGGCTGCTGGAGGAGAGAGG	GAGGCGCTGGAGGAGGGAGGCGG	CGG	chr1	27023645	27023667	-	ENSG00000117713	ARID1A	PoolOne	0	0	3	28	0	0	0	0.903226
chr17	73801099	73801099	1	+	ARID1A.6	60	21	0	0	6.80592e-25	2.51584e-23	blunt	4	TGGGCACTGGAGGTGGGAGG	GAGGCGCTGGAGGAGGGAGGCGG	CGG	chr1	27023645	27023667	-	ENSG00000117713	ARID1A	PoolOne	0	2	19	60	0	0	0	0.740741
chr17	83199156	83199156	1	-	ARID1A.6	17	7	0	0	3.60258e-07	3.90097e-06	blunt	3	GAGGGGCTGGAGGAGGAAGA	GAGGCGCTGGAGGAGGGAGGCGG	CGG	chr1	27023645	27023667	-	ENSG00000117713	ARID1A	PoolOne	0	0	7	17	0	0	0	0.708333
chr18	11149424	11149424	1	-	ARID1A.6	38	1	0	0	0.0579836	0.11021	blunt	2	GAGGCGGTGGAGGAGGGAGT	GAGGCGCTGGAGGAGGGAGGCGG	CGG	chr1	27023645	27023667	-	ENSG00000117713	ARID1A	PoolOne	0	0	0	38	0	0	1	0.974359
chr18	11951724	11951724	1	+	ARID1A.6	24	3	0	0	0.002026	0.00865288	blunt	4	AAGGGGCTGGAAGAGGGAGA	GAGGCGCTGGAGGAGGGAGGCGG	CGG	chr1	27023645	27023667	-	ENSG00000117713	ARID1A	PoolOne	0	0	3	24	0	0	0	0.888889
chr18	34943358	34943358	1	-	ARID1A.6	20	3	0	0	0.002026	0.00865288	blunt	5	TGGGCGCCGGGAGAGGGAGG	GAGGCGCTGGAGGAGGGAGGCGG	CGG	chr1	27023645	27023667	-	ENSG00000117713	ARID1A	PoolOne	0	0	3	20	0	0	0	0.869565
chr18	48035184	48035184	1	+	ARID1A.6	10	11	0	0	1.17063e-11	1.99192e-10	staggered	4	CTGGCACTGGAGGAGGCAGG	GAGGCGCTGGAGGAGGGAGGCGG	CGG	chr1	27023645	27023667	-	ENSG00000117713	ARID1A	PoolOne	0	0	10	10	1	0	0	0.47619
chr18	48829080	48829080	1	+	ARID1A.6	40	2	0	0	0.012021	0.035796	blunt	4	GAAGGCTTGGAGGAGGGAGG	GAGGCGCTGGAGGAGGGAGGCGG	CGG	chr1	27023645	27023667	-	ENSG00000117713	ARID1A	PoolOne	0	0	2	40	0	0	0	0.952381
chr18	49640098	49640098	1	+	ARID1A.6	85	14	0	0	2.26678e-15	5.17018e-14	blunt	4	GGGAGGCTGGAAGAGGGAGG	GAGGCGCTGGAGGAGGGAGGCGG	CGG	chr1	27023645	27023667	-	ENSG00000117713	ARID1A	PoolOne	0	0	14	85	0	0	0	0.858586
chr18	54269578	54269578	1	+	ARID1A.6	21	3	0	0	0.002026	0.00865288	blunt	4	GTGGAGCCGGAGGAGGAAGG	GAGGCGCTGGAGGAGGGAGGCGG	CGG	chr1	27023645	27023667	-	ENSG00000117713	ARID1A	PoolOne	0	0	3	21	0	0	0	0.875
chr19	2720987	2720987	1	+	ARID1A.6	12	5	0	0	3.5091e-05	0.000247484	blunt	5	AGGCGGCTGCAGGAGGGAGG	GAGGCGCTGGAGGAGGGAGGCGG	CGG	chr1	27023645	27023667	-	ENSG00000117713	ARID1A	PoolOne	0	0	5	12	0	0	0	0.705882
chr19	4042630	4042630	1	+	ARID1A.6	73	7	0	0	3.60258e-07	3.90097e-06	blunt	6	GGAGGACAGGAGGAAGGAGG	GAGGCGCTGGAGGAGGGAGGCGG	CGG	chr1	27023645	27023667	-	ENSG00000117713	ARID1A	PoolOne	1	1	5	73	0	0	0	0.9125
chr19	11445112	11445112	1	-	ARID1A.6	38	1	0	0	0.0579836	0.11021	blunt	3	GTGGGGCTGGAGCAGGGAGG	GAGGCGCTGGAGGAGGGAGGCGG	CGG	chr1	27023645	27023667	-	ENSG00000117713	ARID1A	PoolOne	0	0	0	38	0	0	1	0.974359
chr19	13104649	13104649	1	+	ARID1A.6	15	2	0	0	0.012021	0.035796	blunt	5	AGAGCGCTGAAGGTGGGAGG	GAGGCGCTGGAGGAGGGAGGCGG	CGG	chr1	27023645	27023667	-	ENSG00000117713	ARID1A	PoolOne	0	0	2	15	0	0	0	0.882353
chr19	18725664	18725664	1	-	ARID1A.6	105	12	0	0	7.2417e-13	1.38627e-11	blunt	3	GAGGCTCAGGAAGAGGGAGG	GAGGCGCTGGAGGAGGGAGGCGG	CGG	chr1	27023645	27023667	-	ENSG00000117713	ARID1A	PoolOne	0	0	12	105	0	0	0	0.897436
chr19	33662678	33662678	1	+	ARID1A.6	12	5	0	0	3.5091e-05	0.000247484	blunt	3	GAGGGGCAGGAGGAAGGAGG	GAGGCGCTGGAGGAGGGAGGCGG	CGG	chr1	27023645	27023667	-	ENSG00000117713	ARID1A	PoolOne	1	1	3	12	0	0	0	0.705882
chr19	35634125	35634125	1	+	ARID1A.6	58	1	0	0	0.0579836	0.11021	blunt	3	GAGGACCTGGGGGAGGGAGG	GAGGCGCTGGAGGAGGGAGGCGG	CGG	chr1	27023645	27023667	-	ENSG00000117713	ARID1A	PoolOne	0	0	1	58	0	0	0	0.983051
chr19	48491208	48491208	1	+	ARID1A.6	34	2	0	0	0.012021	0.035796	blunt	4	GGGGGCCTGGAGGGGGGAGG	GAGGCGCTGGAGGAGGGAGGCGG	CGG	chr1	27023645	27023667	-	ENSG00000117713	ARID1A	PoolOne	0	0	2	34	0	0	0	0.944444
chr19	48668019	48668019	1	+	ARID1A.6	22	2	1	0	0.012021	0.035796	blunt	5	CTCAGGCTGGAGGAGGGAGG	GAGGCGCTGGAGGAGGGAGGCGG	CGG	chr1	27023645	27023667	-	ENSG00000117713	ARID1A	PoolOne	0	1	1	22	0	0	0	0.916667
chr19	50820942	50820942	1	+	ARID1A.6	17	0	0	0	0.216504	0.228212	blunt	3	GAGGCCCTGGGGGAGGGTGG	GAGGCGCTGGAGGAGGGAGGCGG	CGG	chr1	27023645	27023667	-	ENSG00000117713	ARID1A	PoolOne	0	0	0	17	0	0	0	1
chr19	51215496	51215496	1	+	ARID1A.6	17	1	0	0	0.0579836	0.11021	blunt	4	GAGGTCCTGCAGGAGGAAGG	GAGGCGCTGGAGGAGGGAGGCGG	CGG	chr1	27023645	27023667	-	ENSG00000117713	ARID1A	PoolOne	0	0	1	17	0	0	0	0.944444
chr2	2704631	2704631	1	+	ARID1A.6	92	2	0	0	0.012021	0.035796	blunt	5	GAGGCCTGGAGGGAGGGAGG	GAGGCGCTGGAGGAGGGAGGCGG	CGG	chr1	27023645	27023667	-	ENSG00000117713	ARID1A	PoolOne	0	0	2	92	0	0	0	0.978723
chr2	10916225	10916225	1	+	ARID1A.6	39	3	0	0	0.002026	0.00865288	blunt	5	GGGGCACCAGGGGAGGGAGG	GAGGCGCTGGAGGAGGGAGGCGG	CGG	chr1	27023645	27023667	-	ENSG00000117713	ARID1A	PoolOne	0	0	3	39	0	0	0	0.928571
chr2	42753687	42753687	1	-	ARID1A.6	138	13	0	0	4.1835e-14	9.15248e-13	blunt	4	AGGGCGCTGCAGAAGGGAGG	GAGGCGCTGGAGGAGGGAGGCGG	CGG	chr1	27023645	27023667	-	ENSG00000117713	ARID1A	PoolOne	0	0	13	138	0	0	0	0.913907
chr2	46101480	46101480	1	+	ARID1A.6	30	1	0	0	0.0579836	0.11021	blunt	4	AAGGCTCTGGTGGAGGGAGA	GAGGCGCTGGAGGAGGGAGGCGG	CGG	chr1	27023645	27023667	-	ENSG00000117713	ARID1A	PoolOne	0	0	1	30	0	0	0	0.967742
chr2	49788815	49788815	1	+	ARID1A.6	18	1	0	0	0.0579836	0.11021	blunt	6	GAGGCCTGAGAAGAGGGAGA	GAGGCGCTGGAGGAGGGAGGCGG	CGG	chr1	27023645	27023667	-	ENSG00000117713	ARID1A	PoolOne	0	0	1	18	0	0	0	0.947368
chr2	71488960	71488960	1	-	ARID1A.6	11	12	1	0	7.2417e-13	1.38627e-11	staggered	4	GAGCAGCTGAAGGAGGAAGG	GAGGCGCTGGAGGAGGGAGGCGG	CGG	chr1	27023645	27023667	-	ENSG00000117713	ARID1A	PoolOne	0	0	12	11	0	0	0	0.478261
chr2	74887015	74887015	1	-	ARID1A.6	23	5	0	0	3.5091e-05	0.000247484	blunt	4	TCGGCGCTGGAAGATGGAGG	GAGGCGCTGGAGGAGGGAGGCGG	CGG	chr1	27023645	27023667	-	ENSG00000117713	ARID1A	PoolOne	0	0	5	23	0	0	0	0.821429
chr2	105776663	105776663	1	-	ARID1A.6	43	33	0	0	3.15532e-43	2.41607e-41	blunt	5	GGCTGGCTGGAGGAGGAAGG	GAGGCGCTGGAGGAGGGAGGCGG	CGG	chr1	27023645	27023667	-	ENSG00000117713	ARID1A	PoolOne	0	2	30	43	1	0	0	0.565789
chr2	112238093	112238093	1	-	ARID1A.6	15	2	0	0	0.012021	0.035796	blunt	4	AGGGAGCTGGAGGATGGAGG	GAGGCGCTGGAGGAGGGAGGCGG	CGG	chr1	27023645	27023667	-	ENSG00000117713	ARID1A	PoolOne	0	0	2	15	0	0	0	0.882353
chr2	120246288	120246288	1	+	ARID1A.6	95	72	0	0	4.23e-113	1.51152e-110	blunt	5	TGAGGGCTGGAGGAGGAAGG	GAGGCGCTGGAGGAGGGAGGCGG	CGG	chr1	27023645	27023667	-	ENSG00000117713	ARID1A	PoolOne	0	0	71	95	1	0	0	0.568862
chr2	127593112	127593112	1	-	ARID1A.6	18	1	0	0	0.0579836	0.11021	blunt	4	GCGGCGCTGGGAGAGGGAGA	GAGGCGCTGGAGGAGGGAGGCGG	CGG	chr1	27023645	27023667	-	ENSG00000117713	ARID1A	PoolOne	0	0	1	18	0	0	0	0.947368
chr2	207768747	207768747	1	-	ARID1A.6	20	22	0	1	1.79594e-19	5.6625e-18	staggered	7	TGGAGGCGAGGGGAGGGAGG	GAGGCGCTGGAGGAGGGAGGCGG	CGG	chr1	27023645	27023667	-	ENSG00000117713	ARID1A	PoolOne	0	1	21	20	0	0	0	0.47619
chr2	208946276	208946276	1	+	ARID1A.6	28	26	0	0	2.85527e-32	1.61097e-30	blunt	6	GGAGGAGTGGAGTAGGGAGG	GAGGCGCTGGAGGAGGGAGGCGG	CGG	chr1	27023645	27023667	-	ENSG00000117713	ARID1A	PoolOne	0	1	25	28	0	0	0	0.518519
chr2	240871802	240871802	1	-	ARID1A.6	17	12	0	0	7.2417e-13	1.38627e-11	blunt	4	GGGAGGCTGGAGGAGGGAAG	GAGGCGCTGGAGGAGGGAGGCGG	CGG	chr1	27023645	27023667	-	ENSG00000117713	ARID1A	PoolOne	0	2	10	17	0	0	0	0.586207
chr2	241355380	241355380	1	+	ARID1A.6	40	17	0	0	2.54557e-19	6.99704e-18	blunt	4	AATGCGTTGGAGGAAGGAGG	GAGGCGCTGGAGGAGGGAGGCGG	CGG	chr1	27023645	27023667	-	ENSG00000117713	ARID1A	PoolOne	0	1	16	40	0	0	0	0.701754
chr20	3752551	3752551	1	+	ARID1A.6	8	9	0	0	2.4401e-09	3.58327e-08	staggered	4	GAGGAGCCGCAGGAGGAAGG	GAGGCGCTGGAGGAGGGAGGCGG	CGG	chr1	27023645	27023667	-	ENSG00000117713	ARID1A	PoolOne	0	0	9	8	0	0	0	0.470588
chr20	4742681	4742681	1	-	ARID1A.6	16	17	2	0	2.54557e-19	6.99704e-18	staggered	6	AGGAGGCAAGAGGAGGGAGG	GAGGCGCTGGAGGAGGGAGGCGG	CGG	chr1	27023645	27023667	-	ENSG00000117713	ARID1A	PoolOne	0	1	16	16	0	0	0	0.484848
chr20	9507954	9507954	1	+	ARID1A.6	18	6	0	0	3.76622e-06	3.36449e-05	blunt	3	GAGGCGTTGGAGGTAGGAGG	GAGGCGCTGGAGGAGGGAGGCGG	CGG	chr1	27023645	27023667	-	ENSG00000117713	ARID1A	PoolOne	0	0	6	18	0	0	0	0.75
chr20	32282067	32282067	1	+	ARID1A.6	14	8	0	1	1.45538e-05	0.000127882	blunt	4	GAGGTTCTGGAGAAGGGACG	GAGGCGCTGGAGGAGGGAGGCGG	CGG	chr1	27023645	27023667	-	ENSG00000117713	ARID1A	PoolOne	0	0	8	14	0	0	0	0.636364
chr20	37903074	37903074	1	+	ARID1A.6	46	32	0	0	1.27051e-41	8.5124e-40	blunt	4	GGGAGGCGGGAGGAGGGAGG	GAGGCGCTGGAGGAGGGAGGCGG	CGG	chr1	27023645	27023667	-	ENSG00000117713	ARID1A	PoolOne	0	2	30	46	0	0	0	0.589744
chr20	37907837	37907837	1	+	ARID1A.6	77	15	0	0	1.15641e-16	2.88296e-15	blunt	4	AGGGTGCTGGGGGAGGGAGG	GAGGCGCTGGAGGAGGGAGGCGG	CGG	chr1	27023645	27023667	-	ENSG00000117713	ARID1A	PoolOne	0	0	15	77	0	0	0	0.836957
chr20	38187046	38187046	1	+	ARID1A.6	32	1	0	0	0.0579836	0.11021	blunt	4	GGAGGGGTGGAGGAGGGAGG	GAGGCGCTGGAGGAGGGAGGCGG	CGG	chr1	27023645	27023667	-	ENSG00000117713	ARID1A	PoolOne	0	0	1	32	0	0	0	0.969697
chr20	38805110	38805110	1	-	ARID1A.6	15	12	1	2	6.91864e-07	7.41678e-06	blunt	3	GAAGCGCTGGAGGAAGGAAG	GAGGCGCTGGAGGAGGGAGGCGG	CGG	chr1	27023645	27023667	-	ENSG00000117713	ARID1A	PoolOne	0	2	9	15	1	0	0	0.555556
chr20	50691849	50691849	1	-	ARID1A.6	156	12	1	0	7.2417e-13	1.38627e-11	blunt	4	AGAGGGCTGGAGGAGGGAGG	GAGGCGCTGGAGGAGGGAGGCGG	CGG	chr1	27023645	27023667	-	ENSG00000117713	ARID1A	PoolOne	0	0	12	156	0	0	0	0.928571
chr20	50856494	50856494	1	+	ARID1A.6	162	7	0	0	3.60258e-07	3.90097e-06	blunt	3	GAGAAGCTGGAGCAGGGAGG	GAGGCGCTGGAGGAGGGAGGCGG	CGG	chr1	27023645	27023667	-	ENSG00000117713	ARID1A	PoolOne	0	0	5	162	2	0	0	0.95858
chr20	53418961	53418961	1	-	ARID1A.6	22	16	0	0	5.57353e-18	1.49371e-16	blunt	6	AGGAGGCTGGAGGAGAGAGA	GAGGCGCTGGAGGAGGGAGGCGG	CGG	chr1	27023645	27023667	-	ENSG00000117713	ARID1A	PoolOne	0	3	13	22	0	0	0	0.578947
chr20	57377249	57377249	1	-	ARID1A.6	27	1	1	0	0.0579836	0.11021	blunt	5	AAAGGACTGGAAGAGGGAGG	GAGGCGCTGGAGGAGGGAGGCGG	CGG	chr1	27023645	27023667	-	ENSG00000117713	ARID1A	PoolOne	0	0	1	27	0	0	0	0.964286
chr20	57943914	57943914	1	-	ARID1A.6	81	2	2	0	0.012021	0.035796	blunt	7	GAGGACGGAAAGGAGAGAGG	GAGGCGCTGGAGGAGGGAGGCGG	CGG	chr1	27023645	27023667	-	ENSG00000117713	ARID1A	PoolOne	0	0	2	81	0	0	0	0.975904
chr20	58611557	58611557	1	+	ARID1A.6	27	0	0	0	0.216504	0.228212	blunt	4	GAGGTGCCAGGGGAGGGAGG	GAGGCGCTGGAGGAGGGAGGCGG	CGG	chr1	27023645	27023667	-	ENSG00000117713	ARID1A	PoolOne	0	0	0	27	0	0	0	1
chr20	62157046	62157046	1	-	ARID1A.6	23	15	0	0	1.15641e-16	2.88296e-15	blunt	4	GAGGCGAGAGAGGAGAGAGG	GAGGCGCTGGAGGAGGGAGGCGG	CGG	chr1	27023645	27023667	-	ENSG00000117713	ARID1A	PoolOne	0	8	7	23	0	0	0	0.605263
chr20	62161553	62161553	1	-	ARID1A.6	48	4	0	1	0.00889078	0.035796	blunt	4	CTGGCCCTGCAGGAGGGAGG	GAGGCGCTGGAGGAGGGAGGCGG	CGG	chr1	27023645	27023667	-	ENSG00000117713	ARID1A	PoolOne	0	0	4	48	0	0	0	0.923077
chr20	62377854	62377854	1	+	ARID1A.6	87	6	0	0	3.76622e-06	3.36449e-05	blunt	3	GTGGCGCTGTGGGAGGGAGG	GAGGCGCTGGAGGAGGGAGGCGG	CGG	chr1	27023645	27023667	-	ENSG00000117713	ARID1A	PoolOne	0	1	5	87	0	0	0	0.935484
chr21	43306783	43306783	1	-	ARID1A.6	68	11	0	0	1.17063e-11	1.99192e-10	blunt	3	GTGGGGCTGGTGGAGGGAGG	GAGGCGCTGGAGGAGGGAGGCGG	CGG	chr1	27023645	27023667	-	ENSG00000117713	ARID1A	PoolOne	0	0	11	68	0	0	0	0.860759
chr22	25054753	25054753	1	+	ARID1A.6	22	2	0	1	0.0992155	0.186923	blunt	4	GTCTCCCTGGAGGAGGGAGG	GAGGCGCTGGAGGAGGGAGGCGG	CGG	chr1	27023645	27023667	-	ENSG00000117713	ARID1A	PoolOne	0	0	2	22	0	0	0	0.916667
chr22	26428148	26428148	1	+	ARID1A.6	13	5	0	0	3.5091e-05	0.000247484	blunt	4	TGGGCTCTGGAAGAGGGAGG	GAGGCGCTGGAGGAGGGAGGCGG	CGG	chr1	27023645	27023667	-	ENSG00000117713	ARID1A	PoolOne	0	0	5	13	0	0	0	0.722222
chr22	38317376	38317376	1	-	ARID1A.6	20	2	0	0	0.012021	0.035796	blunt	5	GGAGGCCGGGAGGAGGGAGG	GAGGCGCTGGAGGAGGGAGGCGG	CGG	chr1	27023645	27023667	-	ENSG00000117713	ARID1A	PoolOne	0	0	0	20	0	0	2	0.909091
chr22	40773574	40773574	1	-	ARID1A.6	35	2	0	0	0.012021	0.035796	blunt	5	GGAGTACTGGAGAAGGGAGG	GAGGCGCTGGAGGAGGGAGGCGG	CGG	chr1	27023645	27023667	-	ENSG00000117713	ARID1A	PoolOne	0	0	2	35	0	0	0	0.945946
chr3	13500907	13500907	1	+	ARID1A.6	31	3	0	0	0.002026	0.00865288	blunt	6	CCTATGCTGGAGCAGGGAGG	GAGGCGCTGGAGGAGGGAGGCGG	CGG	chr1	27023645	27023667	-	ENSG00000117713	ARID1A	PoolOne	0	0	3	31	0	0	0	0.911765
chr3	32238667	32238667	1	-	ARID1A.6	22	0	0	1	0.518978	0.520435	blunt	6	GAGGCCCGGAGGAGGGGAGG	GAGGCGCTGGAGGAGGGAGGCGG	CGG	chr1	27023645	27023667	-	ENSG00000117713	ARID1A	PoolOne	0	0	0	22	0	0	0	1
chr3	47226710	47226710	1	+	ARID1A.6	66	7	0	0	3.60258e-07	3.90097e-06	blunt	3	AAGGAGCTGGAGGAGGGAGA	GAGGCGCTGGAGGAGGGAGGCGG	CGG	chr1	27023645	27023667	-	ENSG00000117713	ARID1A	PoolOne	0	0	7	66	0	0	0	0.90411
chr3	48686692	48686692	1	+	ARID1A.6	19	0	0	0	0.216504	0.228212	blunt	6	GGAGGGCTGAAAGAGGGAGT	GAGGCGCTGGAGGAGGGAGGCGG	CGG	chr1	27023645	27023667	-	ENSG00000117713	ARID1A	PoolOne	0	0	0	19	0	0	0	1
chr3	75906707	75906707	1	+	ARID1A.6	56	8	0	0	3.10739e-08	3.78537e-07	blunt	3	CGCGCGCTGGAGGAGGGAGG	GAGGCGCTGGAGGAGGGAGGCGG	CGG	chr1	27023645	27023667	-	ENSG00000117713	ARID1A	PoolOne	0	1	7	56	0	0	0	0.875
chr3	108428759	108428759	1	-	ARID1A.6	24	21	1	0	6.80592e-25	2.51584e-23	blunt	3	GAGAGGCTGGAGGAGGTAGG	GAGGCGCTGGAGGAGGGAGGCGG	CGG	chr1	27023645	27023667	-	ENSG00000117713	ARID1A	PoolOne	0	0	21	24	0	0	0	0.533333
chr3	113223615	113223615	1	-	ARID1A.6	36	3	0	0	0.002026	0.00865288	blunt	3	CAGGGGCTGGGGGAGGGAGG	GAGGCGCTGGAGGAGGGAGGCGG	CGG	chr1	27023645	27023667	-	ENSG00000117713	ARID1A	PoolOne	0	0	3	36	0	0	0	0.923077
chr3	127484162	127484162	1	+	ARID1A.6	123	10	0	0	1.75836e-10	2.73183e-09	blunt	4	AGTGCGCTGGGGGAGGGAGG	GAGGCGCTGGAGGAGGGAGGCGG	CGG	chr1	27023645	27023667	-	ENSG00000117713	ARID1A	PoolOne	0	0	10	123	0	0	0	0.924812
chr3	136251461	136251461	1	+	ARID1A.6	18	3	0	0	0.002026	0.00865288	blunt	3	GAGGCACTGGGGGAGGGATG	GAGGCGCTGGAGGAGGGAGGCGG	CGG	chr1	27023645	27023667	-	ENSG00000117713	ARID1A	PoolOne	0	0	3	18	0	0	0	0.857143
chr3	183833145	183833145	1	+	ARID1A.6	94	10	1	0	1.75836e-10	2.73183e-09	blunt	7	GACGCCAGGCAGGGGAGAGG	GAGGCGCTGGAGGAGGGAGGCGG	CGG	chr1	27023645	27023667	-	ENSG00000117713	ARID1A	PoolOne	0	0	9	94	1	0	0	0.903846
chr3	184315105	184315105	1	+	ARID1A.6	4	24	0	0	2.85944e-29	1.39333e-27	staggered	6	GAGGGCGCAGGGGAGGGAGG	GAGGCGCTGGAGGAGGGAGGCGG	CGG	chr1	27023645	27023667	-	ENSG00000117713	ARID1A	PoolOne	1	1	22	4	0	0	0	0.142857
chr3	184658893	184658893	1	-	ARID1A.6	65	5	0	0	3.5091e-05	0.000247484	blunt	5	GAAGGCCTGGGAGAGGGAGG	GAGGCGCTGGAGGAGGGAGGCGG	CGG	chr1	27023645	27023667	-	ENSG00000117713	ARID1A	PoolOne	0	1	4	65	0	0	0	0.928571
chr3	194032607	194032607	1	-	ARID1A.6	20	0	0	0	0.216504	0.228212	blunt	4	CTGCCCCTGGAGGAGGGAGG	GAGGCGCTGGAGGAGGGAGGCGG	CGG	chr1	27023645	27023667	-	ENSG00000117713	ARID1A	PoolOne	0	0	0	20	0	0	0	1
chr4	705912	705912	1	-	ARID1A.6	18	1	0	0	0.0579836	0.11021	blunt	5	TCCGCGCCGGAGGGGGGAGG	GAGGCGCTGGAGGAGGGAGGCGG	CGG	chr1	27023645	27023667	-	ENSG00000117713	ARID1A	PoolOne	0	0	1	18	0	0	0	0.947368
chr4	1217364	1217364	1	+	ARID1A.6	22	21	0	0	6.80592e-25	2.51584e-23	blunt	5	AGGCTGCTGCAGGAGGGAGG	GAGGCGCTGGAGGAGGGAGGCGG	CGG	chr1	27023645	27023667	-	ENSG00000117713	ARID1A	PoolOne	0	0	20	22	1	0	0	0.511628
chr4	5693523	5693523	1	+	ARID1A.6	16	5	1	0	3.5091e-05	0.000247484	blunt	4	CAGAAGCTGGAAGAGGGAGG	GAGGCGCTGGAGGAGGGAGGCGG	CGG	chr1	27023645	27023667	-	ENSG00000117713	ARID1A	PoolOne	0	0	5	16	0	0	0	0.761905
chr4	11343118	11343118	1	+	ARID1A.6	41	5	1	0	3.5091e-05	0.000247484	blunt	4	AAGGCAGTGGAGGAAGGAGG	GAGGCGCTGGAGGAGGGAGGCGG	CGG	chr1	27023645	27023667	-	ENSG00000117713	ARID1A	PoolOne	0	0	5	41	0	0	0	0.891304
chr4	13547599	13547599	1	-	ARID1A.6	41	5	1	0	3.5091e-05	0.000247484	blunt	3	GAGAAGCAGGAGGAGGGAGG	GAGGCGCTGGAGGAGGGAGGCGG	CGG	chr1	27023645	27023667	-	ENSG00000117713	ARID1A	PoolOne	0	0	5	41	0	0	0	0.891304
chr4	77708528	77708528	1	-	ARID1A.6	49	8	0	0	3.10739e-08	3.78537e-07	blunt	4	GGGGCACAGGAAGAGGGAGG	GAGGCGCTGGAGGAGGGAGGCGG	CGG	chr1	27023645	27023667	-	ENSG00000117713	ARID1A	PoolOne	0	1	7	49	0	0	0	0.859649
chr4	158202165	158202165	1	-	ARID1A.6	29	1	0	0	0.0579836	0.11021	blunt	4	GAAGGCCTGGAGGAGGGAGT	GAGGCGCTGGAGGAGGGAGGCGG	CGG	chr1	27023645	27023667	-	ENSG00000117713	ARID1A	PoolOne	0	0	0	29	1	0	0	0.966667
chr5	523056	523056	1	+	ARID1A.6	17	3	0	0	0.002026	0.00865288	blunt	4	GAGGCTGCGGAGAAGGGAGG	GAGGCGCTGGAGGAGGGAGGCGG	CGG	chr1	27023645	27023667	-	ENSG00000117713	ARID1A	PoolOne	0	1	2	17	0	0	0	0.85
chr5	4256113	4256113	1	-	ARID1A.6	16	1	0	0	0.0579836	0.11021	blunt	5	GGCTGGCTGGAGCAGGGAGG	GAGGCGCTGGAGGAGGGAGGCGG	CGG	chr1	27023645	27023667	-	ENSG00000117713	ARID1A	PoolOne	0	0	1	16	0	0	0	0.941176
chr5	6243896	6243896	1	-	ARID1A.6	18	3	0	0	0.002026	0.00865288	blunt	5	GGAGCACTGGAGGAAGGAGA	GAGGCGCTGGAGGAGGGAGGCGG	CGG	chr1	27023645	27023667	-	ENSG00000117713	ARID1A	PoolOne	0	0	3	18	0	0	0	0.857143
chr5	9827163	9827163	1	-	ARID1A.6	25	43	0	0	6.72264e-60	9.00834e-58	staggered	6	GGAAGACTGGAGGAGGAAGG	GAGGCGCTGGAGGAGGGAGGCGG	CGG	chr1	27023645	27023667	-	ENSG00000117713	ARID1A	PoolOne	0	0	43	25	0	0	0	0.367647
chr5	107533056	107533056	1	+	ARID1A.6	27	1	1	0	0.0579836	0.11021	blunt	4	TTGGCGTTGGAGAAGGGAGG	GAGGCGCTGGAGGAGGGAGGCGG	CGG	chr1	27023645	27023667	-	ENSG00000117713	ARID1A	PoolOne	0	0	1	27	0	0	0	0.964286
chr5	135457758	135457758	1	+	ARID1A.6	50	4	0	0	0.000287175	0.00158687	blunt	3	GCTGCGCTGGAGGAGGGAGA	GAGGCGCTGGAGGAGGGAGGCGG	CGG	chr1	27023645	27023667	-	ENSG00000117713	ARID1A	PoolOne	0	0	4	50	0	0	0	0.925926
chr5	139389999	139389999	1	-	ARID1A.6	28	0	0	0	0.216504	0.228212	blunt	3	GGGGCCCTGGAGGAGGGAGT	GAGGCGCTGGAGGAGGGAGGCGG	CGG	chr1	27023645	27023667	-	ENSG00000117713	ARID1A	PoolOne	0	0	0	28	0	0	0	1
chr5	150195272	150195272	1	-	ARID1A.6	35	6	0	0	3.76622e-06	3.36449e-05	blunt	3	GAGGAGGTGGAGGAAGGAGG	GAGGCGCTGGAGGAGGGAGGCGG	CGG	chr1	27023645	27023667	-	ENSG00000117713	ARID1A	PoolOne	1	0	5	35	0	0	0	0.853659
chr5	150255175	150255175	1	-	ARID1A.6	11	10	0	0	1.75836e-10	2.73183e-09	blunt	5	CCTGCACTGGAGGAGGAAGG	GAGGCGCTGGAGGAGGGAGGCGG	CGG	chr1	27023645	27023667	-	ENSG00000117713	ARID1A	PoolOne	0	0	10	11	0	0	0	0.52381
chr5	168628680	168628680	1	-	ARID1A.6	22	40	0	0	8.70836e-55	9.33536e-53	staggered	5	GGAGGGCAGGAGGAGGAAGG	GAGGCGCTGGAGGAGGGAGGCGG	CGG	chr1	27023645	27023667	-	ENSG00000117713	ARID1A	PoolOne	0	0	40	22	0	0	0	0.354839
chr5	178361521	178361521	1	-	ARID1A.6	58	3	0	0	0.002026	0.00865288	blunt	4	AGGGCCCTGTAGGAGGGAGG	GAGGCGCTGGAGGAGGGAGGCGG	CGG	chr1	27023645	27023667	-	ENSG00000117713	ARID1A	PoolOne	0	1	2	58	0	0	0	0.95082
chr5	178466191	178466191	1	-	ARID1A.6	8	9	1	1	2.26776e-06	2.40697e-05	staggered	6	GGAGGCCGAGAGGAGGGAGG	GAGGCGCTGGAGGAGGGAGGCGG	CGG	chr1	27023645	27023667	-	ENSG00000117713	ARID1A	PoolOne	0	0	9	8	0	0	0	0.470588
chr5	180118877	180118877	1	+	ARID1A.6	22	6	0	0	3.76622e-06	3.36449e-05	blunt	6	TGCCGGCTGGAAGAGGGAGG	GAGGCGCTGGAGGAGGGAGGCGG	CGG	chr1	27023645	27023667	-	ENSG00000117713	ARID1A	PoolOne	1	0	5	22	0	0	0	0.785714
chr6	1388405	1388405	1	-	ARID1A.6	64	10	1	0	1.75836e-10	2.73183e-09	blunt	4	TAGGAGCTGGGAGAGGGAGG	GAGGCGCTGGAGGAGGGAGGCGG	CGG	chr1	27023645	27023667	-	ENSG00000117713	ARID1A	PoolOne	0	0	10	64	0	0	0	0.864865
chr6	20729989	20729989	1	+	ARID1A.6	19	5	1	0	3.5091e-05	0.000247484	blunt	4	CATGCTCTGGAGGAAGGAGG	GAGGCGCTGGAGGAGGGAGGCGG	CGG	chr1	27023645	27023667	-	ENSG00000117713	ARID1A	PoolOne	1	1	3	19	0	0	0	0.791667
chr6	30880037	30880037	1	-	ARID1A.6	39	14	0	0	2.26678e-15	5.17018e-14	blunt	3	GAGGGACTGGAGGAGGGAAG	GAGGCGCTGGAGGAGGGAGGCGG	CGG	chr1	27023645	27023667	-	ENSG00000117713	ARID1A	PoolOne	0	0	13	39	0	0	1	0.735849
chr6	33164210	33164210	1	-	ARID1A.6	17	3	0	0	0.002026	0.00865288	blunt	6	CTCAGGCTGGAGGAAGGAGG	GAGGCGCTGGAGGAGGGAGGCGG	CGG	chr1	27023645	27023667	-	ENSG00000117713	ARID1A	PoolOne	0	0	2	17	1	0	0	0.85
chr6	41489838	41489838	1	+	ARID1A.6	16	6	0	0	3.76622e-06	3.36449e-05	blunt	3	CAGGTGCTGCAGGAGGGAGG	GAGGCGCTGGAGGAGGGAGGCGG	CGG	chr1	27023645	27023667	-	ENSG00000117713	ARID1A	PoolOne	0	0	6	16	0	0	0	0.727273
chr6	42106703	42106703	1	+	ARID1A.6	74	5	0	0	3.5091e-05	0.000247484	blunt	3	GGGGTGCTGGGGGAGGGAGG	GAGGCGCTGGAGGAGGGAGGCGG	CGG	chr1	27023645	27023667	-	ENSG00000117713	ARID1A	PoolOne	0	0	4	74	1	0	0	0.936709
chr6	89840865	89840865	1	-	ARID1A.6	68	17	1	0	2.54557e-19	6.99704e-18	blunt	6	GGAACACTGGAAGAGGAAGG	GAGGCGCTGGAGGAGGGAGGCGG	CGG	chr1	27023645	27023667	-	ENSG00000117713	ARID1A	PoolOne	0	0	17	68	0	0	0	0.8
chr6	99895773	99895773	1	-	ARID1A.6	17	4	0	0	0.000287175	0.00158687	blunt	5	GGAGGGGTGGAGGTGGGAGG	GAGGCGCTGGAGGAGGGAGGCGG	CGG	chr1	27023645	27023667	-	ENSG00000117713	ARID1A	PoolOne	1	0	3	17	0	0	0	0.809524
chr6	134805462	134805462	1	-	ARID1A.6	48	5	0	0	3.5091e-05	0.000247484	blunt	4	AAAGGGCTGGAGGAGGGAGA	GAGGCGCTGGAGGAGGGAGGCGG	CGG	chr1	27023645	27023667	-	ENSG00000117713	ARID1A	PoolOne	0	0	5	48	0	0	0	0.90566
chr6	142702664	142702664	1	-	ARID1A.6	81	18	1	0	1.10474e-20	3.58874e-19	blunt	3	GAGCAGCTGGGGGAGGGAGG	GAGGCGCTGGAGGAGGGAGGCGG	CGG	chr1	27023645	27023667	-	ENSG00000117713	ARID1A	PoolOne	0	0	18	81	0	0	0	0.818182
chr6	142946545	142946545	1	+	ARID1A.6	23	1	0	0	0.0579836	0.11021	blunt	4	GGGGCGACGGGGGAGGGAGG	GAGGCGCTGGAGGAGGGAGGCGG	CGG	chr1	27023645	27023667	-	ENSG00000117713	ARID1A	PoolOne	0	0	1	23	0	0	0	0.958333
chr6	156713768	156713768	1	+	ARID1A.6	34	2	0	0	0.012021	0.035796	blunt	3	GAGGCAAAGGAGGAGGGAGG	GAGGCGCTGGAGGAGGGAGGCGG	CGG	chr1	27023645	27023667	-	ENSG00000117713	ARID1A	PoolOne	0	0	2	34	0	0	0	0.944444
chr6	158328188	158328188	1	+	ARID1A.6	116	11	0	0	1.17063e-11	1.99192e-10	blunt	2	GAGGAGCAGGAGGAGGGAGG	GAGGCGCTGGAGGAGGGAGGCGG	CGG	chr1	27023645	27023667	-	ENSG00000117713	ARID1A	PoolOne	0	0	11	116	0	0	0	0.913386
chr6	163862187	163862187	1	+	ARID1A.6	36	4	0	0	0.000287175	0.00158687	blunt	2	GAGGGGATGGAGGAGGGAGG	GAGGCGCTGGAGGAGGGAGGCGG	CGG	chr1	27023645	27023667	-	ENSG00000117713	ARID1A	PoolOne	0	0	4	36	0	0	0	0.9
chr7	5496350	5496350	1	-	ARID1A.6	1	56	0	0	5.55986e-83	1.19203e-80	staggered	7	GAGGCACTGGCCGGAGGGAG	GAGGCGCTGGAGGAGGGAGGCGG	CGG	chr1	27023645	27023667	-	ENSG00000117713	ARID1A	PoolOne	0	0	0	1	56	0	0	0.0175439
chr7	44229594	44229594	1	+	ARID1A.6	30	5	1	0	3.5091e-05	0.000247484	blunt	5	GAGGCCAGGAGGGAGGGAGG	GAGGCGCTGGAGGAGGGAGGCGG	CGG	chr1	27023645	27023667	-	ENSG00000117713	ARID1A	PoolOne	0	0	5	30	0	0	0	0.857143
chr7	50566807	50566807	1	+	ARID1A.6	30	0	1	0	0.216504	0.228212	blunt	3	GATGGGCTGGGGGAGGGAGG	GAGGCGCTGGAGGAGGGAGGCGG	CGG	chr1	27023645	27023667	-	ENSG00000117713	ARID1A	PoolOne	0	0	0	30	0	0	0	1
chr7	100589707	100589707	1	+	ARID1A.6	64	2	0	0	0.012021	0.035796	blunt	5	GGAGGGCAGGAGCAGGGAGG	GAGGCGCTGGAGGAGGGAGGCGG	CGG	chr1	27023645	27023667	-	ENSG00000117713	ARID1A	PoolOne	0	1	0	64	0	0	1	0.969697
chr7	142247766	142247766	1	+	ARID1A.6	63	13	0	0	4.1835e-14	9.15248e-13	blunt	4	GAGGAGCAGGAAGAGAGAGG	GAGGCGCTGGAGGAGGGAGGCGG	CGG	chr1	27023645	27023667	-	ENSG00000117713	ARID1A	PoolOne	0	0	13	63	0	0	0	0.828947
chr7	151760789	151760789	1	-	ARID1A.6	18	4	0	0	0.000287175	0.00158687	blunt	5	AGAGGGCTGGAGGAGGGATG	GAGGCGCTGGAGGAGGGAGGCGG	CGG	chr1	27023645	27023667	-	ENSG00000117713	ARID1A	PoolOne	0	0	3	18	0	1	0	0.818182
chr7	151807947	151807947	1	+	ARID1A.6	11	10	0	0	1.75836e-10	2.73183e-09	blunt	4	AAGGCTCTGGAGGAAGGAAG	GAGGCGCTGGAGGAGGGAGGCGG	CGG	chr1	27023645	27023667	-	ENSG00000117713	ARID1A	PoolOne	1	0	9	11	0	0	0	0.52381
chr7	158275840	158275840	1	-	ARID1A.6	33	2	0	0	0.012021	0.035796	blunt	3	GAGGGGCTGATGGAGGGAGG	GAGGCGCTGGAGGAGGGAGGCGG	CGG	chr1	27023645	27023667	-	ENSG00000117713	ARID1A	PoolOne	0	0	2	33	0	0	0	0.942857
chr7	158444088	158444088	1	+	ARID1A.6	104	8	0	0	3.10739e-08	3.78537e-07	blunt	3	GAGGTGCTAGAGAAGGGAGG	GAGGCGCTGGAGGAGGGAGGCGG	CGG	chr1	27023645	27023667	-	ENSG00000117713	ARID1A	PoolOne	0	0	8	104	0	0	0	0.928571
chr8	6250588	6250588	1	-	ARID1A.6	19	3	0	1	0.0322059	0.0948482	blunt	5	TCTGCACTGTAGGAGGGAGG	GAGGCGCTGGAGGAGGGAGGCGG	CGG	chr1	27023645	27023667	-	ENSG00000117713	ARID1A	PoolOne	0	2	1	19	0	0	0	0.863636
chr8	10926860	10926860	1	+	ARID1A.6	28	22	0	0	2.46301e-26	1.01552e-24	blunt	4	GAGGCTCAGGAAGAGGAAGG	GAGGCGCTGGAGGAGGGAGGCGG	CGG	chr1	27023645	27023667	-	ENSG00000117713	ARID1A	PoolOne	0	0	22	28	0	0	0	0.56
chr8	21501293	21501293	1	+	ARID1A.6	17	1	0	0	0.0579836	0.11021	blunt	5	ACAGTGCTGGAGCAGGGAGG	GAGGCGCTGGAGGAGGGAGGCGG	CGG	chr1	27023645	27023667	-	ENSG00000117713	ARID1A	PoolOne	0	0	1	17	0	0	0	0.944444
chr8	22110056	22110056	1	+	ARID1A.6	5	78	0	0	8.46106e-125	4.53513e-122	staggered	6	CAGGCGCTGGAAGGAGGGAG	GAGGCGCTGGAGGAGGGAGGCGG	CGG	chr1	27023645	27023667	-	ENSG00000117713	ARID1A	PoolOne	0	0	0	5	78	0	0	0.060241
chr8	22565897	22565897	1	+	ARID1A.6	51	37	0	0	9.12809e-50	7.52717e-48	blunt	3	GAGACGCGGGAGGAGGAAGG	GAGGCGCTGGAGGAGGGAGGCGG	CGG	chr1	27023645	27023667	-	ENSG00000117713	ARID1A	PoolOne	0	0	35	51	1	0	1	0.579545
chr8	27837900	27837900	1	-	ARID1A.6	36	6	0	0	3.76622e-06	3.36449e-05	blunt	6	GGAGTCCTGGGAGAGGGAGG	GAGGCGCTGGAGGAGGGAGGCGG	CGG	chr1	27023645	27023667	-	ENSG00000117713	ARID1A	PoolOne	0	0	6	36	0	0	0	0.857143
chr8	52830734	52830734	1	-	ARID1A.6	30	15	0	1	6.6879e-12	1.25779e-10	blunt	5	AGGGAACTGGAGGAGAGAGG	GAGGCGCTGGAGGAGGGAGGCGG	CGG	chr1	27023645	27023667	-	ENSG00000117713	ARID1A	PoolOne	0	0	15	30	0	0	0	0.666667
chr8	53494963	53494963	1	+	ARID1A.6	29	1	0	0	0.0579836	0.11021	blunt	4	GAAGGCCTAGAGGAGGGAGG	GAGGCGCTGGAGGAGGGAGGCGG	CGG	chr1	27023645	27023667	-	ENSG00000117713	ARID1A	PoolOne	0	0	1	29	0	0	0	0.966667
chr8	57654055	57654055	1	-	ARID1A.6	40	2	0	0	0.012021	0.035796	blunt	3	GAGACGATGGAGGAGGGAGT	GAGGCGCTGGAGGAGGGAGGCGG	CGG	chr1	27023645	27023667	-	ENSG00000117713	ARID1A	PoolOne	0	0	2	40	0	0	0	0.952381
chr8	96700762	96700762	1	+	ARID1A.6	14	4	0	0	0.000287175	0.00158687	blunt	4	TGGAAGCTGGAGGAGGGAGG	GAGGCGCTGGAGGAGGGAGGCGG	CGG	chr1	27023645	27023667	-	ENSG00000117713	ARID1A	PoolOne	0	0	4	14	0	0	0	0.777778
chr8	128094852	128094852	1	-	ARID1A.6	63	20	0	0	1.80252e-23	6.23325e-22	blunt	3	GAGGCTCTGGAGCAGGAAGG	GAGGCGCTGGAGGAGGGAGGCGG	CGG	chr1	27023645	27023667	-	ENSG00000117713	ARID1A	PoolOne	0	0	18	63	2	0	0	0.759036
chr8	133301137	133301137	1	-	ARID1A.6	21	4	0	0	0.000287175	0.00158687	blunt	5	TGGATGCTGGAGGAGAGAGG	GAGGCGCTGGAGGAGGGAGGCGG	CGG	chr1	27023645	27023667	-	ENSG00000117713	ARID1A	PoolOne	0	0	4	21	0	0	0	0.84
chr8	138736745	138736745	1	+	ARID1A.6	100	19	0	0	4.56705e-22	1.52996e-20	blunt	4	GAGAAGCTGGAAGAAGGAGG	GAGGCGCTGGAGGAGGGAGGCGG	CGG	chr1	27023645	27023667	-	ENSG00000117713	ARID1A	PoolOne	0	0	19	100	0	0	0	0.840336
chr8	139959969	139959969	1	+	ARID1A.6	33	15	1	2	2.91455e-09	4.22216e-08	blunt	4	TGGGCGATGGAGGAAGGAGG	GAGGCGCTGGAGGAGGGAGGCGG	CGG	chr1	27023645	27023667	-	ENSG00000117713	ARID1A	PoolOne	0	4	11	33	0	0	0	0.6875
chr8	140286568	140286568	1	+	ARID1A.6	26	3	1	0	0.002026	0.00865288	blunt	4	GAAGCACTGAGGGAGGGAGG	GAGGCGCTGGAGGAGGGAGGCGG	CGG	chr1	27023645	27023667	-	ENSG00000117713	ARID1A	PoolOne	0	0	3	26	0	0	0	0.896552
chr8	141352429	141352429	1	+	ARID1A.6	90	30	0	0	1.88694e-38	1.18988e-36	blunt	3	GAGGCCCTGAAGGAGAGAGG	GAGGCGCTGGAGGAGGGAGGCGG	CGG	chr1	27023645	27023667	-	ENSG00000117713	ARID1A	PoolOne	0	2	28	90	0	0	0	0.75
chr8	142261383	142261383	1	+	ARID1A.6	37	12	0	0	7.2417e-13	1.38627e-11	blunt	5	GGAGGGATGGAGGAGAGAGG	GAGGCGCTGGAGGAGGGAGGCGG	CGG	chr1	27023645	27023667	-	ENSG00000117713	ARID1A	PoolOne	0	4	8	37	0	0	0	0.755102
chr9	7052823	7052823	1	-	ARID1A.6	22	5	1	0	3.5091e-05	0.000247484	blunt	4	TAGGCACTAGAGAAGGGAGG	GAGGCGCTGGAGGAGGGAGGCGG	CGG	chr1	27023645	27023667	-	ENSG00000117713	ARID1A	PoolOne	1	1	3	22	0	0	0	0.814815
chr9	88640194	88640194	1	+	ARID1A.6	15	4	0	0	0.000287175	0.00158687	blunt	4	AAGCAGCTGGAGGAGAGAGG	GAGGCGCTGGAGGAGGGAGGCGG	CGG	chr1	27023645	27023667	-	ENSG00000117713	ARID1A	PoolOne	0	1	3	15	0	0	0	0.789474
chr9	103349054	103349054	1	-	ARID1A.6	20	1	0	0	0.0579836	0.11021	blunt	6	GGAGGAATGGAGGAAGGAGG	GAGGCGCTGGAGGAGGGAGGCGG	CGG	chr1	27023645	27023667	-	ENSG00000117713	ARID1A	PoolOne	0	0	1	20	0	0	0	0.952381
chr9	122905299	122905299	1	-	ARID1A.6	38	3	0	0	0.002026	0.00865288	blunt	3	GAGGCGGAGGTGGAGGGAGG	GAGGCGCTGGAGGAGGGAGGCGG	CGG	chr1	27023645	27023667	-	ENSG00000117713	ARID1A	PoolOne	0	0	3	38	0	0	0	0.926829
chr9	127522609	127522609	1	-	ARID1A.6	63	5	0	0	3.5091e-05	0.000247484	blunt	3	GAGGCCCTGAAGCAGGGAGG	GAGGCGCTGGAGGAGGGAGGCGG	CGG	chr1	27023645	27023667	-	ENSG00000117713	ARID1A	PoolOne	0	1	4	63	0	0	0	0.926471
chr9	131928504	131928504	1	-	ARID1A.6	19	3	1	0	0.002026	0.00865288	blunt	4	CAGCTGCTGGAGGAAGGAGG	GAGGCGCTGGAGGAGGGAGGCGG	CGG	chr1	27023645	27023667	-	ENSG00000117713	ARID1A	PoolOne	0	0	3	19	0	0	0	0.863636
chr9	135153323	135153323	1	-	ARID1A.6	70	6	0	1	0.000450528	0.00246411	blunt	3	GAGGCTCTGAGGGAGGGAGG	GAGGCGCTGGAGGAGGGAGGCGG	CGG	chr1	27023645	27023667	-	ENSG00000117713	ARID1A	PoolOne	0	0	6	70	0	0	0	0.921053
chrX	17793825	17793825	1	+	ARID1A.6	43	0	0	0	0.216504	0.228212	blunt	2	GAGGTGCTGGGGGAGGGAGG	GAGGCGCTGGAGGAGGGAGGCGG	CGG	chr1	27023645	27023667	-	ENSG00000117713	ARID1A	PoolOne	0	0	0	43	0	0	0	1
chrX	18226298	18226298	1	+	ARID1A.6	31	9	0	0	2.4401e-09	3.58327e-08	blunt	3	GGGGAGCTGGAGGAGGGAAG	GAGGCGCTGGAGGAGGGAGGCGG	CGG	chr1	27023645	27023667	-	ENSG00000117713	ARID1A	PoolOne	0	0	9	31	0	0	0	0.775
chrX	38992871	38992871	1	+	ARID1A.6	28	4	0	0	0.000287175	0.00158687	blunt	4	GGAGCCCTGGAAGAGGGAGG	GAGGCGCTGGAGGAGGGAGGCGG	CGG	chr1	27023645	27023667	-	ENSG00000117713	ARID1A	PoolOne	0	0	4	28	0	0	0	0.875
chrX	55342598	55342598	1	-	ARID1A.6	15	2	0	0	0.012021	0.035796	blunt	3	GGGGTGCTGGAGGAGGGATG	GAGGCGCTGGAGGAGGGAGGCGG	CGG	chr1	27023645	27023667	-	ENSG00000117713	ARID1A	PoolOne	0	0	2	15	0	0	0	0.882353
chrX	153903948	153903948	1	+	ARID1A.6	25	4	0	0	0.000287175	0.00158687	blunt	3	GAGGTGTTGGGGGAGGGAGG	GAGGCGCTGGAGGAGGGAGGCGG	CGG	chr1	27023645	27023667	-	ENSG00000117713	ARID1A	PoolOne	0	0	4	25	0	0	0	0.862069
chr1	6485021	6485021	1	+	ARID1A.7	10	42	0	0	3.47935e-58	7.92257e-59	staggered	7	GAGGAAGGAAAGGAGAGGGG	GATGCCAGGCAGGTGAGGGGAGG	AGG	chr1	27087480	27087502	-	ENSG00000117713	ARID1A	PoolOne	0	32	10	10	0	0	0	0.192308
chr1	14950418	14950418	1	+	ARID1A.7	14	42	0	0	3.47935e-58	7.92257e-59	staggered	4	GGGACCAGGCAGGAGAGGGG	GATGCCAGGCAGGTGAGGGGAGG	AGG	chr1	27087480	27087502	-	ENSG00000117713	ARID1A	PoolOne	0	12	30	14	0	0	0	0.25
chr1	26541693	26541693	1	-	ARID1A.7	1	30	0	1	3.49012e-29	3.42547e-30	staggered	4	GCCTCCAGGCAGGTGAGGAG	GATGCCAGGCAGGTGAGGGGAGG	AGG	chr1	27087480	27087502	-	ENSG00000117713	ARID1A	PoolOne	1	7	22	1	0	0	0	0.0322581
chr1	26760994	26760994	1	-	ARID1A.7	24	9	0	0	2.4401e-09	1.13856e-10	blunt	0	GATGCCAGGCAGGTGAGGGG	GATGCCAGGCAGGTGAGGGGAGG	AGG	chr1	27087480	27087502	-	ENSG00000117713	ARID1A	PoolOne	0	0	9	24	0	0	0	0.727273
chr1	30788752	30788752	1	+	ARID1A.7	6	14	0	1	6.57597e-11	3.37245e-12	staggered	4	TCTGCCAGGCAGGTGGTGGG	GATGCCAGGCAGGTGAGGGGAGG	AGG	chr1	27087480	27087502	-	ENSG00000117713	ARID1A	PoolOne	0	0	14	6	0	0	0	0.3
chr1	31665659	31665659	1	-	ARID1A.7	96	24	0	0	2.85944e-29	2.85571e-30	blunt	4	GCAGCCAGGCAGGAGAGAGG	GATGCCAGGCAGGTGAGGGGAGG	AGG	chr1	27087480	27087502	-	ENSG00000117713	ARID1A	PoolOne	0	1	23	96	0	0	0	0.8
chr1	34029966	34029966	1	+	ARID1A.7	48	2	0	0	0.012021	0.000263195	blunt	4	TGTGCCAGGCAGGTGGGAGG	GATGCCAGGCAGGTGAGGGGAGG	AGG	chr1	27087480	27087502	-	ENSG00000117713	ARID1A	PoolOne	0	0	2	48	0	0	0	0.96
chr1	41305954	41305954	1	+	ARID1A.7	12	47	0	0	7.55683e-67	2.15089e-67	staggered	3	GATGCCAAACAGGGGAGGGG	GATGCCAGGCAGGTGAGGGGAGG	AGG	chr1	27087480	27087502	-	ENSG00000117713	ARID1A	PoolOne	0	15	32	12	0	0	0	0.20339
chr1	57301416	57301416	1	+	ARID1A.7	7	47	0	1	1.81464e-52	3.33226e-53	staggered	3	CATACCAGCCAGGTGAGGGG	GATGCCAGGCAGGTGAGGGGAGG	AGG	chr1	27087480	27087502	-	ENSG00000117713	ARID1A	PoolOne	0	21	26	7	0	0	0	0.12963
chr1	84876190	84876190	1	-	ARID1A.7	1	23	0	0	8.55791e-28	7.8575e-29	staggered	5	GGAGGCAGGCAGGAGAGGAG	GATGCCAGGCAGGTGAGGGGAGG	AGG	chr1	27087480	27087502	-	ENSG00000117713	ARID1A	PoolOne	0	6	17	1	0	0	0	0.0416667
chr1	93827760	93827760	1	+	ARID1A.7	4	33	0	1	4.65791e-33	5.41132e-34	staggered	7	GAGGAGAGAAAGGAGAAGGG	GATGCCAGGCAGGTGAGGGGAGG	AGG	chr1	27087480	27087502	-	ENSG00000117713	ARID1A	PoolOne	0	2	31	4	0	0	0	0.108108
chr1	150289044	150289044	1	-	ARID1A.7	8	10	0	0	1.75836e-10	8.62895e-12	staggered	5	GCTGCCAGATAGGTAAGAGG	GATGCCAGGCAGGTGAGGGGAGG	AGG	chr1	27087480	27087502	-	ENSG00000117713	ARID1A	PoolOne	0	6	4	8	0	0	0	0.444444
chr1	175525645	175525645	1	-	ARID1A.7	2	57	0	0	8.1949e-85	3.88751e-85	staggered	5	GGAGCCAGGTAGGTGAAGGA	GATGCCAGGCAGGTGAGGGGAGG	AGG	chr1	27087480	27087502	-	ENSG00000117713	ARID1A	PoolOne	0	0	57	2	0	0	0	0.0338983
chr1	201881450	201881450	1	+	ARID1A.7	118	1	0	0	0.0579836	0.00103149	blunt	5	TTTGCCAGGCAGATGAGAGT	GATGCCAGGCAGGTGAGGGGAGG	AGG	chr1	27087480	27087502	-	ENSG00000117713	ARID1A	PoolOne	0	0	0	118	1	0	0	0.991597
chr1	209199167	209199167	1	-	ARID1A.7	11	35	0	0	1.79001e-46	2.91136e-47	staggered	2	GATGGCAGGAAGGTGAGGGG	GATGCCAGGCAGGTGAGGGGAGG	AGG	chr1	27087480	27087502	-	ENSG00000117713	ARID1A	PoolOne	1	27	7	11	0	0	0	0.23913
chr1	223038126	223038126	1	-	ARID1A.7	50	0	0	0	0.216504	0.00294144	blunt	6	GAGGCCTGGGAGGAGGGAGG	GATGCCAGGCAGGTGAGGGGAGG	AGG	chr1	27087480	27087502	-	ENSG00000117713	ARID1A	PoolOne	0	0	0	50	0	0	0	1
chr1	224929583	224929583	1	-	ARID1A.7	12	25	0	0	9.20117e-31	9.8827e-32	staggered	3	GGTGCCGGGCAGGTGAGGAG	GATGCCAGGCAGGTGAGGGGAGG	AGG	chr1	27087480	27087502	-	ENSG00000117713	ARID1A	PoolOne	0	1	24	12	0	0	0	0.324324
chr10	49128798	49128798	1	-	ARID1A.7	14	14	1	0	2.26678e-15	1.33029e-16	blunt	5	GGAGCCAAGCAGGAGAGAGG	GATGCCAGGCAGGTGAGGGGAGG	AGG	chr1	27087480	27087502	-	ENSG00000117713	ARID1A	PoolOne	0	3	11	14	0	0	0	0.5
chr11	2839178	2839178	1	-	ARID1A.7	65	1	0	0	0.0579836	0.00103149	blunt	4	ACTGCCAGGCAGGTGGGAGG	GATGCCAGGCAGGTGAGGGGAGG	AGG	chr1	27087480	27087502	-	ENSG00000117713	ARID1A	PoolOne	0	0	1	65	0	0	0	0.984848
chr11	3843178	3843178	1	-	ARID1A.7	12	9	0	0	2.4401e-09	1.13856e-10	blunt	4	ACTGCCTGGCAGGTCAGGGG	GATGCCAGGCAGGTGAGGGGAGG	AGG	chr1	27087480	27087502	-	ENSG00000117713	ARID1A	PoolOne	0	8	1	12	0	0	0	0.571429
chr11	13358089	13358089	1	-	ARID1A.7	10	75	0	0	6.34013e-119	5.15595e-119	staggered	7	GGTGAAAGGAAAGAGAAGGG	GATGCCAGGCAGGTGAGGGGAGG	AGG	chr1	27087480	27087502	-	ENSG00000117713	ARID1A	PoolOne	0	0	75	10	0	0	0	0.117647
chr11	32466355	32466355	1	+	ARID1A.7	4	20	0	0	1.80252e-23	1.44521e-24	staggered	3	GAAGTCAGGCAGGTGAAGGG	GATGCCAGGCAGGTGAGGGGAGG	AGG	chr1	27087480	27087502	-	ENSG00000117713	ARID1A	PoolOne	0	0	20	4	0	0	0	0.166667
chr11	60809670	60809670	1	+	ARID1A.7	50	30	0	0	1.88694e-38	2.55751e-39	blunt	6	GGATGCAGGAAGGTGAGGGA	GATGCCAGGCAGGTGAGGGGAGG	AGG	chr1	27087480	27087502	-	ENSG00000117713	ARID1A	PoolOne	0	12	17	50	1	0	0	0.625
chr11	64340101	64340101	1	+	ARID1A.7	7	11	0	0	1.17063e-11	6.17025e-13	staggered	6	GGATGCAGGGAGGTGAGGTG	GATGCCAGGCAGGTGAGGGGAGG	AGG	chr1	27087480	27087502	-	ENSG00000117713	ARID1A	PoolOne	0	4	7	7	0	0	0	0.388889
chr11	71251112	71251112	1	-	ARID1A.7	13	11	0	2	3.76601e-06	1.43889e-07	blunt	3	CGAGCCAGGCAGGTGAGGGG	GATGCCAGGCAGGTGAGGGGAGG	AGG	chr1	27087480	27087502	-	ENSG00000117713	ARID1A	PoolOne	0	8	3	13	0	0	0	0.541667
chr12	54590942	54590942	1	+	ARID1A.7	32	17	0	0	2.54557e-19	1.81135e-20	blunt	7	GAGGCAGCGGAGGAGAGAGG	GATGCCAGGCAGGTGAGGGGAGG	AGG	chr1	27087480	27087502	-	ENSG00000117713	ARID1A	PoolOne	0	2	15	32	0	0	0	0.653061
chr12	122851222	122851222	1	-	ARID1A.7	3	39	0	0	4.20686e-53	7.98262e-54	staggered	7	GAAGCTACGCAAGAGAAGTG	GATGCCAGGCAGGTGAGGGGAGG	AGG	chr1	27087480	27087502	-	ENSG00000117713	ARID1A	PoolOne	0	0	29	3	10	0	0	0.0714286
chr12	125315982	125315982	1	-	ARID1A.7	14	49	0	0	2.2407e-70	7.50316e-71	staggered	3	AAAGCCAGCCAGGTGAGGGG	GATGCCAGGCAGGTGAGGGGAGG	AGG	chr1	27087480	27087502	-	ENSG00000117713	ARID1A	PoolOne	0	20	29	14	0	0	0	0.222222
chr13	23493334	23493334	1	-	ARID1A.7	13	18	0	0	1.10474e-20	8.16732e-22	staggered	5	TGAGCCAGGCAGTTGAGGGA	GATGCCAGGCAGGTGAGGGGAGG	AGG	chr1	27087480	27087502	-	ENSG00000117713	ARID1A	PoolOne	0	6	12	13	0	0	0	0.419355
chr13	54158381	54158381	1	-	ARID1A.7	0	20	0	0	1.80252e-23	1.44521e-24	staggered	4	GGAGCCAGACAGGTGAGGTG	GATGCCAGGCAGGTGAGGGGAGG	AGG	chr1	27087480	27087502	-	ENSG00000117713	ARID1A	PoolOne	0	4	16	0	0	0	0	0
chr14	23632860	23632860	1	-	ARID1A.7	11	406	0	1	0	0	staggered	5	AGTGCCAGGAAGGTGAAGAG	GATGCCAGGCAGGTGAGGGGAGG	AGG	chr1	27087480	27087502	-	ENSG00000117713	ARID1A	PoolOne	0	15	391	11	0	0	0	0.0263789
chr14	31605815	31605815	1	-	ARID1A.7	3	51	0	0	6.1477e-74	2.49973e-74	staggered	7	GAGACGAGAAAGGAGAAGGG	GATGCCAGGCAGGTGAGGGGAGG	AGG	chr1	27087480	27087502	-	ENSG00000117713	ARID1A	PoolOne	0	0	49	3	0	0	2	0.0555556
chr14	31605898	31605898	1	-	ARID1A.7	7	20	0	0	1.80252e-23	1.44521e-24	staggered	7	GAGAGAAGGAAGGAGAAGGG	GATGCCAGGCAGGTGAGGGGAGG	AGG	chr1	27087480	27087502	-	ENSG00000117713	ARID1A	PoolOne	0	0	20	7	0	0	0	0.259259
chr14	92946260	92946260	1	-	ARID1A.7	0	43	0	0	6.72264e-60	1.66387e-60	staggered	4	GTGACCAGGCAGGTGAGGCG	GATGCCAGGCAGGTGAGGGGAGG	AGG	chr1	27087480	27087502	-	ENSG00000117713	ARID1A	PoolOne	0	15	28	0	0	0	0	0
chr14	94008853	94008853	1	-	ARID1A.7	7	106	0	0	9.18647e-182	1.30737e-181	staggered	5	GGAGGCAGGCAGGTAAGGAG	GATGCCAGGCAGGTGAGGGGAGG	AGG	chr1	27087480	27087502	-	ENSG00000117713	ARID1A	PoolOne	0	38	68	7	0	0	0	0.0619469
chr14	95581916	95581916	1	-	ARID1A.7	11	16	0	0	5.57353e-18	3.68927e-19	staggered	3	GAAGTCAGGCAGTTGAGGGG	GATGCCAGGCAGGTGAGGGGAGG	AGG	chr1	27087480	27087502	-	ENSG00000117713	ARID1A	PoolOne	0	9	7	11	0	0	0	0.407407
chr14	102559391	102559391	1	-	ARID1A.7	36	1	0	0	0.0579836	0.00103149	blunt	4	TTTGCCAGGCATGTGAGGGT	GATGCCAGGCAGGTGAGGGGAGG	AGG	chr1	27087480	27087502	-	ENSG00000117713	ARID1A	PoolOne	0	1	0	36	0	0	0	0.972973
chr15	52102647	52102647	1	-	ARID1A.7	3	49	0	0	2.2407e-70	7.50316e-71	staggered	7	TGATGCAGGCAGGAGAGGAG	GATGCCAGGCAGGTGAGGGGAGG	AGG	chr1	27087480	27087502	-	ENSG00000117713	ARID1A	PoolOne	0	4	45	3	0	0	0	0.0576923
chr15	61319988	61319988	1	-	ARID1A.7	3	39	0	0	4.20686e-53	7.98262e-54	staggered	5	TGAGCCAGACAGGTGAGGTG	GATGCCAGGCAGGTGAGGGGAGG	AGG	chr1	27087480	27087502	-	ENSG00000117713	ARID1A	PoolOne	0	7	32	3	0	0	0	0.0714286
chr15	73827233	73827233	1	-	ARID1A.7	3	61	0	0	3.27863e-92	1.69671e-92	staggered	5	CAAACCAGGCAAGTGAGGTG	GATGCCAGGCAGGTGAGGGGAGG	AGG	chr1	27087480	27087502	-	ENSG00000117713	ARID1A	PoolOne	0	4	57	3	0	0	0	0.046875
chr15	78634960	78634960	1	-	ARID1A.7	53	16	0	0	5.57353e-18	3.68927e-19	blunt	5	TGAGCCAGGCTGGTGAGGGA	GATGCCAGGCAGGTGAGGGGAGG	AGG	chr1	27087480	27087502	-	ENSG00000117713	ARID1A	PoolOne	0	10	6	53	0	0	0	0.768116
chr15	78973274	78973274	1	-	ARID1A.7	2	21	0	0	6.80592e-25	5.96049e-26	staggered	5	CCAGCCAGGCAGGGGAAGGG	GATGCCAGGCAGGTGAGGGGAGG	AGG	chr1	27087480	27087502	-	ENSG00000117713	ARID1A	PoolOne	0	0	21	2	0	0	0	0.0869565
chr15	91965589	91965589	1	-	ARID1A.7	38	18	0	0	1.10474e-20	8.16732e-22	blunt	4	AAGGCCAGGCTGGTGAGAGG	GATGCCAGGCAGGTGAGGGGAGG	AGG	chr1	27087480	27087502	-	ENSG00000117713	ARID1A	PoolOne	0	4	14	38	0	0	0	0.678571
chr16	1438460	1438460	1	+	ARID1A.7	19	3	0	1	0.0322059	0.000697089	blunt	7	GAGGCCCCACAGGAGGGAGG	GATGCCAGGCAGGTGAGGGGAGG	AGG	chr1	27087480	27087502	-	ENSG00000117713	ARID1A	PoolOne	0	0	1	19	2	0	0	0.863636
chr16	3028342	3028342	1	-	ARID1A.7	12	29	0	0	6.9476e-37	8.41483e-38	staggered	2	GAGGCCTGGCAGGTGAGGGG	GATGCCAGGCAGGTGAGGGGAGG	AGG	chr1	27087480	27087502	-	ENSG00000117713	ARID1A	PoolOne	0	26	3	12	0	0	0	0.292683
chr16	11415819	11415819	1	-	ARID1A.7	1	26	0	0	2.85527e-32	3.18703e-33	staggered	4	CATGACAGTCAAGTGAGGGG	GATGCCAGGCAGGTGAGGGGAGG	AGG	chr1	27087480	27087502	-	ENSG00000117713	ARID1A	PoolOne	1	6	19	1	0	0	0	0.037037
chr16	27482324	27482324	1	-	ARID1A.7	51	8	0	0	3.10739e-08	1.33e-09	blunt	4	AATGCCAAGCAGTTGAGGGT	GATGCCAGGCAGGTGAGGGGAGG	AGG	chr1	27087480	27087502	-	ENSG00000117713	ARID1A	PoolOne	0	4	4	51	0	0	0	0.864407
chr16	64051579	64051579	1	-	ARID1A.7	20	2	0	0	0.012021	0.000263195	blunt	3	GGTGCCAGGCAGATGAAGGG	GATGCCAGGCAGGTGAGGGGAGG	AGG	chr1	27087480	27087502	-	ENSG00000117713	ARID1A	PoolOne	0	0	2	20	0	0	0	0.909091
chr16	66094308	66094308	1	-	ARID1A.7	2	40	0	0	8.70836e-55	1.83603e-55	staggered	4	GTGGCCAGGAAGGTGAGGTG	GATGCCAGGCAGGTGAGGGGAGG	AGG	chr1	27087480	27087502	-	ENSG00000117713	ARID1A	PoolOne	0	14	26	2	0	0	0	0.047619
chr16	88538123	88538123	1	-	ARID1A.7	6	18	0	0	1.10474e-20	8.16732e-22	staggered	6	ATGCCTATGCAGGTGAGGGG	GATGCCAGGCAGGTGAGGGGAGG	AGG	chr1	27087480	27087502	-	ENSG00000117713	ARID1A	PoolOne	0	7	11	6	0	0	0	0.25
chr17	17504986	17504986	1	+	ARID1A.7	2	25	0	0	9.20117e-31	9.8827e-32	staggered	6	GATGCCAGGAGGAGAGGGGG	GATGCCAGGCAGGTGAGGGGAGG	AGG	chr1	27087480	27087502	-	ENSG00000117713	ARID1A	PoolOne	1	16	8	2	0	0	0	0.0740741
chr17	45740752	45740752	1	+	ARID1A.7	22	29	0	0	6.9476e-37	8.41483e-38	staggered	4	GTGGCCAGGAAGGTGAGAGG	GATGCCAGGCAGGTGAGGGGAGG	AGG	chr1	27087480	27087502	-	ENSG00000117713	ARID1A	PoolOne	0	9	20	22	0	0	0	0.431373
chr17	46976977	46976977	1	-	ARID1A.7	31	29	1	1	6.4309e-28	6.20481e-29	blunt	4	CAGGCCAGGCCAGTGAGGGG	GATGCCAGGCAGGTGAGGGGAGG	AGG	chr1	27087480	27087502	-	ENSG00000117713	ARID1A	PoolOne	0	6	23	31	0	0	0	0.516667
chr17	51891696	51891696	1	+	ARID1A.7	91	16	0	0	5.57353e-18	3.68927e-19	blunt	4	GGAGGCAGGCAGGTGAGGGT	GATGCCAGGCAGGTGAGGGGAGG	AGG	chr1	27087480	27087502	-	ENSG00000117713	ARID1A	PoolOne	0	10	6	91	0	0	0	0.850467
chr17	77657490	77657490	1	+	ARID1A.7	21	30	0	0	1.88694e-38	2.55751e-39	staggered	4	TACTCCAGGCAGGGGAGGGG	GATGCCAGGCAGGTGAGGGGAGG	AGG	chr1	27087480	27087502	-	ENSG00000117713	ARID1A	PoolOne	0	8	22	21	0	0	0	0.411765
chr17	80635857	80635857	1	+	ARID1A.7	5	36	0	1	4.82645e-37	6.38951e-38	staggered	5	TTGGCCAGGAAGGTGAGGAG	GATGCCAGGCAGGTGAGGGGAGG	AGG	chr1	27087480	27087502	-	ENSG00000117713	ARID1A	PoolOne	0	25	11	5	0	0	0	0.121951
chr18	54872097	54872097	1	+	ARID1A.7	29	11	0	0	1.17063e-11	6.17025e-13	blunt	4	AATGCCATGCAAGTGAGAGG	GATGCCAGGCAGGTGAGGGGAGG	AGG	chr1	27087480	27087502	-	ENSG00000117713	ARID1A	PoolOne	0	2	9	29	0	0	0	0.725
chr19	1576202	1576202	1	+	ARID1A.7	69	48	0	0	1.31419e-68	3.93744e-69	blunt	4	AGTGCCGGGCAGATGAGGGG	GATGCCAGGCAGGTGAGGGGAGG	AGG	chr1	27087480	27087502	-	ENSG00000117713	ARID1A	PoolOne	0	23	25	69	0	0	0	0.589744
chr19	10908718	10908718	1	-	ARID1A.7	28	41	0	1	6.62312e-44	1.04729e-44	staggered	4	AGCGCCAGGCAGGTGAGGTG	GATGCCAGGCAGGTGAGGGGAGG	AGG	chr1	27087480	27087502	-	ENSG00000117713	ARID1A	PoolOne	0	10	31	28	0	0	0	0.405797
chr19	16890195	16890195	1	-	ARID1A.7	9	15	0	0	1.15641e-16	7.23402e-18	staggered	5	AGCGCCAGGCAGGTGAAGGC	GATGCCAGGCAGGTGAGGGGAGG	AGG	chr1	27087480	27087502	-	ENSG00000117713	ARID1A	PoolOne	0	4	11	9	0	0	0	0.375
chr19	37425839	37425839	1	-	ARID1A.7	3	28	0	0	2.47826e-35	2.9391e-36	staggered	5	GGAACCAGACAGGTGAGGAG	GATGCCAGGCAGGTGAGGGGAGG	AGG	chr1	27087480	27087502	-	ENSG00000117713	ARID1A	PoolOne	0	4	24	3	0	0	0	0.0967742
chr19	39928412	39928412	1	-	ARID1A.7	1	69	0	0	2.50104e-107	1.58193e-107	staggered	7	GAAGAAAGGAAAGAGAAGGG	GATGCCAGGCAGGTGAGGGGAGG	AGG	chr1	27087480	27087502	-	ENSG00000117713	ARID1A	PoolOne	0	4	65	1	0	0	0	0.0142857
chr2	2704631	2704631	1	+	ARID1A.7	92	2	0	0	0.012021	0.000263195	blunt	7	GAGGCCTGGAGGGAGGGAGG	GATGCCAGGCAGGTGAGGGGAGG	AGG	chr1	27087480	27087502	-	ENSG00000117713	ARID1A	PoolOne	0	0	2	92	0	0	0	0.978723
chr2	8665616	8665616	1	+	ARID1A.7	12	44	0	0	1.2707e-61	3.28799e-62	staggered	7	GGAGACAGGAAGTAGAAGGG	GATGCCAGGCAGGTGAGGGGAGG	AGG	chr1	27087480	27087502	-	ENSG00000117713	ARID1A	PoolOne	0	10	34	12	0	0	0	0.214286
chr2	14886433	14886433	1	-	ARID1A.7	123	46	1	0	4.25846e-65	1.15436e-65	blunt	4	TATGCAAGGCAGATGAGGGA	GATGCCAGGCAGGTGAGGGGAGG	AGG	chr1	27087480	27087502	-	ENSG00000117713	ARID1A	PoolOne	0	12	34	123	0	0	0	0.727811
chr2	64277778	64277778	1	-	ARID1A.7	10	51	0	0	6.1477e-74	2.49973e-74	staggered	7	GGAGGAAGGAAGGGGAAGGG	GATGCCAGGCAGGTGAGGGGAGG	AGG	chr1	27087480	27087502	-	ENSG00000117713	ARID1A	PoolOne	0	1	50	10	0	0	0	0.163934
chr2	119392528	119392528	1	-	ARID1A.7	23	49	0	0	2.2407e-70	7.50316e-71	staggered	6	CCCACCAGGCAGGTGAGAAG	GATGCCAGGCAGGTGAGGGGAGG	AGG	chr1	27087480	27087502	-	ENSG00000117713	ARID1A	PoolOne	0	5	44	23	0	0	0	0.319444
chr2	119611008	119611008	1	+	ARID1A.7	4	48	0	0	1.31419e-68	3.93744e-69	staggered	6	GGAAGCAGGCAGGTGAAGGA	GATGCCAGGCAGGTGAGGGGAGG	AGG	chr1	27087480	27087502	-	ENSG00000117713	ARID1A	PoolOne	0	2	46	4	0	0	0	0.0769231
chr2	149514000	149514000	1	+	ARID1A.7	31	9	0	1	2.26776e-06	9.28732e-08	blunt	4	CCTGCCAGGCAGGCAAGGGG	GATGCCAGGCAGGTGAGGGGAGG	AGG	chr1	27087480	27087502	-	ENSG00000117713	ARID1A	PoolOne	0	2	7	31	0	0	0	0.775
chr2	172198685	172198685	1	-	ARID1A.7	3	20	0	0	1.80252e-23	1.44521e-24	staggered	6	ATCACCAGGCACGTGAGGAG	GATGCCAGGCAGGTGAGGGGAGG	AGG	chr1	27087480	27087502	-	ENSG00000117713	ARID1A	PoolOne	0	5	15	3	0	0	0	0.130435
chr2	227399051	227399051	1	+	ARID1A.7	16	3	0	0	0.002026	5.51825e-05	blunt	7	GGAGGCAGGGAGGGGGGAGG	GATGCCAGGCAGGTGAGGGGAGG	AGG	chr1	27087480	27087502	-	ENSG00000117713	ARID1A	PoolOne	0	0	3	16	0	0	0	0.842105
chr2	235012616	235012616	1	-	ARID1A.7	42	117	1	0	4.70483e-205	8.92753e-205	staggered	5	CCGGCCAGGCAGGTGAAAGG	GATGCCAGGCAGGTGAGGGGAGG	AGG	chr1	27087480	27087502	-	ENSG00000117713	ARID1A	PoolOne	0	2	115	42	0	0	0	0.264151
chr2	236700962	236700962	1	-	ARID1A.7	0	20	0	0	1.80252e-23	1.44521e-24	staggered	6	ATTACCAGACAGATGAGGAG	GATGCCAGGCAGGTGAGGGGAGG	AGG	chr1	27087480	27087502	-	ENSG00000117713	ARID1A	PoolOne	0	14	6	0	0	0	0	0
chr2	236740783	236740783	1	+	ARID1A.7	27	40	0	0	8.70836e-55	1.83603e-55	staggered	5	GGAGACCAGCAGGTGAGGGG	GATGCCAGGCAGGTGAGGGGAGG	AGG	chr1	27087480	27087502	-	ENSG00000117713	ARID1A	PoolOne	0	9	31	27	0	0	0	0.402985
chr2	240879462	240879462	1	-	ARID1A.7	5	21	0	0	6.80592e-25	5.96049e-26	staggered	3	GAAGTCAGGCAGTTGAGGGG	GATGCCAGGCAGGTGAGGGGAGG	AGG	chr1	27087480	27087502	-	ENSG00000117713	ARID1A	PoolOne	0	18	3	5	0	0	0	0.192308
chr20	864983	864983	1	-	ARID1A.7	11	117	0	0	4.70483e-205	8.92753e-205	staggered	5	TCTGCCAGTCAGGTAAGGGA	GATGCCAGGCAGGTGAGGGGAGG	AGG	chr1	27087480	27087502	-	ENSG00000117713	ARID1A	PoolOne	2	61	54	11	0	0	0	0.0859375
chr20	4814288	4814288	1	+	ARID1A.7	7	97	0	1	1.22641e-133	1.39628e-133	staggered	6	AGATCCAGGCAGGTAAGGAG	GATGCCAGGCAGGTGAGGGGAGG	AGG	chr1	27087480	27087502	-	ENSG00000117713	ARID1A	PoolOne	0	53	44	7	0	0	0	0.0673077
chr20	36353442	36353442	1	+	ARID1A.7	53	79	0	0	9.08493e-127	8.61944e-127	staggered	5	ATGGCCAGGCAGGAGAGGGA	GATGCCAGGCAGGTGAGGGGAGG	AGG	chr1	27087480	27087502	-	ENSG00000117713	ARID1A	PoolOne	0	7	72	53	0	0	0	0.401515
chr20	49429251	49429251	1	+	ARID1A.7	1	18	0	0	1.10474e-20	8.16732e-22	staggered	7	GGTTGCCAGGAGATGAGGGG	GATGCCAGGCAGGTGAGGGGAGG	AGG	chr1	27087480	27087502	-	ENSG00000117713	ARID1A	PoolOne	0	6	12	1	0	0	0	0.0526316
chr20	57943914	57943914	1	-	ARID1A.7	81	2	2	0	0.012021	0.000263195	blunt	7	GAGGACGGAAAGGAGAGAGG	GATGCCAGGCAGGTGAGGGGAGG	AGG	chr1	27087480	27087502	-	ENSG00000117713	ARID1A	PoolOne	0	0	2	81	0	0	0	0.975904
chr20	62157046	62157046	1	-	ARID1A.7	23	15	0	0	1.15641e-16	7.23402e-18	blunt	6	GAGGCGAGAGAGGAGAGAGG	GATGCCAGGCAGGTGAGGGGAGG	AGG	chr1	27087480	27087502	-	ENSG00000117713	ARID1A	PoolOne	0	8	7	23	0	0	0	0.605263
chr22	46796817	46796817	1	-	ARID1A.7	28	29	0	0	6.9476e-37	8.41483e-38	staggered	3	GAAGCCAGACAGGTGAGGGA	GATGCCAGGCAGGTGAGGGGAGG	AGG	chr1	27087480	27087502	-	ENSG00000117713	ARID1A	PoolOne	0	12	17	28	0	0	0	0.491228
chr3	8652531	8652531	1	+	ARID1A.7	3	14	0	0	2.26678e-15	1.33029e-16	staggered	7	GAGGAAAGAAAGGGGAAGGG	GATGCCAGGCAGGTGAGGGGAGG	AGG	chr1	27087480	27087502	-	ENSG00000117713	ARID1A	PoolOne	0	0	14	3	0	0	0	0.176471
chr3	52437965	52437965	1	-	ARID1A.7	11	37	1	0	9.12809e-50	1.57462e-50	staggered	5	AGAGCCAGGAAGGTGAGTGG	GATGCCAGGCAGGTGAGGGGAGG	AGG	chr1	27087480	27087502	-	ENSG00000117713	ARID1A	PoolOne	0	32	5	11	0	0	0	0.229167
chr3	114859359	114859359	1	-	ARID1A.7	0	31	0	0	4.96982e-40	7.25411e-41	staggered	7	GAAGAAAGGAAGGAGAAGAG	GATGCCAGGCAGGTGAGGGGAGG	AGG	chr1	27087480	27087502	-	ENSG00000117713	ARID1A	PoolOne	0	0	31	0	0	0	0	0
chr3	129616339	129616339	1	+	ARID1A.7	4	22	0	2	1.31564e-15	8.14061e-17	staggered	5	GGTGCCGTGCATGTGAGGAG	GATGCCAGGCAGGTGAGGGGAGG	AGG	chr1	27087480	27087502	-	ENSG00000117713	ARID1A	PoolOne	0	7	15	4	0	0	0	0.153846
chr3	160274059	160274059	1	+	ARID1A.7	3	14	0	0	2.26678e-15	1.33029e-16	staggered	6	GAGAACTGGAAGGTGAAGGG	GATGCCAGGCAGGTGAGGGGAGG	AGG	chr1	27087480	27087502	-	ENSG00000117713	ARID1A	PoolOne	0	0	13	3	1	0	0	0.176471
chr3	183833145	183833145	1	+	ARID1A.7	94	10	1	0	1.75836e-10	8.62895e-12	blunt	3	GACGCCAGGCAGGGGAGAGG	GATGCCAGGCAGGTGAGGGGAGG	AGG	chr1	27087480	27087502	-	ENSG00000117713	ARID1A	PoolOne	0	0	9	94	1	0	0	0.903846
chr3	197512573	197512573	1	+	ARID1A.7	57	31	1	0	4.96982e-40	7.25411e-41	blunt	4	TGTGCCAGGCAGGACAGGGG	GATGCCAGGCAGGTGAGGGGAGG	AGG	chr1	27087480	27087502	-	ENSG00000117713	ARID1A	PoolOne	0	19	12	57	0	0	0	0.647727
chr4	78776758	78776758	1	+	ARID1A.7	5	15	0	0	1.15641e-16	7.23402e-18	staggered	5	TCGGACAGGCAGGTGAGGGA	GATGCCAGGCAGGTGAGGGGAGG	AGG	chr1	27087480	27087502	-	ENSG00000117713	ARID1A	PoolOne	0	2	13	5	0	0	0	0.25
chr4	81979491	81979491	1	+	ARID1A.7	9	16	0	0	5.57353e-18	3.68927e-19	staggered	3	GGTGCCAAGCAGGTGAGGAG	GATGCCAGGCAGGTGAGGGGAGG	AGG	chr1	27087480	27087502	-	ENSG00000117713	ARID1A	PoolOne	0	0	3	9	13	0	0	0.36
chr4	144956510	144956510	1	-	ARID1A.7	27	15	0	0	1.15641e-16	7.23402e-18	blunt	4	GAAGCCAGGCAGGAGAGAGA	GATGCCAGGCAGGTGAGGGGAGG	AGG	chr1	27087480	27087502	-	ENSG00000117713	ARID1A	PoolOne	0	0	15	27	0	0	0	0.642857
chr4	182909507	182909507	1	+	ARID1A.7	1	32	0	0	1.27051e-41	1.95472e-42	staggered	4	AAGGCCAGGCAGGGGAGGAG	GATGCCAGGCAGGTGAGGGGAGG	AGG	chr1	27087480	27087502	-	ENSG00000117713	ARID1A	PoolOne	0	14	18	1	0	0	0	0.030303
chr4	184727276	184727276	1	+	ARID1A.7	1	17	0	0	2.54557e-19	1.81135e-20	staggered	7	GGTTGCCAGGAGTTGAGGGG	GATGCCAGGCAGGTGAGGGGAGG	AGG	chr1	27087480	27087502	-	ENSG00000117713	ARID1A	PoolOne	1	6	10	1	0	0	0	0.0555556
chr5	1226110	1226110	1	-	ARID1A.7	10	21	0	0	6.80592e-25	5.96049e-26	staggered	4	AAAGCCAGGGAGGCGAGGGG	GATGCCAGGCAGGTGAGGGGAGG	AGG	chr1	27087480	27087502	-	ENSG00000117713	ARID1A	PoolOne	0	16	5	10	0	0	0	0.322581
chr5	113485170	113485170	1	-	ARID1A.7	1	18	1	0	1.10474e-20	8.16732e-22	staggered	4	AATGTCAGGGAGGTAAGGGG	GATGCCAGGCAGGTGAGGGGAGG	AGG	chr1	27087480	27087502	-	ENSG00000117713	ARID1A	PoolOne	0	18	0	1	0	0	0	0.0526316
chr5	172638200	172638200	1	-	ARID1A.7	47	39	0	0	4.20686e-53	7.98262e-54	blunt	4	CCTGCCAGGCAGTTGAGGAG	GATGCCAGGCAGGTGAGGGGAGG	AGG	chr1	27087480	27087502	-	ENSG00000117713	ARID1A	PoolOne	0	9	30	47	0	0	0	0.546512
chr6	35474996	35474996	1	+	ARID1A.7	51	14	0	0	2.26678e-15	1.33029e-16	blunt	3	GGTGCCAGGCAGGTGTGGAG	GATGCCAGGCAGGTGAGGGGAGG	AGG	chr1	27087480	27087502	-	ENSG00000117713	ARID1A	PoolOne	0	0	13	51	0	1	0	0.784615
chr6	36309259	36309259	1	+	ARID1A.7	4	29	0	0	6.9476e-37	8.41483e-38	staggered	4	GATGACAGGTAGGTAAGGGA	GATGCCAGGCAGGTGAGGGGAGG	AGG	chr1	27087480	27087502	-	ENSG00000117713	ARID1A	PoolOne	0	23	6	4	0	0	0	0.121212
chr6	79089985	79089985	1	-	ARID1A.7	2	26	0	0	2.85527e-32	3.18703e-33	staggered	7	GAAGAAAGGAAGGAGAAAGG	GATGCCAGGCAGGTGAGGGGAGG	AGG	chr1	27087480	27087502	-	ENSG00000117713	ARID1A	PoolOne	0	0	26	2	0	0	0	0.0714286
chr6	88564097	88564097	1	-	ARID1A.7	9	24	0	0	2.85944e-29	2.85571e-30	staggered	3	GAAGCCAGGTAGGTGAGGAG	GATGCCAGGCAGGTGAGGGGAGG	AGG	chr1	27087480	27087502	-	ENSG00000117713	ARID1A	PoolOne	0	1	23	9	0	0	0	0.272727
chr6	126252264	126252264	1	-	ARID1A.7	12	64	0	0	7.85429e-98	4.47111e-98	staggered	4	CATACCAGACATGTGAGGGG	GATGCCAGGCAGGTGAGGGGAGG	AGG	chr1	27087480	27087502	-	ENSG00000117713	ARID1A	PoolOne	0	29	35	12	0	0	0	0.157895
chr6	134374569	134374569	1	-	ARID1A.7	48	24	0	1	8.31649e-22	6.57531e-23	blunt	4	TTCCCCAGGCAGGTGAGGGG	GATGCCAGGCAGGTGAGGGGAGG	AGG	chr1	27087480	27087502	-	ENSG00000117713	ARID1A	PoolOne	0	6	18	48	0	0	0	0.666667
chr6	156713768	156713768	1	+	ARID1A.7	34	2	0	0	0.012021	0.000263195	blunt	7	GAGGCAAAGGAGGAGGGAGG	GATGCCAGGCAGGTGAGGGGAGG	AGG	chr1	27087480	27087502	-	ENSG00000117713	ARID1A	PoolOne	0	0	2	34	0	0	0	0.944444
chr6	167667071	167667071	1	+	ARID1A.7	15	84	0	1	3.5431e-111	2.52117e-111	staggered	7	GGAGACAGGAAGGAGAAGGC	GATGCCAGGCAGGTGAGGGGAGG	AGG	chr1	27087480	27087502	-	ENSG00000117713	ARID1A	PoolOne	0	1	83	15	0	0	0	0.151515
chr7	1358723	1358723	1	+	ARID1A.7	1	24	0	0	2.85944e-29	2.85571e-30	staggered	4	GCAGCCAGGTAGGTGATGGG	GATGCCAGGCAGGTGAGGGGAGG	AGG	chr1	27087480	27087502	-	ENSG00000117713	ARID1A	PoolOne	0	4	20	1	0	0	0	0.04
chr7	2529240	2529240	1	-	ARID1A.7	39	36	0	0	4.09498e-48	6.85616e-49	blunt	3	GCTGCCAGGAGGGTGAGGGG	GATGCCAGGCAGGTGAGGGGAGG	AGG	chr1	27087480	27087502	-	ENSG00000117713	ARID1A	PoolOne	0	17	19	39	0	0	0	0.52
chr7	37368745	37368745	1	-	ARID1A.7	33	10	0	0	1.75836e-10	8.62895e-12	blunt	4	GGTGTCAGGAAGGTGAGGGA	GATGCCAGGCAGGTGAGGGGAGG	AGG	chr1	27087480	27087502	-	ENSG00000117713	ARID1A	PoolOne	0	4	6	33	0	0	0	0.767442
chr7	44229594	44229594	1	+	ARID1A.7	30	5	1	0	3.5091e-05	1.24073e-06	blunt	6	GAGGCCAGGAGGGAGGGAGG	GATGCCAGGCAGGTGAGGGGAGG	AGG	chr1	27087480	27087502	-	ENSG00000117713	ARID1A	PoolOne	0	0	5	30	0	0	0	0.857143
chr8	6562259	6562259	1	-	ARID1A.7	19	38	0	0	1.98393e-51	3.52926e-52	staggered	5	GGTTGCAGGCAAGTGAGGGA	GATGCCAGGCAGGTGAGGGGAGG	AGG	chr1	27087480	27087502	-	ENSG00000117713	ARID1A	PoolOne	0	5	33	19	0	0	0	0.333333
chr8	20078144	20078144	1	-	ARID1A.7	1	23	0	0	8.55791e-28	7.8575e-29	staggered	6	GAGGGCAGAAAGGGGAAGGG	GATGCCAGGCAGGTGAGGGGAGG	AGG	chr1	27087480	27087502	-	ENSG00000117713	ARID1A	PoolOne	1	1	21	1	0	0	0	0.0416667
chr8	27242367	27242367	1	-	ARID1A.7	4	20	0	0	1.80252e-23	1.44521e-24	staggered	5	TCAGCCAGGAAAGTGAGGGG	GATGCCAGGCAGGTGAGGGGAGG	AGG	chr1	27087480	27087502	-	ENSG00000117713	ARID1A	PoolOne	0	17	3	4	0	0	0	0.166667
chr8	138513579	138513579	1	+	ARID1A.7	87	24	0	0	2.85944e-29	2.85571e-30	blunt	6	AGTGCCAAGCAGATAAGAGG	GATGCCAGGCAGGTGAGGGGAGG	AGG	chr1	27087480	27087502	-	ENSG00000117713	ARID1A	PoolOne	0	4	20	87	0	0	0	0.783784
chr8	139979569	139979569	1	+	ARID1A.7	12	9	0	0	2.4401e-09	1.13856e-10	blunt	7	GGATGCTGGCGGGTGAGAGG	GATGCCAGGCAGGTGAGGGGAGG	AGG	chr1	27087480	27087502	-	ENSG00000117713	ARID1A	PoolOne	0	1	8	12	0	0	0	0.571429
chr8	141352429	141352429	1	+	ARID1A.7	90	30	0	0	1.88694e-38	2.55751e-39	blunt	6	GAGGCCCTGAAGGAGAGAGG	GATGCCAGGCAGGTGAGGGGAGG	AGG	chr1	27087480	27087502	-	ENSG00000117713	ARID1A	PoolOne	0	2	28	90	0	0	0	0.75
chr9	34618632	34618632	1	+	ARID1A.7	21	23	0	1	1.24619e-20	9.09494e-22	staggered	4	GGTACCAGGAAGCTGAGGGG	GATGCCAGGCAGGTGAGGGGAGG	AGG	chr1	27087480	27087502	-	ENSG00000117713	ARID1A	PoolOne	0	20	3	21	0	0	0	0.477273
chrM	16261	16261	1	-	ARID1A.7	6	18	10	41	0.998912	0.0130721	blunt	7	GTATCCTAGTGGGTGAGGGG	GATGCCAGGCAGGTGAGGGGAGG	AGG	chr1	27087480	27087502	-	ENSG00000117713	ARID1A	PoolOne	5	6	3	6	2	1	1	0.25
chrX	42059633	42059633	1	-	ARID1A.7	4	23	0	0	8.55791e-28	7.8575e-29	staggered	6	GGTTGCCAGGAGGTGAGGGG	GATGCCAGGCAGGTGAGGGGAGG	AGG	chr1	27087480	27087502	-	ENSG00000117713	ARID1A	PoolOne	1	5	17	4	0	0	0	0.148148
chrX	100656911	100656911	1	-	ARID1A.7	4	16	0	0	5.57353e-18	3.68927e-19	staggered	7	GAAGAAAGGAAGGAGAAGGA	GATGCCAGGCAGGTGAGGGGAGG	AGG	chr1	27087480	27087502	-	ENSG00000117713	ARID1A	PoolOne	0	0	16	4	0	0	0	0.2
chr6	156777972	156777972	1	-	ARID1B.5	32	0	0	0	0.216504	NA	blunt	0	GCCGCCGCTCTTGGCGCTGT	GCCGCCGCTCTTGGCGCTGTGGG	GGG	chr6	157099101	157099123	-	ENSG00000049618	ARID1B	PoolOne	0	0	0	32	0	0	0	1
chr1	2503869	2503869	1	-	ARID1B.6	196	18	0	0	1.10474e-20	9.63889e-20	blunt	7	GGAGAAGCAGAAGAGAGAGA	GGAGGAGGAGGACAGCGCGGCGG	CGG	chr6	157099155	157099177	-	ENSG00000049618	ARID1B	PoolOne	0	0	18	196	0	0	0	0.915888
chr1	34332595	34332595	1	-	ARID1B.6	13	12	0	0	7.2417e-13	4.28365e-12	blunt	6	GGAGGAGGAGAAGGAAGAGG	GGAGGAGGAGGACAGCGCGGCGG	CGG	chr6	157099155	157099177	-	ENSG00000049618	ARID1B	PoolOne	0	4	8	13	0	0	0	0.52
chr1	36560313	36560313	1	+	ARID1B.6	32	0	0	0	0.216504	0.226227	blunt	6	GGAGTCTGAGGACGGTGAGG	GGAGGAGGAGGACAGCGCGGCGG	CGG	chr6	157099155	157099177	-	ENSG00000049618	ARID1B	PoolOne	0	0	0	32	0	0	0	1
chr1	54503904	54503904	1	+	ARID1B.6	50	40	0	0	8.70836e-55	1.68845e-53	blunt	7	GGAGAAGGAAGGGAGAAGGG	GGAGGAGGAGGACAGCGCGGCGG	CGG	chr6	157099155	157099177	-	ENSG00000049618	ARID1B	PoolOne	0	0	40	50	0	0	0	0.555556
chr1	59689879	59689879	1	-	ARID1B.6	24	14	0	0	2.26678e-15	1.49265e-14	blunt	7	GGAGGGGTTGGGGAGGGAGG	GGAGGAGGAGGACAGCGCGGCGG	CGG	chr6	157099155	157099177	-	ENSG00000049618	ARID1B	PoolOne	0	1	13	24	0	0	0	0.631579
chr1	60896033	60896033	1	+	ARID1B.6	18	0	0	0	0.216504	0.226227	blunt	7	GGACTCTGAGGACAGAGCAA	GGAGGAGGAGGACAGCGCGGCGG	CGG	chr6	157099155	157099177	-	ENSG00000049618	ARID1B	PoolOne	0	0	0	18	0	0	0	1
chr1	115195154	115195154	1	+	ARID1B.6	1	17	1	0	2.54557e-19	2.0191e-18	staggered	6	GGAGGAGAAAGAGTCTGCGG	GGAGGAGGAGGACAGCGCGGCGG	CGG	chr6	157099155	157099177	-	ENSG00000049618	ARID1B	PoolOne	0	0	17	1	0	0	0	0.0555556
chr1	117584161	117584161	1	+	ARID1B.6	17	0	0	0	0.216504	0.226227	blunt	6	GGAGGAGGAGAAGGAAGAGG	GGAGGAGGAGGACAGCGCGGCGG	CGG	chr6	157099155	157099177	-	ENSG00000049618	ARID1B	PoolOne	0	0	0	17	0	0	0	1
chr1	201086148	201086148	1	+	ARID1B.6	6	11	0	0	1.17063e-11	6.00806e-11	staggered	4	GGAGGAAGAAGACAGCACAG	GGAGGAGGAGGACAGCGCGGCGG	CGG	chr6	157099155	157099177	-	ENSG00000049618	ARID1B	PoolOne	0	1	10	6	0	0	0	0.352941
chr1	201147576	201147576	1	-	ARID1B.6	22	12	0	0	7.2417e-13	4.28365e-12	blunt	4	GAGGCAGGAGGGCAGCGCGG	GGAGGAGGAGGACAGCGCGGCGG	CGG	chr6	157099155	157099177	-	ENSG00000049618	ARID1B	PoolOne	0	1	11	22	0	0	0	0.647059
chr1	246566751	246566751	1	-	ARID1B.6	59	6	0	0	3.76622e-06	1.39831e-05	blunt	3	GCTGGAGGAGGACAGCGCAG	GGAGGAGGAGGACAGCGCGGCGG	CGG	chr6	157099155	157099177	-	ENSG00000049618	ARID1B	PoolOne	0	0	0	59	6	0	0	0.907692
chr10	12165074	12165074	1	-	ARID1B.6	5	36	0	0	4.09498e-48	6.80546e-47	staggered	7	GGAGGAGGAGAAGGAAAAGG	GGAGGAGGAGGACAGCGCGGCGG	CGG	chr6	157099155	157099177	-	ENSG00000049618	ARID1B	PoolOne	1	0	35	5	0	0	0	0.121951
chr10	27252437	27252437	1	-	ARID1B.6	40	40	0	0	8.70836e-55	1.68845e-53	blunt	6	GGAGTCTGAGGACAACTAGG	GGAGGAGGAGGACAGCGCGGCGG	CGG	chr6	157099155	157099177	-	ENSG00000049618	ARID1B	PoolOne	1	0	39	40	0	0	0	0.5
chr10	44237615	44237615	1	+	ARID1B.6	24	28	0	0	2.47826e-35	3.32658e-34	staggered	7	GGAGGAAGAGAAGAAGAAGG	GGAGGAGGAGGACAGCGCGGCGG	CGG	chr6	157099155	157099177	-	ENSG00000049618	ARID1B	PoolOne	1	0	27	24	0	0	0	0.461538
chr10	51525176	51525176	1	+	ARID1B.6	51	20	0	0	1.80252e-23	1.74745e-22	blunt	7	GGAGGAAGAGAAGGAAGAGG	GGAGGAGGAGGACAGCGCGGCGG	CGG	chr6	157099155	157099177	-	ENSG00000049618	ARID1B	PoolOne	0	0	20	51	0	0	0	0.71831
chr10	53451378	53451378	1	-	ARID1B.6	3	17	0	0	2.54557e-19	2.0191e-18	staggered	6	GGAGGAGGAGAAGAAAAAGG	GGAGGAGGAGGACAGCGCGGCGG	CGG	chr6	157099155	157099177	-	ENSG00000049618	ARID1B	PoolOne	0	1	16	3	0	0	0	0.15
chr10	75390377	75390377	1	-	ARID1B.6	14	6	0	0	3.76622e-06	1.39831e-05	blunt	6	GGAGGAAGAGGAGGAAGAGG	GGAGGAGGAGGACAGCGCGGCGG	CGG	chr6	157099155	157099177	-	ENSG00000049618	ARID1B	PoolOne	1	2	3	14	0	0	0	0.7
chr10	89861466	89861466	1	-	ARID1B.6	4	15	0	0	1.15641e-16	8.07176e-16	staggered	7	GGAGGAAGAGGAGGAAAAGG	GGAGGAGGAGGACAGCGCGGCGG	CGG	chr6	157099155	157099177	-	ENSG00000049618	ARID1B	PoolOne	0	0	15	4	0	0	0	0.210526
chr11	74010369	74010369	1	+	ARID1B.6	4	74	0	0	5.61323e-117	3.26503e-115	staggered	7	GGAGAAGAAGAAGAGAAGGG	GGAGGAGGAGGACAGCGCGGCGG	CGG	chr6	157099155	157099177	-	ENSG00000049618	ARID1B	PoolOne	0	4	70	4	0	0	0	0.0512821
chr11	79188570	79188570	1	+	ARID1B.6	38	31	0	0	4.96982e-40	7.22694e-39	blunt	7	GGAGAAGGAAGGGAGAATGG	GGAGGAGGAGGACAGCGCGGCGG	CGG	chr6	157099155	157099177	-	ENSG00000049618	ARID1B	PoolOne	0	1	30	38	0	0	0	0.550725
chr11	131319384	131319384	1	-	ARID1B.6	11	45	0	0	2.3508e-63	5.12769e-62	staggered	6	GGAGGAGGAGAAGAAAAAGG	GGAGGAGGAGGACAGCGCGGCGG	CGG	chr6	157099155	157099177	-	ENSG00000049618	ARID1B	PoolOne	0	1	44	11	0	0	0	0.196429
chr12	70668220	70668220	1	+	ARID1B.6	16	8	0	0	3.10739e-08	1.40841e-07	blunt	7	GGAGGAAGAGAAGGAAGAGG	GGAGGAGGAGGACAGCGCGGCGG	CGG	chr6	157099155	157099177	-	ENSG00000049618	ARID1B	PoolOne	0	0	8	16	0	0	0	0.666667
chr12	118546918	118546918	1	-	ARID1B.6	33	10	0	0	1.75836e-10	8.6432e-10	blunt	7	AGAAGAGCAGAACCACGAGG	GGAGGAGGAGGACAGCGCGGCGG	CGG	chr6	157099155	157099177	-	ENSG00000049618	ARID1B	PoolOne	3	2	2	33	3	0	0	0.767442
chr14	38124665	38124665	1	+	ARID1B.6	30	16	0	0	5.57353e-18	4.32259e-17	blunt	6	GGAGGAGGAGAAGGAAGAGG	GGAGGAGGAGGACAGCGCGGCGG	CGG	chr6	157099155	157099177	-	ENSG00000049618	ARID1B	PoolOne	0	8	8	30	0	0	0	0.652174
chr14	63045268	63045268	1	+	ARID1B.6	26	83	1	0	1.06973e-134	9.33338e-133	staggered	7	GGAGGAAGAGGAGGAAAAGG	GGAGGAGGAGGACAGCGCGGCGG	CGG	chr6	157099155	157099177	-	ENSG00000049618	ARID1B	PoolOne	0	5	78	26	0	0	0	0.238532
chr14	65907262	65907262	1	+	ARID1B.6	10	20	0	0	1.80252e-23	1.74745e-22	staggered	7	GGAGAAGGAAGGAAGAAAGG	GGAGGAGGAGGACAGCGCGGCGG	CGG	chr6	157099155	157099177	-	ENSG00000049618	ARID1B	PoolOne	0	0	20	10	0	0	0	0.333333
chr14	68683372	68683372	1	+	ARID1B.6	29	9	0	0	2.4401e-09	1.1508e-08	blunt	4	GTTGAAGGAGGACAGCACGG	GGAGGAGGAGGACAGCGCGGCGG	CGG	chr6	157099155	157099177	-	ENSG00000049618	ARID1B	PoolOne	0	0	9	29	0	0	0	0.763158
chr14	78987521	78987521	1	-	ARID1B.6	27	22	0	0	2.46301e-26	2.68622e-25	blunt	7	GGAAGAGAAGGAGAAGAAGG	GGAGGAGGAGGACAGCGCGGCGG	CGG	chr6	157099155	157099177	-	ENSG00000049618	ARID1B	PoolOne	5	0	17	27	0	0	0	0.55102
chr14	86788339	86788339	1	+	ARID1B.6	59	1	0	0	0.0579836	0.10018	blunt	7	GGAGTACAGAGACAGTGAGG	GGAGGAGGAGGACAGCGCGGCGG	CGG	chr6	157099155	157099177	-	ENSG00000049618	ARID1B	PoolOne	0	0	1	59	0	0	0	0.983333
chr14	104736072	104736072	1	+	ARID1B.6	24	6	0	0	3.76622e-06	1.39831e-05	blunt	4	GAGGGAGGAAGATAGCGCGG	GGAGGAGGAGGACAGCGCGGCGG	CGG	chr6	157099155	157099177	-	ENSG00000049618	ARID1B	PoolOne	0	3	1	24	2	0	0	0.8
chr15	34370778	34370778	1	-	ARID1B.6	4	37	0	0	9.12809e-50	1.67669e-48	staggered	6	GGAGGAGGAGAAGGGAAAGG	GGAGGAGGAGGACAGCGCGGCGG	CGG	chr6	157099155	157099177	-	ENSG00000049618	ARID1B	PoolOne	0	0	37	4	0	0	0	0.097561
chr15	70477273	70477273	1	-	ARID1B.6	13	102	0	0	2.06456e-173	3.60266e-171	staggered	7	GGAGGAGAAAAAGAGAAGGG	GGAGGAGGAGGACAGCGCGGCGG	CGG	chr6	157099155	157099177	-	ENSG00000049618	ARID1B	PoolOne	0	2	100	13	0	0	0	0.113043
chr15	77710067	77710067	1	+	ARID1B.6	0	32	0	0	1.27051e-41	1.92786e-40	staggered	7	GGAGGAGGAAGGGAGAAGAG	GGAGGAGGAGGACAGCGCGGCGG	CGG	chr6	157099155	157099177	-	ENSG00000049618	ARID1B	PoolOne	1	1	30	0	0	0	0	0
chr16	26868026	26868026	1	+	ARID1B.6	21	6	2	0	3.76622e-06	1.39831e-05	blunt	7	GGAGGAAGAGAAAGAAGAGG	GGAGGAGGAGGACAGCGCGGCGG	CGG	chr6	157099155	157099177	-	ENSG00000049618	ARID1B	PoolOne	0	1	5	21	0	0	0	0.777778
chr16	71359191	71359191	1	-	ARID1B.6	66	7	0	0	3.60258e-07	1.46198e-06	blunt	6	GGAGGTGGGGGAGATGGCAG	GGAGGAGGAGGACAGCGCGGCGG	CGG	chr6	157099155	157099177	-	ENSG00000049618	ARID1B	PoolOne	0	1	3	66	3	0	0	0.90411
chr17	16456352	16456352	1	+	ARID1B.6	42	15	0	0	1.15641e-16	8.07176e-16	blunt	7	GGAGGAAGAGAAGGAAGAGG	GGAGGAGGAGGACAGCGCGGCGG	CGG	chr6	157099155	157099177	-	ENSG00000049618	ARID1B	PoolOne	0	0	15	42	0	0	0	0.736842
chr17	49544500	49544500	1	+	ARID1B.6	0	20	0	0	1.80252e-23	1.74745e-22	staggered	7	GGGAGAAGAGGAGATGGCAG	GGAGGAGGAGGACAGCGCGGCGG	CGG	chr6	157099155	157099177	-	ENSG00000049618	ARID1B	PoolOne	0	3	16	0	1	0	0	0
chr17	56633541	56633541	1	+	ARID1B.6	94	82	0	1	8.56189e-108	2.9881e-106	blunt	7	GGAGGAAGAGAAGAAAAAGG	GGAGGAGGAGGACAGCGCGGCGG	CGG	chr6	157099155	157099177	-	ENSG00000049618	ARID1B	PoolOne	0	0	82	94	0	0	0	0.534091
chr17	75878127	75878127	1	+	ARID1B.6	24	0	0	0	0.216504	0.226227	blunt	3	GGAGAGGCAGGACAGCGCGG	GGAGGAGGAGGACAGCGCGGCGG	CGG	chr6	157099155	157099177	-	ENSG00000049618	ARID1B	PoolOne	0	0	0	24	0	0	0	1
chr17	76382913	76382913	1	+	ARID1B.6	25	14	0	0	2.26678e-15	1.49265e-14	blunt	7	AGAGGAGGGGAAGAAGGCAG	GGAGGAGGAGGACAGCGCGGCGG	CGG	chr6	157099155	157099177	-	ENSG00000049618	ARID1B	PoolOne	4	0	10	25	0	0	0	0.641026
chr18	2312544	2312544	1	+	ARID1B.6	60	6	0	0	3.76622e-06	1.39831e-05	blunt	7	GGAGGAAGAGAAAGAAGAGG	GGAGGAGGAGGACAGCGCGGCGG	CGG	chr6	157099155	157099177	-	ENSG00000049618	ARID1B	PoolOne	0	1	5	60	0	0	0	0.909091
chr18	26593650	26593650	1	+	ARID1B.6	51	13	0	0	4.1835e-14	2.60722e-13	blunt	7	GGAGGAAGAGAAGGAAGAGG	GGAGGAGGAGGACAGCGCGGCGG	CGG	chr6	157099155	157099177	-	ENSG00000049618	ARID1B	PoolOne	0	0	13	51	0	0	0	0.796875
chr18	48142858	48142858	1	-	ARID1B.6	7	96	0	0	5.21002e-161	6.06098e-159	staggered	7	GGAGGAGGAAGGGAGAAGGA	GGAGGAGGAGGACAGCGCGGCGG	CGG	chr6	157099155	157099177	-	ENSG00000049618	ARID1B	PoolOne	0	1	95	7	0	0	0	0.0679612
chr19	1819428	1819428	1	+	ARID1B.6	21	17	0	0	2.54557e-19	2.0191e-18	blunt	5	GGGCGGGGAGAACAGCACGG	GGAGGAGGAGGACAGCGCGGCGG	CGG	chr6	157099155	157099177	-	ENSG00000049618	ARID1B	PoolOne	0	2	15	21	0	0	0	0.552632
chr19	6832678	6832678	1	-	ARID1B.6	19	3	0	0	0.002026	0.00552402	blunt	7	GGAGGAAGAGAAAGAAGAGG	GGAGGAGGAGGACAGCGCGGCGG	CGG	chr6	157099155	157099177	-	ENSG00000049618	ARID1B	PoolOne	0	1	2	19	0	0	0	0.863636
chr19	31625848	31625848	1	-	ARID1B.6	17	11	0	0	1.17063e-11	6.00806e-11	blunt	6	GGAGGAAGAGAAGAAAGAGG	GGAGGAGGAGGACAGCGCGGCGG	CGG	chr6	157099155	157099177	-	ENSG00000049618	ARID1B	PoolOne	0	4	7	17	0	0	0	0.607143
chr19	43656448	43656448	1	+	ARID1B.6	16	3	0	0	0.002026	0.00552402	blunt	5	GGAGGAGCAGAGCAGGGAGG	GGAGGAGGAGGACAGCGCGGCGG	CGG	chr6	157099155	157099177	-	ENSG00000049618	ARID1B	PoolOne	0	0	3	16	0	0	0	0.842105
chr19	47090059	47090059	1	-	ARID1B.6	32	11	0	0	1.17063e-11	6.00806e-11	blunt	7	GGAATATGAGGGCGACGAGG	GGAGGAGGAGGACAGCGCGGCGG	CGG	chr6	157099155	157099177	-	ENSG00000049618	ARID1B	PoolOne	0	5	6	32	0	0	0	0.744186
chr2	3625181	3625181	1	-	ARID1B.6	12	24	1	0	2.85944e-29	3.32648e-28	staggered	7	GGAGAAGGAAGGAAGAAAGG	GGAGGAGGAGGACAGCGCGGCGG	CGG	chr6	157099155	157099177	-	ENSG00000049618	ARID1B	PoolOne	0	0	24	12	0	0	0	0.333333
chr2	4470464	4470464	1	+	ARID1B.6	11	27	0	0	8.55547e-34	1.10587e-32	staggered	6	GGAGGAAGAGGAGAAAAAGG	GGAGGAGGAGGACAGCGCGGCGG	CGG	chr6	157099155	157099177	-	ENSG00000049618	ARID1B	PoolOne	0	0	27	11	0	0	0	0.289474
chr2	86608618	86608618	1	-	ARID1B.6	1	32	0	1	9.38461e-32	1.12939e-30	staggered	7	GGGGAAGGAGAAGAGAAGGG	GGAGGAGGAGGACAGCGCGGCGG	CGG	chr6	157099155	157099177	-	ENSG00000049618	ARID1B	PoolOne	0	0	32	1	0	0	0	0.030303
chr2	96907572	96907572	1	-	ARID1B.6	18	0	0	0	0.216504	0.226227	blunt	3	GGTGGAGGGGGACAGGGCGG	GGAGGAGGAGGACAGCGCGGCGG	CGG	chr6	157099155	157099177	-	ENSG00000049618	ARID1B	PoolOne	0	0	0	18	0	0	0	1
chr2	100839060	100839060	1	-	ARID1B.6	15	70	0	0	3.02103e-109	1.17149e-107	staggered	7	GGAGGAAGAGGAGGAAAAGG	GGAGGAGGAGGACAGCGCGGCGG	CGG	chr6	157099155	157099177	-	ENSG00000049618	ARID1B	PoolOne	0	2	68	15	0	0	0	0.176471
chr2	107285223	107285223	1	-	ARID1B.6	75	23	1	0	8.55791e-28	9.63455e-27	blunt	7	GGATGAAGAGGAGGAAGAGG	GGAGGAGGAGGACAGCGCGGCGG	CGG	chr6	157099155	157099177	-	ENSG00000049618	ARID1B	PoolOne	0	5	18	75	0	0	0	0.765306
chr2	137036943	137036943	1	-	ARID1B.6	6	128	0	0	8.74228e-229	3.05106e-226	staggered	7	AGAGAAGGAAGAGAGAAGGG	GGAGGAGGAGGACAGCGCGGCGG	CGG	chr6	157099155	157099177	-	ENSG00000049618	ARID1B	PoolOne	0	6	121	6	1	0	0	0.0447761
chr2	208946276	208946276	1	+	ARID1B.6	28	26	0	0	2.85527e-32	3.55889e-31	blunt	7	GGAGGAGTGGAGTAGGGAGG	GGAGGAGGAGGACAGCGCGGCGG	CGG	chr6	157099155	157099177	-	ENSG00000049618	ARID1B	PoolOne	0	1	25	28	0	0	0	0.518519
chr2	220580120	220580120	1	-	ARID1B.6	22	56	0	0	5.55986e-83	1.76399e-81	staggered	7	GGAGGAGGAGAAAGAAAAGG	GGAGGAGGAGGACAGCGCGGCGG	CGG	chr6	157099155	157099177	-	ENSG00000049618	ARID1B	PoolOne	0	5	51	22	0	0	0	0.282051
chr20	3679787	3679787	1	+	ARID1B.6	7	46	0	0	4.25846e-65	9.90801e-64	staggered	7	GGAGGAGGAAAAGAGAAGGC	GGAGGAGGAGGACAGCGCGGCGG	CGG	chr6	157099155	157099177	-	ENSG00000049618	ARID1B	PoolOne	0	3	43	7	0	0	0	0.132075
chr20	5471444	5471444	1	+	ARID1B.6	40	6	0	1	0.000450528	0.00144252	blunt	5	CCTGGAGAAGGACAGAGCGG	GGAGGAGGAGGACAGCGCGGCGG	CGG	chr6	157099155	157099177	-	ENSG00000049618	ARID1B	PoolOne	0	5	1	40	0	0	0	0.869565
chr20	5504356	5504356	1	-	ARID1B.6	16	1	1	0	0.0579836	0.10018	blunt	5	CTTGGAGAAGGACAGAGCGG	GGAGGAGGAGGACAGCGCGGCGG	CGG	chr6	157099155	157099177	-	ENSG00000049618	ARID1B	PoolOne	0	1	0	16	0	0	0	0.941176
chr20	6802779	6802779	1	-	ARID1B.6	19	22	0	1	1.79594e-19	1.52874e-18	staggered	7	GGAGGAGGAGTAGGAAAAGG	GGAGGAGGAGGACAGCGCGGCGG	CGG	chr6	157099155	157099177	-	ENSG00000049618	ARID1B	PoolOne	0	1	20	19	0	0	1	0.463415
chr20	48634794	48634794	1	+	ARID1B.6	140	4	1	1	0.00889078	0.0236861	blunt	3	GCAGGAAGAAGACAGCGCGG	GGAGGAGGAGGACAGCGCGGCGG	CGG	chr6	157099155	157099177	-	ENSG00000049618	ARID1B	PoolOne	0	4	0	140	0	0	0	0.972222
chr20	63875906	63875906	1	-	ARID1B.6	21	30	0	0	1.88694e-38	2.63417e-37	staggered	7	GGAGGCGGAGAGGAGGAAGG	GGAGGAGGAGGACAGCGCGGCGG	CGG	chr6	157099155	157099177	-	ENSG00000049618	ARID1B	PoolOne	0	1	29	21	0	0	0	0.411765
chr3	55470417	55470417	1	-	ARID1B.6	19	15	0	0	1.15641e-16	8.07176e-16	blunt	3	GGAGAAGTACGACAGCGCGG	GGAGGAGGAGGACAGCGCGGCGG	CGG	chr6	157099155	157099177	-	ENSG00000049618	ARID1B	PoolOne	0	2	13	19	0	0	0	0.558824
chr3	73097387	73097387	1	+	ARID1B.6	6	46	0	0	4.25846e-65	9.90801e-64	staggered	7	GGAGGAGAAGAGGAGAAAGG	GGAGGAGGAGGACAGCGCGGCGG	CGG	chr6	157099155	157099177	-	ENSG00000049618	ARID1B	PoolOne	0	2	42	6	2	0	0	0.115385
chr3	78728220	78728220	1	+	ARID1B.6	8	34	0	0	7.61887e-45	1.20863e-43	staggered	7	GGAGGAGGAGAAGGAAAAGG	GGAGGAGGAGGACAGCGCGGCGG	CGG	chr6	157099155	157099177	-	ENSG00000049618	ARID1B	PoolOne	0	1	33	8	0	0	0	0.190476
chr3	129519921	129519921	1	-	ARID1B.6	31	4	0	0	0.000287175	0.000928002	blunt	3	GGAGGATGTGGACAGCGCAG	GGAGGAGGAGGACAGCGCGGCGG	CGG	chr6	157099155	157099177	-	ENSG00000049618	ARID1B	PoolOne	0	3	1	31	0	0	0	0.885714
chr4	7625740	7625740	1	+	ARID1B.6	5	77	0	0	7.78276e-123	5.43237e-121	staggered	7	AGAGAAGGAAAAGAGCAGGG	GGAGGAGGAGGACAGCGCGGCGG	CGG	chr6	157099155	157099177	-	ENSG00000049618	ARID1B	PoolOne	0	1	76	5	0	0	0	0.0609756
chr4	23977014	23977014	1	+	ARID1B.6	42	10	0	0	1.75836e-10	8.6432e-10	blunt	6	GGAGAAGGAAAAGAGAGAGG	GGAGGAGGAGGACAGCGCGGCGG	CGG	chr6	157099155	157099177	-	ENSG00000049618	ARID1B	PoolOne	0	0	10	42	0	0	0	0.807692
chr4	24796410	24796410	1	-	ARID1B.6	4	18	0	0	1.10474e-20	9.63889e-20	staggered	6	GGAGGAGGAGGAGGAAAAGG	GGAGGAGGAGGACAGCGCGGCGG	CGG	chr6	157099155	157099177	-	ENSG00000049618	ARID1B	PoolOne	1	1	16	4	0	0	0	0.181818
chr4	51844070	51844070	1	+	ARID1B.6	5	13	0	0	4.1835e-14	2.60722e-13	staggered	6	GGAGGAAGAGGAGAAAAAGG	GGAGGAGGAGGACAGCGCGGCGG	CGG	chr6	157099155	157099177	-	ENSG00000049618	ARID1B	PoolOne	0	0	13	5	0	0	0	0.277778
chr4	65516431	65516431	1	+	ARID1B.6	52	18	0	0	1.10474e-20	9.63889e-20	blunt	7	GGATGAAGAGGAGGAAGAGG	GGAGGAGGAGGACAGCGCGGCGG	CGG	chr6	157099155	157099177	-	ENSG00000049618	ARID1B	PoolOne	0	3	15	52	0	0	0	0.742857
chr4	149144205	149144205	1	-	ARID1B.6	62	11	0	0	1.17063e-11	6.00806e-11	blunt	7	GGAGGAAGAGAAGGAAGAGG	GGAGGAGGAGGACAGCGCGGCGG	CGG	chr6	157099155	157099177	-	ENSG00000049618	ARID1B	PoolOne	0	0	11	62	0	0	0	0.849315
chr5	16465070	16465070	1	-	ARID1B.6	25	1	0	0	0.0579836	0.10018	blunt	2	GCAGGAGGAGGACAGCGAGG	GGAGGAGGAGGACAGCGCGGCGG	CGG	chr6	157099155	157099177	-	ENSG00000049618	ARID1B	PoolOne	0	0	1	25	0	0	0	0.961538
chr5	65819275	65819275	1	+	ARID1B.6	7	51	0	0	6.1477e-74	1.65042e-72	staggered	7	GGAGGAGGAAAGGAGATGGG	GGAGGAGGAGGACAGCGCGGCGG	CGG	chr6	157099155	157099177	-	ENSG00000049618	ARID1B	PoolOne	0	1	50	7	0	0	0	0.12069
chr5	80855848	80855848	1	-	ARID1B.6	46	9	0	0	2.4401e-09	1.1508e-08	blunt	7	GGAGGAAGAGAAAGAAGAGG	GGAGGAGGAGGACAGCGCGGCGG	CGG	chr6	157099155	157099177	-	ENSG00000049618	ARID1B	PoolOne	0	0	9	46	0	0	0	0.836364
chr5	82425550	82425550	1	+	ARID1B.6	29	19	0	1	4.18455e-16	2.86355e-15	blunt	7	GGAGGAGGAGGTGGAGGAGA	GGAGGAGGAGGACAGCGCGGCGG	CGG	chr6	157099155	157099177	-	ENSG00000049618	ARID1B	PoolOne	0	0	0	29	0	0	19	0.604167
chr5	125485058	125485058	1	+	ARID1B.6	13	7	0	0	3.60258e-07	1.46198e-06	blunt	7	GAAGGAGGGGAAAATGGCAG	GGAGGAGGAGGACAGCGCGGCGG	CGG	chr6	157099155	157099177	-	ENSG00000049618	ARID1B	PoolOne	0	2	5	13	0	0	0	0.65
chr5	150195273	150195273	1	-	ARID1B.6	5	36	0	0	4.09498e-48	6.80546e-47	staggered	7	GGAGGAGGTGGAGGAAGGAG	GGAGGAGGAGGACAGCGCGGCGG	CGG	chr6	157099155	157099177	-	ENSG00000049618	ARID1B	PoolOne	0	1	0	5	35	0	0	0.121951
chr6	14057834	14057834	1	-	ARID1B.6	71	4	0	0	0.000287175	0.000928002	blunt	6	TGGAGGGAAGGACAGAGCGG	GGAGGAGGAGGACAGCGCGGCGG	CGG	chr6	157099155	157099177	-	ENSG00000049618	ARID1B	PoolOne	0	1	2	71	1	0	0	0.946667
chr6	16295695	16295695	1	+	ARID1B.6	75	4	0	0	0.000287175	0.000928002	blunt	4	AGGAGAGGAGGACAGTGCGG	GGAGGAGGAGGACAGCGCGGCGG	CGG	chr6	157099155	157099177	-	ENSG00000049618	ARID1B	PoolOne	0	0	4	75	0	0	0	0.949367
chr6	47666082	47666082	1	-	ARID1B.6	125	0	0	0	0.216504	0.226227	blunt	6	AGAGGAGGAGGAGGAAGAGG	GGAGGAGGAGGACAGCGCGGCGG	CGG	chr6	157099155	157099177	-	ENSG00000049618	ARID1B	PoolOne	0	0	0	125	0	0	0	1
chr6	89745646	89745646	1	+	ARID1B.6	7	15	0	0	1.15641e-16	8.07176e-16	staggered	6	GGAGGAGGAGGAGGAAAAGG	GGAGGAGGAGGACAGCGCGGCGG	CGG	chr6	157099155	157099177	-	ENSG00000049618	ARID1B	PoolOne	0	2	13	7	0	0	0	0.318182
chr6	134691217	134691217	1	+	ARID1B.6	17	73	0	0	4.90515e-115	2.44557e-113	staggered	7	GGAGGAGGAGAAGGAAAAGG	GGAGGAGGAGGACAGCGCGGCGG	CGG	chr6	157099155	157099177	-	ENSG00000049618	ARID1B	PoolOne	0	3	70	17	0	0	0	0.188889
chr7	4962564	4962564	1	+	ARID1B.6	12	9	0	0	2.4401e-09	1.1508e-08	blunt	6	GGAGGAGGAGAAGGAAGAGG	GGAGGAGGAGGACAGCGCGGCGG	CGG	chr6	157099155	157099177	-	ENSG00000049618	ARID1B	PoolOne	0	1	8	12	0	0	0	0.571429
chr7	43444925	43444925	1	+	ARID1B.6	28	0	0	0	0.216504	0.226227	blunt	2	AGAGGAGGAGGACGGCGCGG	GGAGGAGGAGGACAGCGCGGCGG	CGG	chr6	157099155	157099177	-	ENSG00000049618	ARID1B	PoolOne	0	0	0	28	0	0	0	1
chr8	39867580	39867580	1	-	ARID1B.6	56	21	0	0	6.80592e-25	7.19777e-24	blunt	7	GGATGAAGAGGAGGAAGAGG	GGAGGAGGAGGACAGCGCGGCGG	CGG	chr6	157099155	157099177	-	ENSG00000049618	ARID1B	PoolOne	0	0	21	56	0	0	0	0.727273
chr8	40486578	40486578	1	-	ARID1B.6	16	3	0	0	0.002026	0.00552402	blunt	7	GGAGGAGAGGAAGAGGGAGA	GGAGGAGGAGGACAGCGCGGCGG	CGG	chr6	157099155	157099177	-	ENSG00000049618	ARID1B	PoolOne	0	0	3	16	0	0	0	0.842105
chr8	41435411	41435411	1	+	ARID1B.6	8	13	1	0	4.1835e-14	2.60722e-13	staggered	6	GGAGGAGGAGAAGGAAGAGG	GGAGGAGGAGGACAGCGCGGCGG	CGG	chr6	157099155	157099177	-	ENSG00000049618	ARID1B	PoolOne	0	3	10	8	0	0	0	0.380952
chr9	38454586	38454586	1	-	ARID1B.6	4	19	0	0	4.56705e-22	4.30784e-21	staggered	7	GGAGGAAGAGGAGGAAAAGG	GGAGGAGGAGGACAGCGCGGCGG	CGG	chr6	157099155	157099177	-	ENSG00000049618	ARID1B	PoolOne	0	1	18	4	0	0	0	0.173913
chr9	78324047	78324047	1	-	ARID1B.6	6	11	0	0	1.17063e-11	6.00806e-11	staggered	5	GGAGGAGGGGAACATGGCAG	GGAGGAGGAGGACAGCGCGGCGG	CGG	chr6	157099155	157099177	-	ENSG00000049618	ARID1B	PoolOne	0	3	7	6	1	0	0	0.352941
chr9	86385972	86385972	1	-	ARID1B.6	10	15	0	0	1.15641e-16	8.07176e-16	staggered	4	AGTGGAGGAGGACAGCATGG	GGAGGAGGAGGACAGCGCGGCGG	CGG	chr6	157099155	157099177	-	ENSG00000049618	ARID1B	PoolOne	0	0	15	10	0	0	0	0.4
chr9	93578484	93578484	1	-	ARID1B.6	66	4	0	1	0.00889078	0.0236861	blunt	7	GGAGATGGGGGAGAAGGCAG	GGAGGAGGAGGACAGCGCGGCGG	CGG	chr6	157099155	157099177	-	ENSG00000049618	ARID1B	PoolOne	1	0	3	66	0	0	0	0.942857
chr9	113355513	113355513	1	-	ARID1B.6	34	1	0	0	0.0579836	0.10018	blunt	7	AGAAGAGGGGAAGAGGGCAG	GGAGGAGGAGGACAGCGCGGCGG	CGG	chr6	157099155	157099177	-	ENSG00000049618	ARID1B	PoolOne	0	0	1	34	0	0	0	0.971429
chr9	113687057	113687057	1	+	ARID1B.6	5	55	0	0	3.70821e-81	1.07847e-79	staggered	7	AGAGAAGGAAGAGAGAAGGG	GGAGGAGGAGGACAGCGCGGCGG	CGG	chr6	157099155	157099177	-	ENSG00000049618	ARID1B	PoolOne	0	1	54	5	0	0	0	0.0833333
chr9	135013974	135013974	1	-	ARID1B.6	30	0	0	0	0.216504	0.226227	blunt	4	GAAGGAGGGAGACAGAGCGG	GGAGGAGGAGGACAGCGCGGCGG	CGG	chr6	157099155	157099177	-	ENSG00000049618	ARID1B	PoolOne	0	0	0	30	0	0	0	1
chrM	15732	15732	1	-	ARID1B.6	27	59	8	33	2.83601e-07	1.26893e-06	staggered	7	GAATGAGGAGGTCTGCGGCT	GGAGGAGGAGGACAGCGCGGCGG	CGG	chr6	157099155	157099177	-	ENSG00000049618	ARID1B	PoolOne	0	3	43	27	4	5	4	0.313953
chrX	120366663	120366663	1	+	ARID1B.6	19	70	0	0	3.02103e-109	1.17149e-107	staggered	7	GGAGGAAGAGGAGGAAAAGG	GGAGGAGGAGGACAGCGCGGCGG	CGG	chr6	157099155	157099177	-	ENSG00000049618	ARID1B	PoolOne	0	1	69	19	0	0	0	0.213483
chr11	130918181	130918181	1	+	ARID1B.7	38	49	0	0	2.2407e-70	1.79256e-69	staggered	2	ACGGTGCTGAAGACTTCCTG	CCGGTGCTGAAGACTTCCGGCGG	CGG	chr6	157505506	157505528	-	ENSG00000049618	ARID1B	PoolOne	0	0	49	38	0	0	0	0.436782
chr6	157184377	157184377	1	-	ARID1B.7	40	2	0	0	0.012021	0.0137383	blunt	0	CCGGTGCTGAAGACTTCCGG	CCGGTGCTGAAGACTTCCGGCGG	CGG	chr6	157505506	157505528	-	ENSG00000049618	ARID1B	PoolOne	0	0	2	40	0	0	0	0.952381
chr12	45729869	45729869	1	+	ARID2.5	14	20	0	0	1.80252e-23	5.40757e-23	staggered	0	GGAAGGCGCCTCCGGACGAG	GGAAGGCGCCTCCGGACGAGCGG	CGG	chr12	46123636	46123658	+	ENSG00000189079	ARID2	PoolOne	0	0	19	14	1	0	0	0.411765
chr12	45850452	45850452	1	+	ARID2.6	69	18	0	0	1.10474e-20	6.62846e-20	blunt	0	GCAGTCTCCATTACACACAG	GCAGTCTCCATTACACACAGTGG	TGG	chr12	46244219	46244241	+	ENSG00000189079	ARID2	PoolOne	0	0	18	69	0	0	0	0.793103
chr13	50877825	50877825	1	-	ARID2.6	26	34	0	0	7.61887e-45	9.14265e-44	staggered	2	GCAGTCCCCATTACACACTG	GCAGTCTCCATTACACACAGTGG	TGG	chr12	46244219	46244241	+	ENSG00000189079	ARID2	PoolOne	0	6	28	26	0	0	0	0.433333
chr8	71646925	71646925	1	-	ARID2.6	11	8	0	0	3.10739e-08	1.24296e-07	blunt	7	GCTGTCTCCAAACCAAGAAG	GCAGTCTCCATTACACACAGTGG	TGG	chr12	46244219	46244241	+	ENSG00000189079	ARID2	PoolOne	0	1	7	11	0	0	0	0.578947
chr10	60968576	60968576	1	+	ARID2.7	11	28	0	0	2.47826e-35	2.97391e-34	staggered	7	GGAGCTGCAGAAAGCAGGAG	GGAGCCACAAACACCAGCAATGG	TGG	chr12	46245726	46245748	+	ENSG00000189079	ARID2	PoolOne	1	8	19	11	0	0	0	0.282051
chr12	45851959	45851959	1	+	ARID2.7	77	6	1	0	3.76622e-06	1.23258e-05	blunt	0	GGAGCCACAAACACCAGCAA	GGAGCCACAAACACCAGCAATGG	TGG	chr12	46245726	46245748	+	ENSG00000189079	ARID2	PoolOne	0	1	5	77	0	0	0	0.927711
chr14	23524514	23524514	1	+	ARID2.7	9	13	0	0	4.1835e-14	3.01212e-13	staggered	5	CTCTCCCCAAACACCAGCAA	GGAGCCACAAACACCAGCAATGG	TGG	chr12	46245726	46245748	+	ENSG00000189079	ARID2	PoolOne	1	2	10	9	0	0	0	0.409091
chr16	81939536	81939536	1	-	ARID2.7	19	4	0	0	0.000287175	0.000738451	blunt	3	GGAGCCACATCCACCAGCAG	GGAGCCACAAACACCAGCAATGG	TGG	chr12	46245726	46245748	+	ENSG00000189079	ARID2	PoolOne	0	0	3	19	1	0	0	0.826087
chr17	39660314	39660314	1	+	ARID2.7	17	38	0	0	1.98393e-51	3.57107e-50	staggered	7	GGAGCCCCAGACAGCACAGG	GGAGCCACAAACACCAGCAATGG	TGG	chr12	46245726	46245748	+	ENSG00000189079	ARID2	PoolOne	0	1	37	17	0	0	0	0.309091
chr2	73314320	73314320	1	+	ARID2.7	18	78	0	0	8.46106e-125	3.04598e-123	staggered	5	GAGCTCACAATCACCAGCAA	GGAGCCACAAACACCAGCAATGG	TGG	chr12	46245726	46245748	+	ENSG00000189079	ARID2	PoolOne	2	4	72	18	0	0	0	0.1875
chr7	25198979	25198979	1	-	ARID2.7	39	3	0	0	0.002026	0.0045585	blunt	3	GCAGCCACATCCACCAGCAA	GGAGCCACAAACACCAGCAATGG	TGG	chr12	46245726	46245748	+	ENSG00000189079	ARID2	PoolOne	1	2	0	39	0	0	0	0.928571
chrX	77684436	77684436	1	+	ARID2.7	54	13	0	0	4.1835e-14	3.01212e-13	blunt	7	GCAGTGACCAAGTCCAACAA	GGAGCCACAAACACCAGCAATGG	TGG	chr12	46245726	46245748	+	ENSG00000189079	ARID2	PoolOne	0	0	13	54	0	0	0	0.80597
chr19	929658	929658	1	-	ARID3A.1	56	4	0	0	0.000287175	0.000957251	blunt	0	GGGCTCTCTGTCCTCGTCGG	GGGCTCTCTGTCCTCGTCGGGGG	GGG	chr19	929653	929675	-	ENSG00000116017	ARID3A	PoolOne	0	0	3	56	1	0	0	0.933333
chrX	68948570	68948570	1	+	ARID3A.1	10	38	0	0	1.98393e-51	1.98393e-50	staggered	7	GGGAAAGCTGGCCTCATGGG	GGGCTCTCTGTCCTCGTCGGGGG	GGG	chr19	929653	929675	-	ENSG00000116017	ARID3A	PoolOne	1	5	32	10	0	0	0	0.208333
chr7	4086584	4086584	1	+	ARID3A.2	44	7	0	0	3.60258e-07	2.88206e-06	blunt	2	ATCTTCAGAGCAGCCGGGGC	ATCCTCAGAGCCGCCGGGGCTGG	TGG	chr19	929755	929777	-	ENSG00000116017	ARID3A	PoolOne	0	0	7	44	0	0	0	0.862745
chr11	57474332	57474332	1	+	ARID3A.6	70	2	0	0	0.012021	0.0256449	blunt	7	GGCGGAAGCCAGATGGGAGG	CAGGAAGCCCAAATGGGAGGAGG	AGG	chr19	932415	932437	+	ENSG00000116017	ARID3A	PoolOne	0	0	1	70	1	0	0	0.972222
chr13	106567615	106567615	1	-	ARID3A.6	26	10	1	0	1.75836e-10	1.87558e-09	blunt	7	CGAGAAGCAGAAGCGAGAGG	CAGGAAGCCCAAATGGGAGGAGG	AGG	chr19	932415	932437	+	ENSG00000116017	ARID3A	PoolOne	0	0	10	26	0	0	0	0.722222
chr14	61416916	61416916	1	+	ARID3A.6	17	3	0	2	0.123928	0.188842	blunt	2	CAGGAAGCCCTTATGGGAGG	CAGGAAGCCCAAATGGGAGGAGG	AGG	chr19	932415	932437	+	ENSG00000116017	ARID3A	PoolOne	0	0	3	17	0	0	0	0.85
chr19	932431	932431	1	+	ARID3A.6	83	2	0	0	0.012021	0.0256449	blunt	0	CAGGAAGCCCAAATGGGAGG	CAGGAAGCCCAAATGGGAGGAGG	AGG	chr19	932415	932437	+	ENSG00000116017	ARID3A	PoolOne	0	0	2	83	0	0	0	0.976471
chr19	1455819	1455819	1	+	ARID3A.6	43	10	0	0	1.75836e-10	1.87558e-09	blunt	5	GGTGGAGCCCAAATGGGAAG	CAGGAAGCCCAAATGGGAGGAGG	AGG	chr19	932415	932437	+	ENSG00000116017	ARID3A	PoolOne	0	1	5	43	3	1	0	0.811321
chr19	46493341	46493341	1	-	ARID3A.6	63	1	0	0	0.0579836	0.0927737	blunt	3	GAGGAAGCCCGGATGGGAGG	CAGGAAGCCCAAATGGGAGGAGG	AGG	chr19	932415	932437	+	ENSG00000116017	ARID3A	PoolOne	0	0	1	63	0	0	0	0.984375
chr19	48921012	48921012	1	-	ARID3A.6	33	5	0	0	3.5091e-05	0.000187152	blunt	3	AAAGAAGCCCAAGTGGGAGG	CAGGAAGCCCAAATGGGAGGAGG	AGG	chr19	932415	932437	+	ENSG00000116017	ARID3A	PoolOne	0	0	5	33	0	0	0	0.868421
chr2	36127835	36127835	1	-	ARID3A.6	90	6	0	1	0.000450528	0.00160188	blunt	4	TGAGGAGCCCAAATGGGAGG	CAGGAAGCCCAAATGGGAGGAGG	AGG	chr19	932415	932437	+	ENSG00000116017	ARID3A	PoolOne	0	1	4	90	1	0	0	0.9375
chr20	40510748	40510748	1	+	ARID3A.6	111	5	0	0	3.5091e-05	0.000187152	blunt	7	GAGGAAGGGAAAAGAGAAGG	CAGGAAGCCCAAATGGGAGGAGG	AGG	chr19	932415	932437	+	ENSG00000116017	ARID3A	PoolOne	0	0	2	111	3	0	0	0.956897
chr3	49842710	49842710	1	-	ARID3A.6	41	4	0	0	0.000287175	0.0011487	blunt	7	GAAGAAGCACAAGCGAGAGT	CAGGAAGCCCAAATGGGAGGAGG	AGG	chr19	932415	932437	+	ENSG00000116017	ARID3A	PoolOne	0	2	2	41	0	0	0	0.911111
chr4	3029326	3029326	1	+	ARID3A.6	94	26	0	0	2.85527e-32	9.13687e-31	blunt	6	AGAGAAAGTCAAATGGGAGG	CAGGAAGCCCAAATGGGAGGAGG	AGG	chr19	932415	932437	+	ENSG00000116017	ARID3A	PoolOne	0	1	25	94	0	0	0	0.783333
chr4	38236896	38236896	1	+	ARID3A.6	33	4	0	0	0.000287175	0.0011487	blunt	4	GAGGAAAATCAAATGGGAGG	CAGGAAGCCCAAATGGGAGGAGG	AGG	chr19	932415	932437	+	ENSG00000116017	ARID3A	PoolOne	0	0	4	33	0	0	0	0.891892
chr1	79617360	79617360	1	-	ARID3A.7	9	12	0	0	7.2417e-13	2.7426e-12	staggered	7	TGAGATAGAGAAAGAAAAGG	GGAGATGGAGGAAGACCTCGGGG	GGG	chr19	932439	932461	+	ENSG00000116017	ARID3A	PoolOne	0	0	12	9	0	0	0	0.428571
chr1	160211381	160211381	1	-	ARID3A.7	1	24	0	0	2.85944e-29	2.21296e-28	staggered	7	GGGAGAAAAGGAAGACCTAG	GGAGATGGAGGAAGACCTCGGGG	GGG	chr19	932439	932461	+	ENSG00000116017	ARID3A	PoolOne	0	21	3	1	0	0	0	0.04
chr10	102780087	102780087	1	+	ARID3A.7	1	74	0	0	5.61323e-117	9.99155e-116	staggered	4	CAAGAAGGAGGAAGACCTCA	GGAGATGGAGGAAGACCTCGGGG	GGG	chr19	932439	932461	+	ENSG00000116017	ARID3A	PoolOne	1	28	45	1	0	0	0	0.0133333
chr10	111941771	111941771	1	-	ARID3A.7	11	70	0	0	3.02103e-109	4.88858e-108	staggered	3	GAGGATGGAGGAAGACCTCA	GGAGATGGAGGAAGACCTCGGGG	GGG	chr19	932439	932461	+	ENSG00000116017	ARID3A	PoolOne	0	18	52	11	0	0	0	0.135802
chr11	92977844	92977844	1	+	ARID3A.7	3	33	0	0	3.15532e-43	3.51029e-42	staggered	7	AAGAGTGGAAGAAGACCTCA	GGAGATGGAGGAAGACCTCGGGG	GGG	chr19	932439	932461	+	ENSG00000116017	ARID3A	PoolOne	0	26	7	3	0	0	0	0.0833333
chr11	116247611	116247611	1	-	ARID3A.7	11	120	0	0	1.74766e-211	1.55542e-209	staggered	3	GGGGATTGAGGAAGACCTCA	GGAGATGGAGGAAGACCTCGGGG	GGG	chr19	932439	932461	+	ENSG00000116017	ARID3A	PoolOne	0	68	50	11	0	0	2	0.0839695
chr12	125521253	125521253	1	-	ARID3A.7	16	1	0	0	0.0579836	0.077023	blunt	7	GGAGAATGAGAAAGAGAAGG	GGAGATGGAGGAAGACCTCGGGG	GGG	chr19	932439	932461	+	ENSG00000116017	ARID3A	PoolOne	0	0	0	16	1	0	0	0.941176
chr13	41212365	41212365	1	-	ARID3A.7	12	19	0	0	4.56705e-22	2.62237e-21	staggered	6	GGAGGTAGAGAAAGAGATGG	GGAGATGGAGGAAGACCTCGGGG	GGG	chr19	932439	932461	+	ENSG00000116017	ARID3A	PoolOne	0	0	18	12	0	0	1	0.387097
chr13	41924435	41924435	1	+	ARID3A.7	20	30	0	0	1.88694e-38	1.97574e-37	staggered	6	GGAGATGAAGGAAGGAAAAG	GGAGATGGAGGAAGACCTCGGGG	GGG	chr19	932439	932461	+	ENSG00000116017	ARID3A	PoolOne	0	1	1	20	28	0	0	0.4
chr14	34223226	34223226	1	-	ARID3A.7	0	81	1	0	1.00971e-130	2.24661e-129	staggered	4	GGAGCCTGAGAAAGACCTCG	GGAGATGGAGGAAGACCTCGGGG	GGG	chr19	932439	932461	+	ENSG00000116017	ARID3A	PoolOne	0	69	12	0	0	0	0	0
chr14	93412351	93412351	1	+	ARID3A.7	11	13	0	0	4.1835e-14	1.73178e-13	staggered	5	GGAGGTGGAGAAAGAGATAG	GGAGATGGAGGAAGACCTCGGGG	GGG	chr19	932439	932461	+	ENSG00000116017	ARID3A	PoolOne	0	1	12	11	0	0	0	0.458333
chr15	51631279	51631279	1	-	ARID3A.7	2	49	0	0	2.2407e-70	2.8489e-69	staggered	5	GGGAAGGGAGAAAGACCTCT	GGAGATGGAGGAAGACCTCGGGG	GGG	chr19	932439	932461	+	ENSG00000116017	ARID3A	PoolOne	0	14	35	2	0	0	0	0.0392157
chr15	80584161	80584161	1	+	ARID3A.7	0	24	0	0	2.85944e-29	2.21296e-28	staggered	4	GGAGGGAGAGGGAGACCTCG	GGAGATGGAGGAAGACCTCGGGG	GGG	chr19	932439	932461	+	ENSG00000116017	ARID3A	PoolOne	0	14	10	0	0	0	0	0
chr15	94820961	94820961	1	+	ARID3A.7	29	5	0	0	3.5091e-05	8.00796e-05	blunt	6	GGAGAAGGAGAAAGAGAAGG	GGAGATGGAGGAAGACCTCGGGG	GGG	chr19	932439	932461	+	ENSG00000116017	ARID3A	PoolOne	0	0	1	29	3	0	1	0.852941
chr16	2273586	2273586	1	-	ARID3A.7	0	17	0	0	2.54557e-19	1.25864e-18	staggered	6	TCGGAGAGGGGAAGACCTCG	GGAGATGGAGGAAGACCTCGGGG	GGG	chr19	932439	932461	+	ENSG00000116017	ARID3A	PoolOne	0	10	7	0	0	0	0	0
chr16	48837942	48837942	1	-	ARID3A.7	12	99	0	0	3.42837e-167	1.52562e-165	staggered	3	AGAGATGAAGGAAGACCTCA	GGAGATGGAGGAAGACCTCGGGG	GGG	chr19	932439	932461	+	ENSG00000116017	ARID3A	PoolOne	0	23	69	12	5	1	1	0.108108
chr16	54627793	54627793	1	+	ARID3A.7	1	174	0	0	0	0	staggered	5	AGGAAGGGAGGAAGACCTCA	GGAGATGGAGGAAGACCTCGGGG	GGG	chr19	932439	932461	+	ENSG00000116017	ARID3A	PoolOne	0	85	88	1	1	0	0	0.00571429
chr17	54637094	54637094	1	+	ARID3A.7	17	23	0	0	8.55791e-28	5.85888e-27	staggered	6	GGAGGTGGAGAAAGAGATAA	GGAGATGGAGGAAGACCTCGGGG	GGG	chr19	932439	932461	+	ENSG00000116017	ARID3A	PoolOne	0	0	23	17	0	0	0	0.425
chr19	3299646	3299646	1	-	ARID3A.7	14	5	0	1	0.00213061	0.00386988	blunt	7	GGAGAAGGAGAAGGAGAAGG	GGAGATGGAGGAAGACCTCGGGG	GGG	chr19	932439	932461	+	ENSG00000116017	ARID3A	PoolOne	0	0	5	14	0	0	0	0.736842
chr19	18254886	18254886	1	-	ARID3A.7	0	84	0	0	1.08184e-136	3.20946e-135	staggered	5	GGAGAATGGTGAAGACCTCA	GGAGATGGAGGAAGACCTCGGGG	GGG	chr19	932439	932461	+	ENSG00000116017	ARID3A	PoolOne	0	68	16	0	0	0	0	0
chr19	44582645	44582645	1	+	ARID3A.7	22	6	0	0	3.76622e-06	9.57696e-06	blunt	7	GGAGAAGGAGAAGGAGAAGG	GGAGATGGAGGAAGACCTCGGGG	GGG	chr19	932439	932461	+	ENSG00000116017	ARID3A	PoolOne	0	0	4	22	1	0	1	0.785714
chr2	16093404	16093404	1	+	ARID3A.7	1	50	0	1	7.19077e-57	8.53304e-56	staggered	4	AGAGACAGAGCAAGACCTCG	GGAGATGGAGGAAGACCTCGGGG	GGG	chr19	932439	932461	+	ENSG00000116017	ARID3A	PoolOne	0	12	37	1	1	0	0	0.0196078
chr2	125269658	125269658	1	-	ARID3A.7	17	8	0	1	1.45538e-05	3.64869e-05	blunt	7	GGAGAAGGAGAAGGAGAAGG	GGAGATGGAGGAAGACCTCGGGG	GGG	chr19	932439	932461	+	ENSG00000116017	ARID3A	PoolOne	0	0	8	17	0	0	0	0.68
chr2	156220330	156220330	1	+	ARID3A.7	14	13	0	0	4.1835e-14	1.73178e-13	blunt	6	GGAGGTAGAGAAAGAGATGG	GGAGATGGAGGAAGACCTCGGGG	GGG	chr19	932439	932461	+	ENSG00000116017	ARID3A	PoolOne	2	0	11	14	0	0	0	0.518519
chr2	220580120	220580120	1	-	ARID3A.7	22	56	0	0	5.55986e-83	8.24713e-82	staggered	7	GGAGGAGGAGAAAGAAAAGG	GGAGATGGAGGAAGACCTCGGGG	GGG	chr19	932439	932461	+	ENSG00000116017	ARID3A	PoolOne	0	5	51	22	0	0	0	0.282051
chr20	40347035	40347035	1	+	ARID3A.7	13	29	0	1	6.4309e-28	4.76958e-27	staggered	7	GGAGGTAGAGAAAGAGATAA	GGAGATGGAGGAAGACCTCGGGG	GGG	chr19	932439	932461	+	ENSG00000116017	ARID3A	PoolOne	0	2	27	13	0	0	0	0.309524
chr20	50468607	50468607	1	-	ARID3A.7	27	6	0	0	3.76622e-06	9.57696e-06	blunt	7	GGAGAAGGAGAAGGAGAAGG	GGAGATGGAGGAAGACCTCGGGG	GGG	chr19	932439	932461	+	ENSG00000116017	ARID3A	PoolOne	0	0	6	27	0	0	0	0.818182
chr22	27614208	27614208	1	+	ARID3A.7	50	0	0	0	0.216504	0.224056	blunt	7	GAAGCTGGAGAAAGCCGGAG	GGAGATGGAGGAAGACCTCGGGG	GGG	chr19	932439	932461	+	ENSG00000116017	ARID3A	PoolOne	0	0	0	50	0	0	0	1
chr22	42530389	42530389	1	+	ARID3A.7	53	22	0	0	2.46301e-26	1.62376e-25	blunt	7	GGAGAAGGAGAAGGAGAAGG	GGAGATGGAGGAAGACCTCGGGG	GGG	chr19	932439	932461	+	ENSG00000116017	ARID3A	PoolOne	0	0	21	53	1	0	0	0.706667
chr22	47183240	47183240	1	+	ARID3A.7	11	13	0	0	4.1835e-14	1.73178e-13	staggered	7	GGAGGTAGAGAAAGAGATAA	GGAGATGGAGGAAGACCTCGGGG	GGG	chr19	932439	932461	+	ENSG00000116017	ARID3A	PoolOne	1	0	12	11	0	0	0	0.458333
chr22	47379013	47379013	1	+	ARID3A.7	15	5	0	0	3.5091e-05	8.00796e-05	blunt	7	AGAGAAGAAGGAAGAGGAGG	GGAGATGGAGGAAGACCTCGGGG	GGG	chr19	932439	932461	+	ENSG00000116017	ARID3A	PoolOne	0	1	4	15	0	0	0	0.75
chr3	138918171	138918171	1	-	ARID3A.7	28	24	0	0	2.85944e-29	2.21296e-28	blunt	7	GGAGAAGGAGAAGGAGAAGG	GGAGATGGAGGAAGACCTCGGGG	GGG	chr19	932439	932461	+	ENSG00000116017	ARID3A	PoolOne	0	0	23	28	0	1	0	0.538462
chr3	161321234	161321234	1	+	ARID3A.7	4	20	0	0	1.80252e-23	1.10638e-22	staggered	7	GGAGGTAGAGAAAGAGATAA	GGAGATGGAGGAAGACCTCGGGG	GGG	chr19	932439	932461	+	ENSG00000116017	ARID3A	PoolOne	2	0	18	4	0	0	0	0.166667
chr4	24796410	24796410	1	-	ARID3A.7	4	18	0	0	1.10474e-20	5.78366e-20	staggered	7	GGAGGAGGAGGAGGAAAAGG	GGAGATGGAGGAAGACCTCGGGG	GGG	chr19	932439	932461	+	ENSG00000116017	ARID3A	PoolOne	1	1	16	4	0	0	0	0.181818
chr4	184316244	184316244	1	-	ARID3A.7	40	6	0	0	3.76622e-06	9.57696e-06	blunt	7	GGAGAAGGAGAAGGAGAAGG	GGAGATGGAGGAAGACCTCGGGG	GGG	chr19	932439	932461	+	ENSG00000116017	ARID3A	PoolOne	0	0	0	40	6	0	0	0.869565
chr5	7081522	7081522	1	+	ARID3A.7	0	21	0	0	6.80592e-25	4.32662e-24	staggered	4	GGAAGGGGAGGAAGACATCG	GGAGATGGAGGAAGACCTCGGGG	GGG	chr19	932439	932461	+	ENSG00000116017	ARID3A	PoolOne	0	14	7	0	0	0	0	0
chr5	9561082	9561082	1	+	ARID3A.7	14	11	0	0	1.17063e-11	4.16743e-11	blunt	7	GGAGAAGGAGAAGGAGAAGG	GGAGATGGAGGAAGACCTCGGGG	GGG	chr19	932439	932461	+	ENSG00000116017	ARID3A	PoolOne	0	0	11	14	0	0	0	0.56
chr5	52667121	52667121	1	-	ARID3A.7	3	18	0	0	1.10474e-20	5.78366e-20	staggered	7	GGAAGAGGAGAAAGAACCCA	GGAGATGGAGGAAGACCTCGGGG	GGG	chr19	932439	932461	+	ENSG00000116017	ARID3A	PoolOne	1	2	15	3	0	0	0	0.142857
chr5	171629553	171629553	1	-	ARID3A.7	3	18	0	0	1.10474e-20	5.78366e-20	staggered	2	GGAAATGGAGGAAGCCCTCG	GGAGATGGAGGAAGACCTCGGGG	GGG	chr19	932439	932461	+	ENSG00000116017	ARID3A	PoolOne	0	5	13	3	0	0	0	0.142857
chr5	180743689	180743689	1	-	ARID3A.7	7	25	0	0	9.20117e-31	8.18905e-30	staggered	3	AGAGAAGGAGGAAGACATCG	GGAGATGGAGGAAGACCTCGGGG	GGG	chr19	932439	932461	+	ENSG00000116017	ARID3A	PoolOne	0	9	15	7	0	1	0	0.21875
chr6	34477102	34477102	1	-	ARID3A.7	2	98	0	0	3.98113e-165	1.41728e-163	staggered	6	GCCCCTGGAGGAAGCCCTCA	GGAGATGGAGGAAGACCTCGGGG	GGG	chr19	932439	932461	+	ENSG00000116017	ARID3A	PoolOne	0	51	47	2	0	0	0	0.02
chr6	37558728	37558728	1	-	ARID3A.7	1	25	0	1	5.34549e-23	3.17166e-22	staggered	5	ATAGAAGTAAGAAGACCTCG	GGAGATGGAGGAAGACCTCGGGG	GGG	chr19	932439	932461	+	ENSG00000116017	ARID3A	PoolOne	0	15	10	1	0	0	0	0.0384615
chr6	89745646	89745646	1	+	ARID3A.7	7	15	0	0	1.15641e-16	5.41688e-16	staggered	7	GGAGGAGGAGGAGGAAAAGG	GGAGATGGAGGAAGACCTCGGGG	GGG	chr19	932439	932461	+	ENSG00000116017	ARID3A	PoolOne	0	2	13	7	0	0	0	0.318182
chr6	108541984	108541984	1	-	ARID3A.7	22	99	0	0	3.42837e-167	1.52562e-165	staggered	7	GGAGAAAGAGGAGGAAAAGG	GGAGATGGAGGAAGACCTCGGGG	GGG	chr19	932439	932461	+	ENSG00000116017	ARID3A	PoolOne	0	1	98	22	0	0	0	0.181818
chr7	68136297	68136297	1	+	ARID3A.7	15	3	0	0	0.002026	0.00375654	blunt	6	GGAGAAGGAGAAAGAGAAGG	GGAGATGGAGGAAGACCTCGGGG	GGG	chr19	932439	932461	+	ENSG00000116017	ARID3A	PoolOne	0	0	1	15	2	0	0	0.833333
chr7	72434548	72434548	1	+	ARID3A.7	72	7	0	0	3.60258e-07	1.01787e-06	blunt	7	GGAGAAGGAGAAGGAGAAGG	GGAGATGGAGGAAGACCTCGGGG	GGG	chr19	932439	932461	+	ENSG00000116017	ARID3A	PoolOne	0	0	1	72	6	0	0	0.911392
chr7	116154307	116154307	1	-	ARID3A.7	23	74	0	0	5.61323e-117	9.99155e-116	staggered	6	GGAGATAGAGAAAGAAAAGG	GGAGATGGAGGAAGACCTCGGGG	GGG	chr19	932439	932461	+	ENSG00000116017	ARID3A	PoolOne	0	3	71	23	0	0	0	0.237113
chr7	127615858	127615858	1	-	ARID3A.7	0	26	0	0	2.85527e-32	2.67494e-31	staggered	5	AGAGACAGGGGAAGACCTCA	GGAGATGGAGGAAGACCTCGGGG	GGG	chr19	932439	932461	+	ENSG00000116017	ARID3A	PoolOne	0	12	14	0	0	0	0	0
chr7	138644698	138644698	1	+	ARID3A.7	0	29	0	0	6.9476e-37	6.8704e-36	staggered	4	GGTGATAGGAGAAGACCTCG	GGAGATGGAGGAAGACCTCGGGG	GGG	chr19	932439	932461	+	ENSG00000116017	ARID3A	PoolOne	0	20	9	0	0	0	0	0
chr8	134243771	134243771	1	+	ARID3A.7	8	9	0	0	2.4401e-09	7.75604e-09	staggered	7	GGAGAAGGAGAAGGAGAAGG	GGAGATGGAGGAAGACCTCGGGG	GGG	chr19	932439	932461	+	ENSG00000116017	ARID3A	PoolOne	0	0	9	8	0	0	0	0.470588
chr9	91949479	91949479	1	+	ARID3A.7	0	81	0	0	1.00971e-130	2.24661e-129	staggered	4	CTTGAAGGAGGAAGACCTCG	GGAGATGGAGGAAGACCTCGGGG	GGG	chr19	932439	932461	+	ENSG00000116017	ARID3A	PoolOne	0	48	33	0	0	0	0	0
chr9	93578484	93578484	1	-	ARID3A.7	66	4	0	1	0.00889078	0.0159854	blunt	7	GGAGATGGGGGAGAAGGCAG	GGAGATGGAGGAAGACCTCGGGG	GGG	chr19	932439	932461	+	ENSG00000116017	ARID3A	PoolOne	1	0	3	66	0	0	0	0.942857
chr9	119008916	119008916	1	+	ARID3A.7	0	17	0	0	2.54557e-19	1.25864e-18	staggered	6	TAGGAGGAAGAAAGACCTCG	GGAGATGGAGGAAGACCTCGGGG	GGG	chr19	932439	932461	+	ENSG00000116017	ARID3A	PoolOne	0	9	8	0	0	0	0	0
chr9	126665173	126665173	1	-	ARID3A.7	12	53	0	0	1.56525e-77	2.14318e-76	staggered	5	GGAGCTGGAGGAAGCCAGAG	GGAGATGGAGGAAGACCTCGGGG	GGG	chr19	932439	932461	+	ENSG00000116017	ARID3A	PoolOne	0	4	49	12	0	0	0	0.184615
chrX	3542046	3542046	1	+	ARID3A.7	3	23	0	0	8.55791e-28	5.85888e-27	staggered	4	CCAGATGGAAGAAGACCTCA	GGAGATGGAGGAAGACCTCGGGG	GGG	chr19	932439	932461	+	ENSG00000116017	ARID3A	PoolOne	0	6	16	3	1	0	0	0.115385
chrX	17942689	17942689	1	+	ARID3A.7	15	2	0	0	0.012021	0.0194522	blunt	7	GGAGAAGGAGAAGGAGAAGG	GGAGATGGAGGAAGACCTCGGGG	GGG	chr19	932439	932461	+	ENSG00000116017	ARID3A	PoolOne	0	0	1	15	0	1	0	0.882353
chr1	81502303	81502303	1	+	ARID3B.1	137	5	0	0	3.5091e-05	0.000105273	blunt	1	CCACAGCAGGACAGCTGAAC	CCACAGCAGGACAGCCGAACTGG	TGG	chr15	74836783	74836805	+	ENSG00000179361	ARID3B	PoolOne	0	0	4	137	0	1	0	0.964789
chr15	74544458	74544458	1	+	ARID3B.1	58	0	0	0	0.216504	0.216504	blunt	0	CCACAGCAGGACAGCCGAAC	CCACAGCAGGACAGCCGAACTGG	TGG	chr15	74836783	74836805	+	ENSG00000179361	ARID3B	PoolOne	0	0	0	58	0	0	0	1
chr20	39561388	39561388	1	+	ARID3B.2	129	12	0	0	7.2417e-13	1.93112e-12	blunt	3	GGTTGATGGCAACCACAGGG	AATTGATGGCAACCGCAGGGAGG	AGG	chr15	74883564	74883586	+	ENSG00000179361	ARID3B	PoolOne	0	0	8	129	4	0	0	0.914894
chr3	98970430	98970430	1	-	ARID3B.2	6	16	0	0	5.57353e-18	2.22941e-17	staggered	7	AAATGAAGGGAAGGGAAAGG	AATTGATGGCAACCGCAGGGAGG	AGG	chr15	74883564	74883586	+	ENSG00000179361	ARID3B	PoolOne	0	0	16	6	0	0	0	0.272727
chr6	159077501	159077501	1	-	ARID3B.2	6	66	0	0	1.30388e-101	1.0431e-100	staggered	5	GGCAGATGGCAACCACAGGG	AATTGATGGCAACCGCAGGGAGG	AGG	chr15	74883564	74883586	+	ENSG00000179361	ARID3B	PoolOne	1	18	47	6	0	0	0	0.0833333
chr7	46923153	46923153	1	-	ARID3B.2	16	10	0	0	1.75836e-10	3.51672e-10	blunt	7	AATTGTGGAAAACAGTATGG	AATTGATGGCAACCGCAGGGAGG	AGG	chr15	74883564	74883586	+	ENSG00000179361	ARID3B	PoolOne	0	0	10	16	0	0	0	0.615385
chr15	74573198	74573198	1	+	ARID3B.5	67	43	0	0	6.72264e-60	1.34453e-59	blunt	0	CTTCGTCTTTATGCAGAAGA	CTTCGTCTTTATGCAGAAGAGGG	GGG	chr15	74865523	74865545	+	ENSG00000179361	ARID3B	PoolOne	2	0	41	67	0	0	0	0.609091
chr11	102268202	102268202	1	+	ARID3B.6	61	0	0	0	0.216504	0.227329	blunt	7	GAGAGCAGCTTCCAGCGCAG	AAGATCAGGATCAACGGCAGGGG	GGG	chr15	74884134	74884156	+	ENSG00000179361	ARID3B	PoolOne	0	0	0	61	0	0	0	1
chr14	74885473	74885473	1	-	ARID3B.6	37	0	0	0	0.216504	0.227329	blunt	3	CAGAGCAGGATCAACGGCAA	AAGATCAGGATCAACGGCAGGGG	GGG	chr15	74884134	74884156	+	ENSG00000179361	ARID3B	PoolOne	0	0	0	37	0	0	0	1
chr15	74591809	74591809	1	+	ARID3B.6	72	1	0	0	0.0579836	0.202942	blunt	0	AAGATCAGGATCAACGGCAG	AAGATCAGGATCAACGGCAGGGG	GGG	chr15	74884134	74884156	+	ENSG00000179361	ARID3B	PoolOne	1	0	0	72	0	0	0	0.986301
chr2	73314320	73314320	1	+	ARID3B.6	18	78	0	0	8.46106e-125	1.77682e-123	staggered	7	GAGCTCACAATCACCAGCAA	AAGATCAGGATCAACGGCAGGGG	GGG	chr15	74884134	74884156	+	ENSG00000179361	ARID3B	PoolOne	2	4	72	18	0	0	0	0.1875
chr20	38748748	38748748	1	-	ARID3B.6	27	0	0	0	0.216504	0.227329	blunt	7	GAGCGCAGCATCCAGCGCAG	AAGATCAGGATCAACGGCAGGGG	GGG	chr15	74884134	74884156	+	ENSG00000179361	ARID3B	PoolOne	0	0	0	27	0	0	0	1
chr10	15253783	15253783	1	+	ARID3B.7	26	1	0	1	0.253288	0.264934	blunt	4	AGTGTGGGGGAAAGGAAAGT	GCTGTGGCGGAAAGGAGAGTCGG	CGG	chr15	74836425	74836447	-	ENSG00000179361	ARID3B	PoolOne	0	0	1	26	0	0	0	0.962963
chr10	61046240	61046240	1	-	ARID3B.7	54	0	0	0	0.216504	0.229091	blunt	6	GGAGAAGCGGAAGAGAGAGT	GCTGTGGCGGAAAGGAGAGTCGG	CGG	chr15	74836425	74836447	-	ENSG00000179361	ARID3B	PoolOne	0	0	0	54	0	0	0	1
chr10	83945289	83945289	1	+	ARID3B.7	133	2	0	0	0.012021	0.0420737	blunt	3	GGTATGGCTGAAAGGAGAGT	GCTGTGGCGGAAAGGAGAGTCGG	CGG	chr15	74836425	74836447	-	ENSG00000179361	ARID3B	PoolOne	0	0	2	133	0	0	0	0.985185
chr10	120719441	120719441	1	+	ARID3B.7	81	19	0	0	4.56705e-22	4.61779e-21	blunt	7	GCAGAAGCAGAAGAGAGAGA	GCTGTGGCGGAAAGGAGAGTCGG	CGG	chr15	74836425	74836447	-	ENSG00000179361	ARID3B	PoolOne	0	3	16	81	0	0	0	0.81
chr11	85589844	85589844	1	-	ARID3B.7	22	0	0	0	0.216504	0.229091	blunt	4	ACTGCGGCAGAAAGGAGAGG	GCTGTGGCGGAAAGGAGAGTCGG	CGG	chr15	74836425	74836447	-	ENSG00000179361	ARID3B	PoolOne	0	0	0	22	0	0	0	1
chr11	119480789	119480789	1	-	ARID3B.7	20	14	0	2	1.91727e-08	1.02631e-07	blunt	7	CCTGGGGTAGCAAAGACAGT	GCTGTGGCGGAAAGGAGAGTCGG	CGG	chr15	74836425	74836447	-	ENSG00000179361	ARID3B	PoolOne	0	0	0	20	1	3	10	0.588235
chr12	97794391	97794391	1	+	ARID3B.7	33	16	0	0	5.57353e-18	5.07192e-17	blunt	7	GAGGTGAAGGAAAGAAAAGG	GCTGTGGCGGAAAGGAGAGTCGG	CGG	chr15	74836425	74836447	-	ENSG00000179361	ARID3B	PoolOne	0	6	10	33	0	0	0	0.673469
chr12	106695809	106695809	1	-	ARID3B.7	133	0	0	0	0.216504	0.229091	blunt	3	AGTGTGGCTGAAAGGAGAGT	GCTGTGGCGGAAAGGAGAGTCGG	CGG	chr15	74836425	74836447	-	ENSG00000179361	ARID3B	PoolOne	0	0	0	133	0	0	0	1
chr12	132703556	132703556	1	+	ARID3B.7	23	0	0	0	0.216504	0.229091	blunt	7	AGCTGAGCGGACAGGAGAGT	GCTGTGGCGGAAAGGAGAGTCGG	CGG	chr15	74836425	74836447	-	ENSG00000179361	ARID3B	PoolOne	0	0	0	23	0	0	0	1
chr13	31119516	31119516	1	-	ARID3B.7	26	0	0	0	0.216504	0.229091	blunt	6	GGGGTGGCAGAAAGAGAAGT	GCTGTGGCGGAAAGGAGAGTCGG	CGG	chr15	74836425	74836447	-	ENSG00000179361	ARID3B	PoolOne	0	0	0	26	0	0	0	1
chr13	99412435	99412435	1	+	ARID3B.7	29	2	0	1	0.0992155	0.229091	blunt	5	ACTGTGACAAAAAGAAGAGT	GCTGTGGCGGAAAGGAGAGTCGG	CGG	chr15	74836425	74836447	-	ENSG00000179361	ARID3B	PoolOne	0	2	0	29	0	0	0	0.935484
chr14	49467079	49467079	1	+	ARID3B.7	9	8	0	0	3.10739e-08	1.57096e-07	blunt	7	GAAGTAGAGGAAGTGAGAGA	GCTGTGGCGGAAAGGAGAGTCGG	CGG	chr15	74836425	74836447	-	ENSG00000179361	ARID3B	PoolOne	0	1	7	9	0	0	0	0.529412
chr15	29464030	29464030	1	+	ARID3B.7	4	50	0	0	3.74699e-72	1.13659e-70	staggered	6	ATTGAGATGGAAAGGAGAAT	GCTGTGGCGGAAAGGAGAGTCGG	CGG	chr15	74836425	74836447	-	ENSG00000179361	ARID3B	PoolOne	0	0	0	4	38	12	0	0.0740741
chr15	61319990	61319990	1	-	ARID3B.7	7	35	0	0	1.79001e-46	4.07227e-45	staggered	7	GATGAGCCAGACAGGTGAGG	GCTGTGGCGGAAAGGAGAGTCGG	CGG	chr15	74836425	74836447	-	ENSG00000179361	ARID3B	PoolOne	0	0	0	7	32	3	0	0.166667
chr16	4625853	4625853	1	+	ARID3B.7	56	12	0	1	5.2934e-09	3.01062e-08	blunt	4	TTTGTGGTGGAAAGGAGAGA	GCTGTGGCGGAAAGGAGAGTCGG	CGG	chr15	74836425	74836447	-	ENSG00000179361	ARID3B	PoolOne	0	0	12	56	0	0	0	0.823529
chr16	78476916	78476916	1	-	ARID3B.7	4	65	0	0	1.0195e-99	9.27746e-98	staggered	7	GGAAGGACGGAAAGGAGAAG	GCTGTGGCGGAAAGGAGAGTCGG	CGG	chr15	74836425	74836447	-	ENSG00000179361	ARID3B	PoolOne	0	0	0	4	47	17	1	0.057971
chr17	65599798	65599798	1	-	ARID3B.7	3	24	0	0	2.85944e-29	4.33681e-28	staggered	7	GATGAGGCGCTCAGGAGGGA	GCTGTGGCGGAAAGGAGAGTCGG	CGG	chr15	74836425	74836447	-	ENSG00000179361	ARID3B	PoolOne	0	0	0	3	4	20	0	0.111111
chr18	52993370	52993370	1	+	ARID3B.7	6	14	0	0	2.26678e-15	1.87524e-14	staggered	6	GCGGTGGAAGAAAGTATAGG	GCTGTGGCGGAAAGGAGAGTCGG	CGG	chr15	74836425	74836447	-	ENSG00000179361	ARID3B	PoolOne	0	0	14	6	0	0	0	0.3
chr18	77247514	77247514	1	+	ARID3B.7	25	7	0	0	3.60258e-07	1.63917e-06	blunt	7	GCAGGAGCGGAAGCAAGAGA	GCTGTGGCGGAAAGGAGAGTCGG	CGG	chr15	74836425	74836447	-	ENSG00000179361	ARID3B	PoolOne	0	1	6	25	0	0	0	0.78125
chr2	311589	311589	1	-	ARID3B.7	19	3	0	1	0.0322059	0.108546	blunt	7	ACAGGAGCGGAAGAGAGAGA	GCTGTGGCGGAAAGGAGAGTCGG	CGG	chr15	74836425	74836447	-	ENSG00000179361	ARID3B	PoolOne	0	0	3	19	0	0	0	0.863636
chr2	113039057	113039057	1	+	ARID3B.7	36	4	1	1	0.00889078	0.0351766	blunt	7	GATGAGAAGGAAGGAAAAGT	GCTGTGGCGGAAAGGAGAGTCGG	CGG	chr15	74836425	74836447	-	ENSG00000179361	ARID3B	PoolOne	0	0	4	36	0	0	0	0.9
chr2	163628722	163628722	1	+	ARID3B.7	12	25	0	0	9.20117e-31	1.67461e-29	staggered	7	GGAATGAAGGAAAGGAAAGG	GCTGTGGCGGAAAGGAGAGTCGG	CGG	chr15	74836425	74836447	-	ENSG00000179361	ARID3B	PoolOne	0	0	25	12	0	0	0	0.324324
chr4	164513187	164513187	1	+	ARID3B.7	7	55	0	0	3.70821e-81	1.68723e-79	staggered	7	GTGGTGCCAGCCAGGTGAGT	GCTGTGGCGGAAAGGAGAGTCGG	CGG	chr15	74836425	74836447	-	ENSG00000179361	ARID3B	PoolOne	0	0	0	7	7	48	0	0.112903
chr5	134454831	134454831	1	+	ARID3B.7	29	22	0	0	2.46301e-26	3.20191e-25	blunt	6	ACTGTGGAAGAAAGTATGGT	GCTGTGGCGGAAAGGAGAGTCGG	CGG	chr15	74836425	74836447	-	ENSG00000179361	ARID3B	PoolOne	0	0	22	29	0	0	0	0.568627
chr5	158596717	158596717	1	-	ARID3B.7	25	21	0	0	6.80592e-25	7.74173e-24	blunt	7	GCTGTGGAAAACAGTATGGT	GCTGTGGCGGAAAGGAGAGTCGG	CGG	chr15	74836425	74836447	-	ENSG00000179361	ARID3B	PoolOne	0	0	21	25	0	0	0	0.543478
chr6	31088798	31088798	1	+	ARID3B.7	61	3	0	0	0.002026	0.00838028	blunt	5	GGCTGGGCGGAAAGGAGAAT	GCTGTGGCGGAAAGGAGAGTCGG	CGG	chr15	74836425	74836447	-	ENSG00000179361	ARID3B	PoolOne	1	0	2	61	0	0	0	0.953125
chr7	36789716	36789716	1	-	ARID3B.7	129	0	1	1	0.518978	0.518978	blunt	2	GCTATGGCGGAAAGAAGAGT	GCTGTGGCGGAAAGGAGAGTCGG	CGG	chr15	74836425	74836447	-	ENSG00000179361	ARID3B	PoolOne	0	0	0	129	0	0	0	1
chr8	75244262	75244262	1	+	ARID3B.7	60	2	0	0	0.012021	0.0420737	blunt	4	AGTGTGGAGCAAAGGAGAGT	GCTGTGGCGGAAAGGAGAGTCGG	CGG	chr15	74836425	74836447	-	ENSG00000179361	ARID3B	PoolOne	0	0	1	60	0	0	1	0.967742
chr9	16559955	16559955	1	+	ARID3B.7	35	4	0	0	0.000287175	0.00124443	blunt	7	ACTGTGGGACACAGAAGAGA	GCTGTGGCGGAAAGGAGAGTCGG	CGG	chr15	74836425	74836447	-	ENSG00000179361	ARID3B	PoolOne	0	0	4	35	0	0	0	0.897436
chr9	38095421	38095421	1	-	ARID3B.7	73	11	0	0	1.17063e-11	8.19438e-11	blunt	7	GCGAGAGCGGAAGCGAGAGA	GCTGTGGCGGAAAGGAGAGTCGG	CGG	chr15	74836425	74836447	-	ENSG00000179361	ARID3B	PoolOne	0	0	10	73	0	1	0	0.869048
chr9	122355423	122355423	1	+	ARID3B.7	10	9	0	0	2.4401e-09	1.48033e-08	blunt	7	GCTGGGGCTCAGAGAAAGGT	GCTGTGGCGGAAAGGAGAGTCGG	CGG	chr15	74836425	74836447	-	ENSG00000179361	ARID3B	PoolOne	1	7	1	10	0	0	0	0.526316
chr1	162830159	162830159	1	-	ARID4A.5	93	6	0	1	0.000450528	0.00135158	blunt	3	TCAGTACCTGACACTGACAT	TCGGTACTTGGCACTGACATCGG	CGG	chr14	58768332	58768354	-	ENSG00000032219	ARID4A	PoolOne	0	0	6	93	0	0	0	0.939394
chr13	113172761	113172761	1	-	ARID4A.5	26	0	0	0	0.216504	0.216504	blunt	6	TCAGTGCTCAGCCCTGACTT	TCGGTACTTGGCACTGACATCGG	CGG	chr14	58768332	58768354	-	ENSG00000032219	ARID4A	PoolOne	0	0	0	26	0	0	0	1
chr14	58301619	58301619	1	-	ARID4A.5	51	2	0	0	0.012021	0.0240421	blunt	0	TCGGTACTTGGCACTGACAT	TCGGTACTTGGCACTGACATCGG	CGG	chr14	58768332	58768354	-	ENSG00000032219	ARID4A	PoolOne	0	0	2	51	0	0	0	0.962264
chr3	20578120	20578120	1	-	ARID4A.5	35	6	0	0	3.76622e-06	2.25973e-05	blunt	5	GGCTGACTTGGCACTGACAT	TCGGTACTTGGCACTGACATCGG	CGG	chr14	58768332	58768354	-	ENSG00000032219	ARID4A	PoolOne	1	0	5	35	0	0	0	0.853659
chr10	114314116	114314116	1	+	ARID4A.6	24	26	0	0	2.85527e-32	1.71316e-31	staggered	4	AGGTGATGTCTGCAAAGGAG	GTGTGGTGTCTGCAACGGAGAGG	AGG	chr14	58790292	58790314	+	ENSG00000032219	ARID4A	PoolOne	1	3	22	24	0	0	0	0.48
chr1	24956836	24956836	1	-	ARID4A.7	9	13	0	0	4.1835e-14	1.43187e-13	staggered	7	GGAGAACGCAAAGGGAAAGG	TGATGAAGAGAAGGAAAAGGAGG	AGG	chr14	58796842	58796864	+	ENSG00000032219	ARID4A	PoolOne	0	0	13	9	0	0	0	0.409091
chr1	34332595	34332595	1	-	ARID4A.7	13	12	0	0	7.2417e-13	2.29475e-12	blunt	4	GGAGGAGGAGAAGGAAGAGG	TGATGAAGAGAAGGAAAAGGAGG	AGG	chr14	58796842	58796864	+	ENSG00000032219	ARID4A	PoolOne	0	4	8	13	0	0	0	0.52
chr1	41597067	41597067	1	-	ARID4A.7	29	12	0	0	7.2417e-13	2.29475e-12	blunt	4	GGAGGAGGAGAAGGAAAAGT	TGATGAAGAGAAGGAAAAGGAGG	AGG	chr14	58796842	58796864	+	ENSG00000032219	ARID4A	PoolOne	0	1	11	29	0	0	0	0.707317
chr1	57999925	57999925	1	+	ARID4A.7	25	41	0	0	1.76078e-56	1.74528e-55	staggered	4	GGAAGAAAAGAAGGAAAAGA	TGATGAAGAGAAGGAAAAGGAGG	AGG	chr14	58796842	58796864	+	ENSG00000032219	ARID4A	PoolOne	0	1	39	25	0	0	1	0.378788
chr1	62958805	62958805	1	-	ARID4A.7	18	70	0	0	3.02103e-109	6.34417e-108	staggered	4	GGACAAAGAGGAGGAAAAGG	TGATGAAGAGAAGGAAAAGGAGG	AGG	chr14	58796842	58796864	+	ENSG00000032219	ARID4A	PoolOne	0	2	68	18	0	0	0	0.204545
chr1	64357405	64357405	1	-	ARID4A.7	41	100	0	1	6.26465e-139	2.21769e-137	staggered	4	GGAAGAAGGGAAGGAAAAGA	TGATGAAGAGAAGGAAAAGGAGG	AGG	chr14	58796842	58796864	+	ENSG00000032219	ARID4A	PoolOne	0	1	99	41	0	0	0	0.29078
chr1	79617360	79617360	1	-	ARID4A.7	9	12	0	0	7.2417e-13	2.29475e-12	staggered	4	TGAGATAGAGAAAGAAAAGG	TGATGAAGAGAAGGAAAAGGAGG	AGG	chr14	58796842	58796864	+	ENSG00000032219	ARID4A	PoolOne	0	0	12	9	0	0	0	0.428571
chr1	85111368	85111368	1	-	ARID4A.7	25	6	0	0	3.76622e-06	8.20096e-06	blunt	4	GGAGGAAAAGAAGGAAGAGG	TGATGAAGAGAAGGAAAAGGAGG	AGG	chr14	58796842	58796864	+	ENSG00000032219	ARID4A	PoolOne	0	4	2	25	0	0	0	0.806452
chr1	90068926	90068926	1	-	ARID4A.7	10	25	0	0	9.20117e-31	5.5341e-30	staggered	6	AGGAGGAAGGAAGGAAAAGG	TGATGAAGAGAAGGAAAAGGAGG	AGG	chr14	58796842	58796864	+	ENSG00000032219	ARID4A	PoolOne	0	1	23	10	1	0	0	0.285714
chr1	100359877	100359877	1	-	ARID4A.7	65	20	0	0	1.80252e-23	8.86241e-23	blunt	2	GGATGAAGAGAAGAAAAAGG	TGATGAAGAGAAGGAAAAGGAGG	AGG	chr14	58796842	58796864	+	ENSG00000032219	ARID4A	PoolOne	0	0	18	65	2	0	0	0.764706
chr1	107419147	107419147	1	-	ARID4A.7	6	25	0	0	9.20117e-31	5.5341e-30	staggered	5	GGAGGAAGACAGGAAAAAGG	TGATGAAGAGAAGGAAAAGGAGG	AGG	chr14	58796842	58796864	+	ENSG00000032219	ARID4A	PoolOne	0	4	21	6	0	0	0	0.193548
chr1	115801546	115801546	1	-	ARID4A.7	13	18	0	0	1.10474e-20	4.99554e-20	staggered	2	TGAGGAAGAGGAGGAAAAGG	TGATGAAGAGAAGGAAAAGGAGG	AGG	chr14	58796842	58796864	+	ENSG00000032219	ARID4A	PoolOne	0	0	18	13	0	0	0	0.419355
chr1	116006666	116006666	1	-	ARID4A.7	0	17	0	0	2.54557e-19	1.09894e-18	staggered	5	GGGAGAAGAGAAGGAAAGGA	TGATGAAGAGAAGGAAAAGGAGG	AGG	chr14	58796842	58796864	+	ENSG00000032219	ARID4A	PoolOne	0	4	13	0	0	0	0	0
chr1	117584161	117584161	1	+	ARID4A.7	17	0	0	0	0.216504	0.221144	blunt	4	GGAGGAGGAGAAGGAAGAGG	TGATGAAGAGAAGGAAAAGGAGG	AGG	chr14	58796842	58796864	+	ENSG00000032219	ARID4A	PoolOne	0	0	0	17	0	0	0	1
chr1	145978055	145978055	1	+	ARID4A.7	58	29	0	0	6.9476e-37	4.78226e-36	blunt	3	AGAAGAAGAGAAGGAAGAGG	TGATGAAGAGAAGGAAAAGGAGG	AGG	chr14	58796842	58796864	+	ENSG00000032219	ARID4A	PoolOne	0	2	27	58	0	0	0	0.666667
chr1	152197632	152197632	1	-	ARID4A.7	33	4	1	0	0.000287175	0.000518674	blunt	7	AGAAGAAAGAAAGGAGGAGG	TGATGAAGAGAAGGAAAAGGAGG	AGG	chr14	58796842	58796864	+	ENSG00000032219	ARID4A	PoolOne	0	0	0	33	4	0	0	0.891892
chr1	159974259	159974259	1	-	ARID4A.7	5	52	0	0	9.89987e-76	1.34791e-74	staggered	4	GGAAGGAGAGAAGGAAAGGG	TGATGAAGAGAAGGAAAAGGAGG	AGG	chr14	58796842	58796864	+	ENSG00000032219	ARID4A	PoolOne	0	4	48	5	0	0	0	0.0877193
chr1	164057759	164057759	1	-	ARID4A.7	1	16	0	0	5.57353e-18	2.26413e-17	staggered	3	GGAGGAGGAGAAGGAAAAGG	TGATGAAGAGAAGGAAAAGGAGG	AGG	chr14	58796842	58796864	+	ENSG00000032219	ARID4A	PoolOne	0	0	16	1	0	0	0	0.0588235
chr1	166025493	166025493	1	-	ARID4A.7	10	14	0	0	2.26678e-15	8.16435e-15	staggered	4	AGAAGAAAAGAAGGAAAAGA	TGATGAAGAGAAGGAAAAGGAGG	AGG	chr14	58796842	58796864	+	ENSG00000032219	ARID4A	PoolOne	0	0	14	10	0	0	0	0.416667
chr1	168490404	168490404	1	-	ARID4A.7	48	32	0	0	1.27051e-41	9.54035e-41	blunt	6	AGAGAAAGAAAAGGAGAAAG	TGATGAAGAGAAGGAAAAGGAGG	AGG	chr14	58796842	58796864	+	ENSG00000032219	ARID4A	PoolOne	0	0	0	48	29	3	0	0.6
chr1	172236619	172236619	1	+	ARID4A.7	13	6	0	0	3.76622e-06	8.20096e-06	blunt	6	AGGAAAAGGAAAGGAAAAGG	TGATGAAGAGAAGGAAAAGGAGG	AGG	chr14	58796842	58796864	+	ENSG00000032219	ARID4A	PoolOne	0	0	2	13	4	0	0	0.684211
chr1	178594225	178594225	1	+	ARID4A.7	45	20	0	0	1.80252e-23	8.86241e-23	blunt	3	AGAAGAAGAGAAGGAAGAGG	TGATGAAGAGAAGGAAAAGGAGG	AGG	chr14	58796842	58796864	+	ENSG00000032219	ARID4A	PoolOne	0	2	18	45	0	0	0	0.692308
chr1	179524700	179524700	1	-	ARID4A.7	109	15	0	0	1.15641e-16	4.47748e-16	blunt	2	GAATGAAGAGAAGGAAAAGG	TGATGAAGAGAAGGAAAAGGAGG	AGG	chr14	58796842	58796864	+	ENSG00000032219	ARID4A	PoolOne	0	0	15	109	0	0	0	0.879032
chr1	187641317	187641317	1	-	ARID4A.7	8	13	0	0	4.1835e-14	1.43187e-13	staggered	4	GGGTGAAGAGGAAGAAAAGG	TGATGAAGAGAAGGAAAAGGAGG	AGG	chr14	58796842	58796864	+	ENSG00000032219	ARID4A	PoolOne	0	0	12	8	1	0	0	0.380952
chr1	198773231	198773231	1	+	ARID4A.7	0	25	0	0	9.20117e-31	5.5341e-30	staggered	4	GGAAGAAGAGTAGGAAAAAG	TGATGAAGAGAAGGAAAAGGAGG	AGG	chr14	58796842	58796864	+	ENSG00000032219	ARID4A	PoolOne	0	1	24	0	0	0	0	0
chr1	200963555	200963555	1	-	ARID4A.7	125	6	0	0	3.76622e-06	8.20096e-06	blunt	5	GGAGAAAGAGAAGGAGAAGT	TGATGAAGAGAAGGAAAAGGAGG	AGG	chr14	58796842	58796864	+	ENSG00000032219	ARID4A	PoolOne	0	0	0	125	6	0	0	0.954198
chr1	209803250	209803250	1	+	ARID4A.7	4	23	0	0	8.55791e-28	4.73359e-27	staggered	4	GGAGCAAGAGAAGGAAAAAG	TGATGAAGAGAAGGAAAAGGAGG	AGG	chr14	58796842	58796864	+	ENSG00000032219	ARID4A	PoolOne	0	0	23	4	0	0	0	0.148148
chr1	226635205	226635205	1	-	ARID4A.7	6	15	0	0	1.15641e-16	4.47748e-16	staggered	5	GGAAGAAAGGAAGGAAAAGA	TGATGAAGAGAAGGAAAAGGAGG	AGG	chr14	58796842	58796864	+	ENSG00000032219	ARID4A	PoolOne	0	0	15	6	0	0	0	0.285714
chr1	228517607	228517607	1	-	ARID4A.7	30	17	0	1	5.85672e-14	1.99903e-13	blunt	4	AGAAGAAGAAAAGGAGAAGG	TGATGAAGAGAAGGAAAAGGAGG	AGG	chr14	58796842	58796864	+	ENSG00000032219	ARID4A	PoolOne	0	0	16	30	1	0	0	0.638298
chr1	229776394	229776394	1	-	ARID4A.7	73	61	0	0	3.27863e-92	5.14205e-91	blunt	3	GGAAGAAGAGAAGAAAAAGG	TGATGAAGAGAAGGAAAAGGAGG	AGG	chr14	58796842	58796864	+	ENSG00000032219	ARID4A	PoolOne	0	0	61	73	0	0	0	0.544776
chr1	235577091	235577091	1	-	ARID4A.7	26	82	0	0	1.04545e-132	3.50086e-131	staggered	7	AGGAGGAAGGAAGGAAAAGA	TGATGAAGAGAAGGAAAAGGAGG	AGG	chr14	58796842	58796864	+	ENSG00000032219	ARID4A	PoolOne	0	1	81	26	0	0	0	0.240741
chr1	240283279	240283279	1	+	ARID4A.7	11	71	0	0	3.59916e-111	8.5757e-110	staggered	3	AGATGCAGAGGAGGAAAAGG	TGATGAAGAGAAGGAAAAGGAGG	AGG	chr14	58796842	58796864	+	ENSG00000032219	ARID4A	PoolOne	1	1	69	11	0	0	0	0.134146
chr1	244601995	244601995	1	+	ARID4A.7	42	8	0	0	3.10739e-08	7.95466e-08	blunt	6	GGAGAAAGGGAAGGAGAAGA	TGATGAAGAGAAGGAAAAGGAGG	AGG	chr14	58796842	58796864	+	ENSG00000032219	ARID4A	PoolOne	0	0	0	42	4	4	0	0.84
chr1	247145247	247145247	1	+	ARID4A.7	14	24	0	0	2.85944e-29	1.64783e-28	staggered	4	GGATCAGGAGAAGGAAAAGA	TGATGAAGAGAAGGAAAAGGAGG	AGG	chr14	58796842	58796864	+	ENSG00000032219	ARID4A	PoolOne	0	3	21	14	0	0	0	0.368421
chr10	3678106	3678106	1	-	ARID4A.7	10	31	0	0	4.96982e-40	3.60094e-39	staggered	4	TTGAGAAGAGACGGAAAAGG	TGATGAAGAGAAGGAAAAGGAGG	AGG	chr14	58796842	58796864	+	ENSG00000032219	ARID4A	PoolOne	0	1	30	10	0	0	0	0.243902
chr10	12165074	12165074	1	-	ARID4A.7	5	36	0	0	4.09498e-48	3.47512e-47	staggered	3	GGAGGAGGAGAAGGAAAAGG	TGATGAAGAGAAGGAAAAGGAGG	AGG	chr14	58796842	58796864	+	ENSG00000032219	ARID4A	PoolOne	1	0	35	5	0	0	0	0.121951
chr10	12624961	12624961	1	-	ARID4A.7	186	80	0	0	9.63588e-129	3.06125e-127	blunt	3	GGAGGAAGAGAAGGAGAAGG	TGATGAAGAGAAGGAAAAGGAGG	AGG	chr14	58796842	58796864	+	ENSG00000032219	ARID4A	PoolOne	0	0	79	186	1	0	0	0.699248
chr10	14158741	14158741	1	+	ARID4A.7	9	37	0	0	9.12809e-50	8.02107e-49	staggered	3	GGATGAAGAAGAGGAAAAGG	TGATGAAGAGAAGGAAAAGGAGG	AGG	chr14	58796842	58796864	+	ENSG00000032219	ARID4A	PoolOne	0	0	37	9	0	0	0	0.195652
chr10	18688954	18688954	1	-	ARID4A.7	9	53	0	1	2.40086e-61	2.60935e-60	staggered	3	GAATGATGAGAAGGAAAAGG	TGATGAAGAGAAGGAAAAGGAGG	AGG	chr14	58796842	58796864	+	ENSG00000032219	ARID4A	PoolOne	0	2	48	9	3	0	0	0.145161
chr10	19707025	19707025	1	-	ARID4A.7	19	19	0	0	4.56705e-22	2.1434e-21	blunt	4	AAAGGAAGAGAAGGAGAAGG	TGATGAAGAGAAGGAAAAGGAGG	AGG	chr14	58796842	58796864	+	ENSG00000032219	ARID4A	PoolOne	0	0	19	19	0	0	0	0.5
chr10	24543732	24543732	1	+	ARID4A.7	3	17	0	0	2.54557e-19	1.09894e-18	staggered	4	GGAGGAAGAGGAGGAAAATG	TGATGAAGAGAAGGAAAAGGAGG	AGG	chr14	58796842	58796864	+	ENSG00000032219	ARID4A	PoolOne	0	0	17	3	0	0	0	0.15
chr10	30396374	30396374	1	-	ARID4A.7	4	19	0	0	4.56705e-22	2.1434e-21	staggered	3	TATTGAAGAGAAGGAAAATG	TGATGAAGAGAAGGAAAAGGAGG	AGG	chr14	58796842	58796864	+	ENSG00000032219	ARID4A	PoolOne	0	0	19	4	0	0	0	0.173913
chr10	31774636	31774636	1	+	ARID4A.7	39	98	0	0	3.98113e-165	2.14462e-163	staggered	7	GGTATAAAGGAAGAAAAAGG	TGATGAAGAGAAGGAAAAGGAGG	AGG	chr14	58796842	58796864	+	ENSG00000032219	ARID4A	PoolOne	0	3	95	39	0	0	0	0.284672
chr10	35306708	35306708	1	-	ARID4A.7	17	0	0	0	0.216504	0.221144	blunt	6	AAAGAAAGAAAAGGAGAAGG	TGATGAAGAGAAGGAAAAGGAGG	AGG	chr14	58796842	58796864	+	ENSG00000032219	ARID4A	PoolOne	0	0	0	17	0	0	0	1
chr10	44237615	44237615	1	+	ARID4A.7	24	28	0	0	2.47826e-35	1.64201e-34	staggered	4	GGAGGAAGAGAAGAAGAAGG	TGATGAAGAGAAGGAAAAGGAGG	AGG	chr14	58796842	58796864	+	ENSG00000032219	ARID4A	PoolOne	1	0	27	24	0	0	0	0.461538
chr10	44949963	44949963	1	+	ARID4A.7	10	72	0	0	4.23e-113	1.06959e-111	staggered	3	AGATGAAGAGGAGGAAAAAG	TGATGAAGAGAAGGAAAAGGAGG	AGG	chr14	58796842	58796864	+	ENSG00000032219	ARID4A	PoolOne	2	7	63	10	0	0	0	0.121951
chr10	51525176	51525176	1	+	ARID4A.7	51	20	0	0	1.80252e-23	8.86241e-23	blunt	3	GGAGGAAGAGAAGGAAGAGG	TGATGAAGAGAAGGAAAAGGAGG	AGG	chr14	58796842	58796864	+	ENSG00000032219	ARID4A	PoolOne	0	0	20	51	0	0	0	0.71831
chr10	53451378	53451378	1	-	ARID4A.7	3	17	0	0	2.54557e-19	1.09894e-18	staggered	4	GGAGGAGGAGAAGAAAAAGG	TGATGAAGAGAAGGAAAAGGAGG	AGG	chr14	58796842	58796864	+	ENSG00000032219	ARID4A	PoolOne	0	1	16	3	0	0	0	0.15
chr10	75390377	75390377	1	-	ARID4A.7	14	6	0	0	3.76622e-06	8.20096e-06	blunt	4	GGAGGAAGAGGAGGAAGAGG	TGATGAAGAGAAGGAAAAGGAGG	AGG	chr14	58796842	58796864	+	ENSG00000032219	ARID4A	PoolOne	1	2	3	14	0	0	0	0.7
chr10	77166627	77166627	1	+	ARID4A.7	34	4	1	0	0.000287175	0.000518674	blunt	6	GGGAAAAGAAAAGGAGAAGG	TGATGAAGAGAAGGAAAAGGAGG	AGG	chr14	58796842	58796864	+	ENSG00000032219	ARID4A	PoolOne	0	0	2	34	2	0	0	0.894737
chr10	89861466	89861466	1	-	ARID4A.7	4	15	0	0	1.15641e-16	4.47748e-16	staggered	3	GGAGGAAGAGGAGGAAAAGG	TGATGAAGAGAAGGAAAAGGAGG	AGG	chr14	58796842	58796864	+	ENSG00000032219	ARID4A	PoolOne	0	0	15	4	0	0	0	0.210526
chr10	100267468	100267468	1	-	ARID4A.7	6	11	0	0	1.17063e-11	3.55491e-11	staggered	6	GGGAAGGGAGAAGGAAAAGG	TGATGAAGAGAAGGAAAAGGAGG	AGG	chr14	58796842	58796864	+	ENSG00000032219	ARID4A	PoolOne	0	1	10	6	0	0	0	0.352941
chr10	101272895	101272895	1	-	ARID4A.7	9	12	0	1	5.2934e-09	1.4478e-08	staggered	5	GGATGCTTAGAAAGAAAAGG	TGATGAAGAGAAGGAAAAGGAGG	AGG	chr14	58796842	58796864	+	ENSG00000032219	ARID4A	PoolOne	0	1	11	9	0	0	0	0.428571
chr10	102161066	102161066	1	+	ARID4A.7	13	76	0	0	7.06938e-121	1.99067e-119	staggered	4	GGAAGAAGAAAAGAAAAAGG	TGATGAAGAGAAGGAAAAGGAGG	AGG	chr14	58796842	58796864	+	ENSG00000032219	ARID4A	PoolOne	0	10	65	13	1	0	0	0.146067
chr10	106650856	106650856	1	-	ARID4A.7	28	89	0	0	9.64822e-147	3.85618e-145	staggered	3	AAATGAAGAGGAGGAAAAGG	TGATGAAGAGAAGGAAAAGGAGG	AGG	chr14	58796842	58796864	+	ENSG00000032219	ARID4A	PoolOne	0	1	88	28	0	0	0	0.239316
chr10	113016617	113016617	1	-	ARID4A.7	3	62	0	2	2.7607e-64	3.25763e-63	staggered	6	GGATGAAGGAAGGGAAAGAG	TGATGAAGAGAAGGAAAAGGAGG	AGG	chr14	58796842	58796864	+	ENSG00000032219	ARID4A	PoolOne	1	42	19	3	0	0	0	0.0461538
chr10	122048392	122048392	1	-	ARID4A.7	6	45	0	0	2.3508e-63	2.64786e-62	staggered	7	GGGAGGAAGGAAGGAAAGGG	TGATGAAGAGAAGGAAAAGGAGG	AGG	chr14	58796842	58796864	+	ENSG00000032219	ARID4A	PoolOne	1	4	40	6	0	0	0	0.117647
chr10	123401078	123401078	1	+	ARID4A.7	7	36	0	1	4.82645e-37	3.37852e-36	staggered	4	GCAGGAAGAGAAGGAAAGGG	TGATGAAGAGAAGGAAAAGGAGG	AGG	chr14	58796842	58796864	+	ENSG00000032219	ARID4A	PoolOne	0	1	35	7	0	0	0	0.162791
chr11	1552895	1552895	1	-	ARID4A.7	4	26	0	0	2.85527e-32	1.78671e-31	staggered	7	GGAGGAAGAGGAAGCAAGAG	TGATGAAGAGAAGGAAAAGGAGG	AGG	chr14	58796842	58796864	+	ENSG00000032219	ARID4A	PoolOne	0	0	0	4	26	0	0	0.133333
chr11	26878194	26878194	1	+	ARID4A.7	17	64	0	0	7.85429e-98	1.39021e-96	staggered	3	GGAGCAAGAGAAGGAAAAGG	TGATGAAGAGAAGGAAAAGGAGG	AGG	chr14	58796842	58796864	+	ENSG00000032219	ARID4A	PoolOne	0	0	64	17	0	0	0	0.209877
chr11	47682982	47682982	1	+	ARID4A.7	18	45	0	0	2.3508e-63	2.64786e-62	staggered	6	AAGATAAGAGAAGGAAAAGA	TGATGAAGAGAAGGAAAAGGAGG	AGG	chr14	58796842	58796864	+	ENSG00000032219	ARID4A	PoolOne	0	0	45	18	0	0	0	0.285714
chr11	57667405	57667405	1	+	ARID4A.7	14	3	0	0	0.002026	0.00325157	blunt	7	AGGAGATGGGAAGGAGAAGA	TGATGAAGAGAAGGAAAAGGAGG	AGG	chr14	58796842	58796864	+	ENSG00000032219	ARID4A	PoolOne	0	0	2	14	0	0	1	0.823529
chr11	59862498	59862498	1	+	ARID4A.7	1	33	0	0	3.15532e-43	2.42822e-42	staggered	3	GGATGAAGAGAAGGAAAGAG	TGATGAAGAGAAGGAAAAGGAGG	AGG	chr14	58796842	58796864	+	ENSG00000032219	ARID4A	PoolOne	1	5	27	1	0	0	0	0.0294118
chr11	64605033	64605033	1	+	ARID4A.7	14	3	0	0	0.002026	0.00325157	blunt	4	GGATGGAGAGAAGGAAGAGA	TGATGAAGAGAAGGAAAAGGAGG	AGG	chr14	58796842	58796864	+	ENSG00000032219	ARID4A	PoolOne	0	0	3	14	0	0	0	0.823529
chr11	66819097	66819097	1	-	ARID4A.7	19	24	0	0	2.85944e-29	1.64783e-28	staggered	6	AGGATATGAGAAAGAAAAGG	TGATGAAGAGAAGGAAAAGGAGG	AGG	chr14	58796842	58796864	+	ENSG00000032219	ARID4A	PoolOne	0	3	21	19	0	0	0	0.44186
chr11	69830558	69830558	1	-	ARID4A.7	2	33	0	0	3.15532e-43	2.42822e-42	staggered	7	GGGAGAGGGAAAGGAAAGGG	TGATGAAGAGAAGGAAAAGGAGG	AGG	chr14	58796842	58796864	+	ENSG00000032219	ARID4A	PoolOne	0	1	1	2	31	0	0	0.0571429
chr11	70096320	70096320	1	-	ARID4A.7	26	105	0	0	1.14068e-179	9.42205e-178	staggered	3	AGAGAAAGAGAAGGAAAAGG	TGATGAAGAGAAGGAAAAGGAGG	AGG	chr14	58796842	58796864	+	ENSG00000032219	ARID4A	PoolOne	0	1	104	26	0	0	0	0.198473
chr11	72364688	72364688	1	-	ARID4A.7	12	24	0	0	2.85944e-29	1.64783e-28	staggered	6	GGAGGAGGAAAGGAAAAAGG	TGATGAAGAGAAGGAAAAGGAGG	AGG	chr14	58796842	58796864	+	ENSG00000032219	ARID4A	PoolOne	0	0	24	12	0	0	0	0.333333
chr11	73966327	73966327	1	+	ARID4A.7	1	18	0	0	1.10474e-20	4.99554e-20	staggered	5	GGAGGAAAGGAAGGGAAAGG	TGATGAAGAGAAGGAAAAGGAGG	AGG	chr14	58796842	58796864	+	ENSG00000032219	ARID4A	PoolOne	0	0	18	1	0	0	0	0.0526316
chr11	74697786	74697786	1	+	ARID4A.7	30	4	0	0	0.000287175	0.000518674	blunt	6	GGAAGAAAGGAAAGAGAAGG	TGATGAAGAGAAGGAAAAGGAGG	AGG	chr14	58796842	58796864	+	ENSG00000032219	ARID4A	PoolOne	0	0	1	30	3	0	0	0.882353
chr11	99114471	99114471	1	-	ARID4A.7	13	5	0	1	0.00213061	0.00339746	blunt	4	AGAAGAAGAAAAGGAGAAGG	TGATGAAGAGAAGGAAAAGGAGG	AGG	chr14	58796842	58796864	+	ENSG00000032219	ARID4A	PoolOne	0	0	5	13	0	0	0	0.722222
chr11	112549270	112549270	1	-	ARID4A.7	49	63	0	0	5.9607e-96	1.01169e-94	staggered	3	GAATGTAGAGAAGGAAAAGG	TGATGAAGAGAAGGAAAAGGAGG	AGG	chr14	58796842	58796864	+	ENSG00000032219	ARID4A	PoolOne	0	1	62	49	0	0	0	0.4375
chr11	112770346	112770346	1	-	ARID4A.7	65	71	0	0	3.59916e-111	8.5757e-110	staggered	3	GGATGAAGAGAAGAAAAAGA	TGATGAAGAGAAGGAAAAGGAGG	AGG	chr14	58796842	58796864	+	ENSG00000032219	ARID4A	PoolOne	0	0	70	65	1	0	0	0.477941
chr11	115678265	115678265	1	+	ARID4A.7	33	25	0	0	9.20117e-31	5.5341e-30	blunt	7	GGAGAAGGAAAAGAAAAGGG	TGATGAAGAGAAGGAAAAGGAGG	AGG	chr14	58796842	58796864	+	ENSG00000032219	ARID4A	PoolOne	0	0	25	33	0	0	0	0.568966
chr11	120014567	120014567	1	-	ARID4A.7	54	25	0	0	9.20117e-31	5.5341e-30	blunt	5	GGGATAAGAGAAGGAAGAGG	TGATGAAGAGAAGGAAAAGGAGG	AGG	chr14	58796842	58796864	+	ENSG00000032219	ARID4A	PoolOne	1	5	19	54	0	0	0	0.683544
chr11	131319384	131319384	1	-	ARID4A.7	11	45	0	0	2.3508e-63	2.64786e-62	staggered	4	GGAGGAGGAGAAGAAAAAGG	TGATGAAGAGAAGGAAAAGGAGG	AGG	chr14	58796842	58796864	+	ENSG00000032219	ARID4A	PoolOne	0	1	44	11	0	0	0	0.196429
chr11	131812500	131812500	1	-	ARID4A.7	28	59	0	0	1.69331e-88	2.59014e-87	staggered	6	GGAGGAGGAAAGGAAAAAGG	TGATGAAGAGAAGGAAAAGGAGG	AGG	chr14	58796842	58796864	+	ENSG00000032219	ARID4A	PoolOne	0	0	59	28	0	0	0	0.321839
chr12	4003921	4003921	1	-	ARID4A.7	22	3	0	0	0.002026	0.00325157	blunt	4	AGAAGAAGAAAAGGAGAAGG	TGATGAAGAGAAGGAAAAGGAGG	AGG	chr14	58796842	58796864	+	ENSG00000032219	ARID4A	PoolOne	0	0	2	22	0	0	1	0.88
chr12	4151538	4151538	1	-	ARID4A.7	6	20	0	0	1.80252e-23	8.86241e-23	staggered	5	GGAGAAAGAGAAAGAAAAGA	TGATGAAGAGAAGGAAAAGGAGG	AGG	chr14	58796842	58796864	+	ENSG00000032219	ARID4A	PoolOne	0	0	20	6	0	0	0	0.230769
chr12	11456238	11456238	1	+	ARID4A.7	3	19	0	0	4.56705e-22	2.1434e-21	staggered	4	GGATAAAGAAAAGTAAAAGG	TGATGAAGAGAAGGAAAAGGAGG	AGG	chr14	58796842	58796864	+	ENSG00000032219	ARID4A	PoolOne	0	1	18	3	0	0	0	0.136364
chr12	20443982	20443982	1	+	ARID4A.7	6	23	0	0	8.55791e-28	4.73359e-27	staggered	7	AATATGAGAGAAGGAAAAGA	TGATGAAGAGAAGGAAAAGGAGG	AGG	chr14	58796842	58796864	+	ENSG00000032219	ARID4A	PoolOne	0	0	22	6	0	1	0	0.206897
chr12	24844048	24844048	1	+	ARID4A.7	20	62	0	0	4.45512e-94	7.35986e-93	staggered	4	GGAAGAAGGGAAGAAAAAGG	TGATGAAGAGAAGGAAAAGGAGG	AGG	chr14	58796842	58796864	+	ENSG00000032219	ARID4A	PoolOne	0	1	60	20	1	0	0	0.243902
chr12	30531220	30531220	1	+	ARID4A.7	30	7	0	0	3.60258e-07	8.63364e-07	blunt	4	TAGGGAAGAGAAGGAAAAGT	TGATGAAGAGAAGGAAAAGGAGG	AGG	chr14	58796842	58796864	+	ENSG00000032219	ARID4A	PoolOne	0	0	7	30	0	0	0	0.810811
chr12	49929259	49929259	1	+	ARID4A.7	24	110	0	1	7.73385e-157	3.8329e-155	staggered	3	AGAGGAAGAGGAGGAAAAGG	TGATGAAGAGAAGGAAAAGGAGG	AGG	chr14	58796842	58796864	+	ENSG00000032219	ARID4A	PoolOne	0	6	103	24	1	0	0	0.179104
chr12	50073726	50073726	1	+	ARID4A.7	111	43	0	0	6.72264e-60	7.05877e-59	blunt	2	GGAAGAAGAGAAGGAAAAGG	TGATGAAGAGAAGGAAAAGGAGG	AGG	chr14	58796842	58796864	+	ENSG00000032219	ARID4A	PoolOne	0	0	43	111	0	0	0	0.720779
chr12	51308780	51308780	1	+	ARID4A.7	15	41	0	0	1.76078e-56	1.74528e-55	staggered	4	CACTGAAGAGAAGGAAAAGC	TGATGAAGAGAAGGAAAAGGAGG	AGG	chr14	58796842	58796864	+	ENSG00000032219	ARID4A	PoolOne	0	0	38	15	3	0	0	0.267857
chr12	60494341	60494341	1	+	ARID4A.7	66	43	0	0	6.72264e-60	7.05877e-59	blunt	3	GGAGGAAGAGAAGGAGAAGG	TGATGAAGAGAAGGAAAAGGAGG	AGG	chr14	58796842	58796864	+	ENSG00000032219	ARID4A	PoolOne	0	0	43	66	0	0	0	0.605505
chr12	61699413	61699413	1	-	ARID4A.7	8	52	0	0	9.89987e-76	1.34791e-74	staggered	4	GAATAAAGATAAGGAAAAGG	TGATGAAGAGAAGGAAAAGGAGG	AGG	chr14	58796842	58796864	+	ENSG00000032219	ARID4A	PoolOne	0	0	52	8	0	0	0	0.133333
chr12	66150394	66150394	1	-	ARID4A.7	5	36	0	0	4.09498e-48	3.47512e-47	staggered	7	GGAGGAAGAAAGGAAAAGGA	TGATGAAGAGAAGGAAAAGGAGG	AGG	chr14	58796842	58796864	+	ENSG00000032219	ARID4A	PoolOne	2	8	26	5	0	0	0	0.121951
chr12	70668220	70668220	1	+	ARID4A.7	16	8	0	0	3.10739e-08	7.95466e-08	blunt	3	GGAGGAAGAGAAGGAAGAGG	TGATGAAGAGAAGGAAAAGGAGG	AGG	chr14	58796842	58796864	+	ENSG00000032219	ARID4A	PoolOne	0	0	8	16	0	0	0	0.666667
chr12	70752724	70752724	1	-	ARID4A.7	17	6	0	1	0.000450528	0.000806653	blunt	7	TGAGAAAGGATAAGAGAAGG	TGATGAAGAGAAGGAAAAGGAGG	AGG	chr14	58796842	58796864	+	ENSG00000032219	ARID4A	PoolOne	0	0	3	17	3	0	0	0.73913
chr12	75431033	75431033	1	+	ARID4A.7	4	58	0	0	1.18776e-86	1.75194e-85	staggered	4	GAATGAAGAGGAGGAAAAAG	TGATGAAGAGAAGGAAAAGGAGG	AGG	chr14	58796842	58796864	+	ENSG00000032219	ARID4A	PoolOne	0	1	57	4	0	0	0	0.0645161
chr12	75667226	75667226	1	-	ARID4A.7	67	55	0	2	1.05428e-54	1.00481e-53	blunt	7	GAATGAAGACAGAGAAGAGA	TGATGAAGAGAAGGAAAAGGAGG	AGG	chr14	58796842	58796864	+	ENSG00000032219	ARID4A	PoolOne	0	7	48	67	0	0	0	0.54918
chr12	76283160	76283160	1	-	ARID4A.7	19	3	0	0	0.002026	0.00325157	blunt	6	TAAGAATGAAAAGGAGAAGG	TGATGAAGAGAAGGAAAAGGAGG	AGG	chr14	58796842	58796864	+	ENSG00000032219	ARID4A	PoolOne	0	0	2	19	1	0	0	0.863636
chr12	91078488	91078488	1	+	ARID4A.7	9	15	0	0	1.15641e-16	4.47748e-16	staggered	4	AGAGAAAGAGGAGGAAAAGG	TGATGAAGAGAAGGAAAAGGAGG	AGG	chr14	58796842	58796864	+	ENSG00000032219	ARID4A	PoolOne	0	0	15	9	0	0	0	0.375
chr12	97374512	97374512	1	-	ARID4A.7	13	36	0	0	4.09498e-48	3.47512e-47	staggered	7	AGGAGGAAGGAAGGAAAAGA	TGATGAAGAGAAGGAAAAGGAGG	AGG	chr14	58796842	58796864	+	ENSG00000032219	ARID4A	PoolOne	0	0	36	13	0	0	0	0.265306
chr12	97416225	97416225	1	-	ARID4A.7	3	15	0	0	1.15641e-16	4.47748e-16	staggered	4	GGAATAAAAGAAGGAAAAGG	TGATGAAGAGAAGGAAAAGGAGG	AGG	chr14	58796842	58796864	+	ENSG00000032219	ARID4A	PoolOne	0	0	15	3	0	0	0	0.166667
chr12	113959887	113959887	1	-	ARID4A.7	24	65	0	0	1.0195e-99	1.91388e-98	staggered	4	GGATGAGAAGAAGAAAAAGG	TGATGAAGAGAAGGAAAAGGAGG	AGG	chr14	58796842	58796864	+	ENSG00000032219	ARID4A	PoolOne	3	3	59	24	0	0	0	0.269663
chr12	113959890	113959890	1	-	ARID4A.7	3	86	0	0	1.06891e-140	4.01328e-139	staggered	7	TCAGGATGAGAAGAAGAAAA	TGATGAAGAGAAGGAAAAGGAGG	AGG	chr14	58796842	58796864	+	ENSG00000032219	ARID4A	PoolOne	0	0	0	3	3	59	24	0.0337079
chr12	116460097	116460097	1	+	ARID4A.7	36	71	0	0	3.59916e-111	8.5757e-110	staggered	4	GGAGAAAGAGAAGGAAAAGA	TGATGAAGAGAAGGAAAAGGAGG	AGG	chr14	58796842	58796864	+	ENSG00000032219	ARID4A	PoolOne	0	0	71	36	0	0	0	0.336449
chr12	118749764	118749764	1	-	ARID4A.7	15	58	0	0	1.18776e-86	1.75194e-85	staggered	5	GGGAGGAGAGAAGGAAAATG	TGATGAAGAGAAGGAAAAGGAGG	AGG	chr14	58796842	58796864	+	ENSG00000032219	ARID4A	PoolOne	0	0	57	15	0	1	0	0.205479
chr12	120390569	120390569	1	+	ARID4A.7	5	19	0	0	4.56705e-22	2.1434e-21	staggered	4	GGAAGGAGAGAAGGAAAGGG	TGATGAAGAGAAGGAAAAGGAGG	AGG	chr14	58796842	58796864	+	ENSG00000032219	ARID4A	PoolOne	0	0	19	5	0	0	0	0.208333
chr12	124653643	124653643	1	-	ARID4A.7	12	41	0	0	1.76078e-56	1.74528e-55	staggered	4	AGATGTAGGGAAGGAAAAGA	TGATGAAGAGAAGGAAAAGGAGG	AGG	chr14	58796842	58796864	+	ENSG00000032219	ARID4A	PoolOne	0	0	40	12	1	0	0	0.226415
chr12	125521253	125521253	1	-	ARID4A.7	16	1	0	0	0.0579836	0.0709197	blunt	6	GGAGAATGAGAAAGAGAAGG	TGATGAAGAGAAGGAAAAGGAGG	AGG	chr14	58796842	58796864	+	ENSG00000032219	ARID4A	PoolOne	0	0	0	16	1	0	0	0.941176
chr12	126831926	126831926	1	-	ARID4A.7	38	7	0	0	3.60258e-07	8.63364e-07	blunt	6	AGGAGGACAGAAGGAGAAGG	TGATGAAGAGAAGGAAAAGGAGG	AGG	chr14	58796842	58796864	+	ENSG00000032219	ARID4A	PoolOne	1	0	6	38	0	0	0	0.844444
chr13	34611620	34611620	1	+	ARID4A.7	42	41	1	0	1.76078e-56	1.74528e-55	blunt	4	GGAAGGAGAGAAGGAAGAGG	TGATGAAGAGAAGGAAAAGGAGG	AGG	chr14	58796842	58796864	+	ENSG00000032219	ARID4A	PoolOne	0	8	33	42	0	0	0	0.506024
chr13	39901494	39901494	1	-	ARID4A.7	15	47	0	0	7.55683e-67	9.45749e-66	staggered	4	CAAAGAAGAGAAGGAAAAGA	TGATGAAGAGAAGGAAAAGGAGG	AGG	chr14	58796842	58796864	+	ENSG00000032219	ARID4A	PoolOne	0	2	45	15	0	0	0	0.241935
chr13	40139326	40139326	1	+	ARID4A.7	11	7	0	0	3.60258e-07	8.63364e-07	blunt	4	AGAAGAAGAGAAAGAAAAGA	TGATGAAGAGAAGGAAAAGGAGG	AGG	chr14	58796842	58796864	+	ENSG00000032219	ARID4A	PoolOne	0	0	7	11	0	0	0	0.611111
chr13	41212365	41212365	1	-	ARID4A.7	12	19	0	0	4.56705e-22	2.1434e-21	staggered	6	GGAGGTAGAGAAAGAGATGG	TGATGAAGAGAAGGAAAAGGAGG	AGG	chr14	58796842	58796864	+	ENSG00000032219	ARID4A	PoolOne	0	0	18	12	0	0	1	0.387097
chr13	43246856	43246856	1	+	ARID4A.7	18	35	0	0	1.79001e-46	1.46875e-45	staggered	4	ACAGGAAGAGAAAGAAAAGG	TGATGAAGAGAAGGAAAAGGAGG	AGG	chr14	58796842	58796864	+	ENSG00000032219	ARID4A	PoolOne	0	3	32	18	0	0	0	0.339623
chr13	45674921	45674921	1	+	ARID4A.7	24	14	0	0	2.26678e-15	8.16435e-15	blunt	4	GAAGGAAGAGAAGGAAGAGG	TGATGAAGAGAAGGAAAAGGAGG	AGG	chr14	58796842	58796864	+	ENSG00000032219	ARID4A	PoolOne	0	4	10	24	0	0	0	0.631579
chr13	51919037	51919037	1	-	ARID4A.7	14	17	0	0	2.54557e-19	1.09894e-18	staggered	4	AGAGAAAGAGAAGGAAAAGA	TGATGAAGAGAAGGAAAAGGAGG	AGG	chr14	58796842	58796864	+	ENSG00000032219	ARID4A	PoolOne	0	0	17	14	0	0	0	0.451613
chr13	64271226	64271226	1	-	ARID4A.7	14	39	0	0	4.20686e-53	3.94871e-52	staggered	6	GGAATGAAAGAAGGAAAAGA	TGATGAAGAGAAGGAAAAGGAGG	AGG	chr14	58796842	58796864	+	ENSG00000032219	ARID4A	PoolOne	1	1	37	14	0	0	0	0.264151
chr13	96223994	96223994	1	-	ARID4A.7	4	61	0	0	3.27863e-92	5.14205e-91	staggered	7	AGAGGAGGAAAGGGGAAGGG	TGATGAAGAGAAGGAAAAGGAGG	AGG	chr14	58796842	58796864	+	ENSG00000032219	ARID4A	PoolOne	0	4	57	4	0	0	0	0.0615385
chr13	101005044	101005044	1	-	ARID4A.7	20	24	0	0	2.85944e-29	1.64783e-28	staggered	5	AGAATGAGAGAATGAAAAGG	TGATGAAGAGAAGGAAAAGGAGG	AGG	chr14	58796842	58796864	+	ENSG00000032219	ARID4A	PoolOne	0	1	23	20	0	0	0	0.454545
chr13	109113341	109113341	1	+	ARID4A.7	7	42	0	0	3.47935e-58	3.62262e-57	staggered	7	GGGAGGAAGGAAGGAAAAGA	TGATGAAGAGAAGGAAAAGGAGG	AGG	chr14	58796842	58796864	+	ENSG00000032219	ARID4A	PoolOne	0	0	25	7	0	1	16	0.142857
chr14	23009975	23009975	1	+	ARID4A.7	8	12	0	0	7.2417e-13	2.29475e-12	staggered	7	AGAGACAGAAAAAGAAATGG	TGATGAAGAGAAGGAAAAGGAGG	AGG	chr14	58796842	58796864	+	ENSG00000032219	ARID4A	PoolOne	0	5	7	8	0	0	0	0.4
chr14	26045769	26045769	1	-	ARID4A.7	84	196	0	0	0	0	staggered	4	GCATAAAGAGAAGGGAAAGG	TGATGAAGAGAAGGAAAAGGAGG	AGG	chr14	58796842	58796864	+	ENSG00000032219	ARID4A	PoolOne	0	0	192	84	3	1	0	0.3
chr14	31825642	31825642	1	-	ARID4A.7	73	19	0	0	4.56705e-22	2.1434e-21	blunt	7	GGAAAAAGGAAAGGAGAAAG	TGATGAAGAGAAGGAAAAGGAGG	AGG	chr14	58796842	58796864	+	ENSG00000032219	ARID4A	PoolOne	0	0	0	73	19	0	0	0.793478
chr14	34470683	34470683	1	+	ARID4A.7	14	33	0	2	2.91571e-27	1.60559e-26	staggered	6	GGGGAATGAGAAAGAAAAGG	TGATGAAGAGAAGGAAAAGGAGG	AGG	chr14	58796842	58796864	+	ENSG00000032219	ARID4A	PoolOne	0	3	29	14	1	0	0	0.297872
chr14	38124665	38124665	1	+	ARID4A.7	30	16	0	0	5.57353e-18	2.26413e-17	blunt	4	GGAGGAGGAGAAGGAAGAGG	TGATGAAGAGAAGGAAAAGGAGG	AGG	chr14	58796842	58796864	+	ENSG00000032219	ARID4A	PoolOne	0	8	8	30	0	0	0	0.652174
chr14	40362425	40362425	1	-	ARID4A.7	68	14	0	0	2.26678e-15	8.16435e-15	blunt	2	TGAGGAAGAGAAGGAAGAGG	TGATGAAGAGAAGGAAAAGGAGG	AGG	chr14	58796842	58796864	+	ENSG00000032219	ARID4A	PoolOne	0	3	11	68	0	0	0	0.829268
chr14	43305805	43305805	1	+	ARID4A.7	22	8	0	0	3.10739e-08	7.95466e-08	blunt	5	GAGTGAAAAGAAAGAAAAGG	TGATGAAGAGAAGGAAAAGGAGG	AGG	chr14	58796842	58796864	+	ENSG00000032219	ARID4A	PoolOne	0	1	7	22	0	0	0	0.733333
chr14	49520039	49520039	1	+	ARID4A.7	20	39	0	0	4.20686e-53	3.94871e-52	staggered	5	GGAAGTAGAGAAAGAAAAGA	TGATGAAGAGAAGGAAAAGGAGG	AGG	chr14	58796842	58796864	+	ENSG00000032219	ARID4A	PoolOne	0	1	38	20	0	0	0	0.338983
chr14	51208020	51208020	1	-	ARID4A.7	26	4	0	0	0.000287175	0.000518674	blunt	7	AGAGGAGGGAAAGGAGAAGA	TGATGAAGAGAAGGAAAAGGAGG	AGG	chr14	58796842	58796864	+	ENSG00000032219	ARID4A	PoolOne	0	0	1	26	0	0	3	0.866667
chr14	61175875	61175875	1	-	ARID4A.7	70	7	0	0	3.60258e-07	8.63364e-07	blunt	7	GCATGAAGACATAGAAGAGA	TGATGAAGAGAAGGAAAAGGAGG	AGG	chr14	58796842	58796864	+	ENSG00000032219	ARID4A	PoolOne	0	0	7	70	0	0	0	0.909091
chr14	63045268	63045268	1	+	ARID4A.7	26	83	1	0	1.06973e-134	3.68165e-133	staggered	3	GGAGGAAGAGGAGGAAAAGG	TGATGAAGAGAAGGAAAAGGAGG	AGG	chr14	58796842	58796864	+	ENSG00000032219	ARID4A	PoolOne	0	5	78	26	0	0	0	0.238532
chr14	73362397	73362397	1	+	ARID4A.7	21	51	0	0	6.1477e-74	8.19032e-73	staggered	5	GGGAAAAGAGGAGGAAAAGG	TGATGAAGAGAAGGAAAAGGAGG	AGG	chr14	58796842	58796864	+	ENSG00000032219	ARID4A	PoolOne	0	0	51	21	0	0	0	0.291667
chr14	75167364	75167364	1	-	ARID4A.7	16	16	0	0	5.57353e-18	2.26413e-17	blunt	7	GGGAGGAAGGAAGGAAAAGA	TGATGAAGAGAAGGAAAAGGAGG	AGG	chr14	58796842	58796864	+	ENSG00000032219	ARID4A	PoolOne	0	0	16	16	0	0	0	0.5
chr14	77343195	77343195	1	-	ARID4A.7	11	10	0	0	1.75836e-10	5.07834e-10	blunt	4	GGATGAAGAAGAGGAAGAGG	TGATGAAGAGAAGGAAAAGGAGG	AGG	chr14	58796842	58796864	+	ENSG00000032219	ARID4A	PoolOne	0	2	8	11	0	0	0	0.52381
chr14	77564305	77564305	1	+	ARID4A.7	14	6	0	0	3.76622e-06	8.20096e-06	blunt	4	GGAGGAAGAGGAGGAGAAGG	TGATGAAGAGAAGGAAAAGGAGG	AGG	chr14	58796842	58796864	+	ENSG00000032219	ARID4A	PoolOne	0	0	6	14	0	0	0	0.7
chr14	78987521	78987521	1	-	ARID4A.7	27	22	0	0	2.46301e-26	1.28221e-25	blunt	7	GGAAGAGAAGGAGAAGAAGG	TGATGAAGAGAAGGAAAAGGAGG	AGG	chr14	58796842	58796864	+	ENSG00000032219	ARID4A	PoolOne	5	0	17	27	0	0	0	0.55102
chr14	78987524	78987524	1	-	ARID4A.7	5	44	0	0	1.2707e-61	1.39328e-60	staggered	5	GAAGGAAGAGAAGGAGAAGA	TGATGAAGAGAAGGAAAAGGAGG	AGG	chr14	58796842	58796864	+	ENSG00000032219	ARID4A	PoolOne	0	0	0	5	0	17	27	0.102041
chr14	85554044	85554044	1	-	ARID4A.7	1	40	0	0	8.70836e-55	8.36407e-54	staggered	7	TGAGAATGAAAAGAGAAGGG	TGATGAAGAGAAGGAAAAGGAGG	AGG	chr14	58796842	58796864	+	ENSG00000032219	ARID4A	PoolOne	0	2	38	1	0	0	0	0.0243902
chr15	26857014	26857014	1	+	ARID4A.7	23	8	1	0	3.10739e-08	7.95466e-08	blunt	6	AGAAAAAGGAAAGGAGAAGG	TGATGAAGAGAAGGAAAAGGAGG	AGG	chr14	58796842	58796864	+	ENSG00000032219	ARID4A	PoolOne	0	0	6	23	1	1	0	0.741935
chr15	27201462	27201462	1	+	ARID4A.7	56	64	0	0	7.85429e-98	1.39021e-96	staggered	3	GGAGAAAGAGAAGGAAAAGG	TGATGAAGAGAAGGAAAAGGAGG	AGG	chr14	58796842	58796864	+	ENSG00000032219	ARID4A	PoolOne	0	1	63	56	0	0	0	0.466667
chr15	29059423	29059423	1	+	ARID4A.7	9	30	0	0	1.88694e-38	1.33596e-37	staggered	2	TGATGAAGTTAAGGAAAAGG	TGATGAAGAGAAGGAAAAGGAGG	AGG	chr14	58796842	58796864	+	ENSG00000032219	ARID4A	PoolOne	0	8	22	9	0	0	0	0.230769
chr15	33539917	33539917	1	+	ARID4A.7	21	17	0	0	2.54557e-19	1.09894e-18	blunt	3	GGAGGAAGAGAAGGAGAAGG	TGATGAAGAGAAGGAAAAGGAGG	AGG	chr14	58796842	58796864	+	ENSG00000032219	ARID4A	PoolOne	0	0	16	21	1	0	0	0.552632
chr15	34370778	34370778	1	-	ARID4A.7	4	37	0	0	9.12809e-50	8.02107e-49	staggered	4	GGAGGAGGAGAAGGGAAAGG	TGATGAAGAGAAGGAAAAGGAGG	AGG	chr14	58796842	58796864	+	ENSG00000032219	ARID4A	PoolOne	0	0	37	4	0	0	0	0.097561
chr15	34371040	34371040	1	-	ARID4A.7	6	18	0	0	1.10474e-20	4.99554e-20	staggered	4	AGGAGAAGAGGAGGAAAAGG	TGATGAAGAGAAGGAAAAGGAGG	AGG	chr14	58796842	58796864	+	ENSG00000032219	ARID4A	PoolOne	0	1	16	6	1	0	0	0.25
chr15	42427154	42427154	1	-	ARID4A.7	26	2	0	0	0.012021	0.0171393	blunt	3	GGATGAAGAGAAGGGAATGG	TGATGAAGAGAAGGAAAAGGAGG	AGG	chr14	58796842	58796864	+	ENSG00000032219	ARID4A	PoolOne	0	0	2	26	0	0	0	0.928571
chr15	47525484	47525484	1	-	ARID4A.7	6	15	0	0	1.15641e-16	4.47748e-16	staggered	2	TGAGAAAGAGAAGGAAAAGG	TGATGAAGAGAAGGAAAAGGAGG	AGG	chr14	58796842	58796864	+	ENSG00000032219	ARID4A	PoolOne	0	0	15	6	0	0	0	0.285714
chr15	47685015	47685015	1	+	ARID4A.7	14	4	0	0	0.000287175	0.000518674	blunt	4	GAAGGAAGAGAAGGAAGAGG	TGATGAAGAGAAGGAAAAGGAGG	AGG	chr14	58796842	58796864	+	ENSG00000032219	ARID4A	PoolOne	0	0	4	14	0	0	0	0.777778
chr15	53668986	53668986	1	+	ARID4A.7	21	7	0	0	3.60258e-07	8.63364e-07	blunt	4	GGAGGAGGAGAAGGAGAAGG	TGATGAAGAGAAGGAAAAGGAGG	AGG	chr14	58796842	58796864	+	ENSG00000032219	ARID4A	PoolOne	0	0	6	21	0	0	1	0.75
chr15	55816400	55816400	1	+	ARID4A.7	9	68	0	0	2.0418e-105	4.08031e-104	staggered	3	TCTTGAAGAGAGGGAAAAGG	TGATGAAGAGAAGGAAAAGGAGG	AGG	chr14	58796842	58796864	+	ENSG00000032219	ARID4A	PoolOne	0	2	66	9	0	0	0	0.116883
chr15	59087708	59087708	1	+	ARID4A.7	9	17	0	0	2.54557e-19	1.09894e-18	staggered	3	AGCTGAAGAGTAGGAAAAGG	TGATGAAGAGAAGGAAAAGGAGG	AGG	chr14	58796842	58796864	+	ENSG00000032219	ARID4A	PoolOne	0	0	17	9	0	0	0	0.346154
chr15	59514884	59514884	1	-	ARID4A.7	5	31	0	0	4.96982e-40	3.60094e-39	staggered	7	GATGAAGGAGAAGGAAAATG	TGATGAAGAGAAGGAAAAGGAGG	AGG	chr14	58796842	58796864	+	ENSG00000032219	ARID4A	PoolOne	4	4	22	5	1	0	0	0.138889
chr15	60823181	60823181	1	-	ARID4A.7	14	7	0	0	3.60258e-07	8.63364e-07	blunt	7	GGGAGGAAGGAAGGAAGAGG	TGATGAAGAGAAGGAAAAGGAGG	AGG	chr14	58796842	58796864	+	ENSG00000032219	ARID4A	PoolOne	0	4	3	14	0	0	0	0.666667
chr15	62174051	62174051	1	+	ARID4A.7	8	32	0	0	1.27051e-41	9.54035e-41	staggered	7	GGATGAAGCAGAAGGAAAAG	TGATGAAGAGAAGGAAAAGGAGG	AGG	chr14	58796842	58796864	+	ENSG00000032219	ARID4A	PoolOne	0	0	32	8	0	0	0	0.2
chr15	68475729	68475729	1	-	ARID4A.7	23	4	0	0	0.000287175	0.000518674	blunt	5	GGAGAAACAGAAGGAGAAGG	TGATGAAGAGAAGGAAAAGGAGG	AGG	chr14	58796842	58796864	+	ENSG00000032219	ARID4A	PoolOne	0	0	4	23	0	0	0	0.851852
chr15	73687701	73687701	1	-	ARID4A.7	68	11	0	0	1.17063e-11	3.55491e-11	blunt	7	AGAGAAAGAAAGGGAGAAAG	TGATGAAGAGAAGGAAAAGGAGG	AGG	chr14	58796842	58796864	+	ENSG00000032219	ARID4A	PoolOne	1	0	0	68	10	0	0	0.860759
chr15	74057610	74057610	1	-	ARID4A.7	2	22	0	0	2.46301e-26	1.28221e-25	staggered	4	CATTGAAGAGAAGGAAAATG	TGATGAAGAGAAGGAAAAGGAGG	AGG	chr14	58796842	58796864	+	ENSG00000032219	ARID4A	PoolOne	0	2	20	2	0	0	0	0.0833333
chr15	83285847	83285847	1	+	ARID4A.7	13	46	0	0	4.25846e-65	5.0733e-64	staggered	5	AAGGGAAGAGAAGGGAAAGG	TGATGAAGAGAAGGAAAAGGAGG	AGG	chr14	58796842	58796864	+	ENSG00000032219	ARID4A	PoolOne	0	0	45	13	1	0	0	0.220339
chr15	84733997	84733997	1	+	ARID4A.7	50	14	0	0	2.26678e-15	8.16435e-15	blunt	2	GGAAGAAGAGAAGGAAAAGG	TGATGAAGAGAAGGAAAAGGAGG	AGG	chr14	58796842	58796864	+	ENSG00000032219	ARID4A	PoolOne	0	0	14	50	0	0	0	0.78125
chr15	89545081	89545081	1	-	ARID4A.7	10	14	0	0	2.26678e-15	8.16435e-15	staggered	4	GGAGGAGGAGAAGGAGAAGG	TGATGAAGAGAAGGAAAAGGAGG	AGG	chr14	58796842	58796864	+	ENSG00000032219	ARID4A	PoolOne	1	1	12	10	0	0	0	0.416667
chr15	91157380	91157380	1	-	ARID4A.7	1	23	0	0	8.55791e-28	4.73359e-27	staggered	4	TAGAGAAGAGAAGGAAAAAG	TGATGAAGAGAAGGAAAAGGAGG	AGG	chr14	58796842	58796864	+	ENSG00000032219	ARID4A	PoolOne	0	2	21	1	0	0	0	0.0416667
chr15	94820961	94820961	1	+	ARID4A.7	29	5	0	0	3.5091e-05	7.10422e-05	blunt	6	GGAGAAGGAGAAAGAGAAGG	TGATGAAGAGAAGGAAAAGGAGG	AGG	chr14	58796842	58796864	+	ENSG00000032219	ARID4A	PoolOne	0	0	1	29	3	0	1	0.852941
chr15	96336704	96336704	1	+	ARID4A.7	15	17	0	0	2.54557e-19	1.09894e-18	staggered	6	AGGGAGAGAGAAGAAAAAGG	TGATGAAGAGAAGGAAAAGGAGG	AGG	chr14	58796842	58796864	+	ENSG00000032219	ARID4A	PoolOne	0	0	17	15	0	0	0	0.46875
chr15	99362644	99362644	1	-	ARID4A.7	24	44	0	0	1.2707e-61	1.39328e-60	staggered	3	TATTGAAGAGAATGAAAAGG	TGATGAAGAGAAGGAAAAGGAGG	AGG	chr14	58796842	58796864	+	ENSG00000032219	ARID4A	PoolOne	0	0	44	24	0	0	0	0.352941
chr16	9723417	9723417	1	+	ARID4A.7	63	33	1	1	4.65791e-33	2.95956e-32	blunt	4	GGAGGAAGAAAAGGAAGAGG	TGATGAAGAGAAGGAAAAGGAGG	AGG	chr14	58796842	58796864	+	ENSG00000032219	ARID4A	PoolOne	0	7	26	63	0	0	0	0.65625
chr16	11063991	11063991	1	+	ARID4A.7	3	37	0	0	9.12809e-50	8.02107e-49	staggered	6	GGAGGAAGAAAGGGGAAGGG	TGATGAAGAGAAGGAAAAGGAGG	AGG	chr14	58796842	58796864	+	ENSG00000032219	ARID4A	PoolOne	0	4	32	3	1	0	0	0.075
chr16	15602649	15602649	1	+	ARID4A.7	43	112	0	0	2.07137e-194	1.97417e-192	staggered	4	GGAAGAGGAGAAAGAAAAGG	TGATGAAGAGAAGGAAAAGGAGG	AGG	chr14	58796842	58796864	+	ENSG00000032219	ARID4A	PoolOne	0	8	104	43	0	0	0	0.277419
chr16	20102879	20102879	1	-	ARID4A.7	18	8	0	0	3.10739e-08	7.95466e-08	blunt	4	GGAGGAAGATAAGGAAGAGG	TGATGAAGAGAAGGAAAAGGAGG	AGG	chr14	58796842	58796864	+	ENSG00000032219	ARID4A	PoolOne	0	1	7	18	0	0	0	0.692308
chr16	20871376	20871376	1	+	ARID4A.7	156	21	0	1	2.48528e-18	1.06549e-17	blunt	7	GGAGGAAGGAAGGGAGAAAG	TGATGAAGAGAAGGAAAAGGAGG	AGG	chr14	58796842	58796864	+	ENSG00000032219	ARID4A	PoolOne	0	0	0	156	21	0	0	0.881356
chr16	26770181	26770181	1	+	ARID4A.7	5	12	0	0	7.2417e-13	2.29475e-12	staggered	4	GGAAGAAGAGGAGGAAAATG	TGATGAAGAGAAGGAAAAGGAGG	AGG	chr14	58796842	58796864	+	ENSG00000032219	ARID4A	PoolOne	0	0	12	5	0	0	0	0.294118
chr16	26868026	26868026	1	+	ARID4A.7	21	6	2	0	3.76622e-06	8.20096e-06	blunt	4	GGAGGAAGAGAAAGAAGAGG	TGATGAAGAGAAGGAAAAGGAGG	AGG	chr14	58796842	58796864	+	ENSG00000032219	ARID4A	PoolOne	0	1	5	21	0	0	0	0.777778
chr16	27601140	27601140	1	-	ARID4A.7	7	24	1	0	2.85944e-29	1.64783e-28	staggered	4	GGAGGAACAGAAGGAAAGGG	TGATGAAGAGAAGGAAAAGGAGG	AGG	chr14	58796842	58796864	+	ENSG00000032219	ARID4A	PoolOne	0	3	21	7	0	0	0	0.225806
chr16	31074514	31074514	1	-	ARID4A.7	54	2	0	0	0.012021	0.0171393	blunt	7	GAAAGAGGGAAAGGAGAAGG	TGATGAAGAGAAGGAAAAGGAGG	AGG	chr14	58796842	58796864	+	ENSG00000032219	ARID4A	PoolOne	0	0	2	54	0	0	0	0.964286
chr16	48047561	48047561	1	+	ARID4A.7	6	11	0	0	1.17063e-11	3.55491e-11	staggered	6	GGAGGAAGGAAAGGGGAAGG	TGATGAAGAGAAGGAAAAGGAGG	AGG	chr14	58796842	58796864	+	ENSG00000032219	ARID4A	PoolOne	0	0	11	6	0	0	0	0.352941
chr16	48811480	48811480	1	-	ARID4A.7	10	8	0	0	3.10739e-08	7.95466e-08	blunt	7	AGGGGAAGGAAAGGAGAGGG	TGATGAAGAGAAGGAAAAGGAGG	AGG	chr14	58796842	58796864	+	ENSG00000032219	ARID4A	PoolOne	0	0	4	10	3	1	0	0.555556
chr16	50321986	50321986	1	-	ARID4A.7	49	11	0	0	1.17063e-11	3.55491e-11	blunt	7	TGACACAGCAAAAGAAATGG	TGATGAAGAGAAGGAAAAGGAGG	AGG	chr14	58796842	58796864	+	ENSG00000032219	ARID4A	PoolOne	0	0	11	49	0	0	0	0.816667
chr16	54054860	54054860	1	+	ARID4A.7	24	21	0	0	6.80592e-25	3.42786e-24	blunt	7	GGGCTAAAGGAAAGAAAAGG	TGATGAAGAGAAGGAAAAGGAGG	AGG	chr14	58796842	58796864	+	ENSG00000032219	ARID4A	PoolOne	0	2	19	24	0	0	0	0.533333
chr16	54265165	54265165	1	+	ARID4A.7	81	45	0	0	2.3508e-63	2.64786e-62	blunt	7	GGGAGAAGGAAAAGAGAAGG	TGATGAAGAGAAGGAAAAGGAGG	AGG	chr14	58796842	58796864	+	ENSG00000032219	ARID4A	PoolOne	0	0	13	81	2	6	24	0.642857
chr16	54952747	54952747	1	-	ARID4A.7	22	91	0	0	8.53036e-151	3.52304e-149	staggered	7	GGAGAAAGGGAGGAGAAAGG	TGATGAAGAGAAGGAAAAGGAGG	AGG	chr14	58796842	58796864	+	ENSG00000032219	ARID4A	PoolOne	0	0	91	22	0	0	0	0.19469
chr16	56832412	56832412	1	-	ARID4A.7	10	14	0	0	2.26678e-15	8.16435e-15	staggered	4	TGGACAAGAGAAGGGAAAGG	TGATGAAGAGAAGGAAAAGGAGG	AGG	chr14	58796842	58796864	+	ENSG00000032219	ARID4A	PoolOne	0	1	13	10	0	0	0	0.416667
chr16	64307637	64307637	1	+	ARID4A.7	5	46	0	0	4.25846e-65	5.0733e-64	staggered	5	AGGGAGAGAGAAGGAAAAGG	TGATGAAGAGAAGGAAAAGGAGG	AGG	chr14	58796842	58796864	+	ENSG00000032219	ARID4A	PoolOne	0	0	46	5	0	0	0	0.0980392
chr16	66267939	66267939	1	+	ARID4A.7	18	8	0	1	1.45538e-05	3.15799e-05	blunt	6	AAGAGAACAAAAGGAAAAGG	TGATGAAGAGAAGGAAAAGGAGG	AGG	chr14	58796842	58796864	+	ENSG00000032219	ARID4A	PoolOne	0	0	6	18	2	0	0	0.692308
chr16	73375073	73375073	1	-	ARID4A.7	24	4	0	0	0.000287175	0.000518674	blunt	3	GGAAGAAGAGAAGGAGAAGG	TGATGAAGAGAAGGAAAAGGAGG	AGG	chr14	58796842	58796864	+	ENSG00000032219	ARID4A	PoolOne	0	0	4	24	0	0	0	0.857143
chr16	78476915	78476915	1	-	ARID4A.7	47	22	0	0	2.46301e-26	1.28221e-25	blunt	7	GAAGGACGGAAAGGAGAAGG	TGATGAAGAGAAGGAAAAGGAGG	AGG	chr14	58796842	58796864	+	ENSG00000032219	ARID4A	PoolOne	0	0	4	47	17	1	0	0.681159
chr16	86930867	86930867	1	-	ARID4A.7	76	37	0	1	2.15045e-38	1.51387e-37	blunt	3	GGATGAAGAGGAGGAGAAGG	TGATGAAGAGAAGGAAAAGGAGG	AGG	chr14	58796842	58796864	+	ENSG00000032219	ARID4A	PoolOne	0	0	37	76	0	0	0	0.672566
chr17	9327337	9327337	1	+	ARID4A.7	29	20	0	0	1.80252e-23	8.86241e-23	blunt	4	AGGAGAAGAGAAGGAGAAGG	TGATGAAGAGAAGGAAAAGGAGG	AGG	chr14	58796842	58796864	+	ENSG00000032219	ARID4A	PoolOne	0	0	20	29	0	0	0	0.591837
chr17	12100017	12100017	1	-	ARID4A.7	35	4	0	0	0.000287175	0.000518674	blunt	7	AGAAGAGGGAAAGGAGAAGA	TGATGAAGAGAAGGAAAAGGAGG	AGG	chr14	58796842	58796864	+	ENSG00000032219	ARID4A	PoolOne	0	0	2	35	2	0	0	0.897436
chr17	13966703	13966703	1	-	ARID4A.7	5	91	1	0	8.53036e-151	3.52304e-149	staggered	7	GGAGATAGAAAAGAAAAGGG	TGATGAAGAGAAGGAAAAGGAGG	AGG	chr14	58796842	58796864	+	ENSG00000032219	ARID4A	PoolOne	0	9	82	5	0	0	0	0.0520833
chr17	13966704	13966704	1	-	ARID4A.7	82	14	0	1	6.57597e-11	1.99208e-10	blunt	7	TGGAGATAGAAAAGAAAAGG	TGATGAAGAGAAGGAAAAGGAGG	AGG	chr14	58796842	58796864	+	ENSG00000032219	ARID4A	PoolOne	0	0	9	82	5	0	0	0.854167
chr17	14145099	14145099	1	+	ARID4A.7	20	35	0	0	1.79001e-46	1.46875e-45	staggered	7	GGGATGATAGTAGGAAAAGG	TGATGAAGAGAAGGAAAAGGAGG	AGG	chr14	58796842	58796864	+	ENSG00000032219	ARID4A	PoolOne	1	5	29	20	0	0	0	0.363636
chr17	16456352	16456352	1	+	ARID4A.7	42	15	0	0	1.15641e-16	4.47748e-16	blunt	3	GGAGGAAGAGAAGGAAGAGG	TGATGAAGAGAAGGAAAAGGAGG	AGG	chr14	58796842	58796864	+	ENSG00000032219	ARID4A	PoolOne	0	0	15	42	0	0	0	0.736842
chr17	31612915	31612915	1	-	ARID4A.7	39	14	0	0	2.26678e-15	8.16435e-15	blunt	7	GGAGAAAGGAGAGGAGAAGG	TGATGAAGAGAAGGAAAAGGAGG	AGG	chr14	58796842	58796864	+	ENSG00000032219	ARID4A	PoolOne	0	0	9	39	3	0	2	0.735849
chr17	32581499	32581499	1	-	ARID4A.7	3	26	0	0	2.85527e-32	1.78671e-31	staggered	7	GGAAAAGGAAAAGGGAAGGG	TGATGAAGAGAAGGAAAAGGAGG	AGG	chr14	58796842	58796864	+	ENSG00000032219	ARID4A	PoolOne	0	0	26	3	0	0	0	0.103448
chr17	33940012	33940012	1	+	ARID4A.7	39	73	0	1	7.85579e-93	1.2807e-91	staggered	6	GGGATAAAAGAAAGAAAAGG	TGATGAAGAGAAGGAAAAGGAGG	AGG	chr14	58796842	58796864	+	ENSG00000032219	ARID4A	PoolOne	0	9	64	39	0	0	0	0.348214
chr17	46885847	46885847	1	-	ARID4A.7	11	84	0	2	2.08889e-96	3.64526e-95	staggered	4	GAATGAAGGGAAGGAAAGGG	TGATGAAGAGAAGGAAAAGGAGG	AGG	chr14	58796842	58796864	+	ENSG00000032219	ARID4A	PoolOne	0	1	83	11	0	0	0	0.115789
chr17	55179621	55179621	1	-	ARID4A.7	27	99	1	0	3.42837e-167	1.93079e-165	staggered	3	AGAGGAAGAGGAGGAAAAGG	TGATGAAGAGAAGGAAAAGGAGG	AGG	chr14	58796842	58796864	+	ENSG00000032219	ARID4A	PoolOne	0	3	96	27	0	0	0	0.214286
chr17	56633541	56633541	1	+	ARID4A.7	94	82	0	1	8.56189e-108	1.76803e-106	blunt	3	GGAGGAAGAGAAGAAAAAGG	TGATGAAGAGAAGGAAAAGGAGG	AGG	chr14	58796842	58796864	+	ENSG00000032219	ARID4A	PoolOne	0	0	82	94	0	0	0	0.534091
chr17	57729256	57729256	1	-	ARID4A.7	52	65	0	0	1.0195e-99	1.91388e-98	staggered	3	AGAAGAAGAGAAGGAACAGG	TGATGAAGAGAAGGAAAAGGAGG	AGG	chr14	58796842	58796864	+	ENSG00000032219	ARID4A	PoolOne	0	0	65	52	0	0	0	0.444444
chr17	61316662	61316662	1	+	ARID4A.7	11	6	0	0	3.76622e-06	8.20096e-06	blunt	6	GGAGAGAGGGAAGGAGAAGG	TGATGAAGAGAAGGAAAAGGAGG	AGG	chr14	58796842	58796864	+	ENSG00000032219	ARID4A	PoolOne	0	0	6	11	0	0	0	0.647059
chr17	66129991	66129991	1	+	ARID4A.7	27	45	0	0	2.3508e-63	2.64786e-62	staggered	4	GGATGAAAAGAAGGGAAAGA	TGATGAAGAGAAGGAAAAGGAGG	AGG	chr14	58796842	58796864	+	ENSG00000032219	ARID4A	PoolOne	0	0	44	27	0	0	1	0.375
chr17	76423156	76423156	1	+	ARID4A.7	25	64	0	0	7.85429e-98	1.39021e-96	staggered	3	GGCTGAAGAGCAGGAAAAGG	TGATGAAGAGAAGGAAAAGGAGG	AGG	chr14	58796842	58796864	+	ENSG00000032219	ARID4A	PoolOne	0	0	63	25	1	0	0	0.280899
chr17	79860757	79860757	1	-	ARID4A.7	29	12	0	0	7.2417e-13	2.29475e-12	blunt	4	GGAGGAAGAGAAGGAAGAGA	TGATGAAGAGAAGGAAAAGGAGG	AGG	chr14	58796842	58796864	+	ENSG00000032219	ARID4A	PoolOne	0	2	10	29	0	0	0	0.707317
chr18	2312544	2312544	1	+	ARID4A.7	60	6	0	0	3.76622e-06	8.20096e-06	blunt	4	GGAGGAAGAGAAAGAAGAGG	TGATGAAGAGAAGGAAAAGGAGG	AGG	chr14	58796842	58796864	+	ENSG00000032219	ARID4A	PoolOne	0	1	5	60	0	0	0	0.909091
chr18	8144924	8144924	1	+	ARID4A.7	8	14	0	0	2.26678e-15	8.16435e-15	staggered	6	TGGATGGGAGAAGGTAAAGG	TGATGAAGAGAAGGAAAAGGAGG	AGG	chr14	58796842	58796864	+	ENSG00000032219	ARID4A	PoolOne	0	5	9	8	0	0	0	0.363636
chr18	26593650	26593650	1	+	ARID4A.7	51	13	0	0	4.1835e-14	1.43187e-13	blunt	3	GGAGGAAGAGAAGGAAGAGG	TGATGAAGAGAAGGAAAAGGAGG	AGG	chr14	58796842	58796864	+	ENSG00000032219	ARID4A	PoolOne	0	0	13	51	0	0	0	0.796875
chr18	26677691	26677691	1	+	ARID4A.7	12	31	0	0	4.96982e-40	3.60094e-39	staggered	3	AGATGAAGAAAAAGAAAAGG	TGATGAAGAGAAGGAAAAGGAGG	AGG	chr14	58796842	58796864	+	ENSG00000032219	ARID4A	PoolOne	0	2	29	12	0	0	0	0.27907
chr18	26828081	26828081	1	-	ARID4A.7	31	10	0	0	1.75836e-10	5.07834e-10	blunt	7	AAGAGAAGGAAAAGAAAAGG	TGATGAAGAGAAGGAAAAGGAGG	AGG	chr14	58796842	58796864	+	ENSG00000032219	ARID4A	PoolOne	0	0	0	31	10	0	0	0.756098
chr18	33254727	33254727	1	+	ARID4A.7	64	30	0	0	1.88694e-38	1.33596e-37	blunt	3	AGACGAAGAGAAGGAAGAGG	TGATGAAGAGAAGGAAAAGGAGG	AGG	chr14	58796842	58796864	+	ENSG00000032219	ARID4A	PoolOne	0	1	29	64	0	0	0	0.680851
chr18	40820697	40820697	1	-	ARID4A.7	22	12	0	0	7.2417e-13	2.29475e-12	blunt	4	GAAGGAAGAGAAGGAAGAGG	TGATGAAGAGAAGGAAAAGGAGG	AGG	chr14	58796842	58796864	+	ENSG00000032219	ARID4A	PoolOne	0	3	9	22	0	0	0	0.647059
chr18	48217497	48217497	1	-	ARID4A.7	14	3	0	0	0.002026	0.00325157	blunt	6	AGAGGAAGGAGAGGAGAAGG	TGATGAAGAGAAGGAAAAGGAGG	AGG	chr14	58796842	58796864	+	ENSG00000032219	ARID4A	PoolOne	0	0	3	14	0	0	0	0.823529
chr18	53670048	53670048	1	-	ARID4A.7	5	20	0	0	1.80252e-23	8.86241e-23	staggered	4	AGAGGAAAAGAAGAAAAAGG	TGATGAAGAGAAGGAAAAGGAGG	AGG	chr14	58796842	58796864	+	ENSG00000032219	ARID4A	PoolOne	0	1	19	5	0	0	0	0.2
chr18	77119832	77119832	1	+	ARID4A.7	8	14	0	0	2.26678e-15	8.16435e-15	staggered	7	GGACTCAGAGAAAGTCAAGG	TGATGAAGAGAAGGAAAAGGAGG	AGG	chr14	58796842	58796864	+	ENSG00000032219	ARID4A	PoolOne	0	0	14	8	0	0	0	0.363636
chr19	3299646	3299646	1	-	ARID4A.7	14	5	0	1	0.00213061	0.00339746	blunt	5	GGAGAAGGAGAAGGAGAAGG	TGATGAAGAGAAGGAAAAGGAGG	AGG	chr14	58796842	58796864	+	ENSG00000032219	ARID4A	PoolOne	0	0	5	14	0	0	0	0.736842
chr19	6832678	6832678	1	-	ARID4A.7	19	3	0	0	0.002026	0.00325157	blunt	4	GGAGGAAGAGAAAGAAGAGG	TGATGAAGAGAAGGAAAAGGAGG	AGG	chr14	58796842	58796864	+	ENSG00000032219	ARID4A	PoolOne	0	1	2	19	0	0	0	0.863636
chr19	13255851	13255851	1	-	ARID4A.7	18	6	0	0	3.76622e-06	8.20096e-06	blunt	7	AGAGAAAGGAAAGGAGAAAG	TGATGAAGAGAAGGAAAAGGAGG	AGG	chr14	58796842	58796864	+	ENSG00000032219	ARID4A	PoolOne	0	0	3	18	3	0	0	0.75
chr19	15920993	15920993	1	-	ARID4A.7	10	9	0	0	2.4401e-09	6.70352e-09	blunt	6	GAGAGAAGAGAAAGAAAAGA	TGATGAAGAGAAGGAAAAGGAGG	AGG	chr14	58796842	58796864	+	ENSG00000032219	ARID4A	PoolOne	0	0	9	10	0	0	0	0.526316
chr19	16241688	16241688	1	+	ARID4A.7	18	4	0	0	0.000287175	0.000518674	blunt	6	GGAAGAAGGAAAAGAGAAGG	TGATGAAGAGAAGGAAAAGGAGG	AGG	chr14	58796842	58796864	+	ENSG00000032219	ARID4A	PoolOne	0	0	4	18	0	0	0	0.818182
chr19	18135549	18135549	1	+	ARID4A.7	2	23	0	0	8.55791e-28	4.73359e-27	staggered	7	AGAGACAGAAAAGAGAAAGG	TGATGAAGAGAAGGAAAAGGAGG	AGG	chr14	58796842	58796864	+	ENSG00000032219	ARID4A	PoolOne	0	1	21	2	1	0	0	0.08
chr19	23323591	23323591	1	-	ARID4A.7	53	129	1	0	5.80457e-231	1.02741e-228	staggered	3	GGAGGAAAAGAAGGAAAAGG	TGATGAAGAGAAGGAAAAGGAGG	AGG	chr14	58796842	58796864	+	ENSG00000032219	ARID4A	PoolOne	0	2	127	53	0	0	0	0.291209
chr19	23466553	23466553	1	-	ARID4A.7	4	93	0	0	7.2262e-155	3.31602e-153	staggered	7	AGAGAAAAAGAAGAAGGAGG	TGATGAAGAGAAGGAAAAGGAGG	AGG	chr14	58796842	58796864	+	ENSG00000032219	ARID4A	PoolOne	90	2	1	4	0	0	0	0.0412371
chr19	23469081	23469081	1	-	ARID4A.7	17	12	0	0	7.2417e-13	2.29475e-12	blunt	4	AGAAAAAGAGAAGGAGAAGG	TGATGAAGAGAAGGAAAAGGAGG	AGG	chr14	58796842	58796864	+	ENSG00000032219	ARID4A	PoolOne	0	0	12	17	0	0	0	0.586207
chr19	23878799	23878799	1	+	ARID4A.7	69	120	0	1	3.92152e-175	2.85809e-173	staggered	6	AGGAAGAGAGGAGGAAAAGG	TGATGAAGAGAAGGAAAAGGAGG	AGG	chr14	58796842	58796864	+	ENSG00000032219	ARID4A	PoolOne	0	0	118	69	2	0	0	0.365079
chr19	23879065	23879065	1	+	ARID4A.7	32	34	0	0	7.61887e-45	6.0126e-44	staggered	7	ATGAGAGAAGAAGAAAAAGG	TGATGAAGAGAAGGAAAAGGAGG	AGG	chr14	58796842	58796864	+	ENSG00000032219	ARID4A	PoolOne	0	0	34	32	0	0	0	0.484848
chr19	31625848	31625848	1	-	ARID4A.7	17	11	0	0	1.17063e-11	3.55491e-11	blunt	4	GGAGGAAGAGAAGAAAGAGG	TGATGAAGAGAAGGAAAAGGAGG	AGG	chr14	58796842	58796864	+	ENSG00000032219	ARID4A	PoolOne	0	4	7	17	0	0	0	0.607143
chr19	38315443	38315443	1	+	ARID4A.7	100	34	0	0	7.61887e-45	6.0126e-44	blunt	5	AGATGAAGAGACAGGAAAAG	TGATGAAGAGAAGGAAAAGGAGG	AGG	chr14	58796842	58796864	+	ENSG00000032219	ARID4A	PoolOne	0	0	1	100	33	0	0	0.746269
chr19	44582645	44582645	1	+	ARID4A.7	22	6	0	0	3.76622e-06	8.20096e-06	blunt	5	GGAGAAGGAGAAGGAGAAGG	TGATGAAGAGAAGGAAAAGGAGG	AGG	chr14	58796842	58796864	+	ENSG00000032219	ARID4A	PoolOne	0	0	4	22	1	0	1	0.785714
chr19	53979842	53979842	1	-	ARID4A.7	21	70	0	0	3.02103e-109	6.34417e-108	staggered	4	GGAGGAAGGAAAGGAAAAGG	TGATGAAGAGAAGGAAAAGGAGG	AGG	chr14	58796842	58796864	+	ENSG00000032219	ARID4A	PoolOne	0	3	67	21	0	0	0	0.230769
chr2	4470464	4470464	1	+	ARID4A.7	11	27	0	0	8.55547e-34	5.49235e-33	staggered	4	GGAGGAAGAGGAGAAAAAGG	TGATGAAGAGAAGGAAAAGGAGG	AGG	chr14	58796842	58796864	+	ENSG00000032219	ARID4A	PoolOne	0	0	27	11	0	0	0	0.289474
chr2	6548414	6548414	1	+	ARID4A.7	12	24	0	0	2.85944e-29	1.64783e-28	staggered	7	GGAGAGAAAGAAAGAAAAAG	TGATGAAGAGAAGGAAAAGGAGG	AGG	chr14	58796842	58796864	+	ENSG00000032219	ARID4A	PoolOne	0	0	1	12	19	3	1	0.333333
chr2	8105659	8105659	1	-	ARID4A.7	28	62	0	0	4.45512e-94	7.35986e-93	staggered	4	AGAGAAAGAGAGGGAAAAGG	TGATGAAGAGAAGGAAAAGGAGG	AGG	chr14	58796842	58796864	+	ENSG00000032219	ARID4A	PoolOne	0	0	61	28	1	0	0	0.311111
chr2	8569263	8569263	1	+	ARID4A.7	18	0	0	0	0.216504	0.221144	blunt	7	GGTGAAAGGGAAAGAGAAGG	TGATGAAGAGAAGGAAAAGGAGG	AGG	chr14	58796842	58796864	+	ENSG00000032219	ARID4A	PoolOne	0	0	0	18	0	0	0	1
chr2	9306598	9306598	1	+	ARID4A.7	3	18	0	0	1.10474e-20	4.99554e-20	staggered	4	GGTTGATGAGAAGGAAAATG	TGATGAAGAGAAGGAAAAGGAGG	AGG	chr14	58796842	58796864	+	ENSG00000032219	ARID4A	PoolOne	0	2	16	3	0	0	0	0.142857
chr2	11771554	11771554	1	+	ARID4A.7	6	46	0	0	4.25846e-65	5.0733e-64	staggered	3	TAAAGAAGAGAAGAAAAAGG	TGATGAAGAGAAGGAAAAGGAGG	AGG	chr14	58796842	58796864	+	ENSG00000032219	ARID4A	PoolOne	0	3	42	6	1	0	0	0.115385
chr2	14386514	14386514	1	+	ARID4A.7	75	38	0	0	1.98393e-51	1.83439e-50	blunt	4	GGAGAAAGAGAAGGAAGAGG	TGATGAAGAGAAGGAAAAGGAGG	AGG	chr14	58796842	58796864	+	ENSG00000032219	ARID4A	PoolOne	0	6	32	75	0	0	0	0.663717
chr2	15141153	15141153	1	-	ARID4A.7	4	16	1	0	5.57353e-18	2.26413e-17	staggered	5	GGAAAAAGAGAAGGGAAAAG	TGATGAAGAGAAGGAAAAGGAGG	AGG	chr14	58796842	58796864	+	ENSG00000032219	ARID4A	PoolOne	0	0	16	4	0	0	0	0.2
chr2	16787269	16787269	1	+	ARID4A.7	5	38	0	0	1.98393e-51	1.83439e-50	staggered	6	AGAGAAAGAGAGGAAAAGGG	TGATGAAGAGAAGGAAAAGGAGG	AGG	chr14	58796842	58796864	+	ENSG00000032219	ARID4A	PoolOne	1	5	31	5	1	0	0	0.116279
chr2	18658890	18658890	1	+	ARID4A.7	74	58	0	0	1.18776e-86	1.75194e-85	blunt	5	AGGATAAGAGAAGGAGAAGG	TGATGAAGAGAAGGAAAAGGAGG	AGG	chr14	58796842	58796864	+	ENSG00000032219	ARID4A	PoolOne	0	0	58	74	0	0	0	0.560606
chr2	22143971	22143971	1	+	ARID4A.7	19	146	0	1	2.70071e-224	4.18272e-222	staggered	7	GGAGAAAGGAAAGAGAAAGG	TGATGAAGAGAAGGAAAAGGAGG	AGG	chr14	58796842	58796864	+	ENSG00000032219	ARID4A	PoolOne	0	1	144	19	1	0	0	0.115152
chr2	26784432	26784432	1	-	ARID4A.7	16	6	0	0	3.76622e-06	8.20096e-06	blunt	6	AGAGAAGGGGAAGGAGAAGG	TGATGAAGAGAAGGAAAAGGAGG	AGG	chr14	58796842	58796864	+	ENSG00000032219	ARID4A	PoolOne	0	0	5	16	1	0	0	0.727273
chr2	27279953	27279953	1	+	ARID4A.7	13	9	0	0	2.4401e-09	6.70352e-09	blunt	6	AGAAGAAGGAAAGGAGGAGG	TGATGAAGAGAAGGAAAAGGAGG	AGG	chr14	58796842	58796864	+	ENSG00000032219	ARID4A	PoolOne	0	0	0	13	7	2	0	0.590909
chr2	37983078	37983078	1	-	ARID4A.7	10	7	0	0	3.60258e-07	8.63364e-07	blunt	4	GAAAGAAGAGAAGGAAGAGG	TGATGAAGAGAAGGAAAAGGAGG	AGG	chr14	58796842	58796864	+	ENSG00000032219	ARID4A	PoolOne	0	3	4	10	0	0	0	0.588235
chr2	39340238	39340238	1	+	ARID4A.7	19	15	0	0	1.15641e-16	4.47748e-16	blunt	7	AGACACATAGAAAGAAATGG	TGATGAAGAGAAGGAAAAGGAGG	AGG	chr14	58796842	58796864	+	ENSG00000032219	ARID4A	PoolOne	0	1	14	19	0	0	0	0.558824
chr2	45029266	45029266	1	-	ARID4A.7	18	19	1	0	4.56705e-22	2.1434e-21	staggered	6	TACAGAAGGAAAGGAAAAAG	TGATGAAGAGAAGGAAAAGGAGG	AGG	chr14	58796842	58796864	+	ENSG00000032219	ARID4A	PoolOne	0	0	0	18	19	0	0	0.486486
chr2	53829748	53829748	1	-	ARID4A.7	11	28	0	0	2.47826e-35	1.64201e-34	staggered	5	GGGGGTAGAGAAGGGAAAGG	TGATGAAGAGAAGGAAAAGGAGG	AGG	chr14	58796842	58796864	+	ENSG00000032219	ARID4A	PoolOne	0	0	28	11	0	0	0	0.282051
chr2	64277778	64277778	1	-	ARID4A.7	10	51	0	0	6.1477e-74	8.19032e-73	staggered	7	GGAGGAAGGAAGGGGAAGGG	TGATGAAGAGAAGGAAAAGGAGG	AGG	chr14	58796842	58796864	+	ENSG00000032219	ARID4A	PoolOne	0	1	50	10	0	0	0	0.163934
chr2	68577972	68577972	1	+	ARID4A.7	12	8	0	0	3.10739e-08	7.95466e-08	blunt	3	AGATGAAGAGAAGGAAGATG	TGATGAAGAGAAGGAAAAGGAGG	AGG	chr14	58796842	58796864	+	ENSG00000032219	ARID4A	PoolOne	0	0	8	12	0	0	0	0.6
chr2	71945087	71945087	1	+	ARID4A.7	9	12	0	0	7.2417e-13	2.29475e-12	staggered	7	GGAAGAAAGAGAAGAAAAGG	TGATGAAGAGAAGGAAAAGGAGG	AGG	chr14	58796842	58796864	+	ENSG00000032219	ARID4A	PoolOne	0	0	12	9	0	0	0	0.428571
chr2	73380193	73380193	1	+	ARID4A.7	156	63	0	0	5.9607e-96	1.01169e-94	blunt	3	GGAGGAAGAGAAGCAAAAGG	TGATGAAGAGAAGGAAAAGGAGG	AGG	chr14	58796842	58796864	+	ENSG00000032219	ARID4A	PoolOne	0	0	61	156	1	0	1	0.712329
chr2	79984774	79984774	1	-	ARID4A.7	11	70	0	0	3.02103e-109	6.34417e-108	staggered	5	GGATATAGTGAAGGGAAAGG	TGATGAAGAGAAGGAAAAGGAGG	AGG	chr14	58796842	58796864	+	ENSG00000032219	ARID4A	PoolOne	0	0	69	11	1	0	0	0.135802
chr2	80545144	80545144	1	-	ARID4A.7	20	93	0	0	7.2262e-155	3.31602e-153	staggered	4	GGAAATAGAGAAGGAAAAGG	TGATGAAGAGAAGGAAAAGGAGG	AGG	chr14	58796842	58796864	+	ENSG00000032219	ARID4A	PoolOne	0	2	91	20	0	0	0	0.176991
chr2	85734575	85734575	1	+	ARID4A.7	9	29	0	0	6.9476e-37	4.78226e-36	staggered	4	AGAGGAGGAGAAAGAAAAGG	TGATGAAGAGAAGGAAAAGGAGG	AGG	chr14	58796842	58796864	+	ENSG00000032219	ARID4A	PoolOne	0	1	27	9	1	0	0	0.236842
chr2	96104152	96104152	1	-	ARID4A.7	13	70	0	0	3.02103e-109	6.34417e-108	staggered	3	GGAGGAAGGGAAGGAAAAGG	TGATGAAGAGAAGGAAAAGGAGG	AGG	chr14	58796842	58796864	+	ENSG00000032219	ARID4A	PoolOne	1	1	68	13	0	0	0	0.156627
chr2	100839060	100839060	1	-	ARID4A.7	15	70	0	0	3.02103e-109	6.34417e-108	staggered	3	GGAGGAAGAGGAGGAAAAGG	TGATGAAGAGAAGGAAAAGGAGG	AGG	chr14	58796842	58796864	+	ENSG00000032219	ARID4A	PoolOne	0	2	68	15	0	0	0	0.176471
chr2	104927386	104927386	1	+	ARID4A.7	4	18	0	0	1.10474e-20	4.99554e-20	staggered	5	GGAGAAAGAAAAGGGAAAGG	TGATGAAGAGAAGGAAAAGGAGG	AGG	chr14	58796842	58796864	+	ENSG00000032219	ARID4A	PoolOne	0	0	18	4	0	0	0	0.181818
chr2	106867068	106867068	1	+	ARID4A.7	30	104	0	0	1.40328e-177	1.08666e-175	staggered	4	CAAGGAAGAGAAGGGAAAGG	TGATGAAGAGAAGGAAAAGGAGG	AGG	chr14	58796842	58796864	+	ENSG00000032219	ARID4A	PoolOne	0	2	102	30	0	0	0	0.223881
chr2	107285223	107285223	1	-	ARID4A.7	75	23	1	0	8.55791e-28	4.73359e-27	blunt	3	GGATGAAGAGGAGGAAGAGG	TGATGAAGAGAAGGAAAAGGAGG	AGG	chr14	58796842	58796864	+	ENSG00000032219	ARID4A	PoolOne	0	5	18	75	0	0	0	0.765306
chr2	114513020	114513020	1	+	ARID4A.7	28	34	0	0	7.61887e-45	6.0126e-44	staggered	7	AGGAGAAGAAAAGGAGGAAG	TGATGAAGAGAAGGAAAAGGAGG	AGG	chr14	58796842	58796864	+	ENSG00000032219	ARID4A	PoolOne	0	0	0	28	33	1	0	0.451613
chr2	118474043	118474043	1	-	ARID4A.7	6	37	0	0	9.12809e-50	8.02107e-49	staggered	4	GGATAAAGAGTAGGAAAGGG	TGATGAAGAGAAGGAAAAGGAGG	AGG	chr14	58796842	58796864	+	ENSG00000032219	ARID4A	PoolOne	0	3	34	6	0	0	0	0.139535
chr2	121028569	121028569	1	-	ARID4A.7	68	27	0	0	8.55547e-34	5.49235e-33	blunt	4	GGATGAGAAGAAGGAAGAGG	TGATGAAGAGAAGGAAAAGGAGG	AGG	chr14	58796842	58796864	+	ENSG00000032219	ARID4A	PoolOne	0	5	22	68	0	0	0	0.715789
chr2	125269658	125269658	1	-	ARID4A.7	17	8	0	1	1.45538e-05	3.15799e-05	blunt	5	GGAGAAGGAGAAGGAGAAGG	TGATGAAGAGAAGGAAAAGGAGG	AGG	chr14	58796842	58796864	+	ENSG00000032219	ARID4A	PoolOne	0	0	8	17	0	0	0	0.68
chr2	128735805	128735805	1	+	ARID4A.7	43	22	1	0	2.46301e-26	1.28221e-25	blunt	7	CACAGAACGGAAGGAGAAGG	TGATGAAGAGAAGGAAAAGGAGG	AGG	chr14	58796842	58796864	+	ENSG00000032219	ARID4A	PoolOne	0	0	1	43	19	2	0	0.661538
chr2	131426718	131426718	1	+	ARID4A.7	144	0	0	0	0.216504	0.221144	blunt	3	GGAAGAAGAGAAGGAAGAGG	TGATGAAGAGAAGGAAAAGGAGG	AGG	chr14	58796842	58796864	+	ENSG00000032219	ARID4A	PoolOne	0	0	0	144	0	0	0	1
chr2	139903056	139903056	1	+	ARID4A.7	21	1	0	1	0.253288	0.254727	blunt	7	AGGAGAACAAATGGAGAAGG	TGATGAAGAGAAGGAAAAGGAGG	AGG	chr14	58796842	58796864	+	ENSG00000032219	ARID4A	PoolOne	0	0	0	21	1	0	0	0.954545
chr2	144228574	144228574	1	+	ARID4A.7	11	16	0	0	5.57353e-18	2.26413e-17	staggered	6	AGGAGAAAAGAAGGAGAATG	TGATGAAGAGAAGGAAAAGGAGG	AGG	chr14	58796842	58796864	+	ENSG00000032219	ARID4A	PoolOne	0	0	0	11	14	2	0	0.407407
chr2	156220330	156220330	1	+	ARID4A.7	14	13	0	0	4.1835e-14	1.43187e-13	blunt	6	GGAGGTAGAGAAAGAGATGG	TGATGAAGAGAAGGAAAAGGAGG	AGG	chr14	58796842	58796864	+	ENSG00000032219	ARID4A	PoolOne	2	0	11	14	0	0	0	0.518519
chr2	158018444	158018444	1	-	ARID4A.7	3	22	0	0	2.46301e-26	1.28221e-25	staggered	7	GGAGAGAGAGAAGAGAAGGG	TGATGAAGAGAAGGAAAAGGAGG	AGG	chr14	58796842	58796864	+	ENSG00000032219	ARID4A	PoolOne	0	0	22	3	0	0	0	0.12
chr2	169656440	169656440	1	+	ARID4A.7	29	15	0	0	1.15641e-16	4.47748e-16	blunt	3	CGAGGAAGAGAAGGAAGAGG	TGATGAAGAGAAGGAAAAGGAGG	AGG	chr14	58796842	58796864	+	ENSG00000032219	ARID4A	PoolOne	0	2	13	29	0	0	0	0.659091
chr2	172179334	172179334	1	-	ARID4A.7	15	7	0	0	3.60258e-07	8.63364e-07	blunt	6	GAGAGGAGAGAAGAAAAAGG	TGATGAAGAGAAGGAAAAGGAGG	AGG	chr14	58796842	58796864	+	ENSG00000032219	ARID4A	PoolOne	0	0	7	15	0	0	0	0.681818
chr2	174583526	174583526	1	-	ARID4A.7	41	95	0	0	5.87036e-159	3.03057e-157	staggered	3	AGATGAAGAAAGGGAAAAGG	TGATGAAGAGAAGGAAAAGGAGG	AGG	chr14	58796842	58796864	+	ENSG00000032219	ARID4A	PoolOne	0	14	80	41	1	0	0	0.301471
chr2	175376660	175376660	1	+	ARID4A.7	45	14	0	0	2.26678e-15	8.16435e-15	blunt	7	AGAGAAGGGGAAGGGGAAGG	TGATGAAGAGAAGGAAAAGGAGG	AGG	chr14	58796842	58796864	+	ENSG00000032219	ARID4A	PoolOne	0	0	2	45	12	0	0	0.762712
chr2	176607155	176607155	1	+	ARID4A.7	41	6	0	0	3.76622e-06	8.20096e-06	blunt	5	GGAGAAACAGAAGGAGAAGG	TGATGAAGAGAAGGAAAAGGAGG	AGG	chr14	58796842	58796864	+	ENSG00000032219	ARID4A	PoolOne	1	0	5	41	0	0	0	0.87234
chr2	177782801	177782801	1	-	ARID4A.7	15	34	0	0	7.61887e-45	6.0126e-44	staggered	4	AGAGAAAGAGAAGAAAAAGG	TGATGAAGAGAAGGAAAAGGAGG	AGG	chr14	58796842	58796864	+	ENSG00000032219	ARID4A	PoolOne	0	0	34	15	0	0	0	0.306122
chr2	182134770	182134770	1	+	ARID4A.7	29	50	0	0	3.74699e-72	4.88686e-71	staggered	7	GGAGAAAGGAAAGGAGAAGA	TGATGAAGAGAAGGAAAAGGAGG	AGG	chr14	58796842	58796864	+	ENSG00000032219	ARID4A	PoolOne	0	0	0	29	10	40	0	0.367089
chr2	185896873	185896873	1	+	ARID4A.7	46	22	0	0	2.46301e-26	1.28221e-25	blunt	3	GGAGGAAGAGAAGGAGAAGG	TGATGAAGAGAAGGAAAAGGAGG	AGG	chr14	58796842	58796864	+	ENSG00000032219	ARID4A	PoolOne	0	0	22	46	0	0	0	0.676471
chr2	186888058	186888058	1	-	ARID4A.7	15	114	0	0	1.17469e-198	1.21287e-196	staggered	3	AGAAGAAGATAAGGAAAAGG	TGATGAAGAGAAGGAAAAGGAGG	AGG	chr14	58796842	58796864	+	ENSG00000032219	ARID4A	PoolOne	0	3	110	15	1	0	0	0.116279
chr2	190789378	190789378	1	+	ARID4A.7	24	105	0	0	1.14068e-179	9.42205e-178	staggered	3	GGAGGAAGAAAAGGAAAAGG	TGATGAAGAGAAGGAAAAGGAGG	AGG	chr14	58796842	58796864	+	ENSG00000032219	ARID4A	PoolOne	0	2	103	24	0	0	0	0.186047
chr2	199153440	199153440	1	-	ARID4A.7	36	52	0	0	9.89987e-76	1.34791e-74	staggered	6	AGGGAGAGAGAAAGAAAAGG	TGATGAAGAGAAGGAAAAGGAGG	AGG	chr14	58796842	58796864	+	ENSG00000032219	ARID4A	PoolOne	0	4	48	36	0	0	0	0.409091
chr2	199373188	199373188	1	-	ARID4A.7	73	18	0	0	1.10474e-20	4.99554e-20	blunt	5	TCATGAAGACATAGAAGAGG	TGATGAAGAGAAGGAAAAGGAGG	AGG	chr14	58796842	58796864	+	ENSG00000032219	ARID4A	PoolOne	1	1	16	73	0	0	0	0.802198
chr2	206830444	206830444	1	+	ARID4A.7	14	3	0	0	0.002026	0.00325157	blunt	7	GGAGAAGAAGAAGAAGAAGG	TGATGAAGAGAAGGAAAAGGAGG	AGG	chr14	58796842	58796864	+	ENSG00000032219	ARID4A	PoolOne	0	0	1	14	2	0	0	0.823529
chr2	206830481	206830481	1	+	ARID4A.7	26	4	0	0	0.000287175	0.000518674	blunt	7	AGAGAAGGAAAAGGAGAAGA	TGATGAAGAGAAGGAAAAGGAGG	AGG	chr14	58796842	58796864	+	ENSG00000032219	ARID4A	PoolOne	0	0	3	26	1	0	0	0.866667
chr2	208839091	208839091	1	-	ARID4A.7	5	17	0	0	2.54557e-19	1.09894e-18	staggered	4	GGAGGAAGAAAACGAAAAGG	TGATGAAGAGAAGGAAAAGGAGG	AGG	chr14	58796842	58796864	+	ENSG00000032219	ARID4A	PoolOne	0	1	15	5	0	0	1	0.227273
[truncated: 24,902 more rows]

## Sheet: Fig_2_efg
V1	V2	V3	V4	V5	V6	V7	V8	V9	V10	V11	V12	V13	V14	V15	V16	V17	V18	V19	V20
[truncated: 1,491 more rows]
