# Supplementary material for: Linking CRISPR–Cas9 double-strand break profiles to gene editing precision with BreakTag
Source: Nat Biotechnol. 2024 May 13;43(4):608–22. doi: 10.1038/s41587-024-02238-8 (PMC11994453; doi:10.1038/s41587-024-02238-8)
Supplement: Supplementary file 6 — Statistical Source Data [file 41587_2024_2238_MOESM6_ESM.xlsx]

## Sheet: Fig_3_abc
variable	relative_importance	scaled_importance	percentage
p_17_G_instead_of_G	46022.8	1	0.190447
mm_1_10	19547.5	0.424734	0.0808895
p_19_G_instead_of_G	14410.7	0.31312	0.0596329
p_18_C_instead_of_C	9304.31	0.202167	0.0385022
p_18_G_instead_of_G	8196	0.178086	0.0339159
p_16_G_instead_of_G	6867.06	0.14921	0.0284166
mm_11_20	5280.11	0.114728	0.0218497
p_17_C_instead_of_C	4093.78	0.0889512	0.0169405
p_20_T_instead_of_T	3664.91	0.0796324	0.0151658
p_20_C_instead_of_C	3339.2	0.0725553	0.013818
p_16_T_instead_of_T	2815.55	0.0611772	0.011651
p_20_T_instead_of_G	2440.65	0.0530313	0.0100997
p_18_G_instead_of_C	2327.89	0.0505812	0.00963304
p_16_C_instead_of_C	2217.64	0.0481856	0.00917682
p_16_A_instead_of_A	2172.26	0.0471997	0.00898905
p_20_G_instead_of_G	2115.21	0.04596	0.00875296
p_20_A_instead_of_A	2059.36	0.0447465	0.00852185
p_17_G_instead_of_A	2008.61	0.0436438	0.00831185
p_17_G_instead_of_C	1754.65	0.0381257	0.00726094
p_20_T_instead_of_A	1342.87	0.0291783	0.00555692
p_18_A_instead_of_A	1284.83	0.0279172	0.00531675
p_2_G_instead_of_G	1273.43	0.0276696	0.00526961
p_19_T_instead_of_T	1241.51	0.0269761	0.00513752
p_13_G_instead_of_G	1197.75	0.0260251	0.0049564
p_5_G_instead_of_G	1195.7	0.0259806	0.00494793
p_16_G_instead_of_C	1132.94	0.0246169	0.00468823
p_1_G_instead_of_G	1131.28	0.0245808	0.00468134
p_12_C_instead_of_C	1113.34	0.024191	0.0046071
p_14_G_instead_of_G	1109.54	0.0241084	0.00459138
p_1_A_instead_of_G	1096.67	0.0238289	0.00453815
p_8_A_instead_of_A	1089.37	0.0236702	0.00450792
p_18_G_instead_of_A	1065.11	0.0231431	0.00440753
p_18_T_instead_of_T	1022.47	0.0222166	0.0042311
p_3_A_instead_of_A	972.13	0.0211228	0.00402278
p_6_A_instead_of_A	970.563	0.0210887	0.00401629
p_16_G_instead_of_A	944.759	0.0205281	0.00390951
p_10_G_instead_of_G	936.543	0.0203495	0.00387552
p_2_A_instead_of_A	880.757	0.0191374	0.00364467
p_14_A_instead_of_A	862.248	0.0187352	0.00356807
p_18_G_instead_of_T	842.764	0.0183119	0.00348745
p_1_A_instead_of_A	837.032	0.0181873	0.00346373
p_13_C_instead_of_C	804.497	0.0174804	0.0033291
p_4_G_instead_of_G	796.721	0.0173114	0.00329691
p_7_G_instead_of_G	783.738	0.0170293	0.00324319
p_2_G_instead_of_A	782.22	0.0169964	0.00323691
p_6_G_instead_of_G	778.543	0.0169165	0.00322169
p_7_A_instead_of_A	776.5	0.0168721	0.00321324
p_4_T_instead_of_T	771.083	0.0167544	0.00319082
p_5_A_instead_of_A	762.299	0.0165635	0.00315447
p_11_G_instead_of_G	738.89	0.0160549	0.0030576
p_15_A_instead_of_A	733.852	0.0159454	0.00303676
p_7_A_instead_of_G	732.661	0.0159195	0.00303183
p_12_A_instead_of_A	707.792	0.0153792	0.00292892
p_10_A_instead_of_G	700.007	0.01521	0.0028967
p_9_A_instead_of_A	687.589	0.0149402	0.00284532
p_3_G_instead_of_G	679.279	0.0147596	0.00281093
p_19_G_instead_of_A	676.161	0.0146919	0.00279803
p_2_C_instead_of_C	674.383	0.0146532	0.00279067
p_9_A_instead_of_G	673.734	0.0146391	0.00278798
p_15_C_instead_of_C	654.855	0.0142289	0.00270986
p_10_A_instead_of_A	646.292	0.0140429	0.00267443
p_2_G_instead_of_C	640.874	0.0139251	0.00265201
p_9_A_instead_of_C	638.354	0.0138704	0.00264158
p_13_A_instead_of_A	634.423	0.013785	0.00262531
p_8_G_instead_of_G	634.41	0.0137847	0.00262526
p_19_G_instead_of_C	633.05	0.0137551	0.00261963
p_19_C_instead_of_C	624.86	0.0135772	0.00258574
p_4_A_instead_of_A	617.919	0.0134264	0.00255701
p_4_A_instead_of_G	607.782	0.0132061	0.00251507
p_1_G_instead_of_A	600.143	0.0130401	0.00248346
p_3_G_instead_of_A	590.2	0.0128241	0.00244231
p_11_A_instead_of_G	570.637	0.012399	0.00236136
p_4_C_instead_of_C	567.622	0.0123335	0.00234888
p_10_C_instead_of_C	561.986	0.012211	0.00232556
p_11_A_instead_of_A	560.755	0.0121843	0.00232047
p_5_C_instead_of_C	547.435	0.0118949	0.00226534
p_2_A_instead_of_G	546.832	0.0118818	0.00226285
p_1_C_instead_of_G	542.261	0.0117824	0.00224393
p_9_A_instead_of_T	535.267	0.0116305	0.00221499
p_1_C_instead_of_C	532.088	0.0115614	0.00220183
p_1_G_instead_of_T	528.748	0.0114888	0.00218801
p_8_C_instead_of_C	518.116	0.0112578	0.00214402
p_16_G_instead_of_T	517.37	0.0112416	0.00214093
p_6_A_instead_of_G	517.085	0.0112354	0.00213975
p_16_A_instead_of_G	516.058	0.0112131	0.0021355
p_6_A_instead_of_C	514.878	0.0111874	0.00213062
p_13_A_instead_of_G	497.712	0.0108145	0.00205959
p_1_G_instead_of_C	492.027	0.0106909	0.00203606
p_15_T_instead_of_T	483.3	0.0105013	0.00199995
p_1_T_instead_of_G	477.203	0.0103688	0.00197472
p_7_T_instead_of_T	471.802	0.0102515	0.00195237
p_6_T_instead_of_T	466.299	0.0101319	0.0019296
p_8_G_instead_of_T	460.017	0.00999542	0.0019036
p_6_G_instead_of_A	433.428	0.00941768	0.00179357
p_11_C_instead_of_C	428.715	0.00931526	0.00177407
p_19_A_instead_of_A	424.524	0.0092242	0.00175672
p_9_T_instead_of_T	422.753	0.00918573	0.0017494
p_3_A_instead_of_G	421.429	0.00915696	0.00174392
p_8_G_instead_of_A	419.932	0.00912444	0.00173772
p_9_G_instead_of_G	415.646	0.00903131	0.00171999
p_17_A_instead_of_A	414.869	0.00901443	0.00171677
p_3_T_instead_of_T	408.553	0.00887719	0.00169064
p_4_G_instead_of_A	406.605	0.00883485	0.00168257
p_3_A_instead_of_T	405.793	0.00881722	0.00167922
p_5_G_instead_of_A	405.508	0.00881103	0.00167804
p_8_C_instead_of_T	386.843	0.00840547	0.0016008
p_14_G_instead_of_C	379.012	0.00823531	0.00156839
p_12_G_instead_of_G	373.939	0.00812507	0.0015474
p_7_G_instead_of_T	373.594	0.00811758	0.00154597
p_20_A_instead_of_G	371.061	0.00806255	0.00153549
p_8_A_instead_of_T	370.934	0.00805978	0.00153496
p_5_G_instead_of_C	370.02	0.00803994	0.00153118
p_5_A_instead_of_G	368.919	0.008016	0.00152662
p_5_A_instead_of_T	367.569	0.00798667	0.00152104
p_8_G_instead_of_C	367.135	0.00797724	0.00151924
p_13_G_instead_of_C	365.029	0.00793149	0.00151053
p_7_C_instead_of_C	362.363	0.00787356	0.0014995
p_14_G_instead_of_A	360.431	0.00783158	0.0014915
p_14_T_instead_of_T	354.705	0.00770715	0.00146781
p_12_G_instead_of_A	352.965	0.00766934	0.00146061
p_17_T_instead_of_C	352.186	0.00765243	0.00145738
p_18_T_instead_of_A	350.816	0.00762266	0.00145171
p_14_A_instead_of_G	348.718	0.00757708	0.00144303
p_9_G_instead_of_A	345.546	0.00750814	0.0014299
p_2_T_instead_of_G	345.384	0.00750463	0.00142924
p_2_T_instead_of_T	343.894	0.00747225	0.00142307
p_7_G_instead_of_A	342.066	0.00743254	0.00141551
p_3_C_instead_of_C	341.564	0.00742164	0.00141343
p_15_C_instead_of_T	339.967	0.00738693	0.00140682
p_11_G_instead_of_C	339.849	0.00738435	0.00140633
p_5_A_instead_of_C	331.828	0.00721008	0.00137314
p_1_T_instead_of_T	330.016	0.00717071	0.00136564
p_6_C_instead_of_C	328.72	0.00714254	0.00136028
p_19_C_instead_of_G	328.453	0.00713675	0.00135917
p_13_C_instead_of_G	325.66	0.00707605	0.00134761
p_6_G_instead_of_C	325.43	0.00707105	0.00134666
p_19_A_instead_of_G	325.153	0.00706504	0.00134552
p_15_G_instead_of_G	323.387	0.00702667	0.00133821
p_3_G_instead_of_T	323.332	0.00702546	0.00133798
p_9_C_instead_of_C	319.777	0.00694823	0.00132327
p_1_A_instead_of_T	305.359	0.00663496	0.00126361
p_6_G_instead_of_T	300.989	0.00653999	0.00124552
p_1_T_instead_of_A	292.727	0.00636048	0.00121134
p_3_G_instead_of_C	288.579	0.00627034	0.00119417
p_8_T_instead_of_T	288.349	0.00626535	0.00119322
p_15_T_instead_of_A	287.516	0.00624725	0.00118977
p_2_T_instead_of_A	285.41	0.00620149	0.00118106
p_2_G_instead_of_T	282.727	0.0061432	0.00116996
p_8_A_instead_of_C	282.266	0.00613317	0.00116804
p_3_C_instead_of_A	280.703	0.00609921	0.00116158
p_1_A_instead_of_C	280.048	0.00608498	0.00115887
p_6_C_instead_of_A	277.576	0.00603126	0.00114864
p_12_T_instead_of_A	274.418	0.00596264	0.00113557
p_3_T_instead_of_A	273.007	0.00593198	0.00112973
p_6_T_instead_of_G	272.197	0.00591439	0.00112638
p_10_A_instead_of_C	271.992	0.00590994	0.00112553
p_6_C_instead_of_G	271.191	0.00589255	0.00112222
p_10_G_instead_of_A	268.265	0.00582895	0.00111011
p_16_A_instead_of_C	262.414	0.00570183	0.0010859
p_2_A_instead_of_C	261.516	0.00568232	0.00108218
p_10_G_instead_of_C	259.833	0.00564574	0.00107522
p_14_C_instead_of_C	257.859	0.00560285	0.00106705
p_2_C_instead_of_G	256.652	0.00557663	0.00106205
p_18_A_instead_of_T	255.992	0.00556229	0.00105932
p_12_T_instead_of_T	253.748	0.00551352	0.00105003
p_18_C_instead_of_G	247.418	0.00537598	0.00102384
p_18_T_instead_of_G	247.299	0.0053734	0.00102335
p_7_G_instead_of_C	242.384	0.00526661	0.00100301
p_12_A_instead_of_T	241.156	0.00523993	0.000997931
p_9_G_instead_of_T	239.739	0.00520914	0.000992066
p_20_C_instead_of_A	238.138	0.00517435	0.000985441
p_8_C_instead_of_A	237.591	0.00516246	0.000983177
p_5_T_instead_of_T	236.085	0.00512973	0.000976944
p_15_A_instead_of_T	235.504	0.00511713	0.000974543
p_4_T_instead_of_G	233.219	0.00506746	0.000965083
p_8_A_instead_of_G	230.679	0.00501227	0.000954574
p_15_A_instead_of_C	229.824	0.0049937	0.000951037
p_1_C_instead_of_A	228.154	0.00495741	0.000944125
p_20_T_instead_of_C	227.092	0.00493434	0.000939732
p_6_T_instead_of_A	223.764	0.00486202	0.000925959
p_9_C_instead_of_T	222.149	0.00482694	0.000919277
p_19_A_instead_of_C	217.939	0.00473546	0.000901856
p_15_T_instead_of_G	215.875	0.00469061	0.000893313
p_18_C_instead_of_T	210.439	0.00457248	0.000870817
p_19_T_instead_of_G	207.922	0.00451781	0.000860405
p_18_A_instead_of_C	207.125	0.00450049	0.000857107
p_2_C_instead_of_A	206.437	0.00448553	0.000854257
p_9_T_instead_of_G	201.421	0.00437655	0.000833502
p_8_C_instead_of_G	201.359	0.00437521	0.000833246
p_3_T_instead_of_G	201.125	0.00437011	0.000832275
p_13_G_instead_of_A	200.364	0.00435359	0.000829129
p_1_T_instead_of_C	197.762	0.00429704	0.000818359
p_18_C_instead_of_A	197.23	0.00428549	0.00081616
p_11_A_instead_of_T	195.377	0.00424522	0.00080849
p_13_A_instead_of_C	194.852	0.00423382	0.000806319
p_13_T_instead_of_T	194.809	0.00423289	0.000806142
p_2_A_instead_of_T	194.131	0.00421815	0.000803335
p_5_T_instead_of_C	192.904	0.00419148	0.000798256
p_7_A_instead_of_T	192.809	0.00418941	0.000797862
p_5_C_instead_of_T	192.506	0.00418284	0.00079661
p_6_A_instead_of_T	191.577	0.00416265	0.000792765
p_17_T_instead_of_T	188.232	0.00408997	0.000778923
p_11_G_instead_of_A	187.122	0.00406586	0.000774333
p_4_C_instead_of_G	185.83	0.00403779	0.000768985
p_15_A_instead_of_G	183.726	0.00399206	0.000760277
p_4_G_instead_of_C	182.955	0.00397532	0.000757089
p_4_A_instead_of_C	179.762	0.00390594	0.000743875
p_16_T_instead_of_A	179.571	0.00390179	0.000743084
p_14_T_instead_of_G	177.51	0.00385699	0.000734553
p_20_G_instead_of_A	175.207	0.00380695	0.000725024
p_3_A_instead_of_C	172.968	0.00375832	0.000715761
p_4_C_instead_of_A	172.513	0.00374842	0.000713876
p_5_C_instead_of_A	172.225	0.00374217	0.000712686
p_7_A_instead_of_C	168.203	0.00365478	0.000696042
p_10_T_instead_of_T	166.668	0.00362142	0.00068969
p_4_A_instead_of_T	166.023	0.0036074	0.000687019
p_15_C_instead_of_A	165.04	0.00358606	0.000682955
p_11_T_instead_of_T	162.781	0.00353695	0.000673603
p_20_G_instead_of_C	162.485	0.00353053	0.00067238
p_19_G_instead_of_T	161.558	0.00351038	0.000668543
p_5_G_instead_of_T	160.688	0.00349148	0.000664942
p_4_G_instead_of_T	160.455	0.00348643	0.00066398
p_18_T_instead_of_C	160.101	0.00347872	0.000662513
p_9_G_instead_of_C	159.994	0.0034764	0.000662072
p_12_G_instead_of_C	159.168	0.00345846	0.000658654
p_4_T_instead_of_A	156.415	0.00339865	0.000647263
p_12_A_instead_of_G	153.85	0.0033429	0.000636646
p_3_T_instead_of_C	153.645	0.00333845	0.000635799
p_16_A_instead_of_T	153.107	0.00332676	0.000633573
p_10_G_instead_of_T	149.507	0.00324855	0.000618677
p_2_T_instead_of_C	148.412	0.00322475	0.000614145
p_17_A_instead_of_G	148.033	0.00321652	0.000612577
p_7_C_instead_of_T	147.994	0.00321567	0.000612415
p_11_T_instead_of_A	147.765	0.00321069	0.000611466
p_7_T_instead_of_C	147.02	0.0031945	0.000608384
p_9_T_instead_of_A	144.807	0.00314643	0.000599228
p_15_G_instead_of_A	140.765	0.0030586	0.000582502
p_14_A_instead_of_C	140.421	0.00305112	0.000581077
p_11_T_instead_of_G	140.404	0.00305074	0.000581005
p_5_T_instead_of_G	138.832	0.00301659	0.0005745
p_7_C_instead_of_G	138.582	0.00301117	0.000573469
p_13_C_instead_of_A	137.772	0.00299356	0.000570116
p_10_C_instead_of_G	137.55	0.00298873	0.000569195
p_12_C_instead_of_A	137.215	0.00298146	0.000567811
p_10_T_instead_of_C	136.335	0.00296233	0.000564168
p_10_A_instead_of_T	136.304	0.00296167	0.000564041
p_13_G_instead_of_T	135.85	0.00295179	0.000562161
p_17_T_instead_of_G	135.517	0.00294456	0.000560784
p_12_G_instead_of_T	134.336	0.00291891	0.000555898
p_8_T_instead_of_C	134.295	0.00291802	0.000555728
p_8_T_instead_of_G	134.038	0.00291242	0.000554663
p_14_C_instead_of_A	128.232	0.00278628	0.00053064
p_7_T_instead_of_G	127.532	0.00277105	0.000527739
p_6_T_instead_of_C	126.208	0.0027423	0.000522263
p_17_G_instead_of_T	124.981	0.00271563	0.000517184
p_11_A_instead_of_C	124.931	0.00271456	0.00051698
p_10_T_instead_of_G	123.21	0.00267714	0.000509855
p_5_C_instead_of_G	121.88	0.00264824	0.00050435
p_1_C_instead_of_T	121.237	0.00263428	0.000501691
p_20_C_instead_of_G	119.124	0.00258836	0.000492947
p_20_A_instead_of_C	118.642	0.0025779	0.000490954
p_11_C_instead_of_G	116.52	0.00253179	0.000482173
p_13_C_instead_of_T	114.184	0.00248103	0.000472505
p_2_C_instead_of_T	113.028	0.00245592	0.000467722
p_11_C_instead_of_A	112.395	0.00244215	0.000465101
p_10_C_instead_of_A	109.905	0.00238806	0.000454799
p_14_C_instead_of_T	109.398	0.00237703	0.000452699
p_7_T_instead_of_A	108.85	0.00236513	0.000450433
p_13_A_instead_of_T	106.675	0.00231787	0.000441432
p_3_C_instead_of_T	105.627	0.00229511	0.000437097
p_18_A_instead_of_G	104.809	0.00227734	0.000433713
p_12_T_instead_of_C	102.083	0.00221809	0.00042243
p_3_C_instead_of_G	99.8084	0.00216867	0.000413018
p_13_T_instead_of_A	96.8886	0.00210523	0.000400935
p_6_C_instead_of_T	94.9299	0.00206267	0.00039283
p_11_G_instead_of_T	92.5374	0.00201069	0.000382929
p_16_C_instead_of_T	91.2546	0.00198281	0.000377621
p_19_T_instead_of_A	88.7706	0.00192884	0.000367342
p_14_G_instead_of_T	88.4988	0.00192293	0.000366217
p_15_T_instead_of_C	87.548	0.00190227	0.000362283
p_10_T_instead_of_A	83.7655	0.00182009	0.000346631
p_19_T_instead_of_C	83.6249	0.00181703	0.000346049
p_12_A_instead_of_C	82.9052	0.00180139	0.000343071
p_9_C_instead_of_G	79.7875	0.00173365	0.000330169
p_5_T_instead_of_A	79.2055	0.00172101	0.000327761
p_14_A_instead_of_T	77.7159	0.00168864	0.000321597
p_15_C_instead_of_G	77.2942	0.00167948	0.000319852
p_14_C_instead_of_G	76.9835	0.00167272	0.000318566
p_12_C_instead_of_G	72.6426	0.00157841	0.000300603
p_16_T_instead_of_G	71.9381	0.0015631	0.000297688
p_16_T_instead_of_C	70.3504	0.0015286	0.000291118
p_15_G_instead_of_C	69.5474	0.00151115	0.000287795
p_10_C_instead_of_T	69.5102	0.00151034	0.000287641
p_9_T_instead_of_C	68.2515	0.00148299	0.000282432
p_17_C_instead_of_G	68.2244	0.00148241	0.00028232
p_19_C_instead_of_A	67.7433	0.00147195	0.000280329
p_17_C_instead_of_A	67.5401	0.00146754	0.000279488
p_12_C_instead_of_T	67.506	0.0014668	0.000279347
p_13_T_instead_of_C	66.7649	0.00145069	0.00027628
p_17_A_instead_of_C	66.4099	0.00144298	0.000274811
p_16_C_instead_of_A	65.1719	0.00141608	0.000269688
p_14_T_instead_of_A	64.9109	0.00141041	0.000268608
p_13_T_instead_of_G	64.6513	0.00140477	0.000267534
p_9_C_instead_of_A	64.1161	0.00139314	0.000265319
p_4_T_instead_of_C	63.1342	0.0013718	0.000261256
p_11_T_instead_of_C	62.418	0.00135624	0.000258292
p_17_T_instead_of_A	56.789	0.00123393	0.000234999
p_4_C_instead_of_T	55.3073	0.00120174	0.000228868
p_19_A_instead_of_T	54.8658	0.00119214	0.000227041
p_8_T_instead_of_A	53.5799	0.0011642	0.000221719
p_7_C_instead_of_A	47.0163	0.00102159	0.000194558
p_11_C_instead_of_T	45.2008	0.00098214	0.000187046
p_12_T_instead_of_G	42.4164	0.000921638	0.000175523
p_20_C_instead_of_T	30.7893	0.000669	0.000127409
p_14_T_instead_of_C	27.6406	0.000600584	0.00011438
p_20_G_instead_of_T	22.5764	0.000490548	9.34236e-05
p_19_C_instead_of_T	18.923	0.000411165	7.83053e-05
p_16_C_instead_of_G	15.728	0.000341743	6.5084e-05
p_17_A_instead_of_T	14.1447	0.000307341	5.85323e-05
p_15_G_instead_of_T	13.0387	0.00028331	5.39555e-05
p_20_A_instead_of_T	4.4223	9.60894e-05	1.83e-05
p_17_C_instead_of_T	2.80273	6.08986e-05	1.1598e-05

## Sheet: Fig_3_efgij
oligo	type	size	count	full_indel_seq	n_indels	total_count	freq	commonest	blunt_rate	blunt_rate2	target_seq
Oligo69154	D	-1	13	TGGTGGTGCCCAGCTCCCACGAGTGGCCCACGGCCAAGAGTAGGTGAAGAAGGGCAGGGAAGCAGAGGCCAACTGGGC	5	47	0.276596	TRUE	6.16993	0.993056	TGGTGGTGCCCAGCTCCCACGAGTGGCCCACGGCCAAGAAGTAGGTGAAGAAGGGCAGGGAAGCAGAGGCCAACTGGGC
Oligo69223	D	-1	11	CATTAGTGATAGAGGAGTACACCGGGCCTGACCCCGTGCTGTGGGCAGGATAAGGCTGCCTTCCCTCAATCCTGAGCA	5	60	0.183333	TRUE	-0.36257	0.428571	CATTAGTGATAGAGGAGTACACCGGGCCTGACCCCGTGCTTGTGGGCAGGGTAAGGCTGCCTTCCCTCAATCCTGAGCA
Oligo69227	D	-9	114	CCATTTAGCCCTGCGACTGCACACGAGGTTTACGAGCAGTGTCACTGAAGAATAAGAAATATCCAGACAC	5	487	0.234086	TRUE	4.08746	0.957143	CCATTTAGCCCTGCGACTGCACACGAGGTTTACGAGCAGCTTGGGCAGTGTCACTGAAGAATAAGAAATATCCAGACAC
Oligo69252	I	1	584	AGACCTCGGCGTAGACGCTGCTGTTCTCATCGCGTACCAACGAAGGTGTACATGGCGAAGCGCCGCGCGCCCGGGACGAA	5	2378	0.245585	TRUE	3.90046	0.940928	AGACCTCGGCGTAGACGCTGCTGTTCTCATCGCGTACCACGAAGGTGTACATGGCGAAGCGCCGCGCGCCCGGGACGAA
Oligo69253	D	-7	489	TTGGCGAGCCCTTGGCGCTCGGGGACTGCTTCACGTGGGCGGCAGCCGCTTCGTGCTCTCGCAGCAGGCGCA	5	3020	0.161921	TRUE	0.222392	0.540541	TTGGCGAGCCCTTGGCGCTCGGGGACTGCTTCACGGTCAACGTGGGCGGCAGCCGCTTCGTGCTCTCGCAGCAGGCGCA
Oligo69256	D	-1	602	CAAGGACTAGAGCAAGAATCCAAGGTCCGACGATCACCTCATGGCCAGACTCACAGTGCGGTGGTTCTGGGCCAAGTG	5	2496	0.241186	TRUE	1.67807	0.775	CAAGGACTAGAGCAAGAATCCAAGGTCCGACGATCACCTTCATGGCCAGACTCACAGTGCGGTGGTTCTGGGCCAAGTG
Oligo69275	D	-6	222	TAAACGGCAGCATCGGGCGCGGTGTGCTCCCCGCCGTGGCCATCGAGCAGATCCGCAACGAGTCACTCCTGCG	5	820	0.270732	TRUE	3	0.89375	TAAACGGCAGCATCGGGCGCGGTGTGCTCCCCGCCGTGGAACTGGCCATCGAGCAGATCCGCAACGAGTCACTCCTGCG
Oligo69286	D	-3	109	CACAGGGCAGTCTGAAGATGGCCAATTACACGCTGGCAGAGGATGAATATGATGTCCTCATAGAAGGTGAAATGCG	5	885	0.123164	TRUE	-2.09954	0.183486	CACAGGGCAGTCTGAAGATGGCCAATTACACGCTGGCACCAGAGGATGAATATGATGTCCTCATAGAAGGTGAAATGCG
Oligo69298	I	1	184	CAGGTGCACCCCAGGCTGGTGGTGATTGTGCTGAACAAAAGACCGGGAATGGGAAAAGGTGAGCATCCTTCTGTGGGCGT	5	845	0.217751	TRUE	-1.43741	0.264368	CAGGTGCACCCCAGGCTGGTGGTGATTGTGCTGAACAAAGACCGGGAATGGGAAAAGGTGAGCATCCTTCTGTGGGCGT
Oligo69332	I	1	426	ATCTGAAACTGACTTCCTTGGGTTTCATAATAGGAGTCAAGCGTGGTGGGCAACCTCCTGATCTCCATTTTGCTACTGTC	5	1220	0.34918	TRUE	-3.89077	0.0537634	ATCTGAAACTGACTTCCTTGGGTTTCATAATAGGAGTCAGCGTGGTGGGCAACCTCCTGATCTCCATTTTGCTACTGTC
Oligo69333	D	-1	290	GCGAATGTGAGGGCCTCTTCGGAGTTCTCGATGGAGATCGCAGGTCTGGTGTGGGTTTGTAGTGGAGGCTGCTCCTGG	5	1446	0.200553	TRUE	7.01123	1	GCGAATGTGAGGGCCTCTTCGGAGTTCTCGATGGAGATGCGCAGGTCTGGTGTGGGTTTGTAGTGGAGGCTGCTCCTGG
Oligo69354	D	-1	22	CCCGGTCGGGGCTCAAGGAGGCGGACGAATTGACCCCGGAGTGGACATGATAGTGGCTGGCGGTGCGCAGCCTGGGTC	5	49	0.44898	TRUE	-0.347923	0.4375	CCCGGTCGGGGCTCAAGGAGGCGGACGAATTGACCCCGGGAGTGGACATGATAGTGGCTGGCGGTGCGCAGCCTGGGTC
Oligo69364	I	1	55	CGACGGAGCAGGAGAACAGCAGGGCGAGCGTCAGCAGGCCGCATGGTGCTCATGGGCTCGGGCCGCGGGCCTGGCGCTCT	5	121	0.454545	TRUE	-1.11718	0.313725	CGACGGAGCAGGAGAACAGCAGGGCGAGCGTCAGCAGGCGCATGGTGCTCATGGGCTCGGGCCGCGGGCCTGGCGCTCT
Oligo69376	D	-5	97	GCCGAGGTAGGGGCGCCAGGTTGCTACCGCCGCAAGCCGGCTCCGCCGCTCTCCAGGTCTGTGGCCACGCTCCA	5	610	0.159016	TRUE	2.3837	0.84264	GCCGAGGTAGGGGCGCCAGGTTGCTACCGCCGCAAGCCGCACCGGCTCCGCCGCTCTCCAGGTCTGTGGCCACGCTCCA
Oligo69400	I	1	315	CCACTGCTGCTCCAGTGCAGGAGACTTTACATGGATGCCCAACCGGTCACCCAGGAGGATGGCAAAGAGAGTCGCTTCGC	5	1800	0.175	TRUE	0.415037	0.573034	CCACTGCTGCTCCAGTGCAGGAGACTTTACATGGATGCCAACCGGTCACCCAGGAGGATGGCAAAGAGAGTCGCTTCGC
Oligo69409	I	1	106	ACTCCGAGGCTAACGTCGAGGACGGGGAGATCCGCATCAAATGTGGGCGGCTTCAAGAGGAGGCTGCGCTCGCACACGCA	5	264	0.401515	TRUE	1.9027	0.794393	ACTCCGAGGCTAACGTCGAGGACGGGGAGATCCGCATCAATGTGGGCGGCTTCAAGAGGAGGCTGCGCTCGCACACGCA
Oligo69411	D	-10	16	CACGTGAGAAGTTCCTGAGGGCCCATCCGTGTGTGAGCTGGGCCTCCTCATCAAGGTGCGTGGGTGGGT	5	117	0.136752	TRUE	3.82782	0.94	CACGTGAGAAGTTCCTGAGGGCCCATCCGTGTGTGAGCGACCAGGAGCTGGGCCTCCTCATCAAGGTGCGTGGGTGGGT
Oligo69434	I	1	78	GCCAGCCCCCAAAATGCTGGGGAACGAGCTATGCAGCGTTGTGTGGGGACAAGGCCTCGGGCTTCCACTACAATGGTCGT	5	303	0.257426	TRUE	-1.61667	0.237288	GCCAGCCCCCAAAATGCTGGGGAACGAGCTATGCAGCGTGTGTGGGGACAAGGCCTCGGGCTTCCACTACAATGGTCGT
Oligo69472	I	1	159	TCGTCACCATCTTCTACGCCCTGCGCTACCACCACATCAATGACGGCGAGGCGCTCAGGGGCCATCATCGCCGGCTTCGT	5	765	0.207843	TRUE	2.58496	0.87037	TCGTCACCATCTTCTACGCCCTGCGCTACCACCACATCATGACGGCGAGGCGCTCAGGGGCCATCATCGCCGGCTTCGT
Oligo69476	D	-3	86	TATTACTAGGTTGGAGAAACGTACGGTAAGGATATAACCCGGGGCAAAGACAAGCCGATTGCCGTATGTAATACGT	5	570	0.150877	TRUE	0.584963	0.608696	TATTACTAGGTTGGAGAAACGTACGGTAAGGATATAACCTCCCGGGGCAAAGACAAGCCGATTGCCGTATGTAATACGT
Oligo69477	D	-3	63	CACCTACTCAGGACCTGCTCTGCGTTGTACAGGCGAATCGGGTGCTGAGGAGCGGGCAGCTGGGAAAGAGGGTCTA	5	372	0.169355	TRUE	-0.137504	0.473684	CACCTACTCAGGACCTGCTCTGCGTTGTACAGGCGAATCTTCGGGTGCTGAGGAGCGGGCAGCTGGGAAAGAGGGTCTA
Oligo69480	D	-2	42	CGAACACGTTGGTCATGGTCTGGAGTCTCGGAGTCCACGATGGCCACGATGACCAGCAGGTTGCCTCCCACGCTGCT	5	322	0.130435	TRUE	7.18982	1	CGAACACGTTGGTCATGGTCTGGAGTCTCGGAGTCCAGGCGATGGCCACGATGACCAGCAGGTTGCCTCCCACGCTGCT
Oligo69499	D	-8	68	CAGCTTCATCTCGCCCAAGGTGGAGCCACGGACAGGGGAGCCACTCGGAGGTGCAGCACAATGACGTGTCA	5	527	0.129032	TRUE	-0.402759	0.42963	CAGCTTCATCTCGCCCAAGGTGGAGCCACGGACAGGGGGGTACGGGAGCCACTCGGAGGTGCAGCACAATGACGTGTCA
Oligo69502	D	-3	373	GTGTTTGCTCAGGTTACAGGATCCCTCCTTGAGGAAACTCGGAAGTGGGCTCAGTACAAACAGGCATGTCTCAGTC	5	2118	0.17611	TRUE	4.16993	0.956989	GTGTTTGCTCAGGTTACAGGATCCCTCCTTGAGGAAACGACTCGGAAGTGGGCTCAGTACAAACAGGCATGTCTCAGTC
Oligo69516	I	1	5	GCCTAGGCACCACCGCATGGAGCGGGACGAACCGCCGCCCTAGCGGAGGGGGAGGCGGCGGGGGCTCGGCGGGGTGCCGG	5	20	0.25	TRUE	-1.7885	0.21875	GCCTAGGCACCACCGCATGGAGCGGGACGAACCGCCGCCTAGCGGAGGGGGAGGCGGCGGGGGCTCGGCGGGGTGCCGG
Oligo69528	D	-1	268	ACCTGGGCTGAGTATAGGACCAGATTCGTACCTCACTCCTAGGGCAGCCTCGAAGCAGTCATATACCACAGAGACCGG	5	842	0.31829	TRUE	2.06054	0.810056	ACCTGGGCTGAGTATAGGACCAGATTCGTACCTCACTCCCTAGGGCAGCCTCGAAGCAGTCATATACCACAGAGACCGG
Oligo69553	I	1	249	GAGGACGCCACCTGTGTCCGCACGTTCAAGAACAGAGACCAGGCGGCGCCGCACTCGCATGTTGAGAGCAGCCAGGGGAT	5	1141	0.21823	TRUE	-0.807355	0.360465	GAGGACGCCACCTGTGTCCGCACGTTCAAGAACAGAGACAGGCGGCGCCGCACTCGCATGTTGAGAGCAGCCAGGGGAT
Oligo69565	D	-6	15	TCTGTAATCTACACCAATGACACAGTTCCTAAGAACAGGAAATATTTTTGGAGGGTAAGTAAGGGAAATTTCT	5	51	0.294118	TRUE	-0.165059	0.471014	TCTGTAATCTACACCAATGACACAGTTCCTAAGAACGCCAACAGGAAATATTTTTGGAGGGTAAGTAAGGGAAATTTCT
Oligo69574	I	1	261	CAGAAACTTTTCTCTGGCTATGATAGCTCCGTGCGGCCAAGCGCGGGAGGTGGGAGACCGTGTCAGGGTCAGCGTGGGGT	5	733	0.356071	TRUE	-3.32193	0.05	CAGAAACTTTTCTCTGGCTATGATAGCTCCGTGCGGCCAGCGCGGGAGGTGGGAGACCGTGTCAGGGTCAGCGTGGGGT
Oligo69593	D	-1	972	AATGACGAGCCGTGCGCTCCCTGCTGCGCAGCCACTACGCGAGGTGCTGCCGCTGGCCACGTTCGTGCGGCGCCTGGC	5	3044	0.319317	TRUE	-3.822	0.0576923	AATGACGAGCCGTGCGCTCCCTGCTGCGCAGCCACTACCGCGAGGTGCTGCCGCTGGCCACGTTCGTGCGGCGCCTGGC
Oligo69598	I	1	11	ACATGGGCTCCTGCCACTCACCCTAGCGGCCCGGGAGGAAGTAGGGATCCTCGAAGAGCGCCCACATGCGGGGCTCCCTT	5	65	0.169231	TRUE	-1.24793	0.294393	ACACGGGCTCCTGCCACTCACCCTAGCGGCCCGGGAGGAGTAGGGATCCTCGAAGAGCGCCCACATGCGGGGCTCCCTT
Oligo69616	I	1	96	CGGCAGTGTCACGTCAGAGCCCAGGCGCTCGTACTGCACCATGGGGTGCCTCTGTGGGGGGTGGGGGCACAGGGCTAATG	5	404	0.237624	TRUE	-0.226771	0.46	CGGCAGTGTCACGTCAGAGCCCAGGCGCTCGTACTGCACATGGGGTGCCTCTGTGGGGGGTGGGGGCACAGGGCTAATG
Oligo69633	I	1	23	GTCCGCTCAACGTGGCGCTCGTGTTCTCGGGGCCCGCGTTACGCGGCCGAGGCGGCACGCCTGGGCCCGGCCGTGCCGCC	5	53	0.433962	TRUE	-1.1375	0.307692	GCCCCCTCAACGTGGCGCTCGTGTTCTCGGGGCCCGCGTACGCGGCCGAGGCGGCACGCCTGGGCCCGGCCGTGGCGGC
Oligo69641	D	-1	63	CGTAGTTCCTGGCTGTAGGACTATAGGGTCAACATCTTCTGCGGCAGCAATGGAACGACCCCCGCCTGGCCTATAATA	5	528	0.119318	TRUE	3.7866	0.944444	CGTAGTTCCTGGCTGTAGGACTATAGGGTCAACATCTTCCTGCGGCAGCAATGGAACGACCCCCGCCTGGCCTATAATA
Oligo69653	I	1	31	CTATCGATCCCACCATAACATCAGGATTCCAGCGTAACCTTGTGGTCTGTCCATTCCTGCATGAAATTAGTACACTGT	5	192	0.161458	TRUE	-3.18587	0.0909091	CTATCGATCCCACCATAATCATCAGGATTCCAGCGTAACTTGTGGTCTGTCCATTCCTGCATGAAATTAGTACACTGTG
Oligo69655	I	1	51	CGGCACAGAGCCCAGTGGCCCATGAGCAGGTACGTGGTAATAGAGGTTCATGGAGAAGGTACCGATGATGAGGTCAGCAA	5	351	0.145299	TRUE	0.394279	0.56962	CGGCACAGAGCCCAGTGGCCCATGAGCAGGTACGTGGTATAGAGGTTCATGGAGAAGGTACCGATGATGAGGTCAGCAA
Oligo69657	D	-5	23	CCCCACTCCTCTTGGACTCCAGCCATGGGCCTGCGCGCGGAACTGCTCCAGGACAGAGAACGCCGTGTGTGGCC	5	193	0.119171	TRUE	4.83007	0.969582	CCCCACTCCTCTTGGACTCCAGCCATGGGCCTGCGCGCGAGCCGGAACTGCTCCAGGACAGAGAACGCCGTGTGTGGCC
Oligo69671	I	1	55	TCCTCACCCCACACAGCCAAGCGTCCGTTACCCAGAATAATCACGGTGGTCCCTGTGCCGTCTACAGGACTGATGACTGC	5	296	0.185811	TRUE	-0.241008	0.456522	TCCTCACCCCACACAGCCAAGCGTCCGTTACCCAGAATATCACGGTGGTCCCTGTGCCGTCTACAGGACTGATGACTGC
Oligo69690	I	1	35	GCCTCACCACGATCACCTTGGGCGTCTCGTAGTCCCAGAAGGGCGGACCAGCAGCCCCGGGCCAGGCGCCGGGCGCTCCG	5	180	0.194444	TRUE	1.24101	0.714286	GCCTCACCACGATCACCTTGGGCGTCTCGTAGTCCCAGAGGGCGGACCAGCAGCCCCGGGCCAGGCGCCGGGCGCTCCG
Oligo69695	I	1	83	TGACAAGAGCTTGTGCATTGACATTGGTTGTCCCAGGACCGAGTGGCTAGAGTTTCCTGTACAGAGCATATAGAGTGACG	5	387	0.21447	TRUE	-2.91754	0.106667	TGACAAGAGCTTGTGCATTGACATTGGTTGTCCCAGGACGAGTGGCTAGAGTTTCCTGTACAGAGCATATAGAGTGACG
Oligo69697	I	1	89	CTCGTGCCACGCAGGAAGCAGCACCAAAGGCGCCGAGACCGCGGGGCATCTTCTATGAATCCTCATGGAGCCCCCTGCCT	5	342	0.260234	TRUE	-3.73697	0.0487805	CTCGTGCCACGCAGGAAGCAGCACCAAAGGCGCCGAGACGCGGGGCATCTTCTATGAATCCTCATGGAGCCCCCTGCTT
Oligo69714	D	-6	58	GGCTGGACTCTGAGTGCAGGGAGCGGACAGAGATGGCGGAGCGGCGGGGAGTGCTGATGGGGGGCTGTCTGCC	5	267	0.217228	TRUE	7.50779	1	GGCTGGACTCTGAGTGCAGGGAGCGGACAGAGATGGCGGAGTCGGAGCGGCGGGGAGTGCTGATGGGGGGCTGTCTGCC
Oligo69726	D	-1	28	CAGAGGTGGCTGTCGCAGCAGTAGTGGTTGACGAACTCGTGGGGCGCCCCCTGCAGAGCTCCCTGTGCAAGTTACCCG	5	167	0.167665	TRUE	1.64386	0.774194	CAGAGGTGGCTGTCGCAGCAGTAGTGGTTGACGAACTCGGTGGGGCGCCCCCTGCAGAGCTCCCTGTGCAAGTTACCCG
Oligo69742	D	-1	56	CTGAACACGCAGAGGGGGCAAGTCCGATGCTGATGTAACAGGGGTCCACACAGTTACGATGGAACTCATGGAGCCACC	5	353	0.15864	TRUE	1.56884	0.752137	CTGAACATGCAGAGGGGGCAAGTCCGATGCTGATGTAACCAGGGGTCCACACAGTTACGATGGAACTCATGGAGCCACC
Oligo69785	I	1	34	CAATGTCTTTCTTTAGTGTCAATGACCCTAGTAATATGTTCGCTGGTTAAAGAGACGGTGGATAGACTCCTGAAAGGCTG	5	299	0.113712	TRUE	3.44478	0.92381	CAATGTCTTTCTTTAGTGTCAATGACCCTAGTAATATGTCGCTGGTTAAAGAGACGGTGGATAGACTCCTGAAAGGCTG
Oligo69787	I	1	61	TAGGACCGGGCGGGACGATGAAGCGGCAGAACGTGCGCAACGCTGGCGCTCATCGTGTGCACCTTCACCTACCTGCTGGG	5	265	0.230189	TRUE	4.34577	0.960317	TAGGACCGGGCGGGACGATGAAGCGGCAGAACGTGCGCACGCTGGCGCTCATCGTGTGCACCTTCACCTACCTGCTGGG
Oligo69824	D	-9	45	GCCCGCCTGCTGCCTTATTCATGGTGGCTATCGTGGCCATCTGCATGCGCAGGTACCTCTAGGTCTTGGT	5	433	0.103926	TRUE	4.34792	0.957082	GCCCGCCTGCTGCCTTATTCATGGTGGCTATCGTGGCTGCATCGGCCATCTGCATGCGCAGGTACCTCTAGGTCTTGGT
Oligo69864	I	1	93	GGGGCAACCACACGTGGGAGGGCTGCCACGTGGACTCGCCGCGTGGACCACCTCTTTCCGCCATCCCTCTACATCGTTCC	5	285	0.326316	TRUE	-3.32193	0	GGGGCAACCACACGTGGGAGGGCTGCCACGTGGACTCGCGCGTGGACCACCTCTTTCCGCCATCCCTCTACATCGTTCC
Oligo69880	I	1	507	TGTGGCACCGGTGGCAGGACAAGCACTCGATCCGTGCCCCGAGTGGCCCGTGCCATGTCCATCCCCACCTCCCCATCCAG	5	3093	0.163919	TRUE	-2.04439	0.179487	TGTGGCACCGGTGGCAGGACAAGCACTCGATCCGTGCCCGAGTGGCCCGTGCCATGTCCATCCCCACCTCCCCATCCAG
Oligo69896	I	1	78	CGGCCATGCAGGCCCGTGGGCTCAAGAGGGTGGAATAGCCGTAGGGGCTGGCAGATGGCAACATATCGGTCATAGCCCTT	5	342	0.22807	TRUE	-2.88753	0.109756	CGGCCATGCAGGCCCGTGGGCTCAAGAGGGTGGAATAGCGTAGGGGCTGGCAGATGGCAACATATCGGTCATAGCCCTT
Oligo69903	D	-1	325	GAAGTTCCTGGGCCTTTGGGATAATCGATGGCTTGATCAGATGGTGGTAGTAATGAATTTCCCCTACTGTGGCTTGAT	5	1526	0.212975	TRUE	0.777608	0.633929	GAAGTTCCTGGGCCTTTGGGATAATCGATGGCTTGATCCAGATGGTGGTAGTAATGAATTTCCCCTACTGTGGCTTGAT
Oligo69908	D	-6	165	ATGCAGTGAGCACCGCGAAGTCCTGCTCGTAACCTTCGGACGACATGGCGGCTCCGGAACGAGTAGCCAAGCT	5	1819	0.0907092	TRUE	5.26053	0.982759	ATGCAGTGAGCACCGCGAAGTCCTGCTCGTAACCTTCGAAGTCGGACGACATGGCGGCTCCGGAACGAGTAGCCAAGCT
Oligo69917	I	1	26	AAAGAGCACCCGCCCCGCGGGGCCCCGACGGCGCCAGCTTACCTGGGAGGGCCCCCCGGGGGCCGTCCGGGCGCCACATG	5	62	0.419355	TRUE	1.80735	0.785714	AAAGAGCACCCGCCCCGCGGGGCCCCGACGGCGCCAGCTACCTGGGAGGGCCCCCCGGGGGCCGTCCGGGCGCCACATG
Oligo69939	I	1	37	AGTGATTGCCTTCTGCAGATAATTGAGAAGCGCCGACGAAGACCGGATCAATAACAGTTTGTCTGAGCTGAGAAGGCTGT	5	283	0.130742	TRUE	-0.152003	0.472973	AGTGATTGCCTTCTGCAGATAATTGAGAAGCGCCGACGAGACCGGATCAATAACAGTTTGTCTGAGCTGAGAAGGCTGT
Oligo69949	D	-6	32	AACAGCCTGTCTCTCTTACAGAATAACCGACGGAGCAGGGACATCAACGTGACGGGTGTGTGGGAACGCAATG	5	198	0.161616	TRUE	5.24793	0.986842	AACAGCCTGTCTCTCTTACAGAATAACCGACGGAGCCCGGGCAGGGACATCAACGTGACGGGTGTGTGGGAACGCAATG
Oligo69965	I	1	87	TAAATACCCAGCCTGGTCCAGCAGAAACCGACCGCGTATTGTGAGGCCAATGGACGGCCAAGATCAGGCCCCTGATGAGT	5	202	0.430693	TRUE	-4.90689	0.0166667	TAAATACCCAGCCTGGTCCAGCAGAAACCGACCGCGTATGTGAGGCCAATGGACGGCCAAGATCAGGCCCCTGATGAGT
Oligo69985	D	-9	37	CCGATGTTCTCTAGGTCCTCATTAAGGTTTAGCCCGTCCAGCACAAATTTAAGAATGACAGCCAACTCAA	5	177	0.20904	TRUE	0.415037	0.572917	CCGATGTTCTCTAGGTCCTCATTAAGGTTTAGCCCGTCCTCATGGTCCAGCACAAATTTAAGAATGACAGCCAACTCAA
Oligo70017	I	1	206	TGCCGCGTTCTCGAACTTGCTTCTCTGGTCGGGCACGACCGCGCGGCATCTTCCCGCCCTGAGGCCGCGCCGGCCGGCCA	5	504	0.40873	TRUE	-5.08746	0	TGCCGCGTTCTCGAACTTGCTTCTCTGGTCGGGCACGACGCGCGGCATCTTCCCGCCCTGAGGCCGCGCCGGCCGGCCA
Oligo70042	I	1	1529	CGCGCAGTTGGGCGCGATGCCCCAGCTCTAACCTCACCTTGGACGGTGCACTGGAGGAGAGAGAGGTGGGGAGATCAACG	5	3889	0.39316	TRUE	-0.50696	0.409091	CGCGCAGTTGGGCGCGATGCCCCAGCTCTAACCTCACCTGGACGGTGCACTGGAGGAGAGAGAGGTGGGGAGATCAACG
Oligo70055	D	-6	747	TAAGTGGCTCGACCCGGCTGCTGGGCGTGCGGCTTCGGGGTCCTCTCTCGAGGGGAATCCGGCCGTCCTTGGC	5	4569	0.163493	TRUE	-0.678072	0.375	TAAGTGGCTCGACCCGGCTGCTGGGCGTGCGGCTTCCCCTTCGGGGTCCTCTCTCGAGGGGAATCCGGCCGTCCTTGGC
Oligo70076	D	-4	51	CCCCCACTTCCAGCAGCAGAGGCGGCACATAGGTGATGCGGCCAAACACACCTCCAGGCCAAAGGTTAGCTGGGT	5	234	0.217949	TRUE	0.128008	0.522388	CCCCCACTTCCAGCAGCAGAGGCGGCACATAGGTGATGCCTGCGGCCAAACACACCTCCAGGCCAAAGGTTAGCTGGGT
Oligo70081	I	1	696	TCGTGGCGGTCCCGCACGGCCCTGCGGACCGGGTCCACCCTCGTGGCACAGCAGCTCCATGGCCAGCCCGGCGGCCCCTC	5	4366	0.159414	TRUE	-3.64386	0.04	TCGTGGCGGTCCCGCACGGCCCTGCGGACCGGGTCCACCTCGTGGCACAGCAGCTCCATGGCCAGCCCGGCGGCCCCTC
Oligo70094	D	-4	723	ATAGTTGAGACCATTCACAGGCCAAAGACGGTACAACTTGGAGATTTTGTCACTTCCACTCTCAAAGGGCGTCGA	5	2564	0.281981	TRUE	4.75489	1	ATAGTTGAGACCATTCACAGGCCAAAGACGGTACAACTTCCTTGGAGATTTTGTCACTTCCACTCTCAAAGGGCGTCGA
Oligo70095	D	-1	142	CGATCTGAGTCTGGGTTAGCAGGGTCGGATGAACTGTCCCGAGGCCACTCATGTTGAAAAACTTCACACCTAAACAGC	5	686	0.206997	TRUE	-1	0.323529	CGATCTGAGTCTGGGTTAGCAGGGTCGGATGAACTGTCCCCGAGGCCACTCATGTTGAAAAACTTCACACCTAAACAGC
Oligo70116	I	1	16	AAGTGAAGTTAAAATACTTGCTTGAAGTGCGAGGTATGAATAGGGGCTCCCAAAGTTCCCTCAAACGTCAAAGATCCATT	5	58	0.275862	TRUE	0.36257	0.571429	AAGTGAAGTTAAAATACTTGCTTGAAGTGCGAGGTATGATAGGGGCTCCCAAAGTTCCCTCAAACGTCAAAGATCCATT
Oligo70117	I	1	208	AACACCATGCAGAAGTACGGCCGCCCGTACCGCTTCCACCTTGAGGCTCACCAGCTCCTTCACCGGCGTCTGGTCCAGGC	5	840	0.247619	TRUE	-0.862496	0.35	AACACCATGCAGAAGTACGGCCGCCCGTACCGCTTCCACTTGAGGCTCACCAGCTCCTTCACCGGCGTCTGGTCCAGGC
Oligo70120	I	1	163	AGCATCGACTCCACCGAGGTCATCTACCAGCCGCGCCGCCAAGCGGGCCAAGCTCATCGGCAAGTACCTGATGGGCGAAT	5	630	0.25873	TRUE	0.392317	0.569444	AGCATCGACTCCACCGAGGTCATCTACCAGCCGCGCCGCAAGCGGGCCAAGCTCATCGGCAAGTACCTGATGGGCGAAT
Oligo70131	I	1	28	TAGTCCAGCAGGGCAACGTGCGCGAGACATACCGCTACCCTGACGGACCTGTTCACCACGCTGTGGACCTGCAGTGGCC	5	165	0.169697	TRUE	2.2303	0.828767	TAGTCCAGCAGGGCAACGTGCGCGAGACATACCGCTACCTGACGGACCTGTTCACCACGCTGGTGGACCTGCAGTGGCC
Oligo70144	I	1	38	TCGAGCTCTTCGGGGAGCAGCGATGCGACCCTCCGGGACCGGCCGGGGCAGCGCTCCTGGCGCTGCTGGCTGCGCGCTCT	5	235	0.161702	TRUE	6.61471	1	TCGAGCTCTTCGGGGAGCAGCGATGCGACCCTCCGGGACGGCCGGGGCAGCGCTCCTGGCGCTGCTGGCTGCGCGCTCT
Oligo70158	I	1	347	TCCGCGGCGGCTGCTGCTGGTGGCCGCCTGCTTCAGTCTTGTGCGGCCCGCTGTTGTCTGCCCGCACCCGGGCCCCCACC	5	753	0.460823	TRUE	-2.75132	0.122807	TCCGCGGCGGCTGCTGCTGGTGGCCGCCTGCTTCAGTCTGTGCGGCCCGCTGTTGTCTGCCCGCACCCGGGCCCCCACC
Oligo70177	D	-5	22	GAATGGGATCCCTCGAAACTAACAACTTCCGTCGCTCCGGAGTCACTGGTGGAGATAGAGAAGCAAATTGCTGT	5	63	0.349206	TRUE	3.64386	0.933962	GAATGGGATCCCTCGAAACTAACAACTTCCGTCGCTTTACTCCGGAGTCACTGGTGGAGATAGAGAAGCAAATTGCTGT
Oligo70184	I	1	293	AGCCTGGAAAAGCTCAGCATCAACATAATGCGGTCACCAAGTGGGGAGTGTTTTGCCCCTGGCCCACTCAGCCCCTTACG	5	970	0.302062	TRUE	0.331844	0.55814	AGCCTGGAAAAGCTCAGCATCAACATAATGCGGTCACCAGTGGGGAGTGTTTTGCCCCTGGCCCACTCAGCCCCTTACG
Oligo70224	D	-1	34	CGTTCCCGCACACTCTTCCACTTCGCGCCACCGTCTACGGTGGGAGAGCTGGGGGAGGAGAGAGGAGAGCTTGCGCAG	5	197	0.172589	TRUE	5.01495	0.979592	CGTTCCCGCACACTCTTCCACTTCGCGCCACCGTCTACGGGTGGGAGAGCTGGGGGAGGAGAGAGGAGAGCTTGCGCAG
Oligo70253	D	-9	530	CACACGTACAGCCAGTAGTCGGTGCTGACCGCGATACCCAAGCCACAGACAGCAAAGACACTGCTCAGCC	5	2906	0.182381	TRUE	1.82597	0.781879	CACACGTACAGCCAGTAGTCGGTGCTGACCGCGATACCCAGGAGGCCCAAGCCACAGACAGCAAAGACACTGCTCAGCC
Oligo70276	I	1	179	TTGAATGCGCGCGGGCAGCGGGCGACGCGCCCTTGCGCAAGCCTGGAGCAAGCCAACCGCACCCGCTTTCCCTTCGTCGG	5	429	0.417249	TRUE	-3.71149	0.0647482	TTGAATGCGCGCGGGCAGCGGGCGACGCGCCCTTGCGCAGCCTGGAGCAAGCCAACCGCACCCGCTTTCCCTTCGTCGG
Oligo70277	D	-7	161	AACACCGATCACTGTCCCCGACACGCACAGGAGCACGGATTCACCGCTGGCAGCAGGAGTCCCGGTGGCCCG	5	878	0.183371	TRUE	2.73448	0.872727	AACACCGATCACTGTCCCCGACACGCACAGGAGCACGTCCCACGGATTCACCGCTGGCAGCAGGAGTCCCGGTGGCCCG
Oligo70279	D	-1	634	AACACCCAACTTCACAGAGGGCAGCTTCGATTCCAGTGGACCGGGCAGACGCTGGATTCTTCCCCAGTGGCTTGCACG	5	3268	0.194002	TRUE	2.16993	0.830189	AACACCCAACTTCACAGAGGGCAGCTTCGATTCCAGTGGGACCGGGCAGACGCTGGATTCTTCCCCAGTGGCTTGCACG
Oligo70287	D	-2	15	GCAACTAAAATCCCGAAACTAATGTCCGAAAGTGTCTCGTGGGCCATGATACGGAGAGATATTCACGATCCTGAAAT	5	100	0.15	TRUE	6.34873	0.993865	GCAACTAAAATCCCGAAACTAATGTCCGAAAGTGTCTCACGTGGGCCATGATACGGAGAGATATTCACGATCCTGAAAT
Oligo70291	D	-6	13	CTAGTCCTGATAATCCTGGCGAATAGCACTTCCTCGGAACCATGGAAAATTGGATAATAAACAAAATGTGA	5	68	0.191176	TRUE	6.21917	0.993289	CTAGTTCCTGATAATCCTGGGCGAATAGCACTTCCTAAGCCTCGGAACCATGGAAAATTGGATAATAAACAAAATGTGA
Oligo70299	D	-2	26	CCAGATGCCGGAGGATGTCCACCGCCACGACAGTCGCCCGCGGGGATCCCGGCGACCCCGGGCCCTGTGAACCCACA	5	85	0.305882	TRUE	0	0.5	CCAGATGCCGGAGGATGTCCACCGCCACGACAGTCGCCCCCGCGGGGATCCCGGCGACCCCGGGCCCTGTGAACCCACA
Oligo70303	D	-1	63	TCAGCAGAGAATGACCGAGGTGCTGTGGCCGGCTGTCCCAACGGGACGGACGCTGCCTTCCTGGCCGGTCCGGGTTCC	5	242	0.260331	TRUE	1.48875	0.741379	TCAGCAGAGAATGACCGAGGTGCTGTGGCCGGCTGTCCCCAACGGGACGGACGCTGCCTTCCTGGCCGGTCCGGGTTCC
Oligo70324	D	-6	405	CCCCCCTTTGTTGGCAGGTGTCTCTGATGTGCTCAGCGGAATACTCAAACTGCGGTGAGAACGAGTACGACTC	5	2253	0.17976	TRUE	-3.51457	0.0705882	CCCCCCTTTGTTGGCAGGTGTCTCTGATGTGCTCAGCCCGAGCGGAATACTCAAACTGCGGTGAGAACGAGTACGACTC
Oligo70325	D	-1	102	CCCTGGTCACTTCTGCCGACCTCGACGTTGAACTGACTCCCTGGATGCACATCCTGGAAAAGAAATGGGCTTTGTTGC	5	669	0.152466	TRUE	4.60486	0.966667	CCCTGGTCACTTCTGCCGACCTCGACGTTGAACTGACTCCCCTGGATGCACATCCTGGAAAAGAAATGGGCTTTGTTGC
Oligo70340	D	-2	16	GTTCTAGTGGATCTCCATAAAAGTCTGGATAATCTAAAGCTGGAGAGACCAAATTTGTAGCCACATCTATTAGGGGG	5	105	0.152381	TRUE	7.31288	1	GTTCTAGTGGATCTCCATAAAAGTCTGGATAATCTAATGAGCTGGAGAGACCAAATTTGTAGCCACATCTATTAGGGGG
Oligo70342	D	-1	48	AAGTTGTCATCCATGAATACCAGATCAATGCATGCTGTGATCGGCTGAGTTCAGGAATGGTATCTATCAGGCTGACTT	5	974	0.0492813	TRUE	4.52356	1	AAGTTGTCATCCATGAATACCAGATCAATGCATGCTGTGAATCGGCTGAGTTCAGGAATGGTATCTATCAGGCTGACTT
Oligo70346	I	1	91	TTTGCCTTTTTCCACAGAGGTGGTGTTCTGGCAGCGGTAAGAACGGCGACTTCATGGCGTGCGGGAGCAGAGGGCGGGTT	5	384	0.236979	TRUE	-0.771731	0.366972	TTTGCCTTTTTCCACAGAGGTGGTGTTCTGGCAGCGGTAGAACGGCGACTTCATGGCGTGCGGGAGCAGAGGGCGGGTT
Oligo70355	I	1	77	CACACGAGCCTGAATGGGGAACGATTCTGTCAGCTACGAAGTATGGGGATTACAGCGACCTCTCGGACCGCCCTGTGCTC	5	340	0.226471	TRUE	-0.899071	0.346154	CACACGAGCCTGAATGGGGAACGATTCTGTCAGCTACGAGTATGGGGATTACAGCGACCTCTCGGACCGCCCTGTGGTC
Oligo70370	D	-2	30	TCTCGACTTGGCCTTCCTCTTGGCCGTGCGTCAGGAGCGGTGGCCGCTAAGAGGAGCAGGAGCCGGAGGTCCTCATT	5	279	0.107527	TRUE	5.96193	0.989362	TCTCGACTTGGCCTTCCTCTTGGCCGTGCGTCAGGAGGGCGGTGGCCGCTAAGAGGAGCAGGAGCCGGAGGTCCTCATT
Oligo70379	D	-9	70	TTAGAATGCTTCAGTGGATTGACCCAAACCGAATGGCACACTGCTCAATGTAGGTTTATTTTTTTCCCTA	5	242	0.289256	TRUE	3.64386	0.936709	TTAGAATGCTTCAGTGGATTGACCCAAACCGAATGGCAGCATCGGCACACTGCTCAATGTAGGTTTATTTTTTTCCCTA
Oligo70389	D	-3	38	CCGTTGTGGGGTGACCTTCCACACCTATTCCAACAGCATCGGGTACCAGCAGTCCACTTCCTTCACAGACCCTTTC	5	185	0.205405	TRUE	3.44556	0.919643	CCGTTGTGGGGTGACCTTCCACACCTATTCCAACAGCACCATCGGGTACCAGCAGTCCACTTCCTTCACAGACCCTTTC
Oligo70392	I	1	16	TAAAGACACAGATCAAGGAGTAGGCAATCGGTACAAATAAGCCTGGAGAACTGCCTGACCTCACTGCAAGGAGCACTGTTG	5	69	0.231884	TRUE	0	0.5	TAAAGACACAGATCAAGGAGTAGGCAATCGGTACAAATAGCCTGGAGAACTGCCTGACCTCCTGCAAGGAGCACTGTTG
Oligo70395	D	-5	38	TATTATTGCCAGACATCAGAATGTTGACCTTGTAAGCCGGCCAGCAGGTCGCAGAGAGCCAGGTTGCCAATGAC	5	561	0.0677362	TRUE	3.66297	0.9375	TATTATTGCCAGACATCAGAATGTTGACCTTGTAAGCGATGCCGGCCAGCAGGTCGCAGAGAGCCAGGTTGCCAATGAC
Oligo70400	D	-6	18	CGTGTAGTTGTAATGCAGGACGATGACCTCGCTCACCGGCCGCAGCAGCCCCGACTCCATGGGCCGCGAGCAT	5	181	0.0994475	TRUE	5.02237	0.977273	CGTGTAGTTGTAATGCAGGACGATGACCTCGCTCACCGGCGCCGGCCGCAGCAGCCCCGACTCCATGGGCCGCGAGCAT
Oligo70403	D	-2	11	TCCAAAAAGATGATGCTGTAACAATCGGGAAGAGAGTATCGGAACTCAGAGTCCATGTGGGAGGAGTCATGTGGCA	5	100	0.11	TRUE	4.78136	0.973214	TCCAAAAAGATGATGCTGTAAACAATCGGGAAGAGAGTGTATCGGAACTCAGAGTCCATGTGGGAGGAGTCATGTGGCA
Oligo70406	I	1	1089	ATTCAGGTGCCAGCAAGGTCAACCTCGTGAAGATCGCGTTCCACGGCCTCCAGCCCACGGGACACGGCGCTGGCTCCCCA	5	2847	0.382508	TRUE	-0.0506261	0.490909	ATTCAGGTGCCAGCAAGGTCAACCTCGTGAAGATCGCGTCCACGGCCTCCAGCCCACGGGACACGGCGCTGGCTCCCCA
Oligo70408	D	-3	223	ACCTGATGCAACCCAGGAAGCCAACAGCGAAAAGACCAACGGAATTCACTACCGGCTTCAGCTTCTCTACACCATC	5	1146	0.19459	TRUE	0.491388	0.585366	ACCTGATGCAACCCAGGAAGCCAACAGCGAAAAGACCAATAACGGAATTCACTACCGGCTTCAGCTTCTCTACACCATC
Oligo70410	I	1	31	TAAAGCAAACGTACGCGGCACCGAAGGCGCCCGAGGCGAACGCTGGGTCCGTGCTGGGGCTGTTCGTGCGGCTCTCATAC	5	180	0.172222	TRUE	5.26053	0.982759	TAAAGCAAACGTACGCGGCACCGAAGGCGCCCGAGGCGACGCTGGGTCCGTGCTGGGGCTGTTCGTGCGGCTCTCATAC
Oligo70414	D	-1	44	AGCACGTGTTTTTAAGTTCTTTGGCGTACTTCGGCTGTAAATGGCCATGTATCTGTCAGCACTAATAAAGGCATGATG	5	405	0.108642	TRUE	3.11548	0.910714	AGCACGTGTTTTTAAGTTCTTTGGCGTACTTCGGCTGTACAATGGCCATGTATCTGTCAGCACTAATAAAGGCATGATG
Oligo70462	D	-10	235	TCACACAGACACAATGTGACGGGGCGTACGCGTGGTGGTGACCGTGGGGGCCGCCGGGCAGCTGTGACT	5	1119	0.210009	TRUE	-2.76553	0.118421	TCACACAGACACAATGTGACGGGGCGTACGCGGGGACCAGCGTGGTGGTGACCGTGGGGGCCGCCGGGCAGCTGTGACT
Oligo70472	I	1	48	ATTGCGAGGAATCCTTTTGCATTAAGGTAGCATAGCGGCCTTATGGCAATCCAACTTAAAATTAAGAGACTGACATACTA	5	208	0.230769	TRUE	-1.88753	0.2	ATTGCGAGGAATCCTTTTGCATTAAGGTAGCATAGCGGCTTATGGCAATCCAACTTAAAATTAAGAGACTGACATACTA
Oligo70482	D	-10	52	GCAGCGCCCGGTGGTCCAGGAGTCGCAGGGAGGCGCCAGCACGCCCAGGAGCAGCAGGAGCAGCACCTG	5	373	0.13941	TRUE	-0.485427	0.409091	GCAGCGCCCGGTGGTCCAGGAGTCGCAGGGAGGCGCCACCCGGGGCCAGCACGCCCAGGAGCAGCAGGAGCAGCACCTG
Oligo70487	I	1	377	AAGGCGCTCCACTGTGTCGGGGACACCTACCCCAGCAACCGACCGGTGCTGCCACGAGTGCAGGCCAGGTGAGGCCTCAC	5	1460	0.258219	TRUE	-1.62449	0.239583	AAGGCGCTCCACTGTGTCGGGGACACCTACCCCAGCAACGACCGGTGCTGCCACGAGTGCAGGCCAGGTGAGGCCTCAC
Oligo70493	D	-10	38	TGAATTTCTCCTCTGTGTTCTTAGACAGACAACGGTGCTATGCCTAGTAGACTGAGAAGGTATATTGTG	5	390	0.0974359	TRUE	2.66838	0.871287	TGAATTTCTCCTCTGTGTTCTTAGACAGACACTCGGTAGCAACGGTGCTATGCCTAGTAGACTGAGAAGGTATATTGTG
Oligo70498	I	1	570	CCTGTCTGGCGGCACCCAGACCCCCAGCGTCTACGACGAAGAGCGGGAGCACCGGAGGTGGTGATGGTGAGTGGTACTCA	5	1647	0.346084	TRUE	-2.58496	0.135922	CCTGTCTGGCGGCACCCAGACCCCCAGCGTCTACGACGAGAGCGGGAGCACCGGAGGTGGTGATGGTGAGTGGTACTCA
Oligo70507	I	1	125	TAGTGTTTCTTGCAAAGGGTGAAATCGAAGCAGGACTCCCATGCGGCACTTCTTGCCTTTGTAGATGCTGGAGTTGGCAA	5	653	0.191424	TRUE	0.120294	0.521127	TAGTGTTTCTTGCAAAGGGTGAAATCGAAGCAGGACTCCATGCGGCACTTCTTGCCTTTGTAGATGCTGGAGTTGGCAA
Oligo70522	D	-3	126	CCCCCCGGACAATGCCTCCGGCTGTGGGGAACAGATCTACGGCAGAGTCGAGAAAGTTGTGATCGGCTCCAGCCGT	5	1132	0.111307	TRUE	2.75743	0.875776	CCCCCCGGACAATGCCTCCGGCTGTGGGGAACAGATCAACTACGGCAGAGTCGAGAAAGTTGTGATCGGCTCCAGCCGT
Oligo70534	D	-9	20	CAGCAGGCAGTACTCTTCGTTGCGCCGCAGTGCGAGTTCATTGGTTTGGTAGTCATATAAGGCAAGGAAA	5	197	0.101523	TRUE	1.02748	0.67234	CAGCAGGCAGTACTCTTCGTTGCGCCGCAGTGCGAGTTCCTGAGGATCATTGGTTTGGTAGTCATATAAGGCAAGGAAA
Oligo70536	D	-6	16	GACAGTCACTTATATAAGAAGAACCTTGATGTGATCCGGAAGGGAAAGCCTCAGCAGCTTCTCAGAGTCGAAC	5	160	0.1	TRUE	5.79442	0.990991	GACAGTCACTTATATAAGAAGAACCTTGATGTGACCAAGATCCGGAAGGGAAAGCCTCAGCAGCTTCTCAGAGTCGAAC
Oligo70563	D	-1	140	GCGCTGCGGCGGCACGGCCGCCTTCGCGTGAGGCCCTGGCGAGGCCTTGTTGGCATCACTCAGCGCCGGAGACTTGGA	5	652	0.214724	TRUE	3.16993	1	GCGCTGCGGCGGCACGGCCGCCTTCGCGTGAGGCCCTGGCCGAGGCCTTGTTGGCATCACTCAGCGCCGGAGACTTGGA
Oligo70570	D	-9	54	GGGTTCTCGGGGAGGCGGAAGTTAATTGGCTCCCGGTCCTGCCTAGTCCAATACCAGATCAGAGTTAGCG	5	690	0.0782609	TRUE	3.27302	0.933333	GGGTTCTCGGGGAGGCGGAAGTTAATTGGCTCCTCAAGGTCCCGGTCCTGCCTAGTCCAATACCAGATCAGAGTTAGCG
Oligo70581	I	1	174	AAAAACTCCTCAAGCGGAAGGGCTACCACTGCACGGCGCCACAAGGAGGTCGGGCCCGGCCCTGGAGGTGGAGGCAGTGC	5	982	0.177189	TRUE	-1.66985	0.235294	AAAAACTCCTCAAGCGGAAGGGCTACCACTGCACGGCGCACAAGGAGGTCGGGCCCGGCCCTGGAGGTGGAGGCAGTGC
Oligo70589	D	-5	25	TGTGCAAATTCTGTGGTGGTTCTGGTCCTGTTCAAAGCGGCTCAGGTCCATGACTGATGTGTACCTGCTCAACT	5	178	0.140449	TRUE	-0.867896	0.351351	TGTGCAAATTCTGTGGTGGTTCTGGTCCTGTTCAAATACAAGCGGCTCAGGTCCATGACTGATGTGTACCTGCTCAACT
Oligo70595	D	-7	925	CTGTACCTCAGGAGATGGTCATAGAACTTGCCTTGCGGCAGCTGAGTGACCCTGGGAGAGAGAAATTCATGC	5	4508	0.205191	TRUE	-2.72247	0.111111	CTGTACCTCAGGAGATGGTCATAGAACTTGCCTTGCTCCTTGCGGCAGCTGAGTGACCCTGGGAGAGAGAAATTCATGC
Oligo70627	I	1	182	ATGCAACTTACGTAGATGAGCCCTGAGTAGTAACGCTCCCTTGAGGTTGTGCAGCACCGAGGCTTCGTTGAGGCACGTGG	5	648	0.280864	TRUE	-3	0.107884	ATGCAACTTACGTAGATGAGCCCTGAGTAGTAACGCTCCTTGAGGTTGTGCAGCACCGAGGCTTCGTTGAGGCACGTGG
Oligo70631	D	-9	114	TCGCGACCTCGCACAGCGGTGCCCGCCCGGCCATGGACAGCAGCGCTGCCCCCACGAACGCCAGCAATTG	5	1069	0.106642	TRUE	3.59128	0.926829	TCGCGACCTCGCACAGCGGTGCCCGCCCGGCCGTCAGTACCATGGACAGCAGCGCTGCCCCCACGAACGCCAGCAATTG
Oligo70634	I	1	37	AAGGATCCAGATGAAGAAATGGCCAAAATCGACAGGACGGGCGAGGGACCAGTGTGGGAGCCAGGTAGGTCCGCCATGCG	5	134	0.276119	TRUE	-2.76081	0.117647	AAGGATCCAGATGAAGAAATGGCCAAAATCGACAGGACGGCGAGGGACCAGTGTGGGAGCCAGGTAGGTCCGCCAGGCG
Oligo70664	I	1	45	TCACCAGCCCCACTGCGGCGCGGGCGTTACGCGGCGTGCCGCAGGGCGCGCGAGCGCAGTGGGTGCCGTACGGCCTGGGC	5	145	0.310345	TRUE	-5.73877	0.0148148	TCACCAGCCCCACTGCGGCGCGGGCGTTACGCGGCGTGCGCAGGGCGCGCGAGCGCAGCGGGTGCCGCACGGCCTGGGC
Oligo70665	I	1	109	GGTGACAACAACAGGAGCTGCGAGAACACGCTTCGAAGCCTTGAGGTTGCTGAAGATGAGGATGAAGGGATGGACAGATG	5	588	0.185374	TRUE	-0.874469	0.35	GGTGACAACAACAGGAGCTGCGAGAACACGCTTCGAAGCTTGAGGTTGCTGAAGATGAGGATGAAGGGATGGACAGATG
Oligo70718	D	-1	63	AGATGACCAGCGTGTTTCCCAGCACGCTGAGCAGGAATTCAAGGAGTACAAGAGAATCTGCACCGCTGGCTGCAACGC	5	717	0.0878661	TRUE	1.11548	0.690909	AGATGACCAGCGTGTTTCCCAGCACGCTGAGCAGGAATATCAAGGAGTACAAGAGAATCTGCACCGCTGGCTGCAACGC
Oligo70727	I	1	260	CACGACTCCCGGTGCTGGGCCGCGACGCCGAGGTCCTCTTGCATGGATTACAACCGCAGCGAGGCCACCACGGCGCCCCT	5	626	0.415335	TRUE	-3.12653	0.0972222	CACGACTCCCGGTGCTGGGCCGCGACGCCGAGGTCCTCTGCATGGATTACAACCGCAGCGAGGCCACCACGGCGCCCCT
Oligo70733	D	-5	17	ACTTACTGGGCCGGGTGCTGGAGGCCAGCAACTACGGCGGTGCTCAGCAACGCCTCGGGCAACTGGAACTGGGC	5	146	0.116438	TRUE	5.39232	0.988095	ACTTACTGGGCCGGGTGCTGGAGGCCAGCAACTACGGCGTGTCGGTGCTCAGCAACGCCTCGGGCAACTGGAACTGGGC
Oligo70744	D	-6	1448	TTTGCTGAGGGGCTGCCCCACACACTGTCATTGCGACGGCAGGATGTTGCTCAGGGTGGACTGCTCCGTCCGA	5	8614	0.168098	TRUE	0.0759489	0.513514	TTTGCTGAGGGGCTGCCCCACACACTGTCATTGCGAGCCCGACGGCAGGATGTTGCTCAGGGTGGACTGCTCCGTCCGA
Oligo70753	D	-2	44	CTGGATACACTGTCTGGCATTCTCGCAGCGTTTCGTCAGCCGGACCCGCCTGCAGCTCAAGGGAGGCGTGCTCCTCG	5	127	0.346457	TRUE	4.6865	0.971429	CTGGATACACTGTCTGGCATTCTCGCAGCGTTTCGTCAGAGCCGGACCCGCCTGCAGCTCAAGGGAGGCGTGCTCCTCG
Oligo70767	I	1	18	TAAGCAACTTCACAGAAGAAATGATGAATCTCCCGGGATTCCACGGAAGGGGAAGGTCATGGTGATGGGAGTGAATGTGG	5	146	0.123288	TRUE	1.16993	0.727273	TAAGCAACTTCACAGAAGAAATGATGAATCTCCCGGGATCCACGGAAGGGGAAGGTCATGGTGATGGGAGTGAATGTGG
Oligo70786	D	-4	8	CGAATTGTTAATGTGAACACTGACACACCAACAGAAGCCGGATGAAAGAGAGCACCTTACAACCAATTCTGCCCA	5	49	0.163265	TRUE	7.02237	1	CGAATTGTTAATGTGAACACTGACACACCAACAGAAGTGAGCCGGATGAAAGAGAGCACCTTACAACCAATTCTGCCCA
Oligo70811	D	-9	1071	ACTGACCAGTGTCTCCCACAGGCGCTGGCCCTACGGCTGCCAGGCTCACGGCTTCCAGGGCTTTGTGACC	5	3386	0.316302	TRUE	1.53051	0.747573	ACTGACCAGTGTCTCCCACAGGCGCTGGCCCTACGGCTCGGACGGCTGCCAGGCTCACGGCTTCCAGGGCTTTGTGACC
Oligo70816	I	1	167	GCACAGCACCACAAGGCTGGTGAGATTCTGGAACGCGTAAGTCGGGGATGTGGCTGATGCGGTTGAGGGCCAGGGGCAGT	5	958	0.174322	TRUE	1.83289	0.788732	GCACAGCACCACAAGGCTGGTGAGATTCTGGAACGCGTAGTCGGGGATGTGGCTGATGCGGTTGAGGGCCAGGGGCAGT
Oligo70827	D	-1	5	TCAACGGCCGGGCATAGAGGTAAATGCTTGGAACGAAGACATGGAAACCACGATGATGTGGGTGGTGCAGGTGGAAGA	5	33	0.151515	TRUE	0	NA	TCAACGGCCGGGCATAGAGGTAAATGCTTGGAACGAAGATCATGGAAACCACGATGATGTGGGTGGTGCAGGTGGAAGA
Oligo70865	D	-6	112	TCGCCGCGGGCCCGGCGCGGAGCCGGACCTGAAGAACGGGAACGCGGGCCCTAGGCCCGCCCTGAACAATAAC	5	296	0.378378	TRUE	1	0.670213	TCGCCGCGGGCCCGGCGCGGAGCCGGACCTGAAGAACTCGAACGGGAACGCGGGCCCTAGGCCCGCCCTGAACAATAAC
Oligo70875	D	-1	8	AGGAAAAAGTGGTACATAGGTGTGTGCAGAGCTGCATCAGTCGGATGACTGAGAAGATGAGCATGTTATCACAGATGT	5	86	0.0930233	TRUE	4.58496	0.972603	AGGAAAAAGTGGTACATAGGTGTGTGCAGAGCTGCATCCAGTCGGATGACTGAGAAGATGAGCATGTTACCACAGATGT
Oligo70897	D	-9	23	TTCCAGCGCCTTCGCCCTCCGGCCCGGCTGTACCTACGCCGCTTGCACGCCCCGGGCGTCGCGGGAGCTA	5	100	0.23	TRUE	4.71882	0.969136	TTCCAGCGCCTTCGCCCTCCGGCCCGGCTGTACCTACGCGGTGGGCGCCGCTTGCACGCCCCGGGCGCCGCGGGAGCTA
Oligo70911	D	-9	9	CCGCCCCTTCAGGGCTGGGGTCCATGGTCCGCAGCTCCAGTTTCATTGCAAGGAGTGGGGCTGTCAGC	5	36	0.25	TRUE	-2	0.189655	CCGGCCCGCTTCAGGGCTGGGGTCCATGGTCCGCAGCATGGGGGGCTCCAGTTTCACTGCAAGGAGTGGGGCTGTCAGC
Oligo70929	D	-2	400	TACTCGAGCAGCTTTGGCTCCCCATCCCGAAACCAGGACTGGGTCCCTGGAAGTGAGATGAGGTGACAATGGACAAT	5	1856	0.215517	TRUE	1.65208	0.767857	TACTCGAGCAGCTTTGGCTCCCCATCCCGAAACCAGGACACTGGGTCCCTGGAAGTGAGATGAGGTGACAATGGACAAT
Oligo70955	I	1	25	CTGCAGCTGGCATTACCCCGGTGGTGCAGCTCGAGCAACCAGGCGGCTCAGAAGGGTTCGCAGCCGCTGGCTCTCGCTGG	5	81	0.308642	TRUE	1.26303	0.708609	CTGCAGCTGGCATTACCCCGGTGGTGCAGCTCGAGCAACAGGCGGCTCAGAAGGGTTCGCAGCCGCTGGCTCTCGCTGG
Oligo70961	I	1	47	ACCTACCCATTCTCTCACAGGAGGGCCATGAAACGCAACCGCCCGGCTGAGGTGCCCCTTCCGGAAGGGCGCCTGCGAGT	5	245	0.191837	TRUE	-2.7829	0.121212	ACCTACCCATTCTCTCACAGGAGGGCCATGAAACGCAACGCCCGGCTGAGGTGCCCCTTCCGGAAGGGCGCCTGCGAGT
Oligo70971	D	-2	110	GACAAACCAGGAAGTTGGCGTTGGTGCGGTCTATGAGGCCGGGAGATCTCGAACACCTCGGTGCGCGTCTTGCACTG	5	869	0.126582	TRUE	-0.604071	0.393443	GACAAACCAGGAAGTTGGCGTTGGTGCGGTCTATGAGGCGCCGGGAGATCTCGAACACCTCGGTGCGCGTCTTGCACTG
Oligo70974	D	-1	29	AGGCGAGATTTTTTTCCTTCCAATATATTCTACGTAAGTCCCGGAAAGTCCCCCCTTTCCCCTGTGGTTTCATGATTC	5	100	0.29	TRUE	2.32193	0.847826	AGGCGAGATTTTTTTCCTTCCAATATATTCTACGTAAGTTCCCGGAAAGTCCCCCCTTTCCCCTGTGGTTTCATGATTC
Oligo70993	D	-3	41	ATAGCATCATGCCTCTAAGTCTCGAGGAAAGATATGCATAGGTATTGCCCCCTGGGGAATTGTGGAAAACCAGGAC	5	178	0.230337	TRUE	1.32193	0.75	ATAGCATCATGCCTCTAAGTCTCGAGGAAAGATATGCACCATAGGTATTGCCCCCTGGGGAATTGTGGAAAACCAGGAC
Oligo71040	D	-1	15	TACGGAATTTCTGGGACATGAGATTGTAAATCACCGGGTGATGGCACTGTTGAGATAAATGCAAATTCTGCAATAGTT	5	99	0.151515	TRUE	5.42626	0.988372	TACGGAATTTCTGGGACATGAGATTGTAAATCACCGGGTTGATGGCACTGTTGAGATAAATGCAAATTCTGCAATAGTT
Oligo71045	D	-1	13	TTCCGCGCTGCTGGCCGCCTTGGCGCTGCTGCAGCGCTCAGCGGCGCTGCGGCCGCCTCGGCCAAGGAGCTGGCATGC	5	115	0.113043	TRUE	1.16993	0.708333	TTCCGCGCTGCTGGCCGCCTTGGCGCTGCTGCAGCGCTCTAGCGGCGCTGCGGCCGCCTCGGCCAAGGAGCTGGCATGC
Oligo71053	D	-5	12	TTAGAGGCCTGCCATGGGGGGTCTAAGGCCCTGGTCCCGGGCTCCTGGTTGTGGCCCACTTGCTGGCCCTGGGC	5	135	0.0888889	TRUE	4.21594	0.95279	TTAGAGGCCTGCCATGGGGGGTCTAAGGCCCTGGTCCCGATACGGGCTCCTGGTTGTGGCCCACTTGCTGGCCCTGGGC
Oligo71059	D	-5	20	GGGTACTGTTGGTTTTCCTCCTGCCCCGGCGGCAACGTGGCAGAAATCTACCTGGCCAACCTGGCAGCCTCTGC	5	94	0.212766	TRUE	-2.43296	0.148936	GGGTACTGTTGGTTTTCCTCCTGCCCCGGCGGCAACTGAACGTGGCAGAAATCTACCTGGCCAACCTGGCAGCCTCTGC
Oligo71063	I	1	165	ACAATAGGATACTAGCCACAAAAAGCTCAGCCTCGTTAAAACGTGGTGCCCACACAAGCCAGCTTGATGAGCACAGGGAC	5	737	0.223881	TRUE	-1.22239	0.277778	ACAATAGGATACTAGCCACAAAAAGCTCAGCCTCGTTAAACGTGGTGCCCACACAAGCCAGCTTGATGAGCACAGGGAC
Oligo71080	I	1	59	ATCCAAAAAGGAACCAGGTCATCACAAAAGTGGCAGCGAAACAGGGTGAGTTTGTATCTCCACTTCATGTCGATATCTCC	5	394	0.149746	TRUE	-1.38466	0.269841	ATCCAAAAAGGAACCAGGTCATCACAAAAGTGGCAGCGAACAGGGTGAGTTTGTATCTCCACTTCATGTCGATATCTCC
Oligo71087	D	-2	452	CCGTAACCGGAGCCATGCTGTCCCGCAAGGGCATCATCCGAGGAATACGTGCTGACACGCCTGGCAGAGGACCCTGC	5	2232	0.202509	TRUE	-0.287802	0.449704	CCGTAACCGGAGCCATGCTGTCCCGCAAGGGCATCATCCCCGAGGAATACGTGCTGACACGCCTGGCAGAGGACCCTGC
Oligo71160	D	-2	94	CAGCGTTCCCTACCGCCATGGAACAACGGGGACAGAACCCCGGCCGCTTCGGGGGCCCGGAAAAGGCACGGCACACC	5	713	0.131837	TRUE	7.26679	1	CAGCGTTCCCTACCGCCATGGAACAACGGGGACAGAACGCCCCGGCCGCTTCGGGGGCCCGGAAAAGGCACGGCACACC
Oligo71187	D	-3	95	AGCGTCATCAGCACCAACGGGTACGGATAAATGGCCACCAGGTCTGCCACCGCTAAGCTCACCACAAAGATGTTTC	5	280	0.339286	TRUE	3.77897	0.9375	AGCGTCATCAGCACCAACGGGTACGGATAAATGGCCACCACCAGGTCTGCCACCGCTAAGCTCACCACAAAGATGTTTC
Oligo71221	D	-2	5	ATTCGCCGAAAGAATTAAAAATGGCCGAGAATGTGGTAACCGGGGCCGCCTTCAGCCAAGCGGCCTAAACTCTCATT	5	50	0.1	TRUE	5.22239	0.982301	ATTCGCCGAAAGAATTAAAAATGGCCGAGAATGTGGTGGAACCGGGGCCGCCTTCAGCCAAGCGGCCTAAACTCTCATT
Oligo71237	I	1	141	CTCGCTCATAGGCCATGGCAAGCAGAATGCCAGACTCGAAGAAAGGAAAGTGAGTGTATAAAGTAGGCCTGGGAAAAGCA	5	323	0.436533	TRUE	-1.03477	0.325203	CTCGCTCATAGGCCATGGCAAGCAGAATGCCAGACTCGAGAAAGGAAAGTGAGTGTATAAAGTAGGCCTGGGAAAAGCA
Oligo71275	D	-4	8	ACTCTAGCTCGTGACTGTCAGAACCCCAACGCCTTTCATGGGAGGTACTAACTCACACATCCAAGAAAAACTCTC	5	80	0.1	TRUE	2.66297	0.9	ACTCTAGCTCGTGACTGTCAGAACCCCAACGCCTTTCAACCATGGGAGGTACTAACTCACACATCCAAGAAAAACTCTC
Oligo71282	D	-1	12	GTGGGTGTGGGACACCGTGGGCTGCGTGTGGGACGGGTTAGCGGCAGCCTCTTCGGTGAGTTGGACTGGGAGATGGAA	5	65	0.184615	TRUE	4.85798	1	GTGGGTGTGGGACACCGTGGGCTGCGTGTGGGACGGGTTTAGCGGCAGCCTCTTCGGTGAGTTGGACTGGGAGATGGAA
Oligo71289	D	-4	158	CGCCGGGACCCCGAGAAGATCAAGAAGAAGTATCTGCGTGGTTCGTGGTGGACTTCGTGTCCTCCATCCCCGTGC	5	1121	0.140946	TRUE	0	NA	CGCCGGGACCCCGAGAAGATCAAGAAGAAGTATCTGCGCACGTGGTTCGTGGTGGACTTCGTGTCCTCCATCCCCGTGC
Oligo71300	D	-9	10	GCACCACAGCCCCAGTGGCTCGTCCGACGCCAGCGGCCTGGCCCTGGGCACCCACGCCAACGGTCGGGTT	5	95	0.105263	TRUE	3.45943	1	GCACCACAGCCCCAGTGGCTCGTCCGACGCCAGCGGCGGCTTTGGCCTGGCCCTGGGCACCCACGCCAACGGTCGGGTT
Oligo71302	D	-7	215	TAGAGCTGGAGTGAGAGGACTGGCTGGAGTTTGGCTGGTAGAGGAGCTGGATATGCCCTGGGACTGTCAGCA	5	1397	0.153901	TRUE	5.45943	1	TAGAGCTGGAGTGAGAGGACTGGCTGGAGTTTGGCATCGTGCTGGTAGAGGAGCTGGATATGCCCTGGGACTGTCAGCA
Oligo71318	D	-3	52	GACGGAGTCGTGTGCTTGGACTCATCGACATGATTCGGCGGCTGGAGGAGGAGGAAGAGGAGGAAAAAATAGCC	5	118	0.440678	TRUE	5.33985	0.987654	GACGGAGTCGTGTGCTTTGGACTCATCGACATGATTCGGCGGCGGCTGGAGGAGGAAGGAAGAGGAGGAAAAAATAGCC
Oligo71340	I	1	70	ATCAGCTCTCTCAAGAGGAAGCAACCCAAGACGTTCACCCGTGAGGATCGTCACCATGGACGCCGAGATGGAGTTAAAGT	5	210	0.333333	TRUE	-0.0703893	0.487603	ATCAGCTCTCTCAAGAGGAAGCAACCCAAGACGTTCACCGTGAGGATCGTCACCATGGACGCCGAGATGGAGTTAAAGT
Oligo71348	I	2	22	TCCACCCACGTGCGCTGGTATTCGTCGCGGTAGATACCCCCTCTTGGTGAACCCAGAGGTGATCGGGTGGAGCCCCAACTC	5	105	0.209524	TRUE	2.32193	0.857143	TCCACCCACGTGCGCTGGTATTCGTCGCGGTAGATACCCTCTTGGTGAACCCAGAGGTGATCGGGTGGAGCCCCAACTC
Oligo71355	I	1	83	TAGTCGGCATCCTTGATGGCCACCTCGTCGGAAGTGCCCCACGAGGATGACAGCAATGCCAATGCTGGGGGGGCTCTTCC	5	500	0.166	TRUE	-1.5656	0.247423	TAGTCGGCATCCTTGATGGCCACCTCGTCGGAAGTGCCCACGAGGATGACAGCAATGCCAATGCTGGGGGGGCTCTTCC
Oligo71380	D	-10	262	GAACCCTTCTCTCCCCAGGCGGCGGGTCTTGATGGGATCCAGCACCTGGGGGCCCTGCGCTGGGTGCGT	5	2638	0.0993177	TRUE	2.63077	0.864253	GAACCCTTCTCTCCCCAGGCGGCGGGTCTTGAAGATCTCTGATGGGATCCAGCACCTGGGGGCCCTGCGCTGGGTGCGT
Oligo71384	D	-2	2150	ACTTAGAACTGATGGTCATCCTCTTGGCCGTTGTGACTCATGGTTACTCTGGTGCTGGTGACACTTTCTTACTCAGC	5	6456	0.333024	TRUE	5.45943	1	ACTTAGAACTGATGGTCATCCTCTTGGCCGTTGTGACTCTCATGGTTACTCTGGTGCTGGTGACACTTTCTTACTCAGC
Oligo71394	D	-1	10	CGGAAGAGCCCGTGCGCTCAGAGGTCCCGGGGTACGCAAGCCGGAGGCTGCCGCCGCCGCCGCCGCAGCCGCCCCTCC	5	24	0.416667	TRUE	0	NA	CGGAAGAGCCCGTGCGCTCAGAGGTCCCGGGGTACGCAAAGCCGGAGGCTGCCGCCGCCGCCGCCGCAGCCGCCCCTCC
Oligo71396	I	1	213	ACCCCAGCAGCTGGGCAGCCACGTAGAAGGCGGCTCGGAAGAACGGAGACGTGGCAGCCCACCAGGCAGGCCACACTCTA	5	664	0.320783	TRUE	-1.65208	0.236842	ACCCCAGCAGCTGGGCAGCCACGTAGAAGGCGGCTCGGAGAACGGAGACGTGGCAGCCCACCAGGCAGGCCACACTCTA
Oligo71411	I	1	21	GCATGGGGGTGTGGTAAGATTGGGGAAGCGTATACGTATTACAAGGCAGCCCCATAGAACAATGTCACCACCATCATGTC	5	88	0.238636	TRUE	-1.06413	0.3125	GCATGGGGGTGTGGTAAGATTGGGGAAGCGTATACGTATACAAGGCAGCCCCATAGAACAATGTCACCACCATCATGTC
Oligo71449	D	-2	31	CATGTGCCGGCAGCATGTGGAACGCGACGCCCAGCGAAGCCGGGGTTCAACCTCACACTGGCCGACCTGGACTGGGG	5	143	0.216783	TRUE	3	0.895652	CATGTGCCGGCAGCATGTGGAACGCGACGCCCAGCGAAGAGCCGGGGTTCAACCTCACACTGGCCGACCTGGACTGGGG
Oligo71467	I	1	424	CAACCGCCAGGCTGAAGAGGTAGTAGTTGGTAGGCGTGCCGCATGGCCTTGTGGCGCAGGATGACCAGACAGGTCAGCCC	5	1718	0.246799	TRUE	-2.94486	0.105882	CAACCGCCAGGCTGAAGAGGTAGTAGTTGGTAGGCGTGCGCATGGCCTTGTGGCGCAGGATGACCAGACAGGTCAGCCC
Oligo71470	I	1	23	NTGGGAGGAGGGCAGTACACTGACCGAGAAGTAAGTCCCCAAATGGCAATTGTTCCAGAAGTCAAGATTGCTGCTCTCAGN	5	114	0.201754	TRUE	-1.58496	0.2	GTGGGAGGAGGGCAGTACACTGACCGAGAAGTAAGTCCCAAATGGCAATTGTTCCAGAAGTCAAGATTGCTGCTCCAGC
Oligo71487	D	-7	21	CGGGTGATAACTCTGAAGGACATCGTCCAGACCGTCCGCTGGAGGAGGCAGGCATCAAAGTGCACGACGTCG	5	119	0.176471	TRUE	6.2854	0.99359	CGGGTGATAACTCTGAAGGACATCGTCCAGACCGTCCGCAGTCGGCTGGAGGAGGCAGGCATCAAAGTGCACGACGTCG
Oligo71493	D	-9	12	AAAGTCAGGCCCACTCCTCCTGAGAAAAGTCTATGGCGAACGTCACCAAACCCTGAAACAGAAACCCACT	5	60	0.2	TRUE	4.22882	0.961039	AAAGTCAGGCCCACTCCTCCTGAGAAAAGTCTATGGCTACGTCGGCGAACGTCACCAAACCCTGAAACAGAAACCCACT
Oligo71541	I	1	13	CCCGTCTCTCCCAACCCCCACTGGTCGTAGCCAAATCCAAAAAAGGTTCCACTTTCTAAGGGTTTAGAAAAGCAACATGG	5	173	0.0751445	TRUE	-0.94847	0.339394	CCCGTCTCTCCCAACCCCCACTGGTCGTAGCCAAATCCAAAAAGGTTCCACTTTCTAAGGGTTTAGAAAAGCAACATGG
Oligo71553	D	-8	30	CAGTCAAGCTGGGGGTGCGAGGAATGCCAGGCGTGGGAGCTGTGGGAGAGAGGGAGAGGCTTCAGATTTCT	5	325	0.0923077	TRUE	6.53916	1	CAGTCAAGCTGGGGGTGCGAGGAATGCCAGGCGGAAGGCCGTGGGAGCTGTGGGAGAGAGGGAGAGGCTTCAGATTTCT
Oligo71584	I	1	19	ACCCTCGCACCAGCTCTGGGCATCACGGAAGGTGCGTCCCGAGTGGCACAAATTCATAGCAAGCATCTCTGAAGGACAAG	5	95	0.2	TRUE	-5.53398	0.0142857	ACCCTCGCACCAGCTCTGGGCATCACGGAAGGTGCGTCCGAGTGGCACAAATTCATAGCAAGCATCTCTGAAGGACAAG
Oligo71595	I	2	62	GACTAAGGGTGTAAATAAGTGGGTTCAGCGCAGGAGTGTTCTACGGTGTAGAACAGAGCTATGAACTTGCCCTGCTCATA	5	637	0.0973312	TRUE	2.16993	0.833333	GACTAAGGGTGTAAATAAGTGGGTTCAGCGCAGGAGTGACTACGGTGTAGAACAGAGCTATGAACTTGCCCTGCTCATA
Oligo71626	I	1	61	CTTTATACTGGTGACTGCTTTGGTAGAGAAAGAAGCAGTTGCCTGGGATAAAGGTATCTTCTCACTTGATAGCACATTGC	5	211	0.2891	TRUE	-0.192645	0.464286	CTTTATACTGGTGACTGCTTTGGTAGAGAAAGAAGCAGTGCCTGGGATAAAGGTATCTTCTCACTTGATAGCACATTGC
Oligo71655	D	-10	65	ACCCCTGTCGCAACTCGCTTCCGGTGGACAAGCGGAAAGAGCCGCTTCGTTTCCTGCTAGGCCTGAAAA	5	380	0.171053	TRUE	0.874469	0.65625	ACCCCTGTCGCAACTCGCTTCCGGTGGACAAGCGGCAGATAGCGGAAAGAGCCGCTTCGTTTCCTGCTAGGCCTGAAAA
Oligo71683	D	-2	174	AGGACGACCGGCAGCAGCTGCCGGCCCCCAAGTGGACAGCTGGCCCTGCTGATTCAACAGTGCATGGCCTATGAGCA	5	739	0.235453	TRUE	4.18982	0.96	AGGACGACCGGCAGCAGCTGCCGGCCCCCAAGTGGACAGAGCTGGCCCTGCTGATTCAACAGTGCATGGCCTATGAGCA
Oligo71692	D	-1	19	GGGGCAACTGCGGGCATATGGAGCAGGACTCCTTTCCTCATTGGAGAATTAAAGGTATGAAGCTGTGAATGAATATTT	5	86	0.22093	TRUE	3.1375	0.914894	GGGGCAACTGCGGGCATATGGAGCAGGACTCCTTTCCTCCATTGGAGAATTAAAGGTATGAAGCTGTGAATGAATATTT
Oligo71750	D	-1	12	CACACCCAAAGTATCAGGACGAGAATGAGGGTCCTTTGGAAAGGAGAAGTTAAGCACATCTAGCAAATGTTAGGCTG	5	39	0.307692	TRUE	0.0703893	0.512821	CACACCCAAAGTATCAGGACGAGAATGAGGGTCCTTTGGGAAAGGAGAAGTTAAGCAACATCTAGCAAATGTTAGGCTG
Oligo71763	D	-6	110	TCAACCTGGAGGAGGAAGGGCCTGAGTCCGAGCAGAAGGGCTCCCATCACATCAACCGGTGGCGCATTGCCAA	5	459	0.239651	TRUE	1.9419	0.796703	TCAACCTGGAGGAGGAAGGGCCTGAGTCCGAGCAGAAGAAGAAGGGCTCCCATCACATCAACCGGTGGCGCATTGCCAA
Oligo71772	I	1	26	AGGGTCCTGCTGCCCGAGACAGGAACTGTGTGTGTTGCAAGGGGGGCAATAACTCCCAAACTCCCTCGTTAATCAAAGCA	5	119	0.218487	TRUE	1.78427	0.789474	AGGGTCCTGCTGCCCGAGCCAGGAACTGTGTGTGTTGCAGGGGGGCAGTAACTCCCCAACTCCCTCGTTAATCAAAGCA
Oligo71813	I	1	201	ATATGTGAAGGTGTAAAGGAGAAGTTCACCATGGTGCAAAGTATGGCCTGTACGTCAAGTTCGACCTGTCACTGAGAAGC	5	742	0.270889	TRUE	-0.943416	0.333333	ATATGTGAAGGTGTAAAGGAGAAGTTCACCATGGTGCAAGTATGGCCTGTACGTCAAGTTCGACCTGTCACTGAGAAGC
Oligo71817	D	-6	8	TTCCCGGTGCCCCCGAGTCCGGACGACGCCCCTACACAGAGACCCCAGGACCGCCCACCTTCTCCCACTGGC	5	94	0.0851064	TRUE	7.36632	1	TTCCCGGTGCCCCACGAGTCCGGACGACGCCCCTACACACGTGGGGAGACCCCAGGACCGCCCACCTTCTCCCACTGGC
Oligo71837	D	-6	158	CCGTCCTGGTGGAGAGCGGGCCCGTGTCATACCACGAGGAGGCTGACGAGGAGGAGCCTGACGAGGAGGACGG	5	539	0.293135	TRUE	0.945552	0.662338	CCGTCCTGGTGGAGAGCGGGCCCGTGTCATACCACGCCGACGAGGAGGCTGACGAGGAGGAGCCTGACGAGGAGGACGG
Oligo71852	I	1	6	CTGCCATGGATGGGGCCCCCGAGGATAGAGAAGCGGCGCGTGTCGGTTATTGAGGTAAGCCCAGGGACACCTGGGCACAC	5	55	0.109091	TRUE	5.1565	0.981481	CTGCCCAGGATGGGGCCCCCGAGGATAGAGAAGCGGCGCTGTCGGTTGCTGAGGTAAGCCCAGGGACACCTGGGCACAC
Oligo71873	I	1	58	GTCCACAAGTGGTGGGAAGCCTCGCGAGCGGCGTCCCCCCGACCGGAAGTCGAGGGGAGGAGTCTAGTGCCGCGGGCTCG	5	405	0.14321	TRUE	0.500898	0.587302	GTCCACAAGTGGTGGGAAGCCTCGCGAGCGGCGTCCCCCGACCGGAAGTCGAGGGGAGGAGTCTAGTGCCGCGGGCTCG
Oligo71880	D	-1	84	TTTACCTGGCAAACCTGGGTCGGAGGCTCGATGGATTCGGGCGGCAGATGGAAGCGGCCATCAGGAAGCCCTGCGAGA	5	349	0.240688	TRUE	1.70044	0.8	TTTACCTGGCAAACCTGGGTCGGAGGCTCGATGGATTCGGGGCGGCAGATGGAAGCGGCCATCAGGAAGCCCTGCGAGA
Oligo71890	D	-3	38	TTGTTTCCGGCTCCGCTGCGGAAGGCGGACGACTAGAGTTGGGCCCGGCGCGACCCGCAGGAGCGTAGAGACCGAT	5	157	0.242038	TRUE	6.2854	0.99359	TTGTTTCCGGCTCCGCTGCGGAAGGCGGACGACTAGAGTCGTTGGGCCCGGCGCGACCCGCAGGAGCGTAGAGACCGAT
Oligo71898	I	1	17	ACCAATCTTTCTGGGCACCGTGGATCCACGAAGCGAGATTGGCAGGCTTCCGACGTGTGGCCAACAGCCAGAAATATGG	5	116	0.146552	TRUE	4.1565	0.954955	ACCAATCTTTCTGGGCACCGTGGATCCACGAAGCGAGATGGCAGGCTTCCGACGTGTGGCCAACAGCCAGAAATATGGT
Oligo71900	I	1	72	CTGAGCTCTTCACCAAGTACTTCTGGCGCCTCTACCACCCGGCTGGAGGAGACCAAGGTGCCGCATGCAGGAGGGTTGCG	5	493	0.146045	TRUE	0.14439	0.526316	CTGAGCTCTTCACCAAGTACTTCTGGCGCCTCTACCACCGGCTGGAGGAGACCAAGGTGCCGCATGCAGGAGGGTTGCG
Oligo71937	D	-2	92	TGGGCCTGCATGGACTCCCCGCGGCGGCTGGCCCCGTCGCAGGCTCGGCGGCACATACTTCCCTGTCTTGTTCTGCG	5	700	0.131429	TRUE	4.39232	0.97619	TGGGCCTGCATGGACTCCCCGCGGCGGCTGGCCCCGTCGCGCAGGCTCGGCGGCACATACTTCCCTGTCTTGTTCTGCG
Oligo71940	D	-2	6	TTCCTTCCTGTAGGGAGTACCTGACAGGCTTCCACAAGCAAGGTCGAGCGAAAGAAGGCAGCCATTGAGGAGTTTGG	5	24	0.25	TRUE	1	0.668478	TTCCTTCCTGTAGGGAGTACCTGACAGGCTTCCACAAGCGGAAGGTCGAGCGAAAGAAGGCAGCCATTGAGGAGTTTGG
Oligo71945	D	-7	17	TAAAAATTCTGGAAGTGGCTCGGGGGCCGTGCTGCGGAGCAGGTGAGGGCAGCCTGGGTGGGTGAGGGGCT	5	104	0.163462	TRUE	0.831877	0.642336	TAAAAATTCTGGAAGTGGCCTCGGGGGCCGTGCTGCGGAGTCTGGAGCAGGTGAGGGCAGCCTGGGTGGGTGAGGGGCT
Oligo71982	D	-4	14	AGATGACAATATTCGAACTGTTGTAAGAGGTCAGACGTGGGGCAGGATGGACGGCAAGTAAGTAACTCATGCCGC	5	44	0.318182	TRUE	5.1565	0.981481	AGATGACAATATTCGAACTGTTGTAAGAGGTCAGACGAACGTGGGGCAGGATGGACGGCAAGTAAGTAACTCATGCCGC
Oligo71992	D	-2	24	TGGTAGCAGACCACTATGATAACTTTCGGATATATAACTCTGGAGGCCGTGTCCAGCTGTGTCCGGCAAACTTATCG	5	126	0.190476	TRUE	5.16993	0.986111	TGGTAGCAGACCACTATGATAACTTTCGGATATATAAGGCTCTGGAGGCCGTGTCCAGCTGTGTCCGGCAAACTTATCG
Oligo72002	I	1	326	TAGATGCGAGCAGTTCTTCCACTTGGTCAACTCTGAGATTGGTAGGTGCCCCGTGTGCACGTGTCCGTCCGATCTCTCTG	5	1000	0.326	TRUE	1.16506	0.695238	TAGATGCGAGCAGTTCTTCCACTTGGTCAACTCTGAGATGGTAGGTGCCCCGTGTGCACGTGTCCGTCCGATCTCTCTG
Oligo72003	D	-8	33	AGCTCTCATCAGTTGCACTTGACGCTTTGGCTGCTGGAGGAGTCCTCCACTCACAAGGTGAGGTGCTT	5	160	0.20625	TRUE	2	0.808824	AGCTCTCATCAGTTGCACTTGACGCTTTGGCTGCTGGAGTACAGGAGGAGTCCTCCACTCACAAGATCGTGAGGTGCTT
Oligo72037	D	-2	380	CGTCTCGCTGGGCTCCTTTGCCAAGATCTATGCCGACACTTGGTAAGCGCTGGCTGGCAGTCTGTCTCACCAGCTTT	5	4092	0.0928641	TRUE	4.58496	0.969388	CGTCTCGCTGGGCTCCTTTGCCAAGATCTATGCCGACACCTTTGGTAAGCGCTGGCTGGCAGTCTGTCTCACCAGCTTT
Oligo72049	I	1	63	CCCTTTGGCGGCGGTGGATTCGGATGTCGAATCGCTGCCCGCGTGGGGGGTTCCGCTGCTGCCTCTGCCACGTTACTACC	5	349	0.180516	TRUE	-3.11548	0.0740741	CCCTTTGGCGGCGGTGGATTCGGATGTCGAATCGCTGCCGCGTGGGGGGTTCCGCTGCTGCCTCTGCCACGTTACTACC
Oligo72052	D	-1	35	TTCACCCTCTTACCGGATGGAATTCAAGAGACTTACATCGAAGGAGTTGGGGGCTGGCCCAGCAAGGTGAGCCAAACA	5	204	0.171569	TRUE	2.16993	0.823529	TTCACCCTCTTACCGGATGGAATTCAAGAGACTTACATCCGAAGGAGTTGGGGGCTGGCCCAGCAAGGTGAGCCAAACA
Oligo72060	I	1	148	CAAACCAACCCTCTTAGACACACACCGTGATATCCTCCAAATGAGGAATCGATGATCTCATAGTTGTCTGGAAGGAAGGT	5	442	0.334842	TRUE	2.38904	0.844961	CAAACCAACCCTCTTAGACACACACCGTGATATCCTCCAATGAGGAATCGATGATCTCATAGTTGTCTGGAAGGAAGGT
Oligo72065	I	1	178	CCCATGTGCCGGCTGGACCCAAGCCCTGCATCCCCACATTGCGGGGCAGAGGCCCTTCTCTCCGCCAAATGTCTACACAG	5	456	0.390351	TRUE	-5.80735	0	CCCATGTGCCGGCTGGACCCAAGCCCTGCATCCCCACATGCGGGGCAGAGGCCCTTCTCTCCGCCAAATGTCTACACAG
Oligo72080	D	-1	32	ATGGTGAAGCTGATGGAGCCACACAGACCAGAACGGCAGTAAGGGGATCCCTGCGCCCAGGCCCAGGATATTCATGCT	5	181	0.176796	TRUE	-1.08406	0.318182	ATGGTGAAGCTGATGGAGCCACACAGACCAGAACGGCAGGTAAGGGGATCCCTGCGCCCAGGCCCAGGATATTCATGCT
Oligo72084	I	1	102	CTCCAATAGGGAGAAACTGCCTACATCCGGGTTAAAGTTTGATGGGCCCAGAAGTCCAAGTTATGGAAGATCTCGTTCGA	5	421	0.24228	TRUE	-0.514573	0.4	CTCCAATAGGGAGAAACTGCCTACATCCGGGTTAAAGTTGATGGGCCCAGAAGTCCAAGTTATGGAAGATCTCGTTCGA
Oligo72089	D	-2	46	GGTCACTCTTGGACACTGGGGGAGGACTCCTGGACCGACCGGGACCTGGACCGCGAACGAGATCTGGAGACCGACGG	5	247	0.186235	TRUE	5.36923	0.984	GGTCACTCTTGGACACTGGGGGAGGACTCCTGGACCGAGACCGGGACCTGGACCGCGAACGAGATCTGGAGACCGACGG
Oligo72096	I	1	24	GGGGAATGGGTATGTACCTTATTGTCTCCACCAGAGACAAGCCAGGATGTTGGCTGTGATGGACCAGCTCACATGACAAA	5	112	0.214286	TRUE	0.598259	0.603352	GGGGAATGGGTATGTACCTTATTGTCTCCACCAGAGACAGCCAGGATGTTGGCTGTGATGGACCAGCTCACATGACAAA
Oligo72120	I	1	11	GGGAGCAACCCTCCTCATCTTTGCTAATAAGCAGGACCTTGCCTGGAGCACTGTCCTCTAACGCCATCCGCGAGGGGACT	5	39	0.282051	TRUE	0	NA	GGGAGCAACCCTCCTCATCTTTGCTAATAAGCAGGACCTGCCTGGAGCACTGTCCTCTAACGCCATCCGCGAGGGGACT
Oligo72123	D	-9	748	GATCGGACGGACGGATCTACATCATCATGGAGCTTGGCGACCTCCTCGAGTTCATCAAGTGCCAGGGACA	5	2520	0.296825	TRUE	5.5025	0.985401	GATCGGACGGACGGATCTACATCATCATGGAGCTTGGCGTCCAGGGCGACCTCCTCGAGTTCATCAAGTGCCAGGGACA
Oligo72139	I	1	30	GCAGCACTACCTGCCACCCAGCAACGCTGCCGACCTACCTCGTGGGGCCCAACAGGGATCCAGCCAAGACAGCCATATG	5	339	0.0884956	TRUE	-2.5025	0.137931	GCAGCACTTACCTGCCACCCAGCAACGCTGCCGACCTACTCGTGGGGCCCAACAGGGATCCAGCCAAGACAGCCATATG
Oligo72142	D	-9	5	GGGCCAACCTTCTCCACATTCCGCCCAATCTGCTGGCAGGGAGGTGGCAGAGAGCTCACTGGGACGGACT	5	67	0.0746269	TRUE	6.39232	1	GGGCCAACCTTCTCCACATTCCGCCCAATCTGTACCGGATGCTGGCAGGGAGGTGGCAGAGAGCTCACTGGGACGGACT
Oligo72157	D	-3	8	TTAACAAGAGGCAGAGAGGTCGTCGTCGTCGCCCAGCAAGGGCTGCAAAATAGTAGAACTCGTGGTTCTTTGGAG	5	77	0.103896	TRUE	2.37346	0.848485	TTAACAAGAGGCAGAGAGGTCGTCGTCGTCGCCCAGCAGCAAGGGCTGCAAAATAGTAGAACTCGTGGTTGCTTTGGAG
Oligo72161	D	-2	33	GGCCGGGACGTAGCGGGCCATGGCTTCAACGTCGTCCCGCGGGGTCCACAGTGATCAAGACAGGCTGCACTGGAGGG	5	378	0.0873016	TRUE	5.11894	0.978723	GGCCGGGACGTAGCGGGCCATGGCTTCAACGTCGTCCCGCTCGGGGTCCACAGTGATCAAGACAGGCTGCACTGGAGGG
Oligo72170	D	-5	6	TCAAGTCCCTGACCAGCCGAAGCCGCCGGATGTCACATCCGGGAAAAGACTTCCTTTAATTTGTCCTCCTTGCTCGG	5	90	0.0666667	TRUE	2	1	TCAAGTCCCTGACCAGCCGAAGCCGCCGGATGTCACCATAGCGGGAAAAGACTTCCTTTAATTTGTCCTCCTTGCTCGG
Oligo72187	I	1	7	TCACACCCCAACTGGTGGAAAGGAGCTTGCCACGGGCAAGACCGGCATGTTTCCCCGCAATTATGTCACCCCCGTGAAG	5	35	0.2	TRUE	-1.63227	0.230769	TGCACACCCCAACTGGTGGAAAGGAGCTTGCCACGGGCAGACCGGCATGTTTCCCCGCAATTATGTCACCCCCGTGAAG
Oligo72200	I	1	232	CCCGCGGGTGCGTGAGGCCCCCCCGAGAGCACGCCCCCCCTCGAGGCCTAGTCGAGCAGGGATGGCTCGGCTGGGAGGTG	5	987	0.235056	TRUE	-5.14975	0.0140845	CCCGCGGGTGCGTGAGGCCCCCCCGAGAGCACGCCCCCCTCGAGGCCTAGTCGAGCAGGGATGGCTCGGCTGGGAGGTG
Oligo72208	I	1	20	CCAATCACTCACGCAATCTGGAGCGCTCGGGTGCCCAGCCACGCGGGCTCGCTCGTACTTGGTCATGTATGGTGTCGTCG	5	188	0.106383	TRUE	-1.65896	0.233766	CCAATCACTCACGCAATCTGGAGCGCTCGGGTGCCCAGCACGCGGGCTCGCTCGTACTTGGTCATGTATGGTGTCGTCG
Oligo72217	D	-1	23	CGCCGAGAGAAAAGCACTTACCAGGATGGACCGCCGTCGAGCGGCCCGCAGTAAGAGTTGAGCTGGGGGCAGCGACGA	5	82	0.280488	TRUE	-0.356144	0.436364	CGCCGAGAGAAAAGCACTTACCAGGATGGACCGCCGTCGGAGCGGCCCGCAGTAAGAGCTGAGCTGGGGGCAGCGACGA
Oligo72230	D	-3	76	TCTCCTGGGTCCTGCCTGCAGTATTACAGAGGTCGAAAGGTGCAGCTGCGTTCTGAGGGCGTGGGGAATCGGAT	5	259	0.293436	TRUE	-2.88753	0.112903	TCTGCCCTGGGTCCTGCCTGCAGTATTACAGAGGTCGTCGAAAGGTGCAGCTGCGTTCTGAGGGCGTGGGGAATCGGAT
Oligo72290	I	1	18	TGGGGTGCAGGAGGCATGGAGCGGGCGTCACCTCCACAAAAGTTGGTGTGTTTGGCGTCTCGGACGGTGACCACGCCAGA	5	137	0.131387	TRUE	4.24793	0.955696	TGGGGTGCAGGAGGCATGGAGCGGGCGTCACCTCCACAAAGTTGGTGTGTTTGGCGTCTCGGACGGTGACCACGCCAGA
Oligo72294	I	1	102	AGATTCTACAACACATGGTGGAATGTATCCGGGAGGTCAAACGAGGTCATCCAGGTGAGGGTGGCCGTCGCGCCACCTTA	5	291	0.350515	TRUE	-1.16636	0.305556	AGATTCTACAACACATGGTGGAATGTATCCGGGAGGTCAACGAGGTCATCCAGGTGAGGGTGGCCGCCGCGCCACCTCA
Oligo72296	D	-6	65	AGCGCGCTCACGGCGCTCTTCAAAGAGCAGCGGAACCGGGTCCGGCCGGGGGGCTGCCCCGGGCAGGGCAGCA	5	300	0.216667	TRUE	2.98793	0.893939	AGCGCGCTCACGGCGCTCTTCAAAGAGCAGCGGAACCGGTAACGGGTCCGGCCGGGGGGCTGCCCCGGGCAGGGCAGCA
Oligo72303	D	-1	26	GACTTTCGCTCGCCAAGGCTCGCTACGCGATGGGCGCCAGTCGGTAGGGCCCCTGCAGTATGCTTCCCACATGGAGCA	5	123	0.211382	TRUE	5.84549	0.991304	GACTTTCGCTCGCCAAGGCTCGCTACGCGATGGGCGCCAAGTCGGTAGGGCCCCTGCAGTATGCTTCCCACATGGAGCA
Oligo72316	I	1	35	CCCATTGAGAAGAGAGAAGAACATTCTCGAATACCTAGAAATGGGGTAAGTTTGTAATTTTTAAAGAAACTGTTATTCGT	5	202	0.173267	TRUE	0.415037	0.6	CCCATTGAGAAGAGAGAAGAACATTCTCGAATACCTAGAATGGGGTAAGTTTGTAATTTTTAAAGAAACTGTTATTCGT
Oligo72338	I	1	6	CGAGGGCGCGGGCAGTGGCAAGCAGGGGCCTTACCCACGGGCGGGGCCGGGGGTCCGGGCGGAGTGCAGGAGGCCGCGTT	5	29	0.206897	TRUE	-0.765535	0.36	CGAGGGCGCGGGCAGTGGCAAGCAGGGGCCTTACCCACGGCGGGGCCGGGGGTCCGGGCGGAGTGCAGGAGGCCGCGTT
Oligo72343	D	-5	77	AACGACACCTGGTGGGCGTGTGCTACACGGAGGATGAAGGAGCTGGCTGCGGAGGTGTGGGGTCTGGGGATGCG	5	612	0.125817	TRUE	5.06609	0.97561	AACGACACCTGGTGGGCGTGTGCTACACGGAGGATGAAGCTAAGGAGCTGGCTGCGGAGGTGTGGGGTCTGGGGATGCG
Oligo72394	I	1	87	CGTCCCATTATTTTCACAGGGATCGGCTGAATACAGGGTTCAAAGGATCTCTTTGCAGAATGTGCCAAAATAGATCAATC	5	920	0.0945652	TRUE	0.63743	0.61194	CGTCCCATTATTTTCACAGGGATCGGCTGAATACAGGGTCAAAGGATCTCTTTGCAGAATGTGCCAAAATAGATCAATC
Oligo72408	D	-10	82	GGTCCCGGATCACGTTCTCCAGGAACACCTTCAACACTCCTCATAGATGAGGCCAGAAATGCGCGTCTC	5	749	0.109479	TRUE	6.04439	0.992424	GGTCCCGGATCACGTTCTCCAGGAACACCTTCAACACTCCGCGGGTCTCCTCATAGATGAGGCCAGAAATGCGCGTCTC
Oligo72420	I	1	36	CAGGCCGGAAGCACATGCTAAGACGGAGTTCCCAGTGGAAGTCGGGATGAGTTGGAAGAGGTGCAAAAGCAAGCCCGCGC	5	155	0.232258	TRUE	3	0.898734	CAGGCCGGAAGCACATGCTAAGACGGAGTTCCCAGTGGAGTCGGGATGAGATGGAAGAGGTGCAAAAGCAAGCCTGCGC
Oligo72452	D	-2	236	TGGAGCCAAAGGGTCTGACTATGCAGTCTGGAAAATACGGCGGCCATGTGTTCAATAAGAGAACAGGTGAGAGATAT	5	610	0.386885	TRUE	5.20945	0.986486	TGGAGCCAAAGGGTCTGACTATGCAGTCTGGAAAATACGCGGCGGCCATGTGTTCAATAAGAGAACAGGTGAGAGATAT
Oligo72468	D	-5	21	TTGGAAACAACATAACCAGTGCCCCTCCCTTCGCCAAAGGCAGCGGCAGATCCCAAGGTAGCCTTTGGTTAGGC	5	193	0.108808	TRUE	6	0.992188	TTGGAAACAACATAACCAGTGCCCCTCCCTTCGCCAGTGCAAAGGCAGCGGCAGATCCCAAGGTAGCCTTTGGTTAGGC
Oligo72474	D	-4	61	TAGACAGGCATGGCAAGGAATACTGCTTAGGACCAACGAGGAAGCCATTACGGCCTTAATTGCCTCCCAGTAGTA	5	260	0.234615	TRUE	-0.840522	0.355932	TAGACAGGCATGGCAAGGAATACTGCTTAGGACCAACTCACGAGGAAGCCATTACGGCCTTAATTGCCTCCCAGTAGTA
Oligo72490	D	-1	113	AATTGCCGCAGCAAAGGGGAGCAGATTGCGCTGAACGTGACGGGGCCTGCGCCGACGAGACCAGCACGTATTCATCCA	5	794	0.142317	TRUE	3.65535	0.939394	AATTGCCGCAGCAAAGGGGAGCAGATTGCGCTGAACGTGGACGGGGCCTGCGCCGACGAGACCAGCACGTATTCATCCA
Oligo72491	D	-4	20	CCTCTTTTATATCAGACACTGGAATAAGACGACCAATAAGGGACGATTTCCATAAGGATCTCGTACTGCATAAAT	5	112	0.178571	TRUE	0.652077	0.625	CCTCTTTTATATCAGACACTGGAATAAGACGACCAATGCATAAGGGACGATTTCCATAAGGATCTCGTACTGCATAAAT
Oligo72504	D	-3	584	AGCACCGGGACTGGTACCACCGCATCGACCCCACCGTGCTGGGCGCGCTGCCGTTGCGGAGCTTGACGCGCAAGCT	5	1750	0.333714	TRUE	2.76553	0.891892	AGCACCGGGACTGGTACCACCGCATCGACCCCACCGTGCTGCTGGGCGCGCTGCCGTTGCGGAGCTTGACGCGCAAGCT
Oligo72512	D	-7	16	TGGTGGCAAGAACTATCGAACTATAGTCTCTATCAGCACTCCAGGACCTATAGGAGACAGTAGGTTAATA	5	99	0.161616	TRUE	3.04836	0.9	TGGGTGGGCAAGAACTCTCGAACTATAGTCTCTATCAGCCGAGGGCACTCCAGGACCTATGGGAGACAGGAGGTTAATA
Oligo72513	D	-10	16	GTGCTGCTGGTCCCCCAGGCCACACAGAGAACTTAGGGCGGGATGGCTAAGCTGCTTTTGGGGCTGTC	5	59	0.271186	TRUE	0	0.5	GGGCGGCTGGTCCCCCAGGACACACACAGAGAACTTAGGGCGGGGAGTGGACTTAAGCCTGCGTTTTGGGGGACAGCAC
Oligo72525	I	1	21	GAGTCAGCAAGCCCAGGCACAGCCGACGCCGCGGGGTGAAGTGCGGGTGCCGCGCGGAGGTTGTCGGGGGTTTCTTGGAT	5	42	0.5	TRUE	-2.5502	0.140845	GAGTCAGCAAGCCCAGGCACAGCCGACGCCGCGGGGTGAGTGCGGGTGCCGCGCGGAGGTTGTCGGGGGTTTCTTGGAT
Oligo72547	D	-1	25	ATCATATTAAAGGAAGTCTTTTCCCGCTATGGTGACATCGGCGGCTTCGGCTGGTCAGGGACTTGGTCACAGGTTTTA	5	145	0.172414	TRUE	6.32193	1	ATCATATTAAAGGAAGTCTTTTCCCGCTATGGTGACATCCGGCGGCTTCGGCTGGTCAGGGACTTGGTCACAGGTTTTA
Oligo72560	D	-1	104	GGCTGGCCGCTCAGAAGCGCGAACAGAGACTGCGCAAATCCGGGAGCTGCACCTGATGCGGGTGAGTAGTCTTAGACG	5	433	0.240185	TRUE	2.05889	0.816667	GGCTGGCCGCTCAGAAGCGCGAACAGAGACTGCGCAAATTCCGGGAGCTGCACCTGATGCGGGTGAGTAGTCTTAGACG
Oligo72562	D	-8	6	CATCGGGGCTCAGGGCAGGAGCAACTTCCGGAGTCCTAGTTACCTGGATTGAAATTAGCTGCAAGGAGGTT	5	28	0.214286	TRUE	4.74147	0.972477	CATCGGGGCTCAGGGCAGGAGCAACTTCCGGAGTCCTAGGGTTGGGTTTACCTGGATTGAAATTAGCTGCAAGGAGGTT
Oligo72573	I	1	405	TTTCGTTTCTCAGTGGTCTTTATGAATTCCCTCTCAACAAAAGTGGACAGTCTTGTACATGGAACATTTTCTGCCAAGAT	5	873	0.463918	TRUE	-1.73697	0.22	TTTCGTTTCTCAGTGGTCTTTATGAATTCCCTCTCAACAAAGTGGACAGTCTTGTACATGGAACATTTTCTGCCAAGAT
Oligo72594	I	1	17	TTTTTAAGAAATATTAGGTGGAGCCAACACACCTTATGAAGAAAGGTGTTTTTAAGCTAGAAGTTATCATTCCTGTGACT	5	114	0.149123	TRUE	-1.62936	0.24031	TTTTTAAGAAATATTAGGTGGAGCCAACACACCTTATGAGAAAGGTGTTTTTAAGCTAGAAGTTATCATTCCTGTGACT
Oligo72595	D	-1	22	CCCTCGTGTGTGCTCCGAGCAACATCGCCGTGGACCAGCAACGGAGAAGATCCACCAGACGGGGCTAAAGGTCGTGCC	5	213	0.103286	TRUE	1.39232	0.732143	CCCTCGTGTGTGCTCCGAGCAACATCGCCGTGGACCAGCTAACGGAGAAGATCCACCAGACGGGGCTAAAGGTCGTGCC
Oligo72626	D	-2	18	TCACAGGCATCAAAGAACACAACTCCCCAAAAGGTATAGCAGGATAATGGCTGCTGTCAGAAAGGCTGCAGGCAGCA	5	123	0.146341	TRUE	5.70966	0.987342	TCACAGGCATCAAAGAACACAACTCCCCAAAAGGTATGGAGCAGGATAATGGCTGCTGTCAGAAAGGCTGCAGGCAGCA
Oligo72670	D	-1	19	GGACCTGGAGAAGTTCAAAGCCCTCCGCATCATCGTCCGATTGGCAGTGGTTTTGACAACATCGACATCAAGTAGGAC	5	114	0.166667	TRUE	3.20511	0.911111	GGACCTGGAGAAGTTCAAAGCCCTCCGCATCATCGTCCGGATTGGCAGTGGTTTTGACAACATCGACATCAAGTAGGAC
Oligo72671	I	1	165	AATTATGCTGGACAAACTGCTGCTCGATGAAGCTGCAGAACGGTGGCACTGTAGGGGTGCCAGGTGCCCAGCCCGTCCTA	5	1214	0.135914	TRUE	2.59694	0.863309	AATTATGCTGGACAAACTGCTGCTCGATGAAGCTGCAGACGGTGGCACTGTAGGGGTGCCAGGTGCCCAGCCCGTCCTA
Oligo72679	D	-5	87	CATGATCCAGATAGTCACAGACGCTGGCTTCATAGGCAGGAGCCATCGTCGCTCAGCCACTCCCAGACGACACA	5	833	0.104442	TRUE	0	NA	CATGATCCAGATAGTCACAGACGCTGGCTTCATAGGCAGTCCAGGAGCCATCGTCGCTCAGCCACTCCCAGACGACACA
Oligo72683	D	-2	8	GTCAAGAAGCCCCGGGCACCTTCCGGGTGGAGTTCAGAAAGGGCAGGTGAGCTTCGGGCGGCCAGGCTGCGAAAGCA	5	84	0.0952381	TRUE	5.05889	0.980198	GTCAAGAAGCCCCGGGCACCTTCCGGGTGGAGTTCAGTGAAAGGGCAGGTGAGCTTCGGGCGGCCAGGCTGCGAAAGCA
Oligo72689	D	-8	195	AGATCGTCTGTTTAGATTTCACCTCAAGTCGATCAGGAAGCAGCTCGTGAGTCTTTTGCTAGTGAATTTCA	5	2194	0.0888788	TRUE	4.83289	0.982456	AGATCGTCTGTTTAGATTTCACCTCAAGTCGATCAGGTGACCTGGAAGCAGCTCGTGAGTCTTTTGCTAGTGAATTTCA
Oligo72698	D	-1	20	TCGCCGGCGGAGGAAGCAGCGCCTTCGGCAGGCGGACCGGTAGGCAGCCGGGTGGAGCAGGGCGGGGCTGGGGTGGAC	5	73	0.273973	TRUE	5.30378	0.987342	TCGCCGGCGGAGGAAGCAGCGCCTTCGGCAGGCGGACCGGGTAGGCAGCCGGGTGGAGCAGGGCGGGGCTGGGGTGGAC
Oligo72703	D	-4	326	GGCTACTGCGAGGCCGCTCCCGCCTCAGTGACACTACTCGGTTTCTGTCTCAGGCTCCAGATTCTCATGGCTGCG	5	1004	0.324701	TRUE	5.19967	0.979866	GGCTACTGCGAGGCCGCTCCCGCCTCAGTGACACTACTGACTCGGTTTCTGTCTCAGGCTCCAGATTCTCATGGCTGCG
Oligo72708	D	-3	148	GTGGCGCCCGCGGGCCGCTGCAGGACGCTCTTGAAATCGAGGGTGATGCGCTCGGCGGGGACAGGGATCTTAACAG	5	1465	0.101024	TRUE	4.16993	0.955357	GTGGCGCCCGCGGGCCGCTGCAGGACGCTCTTGAAATCGCCGAGGGTGATGCGCTCGGCGGGGACAGGGATCTTAACAG
Oligo72726	D	-1	7	TGGAGTATGGTGAGGGGTGGGGGTACGACTAGGTACAGCGAGGGTGAATTCTGATGAAGAGCTGGTTGAGGAACCTCT	5	69	0.101449	TRUE	5.75489	1	TGGAGTATGGTGAGGGGTGGGGGTACGACTAGGTACAGGCGAGGGTGAATTCTGATGAAGAGCTGGTTGAGGAACCTCT
Oligo72785	I	1	13	GTCCGGTGTGGTTTCGTACCGAGGTAGACTGTCGCAGAAACTGTGGCACGTTGCAGTAACACAGCCACCTGTGACAAGAC	5	53	0.245283	TRUE	2.22239	0.84375	GTCCGGTGTGGTTTCGTACCGAGGTAGACTGTCGCAGAACTGTGGCACGTTGCAGTAACACAGCCACCTGTGACAAGAC
Oligo72796	I	1	36	ACAGCCACCGAGTAACTTGAATCAGAACTCCGCGAATAAACCAGGGGTCTGTGCTGGACTACGGCAATACAAAACACCGG	5	268	0.134328	TRUE	-0.668379	0.384615	ACAGCCACCGAGTAACTTGAATCAGAACTCCGCGAATAACCAGGGGTCTGTGCTGGACTACGGCAATACAAAACACCGG
Oligo72804	I	1	109	GTGCCGCCAACACCACCTGAGCTGTGAAGGACGATATGAAACGAGGTAGGGCCGAGAGCTCAGACCGGGAAAGAGTAACT	5	463	0.235421	TRUE	-3.30117	0.0810811	GTGCCGCCAACACCACCTGAGCTGTGAAGGACGATATGAACGAGGTAGGGCCGAGAGCTCAGACCGGGAAAGAGTAACT
Oligo72811	D	-1	47	GAACAAGGCTGCGGTGCTTCGACTCGATGGGCGGCGGTGCACGGGCTTCTCAGGCTCGGGCGGCTTGGCAGCCTCCTG	5	765	0.0614379	TRUE	3.61143	0.931624	GAACAAGGCTGCGGTGCTTCGACTCGATGGGCGGCGGTGACACGGGCTTCTCAGGCTCGGGCGGCTTGGCAGCCTCCTG
Oligo72815	I	1	331	CACAAAGCCTTTCCTACCCAGTGCAGATCGCCCGGACGCCACACGGTAAGGGGGTGCACATGTGTGCGCCTGGGGCTACC	5	1897	0.174486	TRUE	-2.46815	0.145833	CACAAAGCCTTTCCTACCCAGTGCAGATCGCCCGGACGCACACGGTAAGGGGGTGCACATGTGTGCGCCTGGGGCTACC
Oligo72836	D	-2	26	GGATAGTTGGCGTTTAAAGGGTGACATCTTCTGGCTAAGCAGGAAAACCTCGGAAAGAGCCTTGGCGAGCAACCTCA	5	80	0.325	TRUE	7.09276	0.996337	GGATAGTTGGCGTTTAAAGGGTGACATCTTCTGGCTAAGAGCAGGAAAACCTCGGAAAGAGCCTTGGCGAGCAACCTCA
Oligo72840	D	-1	8	AGAAAATCTGCTCTTACAGGGTGAAAGGTTGAGCCATGCGTAGGCTGTGCTTTTGCAGCCTGTTTAGAGCGCATGCTG	5	50	0.16	TRUE	5.91886	0.987705	AGAAAATCTGCTCTTACAGGGTGAAAGGTTGAGCCATGCAGTAGGCTGTGCTTTTGCAGCCTGTTTAGAGCGCATGCTG
Oligo72851	D	-2	68	CTAGACTTGGCCACCCTGAGCCATTATCTAATGGACGACCAGGGTAACTCCCGGCAGGTGGTGGAGCAAGATGAGGG	5	358	0.189944	TRUE	4.66676	0.969231	CTAGACTTGGCCACCCTGAGCCATTATCTAATGGACGACCCCAGGGTAACTCCCGGCAGGTGGTGGAGCAAGATGAGGG
Oligo72857	D	-6	121	CACACCAGGCATATCTCATTATGATTAGTGCCCTCATGGTGTTTATCAAGTACCTCCCTGAATGGACTGCGTC	5	803	0.150685	TRUE	6.04439	1	CACACCAGGCATATCTCATTATGATTAGTGCCCTCATGGCCCTGGTGTTTATCAAGTACCTCCCTGAATGGACTGCGTC
Oligo72859	I	1	34	GACACGCCTGGCGGCCGCCCGGGAACCCCACTACAGACAATAGCGGTCAGGGTCCTCCTCACCGTCCTCCTCGTTCTCCT	5	369	0.0921409	TRUE	-1.44746	0.2625	GACACGCCTGGCGGCCGCCCGGGAACCCCACTACAGACATAGCGGTCAGGGTCCTCCTCACCGTCCTCCTCGTTCTCCT
Oligo72899	I	1	130	ACCTGTCACTCTAGGGTTATACAATTCCATTAGACAAACCGTCTGGCTGCTGATGGAAGAGGACTACAGACAGTACACAC	5	605	0.214876	TRUE	1	0.670455	ACCTGTCACTCTAGGGTTATACAATTCCATTAGACAAACGTCTGGCTGCTGATGGAAGAGGACTACAGACAGTACACAC
Oligo72908	I	1	13	TTGCACCGCCGCCCGCTGCACCCGCACGAACACCACCACGGGCGCGGCGCTCCCGGAACAGCGCGCCGAACGGTACCCGCA	5	52	0.25	TRUE	-0.621488	0.387097	TTGCACCGCCGCCCGCTCACCCGCACGAACACCACCACGGCGCGGCGCTCCCGGAACAGCGCGCCGAACGGTACCCGCA
Oligo72973	D	-6	17	ACGCATAAAAGCTGTGTGCCTTGCAGTCCAGTCAATAGGAGACTCCAGCATTGTGGTTGCAGGAGGCATGGAT	5	69	0.246377	TRUE	0.923379	0.658537	ACGCATAAAAGCTGTGTGCCTTGCAGTCCAGTCAATAGGGATAGGAGACTCCAGCATTGTGGTTGCAGGAGGCATGGAT
Oligo72997	D	-6	183	CCGATCACAATCACCAAAGTCTTGTTCCATTGGAAAAGGTGCCCTTCTTGTTTATTGTTGGCATGGATGATCC	5	696	0.262931	TRUE	5.87036	0.991453	CCGATCACAATCACCAAAGTCTTGTTCCATTGGAAAAGGCGCAGGTGCCCTTCTTGTTTATTGTTGGCATGGATGATCC
Oligo73027	D	-1	150	ATCCGACTGAACGTGGCAGGCAGCACCCTGTCGCGCTACTGCGGGATCTGCTGGTGGCGGCGAACCCTGACCTATTCC	5	1083	0.138504	TRUE	1.39428	0.728	ATCCGACTGAACGTGGCAGGCAGCACCCTGTCGCGCTACCTGCGGGATCTGCTGGTGGCGGCGAACCCTGACCTATTCC
Oligo73046	I	1	65	AGGCTGCTGCACTCCCCTTTCGAGCGTGGCCTGATCACAAGGGTGGGATGACGTGGAGAGACTCTGGAAGCACCTCTTTC	5	289	0.224913	TRUE	1.03395	0.674603	AGGCTGCTGCACTCCCCTTTCGAGCGTGGCCTGATCACAGGGTGGGATGACGTGGAGAGACTCTGGAAGCACCTCTTTC
Oligo73066	D	-1	353	TACGCATGTGGTGATTCCTGTGAGGATAACTGGCACCACAGAGGCATGACACCTCCAGGCTGGCTCTCCTATATCCTA	5	2986	0.118218	TRUE	-0.0727563	0.487179	TACGCATGTGGTGATTCCTGTGAGGATAACTGGCACCACCAGAGGCATGACACCTCCAGGCTGGCTCTCCTATATCCTA
Oligo73086	D	-1	54	TCTTTCCAAAGAGCTCATTCAGCATGTGGACTAGTTCTCCGGGGAGCAGTCACTTGCCAGCCGGGTAAAGCCATCGTA	5	261	0.206897	TRUE	1.58496	0.833333	TCTTTCCAAAGAGCTCATTCAGCATGTGGACTAGTTCTCCCGGGGAGCAGTCACTTGCCAGCCGGGTAAAGCCATCGTA
Oligo73108	I	1	210	TACCGGAGAAGGTGTCAGAGGCCTGGTTAGCAGTCTTGTTCGATGGTTTCCTGGGTGGTCTTGGCCAGCTGGTCCGTGCA	5	701	0.299572	TRUE	3	0.89404	TACCGGAGAAGGTGTCAGAGGCCTGGTTAGCAGTCTTGTCGATGGTTTCCTGGGTGGTCTTGGCCAGCTGGTCCGTGCA
Oligo73151	D	-2	90	TGTTAGTCTTGTGTTCCAGATGCCATAAGTTCTGCTAACGAGGGTCATCGATGACGCCAGGGCGAGGAAGCTTTCAA	5	749	0.12016	TRUE	-1.91617	0.205479	TGTTAGTCTTGTGTTCCAGATGCCATAAGTTCTGCTAACCCGAGGGTCATCGATGACGCCAGGGCGAGGAAGCTTTCAA
Oligo73153	D	-2	85	TGCCCTCAGCAGCCCTCTTTGTCCTTAGGCCACGAATCGGCGGCAGCGCCTTCAGCGACTACTCGTCCTCAGGCCAG	5	523	0.162524	TRUE	4.27528	0.954955	TGCCCTCAGCAGCCCTCTTTGTCCTTAGGCCACGAATGGCGGCGGCAGCGCCTTCAGCGACTACTCGTCCTCAGGCCAG
Oligo73158	I	1	50	CCCACGAGGTACACACGAAGGAGCCGACCGTCATGTTAAACGTAGGTGGGGCCGCGCTGGTCGCAGTCGAAGCACTTTCC	5	455	0.10989	TRUE	6.89482	1	CCCACGAGGTACACACGAAGGAGCCGACCGTCATGTTAACGTAGGTGGGGCCGCGCTGGTCGCAGTCGAAGCACTTTCC
Oligo73172	D	-1	14	GCACCCGCTTCACGGAGACCAAGCACCGCGTTAGCATGAGGTGGCGGCTGCTAAGGGGCTTCCTGTCCTCAAGTACCG	5	96	0.145833	TRUE	3.27302	0.933333	GCACCCGCTTCACGGAGACCAAGCACCGCGTTAGCATGGAGGTGGCGGCTGCTAAGGGGCTTCCTGTCCTCAAGTACCG
Oligo73194	D	-6	59	CCTGTGTAAGCTTGATGGAGAGGCATCCATTAACAAAGGGAAACTTATCTTCTTTTATGAATGGAGCGTCAAA	5	556	0.106115	TRUE	4.62059	0.968254	CCTGTGTAAGCTTGATGGAGAGGCATCCATTAACAATCGCAAAGGGAAACTTATCTTCTTTTATGAATGGAGCGTCAAA
Oligo73213	D	-1	112	TCTTTGTATGTGGAAGAAGTAGATGTCGGAGAAATAGCCCAAGGACAGTTGTCAGTGGCCTGGTGAATCATGTGCCGG	5	392	0.285714	TRUE	3.32193	0.924528	TCTTTGTATGTGGAAGAAGTAGATGTCGGAGAAATAGCCCCAAGGACAGTTGTCAGTGGCCTGGTGAATCATGTGCCGG
Oligo73228	D	-1	17	GAACACTGTCCAAGCCTGACAGCCCGCGGCCTGACTTTGGGTGGAGACGTACTCTGTAAGTCCCGGAGGCTCTAGCAA	5	102	0.166667	TRUE	5.67243	0.990196	GAACACTGTCCAAGCCTGACAGCCCGCGGCCTGACTTTGCGGTGGAGACGTACTCTGTAAGTCCCGGAGGCTCTAGCAA
Oligo73242	D	-7	85	ACCAGCATGTCTGTCTCCAAATGCGGCACCATATCTGGTTAATTCTGGATAAAACGGAATCGGCACTGGCGT	5	1007	0.0844091	TRUE	6.96578	1	ACCAGCATGTCTGTCTCCAAATGCGGCACCATATCTAAGCGCTGGTTAATTCTGGATAAAACGGAATCGGCACTGGCGT
Oligo73249	D	-8	55	CCAACGGGGATGGCTCCATTCGGAGATACTTCTGCGGCCGCAGCGGAGAAGGAGGCGGCGGCTGGCCGCGG	5	193	0.284974	TRUE	5.08746	0.975309	CCAACGGGGATGGCTCCATTCGGAGATACTTCTGCGGCGAGGCGGCCGCAGCGGAGAAGGAGGCGGCGGCTGGCCGCGG
Oligo73265	D	-1	176	GTCTCGCCGTCGCTGTACATGAAGGCCGTGTCCAGTTCGTGTGGCCGCGCTCCAGAAAGGCGCGCACGGCCGCGGCGT	5	792	0.222222	TRUE	0.192645	0.533898	GTCTCGCCGTCGCTGTACATGAAGGCCGTGTCCAGTTCGGTGTGGCCGCGCTCCAGAAAGGCGCGCACGGCCGCGGCGT
Oligo73301	I	1	44	GGTAGAGCGCCAGGAAAACCATGCGCACGTAGGCGCAGAACGGCGGCGCCGCGGCCGCCCCAGCCCAGGCCTCGCCGCTA	5	239	0.1841	TRUE	3.31288	0.913295	GGTAGAGCGCCAGGAAAACCATGCGCACGTAGGCGCAGACGGCGGCGCCGCGGCCGCCCCAGCCCAGGCCTCGCCGCTA
Oligo73312	D	-2	90	GTCCAGGCCATCCACGGCTTCCGAGAGACAGAGAAGTCGCTGGTCAGAAGCCAGCCGGGCCATCCTGCAGCGAGTCC	5	476	0.189076	TRUE	6.56224	0.994709	GTCCAGGCCATCCACGGCTTCCGAGAGACAGAGAAGTCGCGCTGGTCAGAAGCCAGCCGGGCCATCCTGCAGCGAGTCC
Oligo73334	I	1	60	ACCTCCAGGGTGTGAGTCGGGGGGTGCTGTTGGGACAGCCACGGGGATGATTTGGTGGTGCAGCCATCCACCCATGGGCA	5	392	0.153061	TRUE	0	NA	ACCTCCAGGGTGTGAGTCGGGGGGTGCTGTTGGGACAGCACGGGGATGATTTGGTGGTGCAGCCATCCACCCATGGGCA
Oligo73356	D	-4	29	CCGCGGCTTTGCAGAGCAGGATGAATGTGATAGACCACGGGACATGGCGGCCGCGGGGCTGCACTCCAACCTGAA	5	202	0.143564	TRUE	5.18982	0.986301	CCGCGGCTTTGCAGAGCAGGATGAATGTGATAGACCACGTGCGGGACATGGCGGCCGCGGGGCTGCACTCCAACCTGAA
Oligo73362	I	1	77	CGCTCTCCAGGCAGAAGCGGGAGATAGATGTTCTGCAACCTGGTGGTGGATGTAGATGGAAACATTGTGAATGAGCTATT	5	691	0.111433	TRUE	1	0.676471	CGCTCTCCAGGCAGAAGCGGGAGATAGATGTTCTGCAACTGGTGGTGGATGTAGATGGAAACATTGTGAATGAGCTATT
Oligo73367	D	-3	78	GGGCGTATTTTAGGTAATGTGTGACATGGATTACAGAGGTGGACGGACTGTGATACAGAAAAGAATTGATGGGATG	5	303	0.257426	TRUE	3.32193	1	GGGCGTATTTTAGGTAATGTGTGACATGGATTACAGAGGAGGTGGACGGACTGTGATACAGAAAAGAATTGATGGGATG
Oligo73377	D	-9	325	ACTCAGCGGCCTCACCTATCAGTGTGTGAAAGACGGCCCCTGCCACCACCATACACAGGACGGCTCTGCT	5	1930	0.168394	TRUE	5.58496	0.989583	ACTCAGCGGCCTCACCTATCAGTGTGTGAAAGACGGCAGCGATGGCCCCTGCCACCACCATACACAGGACGGCTCTGCT
Oligo73402	I	1	50	GCATCTGTCTCTCCTCCATCCAGCATGGCACCACACTCCCTGATGGTTGCTGCCTACGCTGGCCACATAGACTGTCTGTC	5	448	0.111607	TRUE	3.08299	0.898876	GCATCTGTCTCTCCTCCATCCAGCATGGCACCACACTCCTGATGGTTGCTGCCTACGCTGGCCACATAGACTGTCTGTC
Oligo73404	I	1	5	GTGTAGAACGTTCTCTAGAAGGGCATGAAGAACGCATACCAGGAGGGATATAATGTGCCTGTAAAGTGGAAAGTTACTAC	5	34	0.147059	TRUE	3.16993	0.944444	GTGTAGAACGTTCTCTAGAAGGGCATGAAGAACGCATACAGGAGGGATATAATGTGCCTGCAAAGTGGAAAGTTACTAC
Oligo73449	D	-9	169	CGGATGAAACACTGAAGAAAGCCCTTACAGGTCACCTTGTTTTAGCTCTGCTAAAAACTCCAGCGAAAGT	5	715	0.236364	TRUE	4.39232	1	CGGATGAAACACTGAAGAAAGCCCTTACAGGTCACCTTGAGGAGGTTGTTTTAGCTCTGCTAAAAACTCCAGCGAAAGT
Oligo73493	D	-1	15	GCGTACCCTCGCCCAGGGAGCCACAGTAATCGCCCAGAGGGTGGCCAACCTGAGGAAACACTTGGAGCGTGTATTTTC	5	134	0.11194	TRUE	1.52356	0.758621	GCGTACCCTCGCCCAGGGAGCCACAGTAATCGCCCAGAAGGGTGGCCAACCTGAGGAAACACTTGGAGCGTGTATTTTC
Oligo73497	D	-10	24	CACCTACCCGGGACTGGAGCACCAAGGTGTTGCGCAAAGCACAGGCTGAGTGGCTGGACAGGGCCTT	5	219	0.109589	TRUE	3.94902	0.945205	CACCTACCCGGGACTGGAGCACCAAGGTGTTGCGCAAAGCGAGGGCCAGCAACAGGCTGAGTGGCTGGACAGGGCCTTG
Oligo73509	D	-1	45	AGTGGCCGAGAAGCTCGGCCAGCAGGTGAACCGCACATCCCGGGCTTCCTCGCAGACGGGGGTCCCTGGGTGCTGGTC	5	644	0.0698758	TRUE	4.26303	0.959596	AGTGGCCGAGAAGCTCGGCCAGCAGGTGAACCGCACATGCCCGGGCTTCCTCGCAGACGGGGGTCCCTGGGTGCTGGTC
Oligo73512	D	-1	112	TGAGGGAATCTGTTACTGATCATGTAAACTTGATCACACGCTGGAGAAGCCTCTACAGAACTTTACCTTGTGTCTTAT	5	682	0.164223	TRUE	2.34577	0.84507	TGAGGGAATCTGTTACTGATCATGTAAACTTGATCACACCGCTGGAGAAGCCTCTACAGAACTTTACCTTGTGTCTTAT
Oligo73550	I	1	372	GACTAGCAGACGATATTGACAAAACCCACAAGAAATTCAACCAAGGCTAACATGGTGGCCACCTCTACTGCTGTCATCTG	5	1107	0.336043	TRUE	1.19114	0.697436	GACTAGCAGACGATATTGACAAAACCCACAAGAAATTCACCAAGGCTAACATGGTGGCCACCTCTACTGCTGTCATCTG
Oligo73560	D	-7	65	ATTGCAGATTCATTTTCAGGTATGTAAAAGTGAACAGGTTTGAATATTTATCTGGGGGTCCTATCCAATCAA	5	240	0.270833	TRUE	2.32193	0.875	ATTGCAGATTCATTTTCAGGTATGTAAAAGTGAACAGGTCGAAGGTTTGAATATTTATCTGGGGGTCCTATCCAATCAA
Oligo73569	D	-1	31	AGGCAAGGGGGGCTGAGCCACCAAGGTCACGGCGCCTCGGTCGGTAGTAGCCAGCACGCATAGCACCAGCTGGTGGAG	5	177	0.175141	TRUE	2.58496	0.87234	AGGCAAGGGGGGCTGAGCCACCAAGGTCACGGCGCCTCCGGTCGGTAGTAGCCAGCACGCATAGCACCAGCTGGTGGAG
Oligo73593	I	1	41	GGAGTAGTCATAGTCGGCTCCCGAGGACGGTTCACTACTTAGAAGGCATTTCACTCACAGGGGAAATCTCACTCCATGTC	5	89	0.460674	TRUE	1.38827	0.727273	GGAGTAGTCATAGTCGGCTCCCGAGGACGGTTCACTACTAGAAGGCATTTCACTCACAGGGGAAATCTCACTCCATGTC
Oligo73604	D	-1	760	GCGCGCGGAGAGCCTACCTGATGAAGCTCAGATGGACGCCAGGGAGCGGTGCACCCCGGAACAGTCAATGCACTAGTG	5	3792	0.200422	TRUE	1.33258	0.72043	GCGCGCGGAGAGCCTACCTGATGAAGCTCAGATGGACGCCCAGGGAGCGGTGCACCCCGGAACAGTCAATGCACTAGTG
Oligo73611	I	1	55	GAAGCCCCCATGCCCCAACCCACTTGCGGTCAAACTCCCCGGTAGGCATCACGGAGCCAGCTGAGGGAGGGCTTGTTGTC	5	439	0.125285	TRUE	4.97728	0.976562	GAAGCCCCCATGCCCCAACCCACTTGCGGTCAAACTCCCGGTAGGCATCACGGAGCCAGCTGAGGGAGGGCTTGTTGTC
Oligo73631	I	1	18	GTATCGAATTAAATACACAGAAGCACCCATGTGGTTTAAAAGGCGGCAGTCCATAACTGACTCAAAAAGTAAGGCGATTG	5	137	0.131387	TRUE	1.22239	0.714286	GTATCGAATTAAATACACAGAAGCACCCATGTGGTTTAAAGGCGGCAGTCCATAACTGACTCAAAAAGTAAGGCGATTG
Oligo73665	I	1	380	TCTGCTTTTTCCTATAGGTGGGCACCAATCTTACTGACAATCGTGGCACAGAGAAAGATCACCATCCGGGAGCTTGGGGG	5	1916	0.19833	TRUE	-5.38082	0.015873	TCTGCTTTTTCCTATAGGTGGGCACCAATCTTACTGACATCGTGGCACAGAGAAAGATCACCATCCGGGAGCTTGGGGG
Oligo73691	D	-1	9	CTTCCAGTCAGGACAGTTCAACGAGGACATGATCCCCACGTGGGTTTCAACATGCGCAAAATCACCAAAGGGATTGGT	5	80	0.1125	TRUE	5.67243	1	CTTCCAGTCAGGACAGTTCAACGAGGACATGATCCCCACCGTGGGTTTCAACATGCGCAAAATCACCAAAGGGATTGGT
Oligo73705	D	-9	160	CGCAGATACTCGTAGTTGCTGGGGTCATAAGCGAGGTTGGCGAGGACTTGCTCCTTGGCGTCTGCTACCA	5	788	0.203046	TRUE	-0.321928	0.442308	CGCAGATACTCGTAGTTGCTGGGGTCATAAGCGAAGTTGGCGAGGTTGGCGAGGACTTGCTCCTTGGCGTCTGCTACCA
Oligo73711	D	-2	25	GTTTTCCCTCTTAGAGAAGCTCATAGCCAAACTGAAACGGAGGAGAGATAAAATGAATAACCTGATTGAAGATCTCC	5	139	0.179856	TRUE	6.10852	1	GTTTTCCCTCTTAGAGAAGCTCATAGCCAAACTGAAAAGCGGAGGAGAGATAAAATGAATAACCTGATTGAAGATCTCC
Oligo73879	D	-6	18	GTGGAGGACCTGTTGATGCTAGTTCAGAGTATCAGCTGGAGAGGGAGCTTTTTAAGCTCAAGCAAATGGTTCT	5	98	0.183673	TRUE	4.39232	0.965116	GTGGAGGACCTGTTGATGCTAGTTCAGAGTATCAGCAAGAGCTGGAGAGGGAGCTTTTTAAGCTCAAGCAAATGGTTCT
Oligo73880	D	-6	109	TCAGATGCCAAGCTGGATCTTGATGCGGGACTTCAGTGGCATTTTCGGAGCGTTTCAAAGAGGTCAGAGCCTA	5	727	0.149931	TRUE	0.152003	0.527778	TCAGATGCCAAGCTGGATCTTGATGCGGGACTTCAGTCCTAGTGGCATTTTCGGAGCGTTTCAAAGAGGTCAGAGCCTA
Oligo73883	I	1	100	GGCTATTCAGAGCCTGAAAAAAATAGTCAATAGTGCTCAAGACTGGTAGCTTCAAACAGCTCACAGTTAAGGTAAACAAT	5	233	0.429185	TRUE	1.41504	0.777778	GGCTATTCAGAGCCTGAAAAAAATAGTCAATAGTGCTCAGACTGGTAGCTTCAAACAGCTCACAGTTAAGGTAAACAAT
Oligo73895	I	1	25	ATGTTGGAAATGATCTCGACTCGGCGCAAACTAAACCAAACTCTGGATGGACAACTTGTTGTAATTGGTAAGGATCAAGC	5	326	0.0766871	TRUE	4.03953	0.948387	ATGTTGGAAATGATCTCGACTCGGCGCAAACTAAACCAACTCTGGATGGACAACTTGTTGTAATTGGTAAGGATCAAGC
Oligo73898	D	-1	6	ACTTGTCCCAGAAGTGTTTACCTCTAAGTCAATCATGTCCGGGGGAAGGGAACCTCTGGGTTTTCACCGGTGTCCATA	5	33	0.181818	TRUE	1.67807	0.789474	TCTTCTCCCAGAAGTGTTTACCTCTAAGTCAATCATGTCCCGGGGGAAGGGAACCTCTGGGTTTTCACCGGTGTTCAGT
Oligo73913	D	-3	118	CAATGTGTATTGTACCTTTTCTGCAGGTTAAACCACAACTGGATTAAGCAGTATGAAACACTAGCCGAAATCGTTT	5	773	0.152652	TRUE	-1.152	0.305882	CAATGTGTATTGTACCTTTTCTGCAGGTTAAACCACAACGACTGGATTAAGCAGTATGAAACACTAGCCGAAATCGTTT
Oligo73930	I	1	32	AGTAGTAATGAAGGTTATTTTTACAATGAATTAGCTACAAGGGTGGAGGAGCCCGAGACATTAGTGGAACTTCAAAGGAA	5	161	0.198758	TRUE	3	0.897727	AGTAGTAATGAAGGTTATTTTTACAATGAATTAGCTACAGGGTGGAGGAGCCCGAGACATTAGTGGAACTTCAAAGGAA
Oligo73933	D	-2	51	GATCAATCCGGGAAGCCGGTGGGGCCTTCGGAAAGAGAGCAGGCTGAAGAGGAACGATATTTCCGGTGAGGCTCACC	5	172	0.296512	TRUE	4.05166	0.947368	GATCAATCCGGGAAGCCGGTGGGGCCTTCGGAAAGAGAGAGCAGGCTGAAGAGGAACGATATTTCCGGTGAGGCTCACC
Oligo73942	D	-2	74	CACAAAAACAGTTCTGGGAAAGCATGCACCCAAACAAGACTGGGAATCTTCATTCCGTGAGGCAATGTTGCCGAATG	5	867	0.0853518	TRUE	2.32193	1	CACAAAAACAGTTCTGGGAAAGCATGCACCCAAACAATAGACTGGGAATCTTCATTCCGTGAGGCAATGTTGCCGAATG
Oligo73945	I	1	93	CCTCAATAAAACAGACCTGGAACGAGTGTTAGAAGCAAAATGATGGCTCAGGAATGTTAGACGAAGATGAGGAGGATTTG	5	729	0.127572	TRUE	2.5025	0.857143	CCTCAATAAAACAGACCTGGAACGAGTGTTAGAAGCAAATGATGGCTCAGGAATGTTAGACGAAGATGAGGAGGATTTG
Oligo73957	D	-1	12	CTCGCCGGCCGGCCCAGGTAGGGCGGCCTCTCTCCCTCGAAGGGGGCCCAGCTGGAGCTGGAGGAGATGCTGGGCCAT	5	76	0.157895	TRUE	0	NA	CTCGCCGGCCGGCCCAGGTAGGGCGGCCTCTCTCCCTCGCAAGGGGGCCCAGCTGGAGCTGGAGGAGATGCTGGGCCAT
Oligo73962	D	-4	23	CTGGATATGCTTCTGGCAAAGGATATTCGAGACAGGGAGGGGGCCGTGCTAAAATAGGAGTGATCGAGGGAGACG	5	244	0.0942623	TRUE	5.29768	0.983193	CTGGATATGCTTCTGGCAAAGGATATTCGAGACAGGGAGCGAGGGGGCCGTGCTAAAATAGGAGTGATCGAGGGAGACG
Oligo73974	D	-1	149	TCTAGCCACTGTCAACAGTTTCCGTGGACCTCACACTCGCGTGGCCCTCAGAGTTTTGCTGGACAAGCCAACCACGGC	5	1542	0.0966278	TRUE	3.02975	0.898148	TCTAGCCACTGTCAACAGTTTCCGTGGACCTCACACTCGCCGTGGCCCTCAGAGTTTTGCTGGACAAGCCAACCACGGC
Oligo73985	D	-2	184	ATGTCTGTTTTCATCACAAACGCCGCCTGAGGACAAACGATGGACCCATTCTATGCCCATCATGGGCTTCAGCGTAG	5	997	0.184554	TRUE	6.14975	0.992958	ATGTCTGTTTTCATCACAAACGCCGCCTGAGGACAAAAGCGATGGACCCATTCTATGCCCATCATGGGCTTCAGCGTAG
Oligo73991	D	-8	87	CCCGCATCGTGGAGGTGGTGCGCACCGAGTACGCGGCCCCCGCCATGGTCCGACACGCTGCCCACCATCG	5	487	0.178645	TRUE	-3.47573	0.0736842	CCCGTCATCGTGGAGGTGGTGCGCACCGAGTACGTGTACACGCGGCCCCCGCCATGGTCCGACACGCTGCCCACCATCG
Oligo73998	D	-1	19	TTATTCCCAAAGAGAAGTTCTGGAAGATATCTACCCCTCCGAGGCATACTGGAACCGAGAGCAAGAGAAGCTGAACCT	5	136	0.139706	TRUE	0.646363	0.612069	TTATTCCCAAAGAGAAGTTCTGGAAGATATCTACCCCTCCCGAGGCATACTGGAACCGAGAGCAAGAGAAGCTGAACCT
Oligo74011	D	-2	26	AGGTATGTGGATGTACTTACCTGGGATGGGAACCGTGCAGGGGCATCACCTCCACTCCGTGGACTGGGTACCAAATT	5	97	0.268041	TRUE	3.06228	0.898089	AGGTATGTGGATGTACTTACCTGGGATGGGAACCGTGTGCAGGGGCATCACCTCCACTCCGTGGACTGGGTACCAAATT
Oligo74041	D	-1	21	CCCAGGAGCTGCAAACCACCCAAGTCTGCAATCTTACCGGGAGGCCAAGCGACCACCCAAAGAAGGTAAGTGCAAATA	5	132	0.159091	TRUE	3.12338	0.909091	CCCAGGAGCTGCAAACCACCCAAGTCTGCAATCTTACCAGGGAGGCCAAGCGACCACCCAAAGAAGGTAAGTGCAAATA
Oligo74045	D	-9	100	GGGACCAGACCTGTCCCTTCTGGTCCACAGCTCTGTCCGAGGTCTACTTCAGTGCCATCCAGAAGTTTCT	5	971	0.102987	TRUE	5.94642	0.989247	GGGACCAGACCTGTCCCTTCTGGTCCACAGCTCTGTCCGAGGCGGCCGAGGTCTACTTCAGTGCCATCCAGAAGTTTCT
Oligo74063	D	-4	55	CTAATCAATGACCTCAATATTTGTGATGTACATACCTTTGGAAGAACTTCCCGGAACATTGACTTCACTTTTGAT	5	315	0.174603	TRUE	5.52356	1	CTAATCAATGACCTCAATATTTGTGATGTACATACCTTGCTTTGGAAGAACTTCCCGGAACATTGACTTCACTTTTGAT
Oligo74069	D	-5	122	CGTGGGCTTGAACTGCTTCATTGAGAAGTTGTCCCACTGGTTAAATCCAAACTTTCAAGAAGCCTTACTGTTGT	5	376	0.324468	TRUE	3.45943	1	CGTGGGCTTGAACTGCTTCATTGAGAAGTTGTCCCACTGCACTGGTTAAATCCAAACTTTCAAGAAGCCTTACTGTTGT
Oligo74081	D	-2	165	ATTGAAAAATAAGGTCCCACTGGGCTCAAGAGTACAAAGCAGGGCTTTGGTAGGCTTCTTGACTCCAAGAGATGGAG	5	496	0.332661	TRUE	5.72792	1	ATTGAAAAATAAGGTCCCACTGGGCTCAAGAGTACAAAGAGCAGGGCTTTGGTAGGCTTCTTGACTCCAAGAGATGGAG
Oligo74096	I	1	16	TGAATGGAGCCACTGGCCACAGCAGCAGTTTGGATGCCCCGGGAGGTGATCCCCATGGCAGCAGTAAAGCAAGCGATGTG	5	88	0.181818	TRUE	-1.1745	0.303571	TCAAAGGAGCCACTGGCCACAGCAGCAGTTTGGATGCCCGGGAGGTGATCCCCATGGCAGCAGTAAAGCAAGCGTTGTC
Oligo74097	D	-7	76	TAGGTATCCGCCATCAGCGCCACCAGCTCGAAGCGGGGTAGCCGAGGTAGGCGGAGAAAAAGGACCGGTGAG	5	689	0.110305	TRUE	0.169925	0.533333	TAGGTATCCGCCATCAGCGCCACCAGCTCGAAGCGGTTCCCGGGGTAGCCGAGGTAGGCGGAGAAAAAGGACCGGTGAG
Oligo74154	D	-5	188	TACTACCCGTGCGTCTTGCAGGAGACCTACAAATTGCCGGCTCATCGAGAAAAAGAGACGTGACCGGATTAACC	5	879	0.213879	TRUE	6.04439	0.992424	TACTACCCGTGCGTCTTGCAGGAGACCTACAAATTGCCGCACCGGCTCATCGAGAAAAAGAGACGTGACCGGATTAACC
Oligo74159	D	-1	127	CTGTGTGGGCAGTTGAAACCTTGATAGCATCCGGTAAACTGTGGCAGCAACCATGTGCATTGGCCCAGAAGGACATGC	5	692	0.183526	TRUE	1.19265	0.7	CTGTGTGGGCAGTTGAAACCTTGATAGCATCCGGTAAACCTGTGGCAGCAACCATGTGCATTGGCCCAGAAGGACATGC
Oligo74164	D	-8	199	AACTCGGTCAGGAGAGAATTGCCAAGCGGGGTCGTGGACTATGACAGTGCCCGACACCACCTGGAGGCACG	5	764	0.260471	TRUE	-1	0	AACTCGGTCAGGAGAGAATTGCCAAGCGGGGTCGGAAACTCGTGGACTATGACAGTGCCCGACACCACCTGGAGGCACG
Oligo74197	D	-1	39	GGTCGGCCGCCACCAGGTCACCCTGGAAGAGTCGCTGGCGAAGGTACGGGCGCCCGGGGAGGCTCGGACAGGCTGGGA	5	218	0.178899	TRUE	2.13124	0.81982	GGTCGGCCGCCACCAGGTCACCCTGGAAGAGTCGCTGGCCGAAGGTACGGGCGCCCGGGGAGGCTCGGACAGGCTGGGA
Oligo74212	I	1	37	CGATGCAGTTCAGTAAGAGCACTTAAGGGTCCTGAACAAATCACGGATATCCTAGGAGACATTGAACAGATGAAAGGCCA	5	400	0.0925	TRUE	0.0824622	0.515152	CGATGCAGTTCAGTAAGAGCACTTAAGGGTCCTGAACAATCACGGATATCCTAGGAGACATTGAACAGATGAAAGGCCA
Oligo74222	D	-1	20	TCCCGCCTCTTTTTAACATTTTAGCCAGCTTACCAAAACTGAGGCAGAAAGTGGATAATTTTGTGTCAACACATCTGG	5	86	0.232558	TRUE	-0.236067	0.458333	TCCCGCCTCTTTTTAACATTTTAGCCAGCTTACCAAAACCTGAGGCAGAAAGTGGATAATTTTGTGTCAACACATCTGG
Oligo74260	I	1	154	ATCCCAGAGTGAAGGCTGTGAAGTCGTCAGAACACATCAAACGAGGGGGAGACGGCCATGCTGGTCTGCAAGTCACAGGA	5	497	0.309859	TRUE	-1.11189	0.314433	ATCCCAGAGTGAAGGCTGTGAAGTCGTCAGAACACATCAACGAGGGGGAGACGGCCATGCTGGTCTGCAAGTCACAGGA
Oligo74271	D	-4	17	CCACAACTCTTTATACTGCCAAGAAATACGCAGTCCCTTGGAAGCACACTGTGTAGAATTTCTCACCAAACATCG	5	118	0.144068	TRUE	3.45943	0.954545	CCACAACTCTTTATACTGCCAAGAAATACGCAGTCCCAGCCTTGGAAGCACACTGTGTAGAATTTCTCACCAAACATCG
Oligo74281	I	1	42	CCAGCTCCGTGTGTCTGAGCTGGAATCCCTTCAGCTTGAAGGGTGGAAAGTTGGTGAAGGCCCCACAGGGCCGAACGCGT	5	238	0.176471	TRUE	2.87447	0.887755	CCAGCTCCGTGTGTCTGAGCTGGAATCCCTTCAGCTTGAGGGTGGAAAGTTGGTGAAGGCCCCACAGGGCCGAACGCGT
Oligo74311	I	1	16	ACAGCAGCGGCAGGGTCGCGACGAACGCGCTCTTCCACGGCAGAGGCTCCAGGTACGAACACGTCTGGAAAACACACGAG	5	201	0.079602	TRUE	4.20387	0.955224	ACAGCAGCGGCAGGGTCGCGACGAACGCGCTCTTCCACGCAGAGGCTCCGGGTACGAACACGTCTGGAAAACACACGAG
Oligo74322	D	-6	15	TGTCGTGTCTGGTTACTTTCTGGGCATCCAGAAAGTTGGGCAGCTTGTACAGAACAAAGCATCTGGAAGATAT	5	161	0.0931677	TRUE	5.3339	0.983607	TGTCGTGTCTGGTTACTTTCTGGGCATCCAGAAATTTCAAGTTGGGCAGCTTGTACAGAACAAAGCATCTGGAAGATAT
Oligo74329	D	-1	110	GGAGCTCTTATCTACGGAGTTTGCAGAACATCGAGTACAAATGGAATGAATAAGGGAGAACATGCATTAGTTCGGTGT	5	386	0.284974	TRUE	-0.280108	0.448276	GGAGCTCTTATCTACGGAGTTTGCAGAACATCGAGTACCAAATGGAATGAATAAGGGAGAACATGCATTAGTTCGGTGT
Oligo74356	D	-10	24	TTCACCGCTATAAAGAACAGCTGCGGGAATTGTGGCCACTGCCCCGAAACTGAAACCTGTCAACTCCGT	5	174	0.137931	TRUE	5.02237	0.984615	TTCACCGCTATAAAGAACAGCTGCGGGAATTGTGCTGCGCAGTGGCCACTGCCCCGAAACTGAAACCTGTCAACTCCGT
Oligo74387	D	-6	262	CACTACTCTGCCCCAGGTCCATGCTGGGCAGAATCAAGGCGTTCGGCTTTGACCAGACCTTTCAGTCCTATCC	5	1608	0.162935	TRUE	4.72792	0.981132	CACTACTCTGCCCCAGGTCCATGCTGGGCAGAATCAAGGCGCAGGCGTTCGGCTTTGACCAGACCTTTCAGTCCTATCC
Oligo74434	I	1	19	CCTTTGGTGTTACTTTTGCTCTGGAACCTTAGGAGCTGTTAAGGGGGAGAGGAACTTTGCTGAAAGGCACATCCTACCGT	5	40	0.475	TRUE	-1.52356	0.25	CCTTTGGTGTTACTTTTGCTCTGGAACCTTAGGAGCTGTAAGGGGGAGAGGAACTTTGCTGAAAGGCACATCCTACCGT
Oligo74446	I	1	15	ACTTGGCCAATTGGTCAGGTCCCCAGCGTGAACGTTTCCCTAGAGGACCTGGTAGCTAAGGCAGTGCCAGAAAAATTACA	5	109	0.137615	TRUE	1.42626	0.732759	ACTTGGCCAATTGGTCAGGTCCCCAGCGTGAACGTTTCCTAGAGGACCTGGTAGCTAAGGCAGTGCCAGAAAAATTACA
Oligo74458	I	1	801	GAACTGTCACCGCTGGGGGTTCTCGGAACCACACGCGCCCTCGAGGTCCTCTGGGGCTTGGCCTCTGGGCGGTGGCGCGG	5	2056	0.389591	TRUE	-5.96578	0.0119048	GAACTGTCACCGCTGGGGGTTCTCGGAACCACACGCGCCTCGAGGTCCTCTGGGGCTTGGCCTCTGGGCGGTGGCGCGG
Oligo74479	I	1	22	AGCTGTGCGCCGAGATGCTAAGAAGGCTGGTGCGACGAACCAAGGCCAGTAGCAGGTCCCGTGGCGGCAGAGGGGTGGA	5	118	0.186441	TRUE	2.27922	0.831541	AGCTGTGCGCCGAGATGCCTAAGAAGGCTGGTGCGACGACCAAGGCCAGTAGCAGGTCCCGTGGCGGCAGAGGGGTGGA
Oligo74488	D	-5	96	GCCAAAAACGTTTTTATAAATTGAGACCTACTTACATCGGTTTTCCAAAGAGAATACACAGCGAAAGATCAGAT	5	349	0.275072	TRUE	3.39232	0.931818	GCCAAAAACGTTTTTATAAATTGAGACCTACTTACATCACATCGGTTTTCCAAAGAGAATACACAGCGAAAGATCAGAT
Oligo74511	D	-3	34	CTAACCTAAAAATGTATTAAACTCACAGTTACCTGTAGGTGGTGATTTCTCTGAGTGTTTTGCATTTAAAAGTTTT	5	234	0.145299	TRUE	0.678072	0.636364	CTAACCTAAAAATGTATTAAACTCACAGTTACCTGTAGAAGGTGGTGATTTCTCTGAGTGTTTTGCATTTAAAAGTTTT
Oligo74518	D	-1	23	TAATGGGTGGTCTACTCCAGCTGGTGCATGGAATGGACTCCAGGTACTTCCTGTTATAGTAAAAGAAAAAGAGTATTG	5	75	0.306667	TRUE	3.55459	0.93	TAATGGGTGGTCTACTCCAGCTGGTGCATGGAATGGACGTCCAGGTACTTCCTGTTATAGTAAAAGAAAAAGAGTATTG
Oligo74575	I	1	368	TCGTTCGTCACGGCCGGCGGCGGCGACAACGTGACCTGCCGCGGGGCGCAGCGGCGAGGCCTCTTCGGCACCGCAAGGAG	5	866	0.424942	TRUE	-4.39232	0.0238095	TCGTTCGTCACGGCCGGCGGCGGCGACAACGTGACCTGCGCGGGGCGCAGCGGCGAGGCCTCTTCGGCACCGCAAGGAG
Oligo74624	D	-1	841	CAGCGACCTGATCAGCACCTATGACGACCATTACAACCGCATGGTTACAACCCGGGGCTGCCTCCACTCCGCACTTGC	5	6479	0.129804	TRUE	2.83794	0.881988	CAGCGACCTGATCAGCACCTATGACGACCATTACAACCGGCATGGTTACAACCCGGGGCTGCCTCCACTCCGCACTTGC
Oligo74671	D	-2	493	TATCCAATGAATCAGTGATGTTGTTCCAAGAGAAATCGGAAGGAGTATGGAGGATATGGTCGTCCCAAAGGCGTTCT	5	2956	0.166779	TRUE	3.93231	0.942149	TATCCAATGAATCAGTGATGTTGTTCCAAGAGAAATCGGCCAAGGAGTATGGAGGATATGGTCGTCCCAAAGGCGTTCT
Oligo74677	D	-2	65	AAACCAAAGTGTTGAGGAAGAGGCAGATGACGGCCACGGAAGGGCATGTAGGGGATGGCGGCGCGCAGGGGGCCCTC	5	239	0.271967	TRUE	2.34915	0.838583	AAACCAAAGTGTTGAGGAAGAGGCAGATGACGGCCACGGGGAAGGGCATGTAGGGGATGGCGGCGCGCAGGGGGCCCTC
Oligo74691	D	-5	175	GCTGGTGGTCCAGGGGGCCCCCGCAGGCCTGCTTTCCCGGCCCACCTCTCCCTTGGCGCCTGGCGGGAACGGAG	5	864	0.202546	TRUE	6.87036	1	GCTGGTGGTCCAGGGGGCCCCCGCAGGCCTGCTTTCCCGCGCCGGCCCACCTCTCCCTTGGCGCCTGGCGGGAACGGAG
Oligo74704	I	1	31	TGTATAGGGGGATGAGTCTTTCCTGGGCACTTATCTAACCAGGAGGAGAAGGAGCATATCTTTATTCCAGCAATCTACAA	5	96	0.322917	TRUE	3.75489	0.946429	TGTATAGGGGGATGAGTCTTTCCTGGGCACTTATCTAACAGGAGGAGAAGGAGCATATCTTTATTCCAGCAATCTACAA
Oligo74709	I	1	390	AAGCTCGCATGCAGCTGCTGCGTAAGTGCTCCTACTACAATCGAGGTCCTGCCCAAGCACCTGGCCCTGGGCGACTAGTT	5	1187	0.328559	TRUE	-1.58496	0.24359	AAGCTCGCATGCAGCTGCTGCGTAAGTGCTCCTACTACATCGAGGTCCTGCCCAAGCACCTGGCCCTGGGCGACTAGTT
Oligo74713	D	-1	63	AGCACCCCCTTGGAGCGTCTTGTGTCATGGGACAGTGTGGATGGACTATGTTCAGAAGAATATTCAGCAATGCATTAC	5	427	0.147541	TRUE	3.85798	0.965517	AGCACCCCCTTGGAGCGTCTTGTGTCATGGGACAGTGTGGGATGGACTATGTTCAGAAGAATATTCAGCAATGCATTAC
Oligo74735	D	-1	59	AGGGCCAGCAGTTTGCTACTACGCTGTCTCTTGGTTAAGCAAGGTCAGTATTATTGTTTTGATTTTACAGATGTGGTG	5	329	0.179331	TRUE	0.295456	0.553191	AGGGCCAGCAGTTTGCTACTACGCTGTCTCTTGGTTAAGGCAAGGTCAGTATTATTGTTTTGATTTTACAGATGTGGTG
Oligo74739	D	-1	113	ACTATTCGCCCAGCTGGGCCAAGAAGCGGTCCAGTAGCACGGGGAGCCATCAAAGGTGCCTGGGTCTGAGCCTGGTAT	5	421	0.268409	TRUE	-2.05387	0.191489	ACTATTCGCCCAGCTGGGCCAAGAAGCGGTCCAGTAGCCACGGGGAGCCATCAAAGGTGCCTGGGTCTGAGCCTGGTAT
Oligo74746	D	-1	120	AATCTGCCTCCCGTAGACGCCGAAGATGCTGAAGATGTCAAAGGTAAAGAAGCCATGGGTGCCATTTGCTCTCTGGCG	5	970	0.123711	TRUE	1.82782	0.786517	AATCTGCCTCCCGTAGACGCCGAAGATGCTGAAGATGTCCAAAGGTAAAGAAGCCATGGGTGCCATTTGCTCTCTGGCG
Oligo74750	D	-1	88	ACCGGGCAAGGGGCCGGCAGCCGCGGCGGGATGCAGAATCGGGGATGCGATTCGGCGTGAGCACTTTGGCGAAGGCGT	5	348	0.252874	TRUE	-0.874469	0.333333	ACCGGGCAAGGGGCCGGCAGCCGCGGCGGGATGCAGAATTCGGGGATGCGATTCGGCGTGAGCACTTTGGCGAAGGCGT
Oligo74776	D	-10	10	CGTGACAAAGGGGTGCAAGGAGAGGCAGAGAGATGAACCTGAAAGGAAAACAGTCCTACTTTTAAAATG	5	93	0.107527	TRUE	-2.91561	0.108696	CGTGACAAAGGGGTGCAAGGAGAGGCAGAGAGATGAAACTCGGGGAACCTGAAAGGAAAACAGTCCTACTTTTAAAATG
Oligo74780	I	2	40	GCCTTCTCCCGACGGCAGCTCGGCCGGCTCGTTCCACAGCCCGTGGGCACGGGCTCCTGTGGAACATCGTCTGCAATGCAC	5	667	0.05997	TRUE	4.24793	1	GCCTTCTCCCGACGGCAGCTCGGCCGGCTCGTTCCACAGCGTGGGCACGGGCTCCTGTGGAACATCGTCTGCAATGCAC
Oligo74801	I	1	127	GTAGGCCACCGAGAAGTTATATTTAAGTACTTGGCAACAACAGGGGATTGTTATACCTCCAGCTACTGAAAAACACAATG	5	284	0.447183	TRUE	0.817136	0.642857	GTAGGCCACCGAGAAGTTATATTTAAGTACTTGGCAACACAGGGGATTGTTATACCTCCAGCTACTGAAAAACACAATG
Oligo74807	D	-7	364	ATAAGCCTATGATGATCACTGTAATGACACCTAGGAGGTGATGATCATCCACAGTTTGCATCTTCCATCCTC	5	2993	0.121617	TRUE	0.521953	0.591398	ATAAGCCTATGATGATCACTGTAATGACACCTAGGAAAATGGAGGTGATGATCATCCACAGTTTGCATCTTCCATCCTC
Oligo74820	D	-10	10	TGATTACTGAAGATCTGCCTTTTACAGGACGCTGGTAAAGACTTACAAGATAATTTTCTGACGGCCCTA	5	63	0.15873	TRUE	3.08746	0.941176	TGATTACTGAAGATCTGCCTTTTACAGGACGCTAACAAGTGCTGGTAAAGACCTACAAGATAATTTTCTGACGGCCCTA
Oligo74831	D	-1	11	GACAAAGGAGAGACAAAATGGGAAGGCAAAGCTTATCTCCTTGGAGTTATTTTCCACCAAATGTGACAAAATTGAAGC	5	57	0.192982	TRUE	3.67243	0.943396	GACAAAGGAGAGACAAAATGGGAAGGCAAAGCTTATCTCCCTTGGAGTTATTTTCCACCAAATGTGACAAAATTGAAGC
Oligo74839	I	1	105	AGCCCCAGGTCCTGCAGGGCGCGCTGCATGAACTCGAAGGGCGTGGCAGTCCACGCATGGGCGGCCTGCGGGGGGCGCGT	5	880	0.119318	TRUE	-2.70044	0.116279	AGCCCCAGGTCCTGCAGGGCGCGCTGCATGAACTCGAAGGCGTGGCAGTCCACGCATGGGCGGCCTGCGGGGGGCGCGT
Oligo74847	D	-8	181	TAAGCCCACACTGCCGCCCCCCTTTACCACTGGATAGACACAAGCAGGAGCGCCAAGACCAGCGGCAGCTT	5	2532	0.071485	TRUE	6.08746	0.992647	TAAGCCCACACTGCCGCCCCCCTTTACCACTGGATAGAGCGGCGGACACAAGCAGGAGCGCCAAGACCAGCGGCAGCTT
Oligo74849	I	1	28	AACCATCTCCAGGGCCTCAGTGAGGGTCTCTACCCTCCAAGGGAGGAACAAAACCTTGCCAGCTGGGGTCCTGCGAGAGG	5	118	0.237288	TRUE	0.736966	0.642857	AACCATCTCCAGGGCCTCAGTGAGGGTCTCTACCCTCCAGGGAGGAACAAAACCTTGCCAGCTGGGGTCCTGCGAGAGG
Oligo74884	D	-1	45	GGCTCAAGAAACTTCTGAATCGGCTTCAGAAAGACCACGGGAGGACGTCTACCTCTACATCTCTGGACACCTGAACCA	5	123	0.365854	TRUE	0.63743	0.610619	GGCTCAAGAAACTTCTGAATCGGCTTCAGAAAGACCACCGGGAGGACGTCTACCTCTACATCTCTGGACACCTGAACCA
Oligo74902	D	-1	190	GCCAGCCTCTCTCCTCCAGGCAGATTAGCTGATCCAACCGAAGGACAAACTGTGGCTATGAATCTGGAGATCATATGT	5	779	0.243902	TRUE	4.44626	0.964286	GCCAGCCTCTCTCCTCCAGGCAGATTAGCTGATCCAACCCGAAGGACAAACTGTGGCTATGAATCTGGAGATCATATGT
Oligo74910	D	-5	90	TCTGCAAAATGCAAAGATGATGTGAGGGTTGCTATACTGGCTGCTGGTGACTGGCCTGGAGGAAGTCTCTAGAG	5	350	0.257143	TRUE	4.58496	0.96748	TCTGCAAAATGCAAAGATGATGTGAGGGTTGCTATACTGCACTGGCTGCTGGTGACTGGCCTGGAGGAAGTCTCTAGAG
Oligo74920	I	1	54	ATCCGTCGCGTGGGCACGCAGCACGTGTGGAGTGAGAAGCGAGGACTGCCTGCCTTTCTTGCAGCTAGCACAGCATGT	5	183	0.295082	TRUE	-2.66985	0.126582	ATCCGTCGCCCGTGGGCACGCAGCACGTGTGGAGTGAGAGCGAGGACTGCCTGCCTTTCTTGCAGCTAGCACAGCATGT
Oligo74943	D	-5	79	TCGCGAACCGCGTTTCCCCCGCCCGGCAGGTGGTGATCGGACCTGTACACGCACCAGCCCCTGGAGCTGCTGCG	5	291	0.271478	TRUE	7.19967	1	TCGCGAACCGCGTTTCCCCCGCCCGGCAGGTGGTGATCGAGTCGGACCTGTACACGCACCAGCCCCTGGAGCTGCTGCG
Oligo74970	D	-1	54	TAAGGGCGCGAAGTGATGGTGAACATGCTGAACTCACTTCGCGGAACCAGCAGCTGCCGCGGATCACGCCCCGGTGAA	5	307	0.175896	TRUE	0.943416	0.666667	TAAGGGCGCGAAGTGATGGTGAACATGCTGAACTCACTGTCGCGGAACCAGCAGCTGCCGCGGATCACGCCCCGGTGAA
Oligo74988	I	1	104	ACCGCTGCAGGTGGCTCAGGAGGTCACAGAGCCGCACACCGCAAGGATGCCTTGGGGTTCCGGAACTGAGGGTACTAGCT	5	630	0.165079	TRUE	-3.7625	0.0643564	ACCGCTGCAGGTGGCTCAGGAGGTCACAGAGCCGCACACGCAAGGATGCCTTGGGGTTCCGGAACTGAGGGTACTAGCT
Oligo74997	I	1	549	TTACCTCCCTGAGGATCCTCAACAATGGTCATGCTTTCAAACGTGGAGTTTGATGACTCTCAGGACAAAGCAGGTTAGGA	5	1666	0.329532	TRUE	-1.078	0.314815	TTACCTCCCTGAGGATCCTCAACAATGGTCATGCTTTCAACGTGGAGTTTGATGACTCTCAGGACAAAGCAGGTTAGGA
Oligo75015	D	-1	57	GAGGACATGTTCTTTTGTTTCAGGATAGATCACTGCGACAGAGGAAATTGAAGGTAAAACTTGGCCCCTTGGGCGATT	5	362	0.157459	TRUE	1.05311	0.67623	GAGGACATGTTCTTTTGTTTCAGGATAGATCACTGCGACCAGAGGAAATTGAAGGTAAAACTTGGCCCCTTGGGCGATT
Oligo75029	D	-6	115	TGAGGCTGCCCAGGATGATGAAGCCAAGGCTGAAGATGGCGGCTGCCGAGATGCTGTACTCTGCAAACTCATA	5	240	0.479167	TRUE	6.52356	0.99278	TGAGGCTGCCCAGGATGATGAAGCCAAGGCTGAAGATGGCGATGGCGGCTGCCGAGATGCTGTACTCTGCAAACTCATA
Oligo75030	I	1	1501	CCACAATAGCTGTGGGAACCGACTATTGGCTCTACTCCAAGAGGGGTTTGCAAGACCAAAAGTGTCAGTGAGAATGAAAG	5	2612	0.574655	TRUE	-1	0.328571	CCACAATAGCTGTGGGAACCGACTATTGGCTCTACTCCAGAGGGGTTTGCAAGACCAAAAGTGTCAGTGAGAATGAAAG
Oligo75032	D	-3	255	TCGCATCAGAATATTTTCTTGAACCGGAGATCAATTTGACGGAAAACACGGAGAATATTCTGAGTGAGGGGATGTT	5	1405	0.181495	TRUE	6.2854	1	TCGCATCAGAATATTTTCTTGAACCGGAGATCAATTTGGTGACGGAAAACACGGAGAATATTCTGAGTGAGGGGATGTT
Oligo75066	D	-1	26	CTCTTCTGGATCTGGAGGCTGACTGATGGGTAGATGTCCGGTGGAGGGCTGTGTTTCCGTCAATCCTGTGGATCTATA	5	117	0.222222	TRUE	3.21501	0.914286	CTCTTCTGGATCTGGAGGCTGACTGATGGGTAGATGTCCCGGTGGAGGGCTGTGTTTCCGTCAATCCTGTGGATCTATA
Oligo75073	I	1	22	ATGCAGGACACCAACAACTTCTTCGGCGCCGGGCAGAACCAAGCGGCCGCCCAAGCTGGGCCAGATCGGCCGGAGAAAAG	5	55	0.4	TRUE	-2.19878	0.17623	ATGCAGGACACCAACAACTTCTTCGGCGCCGGGCAGAACAAGCGGCCGCCCAAGCTGGGCCAGATCGGCCGGAGAAAAG
Oligo75089	D	-1	57	ATGACCTGCAGGCTTACATTAAGGAGTTCCATACCACCGACTGGCCTGGAGCAAAACGGTTAGTGAATGCCTTCCTAA	5	259	0.220077	TRUE	3.87447	0.955556	ATGACCTGCAGGCTTACATTAAGGAGTTCCATACCACCGGACTGGCCTGGAGCAAAACGGTTAGTGAATGCCTTCCTAA
Oligo75117	D	-4	15	CGTGGCTGGTCAACAGACGACAGGAGATCCTCACATAGAGGACCTGGCAGAGAGAAAGGACAAGGTCGAATCACG	5	208	0.0721154	TRUE	4.00899	0.946746	CGTGGCTGGTCAACAGACGACAGGAGATCCTCACATAGACTGGGGACCTGGCAGAGAGAAAGGACAAGGTCGAATCACG
Oligo75121	D	-5	38	CTGCTGGAGCCCCTTTCCGAATAACAGAGTCAAGCTCGGGCCTTATCCATAACTGTAGCATTTTCACATGTTTT	5	392	0.0969388	TRUE	4.59991	0.969697	CTGCTGGAGCCCCTTTCCGAATAACAGAGTCAAGCAAAGCTCGGGCCTTATCCATAACTGTAGCATTTTCACATGTTTT
Oligo75134	D	-1	367	ATTGTCAGGCCCGCTGCACGCGGCGGCGCGGGAGAAACACGGGGCAGCAGCGCCCCCTGCAGGTGCCGGGCGCCTCCC	5	908	0.404185	TRUE	-2.62936	0.132743	ATTGTCAGGCCCGCTGCACGCGGCGGCGCGGGAGAAACCACGGGGCAGCAGCGCCCCCTGCAGGTGCCGGGCGCCTCCC
Oligo75161	D	-2	138	CCAACGTGATGGCAGGAGGCATCATGATGGGTCCCAATAGTGGGTTCCATCAGCAGAGTGACTCCCATTACCTTACA	5	1877	0.0735216	TRUE	3.41093	0.920635	CCAACGTGATGGCAGGAGGCATCATGATGGGTCCCAATACGGTGGGTTCCATCAGCAGAGTGACTCCCATTACCTTACA
Oligo75187	D	-1	17	TCATACGGGAAATTTGATTACATACTGTTAGAGACCACTGATTGGCAGACCCAGGTAAGAAGTGAGGTTGTTAATAACC	5	49	0.346939	TRUE	3	1	TCAACGGGAAATTTGATTACATACTGTTAGAGACCACTGGATTGGCAGACCCAGGTAAGAAGTGAGGTTGTTAATAACC
Oligo75199	I	1	63	ATGTCCTGGATGCCCTGCAGCAGAGGCTGAACAAGTACCCGCGAGGCGGGCATCCAGGCCCGGAGTGGTGGGGACGAGCT	5	266	0.236842	TRUE	-5.00899	0.0243902	ATGTCCTGGATGCCCTGCAGCAGAGGCTGAACAAGTACCGCGAGGCGGGCATCCAGGCCCGGAGTGGTGGGGACGAGCT
Oligo75209	D	-2	7	CCCAGAGATAGCAGCAATCGATAGCCTGAATCAGTATTACGAGGCTTTGTAAGTTATCAAGACCATATGGGCCATGC	5	51	0.137255	TRUE	-2.43857	0.15	CCCAGAGATTGCAGCAATCGATAGCCTGAATCAGTATACACGAGGCTTTGTAAGTATATCAAGACCATATGGGCCATGC
Oligo75212	D	-2	49	AAGGATGAGGGGCGCCCGGGGGGTCGCCGACCAGACGCGACGGCCCCGAGCCGGAAGCGGAGCGCGAGCCAGTGCGT	5	229	0.213974	TRUE	4.90689	0.97541	AAGGATGAGGGGCGCCCGGGGGGTCGCCGACCAGACGCGCGACGGCCCCGAGCCGGAAGCGGAGCGCGAGCCAGTGCGT
Oligo75241	I	1	9	AAAATCGGCGTGCTGTCCTCAGTTGTCCTTGGAACTCGGAAAAGGAACAAAACAGAACTGCTAGTTACCGAGAACCCAA	5	63	0.142857	TRUE	3.86507	0.939815	AAAATCGGCGTGCTGTCGCTCAGTTGTCCTTGGAACTCGAAAAGGAACAAAACAGAACTGCTAGTTACCGAGAACCCAA
Oligo75257	D	-6	193	CGTGCCAGTGCTGGCTGAGAGGAACGAGGCTATAGTTGGGGCATGGGTGGAACCTGCCTCACCAGGTAGTTCC	5	1030	0.187379	TRUE	4.16993	0.959459	CGTGCCAGTGCTGGCTGAGAGGAACGAGGCTATAGTACCAGTTGGGGCATGGGTGGAACCTGCCTCACCAGGTAGTTCC
Oligo75263	I	1	88	TTGCTGAGCAGAGGAAAGACCTGACGCGCCTCAGTAAGCCATGTGGAGGCCCTCAGGGCCCAGCTGGAGGAGGCTGAAGT	5	455	0.193407	TRUE	2.22571	0.827586	TTGCTGAGCAGAGGAAAGACCTGACGCGCCTCAGTAAGCATGTGGAGGCCCTCAGGGCCCAGCTGGAGGAGGCTGAAGT
Oligo75273	D	-4	12	TTACATCAAGTTTCTAAAAAGCAACAGGTGGATCAACTAGGATGCAAGAGAATCTAGTGAAAACGTAAGTATACC	5	81	0.148148	TRUE	3.16993	1	TTACATCAAGTTTCTAAAAGGCAACAGGTGGATCAACTGCCTAGGATGCAAGAGAATCTAGTGAAAACGTAAGTATACC
Oligo75279	D	-2	101	ATGTCACTTTGCTGCCTCAGTTGGTCCAAGAGCCTATAGGTGGGCCTCCTGCACCTGGAAGCCACCCCCAAATCATA	5	621	0.162641	TRUE	6.16993	0.993056	ATGTCACTTTGCTGCCTCAGTTGGTCCAAGAGCCTATCGAGGTGGGCCTCCTGCACCTGGAAGCCACCCCCAAATCATA
Oligo75284	D	-2	57	GTCGCTCAAACTCCTCAGGGCTGATGATTAGGGACTCCGGAGGGATCCTCTGTGGGAACACTGTCACAAGAAGAATG	5	377	0.151194	TRUE	3.70044	0.936364	GTCGCTCAAACTCCTCAGGGCTGATGATTAGGGACTCCCCGGAGGGATCCTCTGTGGGAACACTGTCACAAGAAGAATG
Oligo75331	I	1	27	GCTTAAAAGAAGAACAGATTTGGCACATACGGCATCTACCTAAAGGAACTGAGTGAAGAGAAGGCAGAGGGATTGACACC	5	179	0.150838	TRUE	1.77761	0.793103	GCTTAAAAGAAGAACAGATTTGGCACATACGGCATCTACTAAAGGAACTGAGTGAAGAGAAGGCAGAGGGATTGACACC
Oligo75355	D	-5	41	CCTGCAGTGGTCGGCAGATGGCGCTGTACCGCTCCAGTGGCCACGAGGCTTAGCGTGGACACACTCACACACTC	5	334	0.122754	TRUE	6.02237	0.992308	CCTGCAGTGGTCGGCAGATGGCGCTGTACCGCTCCAGTGCGATGGCCACGAGGCTTAGCGTGGACACACTCACACACTC
Oligo75361	D	-1	24	GATTCCTGCTTCACATTTAGCAGTAAGAAGATCTCCTTCAGAGGCTGAAGAGCTATGTGATCACCACCAGCAGGTGTA	5	334	0.0718563	TRUE	5.65344	0.986842	GATTCCTGCTTCACATTTAGCAGTAAGAAGATCTCCTTGCAGAGGCTGAAGAGCTATGTGATCACCACCAGCAGGTGTA
Oligo75365	D	-2	21	TAATGCCCCTTAGAAAGCTTAAGACGTGGTACCAGACATGAGGACTGCTCCAGGGATGCCATCGTGTAAGTCCCCCC	5	193	0.108808	TRUE	0.210218	0.537037	TAATGCCCCTTAGAAAGCTTAAGACGTGGTACCAGACATCTGAGGACTGCTCCAGGGATGCCATCGTGTAAGTCCCCCC
Oligo75369	D	-5	2242	GCCTTAAGACTGCTGCCTGTCTGTGACCCAGAAACCCTGGGTACATCGTGAGGAACTTCCACTACCTTCTCATC	5	8692	0.257938	TRUE	2.38143	0.844828	GCCTTAAGACTGCTGCCTGTCTGTGACCCAGAAACCCATCCCTGGGTACATCGTGAGGAACTTCCACTACCTTCTCATC
Oligo75373	D	-5	120	ATCTACTGTTATAACTTCACCAATAGGAAGATCTCAGAGGCTCGCGAGCTATAGAAGAATCACCAGCAGTAAAT	5	404	0.29703	TRUE	6.13955	0.992908	ATCTACTGTTATAACTTCACCAATAGGAAGATCTCAGTGCAGAGGCTCGCGAGCTATAGAAGAATCACCAGCAGTAAAT
Oligo75410	D	-3	13	ATGAGCTCACAGAGCTGCTGGCAGGGATCACTGGCACTGTGGTGAGTGCTGGGTAGCTGGGCAGCAGCCTCGCCTA	5	132	0.0984848	TRUE	4.36457	0.962264	ATGAGCTCACAGAGCTGCTGGCAGGGATCACTGGCACTGAAGTGGTGAGTGCTGGGTAGCTGGGCAGCAGCCTCGCCTA
Oligo75413	I	1	27	GTAAGGTCTCTTGTTCAAAACAAAGGTCACTTACCTTTCCAAGTGGCAAGTTCTCTTGAAGGAGTGAATAATACAGTTGT	5	318	0.0849057	TRUE	1.52356	0.758621	GTAAGGTCTCTTGTTCAAAACAAAGGTCACTTACCTTTCAAGTGGCAAGTTCTCTTGAAGGAGTGAATAATACAGTTGT
Oligo75417	D	-5	25	GCGGAAAACTGAAAAGTAACTGAGGCCTAGTTGACAATGGCATGGAACTGAAAATCACAAGAACATCATTTTAT	5	198	0.126263	TRUE	0	NA	GCGGAAAACTGAAAAGTAACTGAGGCCTAGTTGACACTGCAATGGCATGGAACTGAAAATCACAAGAACATCATTTTAT
Oligo75431	I	1	16	GCGTGGTGCTTATCCTGGTAAAATATAAAGGACTCAAACCGCGTGGAAAATATCTATCTTCTAAACTTGGCAGTTTCTAT	5	67	0.238806	TRUE	-3.30378	0.0823529	GCGTGGTGCTTATCCTGGTAAAATATAAAGGACTCAAACGCGTGGAAAATATCTATCTTCTAAACTTGGCAGTTTCTAT
Oligo75452	D	-5	25	ACGTTCTATTGGTAAAGGACGAGGTCTGGATAACAGGAGGTCGGCCCCTGGAAGGCTGTGAAGAGTGGAAAAGG	5	227	0.110132	TRUE	1.10852	0.686869	ACGTTCTATTGGTAAAGGACGAGGTCTGGATAACATGAAAGGAGGTCGGCCCCTGGAAGGCTGTGAAGAGTGGAAAAGG
Oligo75458	I	1	46	GGGAAACATCTAAAACTTTCTCAGAGGGTCATCACACACCAAGTGGACCACCAGCCTGAGTGCAAAATTCAAGTGAACTA	5	159	0.289308	TRUE	0.268489	0.547368	GGGAAACATCTAAAACTTTCTCAGAGGGTCATCACACACAAGTGGACCACCAGCCTGAGTGCAAAATTCAAGTGAACTA
Oligo75460	D	-2	24	AAAGCCCAGAAAACATGGTCACCTTCAGCGAGAACCATGGTGGTGATCCAGCCTGCCTATAAGGACAAGATATACTC	5	238	0.10084	TRUE	3.32193	0.924528	AAAGCCCAGAAAACATGGTCACCTTCAGCGAGAACCATGGGGTGGTGATCCAGCCTGCCTATAAGGACAAGATATACTC
Oligo75489	I	1	427	GCATGGAGATGGATGTGATGTCGGTGGCCACAATTGTCAATAGTGGACATCTGCATCACTGGGGGCTTGCTGCTGATGCA	5	1838	0.232318	TRUE	-1.60334	0.242718	GCATGGAGATGGATGTGATGTCGGTGGCCACAATTGTCATAGTGGACATCTGCATCACTGGGGGCTTGCTGCTGATGCA
Oligo75503	I	1	59	GCAACTCCAATGCATGATACCAGAGCATTACAACAGCCAATCGAGGACTTATAATGTACTCATGGGATTGTCCTATGGAG	5	437	0.135011	TRUE	0.289507	0.555556	GCAACTCCAATGCATGATACCAGAGCATTACAACAGCCATCGAGGACTTATAATGTACTCATGGGATTGTCCTATGGAG
Oligo75510	D	-8	47	AGGCCTTCTTTAAGAACTTTCTAAAACGATACGCAGGAACACTGGGTTGGACTGAAAAAGGAACCTAGTAT	5	193	0.243523	TRUE	0.395929	0.571429	AGGCCTTCTTTAAGAACTTTCTAAAACGATACGCAGGTAGAGAGGAACACTGGGTTGGACTGAAAAAGGAACCTAGTAT
Oligo75536	D	-5	12	TGTTTTTAATAGTTTATTTGATTTACTACTCACGCTGAGGAAGTTTCTTTCACTGCATCCTCCAGGTTATAAGA	5	38	0.315789	TRUE	0.736966	0.666667	TGTTTTTAATAGTTTATTTGATTTACTACTCACGCTTTACTGAGGAAGTTTCTTTCACTGCATCCTCCAGGTTATAAGA
Oligo75561	I	4	4	GAAGCCAGATCTGTCAGATCCCCAAAGGCCTGCTCATCCCAAAGGAGGGGGTCAGGGGAATGTGGACCCGCGGCCCCATTCG	5	40	0.1	TRUE	4.91648	0.974026	GAAGCCAGATCTGTCAGATCCCCAAAGGCCTGCTCATCGAGGAGGGGGTCAGGGGAATGTGGACCCGCGGCCCCATTCG
Oligo75620	D	-1	38	ATCTCATTGTCCTCCATCTCCTGCAGAGCCTTAATCTCCGCAGGGCCTGGTTAGGGAAGCCGTCCTCCAACCGCCTTT	5	252	0.150794	TRUE	5.39232	0.988095	ATCTCATTGTCCTCCATCTCCTGCAGAGCCTTAATCTCCCGCAGGGCCTGGTTAGGGAAGCCGTCCTCCAACCGCCTTT
Oligo75624	D	-4	12	CTGGAGGTCCAAAGTCGTTAAACAGCGGTCTGAAACGCCGGCTCCTGGCACTGAGCCCGACGGCGACGGGACGCA	5	138	0.0869565	TRUE	6.09803	0.992701	CTGGAGGTCCAAAGTCGTTAAACAGCGGTCTGAAAGGAGCGCCGGCTCCTGGCACTGAGCCCGACGGCGACGGGACGCA
Oligo75645	D	-1	112	AAAGCTCCTGGGGAGGTTTATACTGATTATGTGGCAACCGATGGTACAGAGCTCCAGAACTATTGGTTGGTGAGGTAT	5	738	0.151762	TRUE	3.24793	0.947368	AAAGCTCCTGGGGAGGTTTATACTGATTATGTGGCAACCCGATGGTACAGAGCTCCAGAACTATTGGTTGGTGAGGTAT
Oligo75690	I	1	141	ACCCCCGGCCGCCGCCAACGCCGTGGCTCACGGCCTCAAACGGTGGCTCCCCGGCCGCAGCCATGGGCTACAGCAGCCCA	5	1110	0.127027	TRUE	4.36923	0.968254	ACCCCCGGCCGCCGCCAACGCCGTGGCTCACGGCCTCAACGGTGGCTCCCCGGCCGCAGCCATGGGCTACAGCAGCCCA
Oligo75716	D	-2	8	ATCATGATAATTAGCAACCACTAAAACTCGAGCCCTTAGTGGCTCATGAGCTCTTTGTAACAAGCCTGAGCAACT	5	43	0.186047	TRUE	1.09433	0.684211	ATCATGATACATTAGTAACCACTAAAACTCGAGCCCTTACCGTGGCTCATGAGCTGCTTTGTAACAAGCCTGAGCAACT
Oligo75742	I	1	283	TGAAATGAGTGTCCAAAACCTTGCGATACTGGCTGCACAAGGGTGGAATAAGACACAAGGTAAAGACAGACTTCCTCTTG	5	1210	0.233884	TRUE	1.37851	0.75	TGAAATGAGTGTCCAAAACCTTGCGATACTGGCTGCACAGGGTGGAATAAGACACAAGGTAAAGACAGACTTCCTCTTG
Oligo75781	D	-5	65	TCAGCGATCAGACCAGGAGGCAAGTGAAGCCCAACGCTGGAGAAACACTTCCTCACGGAAGGGCACAGGCCCAC	5	202	0.321782	TRUE	4.98868	0.976744	TCAGCGATCAGACCAGGAGGCAAGTGAAGCCCAACGCCACGCTGGAGAAACACTTCCTCACGGAAGGGCACAGGCCCAC
Oligo75788	D	-2	178	GTGACCTCTTCGACGTGGACGGAAGTGGGACCATCGACGAAGGAGCTGAAGGTGGCCATGAGAGCGCTGGGCGTCCA	5	700	0.254286	TRUE	6.61471	1	GTGACCTCTTCGACGTGGACGGAAGTGGGACCATCGACGCGAAGGAGCTGAAGGTGGCCATGAGAGCGCTGGGCGTCCA
Oligo75809	I	1	240	TTGCTCTCCTTGGTCTCATAGGTTGCATCATAGAGGGCAATAGCGGCAGTCCTTATCTGGCAGCATCTTGACAAACGTCC	5	883	0.271801	TRUE	0	NA	TTGCTCTCCTTGGTCTCATAGGTTGCATCATAGAGGGCATAGCGGCAGTCCTTATCTGGCAGCATCTTGACAAACGTCC
Oligo75813	D	-9	371	TGTTACTCATGAAGGATTACATGGGCCGAGGCAAGGAGAAGGTGAGTTTTCTTCTTTTGGTTCATGGCCT	5	948	0.39135	TRUE	-3.25873	0.0833333	TGTTACTCATGAAGGATTACATGGGCCGAGGCAAGATAAGCAAGGAGAAGGTGAGTTTTCTTCTTTTGGTTCATGGCCT
Oligo75837	D	-4	27	GCCCGGTACACAGAATTCTATCGTGATGCAGAGAAGAACGGAGTGAAGCCATTTATGCCTACGGCAGCAGAAAGG	5	73	0.369863	TRUE	-2	0.153846	GCCCGGTACACAGAATTCTATCGTGATGCAGAGAAGAAAGAACGGAGTGAAGCCATTTATGCCTACGGCAGCAGAAAGG
Oligo75865	D	-1	13	ACGATCCTGAATGTTCCTGAATTGTTCGATGGAATTATCGATGGTCAGTGAAATAAAAAGGGTTGCCATCCTTTGTAA	5	71	0.183099	TRUE	1	1	ACGATCCTGAATGTTCCTGAATTGTTCGATGGAATTATCCGATGGTCAGTGAAATAAAAAGGGTTGCCATCCTTTGTAA
Oligo75872	D	-9	89	CGGCGGTGAATTTCTTGAGAATGAGTGCGCGAGTGGCTGCCAGGGTCCAGACGGCGGTGACGATGCGCTG	5	1432	0.0621508	TRUE	5.74147	0.990654	CGGCGGTGAATTTCTTGAGAATGAGTGCGCGAGTCGATGCAGTGGCTGCCAGGGTCCAGACGGCGGTGACGATGCGCTG
Oligo75875	D	-9	38	CCGACGTTGGCCCGCATCAATACAAACTTGCGCCGGGTGCGCACCAAGTCTTTTGCCATGATGCGGACTT	5	207	0.183575	TRUE	5.64386	0.99	CCGACGTTGGCCCGCATCAATACAAACTTGCGCACATAGCGCCGGGTGCGCACCAAGTCTTTTGCCATGATGCGGACTT
Oligo75883	D	-1	43	CCTAGAAGGATCAGATCAAGAAGATGAGAGAGGGTCCTCAAAGGTAAGGTGGGCAGCAACTGCTGCACAAGGTGCTGA	5	198	0.217172	TRUE	4.73697	0.975309	CCTAGAAGGATCAGATCAAGAAGATGAGAGAGGGTCCTGCAAAGGTAAGGTGGGCAGCAACTGCTGCACAAGGTGCTGA
Oligo75917	D	-3	211	TTTCCAGGCTCGCTACAGCACTGGATTAGCTGGAAACCTGGGAGACCTACATTACACCACTGAGGTGAGGGGGCTT	5	1062	0.198682	TRUE	4.21723	0.958333	TTTCCAGGCTCGCTACAGCACTGGATTAGCTGGAAACCTCCTGGGAGACCTACATTACACCACTGAGGTGAGGGGGCTT
Oligo75952	I	1	21	CCGCAATTCTGCACTACCCTGGGGTAGCCTCAAATGGAAACCAAGGCCAGTGGGGCTCCCACTAGTTCCTCGGGATCTCG	5	138	0.152174	TRUE	1.46877	0.736842	CCGCAATTCTGCACTACCCTGGGGTAGCCTCAAATGGAACCAAGGCCAGTGGGGCTCCCACTAGTTCCTCGGGATCTCG
Oligo75963	D	-9	129	TGCTGGGATTGAACAGAAGCTTCCGGTAAATAAGGGCAAGACAGCATACTGCTGTCACAAGTGCATACTG	5	751	0.171771	TRUE	3.35755	0.920455	TGCTGGGATTGAACAGAAGCTTCCGGTAAATAAGGGCCCCGTCGGCAAGACAGCATACTGCTGTCACAAGTGCATACTG
Oligo75975	D	-7	45	GTTCCTACTGAATGATAACTTAACAGCTGGCTACGAGGTAAGTGGGACCAATAAAACAATAGCCATTCGAAG	5	216	0.208333	TRUE	-2.24101	0.163934	GTTCCTACTGAATGATAACTTAACAGCTGGCTACGGATCACGAGGTAAGTGGGACCAATAAAACAATAGCCATTCGAAG
Oligo76018	D	-2	93	GCATCCTCATCACCACCAAGATGGCGAACAGAAGGACCGATGGCACCCAGCAGGAGGCGTGTGGTGGTGTCTAGGAC	5	229	0.406114	TRUE	4.83794	0.972603	GCATCCTCATCACCACCAAGATGGCGAACAGAAGGACCGCGATGGCACCCAGCAGGAGGCGTGTGGTGGTGTCTAGGAC
Oligo76020	I	1	40	GTCACAAGTCAATGCCTTGAAGGAAATTCAAGCCCTGCAAGACAGGTAAGGTGCAGACCTTCTCAGTGCCTTGTCCCAC	5	69	0.57971	TRUE	0.932886	0.666667	GTCACAAGTCAATGCCTTGAAGGAAATTCAAGCCCTGCAGACAGGTAAGGTGCAGACCTTCTCAGTGCCTTGTCCCAAC
Oligo76026	D	-6	99	ATCAATGACTCATCACAACTTTTCACGCTGTAAGAGAGGAGTGCACAAGTTAGAGCACCATGCAAAGCCCATC	5	547	0.180987	TRUE	3.90689	0.956522	ATCAATGACTCATCACAACTTTTCACGCTGTAAGAGAGGCACAGGAGTGCACAAGTTAGAGCACCATGCAAAGCCCATC
Oligo76044	I	1	57	AAAGTTTACCAGATCTCTGAAGTGGAAACGCGAGTTCTAAACGGGGAAGTCCGAACAGTTTTGATGTCAGCGTAGGCTTA	5	303	0.188119	TRUE	-0.280108	0.45	AAAGTTTACCAGATCTCTGAAGTGGAAACGCGAGTTCTAACGGGGAAGTCCGAACAGTTTTGATGTCAGCGTAGGCTTA
Oligo76046	I	1	8	TGTTAGTTGATCAAACAGTTGTAAACAAAGGAAGCCTCCCTAGAGGATGTGGTTCCTCCTATCAAACCTCCCAAACAATT	5	48	0.166667	TRUE	-0.169925	0.469388	TGTTAGTTGATCAAACAGTTGTAAACAAAGGAAGCCTCCTAGAGGATGTGGTTCCTCCTATCAAACCTCCCAAACAATT
Oligo76049	D	-1	42	CGCTGACCTCATTTTTCCCATTGGCTTTCAGGTACCCCAGCTGGCAGCTCTGAACCCTGAGTCCAACACAGCTGGGCT	5	305	0.137705	TRUE	0	NA	CGCTGACCTCATTTTTCCCATTGGCTTTCAGGTACCCCAAGCTGGCAGCTCTGAACCCTGAGTCCAACACAGCTGGGCT
Oligo76061	D	-1	170	CGCTGCCGGGTCAGCTTGGAGGGCCGCGTGAAGATACCTGGAGGGCCGGGCACTCGAAGTAGCGCACGCCGCCAACAG	5	1174	0.144804	TRUE	3.59826	0.931034	CGCTGCCGGGTCAGCTTGGAGGGCCGCGTGAAGATACCCTGGAGGGCCGGGCACTCGAAGTAGCGCACGCCGCCAACAG
Oligo76063	D	-2	36	TCAGCAGTCATAAAAGAAGGAAGAGATCACATAGCAGTGCAGGAGAACAAGCGCTGCAAATACAATCACTCTTAATC	5	174	0.206897	TRUE	3.58496	1	TCAGCAGTCATAAAAGAAGGAAGAGATCACATAGCAGTGCCCAGGAGAACAAGCGCTGCAAATACAATCACTCTTAATC
Oligo76072	I	1	17	CACGAAGCTTCCAGCAGCACAAATCCCACTGACGAGAACCCCGGGGGCTGAGGGGGTGAGAAGGGAAGGGAGGGGCAACC	5	170	0.1	TRUE	-0.707819	0.376623	CACGAAGCTTCCAGCAGCACAAATCCCACTGACGAGAACCCGGGGGCTGAGGGGGTGAGAAGGGAAGGGAGGGGCAACC
Oligo76098	D	-3	156	AACCCCAACATCACCATCAACATCGTGGACGACCACACGTGGGTGAAGGGCAGTGTGCCCCCTCCCCTGGAGCATT	5	1028	0.151751	TRUE	2.22239	0.84375	AACCCCAACATCACCATCAACATCGTGGACGACCACACGCCGTGGGTGAAGGGCAGTGTGCCCCCTCCCCTGGAGCATT
Oligo76100	I	1	5	AAACAAAAAAATGATGACACTTTTCACACTTGACAAAACCGGGTGGATGCTGTAAAAGAAAACAGACATAAGTAGTGGCA	5	34	0.147059	TRUE	-0.485427	0.4	AAACAAAAAAATGATGACACTTTTCACACTTGACAAAACGGGTGGATGCTGTAAAAGAAAACAGACATAAGTAGTGGCA
Oligo76102	I	1	25	CGTTGCCAAAAGCATTGTACATGAAGAAGGCTGTCCCCAACCATGGTTAACACAATAAGGATGGCAGAGAAGAGAATGAA	5	134	0.186567	TRUE	3.58496	0.958333	CGTTGCCAAAAGCATTGTACATGAAGAAGGCTGTCCCCACCATGGTTAACACAATAAGGATGGCAGAGAAGAGAATGAA
Oligo76109	D	-1	123	GGTCAGCCTGGGCAATGGCTGCGTAGCCATCAGCAGGACGTTGGCCTCCTAGAACACAAACACGCAGCAGTCTTTCAT	5	1130	0.10885	TRUE	5.06178	0.976471	GGTCAGCCTGGGCAATGGCTGCGTAGCCATCAGCAGGACCGTTGGCCTCCTAGAACACAAACACGCAGCAGTCTTTCAT
Oligo76115	D	-1	144	ACCATCCTCACAGTCGAGCACTGCACAATCTACATTCAGGATGGAATCTTCTTTATTTTCTTTTCATCATTTCAAGCA	5	1253	0.114924	TRUE	3.8413	0.954545	ACCATCCTCACAGTCGAGCACTGCACAATCTACATTCAGGGATGGAATCTTCTTTATTTTCTTTTCATCATTTCAAGCA
Oligo76148	D	-2	137	GCCAGCACCAACCAGGCCACCAGATAACCGTGCTGCATCGGGGAAGCAGGCTCTGCAGGGCAGGGTTAAGCAGGAGA	5	717	0.191074	TRUE	0.0874628	0.516129	GCCAGCACCAACCAGGCCACCAGATAACCGTGCTGCAAGTCGGGGAAGCAGGCTCTGCAGGGCAGGGTTAAGCAGGAGA
Oligo76161	D	-2	18	CAACGGAGTAGGGGCAGATTTCGGCGCCCAGGAATACCGCCGGTGCACACGAGCGCCGGCAGCCACGGGAAGTGGAA	5	126	0.142857	TRUE	6.55459	0.994681	CAACGGAGTAGGGGCAGATTTCGGCGCCCAGGAATACCGCGCCGGTGCACACGAGCGCCGGCAGCCACGGGAAGTGGAA
Oligo76186	D	-4	362	GCGCTAGCCACGCCCAGCAGCTGCAGGCGATGTAGACGCGGCCAGCGCTCAGGTAGGAATCAAGCAGGTGAACCA	5	1369	0.264427	TRUE	-2.88381	0.114943	GCGCTAGCCACGCCCAGCAGCTGCAGGCGATGTAGACGCACGCGGCCAGCGCTCAGGTAGGAATCAAGCAGGTGAACCA
Oligo76203	D	-2	41	GCAACAGCTTCATCGCAGTAGGAATGGCAGCCCCATCTGAAGGAAAGACAGGTCTGCTGGGGGGCCCGGGATCAGGC	5	284	0.144366	TRUE	4.19967	0.954248	GCAACAGCTTCATCGCAGTAGGAATGGCAGCCCCATCTATGAAGGAAAGACAGGTCTGCTGGGGGGCCCGGGATCAGGC
Oligo76219	D	-1	97	CTGTTGTGTCAGCACCAGGGCAAACTCCTCCGGGAGACCCGAGGGAATACTCTTCTGGAGATGGAGCAGGGAGGGTGA	5	573	0.169284	TRUE	-1.36678	0.276119	CTGTTGTGTCAGCACCAGGGCAAACTCCTCCGGGAGACCCCGAGGGAATACTCTTCTGGAGATGGAGCAGGGAGGGTGA
Oligo76225	D	-1	838	GACAGCAGGCCCAGGGGACCCAGGAGTACCAGGTTCACGCGAGGACCTTGAGCACCTTCAGGACCACGGGCACAAGGC	5	2230	0.375785	TRUE	-4.18982	0.0460526	GACAGCAGGCCCAGGGGACCCAGGAGTACCAGGTTCACCGCGAGGACCTTGAGCACCTTCAGGACCACGGGCACAAGGC
Oligo76229	D	-4	115	GAAGCTCCTAAAGGGGATCCAGGTCAGACTATAACCCGGGGAAGCCTGGCTTGCCTGGTAACCCAGGCAGAGATT	5	768	0.14974	TRUE	2.72489	0.874074	GAAGCTCCTAAAGGGGATCCAGGTCAGACTATAACCCAGCCGGGGAAGCCTGGCTTGCCTGGTAACCCAGGCAGAGATT
Oligo76238	I	1	39	ACCTCGCCCAGGACACTTTCCACGGGTACCCCGGCATCAACAGAGGAGCTGCTACGGAGCCAGCTATATCCAGAGGTGCG	5	78	0.5	TRUE	1.05445	0.679487	ACCTCGCCCAGGACACTTTCCACGGGTACCCCGGCATCACAGAGGAGCTGCTACGGAGCCAGCTATATCCAGAGGTGCG
Oligo76246	D	-1	76	TGCTGACCTTTACCTGCCAATCAAAATCCTGTAGCTGTGAGAGGAAATAGCAACTATTTCTCTTGACAGAGCCTGTTA	5	705	0.107801	TRUE	3.16993	1	TGCTGACCTTTACCTGCCAATCAAAATCCTGTAGCTGTGCAGAGGAAATAGCAACTATTTCTCTTGACAGAGCCTGTTA
Oligo76250	D	-2	109	CGCTCTCCCTCTTAAACAGGTCTACTTGGAGAACCGAAGCAGGCAAATCAGAGTGAGTACCAATAAATCTGCTCCGG	5	701	0.155492	TRUE	5.08746	1	CGCTCTCCCTCTTAAACAGGTCTACTTGGAGAACCGAAGCCCAGGCAAATCAGAGTGAGTACCAATAAATCTGCTCCGG
Oligo76261	D	-2	36	CCCCTGTCAGGAGAGAGAGACTGAGAAGGCTATGGATCGTAGGCAAGTAGATGGCAGAGACGGAAGTTGGGGAGACC	5	582	0.0618557	TRUE	5.76818	0.990826	CCCCTGTCAGGAGAGAGAGACTGAGAAGGCTATGGATCGACTAGGCAAGTAGATGGCAGAGACGGAAGTTGGGGAGACC
Oligo76267	D	-1	69	AGCATTGGCTCTGCTGAAGATGGTGATGCATGCCAGATGGGAGGCAACTTGGAAGTGATGGGTCTGATGCTAGCAATC	5	850	0.0811765	TRUE	1.83007	0.794872	AGCATTGGCTCTGCTGAAGATGGTGATGCATGCCAGATCGGGAGGCAACTTGGAAGTGATGGGTCTGATGCTAGCAATC
Oligo76274	I	1	79	CTGCATTTCGCTTGTTGGTGAAGGGAGCAGCAAATCCCAATGAAGGAACGGCTCGAAGGTAAGCCAGCCTCAGCCGCCAA	5	396	0.199495	TRUE	2.18442	0.825	CTGCATTTCGCTTGTTGGTGAAGGGAGCAGCAAATCCCATGAAGGAACGGCTCGAAGGTAAGCCAGCCTCAGCCGCCAA
Oligo76333	D	-9	9	GCGAATCCATGGAGCCCGGCGCGGGGTTCACCGGCGCCAAGCCCGCATTGGGGGACTCGGCGGCGCTGCG	5	46	0.195652	TRUE	3.98995	0.946667	GCGAATCCATGGAGCCCGGCGCGGGGTTCACCGGCGTCGAGGAGGCCAAGCCCGCATTGGGGGACTCGGCGGCGCTGCG
Oligo76342	D	-5	36	CTGACGTCAAGTATGTGGGGAACATGCACGGCAACGTTGGGCCGCGAGCTGATGCTGCAGCTGTCGGAGTTTCA	5	179	0.201117	TRUE	6.83289	1	CTGACGTCAAGTATGTGGGGAACATGCACGGCAACGAAGCGTTGGGCCGCGAGCTGATGCTGCAGCTGTCGGAGTTTCA
Oligo76368	I	1	458	TGCTACCGAAGCTTCCGCACCAACAGTGCCAGCCCCACAAGCCAGGAGCAAGGCAGCCAAGAGGGAGACGACCACGATGT	5	1208	0.379139	TRUE	2.25376	0.835616	TGCTACCGAAGCTTCCGCACCAACAGTGCCAGCCCCACAGCCAGGAGCAAGGCAGCCAAGAGGGAGACGACCACGATGT
Oligo76392	D	-1	719	ATGCTACACGCGGAAAAAGTTGGCGGTCGCCTGTTCCGCGAAGGGCGGCTGCCGCTGCCTCCGGCGAGGAGCGAGGAG	5	3648	0.197094	TRUE	5.18982	0.97973	ATGCTACACGCGGAAAAAGTTGGCGGTCGCCTGTTCCGGCGAAGGGCGGCTGCCGCTGCCTCCGGCGAGGAGCGAGGAG
Oligo76404	D	-1	18	ACATCGGGGGCGCGGGCTCCTACATCTACGAGAAGCCCCGGCGGAGGGGCCGCAGGTCACCGGCCCCATCGAGCTCAA	5	136	0.132353	TRUE	3.12928	0.907895	ACATCGGGGGCGCGGGCTCCTACATCTACGAGAAGCCCCTGGCGGAGGGGCCGCAGGTCACCGGCCCCATCGAGCTCAA
Oligo76409	I	1	115	GGGTGTTGTTAGATCAGAAACTTACCAGAACTGATTAACCTCGAGGCAGCGTTGTTATGGCCCGGTCCCAGATATTTCGA	5	675	0.17037	TRUE	-3.85798	0.0549451	GGGTGTTGTTAGATCAGAAACTTACCAGAACTGATTAACTCGAGGCAGCGTTGTTATGGCCCGGTCCCAGATATTTCGA
Oligo76418	I	1	94	CATTGGCCAAGACCCAGTACCCAGACGTCTATGCCCGTTGAGGAGGTGGCTCTGAAGATCAATCTGCCTGAGTCCAGGGG	5	368	0.255435	TRUE	5.91886	0.991736	CATTGGCCAAGACCCAGTACCCAGACGTCTATGCCCGTGAGGAGGTGGCTCTGAAGATCAATCTGCCTGAGTCCAGGGG
Oligo76423	I	1	796	AGAAACTGGCGTGGAGAAGGCAGGTTCTGTCCTAGTGCAAGGCTGGACCGTAAGTACCTGGGTGGCCTCTCCTGGGCACA	5	2586	0.307811	TRUE	1.68072	0.765957	AGAAACTGGCGTGGAGAAGGCAGGTTCTGTCCTAGTGCAGGCTGGACCGTAAGTACCTGGGTGGCCTCTCCTGGGCACA
Oligo76434	D	-1	21	TGGTTGAGCTGGTCCCCCACCCGGAGACGGCCCCTACGCAGTGGACAGAACCCACCCTGATGAAGAAGATTCGAAA	5	158	0.132911	TRUE	5.55459	0.989362	TGGTTGAGCTGGTCCCCCACCCGGAGACGGCCCCTACGACAGTGGACAGAACCCACGCCCTGATGAAGAAGATTCGAAA
Oligo76444	D	-1	76	ATATCGTCCCCGAGGATCTGGAGAGGCAGATTGGTATGCCGAGGCTGAGGTGAGTCAGTGAGGCTCGCTGGGGTGATA	5	253	0.300395	TRUE	1.61534	0.756614	ATATCGTCCCCGAGGATCTGGAGAGGCAGATTGGTATGGCCGAGGCTGAGGTGAGTCAGTGAGGCTCGCTGGGGTGATA
Oligo76488	D	-2	207	TAAATCTCAGCCAAAGAGAAGCGACGGCAAGCACTGTCGAAGGGCCATACCCAGAGTACAGCCACCACGGCTGGGCC	5	963	0.214953	TRUE	4.42626	0.965909	TAAATCTCAGCCAAAGAGAAGCGACGGCAAGCACTGTGGCGAAGGGCCATACCCAGAGTACAGCCACCACGGCTGGGCC
Oligo76519	I	1	94	TTCAAGGGCTTGTTTTCATGAGGGAGAGATTGGAACACTTCGCAGGTGTACGAAGTCCTCGTCGCCGACGTGCACATGCA	5	432	0.217593	TRUE	5	0.97546	TTCAAGGGCTTGTTTTCATGAGGGAGAGATTGGAACACTCGCAGGTGTACGAAGTCCTCGTCGCCGACGTGCACATGCA
Oligo76527	D	-10	21	AAATGTTACCAGCAATTTCTCTGGAGATGACCTAGAATAGCCTCCTCTCCCAAAAGCCAACAAGTAAGT	5	89	0.235955	TRUE	2.32193	1	AAATGTTACCAGCAATTTCTCTGGAGATGACCTAGAATGCAGAGGAATAGCCTCCTCTCCCAAAAGCCAACAAGTAAGT
Oligo76547	D	-1	59	TCATCGTGCTCCCTGCATCTTCGGTGGTACGGTGTACCCAGCGGAGAGTCCTTCCAGAGCAGCTGCAAGTACCAGTGT	5	308	0.191558	TRUE	2.16993	0.824742	TCATCGTGCTCCCTGCATCTTCGGTGGTACGGTGTACCGCAGCGGAGAGTCCTTCCAGAGCAGCTGCAAGTACCAGTGT
Oligo76550	D	-9	183	TTGTGTGGCAGGGGCTGCTTGGGCGTGTGTCGGTGGAACTGGGTGAAGTCCAGCTTTTCCGGCTGAAGCG	5	1015	0.180296	TRUE	4.72792	0.981132	TTGTGTGGCAGGGGCTGCTTGGGCGTGTGTCGGACTTTGCGGTGGAACTGGGTGAAGTCCAGCTTTTCCGGCTGAAGCG
Oligo76560	D	-4	18	ATCACCACAGCTCTCTCACCTGCAGCTGACAGCCAGGAGGAGTTCCTGCGCACCTATGCAGGGGTGGTCTACTC	5	207	0.0869565	TRUE	5.03814	0.974468	ATCACCACAGCTCTCTCACCCTGCAGCTGACAGCCAGCGAGGAGGAGTTCCTGCGCACCTATGCAGGGGTGGTCTACTC
Oligo76574	D	-2	35	CAATTCAGGCAGGTGATGAATGGCTTTCAAAACCGTACCCAGGAAGGGGAAAGTGTTCCAGGAACCTCTGTTGTAGG	5	173	0.202312	TRUE	6.12928	1	CAATTCAGGCAGGTGATGAATGGCTTTCAAAACCGTAAGCCCAGGAAGGGGAAAGTGTTCCAGGAACCTCTGTTGTAGG
Oligo76592	D	-8	129	ATGCGAACTCAGAACGAGGGCGAAAACGTCTTGAAGGAGGGCTGAGCCTGGGCAGCGGGGAGCCCTAGGTG	5	843	0.153025	TRUE	3.05889	0.896	ATGCGAACTCAGAACGAGGGCGAAAACGTCTTGACCTCCTGAAGGAGGGCTGAGCCTGGGCAGCGGGGAGCCCTAGGTG
Oligo76597	I	1	78	GGGATCCAGGAAAAAAGAAGAAAAGTTGGACTGGATGTAACCAGGGTCCTGGTGGGATGGTGAACCGTGACGAGTACCTA	5	481	0.162162	TRUE	1.5025	0.744444	GGGATCCAGGAAAAAAGAAGAAAAGTTGGACTGGATGTACCAGGGTCCTGGTGGGATGGTGAACCGTGACGAGTACCTA
Oligo76612	D	-6	90	TAGAACAACAACAGACAAGTGTGCATTGACCCGAAGTGGATTCAGGAGTACCTGGAGAAAGCTTTAAAAAACA	5	330	0.272727	TRUE	2.14975	0.823529	TAGAACAACAACAGACAAGTGTGCATTGACCCGAAGCTAAAGTGGATTCAGGAGTACCTGGAGAAAGCTTTAAAAAACA
Oligo76633	D	-1	300	CGATGTCAACTGCAGCCAAGTTTGGGCTTTCAAACACAGATTGGGGTTTGTCTGCAGCACTGTGACTCTCTGACTTCG	5	1734	0.17301	TRUE	1.05658	0.68	CGATGTCAACTGCAGCCAAGTTTGGGCTTTCAAACACAGGATTGGGGTTTGTCTGCAGCACTGTGACTCTCTGACTTCG
Oligo76654	I	1	18	GGCTTTCGGGATATTTTAAATAATTTCCCACACTCAATAAGCCAGGCAGAAGCGAATATTGGTAAACCTCAGTATAGTCT	5	79	0.227848	TRUE	4.85798	1	GGCTTTCGGGATATTTTAAATAATTTCCCACACTCAATAGCCAGGCAGAAGCGAATATTGGTAAACCTCAGTATAGTCT
Oligo76658	I	1	52	GAAATTAAGCAAGTCATCTCACCTGGAAAAGGCACATAAAGAAAGGCAGCCTAGAAAAATTATGTAAGCTAGACTTTGAT	5	130	0.4	TRUE	-3.88536	0.0571429	GAAATTAAGCAAGTCATCTCACCTGGAAAAGGCACATAAGAAAGGCAGCCTAGAAAAATTATGTAAGCTAGACTTTGAT
Oligo76668	D	-7	50	AGACGGAGAACTTTGAGGATGTCGGGCACTCTACAGGGAAATGTCCAAAACATTCATCATTGGGGAGCTCAG	5	303	0.165017	TRUE	3.64386	0.96	AGACGGAGAACTTTGAGGATGTCGGGCACTCTACAGATGCCAGGGAAATGTCCAAAACATTCATCATTGGGGAGCTCAG
Oligo76673	D	-2	8	GAGAGTTTGGGAAGCCCTGGTGGCAGGGGTCGTATTAAGGTGGGGCGGCTGTCTGCCAAGACCCGGAGCATCCGCAG	5	59	0.135593	TRUE	4.26303	0.959596	GAGAGTTTGGGAAGCCCTGGTGGCAGGGGTCGTATTATGAGGTGGGGCGGCTGTCTGCCAAGACCCGGAGCATCCGCAG
Oligo76675	I	1	155	TGCTTCAGCTGCAAGAGAAGCAGACATTCCCGCCGTGCAAACGCGGAGTGGGCTCAGCCAGGGGCAGCCGGCTCTGGTG	5	391	0.396419	TRUE	-1.9349	0.2	TGCTTCAGCTGCAAGAGAAGCAGACATTCCCGCCGTGCAACGCGGAGTGGAGCTCAGCCAGGGGCAGCCGGCTCTGGTG
Oligo76683	D	-1	37	TTTGCAGGCAGTGGCCTTGTCGTCGAAGTCTGGCCTTTCCGAGGCCGGAAAGTGATGCTGTCAGCGCTGGGCAGCGC	5	86	0.430233	TRUE	3.44057	0.920732	TTTGCAGGCAGTGGCCTTGTCGTCGAAGTCTGGCCTTTCCCGAGGCCGGAAAGTGATGCTGTCAGCGCTGGGCAGGCGC
Oligo76688	D	-6	358	CCAGGTTCAACAAGCAGTTCCTGTACGACGAAATTGAGGTGAGGCCCCTGCAGCTCCATTTCTGTTCAGTTAA	5	1407	0.254442	TRUE	1.67807	0.789474	CCAGGTTCAACAAGCAGTTCCTGTACGACGAAATTGAGGCCGAGGTGAGGCCCCTGCAGCTCCATTTCTGTTCAGTTAA
Oligo76694	I	1	54	TAAGAAACACTTTGCCCTGTTATTTCCCAAACCACAACGGGCCAGGAACCAAAAGGAGATCAAAACCTTCTCAAATACGT	5	835	0.0646707	TRUE	1	1	TAAGAAACACTTTGCCCTGTTATTTCCCAAACCACAACGGCCAGGAACCAAAAGGAGATCAAAACCTTCTCAAATACGT
Oligo76710	D	-3	338	CCATACTGCTTCAGTACATCAACAGTGCCCAAACTAACGAGGCGCCTGCCAAACCAGAAGGAGACCACAGGCCCTG	5	2108	0.160342	TRUE	-1.95936	0.190476	CCATACTGCTTCAGTACATCAACAGTGCCCAAACTAACCACGAGGCGCCTGCCAAACCAGAAGGAGACCACAGGCCCTG
Oligo76738	I	1	176	AGCTCCAACAGGACCAGGAGCTACAACGGATTCAGAAATTGGGTGGAGACATTCCCAAGTGCCTGTCCTCATTGGATAGA	5	577	0.305026	TRUE	2	0.846154	AGCTCCAACAGGACCAGGAGCTACAACGGATTCAGAAATGGGTGGAGACATTCCCAAGTGCCTGTCCTCATTGGATAGA
Oligo76774	D	-2	91	GTCCCACCCAGGACACAGATCTGGTGCCCAGCGACATCGGCGGGCCTCGCCCTGCTTCATCAGCAACAGGACTATTT	5	880	0.103409	TRUE	4.70044	0.980769	GTCCCACCCAGGACACAGATCTGGTGCCCAGCGACATTGCGGCGGGCCTCGCCCTGCTTCATCAGCAACAGGACTATTT
Oligo76775	D	-1	29	TGATAGTGAAGAACTACACTGGGGATCGGCTCAACTTCGCCTGGCCCGGGAGCAGGCCCGGGCTGAAGGCATCCCGGA	5	118	0.245763	TRUE	4.39232	0.97619	TGATAGTGAAGAACTACACTGGGGATCGGCTCAACTTCGGCCTGGCCCGGGAGCAGGCCCGGGCTGAAGGCATCCCGGA
Oligo76780	D	-2	243	GTGTATCCTCGACCTCAGTCCTGGGCTGCAGCCAATCACCTGGGCTCTGGGCCCAGGGGCCCTGCCCCCACTGGTGG	5	1095	0.221918	TRUE	7.07682	1	GTGTATCCTCGACCTCAGTCCTGGGCTGCAGCCAATCAGACCTGGGCTCTGGGCCCAGGGGCCCTGCCCCCACTGGTGG
Oligo76808	D	-3	25	AAGCAATTCTTACCTGAACATACTGAGTTATAGGATTCGTGGTTGTGGGCTGCATATAAGTTTCAGTGTTTCGAGG	5	101	0.247525	TRUE	-1.32193	0.25	AAGCAATTCTTACCTGAACATACTGAGTTATAGGATTCATCGTGGTTGTGGGCTGCATATAAGTTTCAGTGTTTCGAGG
Oligo76817	D	-1	9	CCCGACGACAGGACCCACCGCAGCACGCCGAGTAGAATGCGGGGTGCTCGGAAGGAAAGGTTTGGAAGCGCGCTGCAG	5	113	0.079646	TRUE	-1.58496	0.166667	CCCGACGACAGGACCCACCGCAGCACGCCGAGTAGAATGGCGGGGTGCTCAGAAGGAAAGGTTTGGAAGCGTGCTGCAG
Oligo76833	D	-8	5	CATTCTATACCAGGCATTGGGAAAGAGGCTTACCCAGATCTCTGCTTCCTTGGCTTTGGTGCCTGTATGAG	5	52	0.0961538	TRUE	5.35755	0.987805	CATTCTATACCAGGCATTGGGAAAGAGGCTTACCCAGAAGGCTGGATCTCTGCTTCCTTGGCTTTGGTGCCTGTATGAG
Oligo76855	D	-1	265	CTTCACCAGTGATGGAGGTTTGGTGCCGCAATCGCATCCAGTGGAAGGCAACTTTGGGCAGACCTACGACTCCATCTG	5	1276	0.20768	TRUE	2.58496	0.867647	CTTCACCAGTGATGGAGGTTTGGTGCCGCAATCGCATCCCAGTGGAAGGCAACTTTGGGCAGACCTACGACTCCATCTG
Oligo76857	I	1	31	CATGCTTGGAGCAACACAGCAGAACACACGTGATAATCCCAGGAGGCAGCGGCCGCTATGATTGATGGCAGAAACAAGAA	5	253	0.12253	TRUE	3.32193	0.918605	CATGCTTGGAGCAACACAGCAGAACACACGTGATAATCCAGGAGGCAGCGGCCGCTATGATTGATGGCAGAAACAAGAA
Oligo76868	D	-5	125	TGGCGATCTACTGCTTAACGCAGAATGAGTGGAGACGAGGCCACGGACAGCTTCTTCCAAAACCCAGACTCGCG	5	685	0.182482	TRUE	-2.47393	0.140351	TGGCGATCTACTGCTTAACGCAGAATGAGTGGAGACTAGACGAGGCCACGGACAGCTTCTTCCAAAACCCAGACTCGCG
Oligo76897	D	-6	350	CTACCTCTAGAAAACTTCCTGGACGTTACCTGTCAGGGGCAGACTGGGCACCTCACTCTCATCTTCATAATGG	5	2305	0.151844	TRUE	0	NA	CTACCTCTAGAAAACTTCCTGGACGTTACCTGTCAGTCCCAGGGGCAGACTGGGCACCTCACTCTCATCTTCATAATGG
Oligo76912	D	-1	27	GTCTCAGACACTTACCACTCTGCACTCCAATAGAGGACCCAGGGCTTCAAACTGCTCTGAGATCTGAAAGGCCTGCGT	5	231	0.116883	TRUE	1.05733	0.678571	GTCTCAGACACTTACCACTCTGCACTCCAATAGAGGACCCCAGGGCTTCAAACTGCTCTGAGATCTGAAAGGCCTGCGT
Oligo76920	D	-8	18	TGATATGGTTGAATGCTATCTTGTGGATCTTCTGAGGACAATTCACCATAGTTTTCTTTAAGGTAATATAG	5	151	0.119205	TRUE	2.41504	0.882353	TGATATGGTTGAATGCTATCTTGTGGATCTTCTGAGTAACGGAGGACAATTCACCATAGTTTTCTTTAAGGTAATATAG
Oligo76927	D	-2	27	CGGACTACTACGGGATGCTGTCGCTTCACCGTATGTTCGGTGGTGGGCGGGCAACTGACCGAGTGCGAGCTGCAGAA	5	238	0.113445	TRUE	6.20945	0.993243	CGGACTACTACGGGATGCTGTCGCTTCACCGTATGTTCGAGGTGGTGGGCGGGCAACTGACCGAGTGCGAGCTGCAGAA
Oligo76930	D	-2	176	CGTAGGAGGCTGATGCCCAGGAGCAGCGTGGGGCAAATGCAGGACTTTGCCGTCTCCTTTGCAGAGGATGCAAGCTC	5	1509	0.116634	TRUE	4.72792	0.981132	CGTAGGAGGCTGATGCCCAGGAGCAGCGTGGGGCAAATGACCAGGACTTTGCCGTCTCCTTTGCAGAGGATGCAAGCTC
Oligo76952	I	1	38	GGTTACTGGTGTTGAGTCACTCAAGGGTGTGGGAGATGTTCGCAGGAACTCGCCTGTGGGCTTCATTGGATGGAATGCAG	5	198	0.191919	TRUE	3.9542	0.946154	GGTTACTGGTGTTGAGTCACTCAAGGGTGTGGGAGATGTCGCAGGAACTCGCCTGTGGGCTTCATTGGATGGAATGCAG
Oligo76957	D	-9	14	CCCCTTTTGTTTTCAGTCATGAAATGTTGGGGCAGGTGCAGAACAACATGTAAAGAAAGTGAAGTTTAAG	5	72	0.194444	TRUE	2.58496	1	CCCCTTTTGTTTTCAGTCATGAAATGTTGGGGCAAGTCAGGCAGGTGCAGAACAACATGTAAAGAAAGTGAAGTTTAAG
Oligo76990	D	-1	13	CGTTTCAGCTTTCAATTTCTTTGACCCGAGAACATACCAGTTGGATTCTGATTCATTTTTAAAGAAGTGTGTATCGTG	5	95	0.136842	TRUE	5.18982	0.986301	CGTTTCAGCTTTCAATTTCTTTGACCCGAGAACATACCCAGTTGGATTCTGATTCATTTTTAAAGAAGTGTGTATCGTG
Oligo76996	I	1	319	CGTCTCTGATGATTCCGATGGTGATGGCGCCATAACCACCAAGGGGCTCCCCCAACAGCACCAGCTCCCAGAGCAGCTCC	5	1358	0.234904	TRUE	-0.469485	0.413793	CGTCTCTGATGATTCCGATGGTGATGGCGCCATAACCACAAGGGGCTCCCCCAACAGCACCAGCTCCCAGAGCAGCTCC
Oligo77004	D	-3	513	CTCACCAATCTTCTCTACCAGTTCAGAATGAACTTCCGGAGGCGATGACTGATGGAGCTGCTCAATGAAAAGTCCG	5	1247	0.411387	TRUE	3.68182	0.938272	CTCACCAATCTTCTCTACCAGTTCAGAATGAACTTCCGGCGGAGGCGATGACTGATGGAGCTGCTCAATGAAAAGTCCG
Oligo77016	D	-1	196	TCAAATGGCCGTCCAGTTTCACGTATAACTCAATGACACGTAGGCAATGGTGGTGGCAGCTGGGATCTCCAGCACCAG	5	1192	0.16443	TRUE	4.18587	0.957447	TCAAATGGCCGTCCAGTTTCACGTATAACTCAATGACACCGTAGGCAATGGTGGTGGCAGCTGGGATCTCCAGCACCAG
Oligo77023	I	1	769	AAGCCTGTACAACCAGCGCCTGCGCCTACAGAACGAGCAATCGAGGTGCGCGGGGGCAGCGGGAGGAGGTGCCGCTTCGT	5	2376	0.323653	TRUE	-1.54749	0.244898	AAGCCTGTACAACCAGCGCCTGCGCCTACAGAACGAGCATCGAGGTGCGCGGGGGCAGCGGGAGGAGGTGCCGCTTCGT
Oligo77031	D	-3	27	CCTGCAGACGGCATAGCCAAGGATGTTGGCGCACCACAGTGCGATCCAGTTATCGAAGATGATGGTGGGCGAGAAG	5	75	0.36	TRUE	4.6893	0.969697	CCTGCAGACGGCATAGCCAAGGATGTTGGCGCACCACAGCAGTGGGATCCAGTTGTCGAAGATGATGGTGGGCGAGAAG
Oligo77054	D	-4	85	TGTAGTCCTCTAGTGTCAGCCAGTCAGTGGGAGCCAGCCGGGAACACCAGCATTATTGATCAGACCCCAGTGAAT	5	606	0.140264	TRUE	6.33985	1	TGTAGTCCTCTAGTGTCAGCCAGTCAGTGGGAGCCAGCACGCCGGGAACACCAGCATTATTGATCAGACCCCAGTGAAT
Oligo77070	D	-5	11	GTTATTTGAGGAATGTGTTTCACAGATAGTGCTACAGTGGTATGGATCCAGACTTCAAATACAGGCAAAGATTA	5	58	0.189655	TRUE	5.16993	0.986111	GTTATTTGAGGAATGTGTTTCACAGATAGTGCTACACTGCAGTGGTATGGATCCAGACTTCAAATACAGGCAAAGATTA
Oligo77074	I	1	22	GTAGAACGTGGTGCTGCTGTTGAGCCGCTCCAAGTCCACCTCGCGGAGAGTGTCGGCGCATGCTGACCTCAGAGGGACTT	5	112	0.196429	TRUE	-5.75489	0	GTAGAACGTGGTGCTGCTGTTGAGCCGCTCCAAGTCCACTCGCGGAGAGTGGCGGCGCATGCTGACCTCAGAGGGACTT
Oligo77087	D	-1	370	CCAGAGACGGGCTGGAGCGGTGGACACGTGGTCTGGGTCCGCGGGTTCCCGGGGGCGACTGGACCGTCCCCCCAGCCG	5	2238	0.165326	TRUE	-0.0313642	0.494505	CCAGAGACGGGCTGGAGCGGTGGACACGTGGTCTGGGTCCCGCGGGTTCCCGGGGGCGACTGGACCGTCCCCCCAGCCG
Oligo77095	D	-1	62	ACTCCCGCGTGTCGTAGTGCGAGCTGTAGTGCATCCGCGGAAGGTGCTGCTGGACACGTGGTCGCCCAGCACCACCGA	5	816	0.0759804	TRUE	5.94251	0.99187	ACTCCCGCGTGTCGTAGTGCGAGCTGTAGTGCATCCGCGGGAAGGTGCTGCTGGACACGTGGTCGCCCAGCACCACCGA
Oligo77116	D	-2	5	AACTTTTTATGTTTCTTTGTTTTTTAAACAGAGCTTGTGGAGGCCTGGGCTAGGGGAGGGTACGCAGCTGAAAAGGC	5	50	0.1	TRUE	4.58496	0.979167	AACTTTTTATGTTTCTTTGTTTTTTAAACAGAGCTTGTGCGGAGGCCTGGGCTAGGGGAGGGTACGCAGCTGAAAAGGC
Oligo77136	D	-3	185	TCACTTCTTTAAAGACTCGCTTGAGGACCTGTTAAATCCAGGAAGCTCCTATGGAAACAGAAACAGAGATGAAGAA	5	555	0.333333	TRUE	4.42626	0.976744	TCACTTCTTTAAAGACTCGCTTGAGGACCTGTTAAATCGTCCAGGAAGCTCCTATGGAAACAGAAACAGAGATGAAGAA
Oligo77160	D	-3	15	CTAAATACCATTTCTTTTTTTAATTAGCCCTACTGCCAAAGGGAAAATAAGAGATGCTCATCGACGAATTAGGCGG	5	132	0.113636	TRUE	-1	0	CTAAATACCATTTCTTTTTTTAATTAGCCCTACTGCCAATAAAGGGAAAATAAGAGATGCTCATCGACGAATTAGGCGG
Oligo77195	D	-1	47	ACGGACTGGGCCTGGGGCTGGCGGCGCTCAAGCTCCGAGAGGGGCCGGGGCCCGCGGCGGCTCTGGGGCGCGTGGAGA	5	512	0.0917969	TRUE	6.04439	0.98995	ACGGACTGGGCCTGGGGCTGGCGGCGCTCAAGCTCCGAGCAGGGGCCGGGGCCCGCGGCGGCTCTGGGGCGCGTGGAGA
Oligo77205	D	-2	39	AAGTGAGAGGTGCCACCTGCGGGGGTCCTATACCCTCCGCTGGGGAGAGTGCCCTGGAGCTGTGGGGTGGGCACGTC	5	207	0.188406	TRUE	4.36923	0.968254	AAGTGAGAGGTGCCACCTGCGGGGGTCCTATACCCTCCGGGCTGGGGAGAGTGCCCTGGAGCTGTGGGGTGGGCACGTC
Oligo77219	D	-2	24	AACACAAACAGCAGTTGCTGGAGTTTCCGCATGACCTCGGTGGAAGGCTTGGAGGATGACATTCCCAGGAGGAAGAT	5	335	0.0716418	TRUE	5.83289	0.991228	AACACAAACAGCAGTTGCTGGAGTTTCCGCATGACCTCGAGGTGGAAGGCTTGGAGGATGACATTCCCAGGAGGAAGAT
Oligo77225	I	1	21	TGACACAGAGCTCCAAGGCCACAGAACGTTGACGAAGCAACGAAGGCAACGGGCAGTGGGCGGGCTGGAGGGCTTTAGAC	5	94	0.223404	TRUE	3.47032	0.923077	TGACACAGAGCTCCAAGGCCACAGAACGTTGACGAAGCACGAAGGCAACGGGCAGTGGGCGGGCTGGAGGGCTTTAGAC
Oligo77228	D	-2	9	TGGGATGAACCGCCGGGCGGGACCCTGAAGTTACCTTGGATGGAGAAGTTATCTCCACATGGGCAGGGATAGGAAGG	5	67	0.134328	TRUE	5.76818	0.990826	TGGGATGAACCGCCGGGCGGGACCCTGAAGTTACCTTGGTGATGGAGAAGTTATCTCCACATGGGCAGGGATAGGAAGG
Oligo77269	I	1	7	TTATCAATAAAATGATCAAAGAGACTCTTCCTAATGTCCCGGGTGGCCAACGATGCTCGAGAGCTGGTGGTGAACGGCGG	5	46	0.152174	TRUE	0.827163	0.642857	TTATCAATAAAATGATCAAAGAGACTCTTCCTAATGTCCGGGTGGCCAACGATGCTCGAGAGCTGGTGGTGAACGGCGG
Oligo77273	D	-4	18	ACAATAGCAAGGACAAGAAGCTGTCCGGGACAGACAGCAGGAGGTGAGTGAGGCCCCAGCCCTTCGCCCTGCCCG	5	161	0.111801	TRUE	5.79008	0.988024	ACAATAGCAAGGACAAGAAGCTGTCCGGGACAGACTCGGAGCAGGAGGTGAGTGAGGCCCCAGCCCTTCGCCCTGCCCG
Oligo77300	D	-2	67	GGCTTCTTCAACAGCATGTCGCAGATGAACCGCCAGACGCCGGCGCCGCCGCCTGCGCCGCCGCCTGGACCTCGCCT	5	475	0.141053	TRUE	5.04439	0.977612	GGCTTCTTCAACAGCATGTCGCAGATGAACCGCCAGACGCGCCGGCGCCGCCGCCTGCGCCGCCGCCTGGACCTCGCCT
Oligo77360	D	-5	6	AGGGTGCCAGAGCGGCAGCTGGACAGCATTCATAGACGGGAGCTCCACCTTTCTAAAGTCCATGGAAGGAATCC	5	62	0.0967742	TRUE	5.2854	0.983051	AGGGTGCCAGAGCGGCAGCTGGACAGCATTCATAGACGGCAGGGGAGCTCCACCTCTCTAAAGTCCATGGAAGGAATCC
Oligo77407	I	1	12	TCAGTCAGACAAATATCCCATTCAAGATACGGAACTCCCCTAAAGGTATGTACAGTTAAAATAACTACTTGAACAGGTCA	5	135	0.0888889	TRUE	0	NA	TCAGTCAGACAAATATCCCATTCAAGATACGGAACTCCCTAAAGGTATGTACAGTTAAAATAACTACTTGAACAGGTCA
Oligo77436	D	-1	44	TCAGCTTTATCATGTTGAATCACTAGGCCACTGAGAATGAAAGGAGGAAGTGAGGCGAATTCTGGGGCTGCTGAATCG	5	414	0.10628	TRUE	0	NA	TCAGCTTTATCATGTTGAATCACTAGGCCACTGAGAATGCAAAGGAGGAAGTGAGGCGAATTCTGGGGCTGCTGAATCG
Oligo77445	D	-1	125	CTTGATGTCCTACGGAAGGAGAGCTGCATGATCTGATTCAGAGGTGAGTACGGCGAAAAGGTTTCATTCAGCCAGCTG	5	1782	0.0701459	TRUE	3.43741	0.927536	CTTGATGTCCTACGGAAGGAGAGCTGCATGATCTGATTGCAGAGGTGAGTACGGCGAAAAGGTTTCATTCAGCCAGCTG
Oligo77450	D	-2	116	AGGATGAGGAGGAGGAAGAGGAGGAGCGATTCCACACTGCTGGAGCAGCTGGGGGTGGCCCCGGTCCTGGGCTAGGG	5	409	0.283619	TRUE	4.19265	0.954887	AGGATGAGGAGGAGGAAGAGGAGGAGCGATTCCACACTGTGCTGGAGCAGCTGGGGGTGGCCCCGGTCCTGGGCTAGGG
Oligo77455	D	-4	34	TCTGCAGTGAATTTCGGGAGGTCATAAAACTGACATGCGGAGGCAGATGTTCGCTGAACTCTTCTACATTGGGAAG	5	159	0.213836	TRUE	3.16993	0.911765	AATGTAGATGAATTTCGGGAGGTCATAAAAGCTGACATGCGGAGGCAGATGTTCGCTGAACTCTTCCTACATTGCGAAC
Oligo77466	D	-5	52	CCAAACTTCCTGTGGAGGTGGACATTGGACTAACCCGAGGGGCCAGATGAGACTAAGAATACAGAGCCCTAATG	5	591	0.0879865	TRUE	1.47805	0.745098	CCAAACTTCCTGTGGAGGTGGACATTGGACTAACCCAAGCCGAGGGGCCAGATGAGACTAAGAATACAGAGCCCTAATG
Oligo77473	D	-1	28	TCGAGCACGCGGCGGCTGGGCGACTGGGGCTCGCCGATCCCTGGTTGAGGTCTGCGCGCCGCAGCAGCTTGGCACTAG	5	186	0.150538	TRUE	7.07682	0.996296	TCGAGCACGCGGCGGCTGGGCGACTGGGGCTCGCCGATGCCCTGGTTGAGGTCTGCGCGCCGCAGCAGCTTGGCACTAG
Oligo77496	D	-6	188	AAGCTGCCCGGGCAGCAGTGGTGTTTGACCATGCGGTGGGTCTCACAGAGCACCATCAGGGCCACACGGCTGC	5	801	0.234707	TRUE	7.73471	1	AAGCTGCCCGGGCAGCAGTGGTGTTTGACCATGCGGGCGCGGTGGGTCTCACAGAGCACCATCAGGGCCACACGGCTGC
Oligo77532	D	-1	39	CGCCGGAGAACCTGGCCACCCTGGAGCGCTATGTAGAGCGCAGGCCAAGGAAAATGCCTATGATCTGGAAGCCAACCT	5	486	0.0802469	TRUE	6.88264	1	CGCCGGAGAACCTGGCCACCCTGGAGCGCTATGTAGAGACGCAGGCCAAGGAAAATGCCTATGATCTGGAAGCCAACCT
Oligo77540	D	-1	34	TTCAGTCCACAGTTTGGAAAGAGTTGCTGTTAGCAACCTCGGGGAACAGTTCACAGACTGTGCCGCAGCAGGTTAACC	5	168	0.202381	TRUE	-1.58496	0.166667	TTCAGTCCACAGTTTGGAAAGAGTTGCTGTTAGCAACCATCGGGGAACAGTTCACAGACTGTGCCGCAGCAGGTTAACC
Oligo77541	D	-1	386	TGTAGGACAGAAAGTTTCTGTTGGATCGTCGCAATTCTCCATGGCTCAGACCCCACCCTGCCACCTGCCCAATATCCC	5	2280	0.169298	TRUE	3.60204	0.928571	TGTAGGACAGAAAGTTTCTGTTGGATCGTCGCAATTCTCCCATGGCTCAGACCCCACCCTGCCACCTGCCCAATATCCC
Oligo77550	D	-1	8	ACGGGGAAGGCAAGATGCGGAGGTGAAATTCTAACCTTGCGTGGCCGTGCTTGCCAGTCTTTGAAGTAGACATATCCG	5	23	0.347826	TRUE	0	NA	ACGGGGAAGGCAAGATGCGGAGGTGAAATTCTAACCTTGGCGTGGCCGTGCTTGCCAGTCTTTGAAGTAGACATATCCG
Oligo77552	I	1	49	CAAACGGCTTCGTGGTGCTCAAAGGACGACCATGCAAAAATAGTGGAGATGTCAACTTCCAAAACTGGAAAGCATCGTAC	5	301	0.162791	TRUE	-1.58496	0	CAAACGGCTTCGTGGTGCTCAAAGGACGACCATGCAAAATAGTGGAGATGTCAACTTCCAAAACTGGAAAGCATCGTAC
Oligo77566	D	-1	40	CCTGGTCAAAGACGCAGGTTCTGGACTGGATCAGCTACAAGTGGAGAAGAACAAGTACGACGCAAGCGCCATTCACGT	5	138	0.289855	TRUE	0.724366	0.625	CCTGGTCAAAGACGCAGGTTCTGGACTGGATCAGCTACCAAGTGGAGAAGAACAAGTACGACGCAAGCGCCATTCACGT
Oligo77582	D	-1	16	TGGTTCATAAATTCTATGAGTTTGGAGAAGTAGTACCACAGAGGACACGGATAATCTAAGAGGAAAGGGTCAAGGAGT	5	84	0.190476	TRUE	-0.895303	0.347518	TGGTTCATAAATTCTATGAGTTTGGAGAAGTAGTACCACCAGAGGACACGGATAATCTAAGAGGAAAGGGTCAAGGAGT
Oligo77609	I	1	47	TTGGCGGCCAGCGAAGAGCCTAGCGGGACCCAATCTGAAAGGAGGGGGCAGCAGCAGCAGTGGTGCTGGCTCCCCTGCGCA	5	121	0.38843	TRUE	2.53842	0.858156	TTGGCGGCCAGCGAAGAGCCTAGCGGGACCCAATCTGAAGGAGGGGGCAGCAGCAGCAGTGGTGCTGGCTCCCCTGGCA
Oligo77614	D	-10	31	CCTGGAGCACGAAGATGAAGAAGGCGATGCAGCAGAGAGGATCATGGTGGCCTGGACCGCCTGCTGCCA	5	235	0.131915	TRUE	0	0.5	CCTGGAGCACGAAGATGAAGAAGGCGATGCAGCAGAGAATGGTGGAGAGGATCATGGTGGCCTGGACCGCCTGCTGCCA
Oligo77667	D	-1	8	AGTTATGACTTCCAGGCAAAGGTGTGAGAACTTCAAGGTATGGGTCCTTCTATGTTGTCAGCTAGGAAAAGGTGAGG	5	65	0.123077	TRUE	2.32193	1	AGTTATGATCTTCCAGGCAAAGGTGTGAGAACTTCAAGGCTATGGGTCCTTCTATGTTGTCAGCTAGGAAAAGGTGAGG
Oligo77677	I	1	7	CAGCAGTGGGTGCCAAGGAGGGGTCGCTCAGGCACGCGGGGAGGGTGCTCCCGGGCGGCCGCCGGAAGGTCTGAGCAT	5	64	0.109375	TRUE	2.58496	0.864583	CAGCAGTGGGTGCCCAAGGAGGGGTCGCTCAGGCACGCGGGAGGGTGCTCCCGGGCGGGCCGCCGGAAGGTCTGAGCAT
Oligo77698	D	-9	43	ATGATGTGAATGCTACACAGGGAGAAAATCAGCCAGATCTGAAGATCAAAATAATGCTGGGAATCGCGGG	5	188	0.228723	TRUE	1.62449	0.765957	ATGATGTGAATGCTACACAGGGAGAAAATCAGCCAGATCTAGAGGATCTGAAGATCAAAATAATGCTGGGAATCGCGGG
Oligo77743	I	1	92	CACTTGCTACCGCACAGTCTCAGGCATGGATGGCATGAAAGTGTGGCCCGGGGCTGAGGTGTCAGCCTTCTAATGCGGTC	5	309	0.297735	TRUE	-1.66558	0.235294	CACTTGCTACCGCACAGTCTCAGGCATGGATGGCATGAAGTGTGGCCCGGGGCTGAGGTGTCAGCCTTCTAATGCGGTC
Oligo77760	D	-1	10	AAAGCCGCCCTATGGAATGCAGACACAGAATTACCCCAAGGCGGCCTCCTGGACAGCATGTGTCCGACCTCCACACCG	5	48	0.208333	TRUE	4.32193	0.961165	AAAGCCGCCCTATGGAATGCAGACACAGAATTACCCCAAAGGCGGCCTCCTGGACAGCATGTGTCCGGCCTCCACACCG
Oligo77766	D	-1	47	TAGCACAATTTGATGCTGACCTGAATCGACGCAGTAATCCGAGGCTCCTGCTTGATTCCCATTGGTGACTGGATCCAA	5	173	0.271676	TRUE	2	0.806818	TAGCACAATTTGATGCTGACCTGAATCGACGCAGTAATCCCGAGGCTCCTGCTTGATTCCCATTGGTGACTGGATCCAA
Oligo77779	I	1	20	CGTCTCTGGCTCACCAGGTGGAGGGAACGGCAAAACTCAACGCTGGCCCAAGAGGAGGAACAGAGAAGCTTCCTGCCTCC	5	133	0.150376	TRUE	6.39232	0.994048	CGTCTCTGGCTCACCAGGTGGAGGGAACGGCAAAACTCACGCTGGCCCAAGAGGAGGAACAGAGAAGCTTCCTGCCTCC
Oligo77781	I	1	40	CTCAATGCTCTGTACTGTTGAAGGACTGTTGCTGACGACCAGAAGGTATATAAAGCTCCTGTTCAGATTTAGAAGGTATT	5	183	0.218579	TRUE	-2.28293	0.162791	CTCAATGCTCTGTACTGTTGAAGGACTGTTGCTGACGACAGAAGGTATATAAAGCTCCTGTTCAGATTTAGAAGGTATT
Oligo77801	D	-10	20	TCTTGGGCTTCTTACATACCGAGTGGGTACGATGGTTTTTGAAAGTGCCATTTCCCACAGTTCAGCATG	5	114	0.175439	TRUE	4.58496	1	TCTTGGGCTTCTTACATACCGAGTGGGTACGGAGTGCTGCGATGGTTTTTGAAAGTGCCATTTCCCACAGTTCAGCATG
Oligo77837	D	-1	48	TGGGCACAAAGAGTGTCAGCCAGGAGCTGGTCAAATATCGGAGGCATCTTCTGAGATGAATGCAGGAAGTTGTTTTTG	5	137	0.350365	TRUE	3.45943	0.941176	TGGGCACAAAGAGTGTCAGCCAGGAGCTGGTCAAATATCCGGAGGCATCTTCTGAGATGAATGCAGGAAGTTGTTTTTG
Oligo77846	I	1	27	CCATCACCGCTGGGCAAAGTGATCCAAAACGAATTCAACGGTGGGGGAGGAATGTGAGCTGGAGACAATGACACGGCC	5	132	0.204545	TRUE	5.08746	0.980583	CCATCACCGCTGGGTCCAAAGTGATCCAAAACGAATTCACGGTGGGGGAGGAATGTGAGCTGGAGACAATGACACGGCC
Oligo77852	D	-6	132	CTCACCCTCCCAGCAGCATGGCTTTCACCGGCAAGATGGAGAGTGAGAAGAATTATGATGAGTTCATGAAGCC	5	563	0.234458	TRUE	4.26679	0.962025	CTCACCCTCCCAGCAGCATGGCTTTCACCGGCAAGTTCGAGATGGAGAGTGAGAAGAATTATGATGAGTTCATGAAGCC
Oligo77874	D	-2	261	ACGGCTCCCTTCCCTCTCACCTGGGACGGAGGCGCTCGCATGGCAGCTGGCGGATGGAAGCTACGCGGCGCCGCTCC	5	2139	0.12202	TRUE	0.118644	0.520833	ACGGCTCCCTTCCCTCTCACCTGGGACGGAGGCGCTCGCTCATGGCAGCTGGCGGATGGAAGCTACGCGGCGCCGCTCC
Oligo77913	D	-1	222	GCGATCCATGCAGCTCCACCAGCGTCCGCTTGTCCACCGGCGGGGCCCTGCAGCCGGCAGTGAAAGGCCTCGCCCG	5	2033	0.109198	TRUE	2.76553	0.881579	GCGATACCATGCAGCTCCACCAGCGTCCGCTTGTCCACCCGGCGGGGACCCTGCAGCCGGCAGTGAAAGGCCTCGCCCG
Oligo77919	I	1	73	AGTCCCCAAAGGATGCTTTTGAAACTCGGCAGGACTTAAAATGAGGTACGTGCAATCATTACTGGTTATAAGAACATGAT	5	363	0.201102	TRUE	1.22239	0.75	AGTCCCCAAAGGATGCTTTTGAAACTCGGCAGGACTTAAATGAGGTACGTGCAATCATTACTGGTTATAAGAACATGAT
Oligo77943	D	-1	707	GCAGGAGGAGGAGCGGGAGCACGACCTTCCCACGCATCCAGAGGCCCCACCTGCAATGCCTGCAGCTCCCAAGACCGC	5	4785	0.147753	TRUE	0.110183	0.51938	GCAGGAGGAGGAGCGGGAGCACGACCTTCCCACGCATCCCAGAGGCCCCACCTGCAATGCCTGCAGCTCCCAAGACCGC
Oligo77971	D	-1	74	GGACTGCCCATGCTGCAGCGGGAAAGAGAACAGAGAGTCTGGGGACAGGTACCGTGCAGAGGGCTTGAGAAGGAGCAA	5	321	0.23053	TRUE	2.76818	0.878049	GGACTGCCCATGCTGCAGCGGGAAAGAGAACAGAGAGTCCTGGGGACAGGTACCGTGCAGAGGGCTTGAGAAGGAGCAA
Oligo77980	D	-1	30	GAGTAATACAAAGTGCCGAATGGAGACGGAGCAAAGTCAGGTGGAGGCCCCTGAAAAGACAGAATCATCACATCGTCT	5	262	0.114504	TRUE	3.58496	0.945946	GAGTAATACAAAGTGCCGAATGGAGACGGAGCAAAGTCCAGGTGGAGGCCCCTGAAAAGACAGAATCATCACATCGTCT
Oligo78016	D	-4	13	CATGCTCATCCACCCCAACCAGGAGTCCTTCGCCATAAGGGAAGCAACATGTTTCATTCAGGAGGGTTTTGTCTA	5	59	0.220339	TRUE	3.72792	0.945455	CATGCTCATCCACCCCAACCAGGAGTCCTTCGCCATAAGCAAGGGAAGCAACATGTTTCATTCAGGAGGGTTTTGTCTA
Oligo78019	D	-3	942	TCCAACATCCGCAGCAGCTCCTGGACCATGCCGACTCGGTGGTAGGGGGGCATCCCCGCGCCCGCGCGCCCCGCAC	5	4148	0.227097	TRUE	5.14975	0.979167	TCCAACATCCGCAGCAGCTCCTGGACCATGCCGACTCGCCGGTGGTAGGGGGGCATCCCCGCGCCCGCGCGCCCCGCAC
Oligo78040	I	1	104	AACTTCTTCACTTTCACTTCACACTGTGTGATTCCAAAAAGAGTGGCATAAAGCCTCTGCAAGAGCCAGGAGTAAAACTG	5	473	0.219873	TRUE	-1.45943	0.230769	AACTTCTTCACTTTCACTTCACACTGTGTGATTCCAAAAGAGTGGCATAAAGCCTCTGCAAGAGCCAGGAGTAAAACTG
Oligo78042	I	1	139	AAGGTAGCTGCTTCTAGCCTGGGACCGGTCTCAACCGCCCGGGAGGTGAGCGACGGCCCAGGGGGCGGGCCGCGAGGCCC	5	829	0.167672	TRUE	0.754888	0.629108	AAGGTAGCTGCTTCTAGCCTGGGACCGGTCTCAACCGCCGGGAGGTGAGCGACGGCCCAGGGGGCGGGCCGCGAGGCCC
Oligo78068	D	-3	125	CTCCAGTAAGGTTGCTCATGTTTGTGATGCAGGTTACGCTGGATTTGTAGACTTGGAGGTGAGCAACAGACAAGTG	5	457	0.273523	TRUE	0	NA	CTCCAGTAAGGTTGCTCATGTTTGTGATGCAGGTTACGTCGCTGGATTTGTAGACTTGGAGGTGAGCAACAGACAAGTG
Oligo78086	D	-4	15	CTGATTAGTACAAACATCAGGTGATCTTACCCAAACTCTGGAAGTCCTTTTCATAGCGTTTACTGTCAGTGAATT	5	83	0.180723	TRUE	0	NA	CTGATTAGTACAAACATCAGGTGATCTTACCCAAAACAGCTCTGGAAGTCCTTTTCATAGCGTTTACTGTCAGTGAATT
Oligo78108	D	-3	7	CGGAAGGGAGGGCACCGAGGAGGTGACCCCGAGGACGGTGGCAGACCCTCACAGACATCTCTCCAGTTCCCGGG	5	71	0.0985915	TRUE	0.289507	0.552632	CGGGAAGGGAGGGCACCGAGGAGGTGACCCCGAGGATCACGGTGGCAGACCCTTCACAGACATCTCTCCAGTTCCCGGG
Oligo78127	I	1	188	TCGTCCAGCCCTCGGGAGGCTCGGTCACACTCTCCGAGAAGCACGGCCATCATCTCCTACGGTACCACAGGCCTGGTCAG	5	758	0.248021	TRUE	-2.63227	0.128571	TCGTCCAGCCCTCGGGAGGCTCGGTCACACTCTCCGAGAGCACGGCCATCATCTCCTACGGTACCACAGGCCTGGTCAG
Oligo78161	D	-1	124	CTCTAGTGTCCATCAAAATCCAGATGCTGGATGACACCAGGAGGCATTTGAAGTTCCAGTAAGTTGGGGGCTTATCTC	5	623	0.199037	TRUE	2.98351	0.895833	CTCTAGTGTCCATCAAAATCCAGATGCTGGATGACACCCAGGAGGCATTTGAAGTTCCAGTAAGTTGGGGGCTTATCTC
Oligo78189	D	-5	43	ATTAAAGGGTCGAGTGGTGGAAAATATCTCGAAGCGATGGATTCCTGAGGAAGCTCAGCTTGCGAGGCTCCAGC	5	255	0.168627	TRUE	6.93074	1	ATTAAAGGGTCGAGTGGTGGAAAATATCTCGAAGCGATGCGGTGGATTCCTGAGGAAGCTCAGCTTGCGAGGCTCCAGC
Oligo78198	D	-2	7	GTGTATAAAGATAACACCCTTGGAAGCTTGGTTGTAATCCAGGGCTTCTGCTGGAATTTTCTCTTGAAGCTTGCGTA	5	54	0.12963	TRUE	3.70044	0.95	GTGTATAAAGATAACACCCTTGGAAGCTTGGTTGTAAAGTCCAGGGCTTCTGCTGGAATTTTCTCTTGAAGCTTGCGTA
Oligo78204	D	-7	70	CCCCATCGCACACTTCGTGGAAGTAGCGGCAGGTCTGGCAACAAGGTCTCTGACTGGGAGGAATGAGTTGTT	5	260	0.269231	TRUE	4.16993	0.963636	CCCCATCGCACACTTCGTGGAAGTAGCGGCAGGTCTGGCCGAGGGCAACAAGGTCTCTGACTGGGAGGAATGAGTTGTT
Oligo78210	D	-1	109	AACCATAATCTATGTCAGAAACAAGTTAAAGCACAACTCCAAGGTATGTTGTGGGTGGCAATGACAATGATGTTCACG	5	583	0.186964	TRUE	2.47131	0.852113	AACCATAATCTATGTCAGAAACAAGTTAAAGCACAACTCCCAAGGTATGTTGTGGGTGGCAATGACAATGATGTTCACG
Oligo78212	D	-9	10	TCACATTTTGGGTTGTGGCAGCCAGATATCGGAGGACTGCTGAACGTGGTGGTAAGTCCCGGAGACTTT	5	62	0.16129	TRUE	5.61471	0.986486	TCACATTTTGGGATTGTGGCAGCCAGATATCGGGCCATACGGAGGACTGCTGAACGTGGTGGTAAGTCCCGGAGACTTT
Oligo78213	I	1	74	CTTCATCTTTGTGTTCTGTTATTCATAGTTACTGCAACAAAGGAGGTATACAATAAGGAGAATCTTTTCAACAGCCTGAT	5	183	0.404372	TRUE	1.14244	0.690476	CTTCATCTTTGTGTTCTGTTATTCATAGTTACTGCAACAAGGAGGTATACAATAAGGAGAATCTTTTCAACAGCCTGAT
Oligo78225	D	-7	16	TGGATCTCTCTCGAGACCAGAGGAAGGAATTCCCCAGGTCAAGAAATACTTCGTTACTTCATATTAGGAACA	5	66	0.242424	TRUE	7.47573	1	TGGATCTCTCTCGAGACCAGAGGAAGGAATTCCCCAATGACCAGGTCAAGAAATACTTCGTTACTTCATATTAGGAACA
Oligo78235	D	-6	58	TTGCTACATTTCTAACACCAATCATCGTAAACAAGGAGGCATTGACATATATCATCTTTTGAAGGCAAGGATT	5	277	0.209386	TRUE	2.926	0.889764	TTGCTACATTTCTAACACCAATCATCGTAAACAAGTCCAAGGAGGCATTGACATATATCATCTTTTGAAGGCAAGGATT
Oligo78261	D	-5	102	TTCCACTCTCTTCTCTTTTACAGCTTCTGCAGACAGCTGGTGAGTATGCCCTTTGCTTCCTTGTATTGAAAGGT	5	447	0.228188	TRUE	2.92057	0.896552	TTCCACTCTCTTCTCTTTTACAGCTTCTGCAGACAGTCAAGCTGGTGAGTATGCCCTTTGCTTCCTTGTATTGAAAGGT
Oligo78267	I	1	219	CCCCAGCGTTCACTGACAGCAGAGTATGAGATTCCTTCAAGTGAGGGAGAGTGATGCTGAGCAATATTACTGTGTTGCGA	5	513	0.426901	TRUE	0.577057	0.6	CCCCAGCGTTCACTGACAGCAGAGTATGAGATTCCTTCAGTGAGGGAGAGTGATGCTGAGCAATATTACTGTGTTGCGA
Oligo78276	I	1	289	TCGACGTGGCCCGCATCCTACTGACCCCACCTGAGCACCCTGGAGGTGAGTGGTAGGTCAGGGCTGGCGGGGTTGCAGCC	5	1716	0.168415	TRUE	1.37197	0.728814	TCGACGTGGCCCGCATCCTACTGACCCCACCTGAGCACCTGGAGGTGAGTGGTAGGTCAGGGCTGGCGGGGTTGCAGCC
Oligo78281	D	-5	215	TAATCTCAAGGTGCCCATACCTGGCGGCCATCAAGAGTGGCCCCATTTGTTTTTTCAGAGATCAAGGAGGAATG	5	1079	0.199259	TRUE	0	0.5	TAATCTCAAGGTGCCCATACCTGGCGGCCATCAAGAGTGGCGTGGCCCCATTTGTTTTTTCAGAGATCAAGGAGGAATG
Oligo78284	D	-9	29	CGAAGAGGGGGACCCAGAAGAAGAGGAGTGCGAAGTGGACGGAGAAGAGGAGGAGGAAGAGGAGCCCGCC	5	378	0.0767196	TRUE	5.83289	1	CGAAGAGGGGGACCCAGAAGAAGAGGAGTGCGAAGTGGACCAGGGGGACGGAGAAGAGGAGGAGGAAGAGGAGCCCGCC
Oligo78288	D	-2	39	CGGAGCTGCTGGCTGACCGCGCGAACGCCGGCTGCATCGTGGGAGGGCGGTCACGGCGAGTTCAAGCTCACGAACTG	5	109	0.357798	TRUE	6.66534	0.995074	CGGAGCTGCTGGCTGACCGCGCGAACGCCGGCTGCATCGCGTGGGAGGGCGGTCACGGCGAGTTCAAGCTCACGAACTG
Oligo78292	D	-4	61	TCCCCCAGTGTGCGGCGCCAGCGGCTTGTGCAAAACTGTGGCGTGTGCTGCAAGGCCGAGCTGGGCCTGGAGCAC	5	657	0.0928463	TRUE	1.49476	0.741935	TCCCCCAGTGTGCGGCGCCAGCGGCTTGTGCAAAACCAACTGTGGCGTGTGCTGCAAGGCCGAGCTGGGCCTGGAGCAC
Oligo78309	I	1	124	TGGAGGTCTTTCTCCCCTCCCCCACCACAGCCAAGCTCAATAGTGGAGACGGACACGTTTGGCAGCCGGGTTCGCTTCTC	5	677	0.183161	TRUE	-0.459432	0.416667	TGGAGGTCTTTCTCCCCTCCCCCACCACAGCCAAGCTCATAGTGGAGACGGACACGTTTGGCAGCCGGGTTCGCTTCTC
Oligo78322	D	-2	74	GCTACAGCCGCCGCAGCCGCTTGATGCCCAGCAGGTACGCCGGCGCCGCTCTGGACGGCCGCCTCCTTGGGCTGCGT	5	351	0.210826	TRUE	4.37255	0.96	GCTACAGCCGCCGCAGCCGCTTGATGCCCAGCAGGTAGTCGCCGGCGCCGCTCTGGACGGCCGCCTCCTTGGGCTGCGT
Oligo78360	D	-2	6	CGTATGACGCGTGCGCGTTTCCCCGAGCGCAGGAATAAGAAGGCCTTAAAGTACGTCCGCGGGTTGCTGCAGTCACN	5	38	0.157895	TRUE	3.02975	0.895706	TGTATGACGCGTGCGCGTTTCCCCGAGCGCAGGAATACGAGAAGGCCTTAAAGTACGTCCGCGGGTTGCTGCAGTCACA
Oligo78361	D	-1	35	TTTAACTGGAATCACCTGCTTTTGGCCAAGTTCTATAACAGAGGGTCTCTGGTCAGGGAGGTGTCAATAATACGTCCG	5	358	0.0977654	TRUE	0.0664954	0.511628	TTTAACTGGAATCACCTGCTTTTGGCCAAGTTCTATAACCAGAGGGTCTCTGGTCAGGGAGGTGTCAATAATACGTCCG
Oligo78379	D	-1	15	TGCTGAAGGAACTTCTGGAAAAGGAATTTCGGCAAATCCGAAGGTAAGAGTCTCTGACAAGACCAAAGATAGACCAGG	5	127	0.11811	TRUE	2.32193	0.863636	TGCTGAAGGAACTTCTGGAAAAGGAATTTCGGCAAATCCTGAAGGTAAGAGTCTCTGACAAGACCAAAGATAGACCAGG
Oligo78381	D	-6	25	CAAAGAATACTGCAAAGCTTCAGGGTCAAAGAAGCGTGGTCACCGACACCAAGAAGAAGAAAGTGAAAAAGTC	5	134	0.186567	TRUE	-2.58496	0.132353	CAAAGAATACTGCAAAGCTTCAGGGTCAAAGAAGCATAGGCGTGGTCACCGACACCAAGAAGAAGAAAGTGAAAAAGTC
Oligo78387	D	-1	99	CACAACCTGACCACGCTGCCCCGCGGCCTGTTCGACGACTGGGGAACCTGGCCCAGCTGCTGCTCAGGAACAAACCGG	5	623	0.158909	TRUE	2.78427	0.878571	CACAACCTGACCACGCTGCCCCGCGGCCTGTTCGACGACCTGGGGAACCTGGCCCAGCTGCTGCTCAGGAACAAACCGG
Oligo78427	I	1	15	CACTGAGAAGTTCCACCTGGTGCCAAGCATCAACACCATTGAGTGGCAGTCAGGAGCTGCAGTGGATGGTACAGCCTCAA	5	42	0.357143	TRUE	-2	0	CACTGAGAAGTTCCACCTGGTGCCAAGCATCAACACCATGAGTGGCAGTCAGGAGCTGCAGTGGATGGTACAGCCTCAA
Oligo78437	I	1	266	TAAGCCGGAAGTGCCAGGCGCTCAAGCCCATGTACCACCCGCGTGGTGAGCGGCTTGGGCTTCGGGGCGTCGCTGCTGGA	5	1314	0.202435	TRUE	-3.45943	0.0762712	TAAGCCGGAAGTGCCAGGCGCTCAAGCCCATGTACCACCGCGTGGTGAGCGGCTTGGGCTTCGGGGCGTCGCTGCTGGA
Oligo78440	D	-4	19	GACTGGCTGCGCTTGTAGAAAGGGAAGTTACCAGCCACTGGTAGATCTGGCTGAGCGTCAGCTTCCGCAGCGGCC	5	158	0.120253	TRUE	3.6009	0.928205	GACTGGCTGCGCTTGTAGAAAGGGAAGTTACCAGCCACGTACTGGTAGATCTGGCTGAGCGTCAGCTTCCGCAGCGGCC
Oligo78474	I	1	16	TGCTGGGCCAGTGCGTCGTTGTCTAGTACCGAAACCGCGGCAGCGGTCCCCGGGCTGCACCTGCAACACCAGGTCTTGAC	5	85	0.188235	TRUE	4.35755	0.964286	TGCTGGGCCAGTGCGTCGTTGTCTAGTACCGAAACCGCGCAGCGGTCCCCGGGCTGCACCTGCAACACCAGGTCTTGAC
Oligo78486	D	-3	86	ATGGGGGAGGCTGAACTTTAACAGAATTCTCCGCAACAGTGGCTGCCTCAGCATCAGGAGTCTCTTCAGTTGATGC	5	790	0.108861	TRUE	4.53916	0.968421	ATGGGGGAGGCTGAACTTTAACAGAATTCTCCGCAACTGCAGTGGCTGCCTCAGCATCAGGAGTCTCTTCAGTTGATGC
Oligo78502	D	-2	34	GGTCGTCCGACAGGCGCAGGAAGTAGCGGAAGAAGTTCCAGGGCCACGTCGTCCCGGTTGAAGTAGAAGGCCTTACA	5	197	0.172589	TRUE	-1.65535	0.234568	GGTCGTCCGACAGGCGCAGGAAGTAGCGGAAGAAGTTCTCCAGGGCCACGTCGTCCCGGTTGAAGTAGAAGGCCTTACA
Oligo78529	I	1	427	TTCGCAATGGGGGCCTGATCTTCGCTGGACTGGCCTTCAATCGTGGGGCTCCTCATCCTCCTCAGTAAGTGGGGTCGCAA	5	2750	0.155273	TRUE	-2.29278	0.157895	TTCGCAATGGGGGCCTGATCTTCGCTGGACTGGCCTTCATCGTGGGGCTCCTCATCCTCCTCAGTAAGTGGGGTCGCAA
Oligo78574	D	-2	102	CAAGCCTTTCTGCTGCGAGAACGACATCGACATAGTGCGTGGGCGATGTGCAGCGGCTGGCGGCTATCGTGGGCGCC	5	567	0.179894	TRUE	5.71425	0.990476	CAAGCCTTTCTGCTGCGAGAACGACATCGACATAGTGCGCGTGGGCGATGTGCAGCGGCTGGCGGCTATCGTGGGCGCC
Oligo78577	I	1	41	ACCAGCTCCCGCAGCTGCTCCGGCGACGGCCATAACGAAACCGGGGACCACCCCGGAGGCGGCGCCGTAACGCGCCAAAC	5	149	0.275168	TRUE	2.97728	0.898551	ACCAGCTCCCGCAGCTGCTCCGGCGACGGCCATAACGAACCGGGGACCACCCCGGAGGCGGCGCCGTAACGCGCCAAAC
Oligo78581	I	1	154	TACCACAGGTCATTCAGCGACAAGAATGGCCTCACCAGCCAAGCGGGAGCTGCGGCCCGAAGATGACATGAAACCTGGGA	5	506	0.304348	TRUE	-0.984893	0.333333	TACCACAGGTCATTCAGCGACAAGAATGGCCTCACCAGCAAGCGGGAGCTGCGGCCCGAAGATGACATGAAACCTGGGA
Oligo78601	D	-2	41	GCGAGGTGTGCTTACTCTTCTTGGCGTAAGTCATTGACTGCGGTCCAGTGAGATCATGTCACTTGCCACCATGTTAA	5	306	0.133987	TRUE	2	1	GCGAGGTGTGCTTACTCTTCTTGGCGTAAGTCATTGACGCTGCGGTCCAGTGAGATCATGTCACTTGCCACCATGTTAA
Oligo78603	I	1	67	ACCGCGACACCCTGAGGGAGGAGGAGCGCCGCGAGTGCAACGATGGCCACGTAGCGGTCCACGGACATCGCGGCCAGGGG	5	162	0.41358	TRUE	4.16993	0.953333	ACCGCGACACCCTGAGGGAGGAGGAGCGCCGCGAGTGCACGATGGCCACGTAGCGGTCCACGGACATCGCGGCCAGGGG
Oligo78608	D	-9	8	CGCTCAGCAGGGGTCAGCTCAGGTAGCCGCCGCACATGCAGCAGCAGTGTCTGGTAGGGTCATGTGGCAT	5	61	0.131148	TRUE	5.1565	0.981481	CGCTCAGCAGGGGTCAGCTCAGGTAGCCGCCGCACATGCCGACGGGGCAGCAGCAGTGTCTGGTAGGGCCATGTGGCAT
Oligo78617	D	-5	226	GGGCACTGGAAACACCGTGTTGCCACACGATTTACCGAGGTTTTTACAAAGGAGAAGCAGCAGGAGAAATGTAC	5	1094	0.206581	TRUE	-0.163499	0.471154	GGGCACTGGAAACACCGTGTTGCCACACGATTTACCTTACCGAGGTTTTTACAAAGGAGAAGCAGCAGGAGAAATGTAC
Oligo78619	D	-9	12	TCCGCCAATTTCAGAAGGCGGCGGCAGGGGAGGATTTGGTGGCCGCGGAGGCTTTAACAAAGGCCAAGACG	5	86	0.139535	TRUE	4.77259	0.975904	TCCGCCAATTTCAGAGGCGGCGGCAGGGGAGGATTTGGACGAGGGGGTGGCCGCGGAGGCTTTAACAAAGGCCAAGACG
Oligo78669	I	1	196	TGGACCAAGAGGCAGTGCTTCAGGCTATTCTGAATAACCCTGGAGGTCAAGAAGAAGCGAGAGCCTTTCACAGACTCCAA	5	1262	0.155309	TRUE	1.68118	0.766667	TGGACCAAGAGGCAGTGCTTCAGGCTATTCTGAATAACCTGGAGGTCAAGAAGAAGCGAGAGCCTTTCACAGACTCCAA
Oligo78673	I	1	204	GGCAGCCGCCCACGTGCCCGCCGCGCTTACCCGAGAGCAAGAGCGGGTCCAGTGCGCAGCGTACGGACGGCGCCCTCCAA	5	530	0.384906	TRUE	0	NA	GGCAGCCGCCCACGTGCCCGCCGCGCTTACCCGAGAGCAGAGCGGGTCCAGTGCGCAGCGTACGGACGGCGCCCTCCAA
Oligo78677	D	-1	68	GAGGTTATGGTTTAGGCACTCTGCAACAGCTTCCCTTAGGTAGGGATCTTTTCATCAGGGAAATCATTCCTGTTAGTC	5	276	0.246377	TRUE	4.04439	0.969697	GAGGTTATGGTTTAGGCACTCTGCAACAGCTTCCCTTAGGGTAGGGATCTTTTCATCAGGGAAATCATTCCTGTTAGTC
Oligo78709	D	-4	72	TCCTGTGGGGGAAAACTGAGGAGGAGGCGAAGCAGCTGAGGAGATGAACATCGCCTTCTACACCAGCCGGTCTCT	5	525	0.137143	TRUE	0.95109	0.662791	TCCTGTGGGGGAAAACTGAGGAGGAGGCGAAGCAGCTTGCTGAGGAGATGAACATCGCCTTCTACACCAGCCGGTCTCT
Oligo78719	D	-1	33	TAACATGCATGAAGAGCTGCGGCAAGCGGTTCCACGACAAGTGGGCAAGTTCCGCTTTCTCAACGAGCTCATCTAGCC	5	385	0.0857143	TRUE	2.08453	0.813333	TAACATGCATGAAGAGCTGCGGCAAGCGGTTCCACGACGAAGTGGGCAAGTTCCGCTTTCTCAACGAGCTCATCTAGCC
Oligo78743	D	-7	15	TGATCAGGCACTGGGAGGAGATGAAGGTTTGGACAGGATATGAAACCACCAAAAAGCCTATATATTGAAGG	5	95	0.157895	TRUE	1.58496	1	TGATCAGGTCACTGGGAGGAGATGAAGGTTTGGACATTACACAGGATATGAAACCACCAAAAAGCCTATATATTGAAGG
Oligo78748	I	1	158	ATTTCTTCCTGGAGCGGAGCGCAGGCGCCGAGACTGACAAACGCGGTCCCACAGGTGAGCCTTTGGGTGCGGGGTTCTAT	5	580	0.272414	TRUE	-1.94753	0.19697	ATTTCTTCCTGGAGCGGAGCGCAGGCGCCGAGACTGACAACGCGGTCCCACAGGTGAGCCTTTGGGTGCGGGGTTCTAT
Oligo78763	I	1	26	ACATGCACACTGTGCGCATGCAGGAGAAGCGCAAGCTACCGGGAGGCCGAGAGGGCCAAAGAGGTCCGGGGCTCTCGCGT	5	82	0.317073	TRUE	-0.112475	0.480349	ACATGCACACTGTGCGCATGCAGGAGAAGCGCAAGCTACGGGAGGCCGAGAGGGCCAAAGAGGTCCGGGGCTCTCGCGT
Oligo78766	I	1	27	TATTAATCAAGGGGGAGATAAAGAGTGAATTTAAGGACAATCGAGGAGATCAAAACCCAGAAGGTCCGCATCGAAGGCTT	5	76	0.355263	TRUE	-2.70044	0.123288	TATTAATCAAGGGGGAGATAAAGAGTGAATTTAAGGACATCGAGGAGATCAAAACCCAGAAGGTCCGCATCGAAGGCTT
Oligo78777	D	-5	13	ATGCCTTCTGAGCTTGGATTTTGATGCAGTGCGTAGATGGGTGTGGAGTCAGCTCCTTAATCTCTAAACTATAT	5	89	0.146067	TRUE	3.80735	0.945205	ATGCCTTCTGAGCTTGGATTTTGATGCAGTGCGTAGACCTGATGGGTGTGGAGTCAGCTCCTTAACCTCTAAACTATAT
Oligo78788	D	-5	56	ATAGGACTGGAAGGAGCTGGGGACACCATCCAAATAGTGGCTGGAAGTCCTGGGGTGCGAGGGGAGGGCAAGGG	5	375	0.149333	TRUE	5	0.984375	ATAGGACTGGAAGGAGCTGGGGACACCATCCAAATAGCGCAGTGGCTGGAAGTCCTGGGGTGCGAGGGGAGGGCAAGGG
Oligo78802	I	1	321	CCATATTCATCAACAGCTTTGGCTCTATCGCAGAGACGAACCATGGTAGGCATTTTACTTTGCAACAAGTTTCACTCTTT	5	1091	0.294225	TRUE	2	1	CCATATTCATCAACAGCTTTGGCTCTATCGCAGAGACGACCATGGTAGGCATTTTACTTTGCAACAAGTTTCACTCTTT
Oligo78810	D	-3	11	CCGCTTGCTGTTTATGAAAGGAACTCCTCAAGAACCACGTGGTAAGAAGCTGCCTTTAACATAATATAAACAAAAT	5	55	0.2	TRUE	3.70044	1	CCGCTTGCTGTTTATGAAAGGAACTCCTCAAGAACCACGCTGTGGTAAGAAGCTGCCTTTAACATAATATAAACAAAAT
Oligo78847	I	1	173	GATTCTACAACAGGATTTATGAAGCTGGGTCGGAGAACAAACACGGCAGTTGTAGCAGTAGAAACTCACACGATATACTA	5	414	0.417874	TRUE	-1.9386	0.185185	GATTCTACAACAGGATTTATGAAGCTGGGTCGGAGAACAACACGGCAGTTGTAGCAGTAGAAACTCACACGATATACTA
Oligo78876	D	-5	27	CCAGCGCGGCCAGGGCCCGGATGATGCGGGTCAGCGATGGCATTGTAGATGATGAGGGGCTTGTACTCCTTGCA	5	130	0.207692	TRUE	3.45943	0.921687	CCAGCGCGGCCAGGGCCCGGATGATGCGGGTCAGCGAGTCGATGGCATTGTAGATGATGAGGGGCTTGTACTCCTTGCA
Oligo78883	D	-1	59	AACTCAGCACATCCTTGGTATGGCCCACAAATCGCCTCGGGTGGTGCCCCTGAGAGGGAGGAGTTTGTCATTCGCACT	5	986	0.0598377	TRUE	4.59991	0.969697	AACTCAGCACATCCTTGGTATGGCCCACAAATCGCCTCGTGGTGGTGCCCCTGAGAGGGAGGAGTTTGTCATTCGCACT
Oligo78896	D	-5	38	ACGCGTGTGCTTCACAGTAGGCCATCAAATCTGCAGCTGGACACCTGGAAAGGGAGACAAAAACAACCACCAAC	5	422	0.0900474	TRUE	5.26053	0.982759	ACGCGTGTGCTTCACAGTAGGCCATCAAATCTGCAGCTGCCTTGGACACCTGGAAAGGGAGACAAAAACAACCACCAAC
Oligo78937	D	-2	99	GGATGCTCTACTACGAGCTGCAGACGCAGCTGCGGAACCGAGGCGGTGGCGCTCAAGTACCAGCAGCACCAGAAGGT	5	815	0.121472	TRUE	2.38466	0.851852	GGATGCTCTACTACGAGCTGCAGACGCAGCTGCGGAAAGCCGAGGCGGTGGCGCTCAAGTACCAGCAGCACCAGAAGGT
Oligo78954	I	1	4	CGGGGCTATCATTTAATTTAATTAAATGACTGACCTTGCCAGTTGGACCACTGTCATCTTCTTCAGATTCTTGATTTCCA	5	50	0.08	TRUE	4.70044	0.980769	CGGGGCTATCATTTAATTTAATTAAATGACTGACCTTGCAGTTGGACCACTGTCATCTTCTTCAGATTCTTGATTTCCA
Oligo78962	D	-7	17	CATCACAGTGACTCTGATGACCAAATGTTAGTAGCAGGCCGTCATCAAACTTAAATAATAATGTTCGTGGCG	5	64	0.265625	TRUE	4.16993	0.963636	CATCACAGTGACTCTGATGACCAAATGTTAGTAGCAAAGCGCAGGCCGTCATCAAACTTAAATAATAATGTTCGTGGCG
Oligo78971	I	1	32	GGACCATTGTTAAAAAAACCATCAGAGGAATTATGTCGAACGGCGGCTTACTCCAAATCTACCTTCTCCTCTGGGGAGCA	5	201	0.159204	TRUE	2.25239	0.833333	GGACCATTGTTAAAAAAACCATCAGAGGAATTATGTCGACGGCGGCTTACTCCAAATCTACCTTCTCCTCTGGGGAGCA
Oligo78973	D	-2	340	CATTCCCCGGCGCCTTCGGAGAGCTGTACACGCAGAACGAGGGCCTTCCGGGACCTGTACTCAGAGCTGCGCATGGC	5	1061	0.320452	TRUE	5.59495	0.986301	CATTCCCCGGCGCCTTCGGAGAGCTGTACACGCAGAACGCGAGGGCCTTCCGGGACCTGTACTCAGAGCTGCGCATGGC
Oligo78993	I	1	153	AAAAAATGAAATCCGCAATGGCTAGATTGAGGAACCACAAGAGTGGTGACTGTCATCTTCCACTTGAACCCCGTGTACAA	5	361	0.423823	TRUE	-5.78136	0	AAAAAATGAAATCCGCAATGGCTAGATTGAGGAACCACAGAGTGGTGACTGTCATCTTCCACTTGAACCCCGTGTACAA
Oligo79015	D	-8	24	TGCGCGCGGCGCTGACGATGCTGAGGTACAAGTAGAGCCACGGTCCAGAAGAAGGAGCTGGTGTTGCCGTT	5	140	0.171429	TRUE	3.77259	0.93578	TGCGCGCGGCGCGGACGATGCTGAGGTACAAGTAGAGCGCAATGGCCACGGTCCAGAAGAAGGAGCTGGTGTTGCCGTT
Oligo79019	I	1	1107	ATCTGGTCCTGCGAGCGCTACCGCGCCGACGTGCGCACAAGTGTGGGAGCAATGCGTGGCCATCATGTCTGAGGAAGTCT	5	2443	0.453131	TRUE	-1.21057	0.298246	ATCTGGTCCTGCGAGCGCTACCGCGCCGACGTGCGCACAGTGTGGGAGCAATGCGTGGCCATCATGTCTGAGGAAGTCT
Oligo79027	D	-1	23	GTCTCCTTGACTTTGGGTTTCAGCTTAGACGTCCTGCCGGAAGGAGATTATGAATAATGACCAAGTAGCACCCTATAC	5	199	0.115578	TRUE	4.74147	0.972477	GTCTCCTTGACTTTGGGTTTCAGCTTAGACGTCCTGCCGTGAAGGAGATTATGAATAATGACCAAGTAGCACCCTATAC
Oligo79105	D	-3	5	AATCAGCCACCCACTGCAGGGAGGTGAGCGCCGACGACGTGGGTGAGTCCAGAGAATCGGAGTCTGCTGGGACCAC	5	44	0.113636	TRUE	6.24793	1	AATCAGCCACCCACTGCAGGGAGGTGAGCGCCGACGACGGGTTGGGTGAGTCCAGAGAATCGGAGTCTGCTGGGACCAC
Oligo79113	D	-1	147	CCCACAGTGGTGATGTTTGGCTGCGACATGGAAAGTATCGGCGGATTTTCGAAATTACAACCCAGTTTGGGGTAATCA	5	699	0.2103	TRUE	3.51457	0.929412	CCCACAGTGGTGATGTTTGGCTGCGACATGGAAAGTATCCGGCGGATTTTCGAAATTACAACCCAGTTTGGGGTAATCA
Oligo79123	D	-5	95	AGGAAGAAGCTGCAAGGAATTTGCTGGGTCTCATAGAAGGAGAACAGAAACCACCAGCCACCTCAACCCTAGCA	5	676	0.140533	TRUE	5.04439	0.984848	AGGAAGAAGCTGCAAGGAATTTGCTGGGTCTCATAGAAGCAAAGGAGAACAGAAACCACCAGCCACCTCAACCCTAGCA
Oligo79155	D	-9	167	GAAGTGCTGAACGGTTTTGAAGGAACTGACATGAGGCTCGAAGCTGAAGCAGTTGTAAATGATGTTCTCC	5	775	0.215484	TRUE	-0.371969	0.434211	GAAGTGCTGAACGGTTTTGAAGGAACTGACATGAAAGACATGAGGCTCGAAGCTGAAGCAGTTGTAAATGATGTTCTCC
Oligo79175	I	1	469	AATGCTATTGCTTGTGAGTACCTGGATGATGCTTATCCAAGGAAGGAAGCTGTTTCCATATGACCCTTATGAACGGGCGT	5	973	0.482014	TRUE	0.930737	0.659341	AATGCTATTGCTTGTGAGTACCTGGATGATGCTTATCCAGGAAGGAAGCTGTTTCCATATGACCCTTATGAACGGGCGT
Oligo79201	D	-1	819	AGGATGCAGTTTCTGCTGTACTTGGATGAGTCCAATGCCTGGGGAAGAAGTTCATCATTCAAGACATTGATGACACTC	5	2457	0.333333	TRUE	1.4517	0.736	AGGATGCAGTTTCTGCTGTACTTGGATGAGTCCAATGCCCTGGGGAAGAAGTTCATCATTCAAGACATTGATGACACTC
Oligo79219	I	1	230	AGCTCAGGTTCTTGAGGCCGAAGAACTGGCGGAACTCATTAGAGGGTGAGTTGGCCAGAGGGGCACTCAGTCATGTACGG	5	696	0.33046	TRUE	2.41143	0.846154	AGCTCAGGTTCTTGAGGCCGAAGAACTGGCGGAACTCATAGAGGGTGAGTTGGCCAGAGGGGCACTCAGTCATGTACGG
Oligo79235	D	-3	32	TCATGTAGCGCAGCATGACGAAGAGGAGGGAGACTAGGATGGCCACAGCAGCAATCACACCTGCAGGTGGGTAGTA	5	90	0.355556	TRUE	5.35755	1	TCATGTAGCGCAGCATGACGAAGAGGAGGGAGACTAGGACGATGGCCACAGCAGCAATCACACCTGCAGGTGGGTAGTA
Oligo79247	I	1	26	CGGGCTGACTCTGGCAGCTCTCAAGAAGGAGCTCCGAAAACGCCGGCTACGAAGTGCGCAGGAAGAGCGGCCGCCTCGTA	5	261	0.0996169	TRUE	4.78136	0.973214	CGGGCTGACTCTGGCAGCTCTCAAGAAGGAGCTCCGAAACGCCGGCTACGAAGTGCGCAGGAAGAGCGGCCGCCTCGTA
Oligo79257	I	1	1592	ACGCTATATACAACAGACATTCCTGTACAAACCTCTGCAAGTGAGGTACTCCAGAATCGCAGCACTGTACACGGCGGCTT	5	3512	0.453303	TRUE	-2.30256	0.16092	ACGCTATATACAACAGACATTCCTGTACAAACCTCTGCAGTGAGGTACTCCAGAATCGCAGCACTGTACACGGCGGCTT
Oligo79258	D	-7	11	TATGCTCGTCCTAGATTTTAGGTGTCGATGAATACTGGGAACTTAAATTTTAAGCATACACAAACATAAATA	5	96	0.114583	TRUE	2.96963	0.894231	TATGCTCGTCCTAGATTTTAGGTGTCGATGAATACGGCCCACTGGGAACTTAAATTTTAAGCATACACAAACATAAATA
Oligo79266	I	1	543	TGCCAAGGCCTGTAGCGATGAGGCTTCACCCCGCAGGTAAGAGGGGGTGCTTTTCCTGGCAGCTTTCGTGGCCAGCTGTG	5	2832	0.191737	TRUE	-1	0	TGCCAAGGCCTGTAGCGATGAGGCTTCACCCCGCAGGTAGAGGGGGTGCTTTTCCTGGCAGCTTTCGTGGCCAGCTGTG
Oligo79270	D	-2	51	CTCAGATTTTAGTTTACCTGCTTGTCAGATATCCAATCGGAGGCAGCATAACAAGCTACGAGAAAACAACACTGGT	5	117	0.435897	TRUE	3.58496	1	CTCAGATTTTAGTTTACCTGCTTGTCAGATATCCAATCGCGGAGGCAGCATAACAAGCCTACGAGAAAACAACACTGGT
Oligo79273	I	1	147	GGTGCCTGGTGGTGGCATTAGCTATGCTTGTAATCTGCAAAGGAGGAAGTGTTGCTGGCAAAGATTGTATGTCTGTGATG	5	738	0.199187	TRUE	1.61891	0.763636	GGTGCCTGGTGGTGGCATTAGCTATGCTTGTAATCTGCAAGGAGGAAGTGTTGCTGGCAAAGATTGTATGTCTGTGATG
Oligo79287	D	-1	21	TCCCGGCTGTAGCCTTGAATACATTGTCATTGCAGCTCCGAAGGCCTCCGATGGTTCCAACTCTATGTGCATCCAGAT	5	63	0.333333	TRUE	4.5025	0.964286	TCCCGGCTGTAGCCTTGAATACATTGTCATTGCAGCTCCCGAAGGCCTCCGATGGTTCCAACTCTATGTGCATCCAGAT
Oligo79304	D	-1	22	GCGTGAAGGCAGCAAAGGTGTGGAAACTCGCAGAGGTCCGGTGGGTGAGCAGCAGCAGTGTCAGGATGCCAAGTGCAT	5	106	0.207547	TRUE	2.66297	0.875	GCGTGAAGGCAGCAAAGGTGTGGAAACTCGCAGAGGTCCTGGTGGGTGAGCAGCAGCAGTGCCAGGATGCCAAGTGCAT
Oligo79333	D	-1	438	CCCTGCTCCTTTTCCACCGCCTTCTGGCTCCCAAACATCGGAGGGAGAATTTGTTGACCCCGGGCTGCAGCATCGACT	5	3034	0.144364	TRUE	6.39232	0.994048	CCCTGCTCCTTTTCCACCGCCTTCTGGCTCCCAAACATGCGGAGGGAGAATTTGTTGACCCCGGGCTGCAGCATCGACT
Oligo79337	I	1	29	GGTGACGCCTCTACGAGCTGCTGCACGGCGCGGGCAATCCACGCGGCCGGCATCCTCACGCTGGGCAAGCGGAGGTCCGA	5	224	0.129464	TRUE	-0.125531	0.477612	GGTGACGCCTCTACGAGCTGCTGCACGGCGCGGGCAATCACGCGGCCGGCATCCTCACGCTGGGCAAGCGGAGGTCCGA
Oligo79345	D	-1	139	AATGGCCAAGCTTCTGGGGTGGAAGTGATACCTGAAGTCCAGGGTAAAAGGCAGGGAGTGATGATCTCTCTCCGGGTC	5	1186	0.117201	TRUE	3.30117	0.918919	AATGGCCAAGCTTCTGGGGTGGAAGTGATACCTGAAGTGCCAGGGTAAAAGGCAGGGAGTGATGATCTCTCTCCGGGTC
Oligo79347	D	-1	440	AAACGTGTGGCCACCAGCATGCGGACGGTAGGCAAGCTCCGCGGCATCGGCCCCTGAGCCGCACTCAGTCCTCTCCCG	5	1840	0.23913	TRUE	-1.34958	0.277778	AAACGTGTGGCCACCAGCATGCGGACGGTAGGCAAGCTCCCGCGGCATCGGCCCCTGAGCCGCACTCAGTCCTCTCCCG
Oligo79358	D	-1	14	TCTGCCGGCTTCTCTTCTATCGAACGACGCGGACCCCAGCTGGTGGCCAGTGCAAAGGGGATGCCATGTTTCCGCAT	5	172	0.0813953	TRUE	6.44294	1	TCTGCCGGCTTCTCTTCATATCGAACGACGCGGACCCCGAGCTGGTGGCCAGTGCAAAGGGGATGCCATGTTTCCGCAT
Oligo79377	D	-1	105	ATGACATGCCATGTGGAAGGGGGCACTCGGCTAGCTTACAATGGCTAAAAAATGGGAGACCTGTCCACACCAGATCAC	5	607	0.172982	TRUE	3	0.9	ATGACATGCCATGTGGAAGGGGGCACTCGGCTAGCTTACCAATGGCTAAAAAATGGGAGACCTGTCCACACCAGATCAC
Oligo79390	I	1	5	TCCAGCGAGCAGCTGAAGCTGCTGCTGGAGCAGGAGTTCCGCGCGGCACCAGCCCAACTCCAAGCCGGAGAAGGCCGACG	5	19	0.263158	TRUE	-4.12928	0.0285714	TCCAGCGAGCAGCTGAAGCTGCTGCTGGAGCAGGAGTTCGCGCGGCACCAGCCCAACTCCAAGCTGGAGAAGGCCGACG
Oligo79395	D	-5	41	GGGATGGCACTGGCTGCCCACAGCTGCGGAAAGCCGCCGGTACTTCTGCATGAGGAGGACTGGGTGAGAAAGCC	5	249	0.164659	TRUE	6.01495	0.989744	GGGATGGCACTGGCTGCCCACAGCTGCGGAAAGCCGCACCGCCGGTACTTCTGCATGAGGAGGACTGGGTGAGAAAGCC
Oligo79415	D	-1	16	GTCCCAGAGCCAAAGGGCTTGCCGGCTCGCTTGAGTTTGGGCGGCAGAGGGCTGCCAACTCGGGCAGCTGGAGCTACT	5	102	0.156863	TRUE	5.33985	0.981707	GTCCCAGAGCCAAAGGGCTTGCCGGCTCGCTTGAGTTTGCGGCGGCAGAGGGCTGCCAACTCGGGCAGCTGGAGCTACT
Oligo79416	D	-4	51	AAGATGCTTTTTTCTCAGAATGAAGTGTACCCTAACCGAGGAAGAACTATGAACATAAAGTCTGCAACATGGAAT	5	428	0.119159	TRUE	0	0.5	AAGATGCTTTTTTCTCAGAATGAAGTGTACCCTAACTAGCCGAGGAAGAACTATGAACATAAAGTCTGCAACATGGAAT
Oligo79427	D	-1	166	GAAAATGTCAATTCATCTTATTCACATGAGAGTTGCTGCCAAGGATTTGTTGTTGGAGCTGTGACTCTAGGTATCCAC	5	1041	0.159462	TRUE	0.387023	0.571429	GAAAATGTCAATTCATCTTATTCACATGAGAGTTGCTGCCCAAGGATTTGTTGTTGGAGCTGTGACTCTAGGTATCCAC
Oligo79488	I	1	196	AGCACTAGCTCAGTCGATTTCTGATAGCGGCGGATTTCAACGGAGGGCGACAGTACCAGGCCTGTAGCGGTGGGGCTTCG	5	778	0.251928	TRUE	3.91886	0.944882	AGCACTAGCTCAGTCGATTTCTGATAGCGGCGGATTTCACGGAGGGCGACAGTACCAGGCCTGTAGCGGTGGGGCTTCG
Oligo79494	I	1	252	ATAGCAGCTCGGTCGACTTCTGGTAGCGGCGGATCTCGCCGCAGGGCCACGGTGCCGGGGCGGTAGCGGTGGGGCGTCCC	5	945	0.266667	TRUE	-4.1375	0.043956	ATAGCAGCTCGGTCGACTTCTGGTAGCGGCGGATCTCGCGCAGGGCCACGGTGCCGGGGCGGTAGCGGTGGGGCGTCCC
Oligo79499	D	-1	98	CAACACCTAGCAAGGCGCCGAATGGCCGGTTTGGTGATCCTTGGATGTTATCCCGCAGCACTTTTCGGTGACGTTTCC	5	288	0.340278	TRUE	2.96347	0.904762	CAACACCTAGCAAGGCGCCGAATGGCCGGTTTGGTGATGCCTTGGATGTTATCCCGCAGCACTTTTCGGTGACGTTTCC
Oligo79516	I	1	74	CTTCCGCGGTCAGGTACTCGAGGACCGCCGCCAGGTACAACCGGGGCGCCTGCCCCGACCCGCTCCGCGTAGTTGACTGC	5	240	0.308333	TRUE	-1	0	CTTCCGCGGTCAGGTACTCGAGGACCGCCGCCAGGTACACCGGGGCGCCTGCCCCGACCCGCTCCGCGTAGTTGACTGC
Oligo79541	I	1	9	TCTCAACTTATGCCGCGTTTGTACAGACGCATAGACCAAACAGGGGAGTTTATGTTTGAATTTGATGAAGATGAGTTGGG	5	45	0.2	TRUE	3	0.898734	TCTCAACTTATGCCGCGTTTGTACAGACGCATAGACCAACAGGGGAGTTTATGTTTGAATTTGATGAAGATGAGTTGGG
Oligo79567	D	-10	36	GCCAATCACAAGACATTCAACAAGAGCATCGTAGGACCTAAAATTGCCATTCCACGAGCAATATGTTAT	5	292	0.123288	TRUE	3.90689	1	GCCAATCACAAGACATTCAACAAGAGCATCGAGGGTAAACGTAGGACCTAAAATTGCCATTCCACGAGCAATATGTTAT
Oligo79569	D	-8	111	ACATTTTGCTGTATATGCCACAGGAAATGCTAGGTGGAGTTGGAGCAGTAGCTCTGCTAATTGGGCCAAAA	5	822	0.135036	TRUE	0.830075	0.645833	ACATTTTGCTGTATATGCCACAGGAAATGCTAGACCTACAGGTGGAGTTGGAGCAGTAGCTCTGCTAATTGGGCCAAAA
Oligo79589	D	-8	32	CCGCTACCACGGCACTTTACTTCACATACTCAGGAGGAAATGGAGCGCAACAAGGACCATCCAGCCTTCG	5	152	0.210526	TRUE	6.52356	0.994565	CCGCTACCACGGCACTTTACTTCACATACTCAGCCCTCGAGGAGGAAATGGAGCGCAACAAGGACCATCCAGCCCTTCG
Oligo79592	I	1	56	CGGTGTTAGTAAAATCGGAGGTGAAGATGGAGATATTCAATCGAGGTTTTCAGTCACTTCTTGTTGCAATTAACAGAACA	5	302	0.18543	TRUE	0.211504	0.538462	CGGTGTTAGTAAAATCGGAGGTGAAGATGGAGATATTCATCGAGGTTTTCAGTCACTTCTTGTTGCAATTAACAGAACA
Oligo79599	I	1	19	CTTAGTTTTGGACCAAAGAAGAACCTCAGAACATACCCCAAGAGGACAAATCCCCAGGTATGGCCTTTGGAAATCCC	5	84	0.22619	TRUE	0.777608	0.636364	CTTAGTTTTGGACCAACAGAAGAACCTCAGAACATACCCAAGAGGACAAATCCCCCAGGTATGGGCCTTTGGAAATCCC
Oligo79602	I	1	428	GCCATAGCCGTCCAGAATGAGCGGGACCGGATCAGCACTTCGAAGGTCAAGCTATGAGGACAGCAGCCTGCCCTCCATCC	5	769	0.556567	TRUE	0.678072	0.617391	GCCATAGCCGTCCAGAATGAGCGGGACCGGATCAGCACTCGAAGGTCAAGCTATGAGGACAGCAGCCTGCCCTCCATCC
Oligo79621	D	-2	8	CCGACGATATGAACGAGTACAGCAATATAGAGGAATTCGGAGGGATCCAAGATCCGCGAGCAAGAATCAGCAGAA	5	33	0.242424	TRUE	3.59694	0.930233	CCGACGATATGAACGAGTACAGCAATATAGAGGAATTCGCAGAGGGATCCAAGATCAACGCGAGCAAGAATCAGCAGGA
Oligo79639	I	1	98	TGGATGTCTGAGAATGACAAGCTGAAGATTGCCTTGACGGCAGAGGTAAGGCTGTTTTAAAGTCCAGATTCTATTTTCTC	5	801	0.122347	TRUE	2.47032	0.851613	TGGATGTCTGAGAATGACAAGCTGAAGATTGCCTTGACGCAGAGGTAAGGCTGTTTTAAAGTCCAGATTCTATTTTCTC
Oligo79656	D	-1	405	TCACCGCCACCACGGCGGGAAAAACTCCCTAAGCAACTCAGCGGCGCCTCGGCCGACGCCGGCAGCACCCACACCACC	5	1679	0.241215	TRUE	2.8413	0.885417	TCACCGCCACCACGGCGGGAAAAACTCCCTAAGCAACTCCAGCGGCGCCTCGGCCGACGCCGGCAGCACCCACACCACC
Oligo79661	D	-1	22	ACTTCAGCTCCTTGCTCTTGGCATGTGGGGCAGCGTTGCCAGGGACTGCAGCGAGCAAGCTGAGCGCTGGTAGTCGCC	5	178	0.123596	TRUE	2.63387	0.864734	ACTTCAGCTCCTTGCTCTTGGCATGTGGGGCAGCGTTGCCCAGGGACTGCAGCGAGCAAGCTGAGCGCTGGTAGTCGCC
Oligo79681	I	1	96	GCGAGGCCGGGCGCCGAGCCGCCGGGCCCGTACACCAGCCGCATGGCTCCTGCCCACGCTCTGAGGGAACCGGCAATCCG	5	221	0.434389	TRUE	-2.29278	0.163793	GCGAGGCCGGGCGCCGAGCCGCCGGGCCCGTACACCAGCGCATGGCTCCTGCCCACGCTCTGAGGGAACCGGCAATCCG
Oligo79686	D	-2	130	TAGGTCTGCAGCCCCCAACAGCCAAAGACGGACCCGAAGCAGGCTAAGTTCTATGCGCCCGAAGCGGCCGCTGGGCG	5	442	0.294118	TRUE	6.74147	0.995327	TAGGTCTGCAGCCCCCAACAGCCAAAGACGGACCCGAAGAGCAGGCTAAGTTCTATGCGCCCGAAGCGGCCGCTGGGCG
Oligo79689	D	-1	99	CTCCTATCCTGGAGGTGGAGTGCCTGCCAAGAAGCCCAAGGTGGGCCCAATGCTTCTAGCTCCTCAGCCACCATCAGA	5	673	0.147103	TRUE	2.62936	0.867257	CTCCTATCCTGGAGGTGGAGTGCCTGCCAAGAAGCCCAAAGGTGGGCCCAATGCTTCTAGCTCCTCAGCCACCATCAGA
Oligo79706	D	-3	1381	TGGCCTCAAAGCATGGCATAGTTGGATTCACACGCTCAGCGGTGAGGCTACAACAACCGTCATATCTCATTCTCGG	5	3595	0.384145	TRUE	3	1	TGGCCTCAAAGCATGGCATAGTTGGATTCACACGCTCAGCAGCGGTGAGGCTACAACAACCGTCATATCTCATTCTCGG
Oligo79722	D	-4	29	TTCCGTGGCCAGGTTGGCGTCAATGGTGACGGACAGGAGGGGCTCACCAGGTGCAGCGGCTCCTGGGTGATGAGT	5	350	0.0828571	TRUE	4.39232	1	TTCCGTGGCCAGGTTGGCGTCAATGGTGACGGACAGGAACGAGGGGCTCACCAGGTGCAGCGGCTCCTGGGTGATGAGT
Oligo79724	D	-1	81	ATGCCTCCCGGGTGTCTCCCGGGTACAGATGGAGTCGTCCGCGGCCGCCGGCGGCAAGGTCGGCAGCTGCGAGCCCTA	5	602	0.134551	TRUE	4.32193	1	ATGCCTCCCGGGTGTCTCCCGGGTACAGATGGAGTCGTCCCGCGGCCGCCGGCGGCAAGGTCGGCAGCTGCGAGCCCTA
Oligo79745	D	-10	96	TCGTCGCTCGTACCAGTCCATAAGGCTGAAGTGGGGTCAGGTGCCTGCAGCGCTCGGCACTGTGCGCTC	5	905	0.106077	TRUE	6.74147	0.995327	TCGTCGCTCGTACCAGTCCATAAGGCTGAAGTAGTCTCGAGTGGGGTCAGGTGCCTGCAGCGCTCGGCACTGTGCGCTC
Oligo79756	D	-3	10	CTCTGCAAAGGCATTTCTTCCTGCAATGACGAAGAATAATGGCCATATTGTCACTGTGGCTTCGGCAGCTGGACGG	5	54	0.185185	TRUE	2.36923	0.847222	CTCTGCAAAGGCATTTCTTCCTGCAATGACGAAGAATAACCATGGCCATATTGTCACTGTGGCTTCGGCAGCTGGACGG
Oligo79769	I	1	32	CATCTTGTGCCGCTGCCCGGTCCAGGTCGCAGGCAGCTAACGGTGGCCCCCTCTCCGGCCAGGCGTACACTGACCACTAG	5	176	0.181818	TRUE	4.83289	0.982456	CATCTTGTGCCGCTGCCCGGTCCAGGTCGCAGGCAGCTACGGTGGCCCCCTCTCCGGCCAGGCGTACACTGACCACTAG
Oligo79839	D	-1	87	TATGAACTTGCTGTTATAGATTGGGAATATTGGCGACACAGTGGGCCCGGAACTGGAACTCAAAAGATGTTTACAGAT	5	504	0.172619	TRUE	2.87447	0.895833	TATGAACTTGCTGTTATAGATTGGGAATATTGGCGACCACAGTGGGCCCGGAACTGGAACTCAAAAGATGTTTACAGAT
Oligo79882	D	-2	8	CACTCGGCCTGGAAAAGTAGAGATAACCTACACACCATGACGGAACCCAAAAGGTGACATACCTGGTACATAACTTG	5	54	0.148148	TRUE	2.58496	1	CACTCGGCCTGGAAAAGTAGAGATAACCTACACACCAAGTGACGGAACCCAAAAGGTGACATACCTGGTACATAACTTG
Oligo79915	D	-1	43	CGTATTTTACATGAAAGTTCTACAGAGCCAAATGATTCCTATGGTTTTCACTTCAAAAGAAAAATGACATCCACTGAAC	5	150	0.286667	TRUE	-1.5025	0.238095	CGTATTTTACATGAAAGTTCTACAGAGCCAAATGATTCCCTATGGTTTTCACTTCAAAAGAAAAATGACACCACTGAAC
Oligo79927	I	1	29	ATCACCGTCTATCGCCTGGATAAATTTAACACAGCATCAAGGGAGGAATAAGGCATTTTCTCTGCACGTCCTAAATCGTA	5	70	0.414286	TRUE	2.22239	0.831325	ATCACCGTCTATCGCCTGGATAAATTTAACACAGCATCAGGGAGGAATAAGGCATTTTCTCTGCACGTCCTAAATCGTA
Oligo79938	D	-4	18	ACCATACGCACCTTCACGGAGTAGGCGAATGCTATCCCAGGCAGCAGGGGTTCATGAAGAGGGTGTTGAAAAGCA	5	185	0.0972973	TRUE	4.24793	1	ACCATACGCACCTTCACGGAGTAGGCGAATGCTATGAAGCCCAGGCAGCAGGGGTTCATGAAGAGGGTGTTGAAAAGCA
Oligo79940	D	-6	94	TACAGATTCAGGTAGAGGGTGCTGAACACCGACCAGTGGTCTCGAGGCGGGGGGTGCGGGGCCCCCAGGGTCA	5	500	0.188	TRUE	1.31578	0.716049	TACAGATTCAGGTAGAGGGTGCTGAACACCGACCAGATCAAGTGGTCTCGAGGCGGGGGGTGCGGGGCCCCCAGGGTCA
Oligo79988	D	-1	160	ATCCCCCCTCCCCTTCCTCTGCAGATGGTCGCCCTATCGGGTGGAGGGCATCCAGGTGCTGGGCACAGGAAACATCTT	5	1114	0.143627	TRUE	4.16993	0.955357	ATCCCCCCTCCCCTTCCTCTGCAGATGGTCGCCCTATCGGGGTGGAGGGCATCCAGGTGCTGGGCACAGGAAACATCTT
Oligo80014	D	-2	1552	GACACCCAGCGCCCAGGTGCGGGGAGTGGACCTACAACCTTGGAGCAGTGCTGTGATGACGGTGTCATCCTAGACTC	5	3537	0.43879	TRUE	3.31228	0.91358	GACACCCAGCGCCCAGGTGCGGGGAGTGGACCTACAACCCCTTGGAGCAGTGCTGTGATGACGGTGTCATCCTAGACTC
Oligo80017	D	-1	68	CCAGAAGAACACTTTCGGAACGGGGGCGTTACGAAATCCCGTGGTCATTGAGTCCGCAGTTTTCCCGGAACTCTTACT	5	679	0.100147	TRUE	2.66838	0.871287	CCAGAAGAACACTTTCGGAACGGGGGCGTTACGAAATCGCCGTGGTCATTGAGTCCGCAGTTTTCCCGGAACTCTTACT
Oligo80022	D	-6	156	CACTCTTCAGCTGTAAAAAATGTGATCCTACAGAAGTGGATAATCAGATAGTTACTGCTACCCAGAGCGATTG	5	731	0.213406	TRUE	6	1	CACTCTTCAGCTGTAAAAAATGTGATCCTACAGAAGTGGAGCTGGATAATCAGATAGTTACTGCTACCCAGAGCGATTG
Oligo80035	D	-5	119	CACGTTGGATGATTCTGTTTTCATGAAGGTATCTAAGAGGCTGAGGAAGAGGGGGGTGAGTTTTTCTTAGGCCT	5	1376	0.0864826	TRUE	4.01282	0.949153	CACGTTGGATGATTCTGTTTTCATGAAGGTATCTAAGCGCAGAGGCTGAGGAAGAGGGGGGTGAGTTTTTCTTAGGCCT
Oligo80064	I	1	237	GGGCAGGTGTCCCTACCTGGCAGCAGCACCTTACCGTGTTGGGAGGCCAGAGGACAGCGGGTGTTCCAGTGGGGCGGGAG	5	623	0.380417	TRUE	0	0.5	GGGCAGGTGTCCCTACCTGGCAGCAGCACCTTACCGTGTGGGAGGCCAGAGGACAGCGGGTGTTCCAGTGGGGCGGGAG
Oligo80108	D	-1	9	TAAGACATTCGGGAGGGGCAGCAGACTCACTCATATCTCAGGGGGAGATGGCCCTGCTGTTGAGGGGTCCATCCTCTT	5	33	0.272727	TRUE	1.92283	0.79646	GAAGCCATTCGGGAGGGGCAGCAGACTCACTCATATCTCCAGGGGGAGATGGCCCTGCTGTTGAGGGGTCCATCTTCAG
Oligo80147	D	-10	195	CGTCAACCCCAAATTTATCAAAGAACTGAGAGTGGACCACACTGCGCCAACACAGAAATTATGTAAGTC	5	703	0.277383	TRUE	0	NA	CGTCAACCCCAAATTTATCAAAGAACTGAGAGTGATTGAGAGTGGACCACACTGCGCCAACACAGAAATTATGTAAGTC
Oligo80155	D	-4	74	ACCTTCTGTGTGAGAAATCCATTGGCACGGCCAACAGATGGGTGCTGGCGAGGCCCTGCGGAGAGTGCTGAAGGA	5	302	0.245033	TRUE	7.40088	1	ACCTTCTGTGTGAGAAATCCATTGGCACGGCCAACAGACCGATGGGTGCTGGCGAGGCCCTGCGGAGAGTGCTGAAGGA
Oligo80156	D	-1	98	GTCCGGTCCTTGGGCCCAGGTGGACAAGGCAAGCGTCCGCATGGCGGAGAGAACGTGGCCGCTGTGCTGAGGGCCCAA	5	471	0.208068	TRUE	3.90689	0.966667	GTCCGGTCCTTGGGCCCAGGTGGACAAGGCAAGCGTCCGGCATGGCGGAGAGAACGTGGCCGCTGTGCTGAGGGCCCAA
Oligo80162	D	-2	10	GGGAGCTGGTGGTCCAAGCTCGGGATGACTTTAAACGAGCTGGACAGTATTACTCCAGAAGTCCTTCCTGGGGGGTA	5	43	0.232558	TRUE	0	NA	GGGAGCTGGTGGTCCAAGCTCGGGATGACTTTAAACGAGAGCTGGACAGTATTACTCCAGAAGTCCTTCCTGGGGGGTA
Oligo80169	I	1	27	AATGGCACCTGTTTTTAATGCAGATTAATACTGAGGAACCACGTGGATGCAGCTGATCAGGAGGTTATCTTGTGGGATCT	5	191	0.141361	TRUE	-2.07325	0.186992	AATGGCACCTGTTTTTAATGCAGATTAATACTGAGGAACACGTGGATGCAGCTGATCAGGAGGTTATCTTGTGGGATCT
Oligo80182	I	1	51	AAGGCAGCGCAGGCTGACAAGCCCAACAGCAAGCGCTCAACGGCGGCAGCGCAACAACGAGAACCGTGAGAACGCCTCAA	5	132	0.386364	TRUE	0	NA	AAGGCAGCGCAGGCTGACAAGCCCAACAGCAAGCGCTCACGGCGGCAGCGCAACAACGAGAACCGTGAGAACGCCTCAA
Oligo80191	D	-7	43	AGGATCCCCGGGTGGCTCGCAGGACACCTGTACGGCGGCTTCCGGCGGCCAGAGGAGCTCGGCCGAGGGGTA	5	322	0.13354	TRUE	4.80735	0.972028	AGGATCCCCGGGTGGCTCGCAGGACACCTGTACGTCGTGCGGCGGCTTCCGGCGGCCAGAGGAGCTCGGCCGAGGGGTA
Oligo80245	I	1	36	GTTCATCAAATGCAGAGGACAAGAGACGTCTTAGGAGAAACGGCGGCCATTTGTCTAGCCTATAAACAGATAACAGTGGG	5	186	0.193548	TRUE	1	1	GTTCATCAAATGCAGAGGACAAGAGACGTCTTAGGAGAACGGCGGCCATTTGTCTAGCCTATAAACAGATAACAGTGGG
Oligo80268	I	1	31	CAGGTATGCTCAGCAAACTTCTGCCGAACTAGGAAGCCAACGGAGGCGGGCCTGGAGCTGGATAACAAAGCCGACGTTGG	5	153	0.202614	TRUE	4.73335	0.970588	CAGGTATGCTCAGCAAACTTCTGCCGAACTAGGAAGCCACGGAGGCGGGCCTGGAGCTGGATAACAAAGCCGACGTTGG
Oligo80296	D	-8	69	TACCCTCTCTTGTGTTCAGTCAGAGCCGAGTTAGTGGAAAGCAGAGAGAGAGGCTCGGCTGGCAAGTGGTA	5	209	0.330144	TRUE	-0.485427	0.414286	TACCCTCTCTTGTGTTCAGTCAGAGCCGAGTTAGTGGAAAAGTGGAAAGCAGAGAGAGAGGCTCGGCTGGCAAGTGGTA
Oligo80309	D	-9	14	GTCGGAAGTAATGGTAGTTGTAACTGACGGTGATGGTTCAATGTTGAAAGCTGTGATTGATCAATACATG	5	157	0.089172	TRUE	3.63227	0.938462	GTCGGAAGTAATGGTAGTTGTAACTGACGGTGAATCACATGATGGTTCAATGTTGAAAGCTGTGATTGATCAATACATG
Oligo80332	D	-1	323	TAGAAGGAAAGTGTTGGACTGACAACGGCCCGGTGATCCTGTGGTCTATGATTTTGGCGACGCCCAGAAAACACCAGG	5	1485	0.217508	TRUE	1.4199	0.731343	TAGAAGGAAAGTGTTGGACTGACAACGGCCCGGTGATCCCTGTGGTCTATGATTTTGGCGACGCCCAGAAAACACCAGG
Oligo80356	I	1	37	TCTGACGACAGCAGTGTACCAGATGATGGATCAGCTGTAACCAGGGGAAGATGTACTTCCCCGGTAAGGGGCGCGGAAAC	5	383	0.0966057	TRUE	2.58496	0.861842	TCTGACGACAGCAGTGTACCAGATGATGGATCAGCTGTACCAGGGGAAGATGTACTTCCCCGGTAAGGGGCGCGGAAAC
Oligo80361	D	-4	34	TGGCGCTGACCATACTTACTAACACGCTCTTCACGTAGCGGTCTCAAGGGTCTAGGAAAGGTAGACAGCAGGTGG	5	188	0.180851	TRUE	2.57568	0.860335	TGGCGCTGACCATACTTACTAACACGCTCTTCACGTAGCCGGCGGTCTCAAGGGTCTAGGAAAGGTAGACAGCAGGTGG
Oligo80374	D	-2	14	GTACTCCGCCTTGCCTGAGGGCTCAGTGAGAAGCTCTCGCCGGAACTCCCCAGCCCGCAGAGTCCCCGCATCAAACC	5	104	0.134615	TRUE	6.12928	1	GTACTCCGCCTTGCCTGAGGGCTCAGTGAGAAGCTCTCGCGCCGGAACTCCCCAGCCCGCAGAGTCCCCGCATCAAACC
Oligo80385	I	1	64	ATGGCTAGAGAAATAGATACTCACAGCCCGGAAATTAGAAGCATGGAGAGCACTCTTCTGCTACCACAAACTCTTCCACT	5	313	0.204473	TRUE	0.0703893	0.5125	ATGGCTAGAGAAATAGATACTCACAGCCCGGAAATTAGAGCATGGAGAGCACTCTTCTGCTACCACAAACTCTTCCACT
Oligo80389	D	-1	102	AAGCGCGCCTGGGTTGAAGTTGCTGAGGTTTGCGTAGACGGCGGCTCGCTGTGCAGGCTGGCGCTGAAGCCGCAGCGC	5	380	0.268421	TRUE	2.23095	0.827586	AAGCGCGCCTGGGTTGAAGTTGCTGAGGTTTGCGTAGACCGGCGGCTCGCTGTGCAGGCTGGCGCTGAAGCCGCAGCGC
Oligo80406	I	1	17	CGTGATGTTGTACAAAGTGTAATGCATGATCAAACAAACCTGGTGGAGCCATAGCTATCTGATATAGATAATAACGGTTT	5	183	0.0928962	TRUE	-1	0	CGTGATGTTGTACAAAGTGTAATGCATGATCAAACAAACTGGTGGAGCCATAGCTATCTGATATAGATAATAACGGTTT
Oligo80415	I	1	14	TAGACGGCTTCATCAAGGAGGAGGAGCGCCCTCTGCCCGTAGAAGGAGTACCAGCGCCAGGTGTGGCTGCTCTTCGAGTC	5	197	0.071066	TRUE	1	1	TAGACGGCTTCATCAAGGAGGAGGAGCGCCCTCTGCCCGAGAAGGAGTACCAGCGCCAGGTGTGGCTGCTCTTCGAGTC
Oligo80422	D	-1	90	AGGATGTGGTCTTTGCAAATCGACCGGACAGTAACACTCCATGGAAGGTAAGTTAAGAAAGCTAATAAAATACGCTTA	5	305	0.295082	TRUE	3	0.911765	AGGATGTGGTCTTTGCAAATCGACCGGACAGTAACACTCCCATGGAAGGTAAGTTAAGAAAGCTAATAAAATACGCTTA
Oligo80425	D	-2	5	TCGCGGCTTCGAGGGCGGCGCGGGCAACTGCAGTTCCCGGCGGCAGGGCCAGCGACACCCGGTGCGGCCGCGAC	5	28	0.178571	TRUE	6.15987	0.993007	TCGCGGCTTCGAGGGCGGCGCGGGCAACTGCAGTTCCCGCGGCGGCAGGGCCAGCGACCATCCCGGTGGCGGCCGCGAC
Oligo80428	D	-2	1059	AACTCCCGCCGGAAGTGCACGCTGGTGATGTTCCCTACGGAGGATCTCTGTCACGTTGCGGTCGATATTAAACGCAT	5	2660	0.39812	TRUE	5.85798	0.991379	AACTCCCGCCGGAAGTGCACGCTGGTGATGTTCCCTACGCGGAGGATCTCTGTCACGTTGCGGTCGATATTAAACGCAT
Oligo80437	I	1	121	ACGCAAGGGCCAGGGCTGGGGCCAGACAACCAGACTGAAAGAGAGGCGGGCCAGCCTACCTGGCCGTGATGACAACTCCA	5	317	0.381703	TRUE	-3.43105	0.0797546	ACGCAAGGGCCAGGGCTGGGGCCAGACAACCAGACTGAAGAGAGGCGGGCCAGCCTACCTGGCCGTGATGACAACTCCA
Oligo80481	D	-2	38	ACAGATCAGGAAGGACCAGTGTGTGGTCCTGTAAACCACTGAGGCTTCACCTTCTGCAGATGCCCCTGGAGATCCTGN	5	321	0.11838	TRUE	2.60768	0.863946	GGAGCTCAGGAAGGACCAGTGTGTGGTCCTGTTAAACCACTGAGGCTTCACCTTCTGCAGATGCCCCTGGAGATACTCC
Oligo80532	I	1	52	ATCATTCGGGGAGGCAGCAGCTGGCCTCACAGGTGTTAAACCGTGGAGCTGGTTTCATAGTGTGAGGCTTCGTAATGGGA	5	554	0.0938628	TRUE	-0.321928	0.443182	ATCATTCGGGGAGGCAGCAGCTGGCCTCACAGGTGTTAACCGTGGAGCTGGTTTCATAGTGTGAGGCTTCGTAATGGGA
Oligo80553	D	-1	60	CTCAGCTTTGTACAAATGTGAAGCGGTCAACAAAGTCGGAGAGGAGAGAGGGTGATCTCCTTCCACGTGACCACTATG	5	287	0.209059	TRUE	-1.80735	0.214286	CTCAGCTTTGTACAAATGTGAAGCGGTCAACAAAGTCGGGAGAGGAGAGAGGGTGATCTCCTTCCACGTGACCACTATG
Oligo80571	I	1	68	TGAAGTGTGGACATACTAAGTATAAAATACCCGACCACAAGGGTGGAAAGGAAGGAATCAAAGAGTCAAGCAGCCCGTTC	5	194	0.350515	TRUE	1.49476	0.75	TGAAGTGTGGACATACTAAGTATAAAATACCCGACCACAGGGTGGAAAGGAAGGAATCAAAGAGTCAAGCAGCCCGTTC
Oligo80597	D	-8	150	AGGTCACTACTGTGGGCCACTGGTAGAGATTGCCCGGATGTGAAGCCATGGTATGTGACAACCTTAATCTA	5	1047	0.143266	TRUE	1.91754	0.804878	AGGTCACTACTGTGGGCCACTGGTAGAGATTGCCCGGAATAGAGGATGTGAAGCCATGGTATGTGACAACCTTAATCTA
Oligo80601	D	-8	56	ATAGCATTGTAGGCAGCAGAAGGGTCACAAAACGAGGAACAGTTAGCAGCATCTATGACATCCTGGAGAAA	5	686	0.0816327	TRUE	3.32193	1	ATAGCATTGTAGGCAGCAGAAGGGTCACAAAACGATCAGCCGAGGAACAGTTAGCAGCATCTATGACATCCTGGAGAAA
Oligo80603	D	-10	80	CTGATGTGACATCGGGCTGGCAGAACACAACGCGACATATGCTGAGTCCGCCAGTCATTTCCACACCGC	5	677	0.118168	TRUE	-0.432959	0.424893	CTGATGTGACATCGGGCTGGCAGAACACAACGCGACAACCAGCGGCATATGCTGAGTCCGCCAGTCATTTCCACACCGC
Oligo80606	D	-5	9	GCAAATAACATAACAGGTGCAGGAGCTGACTGAATTGTGGAGATAAATCACTAGGGTGGTTTTCTTTGATACGA	5	31	0.290323	TRUE	3.58496	1	GCAAATAACATAACAGGTGCAGGAGCTGACTGAATTGTGCACTGGAGATAAATCACTAGGGTGGTTTTCTTTGATACGA
Oligo80631	D	-5	6	TCTCTTGGCAGCGCTGTGTGACGACGATGGTAAAGACGGGAACGGCTGCTGGTCTCATTCATGTTGGTGGCAGG	5	64	0.09375	TRUE	6.45121	0.994286	TCTCTTGGCAGCGCTGTGTGACGACGATGGTAAAGACGGCATGGGAACGGCTGCTGGTCTCATTCATGTTGGTGGCAGG
Oligo80633	I	1	420	GGGATATGACCCTATACTGTTAAAGATCATGTCCAAACAAACGAGGAAGCAGCCCTCCTTCCCCTGGAGAACCAGTCATG	5	1283	0.327358	TRUE	-1.71882	0.227723	GGGATATGACCCTATACTGTTAAAGATCATGTCCAAACAACGAGGAAGCAGCCCTCCTTCCCCTGGAGAACCAGTCATG
Oligo80640	D	-2	11	CCAATTCATTTGCTCACATATTTGGTCATATTGCAAACGGAGGGTGATACAAGGTAAAAGGGAATTCTTTTATTGC	5	66	0.166667	TRUE	2.58496	0.916667	CCAATTCATTTGCTCACATATTTGGTCATATTGCAAAAGCGGAGGGTGATACAAGGTAAAAGGGAATTCTTTTAGTTGC
Oligo80643	D	-6	6	AGAATTTGCTTTTTTTAGGAGACACCAACCGAATGATTGTAATAAACTTCTCTCTGCAAGCTGTTTCTGCATA	5	58	0.103448	TRUE	4.52356	1	AGAATTTGCTTTTTTTAGGAGACACCAACCGAATGATTGCAGAGGTAATAAACTTCTCTCTGCAAGCTGTTTCTGCATA
Oligo80680	I	1	53	GCGGAGACTGGCCAGCTCAACCGCTTCGTGCAACTCTCCCGGGCGGCCGCACCTGCCAGGTGAGTCGTGGGACAGGGTCG	5	251	0.211155	TRUE	2.89308	0.894737	GCGGAGACTGGCCAGCTCAACCGCTTCGTGCAACTCTCCGGGCGGCCGCACCTGCCAGGTGAGTCGTGGGACAGGGTCG
Oligo80683	D	-1	193	AGACGACACAGTCCTCCTTTGGGGCGGGCGGAATGACACGAAGGGGCCTGCAATGTGCTCTATGCCTTTGACGGCACC	5	939	0.205538	TRUE	4.83289	0.971429	AGACGACACAGTCCTCCTTTGGGGCGGGCGGAATGACACCGAAGGGGCCTGCAATGTGCTCTATGCCTTTGACGGCACC
Oligo80693	I	1	112	TAAGTTCAGTACAGTGCTTAAGGCTATTACTGGAAAGCAACGAAGGCAAGACGCTCAAAAGGGAGTTTCAAGAACGCCAA	5	369	0.303523	TRUE	2	0.807692	TAAGTTCAGTACAGTGCTTAAGGCTATTACTGGAAAGCACGAAGGCAAGACGCTCAAAAGGGAGTTTCAAGAACGCCAA
Oligo80701	D	-1	3	CGGAGATGTAGGATTTGGCACATAGCATTGTAGGACACACGTGGATCAGGACCTCTTCCTGTTCCATCTCCTTTAAGT	5	18	0.166667	TRUE	-0.38529	0.433036	AGGATATGTAGGATTTGGCACATAGCATTGTAGGACACACCGTGGATCAGGACCTCTTCCTGTTCCATCTCCTTCAATA
Oligo80707	I	1	67	GTCCACTTCAACTGTTTGAACAAAGTAGTTGGGATGCAAACAGAGGGAGTCTCACATGTGTCAGGAGCTCGTGTATCACG	5	462	0.145022	TRUE	1.53051	0.757576	GTCCACTTCAACTGTTTGAACAAAGTAGTTGGGATGCAACAGAGGGAGTCTCACATGTGTCAGGAGCTCGTGTATCACG
Oligo80709	D	-1	294	ACGACTCGGCCCACGGGCTGCAGATGCTGCGGACCATTGCGTGGGGAAGTATGAGTTCACCGACCCGGGGCACACCTG	5	1072	0.274254	TRUE	0.765535	0.634615	ACGACTCGGCCCACGGGCTGCAGATGCTGCGGACCATTGGCGTGGGGAAGTATGAGTTCACCGACCCGGGGCACACCTG
Oligo80724	D	-1	373	ATTCAAATATTCTTCATTAACTTTGCAGCATAATCCATCGAGGGACTTCCAACCTTAGCCAGCGACAGGCTGCTTTTG	5	1515	0.246205	TRUE	4.16993	1	ATTCAAATATTCTTCATTAACTTTGCAGCATAATCCATCCGAGGGACTTCCAACCTTAGCCAGCGACAGGCTGCTTTTG
Oligo80745	D	-4	8	ATCTCGGAGTTGCTGCCAATATATTGGGCAGTTTAACCCGGTCTCTCTAAAGTAAAAAACAGAAATAAGATATTT	5	64	0.125	TRUE	2	1	ATCTCGGAGTTGCTGCCAATATATTGGGCAGTTTAAGAGACCCGGTCTCTCTAAAGTAAAAAACAGAAATAAGATATTT
Oligo80771	I	1	91	ACGGCCACTGCTAAACAACAGTCGTGACAGGACATTTAAAGCAAGGTGAAACCTGTAAGGGAAGAAAGAGCATATCTATC	5	255	0.356863	TRUE	0	NA	ACGGCCACTGCTAAACAACAGTCGTGACAGGACATTTAAGCAAGGTGAAACCTGTAAGGGAAGAAAGAGCATATCTATC
Oligo80776	I	1	329	AAAGTTTGAGACTAGACTCTCTGAGCTACTGTCAGTTCAACGAGGGACTGTTTCTCAGAAAAACCAGTACCCCTGAACTT	5	742	0.443396	TRUE	2.6865	0.871795	AAAGTTTGAGACTAGACTCTCTGAGCTACTGTCAGTTCACGAGGGACTGTTTCTCAGAAAAACCAGTACCCCTGAACTT
Oligo80796	I	1	24	AGTTCGGGCCGGGGGTCGCCTTTCGCGCGCCCAGCATTCCACGGGGGCTCCGGCGGCCGCGGCGTATCCGTGTCCCCCCT	5	166	0.144578	TRUE	-2.87101	0.115385	AGTTCGGGCCGGGGGTCGCCTTTCGCGCGCCCAGCATTCACGGGGGCTCCGGCGGCCGCGGCGTATCCGTGTCCCCCCT
Oligo80818	D	-9	225	AGTGGAGTTGTTCATTAGGTAGATGGGCTTGCGAGGAGTGGGTTGGCAGCCCTGGTCCCAGGGAATTCCT	5	724	0.310773	TRUE	-2.42223	0.152866	AGTGGAGTTGTTCATTAGGTAGATGGGCTTGCGACAAAAGCGAGGAGTGGGTTGGCAGCCCTGGTCCCAGGGAATTCCT
Oligo80855	D	-10	110	CATGCCAGATGCTAGACTCTGAGCAACTTGGCTGGGGTCACAGCAGACAGCCTGGCAGCTACTGGTCAG	5	846	0.130024	TRUE	4.16993	0.959459	CATGCCAGATGCTAGACTCTGAGCAACTTGGCTCACAAGGGCTGGGGTCACAGCAGACAGCCTGGCAGCTACTGGTCAG
Oligo80857	D	-2	104	GTGCCGCGGCTATGAAGGATGCAGATATGGTTGTGGCCAGAGGCTGTGGAGATGGCTGCTGCTGCCCATCATGCTAA	5	300	0.346667	TRUE	0.696608	0.621622	GTGCCGCGGCTATGAAGGATGCAGATATGGTTGTGGCCACAGAGGCTGTGGAGATGGCTGCTGCTGCCCATCATGCTAA
Oligo80863	D	-9	129	CAGCTTCCGCAGACTGGGCTATGGCGGTGGCTACGGATACGGCTCTGGCTTCGGAGGCTATGGATTCCCT	5	326	0.395706	TRUE	2.28293	0.837209	CAGCTTCCGCAGACTGGGCTATGGCGGTGGCTACGGAGGCTACGGATACGGCTCTGGCTTCGGAGGCTATGGATTCCCT
Oligo80870	D	-1	94	GAGCGGTGGTTATCGTGGCTATGGATGTGGTTATGGTGGTATGGAGGCTATGGAAATGGCTACTACTGCCCATCTTGA	5	810	0.116049	TRUE	1.9349	0.8	GAGCGGTGGTTATCGTGGCTATGGATGTGGTTATGGTGGCTATGGAGGCTATGGAAATGGCTACTACTGCCCATCTTGA
Oligo80985	I	1	53	CGCGGCGCACCTGCTCCGCCGCGGACAAGCACGCGCAAGGGCGGCTTGCCCCTGGCGGGCCGCGCGCTGCTCTAGCTT	5	118	0.449153	TRUE	0.155278	0.527473	CGCGGCGCACCTGCTGGCCGCCGCGGACAAGCACGCGCAGGGCGGCTTGCCCCTGGCGGGCCGCGCGCTGCTCTAGCTT
Oligo81017	I	1	25	ACGACTTCGATCCCCACACCGTTATGCAGAGGAACTACAAACGTGGCCAGGGTGTGTCTGCGTTGGGTTCTGTGGGGAAT	5	118	0.211864	TRUE	-0.921997	0.339623	ACGACTTCGATCCCCACACCGTTATGCAGAGGAACTACAACGTGGCCAGGGTGTGTCTGCGTTGGGGTCTGTGGGGAAT
Oligo81021	I	1	18	CGCCAGAAAATGGACACGACCTTCACCGAGGGTGCTGTAACCGGGGCAGTTCAGCAACCCAGGTGAGGTGGGGCACCACT	5	85	0.211765	TRUE	0.710493	0.623529	CGCCAGAAAATGGACACGACCTTCACCGAGGGTGCTGTACCGGGGCAGTTCAGCAACCCAGGTGAGGTGGGGCACCACT
Oligo81025	D	-1	13	CAAGGGTTCTCTATCAAACGGAGCTAATGAACGATCTAGGGAGGTTTCGTGCTTCTGTCTATTGAAGGAGCAGCGAAT	5	93	0.139785	TRUE	4.58496	0.96748	CAAGGGTTCTCTATCAAACGGAGCTAATGAACGATCTAGGGGAGGTTTCGTGCTTCTGTCTATTGAAGGAGCAGCGAAT
Oligo81048	I	1	35	GCAGCCAGCTCATGGAACAGCTGCGGCTGCTGGTGTGCGGAGAGGGCCAGCCTGCTGCGCCAGGTACGTCCGCCGTGCGG	5	299	0.117057	TRUE	2.31316	0.835897	GCAGCCAGCTCATGGAACAGCTGCGGCTGCTGGTGTGCGAGAGGGCCAGCCTGCTGCGCCAGGTACGTCCGCCGTGCGG
Oligo81074	D	-2	6	CAAAGAGGTAGAGGTCCTGGCGCTCTCGACACTACGAAGGCACTCGGGCCTCAGAGCCCAACAGCCGAGGTGAG	5	40	0.15	TRUE	5.79008	0.988024	GACAAAGAGGTAGAGGTCCATGGCGCTCTCGACACTATGCGAAGGCACTCGGGCCTCAGAGCCCAACAGCCGAGGTGAG
Oligo81082	D	-6	31	TCTTTATGACCACATGATTGCCAAAGTGCACTCGGAAGGCAATATCTGAATCCTCATCCATGTCAGTGCAGTT	5	82	0.378049	TRUE	-1.09516	0.316176	TCTTTATGACCACATGATTGCCAAAGTGCACTCGGAAACGGAAGGCAATATCTGAATCCTCATCCATGTCAGTGCAGTT
Oligo81118	D	-4	57	CAATACAGCCCTACTGGATCGGCGACAGCGTCAACACACGGCAGGCTACTTCGGCCTTTCTCCTACTGCGTGGC	5	336	0.169643	TRUE	5.06178	0.976471	GAATTCAGCCCTACTGGATCGGCGACAGCGTCAACACACCGCAGGCAGGCTACTTCGGCCTTTTCTCCTACTGCATGCA
Oligo81119	D	-1	88	AAGCTGGCAAAGCAGTGCAGGTGGTACACGAAGTCCTGGCGCGGCGCACCACCTGCGTGGGCGGGATGCCCAGCTGGA	5	343	0.25656	TRUE	-4.04439	0.0485437	AAGCTGGCAAAGCAGTGCAGGTGGTACACGAAGTCCTGGGCGCGGCGCACCACCTGCGTGGGCGGGATGCCCAGCTGGA
Oligo81126	D	-1	50	GGACTAAAGCCATAGAGGTTGAGGCTGGCCCTACCATGACGTGGCTGTGGCGGTGGCATATTCTCCACCTCCCAAAAG	5	674	0.074184	TRUE	-1.69188	0.226415	GGACTAAAGCCATAGAGGTTGAGGCTGGCCCTACCATGATCGTGGCTGTGGCGGTGGCATATTCTCCACCTCCCAAAAG
Oligo81130	D	-2	203	ACAACCTGCAGGATGTGGTGGAGCGGGTCCTTCACAACGCAGGAGGTGGAGAAGGAGCCGGGCCAGAGACGACCTAT	5	411	0.493917	TRUE	7.16993	1	ACAACCTGCAGGATGTGGTGGAGCGGGTCCTTCACAACGCGCAGGAGGTGGAGAAGGAGCCGGGCCAGAGACGACCTAT
Oligo81168	I	1	62	CGCCGGCCTCTATTGATTTCACTGTGAAGCAAACCAGACCAAGAGGAAATATTTTATGTAGGCCATTCACAGGGTGCTTT	5	246	0.252033	TRUE	0	0.5	CGCCGGCCTCTATTGATTTCACTGTGAAGCAAACCAGACAAGAGGAAATATTTTATGTAGGCCATTCACAGGGTGCTTT
Oligo81182	I	1	60	TATTATTTTGTTGTTGGGGTCTGTGACTGCGGATATAACCTGACGGCAACAGTGAACATCTCAAGCGGGAGCATTCGCTT	5	515	0.116505	TRUE	2.45457	0.849711	TATTATTTTGTTGTTGGGGTCTGTGACTGCGGATATAACTGACGGCAACAGTGAACATCTCAAGCGGGAGCATTCGCTT
Oligo81190	I	1	887	TCATCCAAGGGGACGTGTTCGGGCTTCGAGCCACATTCAATGGAGGTAACAGATTTTGTCAGGAGGGTCCCTGTCTGCCG	5	3244	0.273428	TRUE	2.63227	0.882353	TCATCCAAGGGGACGTGTTCGGGCTTCGAGCCACATTCATGGAGGTAACAGATTTTGTCAGGAGGGTCCCTGTCTGCCG
Oligo81192	D	-6	36	TCGGTGGGGAACTGCCCAAGGAGACGGGAGTAGATGTGGCCCGGAGCCCGCCCAACAGGAGTAAAACGCTTCG	5	187	0.192513	TRUE	6	1	TCGGTGGGGAACTGCCCAAGGAGACGGGAGTAGATGTGGCGCTGGCCCGGAGCCCGCCCAACAGGAGTAAAACGCTTCG
Oligo81209	I	1	10	CTCCTAACTGAATGTAAGGATTGGACCGATGAATTTCAAATCGTGGTGATTTCTCCTTCTGGTAAACTAAGTGGCGGTGA	5	66	0.151515	TRUE	-1	0	CTCCTAACTGAATGTAAGGATTGGACCGATGAATTTCAATCGTGGTGATTTCTCCTTCTGGTAAACTAAGTGGCGGTGA
Oligo81211	I	1	10	GTTTCAAAACGAATATACATGCAACACTCAGTGCATACAAAAGTGGAGTTAGCAGAGTAAGTCTTAGAAATTATATTACC	5	33	0.30303	TRUE	0	NA	GTTTCAAAACGAATATCCATGCAACACTCAGTGCATACAAAGTGGAGTTAGCAGAGTAAGTCTTAGAAATTATATCACC
Oligo81214	D	-2	89	CCCCGCTTAGACCCAGGAAGGCGGGAGGGACCCCTTGCACTGGAGCTCCTGGGTGGCCCTGCAGCCGGCACTACCAA	5	444	0.20045	TRUE	5.61471	0.986486	CCCCGCTTAGACCCAGGAAGGCGGGAGGGACCCCTTGGGCACTGGAGCTCCTGGGTGGCCCTGCAGCCGGCACTACCAA
Oligo81224	I	1	127	TTGCTCAAAAATGGAGAATGGGGGACCGTCTGCGACGACCAAGTGGGACCTGGTGTCGGCCAGTGTGGTCTGCAGTGACT	5	532	0.238722	TRUE	-2.41028	0.152542	TTGCTCAAAAATGGAGAATGGGGGACCGTCTGCGACGACAAGTGGGACCTGGTGTCGGCCAGTGTGGTCTGCAGTGACT
Oligo81226	I	1	847	AATGCCTGGTGACAGAATCAAGTGTCCTTGCAACTCTCAACGGTGGTCCCAGATCCAAGCACAGAGGCTTCTTCTCAACG	5	3249	0.260696	TRUE	5.39232	0.984252	AATGCCTGGTGACAGAATCAAGTGTCCTTGCAACTCTCACGGTGGTCCCAGATCCAAGCACAGAGGCTTCTTCTCAACG
Oligo81231	D	-1	53	CCTCGCTCTCTGCTCAGGTTTGGCTGTTGACTACTTTGAGGAGGGAAAGATCAGGTAAGTACCCATTCATCGGCAGAA	5	534	0.0992509	TRUE	5.05889	0.97549	CCTCGCTCTCTGCTCAGGTTTGGCTGTTGACTACTTTGACGGAGGGAAAGATCAGGTAAGTACCCATTCATCGGCAGAA
Oligo81233	D	-1	86	CATTCAAGGCGAGAGGCTCGCTGGCCACGAACGCGAATCGGAGGAAGCCCAGCAGGAAAAACAGCAGGCGGCTCAGGT	5	274	0.313869	TRUE	5.53916	0.989247	CATTCAAGGCGAGAGGCTCGCTGGCCACGAACGCGAATCCGGAGGAAGCCCAGCAGGAAAAACAGCAGGCGGCTCAGGT
Oligo81253	D	-7	24	TTCTTCTTCAGGAATTGACCAAAAGTAGCGGCCAGTGGAGGAGAAGCACAGGTCTCTAAGTCATCTTATCGT	5	147	0.163265	TRUE	-1.40599	0.267606	TTCTTCTTCAGGAATTGACCAAAAGTAGCGGCCAGTTAAAAGTGGAGGAGAAGCACAGGTCTCTAAGTCATCTTATCGT
Oligo81265	D	-2	30	TTCGGGCCCTGGCCCGCTGCGAGCCACGGCGGCAAGTACGCGGGAGAAGAACCAGCCCAAGCCGTCCCCGAATCGAT	5	302	0.0993377	TRUE	-5.04439	0	TTCGGGCCCTGGCCCGCTGCGAGCCACGGCGGCAAGTACTCGCGGGAGAAGAACCAGCCCAAGCCGTCCCCGAATCGAT
Oligo81267	D	-1	13	TACTTAGACAGATATCCACAGGAGGCTCCTTTAACCGAAAGTGGCTTTCCCCTCATCTACAAATTTGGTGAAGTATGA	5	112	0.116071	TRUE	2.80735	1	TACTTAGACAGATATCCACAGGAGGCTCCTTTAACCGAACAGTGGCTTTCCCCTCATCTACAAATTTGGTGAAGTATGA
Oligo81273	I	1	96	AACAACGCCTCGAAGTTGCCCTCAGTGACGAAGAGGTCGGGCGAGGACCTCGACGGGGCGCCCGGCTGCGAGGGGCTCTC	5	457	0.210066	TRUE	0.0824622	0.514377	AACAACGCCTCGAAGTTGCCCTCAGTGACGAAGAGGTCGGCGAGGACCTCGACGGGGCGCCCGGCTGCGAGGGGCTCTC
Oligo81282	D	-2	141	GTTGGCAGAAGAAGGAGGTGGAAAGGCTTGAGAAGAGCGTTGGAGAAGTACGTGTTTTCTCAACCTAGTCTTGTACC	5	688	0.204942	TRUE	3.57491	0.928105	GTTGGCAGAAGAAGGAGGTGGAAAGGCTTGAGAAGAGCGCCTTGGAGAAGTACGTGTTTTCTCAACCTAGTCTTGTACC
Oligo81314	I	1	136	GGCTGGACCTCCGCAACAACCAGATCAGTCACAAGGGCGGCGGAGGAGCTGGCCCTAGCCCTGAAGGGCAACACCTCCAT	5	981	0.138634	TRUE	4.98055	0.973451	GGCTGGACCTCCGCAACAACCAGATCAGTCACAAGGGCGCGGAGGAGCTGGCCCTAGCCCTGAAGGGCAACACCTCCAT
Oligo81336	D	-1	39	TCCCTGAGTTTAAGACCGAGCAAGTGGCAATTGCATTTCAGAGGTTGTCCTTGAGAAGTAAAAGCCTCACACTGGGCC	5	198	0.19697	TRUE	3.07039	0.902174	TCCCTGAGTTTAAGACCGAGCAAGTGGCAATTGCATTTCCAGAGGTTGTCCTTGAGAAGTAAAAGCCTCACACTGGGCC
Oligo81341	D	-1	20	CGAGCGTATTCATGTGGGCAAAAAATACGGTGATATTCTCGAGGGATTTTTGTGGTCAGAGGAGAAAATGTGGGCCGT	5	157	0.127389	TRUE	-0.321928	0.4375	CGAGCGTATTCATGTGGGCAAAAAATACGGTGATATTCCTCGAGGGATTTTTGTGGTCAGAGGAGAAAATGTGGGCCGT
Oligo81364	I	1	180	TAATTCTGAGAGACACATAGTTGAGCGCAGTCCCAAACAACGGTGGACTTATCCTCAATGTGCCTACAGGAGCAGTGGTA	5	828	0.217391	TRUE	4.70044	0.971698	TAATTCTGAGAGACACATAGTTGAGCGCAGTCCCAAACACGGTGGACTTATCCTCAATGTGCCTACAGGAGCAGTGGTA
Oligo81366	D	-4	26	TTCTGCAGAGATGCATAGTGGAGTTCCTGCTCTGACCCTGGGCCTGGGACCAGGACAGAAGGTGCTGATGCGAAG	5	360	0.0722222	TRUE	5.12928	1	TTCTGCAGAGATGCATAGTGGAGTTCCTGCTCTGAGGAGCCCTGGGCCTGGGACCAGGACAGAAGGTGCTGATGCGAAG
Oligo81372	D	-2	69	TCATCCATCGCCGCGTGCTCTTCAACGGCTCGAGACTCCGAGGCAGACGAGCTGGCTCTCCGGGCTACCCTGAGGCA	5	553	0.124774	TRUE	-2.80735	0.112903	TCATCCATCGCCGCGTGCTCTTCAACGGCTCGAGACTCCCCGAGGCAGACGAGCTGGCTCTCCGGGCTACCCTGAGGCA
Oligo81380	I	1	15	ATTGGTTTCTAGCCTCTCCAGGGCGCTAGAGTGGCTACCCTCGTGGGGAGCCAGAGGTTGGGGAGGACGAAGAGGTGGTT	5	138	0.108696	TRUE	-3.75489	0.037037	ATTGGTTTCTAGCCTCTCCAGGGCGCTAGAGTGGCTACCTCGTGGGGAGCCAGAGGTTGGGGAGGACGAAGAGGTGGTT
Oligo81382	D	-2	13	GAGCTTAGAGGCAATATTCCTGGGTGGGAGTAACATCAGTTGGATTTGATGTGATTAAACTCAAAGGGGGAGAAGAT	5	67	0.19403	TRUE	5.78136	1	GAGCTTAGAGGCAATATTCCTGGGTGGGAGTAACATCCGAGTTGGATTTGATGTGATTAAACTCAAAGGGGGAGAAGAT
Oligo81384	I	1	65	GTCAAGACAGCAATCAAAAGCTCATAGACATCGCCATCGGGAGAGGTAAAGTATGCTGAAAATAGTCACACGTGGGAATA	5	309	0.210356	TRUE	0.807355	0.666667	GTCAAGACAGCAATCAAAAGCTCATAGACATCGCCATCGGAGAGGTAAAGTATGCTGAAAATAGTCACACGTGGGAATA
Oligo81390	D	-4	625	TCAGAAATCTGTACTGCCTGAAGCCGACCATCTGCTCCAGGACAACTACTGCGTGACTGTGTCTGCTAGTGCCGG	5	3882	0.160999	TRUE	5.65821	0.990099	TCAGAAATCTGTACTGCCTGAAGCCGACCATCTGCTCCGACCAGGACAACTACTGCGTGACTGTGTCTGCTAGTGCCGG
Oligo81412	D	-1	62	AAGCCTCAACCGGCTGCTAGGGAAGATGCTAAAAGGTCTGCTGGCCCAATGTAGACACTGTAAGGGGTCGTGGATCTA	5	337	0.183976	TRUE	0.584963	0.603175	AAGCCTCAACCGGCTGCTAGGGAAGATGCTAAAAGGTCCTGCTGGCCCAATGTAGACACTGTAAGGGGTCGTGGATCTA
Oligo81447	I	1	162	ACGTGTGGTTTTGCGGCCCCGGGGCAAGGAGCGCCACAAAGAGCGGTGTCCACCAGCCTCCCCAGGCGGGAGCAGTTGGA	5	694	0.233429	TRUE	-1.22239	0.294872	ACGTGTGGTTTTGCGGCCCCGGGGCAAGGAGCGCCACAAGAGCGGTGTCCACCAGCCTCCCCAGGCGGGAGCAGTTGGA
Oligo81465	D	-6	51	TTGCCACATCACCAAGCTGGAGGTGGACGCCATCGCCGGTGAGTGGCTGGCCTGAACCAGAGACCTGGTGGTG	5	851	0.0599295	TRUE	5.6865	0.990291	TTGCCACATCACCAAGCTGGAGGTGGACGCCATCGTCAACGCCGGTGAGTGGCTGGCCTGAACCAGAGACCTGGTGGTG
Oligo81476	D	-2	14	TCTCTGAGAGGCAGGGCGCGGGGGGACGCCTCACCGTACAAGGAGCTGCACGGTGTGCTGGAAGGTGCGGCCCCCGT	5	68	0.205882	TRUE	-1.47131	0.262195	TCTCTGAGAGGCAGGGCGCGGGGGGACGCCTCACCGTACACAAGGAGCTGCACGGTGTGCTGGAAGGTGCGGCCCCCGT
Oligo81479	I	1	77	CCGCGGCCAGCGTGTGGAAGAGGAAGCGCATGGATCGCAATGATGGTGGAGCACCTGCTGCGTTGCGGCTACTACTACTT	5	677	0.113737	TRUE	2.32193	0.838983	CCGCGGCCAGCGTGTGGAAGAGGAAGCGCATGGATCGCATGATGGTGGAGCACCTGCTGCGTTGCGGCTACTACTACTT
Oligo81487	D	-1	46	GGAAGCGCGTGTGCCAGAAGGAGGAGCTGCAGAAGCAGAGTCGGAGCTGGAGCGCGAGGTGGACAAGCTGGCGAGCCT	5	222	0.207207	TRUE	3.72632	0.933333	GGAAGCGCGTGTGCCAGAAGGAGGAGCTGCAGAAGCAGAAGTCGGAGCTGGAGCGCGAGGTGGACAAGCTGGCGAGCCT
Oligo81508	D	-3	62	TCGCAGAGTTAGTGGAGTTCCTGCTCCTCAAATACGAAGAGGAGCCTGTAACAGAGGCAGAGATGCTGATGATTGT	5	572	0.108392	TRUE	4.91648	0.974026	TCGCAGAGTTAGTGGAGTTCCTGCTCCTCAAATACGAAGCAGAGGAGCCTGTAACAGAGGCAGAGATGCTGATGATTGT
Oligo81515	D	-5	51	TAAGTTCGGCCACGAGTTCCTGGAGTTTGAGTTTCGACGGTAAAAGCAGCCTGCCGCCCGCCGGGAGCGCGGTA	5	228	0.223684	TRUE	0.95109	0.662791	TAAGTTCGGCCACGAGTTCCTGGAGTTTGAGTTTCGACCGGACGGTAAAAGCAGCCTGCCGCCCGCCGGGAGCGCGGTA
Oligo81535	I	1	33	TACCGGGAGGACAACTTGGCCAGGATCCGCGAAAACCACCGAGCGGGCTCTCAGGGAAGCCAAGGAGACCCTGCAGAACT	5	104	0.317308	TRUE	-3.42146	0.075	TACCGGGAGGACAACTTGGCCAGGATCCGCGAAAACCACGAGCGGGCTCTCAGGGAAGCCAAGGAGACCCTGCAGAACT
Oligo81561	D	-1	16	CCAAGGGAATTTCACCAAAGAAATAACTCATTACATACGGGAGGAGAAGCACAGGCCGGGAAGCTTTTCTGGTAGGAA	5	65	0.246154	TRUE	3.5025	0.926606	CCAAGGGAATTTCACCAAAGAAATAACTCATTACATACGGGGAGGAGAAGCACAGGCCGGGAAGCTTTTCTGGTAGGAA
Oligo81569	D	-1	117	CCAGAGATCTGCACGGGCTTGGGGATCCACGGGTGGTCCCGCGGCGCGGCAGCGGCCAGGCGCGGAAGTCCTTATGCG	5	538	0.217472	TRUE	-1.75002	0.217391	CCAGAGATCTGCACGGGCTTGGGGATCCACGGGTGGTCCCCGCGGCGCGGCAGCGGCCAGGCGCGGAAGTCCTTATGCG
Oligo81580	I	1	115	GCATGTCCTTCATGGTAACCTTTGTGTTGTCCACCTGAAATAAGGGAGAATCCATGAGCAGCATTTCTGTAGGAAAAGAT	5	843	0.136418	TRUE	0.447459	0.58	GCATGTCCTTCATGGTAACCTTTGTGTTGTCCACCTGAATAAGGGAGAATCCATGAGCAGCATTTCTGTAGGAAAAGAT
Oligo81602	D	-9	514	CAGAAAGCCAGTGCTCCAGGCAGCTCCGATGAATTGTCCCTGTACATTCACATGGAGAGAGCAAGTCCTA	5	2819	0.182334	TRUE	2.01057	0.804734	CAGAAAGCCAGTGCTCCAGGCAGCTCCGATGAATTGTCCCCAAGGTCCCTGTACATTCACATGGAGAGAGCAAGTCCTA
Oligo81624	D	-2	48	AACCCCCATTGAGGAATTCAGCATAGTGAAGCCCATTCCGGGGCGCCTTCGGGAAAGTGTATCTGGGGCAGAGAGCC	5	306	0.156863	TRUE	5.06609	0.985075	AACCCCCATTGAGGAATTCAGCATAGTGAAGCCCATTAGCCGGGGCGCCTTCGGGAAAGTGTATCTGGGGCAGAGAGCC
Oligo81635	D	-1	78	CATCGGTGCGCCAAGGAGTTCAAGAACGGCTACAATCTCGGAGGCACGAAGCCATCCACACGGGAGCCAAGGCCGGCA	5	356	0.219101	TRUE	3.80735	0.936102	CATCGGTGCGCCAAGGAGTTCAAGAACGGCTACAATCTCCGGAGGCACGAAGCCATCCACACGGGAGCCAAGGCCGGCA
Oligo81651	I	1	138	TTTCCGGCGCTTCTTTGGCGGTGACAGGGGTGCGCCCAAAGCGGGGCTCTGGCAAGGTGAGCTCTGAGGAGTAGAGGAGA	5	513	0.269006	TRUE	-2.56294	0.135135	TTTCCGGCGCTTCTTTGGCGGTGACAGGGGTGCGCCCAAGCGGGGCTCTGGCAAGGTGAGCTCTGAGGAGTAGAGGAGA
Oligo81655	D	-2	27	AACTCGCCTTGTCGGACCTGCTGGTGAGCGGGAGCAACGCTGGAGACGGCCGTCATCCTCCTGCTGGAGGCCGGTGA	5	291	0.0927835	TRUE	4.80735	0.976471	AACTCGCCTTGTCGGACCTGCTGGTGAGCGGGAGCAACGTGCTGGAGACGGCCGTCATCCTCCTGCTGGAGGCCGGTGA
Oligo81672	D	-5	303	ACTCTGCTGTGTCTGTGCACTCCATCGGATCCAGCAGAGGCATCCCTGTGGAGAGGTGATAAAGTTTCATTTGG	5	1483	0.204316	TRUE	4.14975	0.958904	ACTCTGCTGTGTCTGTGCACTCCATCGGATCCAGCAGTGCAGAGGCATCCCTGTGGAGAGGTGATAAAGTTTCATTTGG
Oligo81680	D	-1	6	AGCCCGGGCCTCACCTCTCCTGCAGGAAACGAGTGCAGCGCCGGGCCGTGGTACTGGGGAAGGGCGCCGGCGGAAGAG	5	54	0.111111	TRUE	6.31288	0.993711	AGCCCGGGCCTCACCTCTCCTGCAGGAAACGAGTGCAGGCGCCGGGCCGTGGTACTGGGGAAGGGCGCCGGCGGAAGAG
Oligo81699	D	-3	18	TAGCAGGCCGCTTCACCCTTCAGTGCAACTTGGAGGCGGAGCTGTCACTCAGATCCGCTACCTCACCCG	5	90	0.2	TRUE	2.56635	0.863636	CCCGGCAGGCGGCGGCCTTCACCGCTTCAGTGCAACACGTGGAGGCGGAGCTGTCAGCTCAGATCCGCTACCTCTCCAA
Oligo81704	D	-1	17	TGGGTTTTGGGCAAAGGTCGTTTGAAGAGGTTAACTGTGCGAGGTCACCTATATCTGGAGCCTGTTTTTGTATTGAAC	5	168	0.10119	TRUE	1.58496	1	TGGGTTTTGGGCAAAGGTCGTTTGAAGAGGTTAACTGTGCCGAGGTCACCTATATCTGGAGCCTGTTTTTGTATTGAAC
Oligo81709	I	1	137	ACCACATCAGTTTTGTAATGCCATTGGAGTATTGCAGCAAATGTGGTCCTCCTGCCTCTTTCAATAATATTCAGACAGCT	5	750	0.182667	TRUE	1	1	ACCACATCAGTTTTGTAATGCCATTGGAGTATTGCAGCAATGTGGTCCTCCTGCCTCTTTCAATAATATTCAGACAGCT
Oligo81717	I	5	16	CTGGTGCTCCTAGACCTTCCAGCAGTACTTTGGTGGAGTCAAAGTTGGAGTCATCTTTCGAGGTAATATAAGACATGAGCCT	5	146	0.109589	TRUE	6.61471	1	CTGGTGCTCCTAGACCTTCCAGCAGTACTTTGGTGGACGAGTTGGAGTCATCTTTCGAGGTAATATAAGACATGAGCCT
Oligo81730	I	1	68	TTGCCGCTGCCTGAGGCCTGGGGGTGCCCAGAAACTGCCCTCGGGGAAGCTGCAGGAATCACGCACACAGGTACCGTCAA	5	373	0.182306	TRUE	-2.21501	0.168831	TTGCCGCTGCCTGAGGCCTGGGGGTGCCCAGAAACTGCCTCGGGGAAGCTGCAGGAATCACGCACACAGGTACCGTCAA
Oligo81732	D	-1	62	CTTATGACGGCGTATCGGAGAGGCCTCCGGACCATGTACGGCGGAGGTCCCAGTGCTGCCCTGGCTACTATGAGAGCG	5	250	0.248	TRUE	3.61143	0.931624	CTTATGACGGCGTATCGGAGAGGCCTCCGGACCATGTACCGGCGGAGGTCCCAGTGCTGCCCTGGCTACTATGAGAGCG
Oligo81740	D	-10	8	TGCGTTGGTATGAGCTGTGTGCGGGTACTGATGCGAGGCCCGTGGTTCAGGTGGTGGACCGGCTCCACT	5	51	0.156863	TRUE	2.56071	0.865672	TGCGTTGGTATGAGCTGTGTGCGGGTACTGATGCGAGTGCAGAGGAGGCCCGTGGTTCAGGTGGTGGACCGGCTCCACT
Oligo81758	I	1	162	CCGCTAGTTTTTCACTTACAAGGGACTGCGTATCTTCTAACCAAGGTAAGAAGTGGACTATTGGAAGTCCTGCGTGTATG	5	1138	0.142355	TRUE	2.5025	0.888889	CCGCTAGTTTTTCACTTACAAGGGACTGCGTATCTTCTACCAAGGTAAGAAGTGGACTATTGGAAGTCCTGCGTGTATG
Oligo81763	I	1	90	CGGGAAATACACCATTAGGATACAGGTCACATATTGGAAACTGAGGGAGGGTCTGTTTGAACTTTTGCTGTGAGAGACTG	5	1226	0.0734095	TRUE	1.58496	0.833333	CGGGAAATACACCATTAGGATACAGGTCACATATTGGAACTGAGGGAGGGTCTGTTTGAACTTTTGCTGTGAGAGACTG
Oligo81783	D	-5	176	GCGACATTGTCATCCAGGAATCCATAGAGAGTTACGGTGGTGTGGCCAGGGGTGAGAGAACTGTCATATTTGTC	5	460	0.382609	TRUE	3.75489	0.962963	GCGACATTGTCATCCAGGAATCCATAGAGAGTTACGGAGCGGTGGTGTGGCCAGGGGTGAGAGAACTGTCATATTTGTC
Oligo81801	D	-5	14	AGTCGTTGCAGATCTAGGATGTGGTTGTGGAGTACATCGGAACTGCAATGTTAGGAGCAGGGTACGTAAGGCTT	5	84	0.166667	TRUE	5	1	AGTCGTTGCAGATCTAGGATGTGGTTGTGGAGTACTTAGCATCGGAACTGCAATGTTAGGAGCAGGGTACGTAAGGCTT
Oligo81803	I	1	34	GCTGGACCACCAGAGAGTTTGAGGAGCTAAGATCATGTAAGAGAGGTAAGCTAATATTACGCCTTATCTGAGCTGATCGT	5	122	0.278689	TRUE	-2.0163	0.192661	GCTGGACCACCAGAGAGTTTGAGGAGCTAAGATCATGTAGAGAGGTAAGCTAATATTACGCCTTATCTGAGCTGATCGT
Oligo81805	D	-4	6	GGGTGACCCTGCAGCCCGTTGGGTAGAACTGAAAGCTCCGGTTCCGCAGCCCAGCTCCAGTAGGGCCACTGTCAT	5	28	0.214286	TRUE	5.81592	0.988235	GGGTGACCCTGCAGCCCGGTGGGTAGAACTGAAAGTTGGCTCCGGTTCCGCAGCCCAGCTCCAGTAGGGCCACTGTCAT
Oligo81835	D	-4	28	CATCTTCTCCCGTTCCTTTCCAGTTGGCCACGGACAGAAGGGGAGAGGATGGTAGTGTCTGACTTCCACGTTTTG	5	302	0.0927152	TRUE	2.32193	1	CATCTTCTCCCGTTCCTTTCCAGTTGGCCACGGACAGAGCGAAGGGGAGAGGATGGTAGTGTCTGACTTCCACGTTTTG
Oligo81838	I	1	92	GTCATATCCCCTCAGCAGAGATGGAGAGCTAAAGTCCAAAGAGAGGTCAGTAACAAAACTTCATGAGGAGTGGTCTTTGC	5	379	0.242744	TRUE	-2	0	GTCATATCCCCTCAGCAGAGATGGAGAGCTAAAGTCCAAGAGAGGTCAGTAACAAAACTTCATGAGGAGTGGTCTTTGC
Oligo81839	D	-3	37	GAAGCTCCCCAGGGGCAGGGTGAAGTTACCTCACCAGCAGGGAGTCTTTGCGGATGTTCATCAGGCTCCGCAGCT	5	133	0.278195	TRUE	6.56224	0.994709	GAAGCGTCCCCAGGGGCAGGGTGAAGTTACCTCACCAGCCGCAGGGAGTCTTTGCGGATGTTCACCAGGCTCCGCAGCT
Oligo81898	D	-1	141	GCAGTAAGACTCCCAGGATCACTGTCAGGATGCCGATCCAGCGGCCCTGGCCCAAGAGATAGACAAATCCACTGTGGG	5	681	0.207048	TRUE	-0.557995	0.402299	GCAGTAAGACTCCCAGGATCACTGTCAGGATGCCGATCCCAGCGGCCCTGGCCCAAGAGATAGACAAATCCACTGTGGG
Oligo81903	I	1	17	TCAGATAAAGGAAACCAGGAAAGCAATGAGAGATTCTGAACAGTGGACTAGAAAAAATGGCTATTGGTCATCATAGCCTC	5	224	0.0758929	TRUE	4	1	TCAGATAAAGGAAACCAGGAAAGCAATGAGAGATTCTGACAGTGGACTAGAAAAAATGGCTATTGGTCATCATAGCCTC
Oligo81915	D	-9	24	TATGCCCATCCCAGAACTGGATCTGTCGGAGCTGGGTCTGTCAGATACAGCCACCTACAAGGTCATAGTC	5	207	0.115942	TRUE	6.26679	1	TATGCCCATCCCAGAACTGGATCTGTCGGAGCTGGAAGGCCTGGGTCTGTCAGATACAGCCACCTACAAGGTCATAGTC
Oligo81937	D	-2	88	GCATTTTTCATCATCATCAAAGTGAATATCTCCATAACCCAGGTCCAGGTGGGTAGGCATGAGCCAAACTGTCTCAC	5	663	0.13273	TRUE	5.52356	1	GCATTTTTCATCATCATCAAAGTGAATATCTCCATAAAGCCCAGGTCCAGGTGGGTAGGCATGAGCCAAACTGTCTCAC
Oligo81955	I	1	223	TCTATATACCCTAACCTTGGCTAGACCCACCTCAGCAAAATCGTGGTGTAGAAGCCAGCACAGCGCGAAGAATCACGAGG	5	1291	0.172734	TRUE	-1.74108	0.226667	TCTATATACCCTAACCTTGGCTAGACCCACCTCAGCAAATCGTGGTGTAGAAGCCAGCACAGCGCGAAGAATCACGAGG
Oligo81996	I	1	28	TTTACAGACCCCCTGTGTGAGAATGGGCCTATTACCAAGTGAGGATGAAACTCAAGTAAAGATGACATAGAAAGTGT	5	53	0.528302	TRUE	-0.321928	0.428571	TATTACAGACCCCACTGTGTGAGAATGGGCCTATTACCAGTGAGGATGAAACTTCAAGTAAAGATGACATAGAAAGTGT
Oligo82002	D	-2	37	ATGCGGATCTAATGGAGTGCCAAGGGATAATCCAACATGGTGGATAAGAAAAGCCCTAAATATGGAAAATGCAATCT	5	354	0.10452	TRUE	5	1	ATGCGGATCTAATGGAGTGCCAAGGGATAATCCAACATGAGGTGGATAAGAAAAGCCCTAAATATGGAAAATGCAATCT
Oligo82003	I	1	149	TCGACCCATTCAGGGTCCATTACCTGCTGGATGGTTGTAACAACGGCCTCAATTTCTCGGGCAGCATCAGCTCCACTTTC	5	1062	0.140301	TRUE	5.91886	0.991736	TCGACCCATTCAGGGTCCATTACCTGCTGGATGGTTGTACAACGGCCTCAATTTCTCGGGCAGCATCAGCTCCACTTTC
Oligo82013	D	-1	27	GGGGAGGCGGGGTGCTCACCAGGTAGTAGATGGACAGCCCCCGGCGCCAGGCTCCAGCAGCGCGTCTTTGAGGGGCTG	5	314	0.0859873	TRUE	3.87149	0.941176	GGGGAGGCGGGGTGCTCACCAGGTAGTAGATGGACAGCACCCCGGCGCCAGGCTCCAGCAGCGCGTCTTTGAGGGGCTG
Oligo82035	I	1	12	TATCGCCACTTCAGACATGTTGGTTTGCTGCGTATTAAAAGGGAGGAAGATGAATATGCATAAAATTCCTCTTCACACAC	5	59	0.20339	TRUE	0.540568	0.6	TATCGCCACTTCAGACATGTTGGTTTGCTGCGTATTAAAGGGAGGAAGATGAATATGCATAAAATTCCTCTTCACACAC
Oligo82040	D	-6	100	GAGTAGCTGACGCGCGAGCACGGGCGGGCGTACCTGCGGAGCAAGCTGTGGGAGATGGACAATATGCTCATCC	5	630	0.15873	TRUE	0	NA	GAGTAGCTGACGCGCGAGCACGGGCGGGCGTACCTGCGGAACCGGAGCAAGCTGTGGGAGATGGACAATATGCTCATCC
Oligo82069	D	-5	37	TCGTTCTATAAAGGTGCTTTTTAATAGCCCACTCACGAGGCCGAAACCACAACCTTGCCATTCTGATGCTCCAA	5	205	0.180488	TRUE	1.87447	0.807692	TCGTTCTATAAAGGTGCTTTTTAATAGCCCACTCACGAGTGGAGGCCGAAACCACAACCTTGCCATTCTGATGCTCCAA
Oligo82144	D	-2	184	AGCGCGTCTGCACCCAGGATGGAGTTCGTGTCCGAGGCAGAGGAAGGTGCACGAGGCCCGAGCCGGGGTTCTCGCCG	5	1608	0.114428	TRUE	3.73094	0.933333	AGCGCGTCTGCACCCAGGATGGAGTTCGTGTCCGAGGTGCAGAGGAAGGTGCACGAGGCCCGAGCCGGGGTTCTCGCCG
Oligo82160	D	-2	10	CAAGGTTAAACGGGAGCGAGGATGGAGTGGAAACTCAGGGAGGCATCAGTCTTGGCCCCCCTGACCCTGGTCACTCT	5	30	0.333333	TRUE	4	0.959184	CAAGGTTAAACGGGAGCGAGGATGGAGTGGAAACTCATGGGGAGGCATCAGTCTTGGCCCCCCTGACCCTGGTCACTCT
Oligo82210	I	1	837	CACCTTGGCCGGCGTTCACCGAGACCATTCACGCCGACAAGCGTGGCCAAGCGTCCGGAGCACAATAGATCTGAAGCCTA	5	2151	0.389121	TRUE	-0.898717	0.347305	CACCTTGGCCGGCGTTCACCGAGACCATTCACGCCGACAGCGTGGCCAAGCGTCCGGAGCACAATAGATCTGAAGCCTA
Oligo82218	D	-2	220	TGGGCACCACGTACTTCACGTCAAAGTCGCGAGAGGCCGTAGGGGGTGCGCGGGCACTGCCAGTCCTCGCCCCCCCT	5	504	0.436508	TRUE	6.94251	1	TGGGCACCACGTACTTCACGTCAAAGTCGCGAGAGGCCGCGTAGGGGGTGCGCGGGCACTGCCAGTCCTCGCCCCCCCT
Oligo82236	I	1	21	GTATGATTTGAGCAGTGCCATTAGTGTCTTAGTACCACTTCGGAGGACCTGTTTTATGCAGAGATGAAATGGAGGTATCA	5	73	0.287671	TRUE	0.514573	0.6	GTATGATTTGAGCAGTGCCATTAGTGTCTTAGTACCACTCGGAGGACCTGTTTTATGCAGAGATGAAATGGAGGTATCA
Oligo82243	D	-4	43	GTTCACCAAGAGGGTATCTACCGCGACGAATACCAGCGTGGGTGGCCGTCGTGGAAGAGGTAACTGTTTAAATGC	5	457	0.0940919	TRUE	-0.84549	0.355932	GTTCACCAAGAGGGTATCTACCGCGACGAATACCAGCGCACGTGGGTGGCCGTCGTGGAAGAGGTAACTGTTTAAATGC
Oligo82296	D	-1	230	TCTCAAGCAGAGGACAAGAGGAGATAAGTGGCGCACTCCGGTGGCATCACCTGCATCCTCGAGGACAGACCTTCTGTG	5	744	0.30914	TRUE	2.23704	0.842105	TCTCAAGCAGAGGACAAGAGGAGATAAGTGGCGCACTCCCGGTGGCATCACCTGCATCCTCGAGGACAGACCTTCTGTG
Oligo82304	D	-1	14	TGGAGGCGTGGAGGATGTTGGAGAGCGCGATCACCGAGCGGTGGCCCAGCCGTCGAAGCTGGCCGAGACCTCACAGAA	5	126	0.111111	TRUE	6.35755	0.993902	TGGAGGCGTGGAGGATGTTGGAGAGCGCGATCACCGAGACGGTGGCCCAGCCGTCGAAGCTGGCCGAGACCTCACAGAA
Oligo82310	D	-4	5	GCCGAAAAGTTAGTGCTCACATTAAAGATGTGAAAGGGTGGAGAAGCAACAAATTCATGTTAAAAAAGTTGAACT	5	35	0.142857	TRUE	-0.530515	0.4	GCCGAAAAGTTAGTGCTCACATTAAAGATGTGAAAGCCCGGGTGGAGAAGCAACAAATTCATGTTAAAAAAGTTCAACT
Oligo82323	D	-2	16	TTGTTACCATACAATAACAAGGACAGAGATGCCTTAACGGAGGAACAAATCCAAAAAGAATAACAGCAGTAGAAGCC	5	92	0.173913	TRUE	3.64386	0.96	TTGTTACCATACAATAACAAGGACAGAGATGCCTTAAAACGGAGGAACAAATCCAAAAAGAATAACAGCAGTAGAAGCC
Oligo82338	D	-9	7	TACCGGCGGTCGCCTCGGGGGCGGGTATTGCCGGGGTCCCGGGGGTCGCCCCTCCGCGCCCCAGGCGGCC	5	40	0.175	TRUE	3.90689	1	TACCGGCGGTCGCCTCGGGGGCGGGTATTGCCGCCCCAGCCGGGGCCCCGGGGGTCGCCCCTCCGCGCCCCAGGCGGCC
Oligo82352	D	-1	123	AATAAATGTAAGCCCTGTGTTCCGTTTCAGGAGCGGACCTGAGGAAACCATTCTCAACGCATTCAAAGTGTTTGACCC	5	571	0.215412	TRUE	-1.67807	0.231707	AATAAATGTAAGCCCTGTGTTCCGTTTCAGGAGCGGACCCTGAGGAAACCATTCTCAACGCATTCAAAGTGTTTGACCC
Oligo82355	D	-6	18	ACCCATGGGCTGAAGGTGCCTTTGTGGCAGGTACCGAGGAGACCATTCTTAACGCCTTCAAGATGCTGGACCG	5	109	0.165138	TRUE	2.59637	0.863014	ACCCATGGGCTGAAGGTGCCTTTGTGGCAGGTACCGACGCCGAGGAGACCATTCTTAACGCCTTCAAGATGCTGGACCG
Oligo82364	D	-1	22	TACTCCCTGATTGACTGGTCATCTTTGAACCAGACAACTCGGGGTCTGGGTATCCTGCATCACAGGGAGAGAAGATTT	5	140	0.157143	TRUE	-4.49185	0.0222222	TACTCCCTGATTGACTGGTCATCTTTGAACCAGACAACCTCGGGGTCTGGGTATCCTGCATCACAGGGAGAGAAGATTT
Oligo82377	D	-2	235	CCCATCGTTATCCAGCAGAAATGGAGAGATTACTATACGCAGGCACATGGCTGCTATTTGCATACAAGCAAGTTGCT	5	998	0.235471	TRUE	4.90689	1	CCCATCGTTATCCAGCAGAAATGGAGAGATTACTATAGGCGCAGGCACATGGCTGCTATTTGCATACAAGCAAGTTGCT
Oligo82380	D	-1	136	GAGTCTAAGGTGTGTAAGAGGAAGTCGGTGTCCGTGGACGGCGGCGGGCGGCCACACTGAGGGAGAAGCGCAGGCTCA	5	903	0.150609	TRUE	3.88042	0.94152	GAGTCTAAGGTGTGTAAGAGGAAGTCGGTGTCCGTGGACCGGCGGCGGGCGGCCACACTGAGGGAGAAGCGCAGGCTCA
Oligo82386	I	1	24	TTCATCAATCGACATGTTCTCTGGCACTTGAATGAAACGTTGGTGGGTAAAATTTCTCCTGGATTGCATCCTGATAATGT	5	270	0.0888889	TRUE	3.05889	0.923077	TTCATCAATCGACATGTTCTCTGGCACTTGAATGAAACGTGGTGGGTAAAATTTCTCCTGGATTGCATCCTGATAATGT
Oligo82424	I	1	35	AGCACAAGTGCCAAATTTCAGTGAACCCAACCCAGATTAATCGAGGACAGCAGAACAAAGGGGTAATTGTGTAGTATACT	5	239	0.146444	TRUE	-1.58496	0.166667	AGCACAAGTGCCAAATTTCAGTGAACCCAACCCAGATTATCGAGGACAGCAGAACAAAGGGGTAATTGTGTAGTATACT
Oligo82427	D	-2	154	TTGAAGAACAGGATTCCACCCAGGCAACCACACAACACCCAGGTGGGTATTCTCTTACTAACTGGTATTGGGGCATT	5	1187	0.129739	TRUE	4.72792	0.972222	TTGAAGAACAGGATTCCACCCAGGCAACCACACAACAAGCCCAGGTGGGTATTCTCTTACTAACTGGTATTGGGGCATT
Oligo82456	I	1	126	TCATTGCCCACTACGAGCAGTCTGCAGACTACTACAAAGGGCGAGGAGTCCAACAGGTAGCCCCCTTCCTGCCTGACCAG	5	974	0.129363	TRUE	-2.46815	0.145833	TCATTGCCCACTACGAGCAGTCTGCAGACTACTACAAAGGCGAGGAGTCCAACAGGTAGCCCCCTTCCTGCCTGACCAG
Oligo82484	D	-1	241	GAATATTTGCCCAGCCCCCCAAGGACTCTGTATACATCGCATGGACGGCATCCACGCGCACAGCATAGATCTTGGTGG	5	1683	0.143197	TRUE	2.6845	0.88	GAATATTTGCCCAGCCCCCCAAGGACTCTGTATACATCGGCATGGACGGCATCCACGCGCACAGCATAGATCTTGGTGG
Oligo82486	D	-10	5	GCAGCCGTCAGGCACTGGTAGGTGTCATCAATCATGGAGCATCGTCCGGGTCCCCCCGGGCTGTCAGCG	5	40	0.125	TRUE	4.25873	0.956835	CTAGACGTCAGGCACTGGTAGGTGTCATCAATCATGGAGCGGCGGGCAGCATCGTCCGGGTCCCCCCGGGCTGTGAGGG
Oligo82496	D	-2	12	TCTGGTATTTTTGTATCTTACTGCAGGCAGAGAATTCCGTTGGCTTTGGAGAATGAAAATCAAAGGGAACAATATGG	5	132	0.0909091	TRUE	5.40939	0.988235	TCTGGTATTTTTGTATCTTACTGCAGGCAGAGAATTCAGCGTTGGCTTTGGAGAATGAAAATCAAAGGGAACAATATGG
Oligo82508	D	-1	42	TCAGGCTGGCCATTGGCTCCGTCACGTGGTTCCGAGATAGGTGGTTCCAGGGAAGGAGGTGAGGAATGGAACCTCACA	5	281	0.149466	TRUE	4.85798	0.971154	TCAGGCTGGCCATTGGCTCCGTCACGTGGTTCCGAGATGAGGTGGTTCCAGGGAAGGAGGTGAGGAATGGAACCTCACA
Oligo82534	D	-1	114	ACCGGCCCCCCAGGCCTCCAGAGACAGCTCGAACTGAACCGTGGTCCTTGTGTTTGTGGAGAGTGCATACTCAAAGTT	5	574	0.198606	TRUE	0.187627	0.532751	ACCGGCCCCCCAGGCCTCCAGAGACAGCTCGAACTGAACCCGTGGTCCTTGTGTTTGTGGAGAGTGCATACTCAAAGTT
Oligo82548	D	-7	77	CCCCCGCTCCACAGCTGGGACAGAAAGAACAACCCTGGAACCGCCTGAGCCCCAATGACCAATACAAGGTTT	5	236	0.326271	TRUE	6.01123	0.992248	CCCCCGCTCCACAGCTGGGACAGAAAGAACAACCCGGAGCCCTGGAACCGCCTGAGCCCCAATGACCAATACAAGGTTT
Oligo82571	I	1	11	AAGGGCGAAAATATTCAGGGTTCTGGGCGAGGTGCTACCCGCGGGGAGAGATACCAGAGGTGACTTCCCTACGGCCAAGG	5	41	0.268293	TRUE	-2.58496	0	AAGGGCGAAAATATTCAGGGTTCTGGGCGAGGTGCTACCGCGGGGAGAGACACCAGAGGTGACTTCCCTACGGCCAAGG
Oligo82597	D	-2	27	GAGCCCGGTTTGAAGAACATAAGAATGAAAAGGATATCGAAGGCCACCCAGCTGCTGAAGGAGGCCGAGGAAAAACA	5	143	0.188811	TRUE	5.32193	0.983471	GAGCCCGGTTTGAAGAACATAAGAATGAAAAGGATATGGCGAAGGCCACCCAGCTGCTGAAGGAGGCCGAGGAAAAACA
Oligo82605	D	-6	11	GCGGATGGGTACCGGCGCAGCGCATGCTCCCCACGGAAGCTCAGCGGGCCCTTCTCGAACGGGTAGTTCATCT	5	91	0.120879	TRUE	5.59991	0.984694	GCGGATGGGTACCGGCGCAGCGCATGCTCCCCACGGAAGCGAGGGCTCAGCGGGCCCTTCTCGAACGGGTAGTTCATCT
Oligo82620	D	-9	11	TATATTGATATATTTTCCCCCGGGAAGATCCAATAGCTCCATCAGGCATGAAATCTACCGCAGTTTGACG	5	73	0.150685	TRUE	2	0.818182	TATATTGATATATTTTCCCCCGGGAAGATCCAATAGCCAAAGTGGCTCCATCAGGCATGAAATCTACCGCAGTTTGACG
Oligo82627	I	1	98	ACCGCGGAGACCACAACCGTGGAGGCTGCGAGCCGCAAGGGCGCGGCCCTGCAGACTCCGCAGAGCGCTTCCCCGCACGC	5	599	0.163606	TRUE	-3.85798	0.05	ACCGCGGAGACCACAACCGTGGAGGCTGCGAGCCGCAAGGCGCGGCCCTGCAGACTCCGCAGAGCGCTTCCCCGCACGC
Oligo82631	D	-4	46	TCAAGATGTTTTAGTCCTAGAGAAATCTGTACAAACCGAGGATCTATAGAGAGAACACAAAACAAAGCCACTGAT	5	198	0.232323	TRUE	0.63743	0.613636	TCAAGATGTTTTAGTCCTAGAGAAATCTGTACAAACCAACCGAGGATCTATAGAGAGAACACAAAACAAAGCCACTGAT
Oligo82687	I	1	70	GGCTGTCCGATGTTTCAGAAGTGTCCTCAGTAGAACACAACGCAGGAGAGCTCTGTGCAGGGAAGCTGCAGAAGTACTCC	5	481	0.14553	TRUE	5.11548	0.980952	GGCTGTCCGATGTTTCAGAAGTGTCCTCAGTAGAACACACGCAGGAGAGCTCTGTGCAGGGAAGCTGCAGAAGTACTCC
Oligo82708	D	-2	26	ACGTACTGGTCTATGAAAATCCTGCTCTTCAGGAGAACGTTGGCTTGTATTCCGGTCCAAGAACTAAAAAGGAAATG	5	282	0.0921986	TRUE	4	1	ACGTACTGGTCTATGAAAATCCTGCTCTTCAGGAGAAAGCGTTGGCTTGTATTCCGGTCCAAGAACTAAAAAGGAAATG
Oligo82714	D	-1	277	TATCACTGGGGGGCTGGACGGGGCACACTTTCGGCTGCCAGCGGGCATCTGCTCCAACTCAGAGGGCAATGTTATTCC	5	1917	0.144497	TRUE	1.05889	0.685714	TATCACTGGGGGGCTGGACGGGGCACACTTTCGGCTGCCCAGCGGGCATCTGCTCCAACTCAGAGGGCAATGTTATTCC
Oligo82735	D	-1	258	GGAACTGCAATGCTGACCACGAGGTGCCCGAAGATCGCAAGAGGGCGCCAATCAGGTTTTCCTGTAAGGAAAGTTCAA	5	1605	0.160748	TRUE	-0.987289	0.333333	GGAACTGCAATGCTGACCACGAGGTGCCCGAAGATCGCCAAGAGGGCGCCAATCAGGTTTTCCTGTAAGGAAAGTTCAA
Oligo82743	I	1	404	GAGGCACCCTGCAGAGACGCTACACCTGTCTGAACCACTTGGGTGGGAAACTTTTGGAAGAATACACCCAGCTTGCCAGG	5	944	0.427966	TRUE	-1.16046	0.301887	GAGGCACCCTGCAGAGACGCTACACCTGTCTGAACCACTGGGTGGGAAACTTTTGGAAGAATACACCCAGCTTGCCAGG
Oligo82764	I	1	30	TACAGTTACATCTTTATGACACCAGAGGTCTACAGGAAGGGCGTGGAGCTGCCAAAGCATTATTTTTCATTTGCTCATCG	5	212	0.141509	TRUE	-2.58496	0.105263	TACAGTTACATCTTTATGACACCAGAGGTCTACAGGAAGGCGTGGAGCTGCCAAAGCATTATTTTTCATTTGCTCATCG
Oligo82769	D	-1	14	TAAAGAGGAAATGCAGCAGATTAAGAGCATATAGACCACTAGTGGAGAAAAATGGAGTAAGGGAGATAAGTAAGTACGG	5	52	0.269231	TRUE	1.58496	0.833333	TAAAGAGGAAATGCAGAGATTAAGAGCATATAGACCACCTAGTGGAGAAAAATGGAGTAAAGGAGATAAGTAAGTACGG
Oligo82817	D	-2	27	CCCTACTTGATGTTCTCCAGGCCGCTGTAGACCACATTGGAGGCCCAGGCGCCTGGCCAGATCAGCGAGCAGTTTAT	5	206	0.131068	TRUE	3.59418	0.928571	CCCTACTTGATGTTCTCCAGGCCGCTGTAGACCACATAGTGGAGGCCCAGGCGCCTGGCCAGATCAGCGAGCAGTTTAT
Oligo82822	D	-3	11	CGCCTATACTTCTGGTACATGGGCCACACGTGGCCACAAGAGGCCGGGGGGATCACGGAACTGTGTAATTGCGCGTTT	5	119	0.092437	TRUE	5.17991	0.979592	CGCCTATACTTCTGGTACATGGGCCACACGTGGCCATCGAAGAGGCCGGGGGGATCAGGGACTGTGTAGTTGCGCGTTT
Oligo82857	I	1	218	TGAAGCCCATGAACCGCTGGCAGTAGCTGATGCTAAACTTAGGAGGGGTCATAAAGGTAAAGTCACGATATTTTTCGTAG	5	568	0.383803	TRUE	0.584963	0.611111	TGAAGCCCATGAACCGCTGGCAGTAGCTGATGCTAAACTAGGAGGGGTCATAAAGGTAAAGTCACGATATTTTTCGTAG
Oligo82878	D	-3	1223	ACCCCTTGGCACAGGAGGCAGACAGCGAACCCCTCCCACAGGATGCCCAGACCTCTGGGTCACTGTTGCACGACAT	5	3575	0.342098	TRUE	1.36257	0.722973	ACCCCTTGGCACAGGAGGCAGACAGCGAACCCCTCCCACCACAGGATGCCCAGACCTCTGGGTCACTGTTGCACGACAT
Oligo82896	D	-1	20	GGGCTGCGGGCGGCGGTCAGAAGAAGGGCGACAAGGCTCCGGGGGCGGGGGCGCCAATCTCAAGGGCGACCGGGCGAA	5	103	0.194175	TRUE	3.20511	0.911111	GGGCTGCGGGCGGCGGTCAGAAGAAGGGCGACAAGGCTCCCGGGGGCGGGGGCGCCAATCTCAAGGGCGACCGGGCGAA
Oligo82919	D	-2	223	CGGATCTCTTGCCTGGCACAGTGATACTGTCGGCAGAAGCTGGCATTGCGGCGAGCAAAGCAGGCCCAGCGGAGGTC	5	1843	0.120998	TRUE	5.48113	0.985185	CGGATCTCTTGCCTGGCACAGTGATACTGTCGGCAGAAGCCCTGGCATTGCGGCGAGCAAAGCAGGCCCAGCGGAGGTC
Oligo82934	D	-2	16	GCATCCTGGAGGAAAGCCGTGTGGTCGCTGCAAAAGCGACGGGAGCAGGTGGGCGCGGGGGTTGGGGCACGCGGGG	5	96	0.166667	TRUE	7.43463	1	GTCAGCCTGGAGGAAAGCCCGTGTGGTCGCTGGCAAAAGCGACGGGAGCAGGTGGGCGCGGGGGTTGGGGCACGGGGTA
Oligo82944	D	-5	30	TGTCGCTGAAGGTGGGTGAAGGAGGCACTGAGCTGTGTGGAGCCCAGTGAGGCTGTAGGGGGGCCAGGTTGGAA	5	217	0.138249	TRUE	1.1193	0.688889	TGTCGCTGAAGGTGGGTGAAGGAGGCACTGAGCTGTAAGGTGTGGAGCCCAGTGAGGCTGTAGGGGGGCCAGGTTGGAA
Oligo82957	D	-3	121	TTTTTATGATGGGAAATACCATGTAGTTCGTTTCACGAGTGGTGGCAATGCCACGTTGCAGGTGGACAGCTGGCCA	5	677	0.17873	TRUE	-0.321928	0.441176	TTTTTATGATGGGAAATACCATGTAGTTCGTTTCACGAGGAGTGGTGGCAATGCCACGTTGCAGGTGGACAGCTGGCCA
Oligo82987	I	1	169	CCGGCGTAGTCGTAGTCAAAGCCGTAGACCTCAACGTCAACGCAGGCTGATCTCGTTGTTGGCGTAGATGGCTGCCGGCG	5	772	0.218912	TRUE	3.70834	0.933333	CCGGCGTAGTCGTAGTCAAAGCCGTAGACCTCAACGTCACGCAGGCTGATCTCGTTGTTGGCGTAGATGGCTGCCGGCG
Oligo82995	D	-1	64	CAGACGATGACATGTCGCGGGCCCGGCGGGCGGACATACGAAGGCCTCCATGCAGTCCTCGGCGTAGAACTGGTAGGA	5	658	0.0972644	TRUE	5.40939	0.982558	CAGACGATGACATGTCGCGGGCCCGGCGGGCGGACATACCGAAGGCCTCCATGCAGTCCTCGGCGTAGAACTGGTAGGA
Oligo83001	I	1	212	AGAAGGCATCTGGCGCCACGAAACGGAGACCACTCTTCAACGATGGTGCTGGGGAGGGGTGCAGGAGGATCAGTCACCTT	5	534	0.397004	TRUE	5.05889	0.97549	AGAAGGCATCTGGCGCCACGAAACGGAGACCACTCTTCACGATGGTGCTGGGGAGGGGTGCAGGAGGATCAGTCACCTT
Oligo83012	D	-1	12	ATGTCAGACCCTAAAACAAAGAAGAACACAAATCATGTCCGAGGACTTCCAAAGCAGAAACCGATAGAAGGTGTTAAA	5	40	0.3	TRUE	3	0.911765	ATGTCAGACCCTAAAACAAAGAAGAACACAAATCATGTCCCGAGGACTTCCAAAGCAGAAACCGATAGAAGGTGTTAAA
Oligo83031	D	-3	49	CCGCTTAGAAGTGGGCCACAACGCGTGGCCCTGACCCGTGGGAGCTGCGGTAGTCAGTGCGCTCCACGCGGAAAC	5	280	0.175	TRUE	6.03342	0.992366	CCGCTTAGAAGTGGGCCACAACGCGTGGCCCTGACCCGACGTGGGAGCTGCGGTAGTCAGTGCGCTCCACGCGGAAAGC
Oligo83051	I	1	173	TGTCCTTGACAGCCATGAAGCAGTGACAGATCCAGCGACCGAGTGGTGCCATCACGGCATATGTAAGAAAAGGCTATAGG	5	563	0.307282	TRUE	-4.84967	0.0282486	TGTCCTTGACAGCCATGAAGCAGTGACAGATCCAGCGACGAGTGGTGCCATCACGGCATATGTAAGAAAAGGCTATAGG
Oligo83068	I	1	5	ATATCATGCATTTTCTCTTCAGCAGCAGCCCATCAATAAAGGGAGGGGTCAGGACTCCAGTACCTCCAAGAGGACGACTA	5	19	0.263158	TRUE	0.540568	0.6	ATATCATGCATTTTCTCTTCAGCAGCAGCCCATCAATAAGGGAGGGGTCAGGACTCCAGTACCTCCAAGAGGACGACTA
Oligo83071	D	-1	105	ACTGTGCCTTTTTCAGATTGACGCGTCATGCCTTACGTGGAAGGACAACAGTTCCAGGGGAAAGCTGCCATTGGGGCC	5	1088	0.0965074	TRUE	0	NA	ACTGTGCCTTTTTCAGATTGACGCGTCATGCCTTACGTGGGAAGGACAACAGTTCCAGGGGAAAGCTGCCATTGGGGCC
Oligo83081	D	-2	26	CGGCGGCGCTGCAGAACAAGGTGGTGGCACTGTACTTCGGCGGCCCGGTGCGCGCCGAGCCGCGACTTCACGACGAT	5	169	0.153846	TRUE	5.18982	0.986301	CGGCGGCGCTGCAGAACAAGGTGGTGGCACTGTACTTCGCGGCGGCCCGGTGCGCGCCGAGCCGCGACTTCACGACGAT
Oligo83086	D	-1	31	AGAAAACTCATATACCTAATGGGAGATTCCACGATCCGCAGTGGATGGAATACTTCAAAGCCAGTATCAACAGGATCG	5	226	0.137168	TRUE	3.72247	0.942029	AGAAAACTCATATACCTAATGGGAGATTCCACGATCCGCCAGTGGATGGAATACTTCAAAGCCAGTATCAACAGGATCG
Oligo83090	D	-2	247	GTGGTGTTTGTCAATGTCTACTACACCACCATGGATACGGCGGCGTTTGCTGTCCCGCCTGTACATGGGCACAGCCT	5	1699	0.14538	TRUE	1.58496	1	GTGGTGTTTGTCAATGTCTACTACACCACCATGGATAAGCGGCGGCGTTTGCTGTCCCGCCTGTACATGGGCACAGCCT
Oligo83134	D	-9	113	GTGCCTTGAACATGGAGATGTCATGATCTATGCAGGATGGCCGGAGGTACTTGGCGGGCCCCGGAACTCG	5	1160	0.0974138	TRUE	7.16993	1	GTGCCTTGAACATGGAGATGTCATGATCTATGTAGCCCGTGCAGGATGGCCGGAGGTACTTGGCGGGCCCCGGAACTCG
Oligo83189	D	-1	153	GCTTCAGCTTGGCCCTGCTCAGGTAGAGCTTCCGCCACACAGGGCCTGTACCGAGTGGTGGTTAGAGGTGACCTGTGA	5	1024	0.149414	TRUE	2.98606	0.894737	GCTTCAGCTTGGCCCTGCTCAGGTAGAGCTTCCGCCACGACAGGGCCTGTACCGAGTGGTGGTTAGAGGTGACCTGTGA
Oligo83200	D	-2	17	GGTTCCCGCTGGACATTCAGGTAGGTGGTGTTATAGATGCTGGTCCTGTCTAAAGCCAAACAGAAGGCGGAACGATA	5	195	0.0871795	TRUE	4.40599	0.963303	GGTTCCCGCTGGACATTCAGGTAGGTGGTGTTATAGATGCACTGGTCCTGTCTAAAGCCAAACAGAAGGCGGAACGATA
Oligo83243	D	-1	15	CGCTCATACTCTATGTTGAAGGGGTAGAGGTAGTAGATCCGTGGGAGATGGCAGTCACAGAGTTGGTGGGCGTGCAGA	5	42	0.357143	TRUE	2	1	CGCTCATACTCTATGTTGAAGGGGTAGAGGTAGTAGATCCCGTGGGAGATGGCAGTGCACAGAGTTGGGGGCGTGCAGA
Oligo83258	I	1	71	ACTGGAGCCCGGGGAGTGCGCACCTGGACTCTAGACTCCCGGCAGGTTGATCTTGAGCGCCACCTCCTCCCGCATCAACA	5	404	0.175743	TRUE	0.851477	0.645669	ACTGGAGCCCGGGGAGTGCGCACCTGGACTCTAGACTCCGGCAGGTTGATCTTGAGCGCCACCTCCTCCCGCATCAACA
Oligo83266	D	-6	87	CCGCAGGCGCAAAAGCAAGTCCTCTTCCGGGCAAAATGGGACTAATGTGCGGACGCCGGGAGCTTCTGAGCGA	5	158	0.550633	TRUE	7.70044	1	CAGCCGGCGCAAAAGCAAGTCCTCTTCCGGGCAAAATGGCGATGGGACTAATGTGCGGACGCCGGGAGCTTCTGTGCGT
Oligo83281	D	-1	103	CCGCCCAGGGACTTGAGGGGGTACACCACACCGCTGTACGGTGGGCACTGATGCATGTCAGAAACAAGATGCTTCCGT	5	541	0.190388	TRUE	3.64386	0.936709	CCGCCCAGGGACTTGAGGGGGTACACCACACCGCTGTACCGGTGGGCACTGATGCATGTCAGAAACAAGATGCTTCCGT
Oligo83283	D	-4	8	TGGCTTTATTTTTCTTGCTGATGAAGCGGCACAGAACAAGGCTGCACTGTTAGCCAGACGACCAGGAATGTATTC	5	50	0.16	TRUE	-1.32193	0.277778	TGGCTTTATTTTTCTTGCTGATGAAGCGGCACAGAACCCACAAGGCTGCACTGTTAGCCAGACGACCAGGAATGTATTC
Oligo83295	I	1	122	TATACAGCATTCAATCCTCTTTCAAACACTTCATCATCCCGAATGGACCTGTAAGGTTGGTTAGTTGGGGGATGTATGGG	5	569	0.214411	TRUE	-2.53051	0.135593	TATACAGCATTCAATCCTCTTTCAAACACTTCATCATCCGAATGGACCTGTAAGGTTGGTTAGTTGGGGGATGTATGGG
Oligo83299	I	1	25	ACGCGCTCCTGCACGCAGTTCATCAGGTCGTTGCATAGAACGGTGGCCGTCATCGATGCGCTTCACGGTCCGCTTCTACA	5	265	0.0943396	TRUE	3.32193	0.928571	ACGCGCTCCTGCACGCAGTTCATCAGGTCGTTGCATAGACGGTGGCCGTCATCGATGCGCTTCACGGTCCGCTTCTACA
Oligo83310	I	1	461	AAACTGCAGGTACTCGGCCAGGCCAGTGCAGTACTCATAAGCGGGGAATCCACAGGGGCTGCTCCATGGTCTCCTATGAC	5	1364	0.337977	TRUE	-0.696608	0.378378	AAACTGCAGGTACTCGGCCAGGCCAGTGCAGTACTCATAGCGGGGAATCCACAGGGGCTGCTCCATGGTCTCCTATGAC
Oligo83332	D	-6	146	GAACTCCCTTCCCCTGCCCAGAGGAAGTCTCTCCGTTGGCTAATGGATGGGGCAGCTGCAGTGCCAGACCCTC	5	884	0.165158	TRUE	5.69116	0.987179	GAACTCCCTTCCCCTGCCCAGAGGAAGTCTCTCCGGGAACGTTGGCTAATGGATGGGGCAGCTGCAGTGCCAGACCCTC
Oligo83373	D	-3	20	TGTCTCCATGGATGTCTGCATAGCCTACCAAAACGTCATTGGGGATCTTATGAACATGTTGTAGTAATCCAGAATT	5	71	0.28169	TRUE	3.45943	1	TGTCTCCATGGATGTCTGCATAGCCTACCAAAACGTCAACATTGGGGATCTTATGAACATGTTGTAGTAATCCAGAATT
Oligo83374	D	-2	22	GGCAAACAGTATAAGTGGAAACAGTCTAAGCAAATCACGGCGGGAGTTGCACTGGAAAACCAGGACGGGGCTCCTGA	5	147	0.14966	TRUE	6.12928	1	GGCAAACAGTATAAGTGGAAACAGTCTAAGCAAATCACGTGGCGGGAGTTGCACTGGAAAACCAGGACGGGGCTCCTGA
Oligo83388	D	-2	6	TTATTCCAACAAGGCCAGGATTCCCATGGCAGGAGATACAAGGTCTGGTAAAGTCGTTCTGCTAAGGAAATACTTAT	5	45	0.133333	TRUE	0.523562	0.592105	TTATTCCAACAAGGCCAGGATTCCCATGGCAGGAGATACCCAAGGTCTGGTAAAGTCGTTCTGCTAAGGAAATACTTAT
Oligo83409	I	1	94	CCTGCGCCATCTCCACTATCTTGTGGCGGATGTGGTTAGGGCAGGGGTCGCCCATTGATGAACACCCCTCCCAGCTGATA	5	646	0.145511	TRUE	-2.1964	0.169231	CCTGCGCCATCTCCACTATCTTGTGGCGGATGTGGTTAGGCAGGGGTCGCCCATTGATGAACACCCCTCCCAGCTGATA
Oligo83419	I	1	33	GAATATGCTTTTGGCAGAAGGGGTTTCAGGTCCTGAGAAAAGGTGGGGGATCGGCGGCAGCAGCTGCAGCCGCGGAAGGT	5	183	0.180328	TRUE	1.43494	0.734694	GAATATGCTTTTGGCAGAAGGGGTTTCAGGTCCTGAGAAAGGTGGGGGATCGGCGGCAGCAGCTGCAGCCGCGGAAGGT
Oligo83453	I	1	35	CCCTCAAACTGGGAACTTTTTGGTGATGGAGGAATTGCAAGAGCGGGAGCTTTGTAGGAAATTTGGCAAAGACCCTGGGT	5	64	0.546875	TRUE	-1.1375	0.306452	CCCTCAAACTGGGAACTTTTTGGTGATGGAGGAATTGCAGAGCGGGAGCTTTGTAGGAAATTTGGCAAAGACCCTGGGT
Oligo83488	D	-9	51	TAGGTAATGAAGATATCATTACACTAAGGGCCGAAGATACCTTGGCGCTAGTATTTGAAGCACCAGGTTA	5	387	0.131783	TRUE	1.93289	0.803922	TAGGTAATGAAGATATCATTACACTAAGGGCCGAAGATAACGCGGATACCTTGGCGCTAGTATTTGAAGCACCAGGTTA
Oligo83489	D	-1	96	TCGATAAGCCACAGCAGAGCTAGAAGTCCGTGGTACACTCGCGGCCGGTGGTCTTTTCTATAAGAGTGTGAGTGTAAA	5	459	0.20915	TRUE	-3.49185	0.0638298	TCGATAAGCCACAGCAGAGCTAGAAGTCCGTGGTACACCTCGCGGCCGGTGGTCTTTTCTATAAGAGTGTGAGTGTAAA
Oligo83494	D	-3	29	TACATCTATCTGCAGGAAAAGCTGGCAATGTCAAGAAGGAGGAGGAGGAGGAGATTGACATTGATCTGACAGCACT	5	319	0.0909091	TRUE	4.08746	0.95283	TACATCTATCTGCAGGAAAAGCTGGCAATGTCAAGAAGGCGGAGGAGGAGGAGGAGATTGACATTGATCTGACAGCACT
Oligo83549	D	-5	49	AGAATCTCATCTTACCTTGGGGTAAGTGGGAACATCGAGGAGTCAACTTCTTGTGGTTATCCAAAAAACGGTTA	5	182	0.269231	TRUE	-0.231326	0.458333	AGAATCTCATCTTACCTTGGGGTAAGTGGGAACATCGCGTCGAGGAGTCAACTTCTTGTGGTTATCCAAAAAACGGTTA
Oligo83564	I	1	105	CGAGTTTTTTGGATCCAACAAAAACAGACCAGAAGATTAACCAAGGTAAGGACTTTTCCTAGCTACTTCATTCCCCTGGG	5	478	0.219665	TRUE	1.49354	0.741259	CGAGTTTTTTGGATCCAACAAAAACAGACCAGAAGATTACCAAGGTAAGGACTTTTCCTAGCTACTTCATTCCCCTGGG
Oligo83570	I	1	10	GGTTCCAGGCCAAAGGAGAACTGGTGGCAGTACACCCAAAGGAAGGAGATATGCTTCCACACCACAGAAATTTTACCTCT	5	60	0.166667	TRUE	1.28011	0.714286	GGTTCCAGGCCAAAGGAGAACTGGTGGCAGTACACCCAAGGAAGGAGATATGCTTCCACACCACAGAAATTTTACCTCT
Oligo83577	I	1	82	TTTACCCTCCGGGGGTAAAAGAGATCACCGACAAGATCAACCACGGACGAGATGATCAAACGCCTGAAGGTAAGTCTCGG	5	248	0.330645	TRUE	2.1822	0.828571	TTTACCCTCCGGGGGTAAAAGAGATCACCGACAAGATCACCACGGACGAGATGATCAAACGCCTGAAGGTAAGTCTCGG
Oligo83583	D	-2	63	TCGTAACGGTCGGTGGCCACGAGTAGGCACTCGGGGTCGCAGGTGCGCGCACGCCTCCCTCAGCTTGGCGAAGGAGG	5	502	0.125498	TRUE	4.35755	0.97561	TCGTAACGGTCGGTGGCCACGAGTAGGCACTCGGGGTCGCGCAGGTGCGCGCACGCCTCCCTCAGCTTGGCGAAGGAGG
Oligo83604	D	-3	106	AGGCCACAGGAATGAACCTTACACAGCACGGATATTCGCCGGATTTGACTCTTCCAAAAACATATTTCTTGGAGTG	5	238	0.445378	TRUE	5.2854	1	AGGCCACAGGAATGAACCTTACACAGCACGGATATTCGCCGCCGGATTTGACTCTTCCAAAAACATATTTCTTGGAGTG
Oligo83606	D	-6	197	TCGCTAGTGACTTTTTTCTCCCCACCAGGCACTGAGTGGTCAGCACAGCATCTCGTATACACTGTCCCGGAGT	5	1654	0.119105	TRUE	-1.24576	0.293103	TCGCTAGTGACTTTTTTCTCCCCACCAGGCACTGAGTAACCGTGGTCAGCACAGCATCTCGTATACACTGTCCCGGAGT
Oligo83673	D	-2	48	GTCACATCGAACACCTTGCCGTTGATGGCCATGAGTACGCGGGTCCTGGACGCCGTCGAAGCGCCGCAGCTCCGCCT	5	647	0.0741886	TRUE	5.31288	0.981366	GTCACATCGAACACCTTGCCGTTGATGGCCATGAGTATGCGCGGGTCCTGGACGCCGTCGAAGCGCCGCAGCTCCGCCT
Oligo83683	D	-9	325	GTTGAAAGGCTCACCCGCACAGCCAGTGCGAAGATGCAGAACCAAGGTGTGAGCAGGGGCTGGTCGGCTG	5	948	0.342827	TRUE	5.82018	0.99115	GTTGAAAGGCTCACCCGCACAGCCAGTGCGAAGATGCAGCGTCGGCAGAACCAAGGTGTGAGCAGGGGCTGGTCGGCTG
Oligo83700	D	-7	12	TTCCTTATTCTTTCTTATAAAGTTGAAGAGTTCCCTGGAGTGAAAGGCAATGATGTCACTGCTCTTTGCAGC	5	123	0.097561	TRUE	1.69188	0.768519	TTCCTTATTCTTTCTTATAAAGTTGAAGAGTTCCACCATCCCTGGAGTGAAAGGCAATGATGTCACTGCTCTTTGCAGC
Oligo83712	D	-6	58	AGCCACTACAGGTTTGGGATGAAAATCTTGCAAAATCGGCTTGGGCGGCTACTTGCATTTGGGACCATGGACT	5	502	0.115538	TRUE	4.45943	0.977273	AGCCACTACAGGTTTGGGATGAAAATCTTGCAAAATCGGCAGAGGCTTGGGCGGCTACTTGCATTTGGGACCATGGACT
Oligo83715	D	-5	65	GTATCTTTCAAGCAGCGGTTAGGGGGATTCAACATGGCGGATCAAGATAATGGGGCAGGAGCCAGGCTTTGTCT	5	281	0.231317	TRUE	4.60881	0.968	GTATCTTTCAAGCAGCGGTTAGGGGGATTCAACATGGCGCACCGGATCAAGATAATGGGGCAGGAGCCAGGCTTTGTCT
Oligo83739	D	-9	102	ATCTCACCTGAGAGTCCACAGAGAAGTTGCCAGCGGCATCAGGAAAGGTTGCACATAGCGCCGGTCACA	5	815	0.125153	TRUE	2.922	0.888199	ATCTCACCTGAGAGTCCACAGAGAAGTTGCCAGCGGCACCGAGGGCATTCAGGAAAGGTTGCACATAGCGCCGGTCACA
Oligo83776	D	-7	277	CCCTTTACCTTGAGGTCATACTTGCGATGCACAGTGAGCTGAACACGTTCCTGGTAACCACCATGTACGTGC	5	2379	0.116435	TRUE	2.9386	0.888889	CCCTTTACCTTGAGGTCATACTTGCGATGCACAGTGAGCCGATGGCTGAACACGTTCCTGGTAACCACCATGTACGTGC
Oligo83792	D	-1	37	TGATGCTGGTCTTACCTGTGAAGGCGTTCATGAACGTGAGAGGGACCGGTTCAACATTTTGAAGAAAGGGTCTATGAC	5	267	0.138577	TRUE	3.22882	0.91358	TGATGCTGGTCTTACCTGTGAAGGCGTTCATGAACGTGGAGAGGGACCGGTTCAACATTTTGAAGAAAGGGTCTATGAC
Oligo83794	I	1	5	CCTGGCAGACGACTCGCTGGCGGAGTTCTCGAGCGGCTTCGCGGGGGTCGGCGGGCCGGGCCAGGTGGAAGGCGGACCCT	5	13	0.384615	TRUE	-2.48543	0.129032	TGTGTCAGACGACTCGCTGGCGGAGTTCTCGAGCGGCTCGCGGGGGTCGGCGGGCCGGGCCAGGTGGAAGGCGGCCCAC
Oligo83798	I	1	20	TAGATTTCCTCCTGCAGCGGCCGGGGTGTCGACTGCAACCTGAGGGGGCTCCTGGGTCTGCATGTTTTTGGAAATAGATC	5	125	0.16	TRUE	1.08489	0.683168	TAGATTTCCTCCTGCAGCGGCCGGGGTGTCGACTGCAACTGAGGGGGCTCCTGGGTCTGCATGTTTTTGGAAATAGATC
Oligo83821	I	1	83	CAGAGCACCCCCTGGTTCTCTTGCAGTTCTGTCCACAGCCTCACGGCAGCCTGCTCAACCTGAAGGCCATGGTGGGGGAA	5	874	0.0949657	TRUE	-3.45943	0.0731707	CAGAGCACCCCCTGGTTCTCTTGCAGTTCTGTCCACAGCTCACGGCAGCCTGCTCAACCTGAAGGCCATGGTGGGGGAA
Oligo83826	D	-2	83	GTTTTAGTCTGTACAACCAACGGAATAAGGCCCATTTCCGGGGGATTTTAGTTTGGCCAAAGCTTGCAGCAGCCATT	5	670	0.123881	TRUE	-0.115477	0.478261	GTTTTAGTCTGTACAACCAACGGAATAAGGCCCATTTCCCCGGGGGATTTTAGTTTGGCCAAAGCTTGCAGCAGCCATT
Oligo83834	I	1	25	ATTAGGAATGAATGCTGTCTGTGTGGAACAAGCGTCGCAAATGAGGACTCTCTACAGGAACCGATATGGCATCCCTGTGT	5	182	0.137363	TRUE	1.22239	0.75	ATTAGGAATGAATGCTGTCTGTGTGGAACAAGCGTCGCAATGAGGACTCTCTACAGGACCCGATATGGCATCCCTGTGT
Oligo83843	I	1	149	ACCATCAGTGCGACCACTGTGAAAGATGCTTCTACACCCCGGAAGGATGTGCGACGCCACCTGGTGGTCCACACATGACC	5	875	0.170286	TRUE	0.0440552	0.507692	ACCATCAGTGCGACCACTGTGAAAGATGCTTCTACACCCGGAAGGATGTGCGACGCCACCTGGTGGTCCACACATGACC
Oligo83847	I	1	115	GACATCATCGAGAACCAGCCCTGGTTTGCGGCCATCTACCAGGAGGCACCGGGGGGGCTCTGTCACCTACGTGTGTGGAA	5	511	0.225049	TRUE	1.25023	0.705882	GACATCATCGAGAACCAGCCCTGGTTTGCGGCCATCTACAGGAGGCACCGGGGGGGCTCTGTCACCTACGTGTGTGGAA
Oligo83852	D	-6	92	CTGTCCCCTCCAGAGGCGCCAAGGGCAAGCCATACCTGGAGCAGCTCATGGACTTCATCAACCAGAAGAAAAC	5	795	0.115723	TRUE	6.49185	0.994444	CTGTCCCCTCCAGAGGCGCCAAGGGCAAGCCATACCTGACGCTGGAGCAGCTCATGGACTTCATCAACCAGAAGAAAAC
Oligo83887	D	-1	44	GCCAACGAGGAGCAGTGTCAGGAGTGGATGGAGGCTCTGGTCGGGCCAGGTGGGGCCAGGCGGTGGTGGGCACCGCGC	5	333	0.132132	TRUE	5.2854	0.987179	GCCAACGAGGAGCAGTGTCAGGAGTGGATGGAGGCTCTGCGTCGGGCCAGGTGGGGCCAGGCGGTGGTGGGCACCGCGC
Oligo83934	I	1	36	AAATGATGTGTTTGCCGAGACGGGACGGTGCAGTATAAAGCACGGACGACTGCTCTCCAAGCAGGTCAGTGTCCCCCAG	5	120	0.3	TRUE	-2.57154	0.138211	AAATGATGTGTTTGCCGAGAACGGGACGGTGCAGTATAAGCACGGACGACTGCTCTCCAAGCAGGTCAGTGTCCCCCAG
Oligo83948	D	-2	52	CTTAGAGACCAAATCAAGGTGGTGATTGACGAAGTGACGGTGGCTGGAGCTGGCCAAGGAAGGCGACTGGATAACGG	5	285	0.182456	TRUE	4.16993	0.954198	CTTAGAGACCAAATCAAGGTGGTGATTGACGAAGTGACGCGGTGGCTGGAGCTGGCCAAGGAAGGCGACTGGATAACGG
Oligo83959	D	-6	77	GCTCTGCCCAGGTGAAGTGTCCGGACGCACCCTCATTGGTTCAGGCCCCACCGTGTACCAGCTGCTCACTGAA	5	570	0.135088	TRUE	6.73471	0.995305	GCTCTGCCCAGGTGAAGTGTCCGGACGCACCCTCATCGACATTGGTTCAGGCCCCACCGTGTACCAGCTGCTCACTGAA
Oligo83972	D	-6	29	AGCGAGCTCCAGCAGCTCTGCCCAACCGCAGCCTCGCGGGAGGCACTCCTCGGGCAGCGCCGAAGAAGCGGCC	5	419	0.0692124	TRUE	5.1375	0.977654	AGCGAGCTCCAGCAGCTCTGCCCAACCGCAGCCTCGCCGTGGCGGGAGGCACTCCTCGGGCAGCGCCGAAGAAGCGGCC
Oligo83994	D	-1	30	TTTGTGGCAGTTTGACCTGGCCTGGCAGTACGGGCCCTGACCGGTGAGAACCCACCCAGCCCCACGGAGGCGCCTCTT	5	362	0.0828729	TRUE	3.08746	0.905405	TTTGTGGCAGTTTGACCTGGCCTGGCAGTACGGGCCCTGCACCGGTGAGAACCCACCCAGCCCCACGGAGGCGCCTCTT
Oligo84011	D	-1	14	TGTGAAGCAGAAGCTCTTCACCGAGGTGGAGGGGACCTCACAGGGAAGTGAGTGTCGAGCTCACCGCACCGCCTGAGA	5	81	0.17284	TRUE	3.56071	0.928571	TGTGAAGCAGAAGCTCTTCACCGAGGTGGAGGGGACCTGCACAGGGAAGTGAGTGTCGAGCTCACCGCACCGCCTGAGA
Oligo84014	I	1	244	GCTAACCCAAGTAAGACAAGGAGAACCGCATTCTGCTCTTACGCGGTGAGCGCCGGGGTCTCCCCCGGCAGGTCCACCTC	5	464	0.525862	TRUE	-2.11548	0.166667	GCTAACCCAAGTAAGACAAGGAGAACCGCATTCTGCTCTACGCGGTGAGCGCCGGGGTCTCCCCCGGCAGGTCCACCTC
Oligo84018	D	-1	28	CTCAGACTCTGCCCCTATTACAGTGGATATTGAATATACCGAGGCAGCCAGAGGATCATCCGCAATGCCTTACCTATA	5	224	0.125	TRUE	-1.62293	0.24	CTCAGACTCTGCCCCTATTACAGTGGATATTGAATATACCCGAGGCAGCCAGAGGATCATCCGCAATGCCTTACCTATA
Oligo84021	I	2	7	TCACTGTCACTGTACAGAGTTTTGGTAGTATAGATATCCCCGGGGATATCTAAGCATTCGCAATACCCGGCTGCACTGG	5	42	0.166667	TRUE	-0.222392	0.460674	ACCAGTGTCACTGTACAGAGTTTTGGTAGTATAGATGTACCGGGGATATCTAAGCATTCGCAATACCCGGCTGCTCTCG
Oligo84076	I	1	91	CCAGAGCGAGCGACGGCGAGGAGATGTGGTCCAGCAGATTCGCCGGGTTCGAGCGCCTGGTGGTGGTGGTGGGTGGTGCA	5	575	0.158261	TRUE	4.68182	0.968354	CCAGAGCGAGCGACGGCGAGGAGATGTGGTCCAGCAGATCGCCGGGTTCGAGCGCCTGGTGGTGGTGGTGGGTGGTGCA
Oligo84086	D	-9	7	TCAATAAGTCAAGACCAGTGAGACACACCAAAGAGGAGCAGGTCTATGAGCAAGGGACCACATTACCCTG	5	58	0.12069	TRUE	3.44057	0.925926	TCAATAAGTCAAGACCAGTGAGACACACCAAACGCCATGAAGAGGAGCAGGTCTATGAGCAAGGGACCACATTACCCTG
Oligo84096	D	-2	449	CATCCGACTTCAACAACTACGTGGCTGCTGTATACAATGCTGGGGACCTTCCTGTTTGGGGCTGCCGTGAGCCAGTT	5	4085	0.109914	TRUE	5.88264	1	CATCCGACTTCAACAACTACGTGGCTGCTGTATACAAGGTGCTGGGGACCTTCCTGTTTGGGGCTGCCGTGAGCCAGTT
Oligo84139	D	-1	184	GTGACGTGTTGTATCTATGGCTAATAATGGCCCGAACACAATGGATCTCAGTTCTTCATCACCTATGGCAAACAGCAG	5	931	0.197637	TRUE	1.71187	0.770492	GTGACGTGTTGTATCTATGGCTAATAATGGCCCGAACACCAATGGATCTCAGTTCTTCATCACCTATGGCAAACAGCAG
Oligo84151	D	-1	97	GCCACCTGAGCCCCGGGGGGCTGCGACGCGCCGATGACACGCGGGCCGGGCTGTGCAAAGCCCCCCGGACACGGGCCT	5	457	0.212254	TRUE	-3.17932	0.0946746	GCCACCTGAGCCCCGGGGGGCTGCGACGCGCCGATGACCACGCGGGCCGGGCTGTGCAAAGCCCCCCGGACACGGGCCT
Oligo84164	D	-1	26	TTTACCACATATTTTGAGTGGTGCTTCAAGTTCTAGTAGATAGGCTGACTGAGAAAGATTTCACGAGACTTTATGCTA	5	148	0.175676	TRUE	0.222392	0.540541	TTTACCACATATTTTGAGTGGTGCTTCAAGTTCTAGTAGGATAGGCTGACTGAGAAAGATTTCACGAGACTTTATGCTA
Oligo84180	D	-5	54	GATTGGTCCATTACCTGGTATGAAAGGTGGGATGTGCCGGTGTATCTTTCCTCCTTGGTTTTTTTTGGTCTGAG	5	308	0.175325	TRUE	4.16993	1	GATTGGTCCATTACCTGGTATGAAAGGTGGGATGTGCAGCGCCGGTGTATCTTTCCTCCTTGGTTTTTTTTGGTCTGAG
Oligo84198	I	1	95	TGCACCAATGAGTTTTAGATCCACATACCTGCCCATCCAACCAAGGCAGTGAGAGGAAGATAGTCAAAAAGATCTGTAAT	5	387	0.245478	TRUE	1.58496	0.785714	TGCACCAATGAGTTTTAGATCCACATACCTGCCCATCCACCAAGGCAGTGAGAGGAAGATAGTCAAAAAGATCTGTAAT
Oligo84230	D	-1	515	ACGCGGGGATCTCTCTCCCCAACTGTGGCACACACCTAGCCTGGTCAGCATGTTGATGTATCTACGGAGATCAGCTGT	5	4430	0.116253	TRUE	-2.64386	0.111111	ACGCGGGGATCTCTCTCCCCAACTGTGGCACACACCTAGGCCTGGTCAGCATGTTGATGTATCTACGGAGATCAGCTGT
Oligo84236	I	1	90	GGTTATCCAGGTGCCATCATTACACGTCAGATAATGAACCTCGAGGGATGGTTAGTCACCAGATTCACCTCTGTGTTCCA	5	644	0.139752	TRUE	-1.52356	0.252747	GGTTATCCAGGTGCCATCATTACACGTCAGATAATGAACTCGAGGGATGGTTAGTCACCAGATTCACCTCTGTGTTCCA
Oligo84245	D	-2	36	TAAATCCACAAGGACCATCCCCACAAGGAGGCAACAAGCCAGGGCCCCCCACCTCCTCCAGGAAAGCCACAACGAAG	5	253	0.142292	TRUE	0	NA	TAAATCCACAAGGACCATCCCCACAAGGAGGCAACAAGCCCCAGGGCCCCCCACCTCCTCCAGGAAAGCCACAACGAAG
Oligo84278	D	-2	32	CCAATCCAGACTTGACCCTGGTTGAGCGCGCTGACAGAACTGGATTCGATAATTAATATTGAAGTTGTGGATCGATC	5	239	0.133891	TRUE	6.44294	0.994253	CCAATCCAGACTTGACCCTGGTTGAGCGCGCTGACAGAACACTGGATTCGATAATTAATATTGAAGTTGTGGATCGATC
Oligo84295	I	1	41	GGCACAATCTGCAGAAAGCAGGCACTCGTACAGACTCAAAGGGAGGATGAGATTTCTCCTCCTCCACCCAACCCAGTGGC	5	251	0.163347	TRUE	4.04439	0.951456	GGCACAATCTGCAGAAAGCAGGCACTCGTACAGACTCAAGGGAGGATGAGATTTCTCCTCCTCCACCCAACCCAGTGGC
Oligo84309	D	-8	297	CCAACCTTTGTGGCATAAACCAGAAGCTAATGGCTGGCCATGATTGAGAGCACTCAACAGGTAGGAACAAT	5	943	0.314952	TRUE	4.85798	0.982759	CCAACCTTTGTGGCATAAACCAGAAGCTAATGGCTGAAGCGCTGGCCATGATTGAGAGCACTCAACAGGTAGGAACAAT
Oligo84340	D	-9	13	AGGGCAGCTGGGTTGAGTGGACACATGATGGACGGGCTTAGCAGAGACGACGGGCTGGGGGGGCTCGGTT	5	89	0.146067	TRUE	4.43741	0.969697	AGGGCAGCTGGGTTGAGTGGACACATGATGGACGCATTGCACGGGCTTAGCAGGGACGACGGGCTGGGGGGGCTCGGTT
Oligo84347	D	-5	8	AAAGGAGCCTGACAAGTGCTGCTGGAGACACAAGCACTGGGCACATCATCTACCCTTTCGCCTCTGACTCTGGA	5	81	0.0987654	TRUE	4.20294	0.952381	AAAGGAGCCTGACAAGTGCTGCTGGAGACACAAGCAGTGCACTGGGCACATCATCTACCCTTTCGCCTCTGACTCTGGA
Oligo84349	I	5	15	TTCACGGCAACGCGTCGCTGGGGGGACACCTAACGCACGTTAGGTGCTGGAAGGCCCAGACACCAACACCACGATCATTCAGCC	5	138	0.108696	TRUE	6.18982	1	TTCACGGCAACGCGTCGCTGGGGGGACACCTAACGCACGTGCTGGAAGGCCCAGACACCAACACCACGATCATTCAGCC
Oligo84362	I	1	15	AATTGCTATGGTTACTGGAAAAAGTATGCAGACCTTGAAAAAGCGGCACGACAACATTAAACCATCAGATGAGGTCCGGA	5	108	0.138889	TRUE	0	0.5	AATTGCTATGGTTACTGGAAAAAGTATGCAGACCTTGAAAAGCGGCACGACAACATTAAACCATCAGATGAGGTCCGGA
Oligo84365	D	-6	40	CGAATTAGGGACAGAGGTCGGAGGAGCAGATCACGAAGGCGGTCTCGATCACGCGGTGGTCGTAGACGAAGGA	5	254	0.15748	TRUE	5.20945	1	CGAATTAGGGACAGAGGTCGGAGGAGCAGATCACGCTTGCGAAGGCGGTCTCGATCACGCGGTGGTCGTAGACGAAGGA
Oligo84375	D	-4	20	AGCTACTTAAAGCGGCCGGAGCGCGAGATCTTCAACGGCGGCTGCTGCCGGATTTGTCCCCGTATAACTTGTCTT	5	139	0.143885	TRUE	5.71425	0.990476	AGCTACTTAAAGCGGCCGGAGCGCGAGATCTTCAAATTGCGGCGGCTGCTGCCGGATTTGTCCCCGTATAACTTGTCTT
Oligo84383	D	-6	13	CCCTGTGGTCCCTACTGCCTCCAAGCTCGTGGTCCAGGGCCGGCTGAGCCGGGAGCACCGGGGTCTCTGCATG	5	47	0.276596	TRUE	1.33931	0.718615	CCCTGTGGTCCCTACTGCCTCCAAGCTCGTGGTCATAACCCAGGGCCGGCTGAGCCGGGAGCACCGGGGTCTCTGCATG
Oligo84398	D	-7	6	TGAAGCCGGGGACATGGTGGCGGCACAGGCGCCACGTGGGCGAGGCTGGCCGGAGCCTGCTGGAGTCGCAGGCT	5	34	0.176471	TRUE	6.59991	1	TGAAGCCGGGGACATGGTGGCGGCACAGGCGGATGAGAACGTGGGCGAGGCTGGCCGGAGCCTGCTGGAGTCGCAGGCT
Oligo84412	D	-3	84	GATTAGGGACACACTGGACGCTCTGGTCGGCGGGATCAGTGGACAGCGCCCCCGGGGCTTCCCCTGCGCCCTAGAG	5	209	0.401914	TRUE	5.34577	0.98374	GATTAGGGACACACTGGACGCTCTGGTCGGCGGGATCAGCAGTGGACAGCGCCCCCGGGGCTTCCCCTGCGCCCTAGAG
Oligo84414	D	-1	47	GGCTGCTGACCAAGCCCTCCTTGGGGTCAGGACCGTAGAAACGGAAGCTTTCTGGACGCCACAACCTGCGGAGAAGTT	5	504	0.093254	TRUE	-0.281771	0.45045	GGCTGCTGACCAAGCCCTCCTTGGGGTCAGGACCGTAGAAAACGGAAGCTTTCTGGACGCCACAACCTGCGGAGAAGTT
Oligo84442	D	-1	187	TGAACTTACATCATAACCAGCAATAAGGAGACCAACACATATGGTCTCCGGCCATATCGTTGTGTTGGTATCTCGGGA	5	817	0.228886	TRUE	0.415037	0.578947	TGAACTTACATCATAACCAGCAATAAGGAGACCAACACCATATGGTCTCCGGCCATATCGTTGTGTTGGTATCTCGGGA
Oligo84458	D	-2	11	CCCCGTGGCCAAGGCTGCCAGGTAGTCCATGTAATACCGCTGGCCCTTCATGCTCATCATAGCCAGCCAGGAGGAGG	5	55	0.2	TRUE	6.58496	1	CCCCGTGGCCAAGGCTGCCAGGTAGTCCATGTAATACAGCGCTGGCCCTTCATGCTCATCATAGCCAGCCAGGAGGAGG
Oligo84464	I	1	16	GCAGTACTTGCTTCAAATACTGGAAATCAGCGTAGTCGCCCAGAGGCACCCAGCATGGTACTGTTGTTGACTCGCATAAG	5	68	0.235294	TRUE	1.10434	0.684492	GCAGTACTTGCTTCAAATACTGGAAATCAGCGTAGTCGCCAGAGGCACCCAGCATGGTACTGTTGTTGACTCGCATAAG
Oligo84577	D	-1	8	CGGCTCCCCGGCCCGGCTCACCTGGCGCGTCAAGCTCCGAACGGCAGCGCGCCCAGCAGCACGGTGGGGTCGAGGCTT	5	55	0.145455	TRUE	3.79586	0.939394	CGGCTCCCCGGCCCGGCTCACCTGGCGCGTCAAGCTCCGCAACGGCAGCGCGCCCAGCAGCACGGTGGGGTCGAGGCCT
Oligo84614	I	1	17	GGTCCTCACCATGATTTTCAGGAATACAGCCTGACCGGAACGAGGGCGGACACCAAGTCATCTTCAATTGTTTTGTATGC	5	132	0.128788	TRUE	4.8413	0.977011	GGTCCTCACCATGATTTTCAGGAATACAGCCTGACCGGACGAGGGCGGACACCAAGTCATCTTCAATTGTTTTGTATGC
Oligo84625	D	-2	153	GGAATGAGTCCACTATATCAAGGTCCCACACTTCAATCAGGGGTCATGTTTCCTACAGCAATGTAATTTCCTATGGC	5	1666	0.0918367	TRUE	0.917538	0.666667	GGAATGAGTCCACTATATCAAGGTCCCACACTTCAATAACAGGGGTCATGTTTCCTACAGCAATGTAATTTCCTATGGC
Oligo84630	I	1	95	TACCTGCCATTCCGGAAGAGAAAGGTCATGACCAGCGCGGTGAGGGGCCCGGATTTTGGCTCCATAGCTGTAGAATCACT	5	943	0.100742	TRUE	4.56478	0.972222	TACCTGCCATTCCGGAAGAGAAAGGTCATGACCAGCGCGTGAGGGGCCCGGATTTTGGCTCCATAGCTGTAGAATCACT
Oligo84646	D	-2	233	TCCACAGCTTCCAGGGGATCCCGGGTATCGCTCTATCCAATGGCTGTAAGTCATTTTGCCACATTTCAGAGATACTA	5	1667	0.139772	TRUE	3.20945	0.923077	TCCACAGCTTCCAGGGGATCCCGGGTATCGCTCTATCAGCAATGGCTGTAAGTCATTTTGCCACATTTCAGAGATACTA
Oligo84670	D	-9	116	TCCCTACCTTCCTGGTGATGTCGTACACCAGAAGCGCACCCCTGAAGTAGAGGTGGCAGACGCTGCGGCG	5	813	0.142681	TRUE	3.41504	0.92233	TCCCTACCTTCCTGGTGATGTCGTACACCAGAAGCGCAGCGTTGGCACCCCTGAAGTAGAGGTGGCAGACGCTGCGGCG
Oligo84672	D	-5	21	GGCATTTATATTTTAGGAAAATCGTGAAGTCGATAGAAGGCCTGAAATTTGCACGAAAGCATTCCATGTGATGC	5	157	0.133758	TRUE	0.485427	0.590909	GGCATTTATATTTTAGGAAAATCGTGAAGTCGATAGAAATGAAGGCCTGAAATTTGCACGAAAGCATTCCATGTGATGC
Oligo84690	D	-1	8	NCAGGCCAGGGCCTCCCTCACCCGGAAGTCAATGCCTAGGTGGAGTGAAGGTCCCCGCCAGGAAAGCACCAGCCGN	5	95	0.0842105	TRUE	2.90689	0.89	ACAGGCCAGGGCCTCCACTCACCCGGAAGTCAATGCCTACGGTGGAGATGAAGGTCCCCGCCAGGAAAGCACCAGCCGA
Oligo84692	I	1	103	CGAACGTTGTATCTTTCAGGTTTATAATGCACAAGGACCCGAATGGATCTTCAGGGAAAGCATTTAAAGTGCATCGTCTT	5	683	0.150805	TRUE	-2.32193	0.1	CGAACGTTGTATCTTTCAGGTTTATAATGCACAAGGACCGAATGGATCTTCAGGGAAAGCATTTAAAGTGCATCGTCTT
Oligo84695	D	-10	7	AAAAAGCGAAGGAGAATGACATACAGGAAAGTAGGGCTGATGTTGTGGTCAAAGTGATCCTGGACAAAG	5	27	0.259259	TRUE	4.36923	0.968254	AAAAAGCGAAGGAGAATGACATACAGGAACTTACCCAATAGTAGGGCTGATGTTGTGGTCAAAGTGATCCTGGACAAAG
Oligo84702	D	-10	15	CTGATAAGAATTACAAGGCCACCATTGGAGTGGACTTCGATTTGAGGTGCTGGGCATTCCCTTCGGTCG	5	130	0.115385	TRUE	5.68182	0.987097	CTGATAAGAATTACAAGGCCACCATTGGAGTGGACTTCGAGATGGAACGATTTGAGGTGCTGGGCATTCCCTTCGGTCG
Oligo84709	D	-9	53	TAGTGGGTGATGTCATACATGAGGATGAAGCCCCGGTAGTATGCGGTGGTGATGGTCCGGTACCGCTCTA	5	374	0.141711	TRUE	5.12928	0.978873	TAGTGGGTGATGTCATACATGAGGATGAAGCCCATAGCGCCCCGGTAGTATGCGGTGGTGATGGTCCGGTACCGCTCTA
Oligo84730	D	-10	46	GGTCACCCCTTCCCCTCATCTCTAGGCAGAGGAGGGGGAGCAGCGCGCCAAAGAACTGAGCGTCATGTA	5	658	0.0699088	TRUE	6.94251	1	GGTCACCCCTTCCCCTCATCTCTAGGCAGATAACCATCGAGGAGGGGGAGCAGCGCGCCAAAGAACTGAGCGTCATGTA
Oligo84746	I	1	72	ATCTGGAGGAGAAGGTATCACTGAACTTTGCGATCCAGAACTGTGGCAGGCGAACTGAAGGACTGGCTGTAGTTTGCCGA	5	971	0.0741504	TRUE	4.75489	1	ATCTGGAGGAGAAGGTATCACTGAACTTTGCGATCCAGACTGTGGCAGGCGAACTGAAGGACTGGCTGTAGTTTGCCGA
Oligo84756	D	-1	561	TTGTAGTGATCGTCCTCAATGCTGACATCCCAAGCCACGGAAGGAAATGGAGATGTGGTATTCCTGCTTTGTCCAACC	5	3291	0.170465	TRUE	-4.3322	0.0410959	TTGTAGTGATCGTCCTCAATGCTGACATCCCAAGCCACCGGAAGGAAATGGAGATGTGGTATTCCTGCTTTGTCCAACC
Oligo84799	I	1	39	TCCTACAGAGTGCCCCAATTTTCAGGTTGACTAAAACATTGGGCGGTGAGTAATATTCTTTAGTTAATGAAAGGTGAGCT	5	206	0.18932	TRUE	-1	0	TCCTACAGAGTGCCCCAATTTTCAGGTTGACTAAAACATGGGCGGTGAGTAATATTCTTTAGTTAATGAAAGGTGAGCT
Oligo84814	D	-1	9	AGCTCGAGAAGTTCCACTATCAGGCTCTGGTCCGTCACGGATGGCAGAAAACTTCTTGATTGTCCGGGACCGGCCG	5	76	0.118421	TRUE	3.65208	0.935484	AGCTCGAGAAGTTCCACTATCAGGCTCTGGTCCGTCACGGGATGGCAGAAAACTTCTTGATTGTCCGGGACCGGCCGAT
Oligo84819	I	1	175	CAGTCACCGGCACCTTCATCGAGAAATACGACCCCACCAATCGAGGACTTCTACCGCAAGGAGATCGAGGTGGATTCGTG	5	754	0.232095	TRUE	1.5502	0.754717	CAGTCACCGGCACCTTCATCGAGAAATACGACCCCACCATCGAGGACTTCTACCGCAAGGAGATCGAGGTGGATTCGTG
Oligo84827	D	-5	14	ATAGGGGAAGATGAAGAGATTGATCGAACAGATCCAGGGGCGAGATCTTGTTCGAGAATGTCTTGAAAAGGAGC	5	90	0.155556	TRUE	3.16993	1	ATAGGGGAAGATGAAGAGATTGATCGAACAGATCCATTGCAGGGGCGAGATCTTGTTCGAGAATGTCTTGAAAAGGAGC
Oligo84865	D	-3	24	TCAGCTGATGCGCACACGCAGTGATGTTGGGGTGCGTCGTGGCAATGTGAGGACGCCTAGTGACCAGCGGCAAAGC	5	145	0.165517	TRUE	0.780687	0.634615	TCAGCTGATGCGCACACGCAGTGATGTTGGGGTGCGTCGCCGTGGCAATGTGAGGACGCCTAGTGACCAGCGGCAAAGC
Oligo84894	I	1	121	TTTCTTGTTCTTTTAGCAGACAGATGACGCAGCACCGACCGGATGGCCAGCCCCAGACACAACCTTCTGAAAACAAGGTT	5	460	0.263043	TRUE	1.8679	0.791209	TTTCTTGTTCTTTTAGCAGACAGATGACGCAGCACCGACGGATGGCCAGCCCCAGACACAACCTTCTGAAAACAAGGTT
Oligo84900	D	-1	77	TCGCGCGCCCCGGCCGCAGCTCGTGGCCGTGCAGGGCTCGATGGCGCGCAGCGCGCCCGCGTTCTCGCGCATGGGCTC	5	336	0.229167	TRUE	4.7761	0.971429	TCGCGCGCCCCGGCCGCAGCTCGTGGCCGTGCAGGGCTTCGATGGCGCGCAGCGCGCCCGCGTTCTCGCGCATGGGCTC
Oligo84909	D	-2	70	TCGAAAATCTTCTGTATGCAGCTGGCGGCAAGAATTCGAAAGGGATTTGGAAGAGTTTTTCTCTACAGTAGGAAAGG	5	488	0.143443	TRUE	2.078	0.822222	TCGAAAATCTTCTGTATGCAGCTGGCGGCAAGAATTCGACCAAGGGATTTGGAAGAGTTTTTCTCTACAGTAGGAAAGG
Oligo84912	I	1	37	GTTGCAGAGAATGTCATCAGACAAAAGAAACACTGGCTAAGCAAGGAAAACTAGACATGCTGAACTCACAGTCTCGCTAT	5	80	0.4625	TRUE	-0.263034	0.444444	GTTGCAGAGAATGTCATCAGACAAAAGAAACACTGGCTAGCAAGGAAAACTAGACATGCTGAACTCACAGTCTCGCTAT
Oligo84929	I	1	81	TAGGAGAAGGCCGCTATGAGGAGTACCGAGGCCGCTCACCACGAGGCCCGCAGCGGGGGCCGCTCCACTGATGCCAACTG	5	223	0.363229	TRUE	-2.57719	0.140187	TAGGAGAAGGCCGCTATGAGGAGTACCGAGGCCGCTCACACGAGGCCCGCAGCGGGGGCCGCTCCACTGATGCCAACTG
Oligo84932	D	-3	301	CGTTCGCCACCCGCAAGATTGCAGTACGTCTCACTCAGAAGGTTATTGATCAAGATGGTGATAACTTCAAGGCATC	5	1654	0.181983	TRUE	5.37504	0.987952	CGTTCGCCACCCGCAAGATTGCAGTACGTCTCACTCAGACGAAGGTTATTGATCAAGATGGTGATAACTTCAAGGCATC
Oligo84958	I	1	96	TGGATTACATTGCAATTGCAAAGGAAAAGCATGGCTACAAATGTGGAACAGGTATGTAGAGAAACACTTCAGTAGTAAGT	5	279	0.344086	TRUE	0.241008	0.543478	TGGATTACATTGCAATTGCAAAGGAAAAGCATGGCTACAATGTGGAACAGGTATGTAGAGAAACACTTCAGTAGTAAGT
Oligo84978	I	1	83	GGTAAGATGCCCTTGTGCACTTCGGGAAGCGGGGCTTGAAACGTGGCCGCCACAGCGGCTGTGATGGCTGCTTCCAAGCT	5	257	0.322957	TRUE	-0.710493	0.375	GGTAAGATGCCCTTGTGCACTTCGGGAAGCGGGGCTTGAACGTGGCCGCCACAGCGGCTGTGATGGCTGCTTCCAAGCT
Oligo85039	D	-9	128	CGATGAGATGCTGCTGTAGCAGGAAGCGGGCGATGGAACTGAAGGACCGTTTCAGGATCCGCTCTCCCAG	5	971	0.131823	TRUE	6.05166	0.99	CGATGAGATGCTGCTGTAGCAGGAAGCGGGCGACCTCAACGATGGAACTGAAGGACCGTTTCAGGATCCGCTCTCCCAG
Oligo85042	D	-2	111	GGGGCTGGGCATCACTCCAGAGGGTAGGGCCGTCATTTGCTGGGGACATTGCTTCAGCATCTGGAGCTGGCTTTGGA	5	1140	0.0973684	TRUE	4.72403	0.968421	GGGGCTGGGCATCACTCCAGAGGGTAGGGCCGTCATTAGTGCTGGGGACATTGCTTCAGCATCTGGAGCTGGCTTTGGA
Oligo85046	D	-5	69	CAAAAATCCTCAAGTGCAACTCTGAGTTCTGGAGCGTCGGGCAGCCACGCCCCAGCCTCAGACGACACCGCCAG	5	299	0.230769	TRUE	6.27922	0.991453	CAAAAATCCTCAAGTGCAACTCTGAGTTCTGGAGCGCCACGTCGGGCAGCCACGCCCCAGCCTCAGACGACACCGCCAG
Oligo85104	D	-1	167	CCTTCTCGAAGGCAGTAGGGATGTACTCGGTGGGGTAGCGTTGGTGGTGTAGCTCACCACCAGGCTCGTCTTGCCCTT	5	976	0.171107	TRUE	5.55459	0.989362	CCTTCTCGAAGGCAGTAGGGATGTACTCGGTGGGGTAGCCGTTGGTGGTGTAGCTCACCACCAGGCTCGTCTTGCCCTT
Oligo85114	I	1	120	CATCATTTCAGCTCCTGAAACAGCTGCTGGCGCACATCGGGTGCGGAGTGCCGTTAGCAGGAAGAGGAGCCGCAAGTCAT	5	736	0.163043	TRUE	2.03953	0.818182	CATCATTTCAGCTCCTGAAACAGCTGCTGGCGCACATCGGTGCGGAGTGCCGTTAGCAGGAAGAGGAGCCGCAAGTCAT
Oligo85118	D	-5	21	GGTGATAACGAAAAGTACCTAAGGACCCACAAAGAAGTGGCCCATAAGTGGTTTCTTCAGGTAGGTGGTTTTCC	5	75	0.28	TRUE	-0.847997	0.333333	GGTGATAACGAAAAGTACCTAAGGACCCACAAAGAAGTAGAGTGGCTCATAAGTGGTTTCTTCAGGTAGGTGGTTTTCC
Oligo85123	D	-6	11	GGTGATGGATGAGGTGGTGCTGACAATCGAGCAAGGAAATAAGTCTGTATACTAAGTGATCTTTTGGACTTGG	5	145	0.0758621	TRUE	3.80735	1	GGTGATGGATGAGGTGGTGCTGACAATCGAGCAAGGAAACCTGGGTAAGTCTGTATACTAAGTGATCTTTTGGACTTGG
Oligo85130	D	-4	127	CCCACGTGCTTCACGGCCACCTGGACGCGCCAGTCTGGCGGGCGGACGACACAGTGCCAGAGGCGCCGCGGCTCC	5	1117	0.113697	TRUE	5.35755	0.987805	CCCACGTGCTTCACGGCCACCTGGACGCGCCAGTCTGCGTGGCGGGCGGACGACACAGTGCCAGAGGCGCCGCGGCTCC
Oligo85135	D	-5	96	GCGCCGGAGGCAAGAAAGAAGAGGAGACGCCGAACCACGGAGGCGGTGAGTGAGCCACGCGTCTCAGGCAGCCT	5	826	0.116223	TRUE	0.652077	0.613636	GCGCCGGAGGCAAGAAAGAAGAGGAGACGCCGAACCACGCCGCGGAGGCGGTGAGTGAGCCACGCGTCTCAGGCAGCCT
Oligo85136	D	-1	159	ATCACCTTATTTATCGAGTCCGACGTACTGACGATACACTGTGGTTCTTGTGGGAAACAAGTCAGACCTCAAACAGCC	5	970	0.163918	TRUE	3.58496	0.945946	ATCACCTTATTTATCGAGTCCGACGTACTGACGATACACCTGTGGTTCTTGTGGGAAACAAGTCAGACCTCAAACAGCC
Oligo85159	D	-2	170	TTCTTGCCTCGCATATAGGACATCAGACCATTACAATCCCCGGAAACCCTTTGGGTAGTTAACCCTGGGATACTCTG	5	1412	0.120397	TRUE	4.33985	0.958333	TTCTTGCCTCGCATATAGGACATCAGACCATTACAATAGCCCCGGAAACCCTTTGGGTAGTTAACCCTGGGATACTCTG
Oligo85200	D	-2	316	ACCTGGGAAAGCGGTGTGCTCTTTGTCGACAAGAAATTCGAGGATTTCCTTGACAAGCCAACCTTGTTGTCACCAGA	5	2151	0.146908	TRUE	0.370368	0.564516	ACCTGGGAAAGCGGTGTGCTCTTTGTCGACAAGAAATTCCCGAGGATTTCCTTGACAAGCCAACCTTGTTGTCACCAGA
Oligo85231	D	-3	27	ATTGCAAGAAAAAGTGGAGCTCTTATCCCGGAAGCTAAATGGAGGTGAGGCAAGACCCTGGAGGCCGGGAGCAGGA	5	208	0.129808	TRUE	2.58496	1	ATTGCAAGAAAAAGTGGAGCTCTTATCCCGGAAGCTAAACAGTGGAGGTGAGGCAAGACCCTGGAGGCCGGGAGCAGGA
Oligo85266	I	1	23	AAGGCCTCTAAGCTCGCCTATTGAAGGAATGGTGATGAAAAGAAGGAGACTGTAACTTTGTGGCACCTCAAGGAAGTTAT	5	109	0.211009	TRUE	0.347923	0.565217	AAGGCCTCTAAGCTCGCCTATTGAAGGAATGGTGATGAAAGAAGGAGACTGTAACTTTGTGGCACCTCAAGGAAGTTAT
Oligo85273	D	-1	159	TGGCTCCCTGCGCCGGGCCCTGGAGGCCCGAACTCAGCCGCAGGTCCAGGTGCAAGTGCAGCAGCTCAAAGGCACGCG	5	950	0.167368	TRUE	6.22882	0.993333	TGGCTCCCTGCGCCGGGCCCTGGAGGCCCGAACTCAGCCCGCAGGTCCAGGTGCAAGTGCAGCAGCTCAAAGGCACGCG
Oligo85276	D	-2	22	AAGCACCTCACCTGAGACAGGAAAAGGTGCCGAAGAGCCCCGGCCGCCATGCCCACGGCGCAACCCATCACGAAGCT	5	85	0.258824	TRUE	4.60204	0.965714	AAGCACCTCACCTGAGACAGGAAAAGGTGCCGAAGAGCGCCCCGGCCGCCATGCCCACGGCGCAACCCATCACGAAGCT
Oligo85289	D	-1	101	TACCTGACAGCTACGGCAGCCCCAGTTTCCGCAGCACACGGAGGCACCCTATGCCTCCCTGACAGAGATAGGTGAGCA	5	946	0.106765	TRUE	0.941106	0.659722	TACCTGACAGCTACGGCAGCCCCAGTTTCCGCAGCACACCGGAGGCACCCTATGCCTCCCTGACAGAGATAGGTGAGCA
Oligo85301	D	-1	698	ATATATCTGGAATTGTGGAAGTGGTTGGAAGAGTAACCCCAAGGCCACCATCTTGTGTACATCTTATGTCCAGTTTAT	5	1826	0.382256	TRUE	3.58496	1	ATATATCTGGAATTGTGGAAGTGGTTGGAAGAGTAACCGCCAAGGCCACCATCTTGTGTACATCTTATGTCCAGTTTAT
Oligo85304	I	1	13	CCATTTGTTACAAAATTGATGATATGACCGCGAAACCAAATCGAGGCCCGACAGTGGTTTGGTAGAGAGAAAGTCTAGAA	5	102	0.127451	TRUE	-1.01749	0.327869	CCATTTGTTACAAAATTGATGATATGACCGCGAAACCAATCGAGGCCCGACAGTGGTTTGGTAGAGAGAAAGTCTAGAA
Oligo85307	D	-3	11	TAAAGAGGGGAAATATGAAAGAGCAATTGAATGCTATCGAGGGATAGCAGCAGATGGTGCTAATGCCCTTCGTCAA	5	53	0.207547	TRUE	-1.16993	0.272727	TAAAGAGGGGAAATATGAAAGAGCAATTGAATGCTATACTCGAGGGATAGCAGCAGATGGTGCTAATGCCCTTCGTCAA
Oligo85351	D	-4	89	TATGAACTGTTTCTTTACTAGGTTAACGTCCCTAAAACCGGACTTTCTGTAAGAAGTGTGGCAAGCACCACCCTG	5	446	0.199552	TRUE	0	NA	TATGAACTGTTTCTTTACTAGGTTAACGTCCCTAAAACCCGCCGGACTTTCTGTAAGAAGTGTGGCAAGCACCACCCTG
Oligo85353	D	-8	88	GTACTTACTTTGCCACAGAAAGAGCAAGTGTACTTGGCTGATTTCAATTTTCTTCACCATTTTCCGCAGCC	5	627	0.140351	TRUE	0	NA	GTACTTACTTTGCCACAGAAAGAGCAAGTGTACTTGGCGTGCTGGCTGATTTCAATTTTCTTCACCATTTTCCGCAGCC
Oligo85361	I	1	53	TTGACAATAACGGCGGTACCCGGGTGGTTAAACTTCGCAAAAATGGTAAGATGTGGGGATTGTAAATTGGATTTTATGGG	5	175	0.302857	TRUE	0.137504	0.526316	TTGACAAGAACGGCGGTACCCGGGTGGTTAAACTTCGCAAAATGGTAAGATGTGGGGACTGTAAATTGGATTTTATGGG
Oligo85368	D	-1	25	TCCCGTGGCTGTCTCACCGCCGCAAGACGAGCCGCTTCGAATGGTCCTCTCAGTGTAGCAGTAAAACCTCGCCTGCCA	5	126	0.198413	TRUE	4.74894	0.967871	TCCCGTGGCTGTCTCACCGCCGCAAGACGAGCCGCTTCGCAATGGTCCTCTCAGTGTAGCAGTAAAACCTCGCCTGCCA
Oligo85425	D	-1	24	ACTCACAAGCTCACGTGTACCTGGAGCAGATTCGCAACGGGTGGCTCTGGGAGTGCCTGACATGACAAAACGTGACTC	5	137	0.175182	TRUE	2.26849	0.83871	ACTCACAAGCTCACGTGTACCTGGAGCAGATTCGCAACAGGGTGGCTCTGGGAGTGCCTGACATGACAAAACGTGACTC
Oligo85428	I	1	162	TATGCCAAATTTCTCCTGTGAGCAGGTTGTACTCGTAAAAACAAGGATCATCGATGTTGTCTACAATGCATCTAAGAAAG	5	826	0.196126	TRUE	0	NA	TATGCCAAATTTCTCCTGTGAGCAGGTTGTACTCGTAAAACAAGGATCATCGATGTTGTCTACAATGCATCTAAGAAAG
Oligo85437	D	-10	393	AACCAGCGGGGCGCTGTGCGTGGCCCTAAACAAGGCAGCGCGTACAGGTGCTTCAAGGAGCGGCCCGGT	5	1025	0.383415	TRUE	4.20511	0.953757	AACCAGCGGGGCGCTGTGCGTGGCCCTAAACAAGGCAGCCGCCGGCAGCGCGTACAGGTGCTTCAAGGAGCGGCCCGGT
Oligo85449	I	1	191	TGTAAAAAATATTTTGTTCTGACTTACAGGATGACTACAATGGAGGCTTTAACAAGACTTCACATTACTGTTTCTTAACG	5	730	0.261644	TRUE	3.63227	0.931818	TGTAAAAAATATTTTGTTCTGACTTACAGGATGACTACATGGAGGCTTTAACAAGACTTCACATTACTGTTTCTTAACG
Oligo85465	D	-4	93	TAATGGCTGCGCAGGTCGGAGCGGTGCGCGTAGTACGGTGGCGGCGCAGGAGGAGCCGGACAAAGAGGGGTAGCC	5	336	0.276786	TRUE	4.78136	0.973214	TAATGGCTGCGCAGGTCGGAGCGGTGCGCGTAGTACGGGCGGTGGCGGCGCAGGAGGAGCCGGACAAAGAGGGGTAGCC
Oligo85468	I	1	24	GTTGCCTGCTGGCCTGCAGCTTGGCTGGCCAAAATACCAACGGTGGTCTGGATGTCTGAGGGGGAGCCAGGGTCAGCCTG	5	214	0.11215	TRUE	3.04439	0.899083	GTCGCCTGCTGGCCTGCAGCTTGGCTGGCCAAAATACCACGGTGGTCTGGATGCCTGAGGGGGAGCCAGGGTCAGCCTG
Oligo85483	D	-2	24	GTGAAACACGGGTCCGAGAAATAATACAGCATCCTTCCAAAGGGTAACCTGTGTCCCCCAACAAATGAGACATGATA	5	129	0.186047	TRUE	3.42626	0.933333	GTGAAACACGGGTCCGAGAAATAATACAGCATCCTTCAGCAAAGGGTAACCTGTGTCCCCCAACAAATGAGACATGATA
Oligo85504	I	1	114	CCAGAATGAGAAGAGTCAAACCATTGAAGATGGCACCCAACGAAGGTCAAGATGTAGAAGAGGAGGGCCAGCTGAGGGCA	5	315	0.361905	TRUE	5.26679	0.980769	CCAGAATGAGAAGAGTCAAACCATTGAAGATGGCACCCACGAAGGTCAAGATGTAGAAGAGGAGGGCCAGCTGAGGGCA
Oligo85509	D	-8	174	GCTTGATAGCAGACCAGGCTGTGAGAGCCACATATGGCAGCTTGAGTATGAGTGAGTGATTTGGGTTTGTG	5	1024	0.169922	TRUE	-1.15612	0.306306	GCTTGATAGCAGACCAGGCTGTGAGAGCCACATATGGCAAAGAGGCAGCTTGAGTATGAGTGAGTGATTTGGGTTTGTG
Oligo85528	I	1	345	CCCTCGGAGAGGTACCAGATGGGACTGTGGTTACTGTCAATGGCGGGTAACGATGAAAATTATTCTGCTGAGCTCAGGTT	5	1899	0.181675	TRUE	2.16993	0.85	CCCTCGGAGAGGTACCAGATGGGACTGTGGTTACTGTCATGGCGGGTAACGATGAAAATTATTCTGCTGAGCTCAGGTT
Oligo85535	I	1	270	AAACATTGTCATGGAGATGTTTGTATACTGAATGCCACAAGAGTGGGTTAGAGAACACGCCTCTGGCTATGTCAGAAGTG	5	951	0.283912	TRUE	-1.30485	0.280702	AAACATTGTCATGGAGATGTTTGTATACTGAATGCCACAGAGTGGGTTAGAGAACACGCCTCTGGCTATGTCAGAAGTG
Oligo85556	I	1	33	TCTTTAAGCTGAGTAAGGGGGAAATGAAGGAACTTCTGCCACAAGGAGCTGCCCAGCTTTGTGGGGGTGAGTGGCGCACT	5	113	0.292035	TRUE	0.764187	0.630952	TCTTTAAGCTGAGTAAGGGGGAAATGAAGGAACTTCTGCACAAGGAGCTGCCCAGCTTTGTGGGGGTGAGTGGCGCACT
Oligo85559	D	-1	63	TCGGTAAAGGGGTCCTGGGGAGGAGGCCACTCACCGAGCAATGGTGAGCTCCTTCTGGATCAGCTCCTTCAGCTCCAT	5	319	0.197492	TRUE	3.59352	0.928177	TCGGTAAAGGGGTCCTGGGGAGGAGGCCACTCACCGAGCCAATGGTGAGCTCCTTCTGGATCAGCTCCTTCAGCTCCAT
Oligo85580	I	1	18	ATTAGCCAATCACCAAAATTCAAACAGATATCTCTATGCTTCGGGGAAACTATGATGCTGCCCAAAGAGGACCTGGGGTC	5	263	0.0684411	TRUE	-1.89308	0.203125	ATTAGCCAATCACCAAAATTCAAACAGATATCTCTATGCTCGGGGAAACTATGATGCTGCCCAAAGAGGACCTGGGGTC
Oligo85637	D	-6	26	CAAGCCATCAATAGGGTGAAAAGCATGACTTGCAAATGGAATCTTCCAAATATGGTGAGGTTTATGTACGCCA	5	140	0.185714	TRUE	4.24793	1	CAAGCCATCAATAGGGTGAAAAGCATGACTTGCAAATGGAGTAGGAATCTTCCAAATATGGTGAGGTTTATGTACGCCA
Oligo85646	D	-1	7	GAGTTGAAGCCGGCGGGGCACGGCTCGCGACAGTACTTCCGCGGTAGCCCGGCTCGCAGGCACACGTGCCGTCCACAC	5	38	0.184211	TRUE	2.52026	0.854331	GAGTTGAAGCCGGCGGGGCACGGCTCGCGACAGTACTTGCCGCGGTAGCCCGGCTCGCAGGCACACGTGCCGTCCACAC
Oligo85665	D	-9	240	CGTTGAGGAAACACTGCTTGAATTTCCCCATAGCGGCATCACTGTCTATGAACTCTTGAAGAAGCGCTGG	5	1639	0.146431	TRUE	6.30378	1	CGTTGAGGAAACACTGCTTGAATTTCCCCATAGCCTCTGCAGCGGCATCACTGTCTATGAACTCTTGAAGAAGCGCTGG
Oligo85734	D	-4	17	GCTAGAAGGTGAAGTTTTTGGCGAGTAAAGGCCATAGAAGGAGGTTGCCGACGCCATCAGGCTCAACGAGGAACT	5	49	0.346939	TRUE	3.57827	0.926407	GCTAGAAGGTGAAGTTTTTGGCGAGTAAAGGCCATAGCGAGAAGGAGGTTGCCGACGCCATCAGGCTCAACGAGGAACT
Oligo85741	D	-6	30	GATTATTTTTTTGCTTTGTCCACAGATGTGGGACCTAGGCCTGAAGATTCCCCAGCTATACCAGTCTGGAGTT	5	137	0.218978	TRUE	0	NA	GATTATTTTTTTGCTTTGTCCACAGATGTGGGACCTAGGAAAAGGCCTGAAGATTCCCCAGCTATACCAGTCTGGAGTT
Oligo85786	I	1	165	GCCCGGCTGGAGACGGAGTCAGGACTGGAGTCAGGGTCCCGGATGGGGGTCCGAGTCCGGACCGGAGTCGGGGTCAGGTG	5	606	0.272277	TRUE	1.32193	0.716981	GCCCGGCTGGAGACGGAGTCAGGACTGGAGTCAGGGTCCGGATGGGGGTCCGAGTCCGGACCGGAGTCGGGGTCAGGTG
Oligo85791	D	-1	391	TGAAGTCCTGGATGCCGGTCTGGGAGAACCGCCGTACTCCGTGGCCAGCTCTGCAGGGGTAAGCATGGCTGCTCATCA	5	1546	0.252911	TRUE	0.165059	0.528777	TGAAGTCCTGGATGCCGGTCTGGGAGAACCGCCGTACTACCGTGGCCAGCTCTGCAGGGGTAAGCATGGCTGCTCATCA
Oligo85806	D	-1	62	GCTCTCTTTCAAATTTGGTGTTGAACAAAGTGTCCATTACGTGGATTTGCCAATGCCTGTCTCACCTACATAACCACG	5	628	0.0987261	TRUE	0	0.5	GCTCTCTTTCAAATTTGGTGTTGAACAAAGTGTCCATTAACGTGGATTTGCCAATGCCTGTCTCACCTACATAACCACG
Oligo85813	D	-4	23	GTGACAGGATCATGCAAACTGTGGAGATCACTAAGCAGTGGACATAGAAGAGAAGGGTGTGAGGCTGCGGCTCAG	5	217	0.105991	TRUE	2.0217	0.806061	GTGACAGGATCATGCAAACTGTGGAGATCACTAAGCATGCAGTGGACATAGAAGAGAAGGGTGTGAGGCTGCGGCTCAG
Oligo85825	I	1	98	TATCCCCCCCCAGGTTACTGAAGAGCAATAGCCACTTGAAGTGAGGAGTGCGGGGAGCTTCTCCTGCAAAGAGGAACCAT	5	404	0.242574	TRUE	-0.394631	0.431373	TATCCCCCCCCAGGTTACTGAAGAGCAATAGCCACTTGAGTGAGGAGTGCGGGGAGCTTCTCCTGCAAAGAGGAACCAT
Oligo85834	I	1	32	AGGGGCAGCTGGAGCTGGCTGTCTGGCTGGTTGAGGGTAACGGAGGAGTTCCTGGAAGCCTTCATGGATCTGAGCCTCCC	5	103	0.31068	TRUE	6.10852	0.990385	AGGGGCAGCTGGAGCTGGCTGTCTGGCTGGTTGAGGGTACGGAGGAGTTCCTGGAAGCCTTCATGGATCTGAGCCTCCC
Oligo85849	D	-4	63	CGCAGCCTTCCGCTCTCTCAGCTCTGCAATCAATGCACAGGGAATTATTTACTGGAAAGTGTCAATAAGCTGTTA	5	253	0.249012	TRUE	2.47805	0.855556	CGCAGCCTTCCGCTCTCTCAGCTCTGCAATCAATGCATCCACAGGGAATTATTTACTGGAAAGTGTCAATAAGCTGTTA
Oligo85858	D	-1	31	ATTTTCAGGAGTTCATCAGCTCTACGAAGAGACCGTATGAAAGGAATTGGAAACTGTTGACTTCAAAGATAAAGTGCA	5	360	0.0861111	TRUE	3.10852	0.906667	ATTTTCAGGAGTTCATCAGCTCTACGAAGAGACCGTATGCAAAGGAATTGGAAACTGTTGACTTCAAAGATAAAGTGCA
Oligo85859	D	-2	78	CCGAATTTAAGGAATACTGTCAGAAGTTCTATCAGGCAGCTGGAGGAGTTGTCCTTTGCTGAAGTCACTGAAGAGTG	5	336	0.232143	TRUE	4.93074	0.983607	CCGAATTTAAAGAATACTGTCAGAAGTTCTATCAGGCAGAGCTGGAGGAGTTGTCCTTTGCTGAAGTCACTGAAGAGTG
Oligo85880	D	-2	197	AGTCTGGGCCCTTATATTCTCAAGACCGAATCCTTCACCATGGGAAACATCGCACTGGCCTTTCATTTGCTGTGTCT	5	1994	0.0987964	TRUE	4.5025	0.964286	AGTCTGGGCCCTTATATTCTCAAGACCGAATCCTTCAAGCCATGGGAAACATCGCACTGGCCTTTCATTTGCTGTGTCT
Oligo85884	D	-2	37	TAACTCTTCCGGCTCCAAACAAACAGGGCAGGTATACCTTGGGTAAAATCTCCAGGTAAGGCTTCCAAAGTGATAC	5	209	0.177033	TRUE	4.50779	0.967742	TAACTACTTCCGGCTCCAAACAAACAGGGCAGGTATACGCCTTGGGTAAAATCTCCAGGTAAGGCTTCCAAAGTGATAC
Oligo85885	D	-1	7	TGGCTAGGGGAAACCATTAGCCGGAATCTACAGGAAACAGAAGGTAAGCTTTTGAAATGGCCTCGTTCTGATCCCAGA	5	37	0.189189	TRUE	2.60768	0.863946	TGGCTAGGGGAAACCATTAGCCGGAATCTACAGGAAACGAGAAGGTAAGCTTTTGAAATGGCCTCGTTCTGATCCCAGA
Oligo85920	D	-5	243	CCTGGATACATTCCGATTGATGAAGATCGTCTCCACAGGGTTGAGAGGAAGAAAGGGCAATTTAGCCATATGGT	5	1618	0.150185	TRUE	-2.45943	0.125	CCTGGATACATTCCGATTGATGAAGATCGTCTCCACAAAACAGGGTTGAGAGGAAGAAAGGGCAATTTAGCCATATGGT
Oligo85945	D	-1	19	GCCGCGGCTGGAGCGAGTTCTGTGAGTTGCACGCCGTAGGGCGGCCCGGGAGCTGGCCCGCCAGTACTGGCTGTTCGG	5	150	0.126667	TRUE	4	0.94702	GCCGCGGCTGGAGCGAGTTCTGTGAGTTGCACGCCGTAGCGGCGGCCCGGGAGCTGGCCCGCCAGTACTGGCTGTTCGG
Oligo85964	D	-4	42	CGATGAACCTGGAGATGATCTCAGATGAGATCCACGGCGGCGCTCCAGTGCCATGGGGCCTCGGGGATGCGGTG	5	202	0.207921	TRUE	3.54844	0.928	TCGATGAACCTGGAGATGATCTCAGATGAGATCCACGAGCGGCGGCGCTCCAGTGCCATGGGGCCTCGGGGATGCGGTG
Oligo85990	D	-4	6	ACCTTCGGAAGATTGCAGATGAGAACGGGGTATCTCATGGCGGACATGGCTCACATCAGCGGGCTGGTGGCGCTAC	5	35	0.171429	TRUE	1.87447	0.8	AGCTACGGAAGATTGCAGATGAGAACGGGGCGTATCTCATGGCGGACATGGCTCACATCAGCGGGCTGGTGGCGCCTCT
Oligo86002	D	-1	96	TCCCTCAAACCACCAGAGTCGAGAGGTGGAAATGAGCACCGGGGCCGATTCCAGCTCACTGGGGATCCCGCCAAGGGA	5	204	0.470588	TRUE	0.241008	0.543478	TCCCTCAAACCACCAGAGTCGAGAGGTGGAAATGAGCACCCGGGGCCGATTCCAGCTCACTGGGGATCCCGCCAAGGGA
Oligo86021	D	-1	36	TCTATCATTGTGTTTTCTATAGATTGCGAGCACCTTATCGAAGGATGTTGGTCCTAGACCCATCCAAACGGCTAACCG	5	107	0.336449	TRUE	4.6893	0.969697	TCTATCATTGTGTTTTCTATAGATTGCGAGCACCTTATCCGAAGGATGTTGGTCCTAGACCCATCCAAACGGCTAACCG
Oligo86028	I	1	186	TGCAGCGGCTGGTGGGCCGTGAGGACAGCGGTCATCTCAATCGTGGTCAGAAGGATGGATGTATTCATAAATACTCTTCA	5	996	0.186747	TRUE	-1.75291	0.224138	TGCAGCGGCTGGTGGGCCGTGAGGACAGCGGTCATCTCATCGTGGTCAGAAGGATGGATGTATTCATAAATACTCTTCA
Oligo86032	D	-1	31	GGTGTGAGGCTGGACCGGCGGAGAACGTGGGGATGCATAGGTGGAAGTGGGGGAGTCTGCTGACTGGCCGGAGGATCG	5	453	0.0684327	TRUE	5.44294	0.988506	GGTGTGAGGCTGGACCGGCGGAGAACGTGGGGATGCATACGGTGGAAGTGGGGGAGTCTGCTGACTGGCCGGAGGATCG
Oligo86033	I	1	125	CGAAATCATTGTCGCCTTGTCAGGAGAATTCGCACAACCCACGGGGACGGTGCAGAGGACTTCAAGCAGCAGGTGCCATC	5	535	0.233645	TRUE	-3.56768	0.0681818	CGAAATCATTGTCGCCTTGTCAGGAGAATTCGCACAACCACGGGGACGGTGCAGAGGACTTCAAGCAGCAGGTGCCGTC
Oligo86046	D	-3	32	ATCCAGCATGGTGATTTTGTCCGGAGTGCCCCAATCCAGCGGTACTGGGCGAGAAACTTCGTAGGCTGGCCGCATG	5	295	0.108475	TRUE	0.212994	0.537634	ATCCAGCATGGTGATTTTGTCCGGAGTGCCCCAATCCGCCAGCGGTACTGGGCGAGAAACTTCGTAGGCTGGCCGCATG
Oligo86059	I	1	38	GACCCCTGCTGCAGCAGCCTGGTACAAGGCGCGCTACAACCGAGGCCGAGCGAGCCCGCGGCCGGCCGCTGGGAGCCGA	5	76	0.5	TRUE	1.98868	0.802548	GACCCCTGCTGCAGCAGCTCTGGTACAAGGCGCGCTACACCGAGGCCGAGCGAGCCCGCGGCCGGCCGCTGGGAGCCGA
Oligo86070	I	1	11	CAATCTACTTCCTCTTTTGAAGAGGGGAATTGGTATTCAACCATGGTGGTTTACTTCCTATTTTGAAAGAAACTATAGAG	5	57	0.192982	TRUE	0.289507	0.555556	CAATCTACTTCCTCTTTTGAAGAGGGGAATTGGTATTCACCATGGTGGTTTACTTCCTATTTTGAAAGAAACTATAGAG
Oligo86093	I	1	8	CGGAATTAGGCCGTTTATTTTCGTAGCTTGAACTTACAAAGGATGGTTTCTTCAGTCTTTGTGAAAAATAGTATTGCACG	5	54	0.148148	TRUE	3.32193	1	CGGAATTAGGCCGTTTATTTTCGTAGCTTGAACTTACAAGGATGGTTTCTTCAGTCTTTGTGAAAAATAGTATTGCACG
Oligo86101	I	1	9	TGCCATTGTCTGAAAAGGCAGCCATGAGTACTCCCACCAAGGGTGGCATTGTAGCCATAGAGCCCAGATGCTATTAATGG	5	72	0.125	TRUE	2.58496	1	TGCCATTGTCCGAAAAGACAGCCATGAGTACTCCCACCAGGGTGGCATTGTAGCCATAGAGCCCAGATGCTATTAATGG
Oligo86139	D	-6	10	ATATCGTTTCTCCTACTTTGGCGCCTAGTAACACGGTGGTTTCAAATATTGAAGCTAAAATGCATGCCTGCCC	5	47	0.212766	TRUE	4.02237	0.955224	ATATCGTTTCTCCTACTTTGGCGCCTAGTAACACGGAGCCGGTGGTTTCAAATATTGAAGCTAAAATGCATGCCTGCCC
Oligo86146	D	-4	24	TATTCCCAGCCCATATCACAAGGCTGCGTCTCATTCGGTGGCTGAGGATGTCCTGCAGGCTGGCATTGGCCGGCA	5	209	0.114833	TRUE	4.9542	0.983871	TATTCCCAGCCCATATCACAAGGCTGCGTCTCATTGAAGCGGTGGCTGAGGATGTCCTGCAGGCTGGCATTGGCCGGCA
Oligo86148	D	-1	79	GATTATAGTCCCAATCCTTGAGGCAATGGTTGAAGTCCGCGGGGCGAAGCCGCTGCACGAGGGGTCGGTACTGCTGCT	5	747	0.105756	TRUE	-0.349584	0.438849	GATTATAGTCCCAATCCTTGAGGCAATGGTTGAAGTCCGGCGGGGCGAAGCCGCTGCACGAGGGGTCGGTACTGCTGCT
Oligo86167	I	1	50	GCCAAACTCAGCCACGATAGAGGCAAGGCCGCCATATACCAAAGGGTTTCCAATTCAGACCAGACATCTCATGACGTAAA	5	353	0.141643	TRUE	-1.41504	0.258065	GCCAAACTCAGCCACGATAGAGGCAAGGCCGCCATATACAAAGGGTTTCCAATTCAGACCAGACATCTCATGACGTAAA
Oligo86207	D	-5	303	ATAAGTGCTTCTGCTGTCCCTGCAAGCACTGCCGCCATGGGTTGCAAACTCTGGAGCACGGACATGCTTCCGGC	5	1654	0.183192	TRUE	4.67807	0.969466	ATAAGTGCTTCTGCTGTCCCTGCAAGCACTGCCGCCACGCCATGGGTTGCAAACTCTGGAGCACGGACATGCTTCCGGC
Oligo86213	I	1	20	TTGCCAGGTACTCCCGCGGGCGGTACTGACGCAGCCAGCCGCGTGGCGGGGAGCAGGTCCTGCACCAGCGCCCGGTCGAA	5	52	0.384615	TRUE	-5.83289	0.0130435	TTGCCAGGTACTCCCGCGGGCGGTACTGACGCAGCCAGCGCGTGGCGGGGAGCAGGTCCTGCACCAGCGCCCGGTCGAA
Oligo86217	D	-1	13	GAGTGGCAGCCCAGACCAGCCCACGGCTGAGCCGCACACAGGGGGCATCTCGGGGTGGACGGGAGGCACGTGGGCCAT	5	98	0.132653	TRUE	1.08746	0.695652	GAGTGGCAGCCCAGACCAGCCCACGGCTGAGCCGCACACCAGGGGGCATCTCGGGGTGGACGGGAGGCACGTGGGCCAT
Oligo86244	D	-1	24	ACTCCGCGCTGGGCGGCTTCCTGTTTGGCTATGACACCGGGTGGTGTCAGGGGCCATGCTGCTGCTCAAGCGGAAGTT	5	127	0.188976	TRUE	5.08746	0.980583	ACTCCGCGCTGGGCGGCTTCCTGTTTGGCTATGACACCGGGGTGGTGTCAGGGGCCATGCTGCTGCTCAAGCGGAAGTT
Oligo86255	D	-2	16	TGATAATTTAAGTATTTTCTTCTTAAAGCTGCTAGTAAGCTGGCTTCAAGAGCATGTTGCAGATCTTAGTCGTAGCT	5	227	0.0704846	TRUE	4.90689	1	TGATAATTTAAGTATTTTCTTCTTAAAGCTGCTAGTACGAGCTGGCTTCAAGAGCATGTTGCAGATCTTAGTCGTAGCT
Oligo86257	I	1	25	ATGCTCCAGATGCCGTAGAGTAGTTCCACAAAAGCGAAAAGAGAGGTTCAGGCACAGGAAGAAAAACAGGTTCCGCGATT	5	57	0.438596	TRUE	-1.926	0.20339	ATGCTCCAGATGCCGTAGAGTAGTTCCACAAAAGCGAAAGAGAGGTTCAGGCACAGGAAGAAAAACAGGTTCCGCGATT
Oligo86264	D	-2	193	CGTGCCACAGGCAACGCCACTAACAGCAGTCTCATTACACTGGTGCGGCACCACGGGGCAGCCGGTGAGGCAACCTT	5	811	0.237978	TRUE	5.54432	0.985816	CGTGCCACAGGCAACGCCACTAACAGCAGTCTCATTAAGCACTGGTGCGGCACCACGGGGCAGCCGGTGAGGCAACCTT
Oligo86281	D	-2	920	AAACACAGGCACTTACTTTGCTGAACCGACTTGAGTCCGGAGGCAGGTGGCTGCGAGCAGGAAGCCACAGCCGGTCA	5	1967	0.467717	TRUE	5.80735	0.988166	AAACACAGGCACTTACTTTGCTGAACCGACTTGAGTCCGCGGAGGCAGGTGGCTGCGAGCAGGAAGCCACAGCCGGTCA
Oligo86283	I	1	242	ACGCTAACCACGTGAGGGTGAAGGGCGCGTCGAACTTCCCTGAAGGTCAGCTTGGCGAGCTGCGTGGAGCCCGCCCACGC	5	1914	0.126437	TRUE	1.87149	0.788177	ACGCTAACCACGTGAGGGTGAAGGGCGCGTCGAACTTCCTGAAGGTCAGCTTGGCGAGCTGCGTGGAGCCCGCCCACGC
Oligo86293	D	-6	88	ATTGACCCTCTGTGGTGACCTGTGTTGGCAACTGGAAGGGGAAGTGAGTGTAACAAGGGAGGAGGAGTGGGAG	5	312	0.282051	TRUE	3.32193	0.928571	ATTGACCCTCTGTGGTGACCTGTGTTGGCAACTGGTTCGGGAAGGGGAAGTGAGTGTAACAAGGGAGGAGGAGTGGGAG
Oligo86299	D	-1	46	TAAGTTCGTAATCTTTGGAGCCACCTCTCTACAGAACATGGAGGTAAAAAGAACATGCTTTTCTTTACATAACGTGTT	5	443	0.103837	TRUE	3.80735	0.953488	TAAGTTCGTAATCTTTGGAGCCACCTCTCTACAGAACACTGGAGGTAAAAAGAACATGCTTTTCTTTACATAACGTGTT
Oligo86311	D	-1	13	TTCTGAAGTAGAGAGCGATGCCGGGGAGAGTTCGACTCACGGGGATAAGGAAGAGGACAAAAAATGGAGCTGCCGAAC	5	52	0.25	TRUE	-2	0.194915	TTCTGAAGTAGAGAGCGATGCCGGGGAGAGTTCGACTCCACGGGGATAAGGAAGAGGACAAAAAATGGAGCTGCCGAAC
Oligo86326	I	1	11	ATCCCAAAATAACCAATGAAATGAAAATGTGAACCAGAAAGGGTGGTGATGAATCTGAAGGTAAACATCATGGCCTAACA	5	55	0.2	TRUE	-0.169925	0.46875	ATCCCAAAATAACCAATGAAATGAAAATGTGAACCAGAAGGGTGGTGATGAATCTGAAGGTAAACATCATGGCCTAACA
Oligo86328	D	-8	50	ACCATAGCGTTCACGCAGTGGTCACTGGCTGAGCGGGACACAGACCAGGCCCAGCACTGGACCAAGGCAA	5	153	0.326797	TRUE	-1.7885	0.212766	ACCATAGCGTCCACGCCAGTGGTCACTGGCTGAGCCTAGGAGCGGGACACAGACCAGGCCCAGCACTGGACCAAGGCAA
Oligo86345	I	1	25	ACGATGATGGCACCCTGGAGCGGGGGCACTGGAACAACAAAGATGGAGTTTGTGCTGTCAGTGGCTGGGGAGATCATTGT	5	102	0.245098	TRUE	0.852658	0.644599	ACGATGATGGCACCCTGGAGCGGGGGCACTGGAACAACAAGATGGAGTTTGTGCTGTCAGTGGCTGGGGAGATCATTGT
Oligo86350	I	1	58	GCTTTTTTTCTTGGAACTCTCTGTGGGTCAAAGAATTCGGGCGAGGCAGCATTGGTGTATGGAATTACATAAGCCATATT	5	322	0.180124	TRUE	0.321928	0.571429	GCTTTTTTTCTTGGAACTCTCTGTGGGTCAAAGAATTCGGCGAGGCAGCATTGGTGTATGGAATTACATAAGCCATATT
Oligo86369	D	-3	651	TGTCTCCTAGGACAAGGAGGCTGAAGAAAATGGTCATGCTGGACTGCTCCTCTTGCTGGGCCTGCTCCCCTGTCTC	5	2853	0.228181	TRUE	5.06609	0.985075	TGTCTCCTAGGACAAGGAGGCTGAAGAAAATGGTCATGCCGCTGGACTGCTCCTCTTGCTGGGCCTGCTCCCCTGTCTC
Oligo86388	D	-2	6	CACCCGCAGAGCGGTCCCTGACGGAGTACTCTGACCTTAGGAGGCTCCCTCGGCGCACACTCTCTATGTGGGCAATTC	5	35	0.171429	TRUE	5.78136	0.987952	CACCCGCAGAGCAGTCCCTGACGGAGTACTCTGACCTCGAGGAGGCTCCCTCGGCGCACACTCTCTATGTGGGCAATTC
Oligo86398	D	-2	8	TAACCCCGAAGCCTTTTGGGAGATTATAGGAGAACTGCGACGGAGCCTTTGGGAAAGTGTACAAGGTAAGAGCGGCC	5	47	0.170213	TRUE	5.88264	0.991525	TAACCCCGAAGCCTTTTGGGAGATTATAGGAGAACTGGGCGACGGAGCCTTTGGGAAAGTGTACAAGGTAAGAGCGGCC
Oligo86405	D	-5	115	GTTTAAAGAGTTCAGGAGTACTTGGAAGTTCGCAAACAGGCCATCAAATGCAGAATTCACAAGATCCAATCCCA	5	252	0.456349	TRUE	3.66297	0.948718	GTTTAAAGAGTTCAGGAGTACTTGGAAGTTCGCAAACAGCACAGGCCATCAAATGCAGAATTCACAAGATCCAATCCCA
Oligo86418	D	-9	106	CCTGTGGGGTATCTCTTGTACAGAGAACCTCGGAGGTAGTTTCCCACCTATGAGTAAAGCAAGAAGGCTC	5	564	0.187943	TRUE	5.70044	0.990385	CCTGTGGGGTATCTCTTGTACAGAGAACCTCGGAACATACGGAGGTAGTTTCCCACCTATGAGTAAAGCAAGAAGGCTC
Oligo86420	D	-1	138	TTCTCGACCAGACTATCATGAGGAAACGGCTAGATATCAAGAGGCCTTGAAACGTCCCATCAAGGTAACACAGGAAAC	5	392	0.352041	TRUE	-1.93198	0.20442	TTCTCGACCAGACTATCATGAGGAAACGGCTAGATATCCAAGAGGCCTTGAAACGTCCCATCAAGGTAACACAGGAAAC
Oligo86462	D	-2	7	AATCGTATGTTTCTCAGAGAAGGAACAAGCTATAAATGGCTGGAATTGTTCAAGAGGATGTGCAGCCACCAGGTAAG	5	70	0.1	TRUE	5.32193	1	AATCGTATGTTTCTCAGAGAAGGAACAAGCTATAAATCGGGCTGGAATTGTTCAAGAGGATGTGCAGCCACCAGGTAAG
Oligo86468	I	1	1421	GCCGTTAGATGATTACTGCAGTGGCTGGGCACAGCAACAAACGAGGTCATGATGACAATGGTGGCCAGGATGATGAGGAC	5	3543	0.401073	TRUE	-1.65605	0.237037	GCCGTTAGATGATTACTGCAGTGGCTGGGCACAGCAACAACGAGGTCATGATGACAATGGTGGCCAGGATGATGAGGAC
Oligo86471	D	-1	140	CGGTTCCTGCCCTTCTTTTTTGTCCTGGGAGGAACGATGAGTGGATCATGATTAAAGTGCGCGTGGGCCAGGATACAG	5	831	0.168472	TRUE	1.848	0.791045	CGGTTCCTGCCCTTCTTTTTTGTCCTGGGAGGAACGATGGAGTGGATCATGATTAAAGTGCGCGTGGGCCAGGATACAG
Oligo86484	D	-1	255	AGAAGAAACAGAAGAAACCAGAAGTGGACATTCTCAGCCCGCGGCCATGCTGAACCTCTACTACATCGCCCACTACCG	5	1045	0.244019	TRUE	0.255257	0.544776	AGAAGAAACAGAAGAAACCAGAAGTGGACATTCTCAGCCCCGCGGCCATGCTGAACCTCTACTACATCGCCCACTACCG
Oligo86487	D	-1	18	GTACCGCCTCCTGGAAGAGACAACCGATGGGGAACGCAGGTGGGCCGCATCAGCCTCTATTCCAAGAATGGCGTGGCT	5	61	0.295082	TRUE	5.44294	0.988506	GTACCGCCTCCTGGAAGAGACAACCGATGGGGAACGCAGCGTGGGCCGCATCAGCCTCTATTCCAAGAATGGCGTGGCT
Oligo86491	D	-2	12	CTGGGCAACCCCCCAGAAGAAAAGAATGTACTCCTGATGGAGGAGGTGGGAAAACTCAGCCTAAGAACACAGCAG	5	55	0.218182	TRUE	3.08746	0.903226	CTGGGCAACCCCCCAGAAGAAAAGAATGTACTCCTGAAGTGGAGGAGGTGAGGAAAACTCAGCTCTCAGAACACAGCAG
Oligo86509	D	-1	21	GCCCAGGCCGGCCCCTTGGAGGGACGCCCGAGACCTCCCGACGGGCCCGACGCGCCCGCGGACAGGCAGCAGTACTTG	5	76	0.276316	TRUE	4.74723	0.968912	GCCCAGGCCGGCCCCTTGGAGGGACGCCCGAGACCTCCCCGACGGGCCCGACGCGCCCGCGGACAGGCAGCAGTACTTG
Oligo86519	D	-5	16	GAAGCGCCAGGCCCAGAGAGGAGGGGCCAATTACCTTGGGACTGCTGTCACTGCCCTTGTAGGAGCCAGAATTC	5	75	0.213333	TRUE	5.93074	0.991803	GAAGCGCCAGGCCCAGAGAGGAGGGGCCAATTACCTTGGCGTGGGACTGCTGTCACTGCCCTTGTAGGAGCCAGAATTC
Oligo86521	D	-4	142	TTGCTACAAATTTCAACCAGGGAAGAAGCTCACTACTGTGGATCTCTTGCATATTCCGCTCCAGAAATTCTGCTT	5	803	0.176837	TRUE	4.64386	1	TTGCTACAAATTTCAACCAGGGAAGAAGCTCACTACAAGCTGTGGATCTCTTGCATATTCCGCTCCAGAAATTCTGCTT
Oligo86566	I	1	24	GATATTCCAAAAACACAAAGAAGTTGTGGTCTCGACGCAAGGGTGGGGTGGGCCGCCAGGCGCTGCAGAAAGACTCCGCG	5	69	0.347826	TRUE	-0.514573	0.409091	GATATTCCAAAAACACAAAGAAGTTGTGGTCTCGACGCAGGGTGGGGTGGGCCGCCAGGCGCTGCAGAAAGACTCCGCG
Oligo86568	D	-1	303	AAGTGTTGTTCTGTTCCTTTTCAGGTCAGTTGAACATACGATGGTCAGAGTGTCCTAACAGACTCACTATGGCCGCCA	5	1804	0.16796	TRUE	3.42626	0.933333	AAGTGTTGTTCTGTTCCTTTTCAGGTCAGTTGAACATACCGATGGTCAGAGTGTCCTAACAGACTCACTATGGCCGCCA
Oligo86594	D	-1	74	ATCGGTCCCCGGGGGCCACTGAGAACAGGGGACGCACTCGAGGGGCAGGGGCGTGGCAGGAGCCCTGCCTGGCAGCAC	5	908	0.0814978	TRUE	6.9542	1	ATCGGTCCCCGGGGGCCACTGAGAACAGGGGACGCACTACGAGGGGCAGGGGCGTGGCAGGAGCCCTGCCTGGCAGCAC
Oligo86603	I	1	30	CGTGGTGGAGAACAACAAGACCATGAACCGGGCGGAGAAACGGAGGGCGGCCTCCCCACCACCCCTTTGAGACCAAAGGT	5	133	0.225564	TRUE	3.52356	0.924242	CGTGGTGGAGAACAACAAGACCATGAACCGGGCGGAGAACGGAGGGCGGCCTCCCCACCACCCCTTTGAGACCAAAGGT
Oligo86606	I	1	17	GGAGAGCAGGCGGGGAAGCCCTGCTTGTCGCAGCCTCGAACGGTGGCGGGAGGCGAGTGAGCCACTGCAGGCACACGCCA	5	142	0.119718	TRUE	4.6893	0.969697	GGAGAGCAGGCGGGGAAGCCCTGCTTGTCGCAGCCTCGACGGTGGCGGGAGGCGAGTGAGCCACTGCAGGCACACGCCA
Oligo86637	D	-1	86	TGGTGGTGAATCCAAGTGTGTTGTACGGGTAGAAGAATCCGTGGACCAACAGATTGTGGCTGTGAGTTGAATTTTGGT	5	637	0.135008	TRUE	4.90689	1	TGGTGGTGAATCCAAGTGTGTTGTACGGGTAGAAGAATGCCGTGGACCAACAGATTGTGGCTGTGAGTTGAATTTTGGT
Oligo86656	D	-1	55	GGGCGACCAAACGCAGCAGCGCGAAGCCTACAAACAGCGGTAGGAGAAATAGTACAGGTTCCGCTTATGCGGCAACCT	5	211	0.260664	TRUE	6.14975	1	GGGCGACCAAACGCAGCAGCGCGAAGCCTACAAACAGCGGGTAGGAGAAATAGTACAGGTTCCGCTTATGCGGCAACCT
Oligo86671	D	-1	43	AACTCGCCAAGGAAGAGGAGAAGTTACAGTTTGCCCTCGAGAGGTAGAGGTGCTATCCAAGCAGCTGGAGAAAGAGAT	5	191	0.225131	TRUE	1.18763	0.701754	AACTCGCCAAGGAAGAGGAGAAGTTACAGTTTGCCCTCGGAGAGGTAGAGGTGCTATCCAAGCAGCTGGAGAAAGAGAT
Oligo86679	I	1	71	CGAGTCCGTGGAGTCTGAATTCAAACTGCCGGAGTTTCAACGGAGGAGAACCACGTGTCTGCCTGCCATCACTCCATCAC	5	283	0.250883	TRUE	4.8413	0.971591	CGAGTCCGTGGAGTCTGAATTCAAACTGCCGGAGTTTCACGGAGGAGAACCACGTGTCTGCCTGCCATCACTCCATCAC
Oligo86681	D	-3	12	CAAGACTCCACCCGGGGGCCGGGACAGCCAAGCACCCGCCGGCAGCTTCGCTGGAAGGTAGGAGACGGCGGGAGGG	5	41	0.292683	TRUE	5.35755	1	CAAGACTCCACCCGGGGGCCGGGACAGCCAAGCACCCGCCGCCGGCAGCTTCGCTGGAAGGTAGGAGACGGCGGGAGGG
Oligo86687	D	-4	14	TAGACATTCAGTAATCACTGAAGTCGTAGAAAATTCCTTGGAGCATTTCCCTGAGAAGAAAAAAGAGGGTTTTTA	5	50	0.28	TRUE	1.58496	1	TAGACATTCAGTAATCACTGAAGTCGTAGAAAATTCCAGCCTTGGAGCATTTCCCTGAGAAGAAAAAAGAGGGTTTTTA
Oligo86724	D	-9	87	TGCCGCCACTTGCCTTGTCTCAGGTGTATCCCGAGGTGAAGGTGTCCCGGACCCCCAGGGAGGGGGTCTG	5	768	0.113281	TRUE	-0.351472	0.438462	TGCCGCCACTTGCCTTGTCTCAGGTGTATCCCAGAAGGCCCGAGGTGAAGGTGTCCCGGACCCCCAGGGAGGGGGTCTG
Oligo86727	D	-2	263	TTACCCCCTTCAGGTCTCACTTATGGACCAGTCAGTAAGAAGGCCAAGATGTCATCATGAGCATCCGCGTGCTGGCA	5	1261	0.208565	TRUE	2.83794	0.881988	TTACCCCCTTCAGGTCTCACTTATGGACCAGTCAGTAAGAGAAGGCCAAGATGTCATCATGAGCATCCGCGTGCTGGCA
Oligo86749	D	-6	11	CCAACGAGCCAGTGGAGCAGTGGAAGGGTACTGTGCAGGTTTCCGTGAAGCCCACTCTTTACATCATTTAAGG	5	44	0.25	TRUE	6.98868	1	GTAAAGAGCCAGTGGAGCAGTGGAAGGGTACTGTGCTCGAGCAGGTTTCCGTGAAGCCCACTCTTTACATCATTAAATA
Oligo86775	D	-2	13	CTTCCTATGGAAAAGGGCCCTTGTCAAACCTACATGACGATGGTTTTTCAACTTTGAAACTGGTGAATGTGACTTGG	5	54	0.240741	TRUE	2.56768	0.863158	CTTCCTATGGAAAAGGGCCCTTGTCAAACCTACATGACGCGATGGTTTTTCAACTTTGAAACTGGTGAATGTGACTTGG
Oligo86802	D	-1	11	TGGTCCCGGAGGCGTTCCCCGTGGATGACGTAGTGCCCCGGCGGGCCCCCCCCTCGGGCCTGGCCCCTCGGACACGTC	5	119	0.092437	TRUE	2.45943	0.909091	TGGTCCCGGAGGCGTTCCCCGTGGATGACGTAGTGCCCCTGGCGGGCCCCCCCCTCGGGCCTGGCCCCTCGGACACGTC
Oligo86822	I	1	708	GGCTGGTCACGGCGCTCTACATGCTGGAGCCCTGGGAGCCGGACGGTGTTCAGTATCCTGTCCCGGCCGCGCGCGAGGCG	5	3148	0.224905	TRUE	1.75002	0.776596	GGCTGGTCACGGCGCTCTACATGCTGGAGCCCTGGGAGCGGACGGTGTTCAGTATCCTGTCCCGGCCGCGCGCGAGGCG
Oligo86845	I	1	14	ATAGCTTGTAGACCCTGGAGTTAAGGCATGGACACCCACCTAAAGGAAAACAAAATGTGATTATGTTTGTTGGATGGCCC	5	48	0.291667	TRUE	1.41504	0.777778	ATAGCTTGTAGACCCTGGAGTTAAGGCATGGACACCCACTAAAGGAAAACAAAATGTGATTATGTTTGTTGGATGGCCC
Oligo86878	D	-1	7	TGGCGCGGGGGTGGGGGTACTTACTGCACGCACTCGTTCCGCGGCCCTTGTTCTGATACTCCACAATACAGCGCATAT	5	37	0.189189	TRUE	1.92057	0.8	TGGCGCGGGGGTGGGGGTACTTACTGCACGCACTCGTTCCCGCGGCCCTTGTTCTGATACTCCACAATACAGCGCATAT
Oligo86908	I	1	234	TCATCCCCTTGGTTACGGTCATTATCAAAATCATTCCCCCTGGAGGTCTGTGGCCCCTGTATTATGCATGAAAGGCGGCC	5	1405	0.166548	TRUE	0	NA	TCATCCCCTTGGTTACGGTCATTATCAAAATCATTCCCCTGGAGGTCTGTGGCCCCTGTATTATGCATGAAAGGCGGCC
Oligo86911	D	-2	115	TTGATACTGATGCTCCTCAAGAAATGGGAGATGAAAACGGAGGTAAGTTCGGTGACTTGATTTCCTGCTTGGTCTGT	5	1305	0.0881226	TRUE	5	1	TTGATACTGATGCTCCTCAAGAAATGGGAGATGAAAATGCGGAGGTAAGTTCGGTGACTTGATTTCCTGCTTGGTCTGT
Oligo86929	D	-1	256	GGCCTCCGTTGCCCACCACGGCACACCGGATACACTTTGAGGGGTGTCCCTGGGCGGGGCAAACAGCTTGGCAATCGT	5	2443	0.104789	TRUE	3.61471	0.932692	GGCCTCCGTTGCCCACCACGGCACACCGGATACACTTTGGAGGGGTGTCCCTGGGCGGGGCAAACAGCTTGGCAATCGT
Oligo86945	D	-9	7	GTCAGAATAACACTCCAGTTGGGACTAATATGGTGGAAAGCAAAAAAGAAATCCCAATTAAGAAGGACGA	5	62	0.112903	TRUE	3.75489	0.962963	GTCAGAATAACACTCCAGTTGGGACTAATATGAGTTACGAGGTGGAAAGCAAAAAAGAAATCCCAATTAAGAAGGACGA
Oligo87037	I	1	19	ACCTAGAGAGTCGAGAGCGACAGAAGTCATCAGATATCCCTGGAGGAACTAATTGTTCAAGGAATTATACAAAGCAACTA	5	112	0.169643	TRUE	3.70044	1	ACCTAGAGAGTCGAGAGCGACAGAAGTCATCAGATATCCTGGAGGAACTAATTGTTCAAGGAATTATACAAAGCAACTA
Oligo87044	D	-2	3	TACGCAGAAATCACTTTTGGAGCGTTTGACGAAACATTACAGGTAGAGTAATAAATTTTTGTCTATTTGTACGTCTC	5	25	0.12	TRUE	3.90689	1	TACGCAGGAATCACTTTTGGAGCGTTTGATGAAACATTACCCAGGTAGAGTAATAAATTTTTGTCTATTTGTACGTCTC
Oligo87061	I	1	118	CGTGTGGACCTGTTCAGAAGCAATTCAGCAACTACGAACCAGAAGGTAAAGTGCTCTGAAAGATGCAAACAAGCAACCAG	5	673	0.175334	TRUE	-0.536053	0.40625	CGTGTGGACCTGTTCAGAAGCAATTCAGCAACTACGAACAGAAGGTAAAGTGCTCTGAAAGATGCAAACAAGCAACCAG
Oligo87080	I	1	298	CGTACACAGTCATCTTTTTTTATAGGAATGGCCCATCAAACGGAGGTAATTGGGGCTTGGGTGCTCAAAGTTACCTAGTT	5	2140	0.139252	TRUE	2	0.875	CGTACACAGTCATCTTTTTTTATAGGAATGGCCCATCAACGGAGGTAATTGGGGCTTGGGTGCTCAAAGTTACCTAGTT
Oligo87133	D	-2	40	GGGTCTCCAGGACACTCTCATTAGCACAGTCAAAGCCCGTGGGCCAGGATTGTGGCCACTGCCTGGTAGAGGTGCGC	5	149	0.268456	TRUE	5.59991	0.989691	GGGTCTCCAGGACACTCTCATTAGCACAGTCAAAGCCCGCGTGGGCCAGGATTGTGGCCACTGCCTGGTAGAGGTGCGC
Oligo87136	D	-1	76	GCACATCAACAAGTGCCCAGAACACGTGCTGAGGCACACCAGGGCCGGCGGTACCAGCGAGCTCTGTGTAAATCTATA	5	469	0.162047	TRUE	0.192645	0.534483	GCACATCAACAAGTGCCCAGAACACGTGCTGAGGCACACCCAGGGCCGGCGGTACCAGCGAGCTCTGTGTAAATCTATA
Oligo87138	I	1	115	TGCAGACGAAGGACGAGGCCAGCAGGTAGCCGCAGTTCCCAGGTGGTGTCGATGTAGTCGCGCTGCTCGCTCCACGGGTG	5	567	0.202822	TRUE	2.72583	0.872449	TGCAGACGAAGGACGAGGCCAGCAGGTAGCCGCAGTTCCAGGTGGTGTCGATGTAGTCGCGCTGCTCGCTCCACGGGTG
Oligo87159	D	-3	144	CAGGACACTTATCTTTGGGATCAGTCCCTGCCGAATTAGAGGTTCATCTTCTTTCAGGCCATCTACGAGGACTCAA	5	898	0.160356	TRUE	4.45943	1	CAGGACACTTATCTTTGGGATCAGTCCCTGCCGAATTAGCAGAGGTTCATCTTCTTTCAGGCCATCTACGAGGACTCAA
Oligo87170	D	-4	12	AGTAGTGACGTTTGAACTTTTCAAGGCACTCTTGGAACAGGCTACACACTTGATGTGACCACTGGACAGAAGATT	5	103	0.116505	TRUE	0	NA	AGTAGTGACGTTTGAACTTTTCAAGGCACTCTTGGAAAGAACAGGCTACACACTTGATGTGACCACTGGACAGAAGATT
Oligo87175	D	-8	132	CTGTACCCCGTATTCCTGCTGTGGGTTGCCATTCAGGACCTTCTTTGCCACCATCCGTGCCTGGAGGTATG	5	1116	0.11828	TRUE	-4.32193	0.0403226	CTGTACCCCGTATTCCTGCTGTGGGTTGCCATTCAGGACTCGCGGGCCTTCTTTGCCACCATCCGTGCCTGGAGGTATG
Oligo87182	I	1	322	AAGCAGGCGCCCGCGTTCCCGTTGAACACGCAGCGCAGCTTCGGGGCCGCTGTCGGTGTTCACGTAGCCCTCGTTCACCA	5	2894	0.111265	TRUE	-3.70044	0.0588235	AAGCAGGCGCCCGCGTTCCCGTTGAACACGCAGCGCAGCTCGGGGCCGCTGTCGGTGTTCACGTAGCCCTCGTTCACCA
Oligo87185	D	-3	14	CCGGAGACTCCATCTTGTTCTGGTAGCCGTCGGTCAGGGAGGAGAATACGATCAGGGATAAGACCTGTGGAGTTAG	5	97	0.14433	TRUE	1.93074	0.8	CCGGAGACTCCATCTTGTTCTGGTAGCCGTCGGTCAGCAGGGAGGAGAATACGATCAGGGATAAGACCTGTGGAGTTAG
Oligo87200	I	1	88	ATCCAATGATGTCATGTTTGGAGAAGCGGTCAAAGTCATTAGATGGTCATCACCAGAGTTTGCCCCCAAGCTCCCGGAA	5	213	0.413146	TRUE	0.259644	0.545455	ATCCAATGATGTCATGTTTGGAGAAGCGGTCAAAGTCATAGATGGCCATCACCAGAGTTTTGCCCCCAAGCTCCCGGAA
Oligo87210	I	1	66	CCATTTGAGGAAGAGAAGAAGAGTGAAGAGTGCAACAAAAGCGGGGGCTGAAGTCATCCCGAAAAACGGTGAAGGACATC	5	289	0.228374	TRUE	-2.91329	0.111111	CCATTTGAGGAAGAGAAGAAGAGTGAAGAGTGCAACAAAGCGGGGGCTGAAGTCATCCCGAAAAACGGTGAAGGACATC
Oligo87217	D	-2	42	TGATGATGGGCTGGAGGAATTAGTAAGTGCTCTCAACTGTAGGTGGCTGTCAAATTATTGTAAGTCAAGGCTCGGGA	5	244	0.172131	TRUE	3.80735	1	TGATGATGGGCTGGAGGAATTAGTAAGTGCTCTCAACTGCGTAGGTGGCTGTCAAATTATTGTAAGTCAAGGCTCGGGA
Oligo87221	D	-2	98	TATCAGAGTTCATCAGTAAGACAAACTCCTCAGAGTACCGTGGCAGTCCTCACCACAGGGCCCAGTGCCTCAATAGG	5	1094	0.0895795	TRUE	1.76081	0.779221	TATCAGAGTTCATCAGTAAGACAAACTCCTCAGAGTACGCCGTGGCAGTCCTCACCACAGGGCCCAGTGCCTCAATAGG
Oligo87225	D	-7	16	GTAGTCTCAGCAGTTCTTTGGATTAATGGGCAAACGGGTGAGATAGGCGACCGTCCGGTGTCTTAGGTG	5	90	0.177778	TRUE	5	1	GTAGTCTCAGCAGTTCTTTGGATTAATGGGCAAACGGGATGCTGGTGAGATAGGCGACCGTCCCTAGGTGTCTTAGGTG
Oligo87229	D	-9	104	ATGCGGTGTTCGCCAGCATCTACTCCATGACGGTGGACAGGTGAGGAGAGGACAGACAGAGAGGAAAGAC	5	430	0.24186	TRUE	5.67243	1	ATGCGGTGTTCGCCAGCATCTACTCCATGACGGCCATTGCGGTGGACAGGTGAGGAGAGGACAGACAGAGAGGAAAGAC
Oligo87237	D	-1	111	ACAGATCCCAGATGCAGTGACTGGTTACTACCTGAACCTGCTGGCTTTGAGGCCTCAGACCCACGCATGTGAGGAATC	5	818	0.135697	TRUE	5.49185	0.988889	ACAGATCCCAGATGCAGTGACTGGTTACTACCTGAACCGTGCTGGCTTTGAGGCCTCAGACCCACGCATGTGAGGAATC
Oligo87245	D	-6	28	CTTTTATTTTATATAGATGCTGGAATTCTATGGGGATGGAGCCCAAGAGGTACTCACCAATTATGCATTTGTT	5	215	0.130233	TRUE	3.62449	0.947368	CTTTTATTTTATATAGATGCTGGAATTCTATGGGGATCGAGATGGAGCCCAAGAGGTACTCACCAATTATGCATTTGTT
Oligo87256	D	-2	214	GTACGGGCTCCTCCACAGGAGGATAGAGATCACCATCCTGTGGATACAAGCATCTGACAGATATCAGCTGTCTTGTG	5	2276	0.0940246	TRUE	4.39232	0.960526	GTACGGGCTCCTCCACAGGAGGATAGAGATCACCATCAACTGTGGATACAAGCATCTGACAGATATCAGCTGTCTTGTG
Oligo87292	D	-2	41	TCGTGTGCAATCATCCATAGCATGATGATGGCTTGGTCTGTGGTTCAGTGGTTCACTCAACTTCTGGAAGTGGGTAC	5	347	0.118156	TRUE	2.4549	0.849462	TCGTGTGCAATCATCCATAGCATGATGATGGCTTGGTAGCTGTGGTTCAGTGGTTCACTCAACTTCTGGAAGTGGGTAC
Oligo87337	I	1	1279	GATCAAAGGCTCGGATGAGGATGTGCTGCAACACGTCGAAGCGAGGTGATCTGGGGATCTACAGCAAAAGAGCGGTACGG	5	2912	0.439217	TRUE	-3.06413	0.102941	GATCAAAGGCTCGGATGAGGATGTGCTGCAACACGTCGAGCGAGGTGATCTGGGGATCTACAGCAAAAGAGCGGTACGG
Oligo87349	I	1	122	ATGAATTCCATTTTCCATAATAGATGCAATGTACCGTCCCATGTGGGCTAATTGCTGATGAGCTAATTCCTTCATCGACC	5	960	0.127083	TRUE	-0.89812	0.344262	ATGAATTCCATTTTCCATAATAGATGCAATGTACCGTCCATGTGGGCTAATTGCTGATGAGCTAATTCCTTCATCGACC
Oligo87355	D	-5	116	GTCAGCTCTTGAACCAGAGATCATAAGGAAGTTTGGGCGGAACACATCCTCAGATGAGTCAGCAGTCTGGCAGC	5	650	0.178462	TRUE	0.917538	0.66	GTCAGCTCTTGAACCAGAGATCATAAGGAAGTTTGGGCGCCGCGGAACACATCCTCAGATGAGTCAGCAGTCTGGCAGC
Oligo87378	D	-2	197	GATGAGCGGCCGCAGCCAAGGCGCCGGTGAAGAAGAACGAAGGTGGCCGGTGTGAGCGTGCAGCTAGAGATGAAGCC	5	532	0.370301	TRUE	6.26679	0.993506	GATGAGCGGCCGCAGCCAAGGCGCCGGTGAAGAAGAACGCGAAGGTGGCCGGTGTGAGCGTGCAGCTAGAGATGAAGCC
Oligo87382	I	1	277	TTCATCATGTGTTTTTTCAGGTACGTCTATCACAGCTCAACAGTGGATGGTAGCTGGGAATACAGACCATTTGTGTATAG	5	962	0.287942	TRUE	3.32193	0.915385	TTCATCATGTGTTTTTTCAGGTACGTCTATCACAGCTCACAGTGGATGGTAGCTGGGAATACAGACCATTTGTGTATAG
Oligo87398	I	1	49	ATAATGTGGAAAGCTGTTTATAAGCAGACTCACTCCAAAAGCGAGGAACAGCCCTAAATTATTTCCTGTGAGGGGTAATC	5	132	0.371212	TRUE	-3.66297	0.0625	ATAATGTGGAAAGCTGTTTATAAGCAGACTCACTCCAAAGCGAGGAACAGCCCTAAATTATTTCCTGTGAGGGGTAATC
Oligo87428	D	-2	20	CGGCATTGATTATACTGGCTTTGGGAGTATGTCGTAACTGAGGAAAACTTAGATATATGATTACCACCTGATCGACAC	5	169	0.118343	TRUE	1.41504	0.777778	CGGCATTGATTATACTGGCTTTGGGAGTATGTCGTAACGCTGAGGAAAACTTAATATATGATTACCACCTGATCGACAC
Oligo87433	I	1	16	GTCAGGTTACAAAAATACTTTGCAGAGAATCAGATATCAACCAAGGAGAGAATTCAGATAGATCCTGGCAACTGGTCCCTG	5	49	0.326531	TRUE	0	NA	GTCAGGTTACAAAAATACTTTGCAGAGAATCAGATATCACCAAGGAGAGAATTCAGAAGATCCTGGCAACTGGTCCCTG
Oligo87447	D	-4	2157	TGGAGCCTCGACCTGCTGCCGCTCTGCCGGAATTACGCAGGGTCCACGTCGATCAGTTCCTTCCGCCGGTGCAGT	5	7559	0.285355	TRUE	7.27612	1	TGGAGCCTCGACCTGCTGCCGCTCTGCCGGAATTACGTGCGCAGGGTCCACGTCGATCAGTTCCTTCCGCCGGTGCAGT
Oligo87469	D	-1	133	AGAGCAGCATCTCCTGGAAAGATGTAAATCTCCCAAGTCAAAGGGTAAGTCATAACTGTGTAAGAAAATGATCTTTGT	5	798	0.166667	TRUE	2.80735	0.881356	AGAGCAGCATCTCCTGGAAAGATGTAAATCTCCCAAGTCCAAAGGGTAAGTCATAACTGTGTAAGAAAATGATCTTTGT
Oligo87483	D	-1	41	GTTAGGATGGAAAAGAGAGTGCTAGAAGATTACGCCACCAGTGGTACAGTAAGTGATACACACACACACACACACAAC	5	378	0.108466	TRUE	0	NA	GTTAGGATGGAAAAGAGAGTGCTAGAAGATTACGCCACCCAGTGGTACAGTAAGTGATACACACACACACACACACAAC
Oligo87487	D	-1	13	TACTGCTGCTGATGGTGTCACATGTTAAAGATTCAGAAGGGTGGAGCTGCACGTTTATTCTCTGCTCATCTTGCTGCA	5	94	0.138298	TRUE	-0.731183	0.374046	TACTGCTGCTGATGGTGTCACATGTTAAAGATTCAGAAGGGGTGGAGCTGCACGTTTATTCTCTGCTCATCTTGCTGCA
Oligo87503	D	-1	97	AAATCACCGCCATAGGCCAGAAGCTTCGCAACAGGTACACGAGGGAAAGCTGGCGCCCATCGCGCCAGGCATCCACAG	5	270	0.359259	TRUE	-1.03747	0.324561	AAATCACCGCCACAGGCCAGAAGCTTCGCAACAGGTACCACGAGGGAAAGCTGGCGCCCATCGCGCCAGGCATCTACAG
Oligo87525	D	-2	32	AAATCCCTAACAACATTCGCCACAAGTTTGGGAGCAATGGTGGACCAGCTGGTCTCCGAGGAGCAGGTGTCACAGC	5	136	0.235294	TRUE	5.26053	0.982759	AAATCCCTAACAACATTCGCCACAAGTTTGGGAGCAATGTGGTGGACCAGCTGGTCTCCGAGGAGCAGGTGTCACAGAC
Oligo87543	I	3	7	CGGAGGGGAATCAGATAGACAAGTCATACATACCTTGAGGTACGAAGGGGTAAGGGTTGGCTTTTGAGCTCGTAGAACCTCG	5	32	0.21875	TRUE	5.94251	0.99187	CGGAGGGGAATCAGATAGACAAGTCATACATACCTTGAGCGAAGGGGTAAGGGTTGGCTTTTGAGCTCGTAGAACCTCG
Oligo87547	D	-2	43	TCTTGTGAAAAGGTTATCTCTCCATTCTACAGTGATACGCTGGAACAAAGGAACCATTCTAAAAGCATCAGTCGACA	5	415	0.103614	TRUE	5.16993	1	TCTTGTGAAAAGGTTATCTCTCCATTCTACAGTGATATGCGCTGGAACAAAGGAACCATTCTAAAAGCATCAGTCGACA
Oligo87554	I	1	121	AAAACTGAGTGTGAGAGACTGGCAGGAACCGAGTCTCCAAGTGAGGGAGGAGCCAGGAGAGGACTTCCCTGCAGCTCGGT	5	214	0.565421	TRUE	-0.103093	0.481481	AAAACTGAGTGTGAGAGACTGGCAGGAACCGAGTCTCCAGTGAGGGAGGAGCCAGGAGAGGACTTCCCTGCAGCTCGGT
Oligo87558	I	1	42	ACGCCTGCGAGCGCGAGAGGAGCGACGAAGAGTACTACGGCCAAGGAGGTTTACAAAATAGACATGCCGCCCTTCGTAAC	5	435	0.0965517	TRUE	3.62449	0.935897	ACGCCTGCGAGCGCGAGAGGAGCGACGAAGAGTACTACGCCAAGGAGGTTTACAAAATAGACATGCCGCCCTTCGTAAC
Oligo87562	I	1	15	ATCACCAACGCTTTTTCTTGCTCTGAAGGATAGGCATTGTTAACGGTGCTCATACAGCCAATCCCGAAGAATCTGCACAG	5	214	0.0700935	TRUE	6.39232	1	ATCACCAACGCTTTTTCTTGCTCTGAAGGATAGGCATTGTAACGGTGCTCATACAGCCAATCCCGAAGAATCTGCACAG
Oligo87566	D	-8	94	GGAAAGCTCAGCTTCTCCTGCTCTGAGGGGTAGGCGTTGCAAGTACAGCCAGTCCCGGAGGATCTTTACTG	5	686	0.137026	TRUE	5.79874	0.988095	GGAAAGCTCAGCTTCTCCTGCTCTGAGGGGTAGGCGTTGTAGCGGTGCAAGTACAGCCAGTCCCGGAGGATCTTTACTG
Oligo87572	D	-2	428	ATGCATCCAGCCCTGCGGTAGCAGCCTGTAACTCCGACGGCGGCCGCAGCGGCTGCGCCCTCTGCGGCTGCAAACTG	5	2055	0.208273	TRUE	6.85798	1	ATGCATCCAGCCCTGCGGTAGCAGCCTGTAACTCCGACGCGGCGGCCGCAGCGGCTGCGCCCTCTGCGGCTGCAAACTG
Oligo87605	D	-7	172	ACTCGATAGCATGGTTTCCACCGATCGACATCTGCTGGGGATGGGGAGGTGAAGGCCTGGCTTTGGGCGGAG	5	445	0.386517	TRUE	5.80735	1	ACTCGATAGCATGGTTTCCACCGATCGACATCTGCTTAGTGCTGGGGATGGGGAGGTGAAGGCCTGGCTTTGGGCGGAG
Oligo87615	D	-1	10	CCTGCGACGACGAGAGGATAGTGGATGGGAGCTCAAATTCCTGGAGCAGCAGGTGTCTTAGGACCCCACACGGTGTTA	5	76	0.131579	TRUE	3.25634	0.913978	CCTGCGACGACGAGAGGATAGTGGATGGGAGCTCAAATGTCCTGGAGCAGCAGGTGTCTTAGGACCCCACACGGTGTTA
Oligo87626	D	-1	18	GTGAGGCCAGGATCTCTCTAGAGGCATTGAAGGCCGATCGGTGGCCCGGCTGGTGGCCCGCCAGTGGGCTGGCCTGCT	5	167	0.107784	TRUE	6.11894	0.992806	GTGAGGCCAGGATCTCTCTAGAGGCATTGAAGGCCGATGCGGTGGCCCGGCTGGTGGCCCGCCAGTGGGCTGGCCTGCT
Oligo87628	D	-2	13	ATGGCCCCTCTGTTGTATTGCTGTGCTCAGCAACATTACAAGGATAGATCTTCAGACTTCTTGGAATCTGACGCAGC	5	71	0.183099	TRUE	0.253757	0.545455	ATGGCCCCTCTGTTGTATTGCTGTGCTCAGCAACATTACACAAGGATAGATCTTCAGACTTCTTGGAATCTGACGCAGC
Oligo87629	D	-7	146	ATACGGAGTGAGGAAGGTATGTCAAAAGCCGAGATAGGCTAGGCCTCCTGCGGCAAACAGTTCAGCCAAGTT	5	739	0.197564	TRUE	2.98793	0.893939	ATACGGAGTGAGGAAGGTATGTCAAAAGCCGAGATAGGCCGAAGGCTAGGCCTCCTGCGGCAAACAGTTCAGCCAAGTT
Oligo87640	D	-4	37	TTCACACTCGCCCTTGGAGAGCTCTGCTTCCTTGTAGGAGGCACACACTTCCGGTGGCAGGCACTGGTCATTCTC	5	363	0.101928	TRUE	6.12928	0.992857	TTCACACTCGCCCTTGGAGAGCTCTGCTTCCTTGTAGTGAGGAGGCACACACTTCCGGTGGCAGGCACTGGTCATTCTC
Oligo87673	D	-5	38	CGTTTAGGTGGACTTGGAGACCATGCTATGTCAAAGAGGGGCCCTCTACCAACTTATAGACAGGATAAGAAGAG	5	378	0.100529	TRUE	4.52356	1	CGTTTAGGTGGACTTGGAGACCATGCTATGTCAAAGAAGCGAGGGGCCCTCTACCAACTTATAGACAGGATAAGAAGAG
Oligo87692	I	1	343	GTAATTTCCTATGCATCCAGCAATAAACTCACCAACTACCGTGTGGTATTTTGAAGGAATCTGTTTCTCAGGCATTATCG	5	999	0.343343	TRUE	-3.7625	0.06	GTAATTTCCTATGCATCCAGCAATAAACTCACCAACTACGTGTGGTATTTTGAAGGAATCTGTTTCTCAGGCATTATCG
Oligo87719	D	-2	22	CCCTCGGAAGGAGATCCTCAAGCAAGCGGGCTCTCAAAGGAGGGGACCCCAGGCAGGCGCGGAGCTCAGCGAAGCCG	5	215	0.102326	TRUE	3.45943	0.928571	CCCTCGGAAGGAGATCCTCAAGCAAGCGGGCTCTCAAAGCCGAGGGGACCCCAGGCAGGCGCGGAGCTCAGCGAAGCCG
Oligo87726	D	-2	52	GTAGATAACAGAGCAGATAAAAATTGAGCAAACATCGCGATGGGAATGTTGCGGAGTATCTGAAACTAGTGAGCATG	5	147	0.353741	TRUE	6.74147	1	GTAGATAACAGAGCAGATAAAAATTGAGCAAACATCGCGCGATGGGAATGTTGCGGAGTATCTGAAACTAGTGAGCATG
Oligo87745	D	-7	157	TGTCCTCGTAGAAGCACTGCTTGGCGTTGTCAGGAAGGTGATCTCAGAGGCGCCGCCGGGTCCAGGCTCCTC	5	801	0.196005	TRUE	1.63227	0.7625	TGTCCTCGTAGAAGCACTGCTTGGCGTTGTCAGGAAGCTCGAAGGTGATCTCAGAGGCGCCGCCGGGTCCAGGCTCCTC
Oligo87747	D	-1	40	AGGTGGTGGCGGCGGCAGCGGCGGGGACTGTCCCGGCGGAAAGGCAAGAGCATCAACTGCTCAGGTAGGACCGCTCCT	5	400	0.1	TRUE	3.56635	0.927273	AGGTGGTGGCGGCGGCAGCGGCGGGGACTGTCCCGGCGGCAAAGGCAAGAGCATCAACTGCTCAGGTAGGACCGCTCCT
Oligo87751	D	-1	375	ATGGTCCCCCACCCTGCTGCAGGGCCCGAGGACGTCTCCCAGGGGTCCCCACCTCGGTCTCCTTGGGGGGACTGTGCC	5	2129	0.176139	TRUE	-0.27684	0.451327	ATGGTCCCCCACCCTGCTGCAGGGCCCGAGGACGTCTCCCCAGGGGTCCCCACCTCGGTCTCCTTGGGGGGACTGTGCC
Oligo87759	D	-5	126	TTAGCGAGCTTTCAGAATGGGGGGCGGTTACTGTCGATGGTGGAGATGGTGTGCGTAGGAGGGTGCCCCTCTGA	5	951	0.132492	TRUE	5.71425	0.990476	TTAGCGAGCTTTCAGAATGGGGGGCGGTTACTGTCGCAGCGATGGTGGAGATGGTGTGCGTAGGAGGGTGCCCCTCTGA
Oligo87766	I	1	23	CGGCACTGACGTTGACAAAGAAGGGGACGATCAGCATGAACGATGGCCAGCTTCAAGTCTGGGTTTTCAATGGGAGTCGG	5	155	0.148387	TRUE	7.47573	1	CGGCACTGACGTTGACAAAGAAGGGGACGATCAGCATGACGATGGCCAGCTTCAAGTCTGGGTTTTCAATGGGAGTCGG
Oligo87784	D	-2	27	AGGAGTCACAGTGCTTCCACTGAAACGGCCCGCACGTCATGGGACTGGCCGTTGGTGGGGCTCAGTGACTCCAGCG	5	118	0.228814	TRUE	3.94753	0.946903	AGGAGTCACAGCCGCTTCCACTGAAACGGCCCGCACGTCCCATGGGACTGGCCGTTGGTGGGGCTCAGTGACTCCAGCG
Oligo87786	D	-4	62	GAGTGCTGAAGGACCACTGGGAGCTGCGGATGGAAGGCTGGAATCCCTGCCAGGACAGGCGCCCAGTGAGCGGTG	5	801	0.0774032	TRUE	4.73954	0.96875	GAGTGCTGAAGGACCACTGGGAGCTGCGGATGGAAGTTCGGCTGGAATCCCTGCCAGGACAGGCGCCCAGTGAGCGGTG
Oligo87819	D	-1	6	GAGGAGGACGCGTTGACTGAAGCATTGGAGGGCACCCCGGGAGGCCGGGCGCGTCCGCGGCCCCGCCGCGGCACCGGAN	5	60	0.1	TRUE	5	1	GAGGAGGACGCGTTGACTGAAGCATTGGAGGGCACCCCGAGGAGGCCGGGCGCGTCCGCGGCCCCGCCGCGGACCGGAA
Oligo87830	D	-1	18	GTCTCTATTATTTGCCATTTTTGGCATTAGAATGCTTCGGAAGGCTTAAAGATGAGCCCTGATGAGGGTCAAGAGGAC	5	107	0.168224	TRUE	4.76818	0.972973	GTCTCTATTATTTGCCATTTTTGGCATTAGAATGCTTCGGGAAGGCTTAAAGATGAGCCCTGATGAGGGTCAAGAGGAC
Oligo87834	D	-1	132	AGGGCGGAGAGAGGGTGTCCAAGACTCACAGCAAGTTTCCCGGGTGCTTCTCATGGACAATGGCCCCAGCTCCTGCTG	5	2151	0.0613668	TRUE	5.63421	0.986667	AGGGCGGAGAGAGGGTGTCCAAGACTCACAGCAAGTTTGCCCGGGTGCTTCTCATGGACAATGGCCCCAGCTCCTGCTG
Oligo87841	D	-10	21	TGAATAGAGTGAGCTCTCTGTGGTCGCACCTTCGGTACAAAAGGCAGCAGTGCAAGTGACAGTCCAGGC	5	123	0.170732	TRUE	0	NA	TGAATAGAGTGAGCTCTCTGTGGTCGCACCTTCGGTACAACCTGGTCCAAAAGGCAGCAGTGCAAGTGACAGTCCAGGC
Oligo87871	D	-1	54	CGTGGGGACATGGCGATCAGCATTAGGAGGCTAAAACTCAGAGGCTGCCACAGAGCGTTCGGACGTAGATGTGGGCAA	5	416	0.129808	TRUE	1.73272	0.772414	CGTGGGGACATGGCGATCAGCATTAGGAGGCTAAAACTACAGAGGCTGCCACAGAGCGTTCGGATGTAGATGTGGGCAA
Oligo87874	D	-1	320	GGGCCATCCACACGCAGTGCCAGCAGCACAGAGAACACAACAGGGCCAGCAGGTGCACGAAGATCTCGAAGGTAGCAC	5	818	0.391198	TRUE	-1.32757	0.282486	GGGCCATCCACACGCAGTGCCAGCAGCACAGAGAACACCAACAGGGCCAGCAGGTGCACGAAGATCTCGAAGGTAGCAC
Oligo87895	I	1	21	ACGCGAGCAGCAAGCAGGTGAACCCCAGCACGAGCACCAAGCGCGGCCAGCGCGGCGGCCAGCGGCAGCAGCGTCACGCA	5	54	0.388889	TRUE	-3.08746	0.0588235	ACGCGAGCAGCAAGCAGGTGAACCCCAGCACGAGCACCAGCGCGGCCAGCGCGGCGGCCAGCGGCAGCAGCGTCACGCA
Oligo87922	D	-5	56	AAAAGAGCAAAGAAGATACTCACCCTTGGAATAATGTAGGTAAATTTCAAGACAGACAGCACATACTGAGAATA	5	219	0.255708	TRUE	1.87447	0.833333	AAAAGAGCAAAGAAGATACTCACCCTTGGAATAATGTAGGGTAGGTAAATTTCAAGACAGACAGCACATACTGAGAATA
Oligo87925	D	-7	114	GGTGAACGGCAGGACTTGGGGGACAGCGATTTAAGCGGCAGCCTCCGTCCTCACAAGCTTCCATCTCTTCCC	5	674	0.169139	TRUE	4.49643	0.96319	GGTGAACGGCAGGACTTGGGGGACAGCGATTTAAGCGGCCCTTGGCAGCCTCCGTCCTCACAAGCTTCCATCTCTTCCC
Oligo87949	D	-2	37	TCTATGCCTGGGATACCAATGAAGAATACCTCTTCAACGATGGTAGCTTTCTCCATGAGAAAAGTTCCCAACTGACA	5	346	0.106936	TRUE	3.16993	1	TCTATGCCTGGGATACCAATGAAGAATACCTCTTCAAAGCGATGGTAGCTTTCTCCATGAGAAAAGTTCCCAACTGACA
Oligo87964	D	-1	80	ACACAGGCAAGTCAGGAATTTGGCAATGACGAACAGGACTGGGGTGATTAAGGCTGTGATAGGTGGGACTGGAGGGTG	5	468	0.17094	TRUE	0.970854	0.666667	ACACAGGCAAGTCAGGAATTTGGCAATGACGAACAGGACCTGGGGTGATTAAGGCTGTGATAGGTGGGACTGGAGGGTG
Oligo87970	D	-1	100	GTGCCCCGGGCTCGACCTCGCTGCCGAAGGCCAGCTTGGGGAGGCGGCGGCCAGGGCCCCGAACGCGCCGGCGAACTC	5	806	0.124069	TRUE	6.40088	0.994083	GTGCCCCGGGCTCGACCTCGCTGCCGAAGGCCAGCTTGGCGGAGGCGGCGGCCAGGGCCCCGAACGCGCCGGCGAACTC
Oligo87972	D	-1	15	TCTATCGATTGGAAATTTTGGAGGGAATTACAATAGTTGCATGGCTTTAACTGGTGAGTGGACCATTCTGTGTGCTTC	5	142	0.105634	TRUE	1.58496	1	TCTATCGATTGGAAATTTTGGAGGGAATTACAATAGTTGGCATGGCTTTAACTGGTGAGTGGACCATTCTGTGTGCTTC
Oligo87982	I	1	169	GAGAAAACTTTATTCTTTCTTTATAGTTGCCTGACCACAAGACTGGGTACATCTCTGGTATATATGGTAAGTTTCTCTGG	5	651	0.259601	TRUE	0.678072	0.617978	GAGAAAACTTTATTCTTTCTTTATAGTTGCCTGACCACAGACTGGGTACATCTCTGGTATATATGGTAAGTTTCTCTGG
Oligo87985	I	1	331	TTGGTATTAGACAATAAAACAACATCTCACATACCAGAAAATGAGGTAGCCTGAGGCAATAGCAATATTCACGTTTGCAG	5	1442	0.229542	TRUE	0	NA	TTGGTATTAGACAATAAAACAACATCTCACATACCAGAAATGAGGTAGCCTGAGGCAATAGCAATATTCACGTTTGCAG
Oligo87987	I	1	275	TGCTGGAACTCCCTAGGAAGAGGAGTTGTACGCATGTCAAGAGAGGTTGCAGGCTGTTTTCAATTTGTCAGTTTGTGGAC	5	663	0.414781	TRUE	-3.75489	0.0588235	TGCTGGAACTCCCTAGGAAGAGGAGTTGTACGCATGTCAGAGAGGTTGCAGGCTGTTTTCAATTTGTCAGTTTGTGGAC
Oligo88014	D	-5	400	ATCCCTGACTTACTTTTATACGTGATCATCAGGAGCGAGGAAATACAGGGCGTAGTACGTTCCGCTGAGTTATA	5	1498	0.267023	TRUE	1.57191	0.751724	ATCCCTGACTTACTTTTATACGTGATCATCAGGAGCGTGGCGAGGAAATACAGGGCGTAGTACGTTCCGCTGAGTTATA
Oligo88022	D	-1	131	CTGCTGCTGCCGACCGGTCCAAATGGCACATTCCGATACGTCGGTGAGTATTCACTTCACTAACGTCTGAACCGAGTA	5	490	0.267347	TRUE	6.10852	1	CTGCTGCTGCCGACCGGTCCAAATGGCACATTCCGATACCGTCGGTGAGTATTCACTTCACTAACGTCTGAACCGAGTA
Oligo88044	D	-1	22	CATGACTTCCTCAACTGTTTGGAAGTCGTTTCCACTTAGAGAGGAGGAACTGCAAGACTCAAGCATTTAGATTTAATT	5	77	0.285714	TRUE	0.777608	0.647059	CATGACTTCCTCAACTGTTTGGAAGTCGTTTCCACTTAGGAGAGGAGGAACTGCAAGACTCAAGCATTTAGATTTAATT
Oligo88054	I	1	48	GACTTATAACATTGTCTGAGCAGAGAATCCTTGGAGGCAACTGAGGCTGAGGAGGGAAGCTGGCCGTGGCAAGTCAGTCC	5	164	0.292683	TRUE	2.3599	0.844444	GACTTATAACATTGTCTGAGCAGAGAATCCTTGGAGGCACTGAGGCTGAGGAGGGAAGCTGGCCGTGGCAAGTCAGTCC
Oligo88068	I	1	281	AATGGGTCTCCAAGTTCATACAAGAGGAAGCCATCCATAAGCAAGGTAATTCTGAAACCTTTCCCTGTTGATCCATGATA	5	913	0.307777	TRUE	-0.321928	0.428571	AATGGGTCTCCAAGTTCATACAAGAGGAAGCCATCCATAGCAAGGTAATTCTGAAACCTTTCCCTGTTGATCCATGATA
Oligo88075	D	-7	13	GCAATTTTTCTGGCTGCCTCTAGCTGCTTGTAAGATGGCCGCCTTCAAATTCACACACCGCCTTAGCGTCGA	5	78	0.166667	TRUE	5.30378	0.987342	GCAATTTTTCTGGCTGCCTCTAGCTGCTTGTAAGTTGCGAGATGGCCGCCTTCAAATTCACACACCGCCTTAGCGTCGA
Oligo88095	D	-9	43	TATGGTCTTTGGATGGAAAGTCTGTGCTTGTGAAGGAGAGGGACGTGGTCTGTGGACCATCTCCAGCCCA	5	408	0.105392	TRUE	4.64386	0.96875	TATGGTCTTTGGATGGAAAGTCTGTGCTTGTGAATGGGACGAAGGAGAGGGACGTGGTCTGTGGACCATCTCCAGCCCA
Oligo88101	I	1	269	AAACATGGGCGGACAGCGATGCCCGGCTCCCCAAACTGAACCACGGCCAGCAGGAGGCCGAGGCAGGCCAGCGCCAGGCC	5	1012	0.26581	TRUE	0.608232	0.604878	AAACATGGGCGGACAGCGATGCCCGGCTCCCCAAACTGACCACGGCCAGCAGGAGGCCGAGGCAGGCCAGCGCCAGGCC
Oligo88122	D	-10	82	ACTTCTGGGATCTTTGGCGGGATCAAAGGAGGCGGCTGAGTGGACAGAAACACAGAGACCATGACTGAC	5	478	0.171548	TRUE	3.18763	0.910112	ACTTCTGGGATCTTTGGCGGGATCAAAGGAGGCACCACGGGGCGGCTGAGTGGACAGAAACACAGAGACCATGACTGAC
Oligo88172	D	-1	22	GCGCACCCAAGGTGCAGCGCAGGGAAGCCAGGTCCCAGCGGCGGCCGCGGCCGAGACCAGCCCGAGCAGCCCGAGGAA	5	97	0.226804	TRUE	5.79442	0.990991	GCGCACCCAAGGTGCAGCGCAGGGAAGCCAGGTCCCAGGCGGCGGCCGCGGCCGAGACCAGCCCGAGCAGCCCGAGGAA
Oligo88178	D	-5	191	CAACCGAGGGTGCCGGGGAATAGAAGCTCTGTCAGTCTGGATCTTGGTCCTCAGCAACTGTCTGGATCCTGACA	5	550	0.347273	TRUE	1.0614	0.681159	CAACCGAGGGTGCCGGGGAATAGAAGCTCTGTCAGTCTCGTCTGGATCTTGGTCCTCAGCAACTGTCTGGATCCTGACA
Oligo88180	D	-1	51	CCGATGCTAAGCTAAAAAAAGTGAGAGCACTTAAAGGCACGTGGAACAGAAGAGACTAAGCAATGGGAAACTTGGTGC	5	294	0.173469	TRUE	-1.70044	0.2	CCGATGCTAAGCTAAAAAAAGTGAGAGCACTTAAAGGCCACGTGGAACAGAAGAGACTAAGCAATGGGAAACTTGGTGC
Oligo88193	D	-1	596	AGCTTTTTTGTAGACAGGCATGGCGCGGATAACAGCTCCTGAGGAGGTGGGGTCATCACCTTGATCTGGATGGCGCTC	5	2817	0.211573	TRUE	0.584963	0.615385	AGCTTTTTTGTAGACAGGCATGGCGCGGATAACAGCTCCCTGAGGAGGTGGGGTCATCACCTTGATCTGGATGGCGCTC
Oligo88195	D	-1	11	ACTCGGAAGAAGAGCAGGAAGAGCTAAGAAGAGAACTTGAAAGGTAAAGAACCATTCCTTTTGCAACTTTATTGTTCG	5	54	0.203704	TRUE	4.49185	0.977778	ACTCGGAAGAGGAGCAGGAAGAGCTAAGAAGAGAACTTGCAAAGGTAAAGAACCATTCCTTTTGCAACTTTATTGTTCG
Oligo88232	I	1	36	CCCGCACAGATGAGCGAATCAAACAACATCCTAAGAACCCAGGAGGAATATAAGGAAGTGAACTTTACATCTGAAATAAG	5	350	0.102857	TRUE	2.11548	0.857143	CCCGCACAGATGAGCGAATCAAACAACATCCTAAGAACCAGGAGGAATATAAGGAAGTGAACTTTACATCTGAAATAAG
Oligo88245	D	-1	24	TCGGCAGGCTCTCCACCTCCCTGCGGGCAGCATTATCTGGAAGGCCTGGGGAGAGGAATATCCCTCGGGTTAATCCGG	5	345	0.0695652	TRUE	4.80735	0.976471	TCGGCAGGCTCTCCACCTCCCTGCGGGCAGCATTATCTGGGAAGGCCTGGGGAGAGGAATATCCCTCGGGTTAATCCGG
Oligo88246	D	-3	103	TCAATTTCTGGCTCTTCAGATCTATTGTCGGAATGAAAGAGGTTGTGCAGAGCAGTTAATGCTGGGACATCTGCGA	5	884	0.116516	TRUE	3.32193	0.918605	TCAATTTCTGGCTCTTCAGATCTATTGTCGGAATGAAAGCAGAGGTTGTGCAGAGCAGTTAATGCTGGGACATCTGCGA
Oligo88271	D	-6	40	ATGTCGAGAGCAGCATGAGCTATGAACTGGTTCAGATGGTCGTCCTAGATGACAGTGTGAGCAACCACTGAGT	5	177	0.225989	TRUE	2.58496	0.894737	ATGTCGAGAGCAGCATGAGCTATGAACTGGTTCAGATGACGATGGTCGTCCTAGATGACAGTGTGAGCAACCACTGAGT
Oligo88273	D	-1	6	GGGGGGATGAATTCTCCCTCATTTTGGAAAATAACCCCTGGTGGACTTTGTGGAACTTCCTGATAACCACTCATCCCA	5	21	0.285714	TRUE	2.64386	0.875	GGGGGGATGAATTCTCCCTCATTTTGGAAAATAACCCCTTGGTGGACTTTGTGGAACTTCCTGATAACCACTCATCCCA
Oligo88302	D	-5	118	GTTGCGTATGTGCCCAGTCTCGGAAACACCGTGACCATGGTCCCTCTTGAGGAGGCTGCACAGGAGTACCAGCT	5	630	0.187302	TRUE	5.16993	0.981651	GTTGCGTATGTGCCCAGTCTCGGAAACACCGTGACCACGCCATGGTCCCTCTTGAGGAGGCTGCACAGGAGTACCAGCT
Oligo88306	D	-7	47	GGTTCGAAGAAGAAGAAAAGAGGACGCTGGATAAGAGGCTGAGGATGAGCTAGTTCAGCAGAAGCAGTTGAG	5	392	0.119898	TRUE	3.7866	0.944444	GGTTCGAAGAAGAAGAAAAGAGGACGCTGGATAAGTTTGCAGAGGCTGAGGATGAGCTAGTTCAGCAGAAGCAGTTGAG
Oligo88404	D	-10	103	TTGCTGAAATGATTAACAACAATGTGATTGTGAGGACATTGAGCAGCTCTATGGGAAAGTAAGTCCACG	5	505	0.20396	TRUE	3.96347	0.950617	TTGCTGAAATGATTAACAACAATGTGATTGTGAGGAATGCGGAGGACATTGAGCAGCTCTATGGGAAAGTAAGTCCACG
Oligo88411	D	-6	209	AGTGTCAAGGTTTCATTGCATAGTCCCTGAAAAGCAGGGATTGACGTCATGTAAGGGTTGTCTGTAATGTCTA	5	2031	0.102905	TRUE	2.1964	0.830769	AGTGTCAAGGTTTCATTGCATAGTCCCTGAAAAGCATTCACAGGGATTGACGTCATGTAAGGGTTGTCTGTAATGTCTA
Oligo88430	D	-5	111	CATTCGCTGTGCCGGGTGGTATGGAGCGACTAAAGAGAGGCACGCTCTTGTTTGTAAGTTGGATCTGCACACAA	5	525	0.211429	TRUE	4.04439	0.951456	CATTCGCTGTGCCGGGTGGTATGGAGCGACTAAAGAGAGCAGAGGCACGCTCTTGTTTGTAAGTTGGATCTGCACACAA
Oligo88451	D	-1	41	GTGTCGGAGGGGCTGGGGATTTGGACAGAACTTACGCTAGGAGGAGGCACTTGTTTTCCTTGATGGCCCCCAGGCTCT	5	350	0.117143	TRUE	4.1964	0.952174	GTGTCGGAGGGGCTGGGGATTTGGACAGAACTTACGCTGAGGAGGAGGCACTTGTTTTCCTTGATGGCCCCCAGGCTCT
Oligo88464	D	-1	18	TTTGCAGCAGTGGTTTAACATGGCCAGAATCTCAATTTCCGGGGAAGGAATTTCTCCAAGAAGTCTGCGGGGGCCTTT	5	134	0.134328	TRUE	0.237039	0.541436	TTTGCAGCAGTGGTTTAACATGGCCAGAATCTCAATTTCCCGGGGAAGGAATTTCTCCAAGAAGTCTGCGGGGGCCTTT
Oligo88478	D	-1	30	AGGAGCAACTTTTTAAAGCAACAATGAGTTACCTCCTTGAGGGGGCATGAAGCAGGTAAGGACATTGCCTAGTGTTCC	5	151	0.198675	TRUE	1.89308	0.791411	AGGAGCAACTTTTTAAAGCAACAATGAGTTACCTCCTTGGAGGGGGCATGAAGCAGGTAAGGACATTGCCTAGTGTTCC
Oligo88484	D	-2	10	CCGTACCAGGAGAGCAGGCCACAGTGCTAAGAAACCTCGATGGCCCACAATGCCCTCGGCAACTATCAGGAATCTTT	5	76	0.131579	TRUE	4.32193	0.957831	CCGTACCAGGAGAGCAGGCCACAGTGCTAAGAAACCTCGGGATGGCCCACAATGCCCTCGGCAACTATCAGGAATCTTT
Oligo88500	D	-1	24	TTGTCGCAGAGGTTATGAAGCAGAAGTACATACCTAACGCCTGGCTAGGCCCTCCTGTCTGATTAGTTCCAGGGAGTG	5	63	0.380952	TRUE	1	1	TTGTCGCAGAGGTTATGAAGCAGAAGTACATACCTAACGGCCTGGCTAGGCCCTCCTGTCTGATTAGTTCCAGGGAGTG
Oligo88505	D	-5	436	CTGCCGATGGCCTCCCGGAACTTCTTCTCTCGATAGCTGGCCCTCTGCCTTGAACGCCACGGCGGCACGTAGCC	5	3111	0.140148	TRUE	5.61471	0.989796	CTGCCGATGGCCTCCCGGAACTTCTTCTCTCGATAGCAGCGCTGGCCCTCTGCCTTGAACGCCACGGCGGCACGTAGCC
Oligo88535	D	-1	13	GCTGCGTGGTTCTTTTCTCCTCCAGCTCAGAAATATGTCCCAGGGCCGCCCTGGTGGACTTAGAGCCAGGCACCATGC	5	134	0.0970149	TRUE	3.45943	1	GCTGCGTGGTTCTTTTCTCCTCCAGCTCAGAAATATGTGCCCAGGGCCGCCCTGGTGGACTTAGAGCCAGGCACCATGC
Oligo88565	D	-1	85	TTCCGGACTTTCAAGACCGAGTGGTCAACAGTGAGACACAGTGGTTGTGGATTTCCACGCACAGTGAGTATTGGGGGA	5	551	0.154265	TRUE	1.40766	0.728814	TTCCGGACTTTCAAGACCGAGTGGTCAACAGTGAGACACCAGTGGTTGTGGATTTCCACGCACAGTGAGTATTGGGGGA
Oligo88591	I	1	278	GGGCAATCAAAGGCCATAGCCTGGGTAGTCTCGTCCACTTGAGCGGAACTGAATGAAAGAGAAAGGAGTGGTGAGGGATT	5	648	0.429012	TRUE	-2.11548	0.166667	GGGCAATCAAAGGCCATAGCCTGGGTAGTCTCGTCCACTGAGCGGAACTGAATGAAAGAGAAAGGAGTGGTGAGGGATT
Oligo88599	I	1	452	ACTGGAGGATGGCCGCACTCTCTCAGACTACAACATCCAAGAAAGGTACCGGGGTTGGGGTTGCTGGGCAGGGACACAGC	5	793	0.569987	TRUE	-4.29768	0.0409836	ACTGGAGGATGGCCGCACTCTCTCAGACTACAACATCCAGAAAGGTACCGGGGTTGGGGTTGCTGGGCAGGGACACAGC
Oligo88611	I	1	91	TAGTGGGGCCCGTCCGAGAACAACATAATGGTGTGGAAACGCGGTCATTTTCGGGTGAGTCTGCGTTCGTGGCAGTCC	5	381	0.238845	TRUE	-2.73039	0.121951	GTAGTGGGGCTCCGTCCGAGAACAACATAATGGTGTGGAACGCGGTCATTTTCGGGTGAGTCTGCGTTCGTGGCAGTCC
Oligo88612	D	-3	212	GTATGTCATAGATATGAATCATACTTACAGGCCCCATAGTGGCTTGCCAGTGGAACACTGAAACAAACAAAGGAGG	5	656	0.323171	TRUE	2.80735	0.928571	GTATGTCATAGATATGAATCATACTTACAGGCCCCATAATAGTGGCTTGCCAGTGGAACACTGAAACAAACAAAGGAGG
Oligo88621	D	-1	130	ACTCTACTATATTGGGACCCCCAGGATCTGTCTATGAAGAGGGGTGTTCTTTCTTGACATTACCTTTTCACCAGACTA	5	658	0.197568	TRUE	1	0.75	ACTCTACTATATTGGGACCCCCAGGATCTGTCTATGAAGGAGGGGTGTTCTTTCTTGACATTACCTTTTCACCAGACTA
Oligo88629	D	-8	14	ACAGGTAAATCTCATCTTTGGGGGACTTAACGGGTGGGAAACTCAGGATGGCAGGAAAAACACCAATCTAA	5	111	0.126126	TRUE	0.706269	0.625	ACAGGTAAATCTCATCTTTGGGGGACTTAACGGGTAATCAAGTGGGAAACTCAGGATGGCAGGAAAAACACCAATCTAA
Oligo88631	I	1	14	CTGAGAGGATCTATGGGGTTAGGATAGGCCAATAACTGAAGGCAGGAAGGACTCAAATATATTGGTAAGATCTGATAATG	5	101	0.138614	TRUE	3.23266	0.92	CTGAGAGGATCTATGGGGTTAGGATAGGCCAATAACTGAGGCAGGAAGGACTCAAATATATTGGTAAGATCTGATAATG
Oligo88636	I	1	150	GATGAAGCTGCCAATAGTGCTTGCAATGACAATAATACCCGTGCGGAGAGTCATTGCAGCTGCCCTAAAATGCAAAACAA	5	741	0.202429	TRUE	-2.58496	0	GATGAAGCTGCCAATAGTGCTTGCAATGACAATAATACCGTGCGGAGAGTCATTGCAGCTGCCCTAAAATGCAAAACAA
Oligo88652	D	-2	5	CACTAGCCTTCTTCGAGTTCTTCCAACAGTCGGAAATTGAGGGACTTTTACTCCTAAAATAAATGGAAAGAAATTCG	5	43	0.116279	TRUE	6.37504	1	CACTAGCCTTCTTCGAGTTCTTCCAACAGTCGGAAATTGCGAGGGACTTTTACTCCTAAAATAAATGGAAAGAAATTCG
Oligo88660	D	-1	37	CTAGTACCAGTTTGTGGCAGCAAAGACCTGAACTATCCCAGTGGAGATGTGCTGTGTTTCTTCTGACAACCATTGTAA	5	126	0.293651	TRUE	1.58496	0.8	CTAGTACCAGTTTGTGGCAGCAAAGACCTGAACTATCCCCAGTGGAGATGTGCTGTGTTTCTTCTGACAACCATTGTAA
Oligo88700	I	1	81	CGGATATGTCCAAGGGGAGTCTCTAAAGGCTCGTCCACAATCGGGGTCGTCTACGTGCTCCATCAGCCTGGCAGGCAAGC	5	157	0.515924	TRUE	-1.44057	0.25	CGGATATGTCCAAGGGGAGTCTCTAAAGGCTCGTCCACATCGGGGTCGTCTACGTGCTCCATCAGCCTGGCAGGCAAGC
Oligo88719	D	-2	140	TTCCGCTATGTTTACATACCTTTGCTGAAATTGCTAATGCAGGCAATACCGAGTTCTCCACCTCCAACCACAATATA	5	653	0.214395	TRUE	3.80735	1	TTCCGCTATGTTTACATACCTTTGCTGAAATTGCTAATGTGCAGGCAATACCGAGTTCTCCACCTCCAACCACAATATA
Oligo88721	D	-4	55	ATTCTTCATGTCCCTCTCATAGGGGTGGCAAAATATGACGGATCATTTCAAACCTTTGTGGGCCAGGAATATGTA	5	427	0.128806	TRUE	3.36257	0.922078	ATTCTTCATGTCCCTCTCATAGGGGTGGCAAAATATGCCTGACGGATCATTTCAAACCTTTGTGGGCCAGGAATATGTA
Oligo88733	D	-10	8	AACGAGAATTCATGGTTTTCGCCCATGCTCAATGGCACAAAGTATATTTTCTCTATTAATGAGTCCAGT	5	68	0.117647	TRUE	3.45943	0.934783	AACGAGAATTCATGGTTTTCGCCCATGCTCAATGGAAAGCACAGGCACAAAGTATATTTTCTCTATTAATGAGTCCAGT
Oligo88767	D	-2	149	ATAGTTTCTCCTTTGGGTTGTACTCATAGATTGTGTACGTTGGTCTTGTGATAGCAACTTTAATGTGGTAAGCACAG	5	1368	0.108918	TRUE	5.90689	1	ATAGTTTCTCCTTTGGGTTGTACTCATAGATTGTGTAGGCGTTGGTCTTGTGATAGCAACTTTAATGTGGTAAGCACAG
Oligo88773	D	-2	224	AAAGTTGGCGGCGTCTCAGCCTCCTGCTGCTGCGAGTCGGTGGAACTGCACTTCTAGGGCCGACAGCTTCTCACTAA	5	1514	0.147952	TRUE	5.08746	0.980583	AAAGTTGGCGGCGTCTCAGCCTCCTGCTGCTGCGAGTCGCGGTGGAACTGCACTTCTAGGGCCGACAGCTTCTCACTAA
Oligo88782	D	-1	21	TCCCCCTGTCACCTCACAGGAGGCAATGCCACACTGATGTCCGGAGAGCCAATGACAGCAAAGGTCTGCTACCGTCGC	5	56	0.375	TRUE	1.87447	0.796296	TACCACTGTCACCTCACAGGAGGCAATGCCACACTGATGGTCCGGAGAGCCAATGACAGCAAAGGTCTGCTACCTTCTC
Oligo88825	D	-8	28	CATTAGGCTGTTTCACAAAGAAGCATATTCACGAAGGCGAAGCGGCACAACCTGGGTGAGGCTAGCTTCTT	5	123	0.227642	TRUE	4.88753	0.97351	CATTAGGCTGTTTCACAAAGAAGCATATTCACGAGCATGCGAAGGCGAAGCGGCACAACCTGGGTGAGGCGAGCTTCTT
Oligo88828	D	-1	21	TCGAACAATTGAAGATATTCTTGGACAGAGTTCATCAAACGAGGTTCAGCCACCTGTGAGACCTGGTAAGGGTCGGGTG	5	72	0.291667	TRUE	-0.23816	0.457831	TCGAACAATTGAAGATATTCTTGGACAGAGTTCATCAAAACGAGGTTCAGCCACCTGTGAGACCTGGTAAGGGTCGGTG
Oligo88832	D	-1	113	CTTGCTCAACCCCAAAACAGAGGGAGCTAGTCGCCACAGAGTGGAGATGACCCACCGGCCAGGAGACAGGGTAAAGTC	5	551	0.205082	TRUE	-2.05889	0.172414	CTTGCTCAACCCCAAAACAGAGGGAGCTAGTCGCCACAAGAGTGGAGATGACCCACCGGCCAGGAGACAGGGTAAAGTC
Oligo88834	D	-1	12	CTCCCACAATACCCGGCAGGTAAGTGGTACCATCATATCCCGGGACAATTTGGCTTGCTTGTCCAAGTTTGCATTTGT	5	148	0.0810811	TRUE	3.58496	0.931373	CTCCCACAATACCCGGCAGGTAAGTGGTACCATCATATGCCCGGGACAATTTGGCTTGCTTGTCCAAGTTTGCATTTGT
Oligo88858	I	1	144	GATCTGCCAAGATGCTGAGCCAGCAGGCAGTCAAGAAACCAAAAGGTGAGCTGTGATCAAATGGAAGAGGGAAATTCCTA	5	810	0.177778	TRUE	-3.80735	0.0601504	GATCTGCCAAGATGCTGAGCCAGCAGGCAGTCAAGAAACAAAAGGTGAGCTGTGATCAAATGGAAGAGGGAAATTCCTA
Oligo88880	D	-9	33	CGGCGTAATTTTATCATTTCTAGGTCCAAATCTTGGTCCCCTTCTGAAAACAAGTACATACCAAGTCAC	5	138	0.23913	TRUE	0.807355	0.65	CGGCGTAATTTTATCATTTCTAGGTCCAAATCTTGGTCCAGATGGTCCCCTTCTGAAAACAAGTACATACCAAGTACAC
Oligo88885	D	-1	28	GTAGTTGAGGACCAACAAAAGGGCACGAAACACAAACACCGTGGCATGTCAGCTCTCCGCTTGCGGAAAAAAAGTGCT	5	184	0.152174	TRUE	0.507795	0.588235	GTAGTTGAGGACCAACAAAAGGGCACGAAACACAAACACCCGTGGCATGTCAGCTCTCCGCTTGCGGAAAAAAAGTGCT
Oligo88888	D	-4	61	TGCATCGATGATTCCGCTGTTGGGCCTCACACAGTACGTGGTGCTGTAATCTTCACCTTAAAACACACATGTCCT	5	403	0.151365	TRUE	-0.610053	0.391304	TGCATCGATGATTCCGCTGTTGGGCCTCACACAGTACCTACGTGGTGCTGTAATCTTCACCTTAAAACACACATGTCCT
Oligo88893	I	1	263	CATGAGCCATAGCGGCCATTGCAGTAAATCCCCAGCACAAACGTGGTGAAAGTAGTTTCCTGAGAAGTAGGTTTTTAACC	5	685	0.383942	TRUE	-4.18982	0.04	CATGAGCCATAGCGGCCATTGCAGTAAATCCCCAGCACAACGTGGTGAAAGTAGTTTCCTGAGAAGTAGGTTTTTAACC
Oligo88909	D	-3	80	ACAGCTGTACACCTTGAGGGCAAGATTGAGCAAGCACGGTGGATTGATAATCCCACAGTGGATGACCGTGGGGTTC	5	638	0.125392	TRUE	3.76081	0.937984	ACAGCTGTACACCTTGAGGGCAAGATTGAGCAAGCACAGCGGTGGATTGATAATCCCACAGTGGATGACCGTGGGGTTC
Oligo88939	D	-1	9	GACACTATATGCAGGTGGATGGAGATCAAGATTAGATCCCAAGGTTTATTGACTTCTGTTGTCTCTCTGCTGGGACC	5	32	0.28125	TRUE	1.46949	0.744681	GACACTATATGCAGGTGGATGGAGATCAAGATTAGATCCCCAAGGTTTATTGACTTCTGTTGTCTCCTCTGCTGGGACC
Oligo89003	D	-6	216	CGCAACCAGCTCTCAATGGCTCCCAGGTAATTGCCCAGGATTCCTGTAGGTTGAATGCCGGAAAATACTCGCG	5	1308	0.165138	TRUE	3.09686	0.904762	CGCAACCAGCTCTCAATGGCTCCCAGGTAATTGCCCAGGTGGAGGATTCCTGTAGGTTGAATGCCGGAAAATACTCGCG
Oligo89009	I	1	719	TCATGTTGCCGCTGCTGGGCCTGAAGGCGGTGCTTGGCTTCGGCGGTGGTGGCAAACACAGCAGCAGCTCAGGATCATCC	5	1854	0.38781	TRUE	1.18556	0.69697	TCATGTTGCCGCTGCTGGGCCTGAAGGCGGTGCTTGGCTCGGCGGTGGTGGCAAACACAGCAGCAGCTCAGGATCATCC
Oligo89024	D	-3	150	GCTACTTCCACCGCCTGCCGCAGGAGAGTCTGTAAACGTGGGGGAAGCATCACTGATGGTGGTAAATAGGCTTTCC	5	403	0.372208	TRUE	2.32193	1	GCTACTTCCACCGCCTGCCGCAGGAGAGTCTGTAAACGCCGTGGGGGAAGCATCACTGATGGTGGTAAATAGGCTTTCC
Oligo89029	D	-10	79	GACGACATTCCACACGTGGTGCGGTTCAGCGCCGGTTCTATGTAACAACCTGCGTGGGCAAGAGGTTAT	5	480	0.164583	TRUE	6.58496	1	GACGACATTCCACACGTGGTGCGGTTCAGCGCGCTCAAGCGCCGGTTCTATGTAACAACCTGCGTGGGCAAGAGGTTAT
Oligo89037	D	-1	301	TGTTCGCAAGTGCTACCAGTGGAGATAAAATAGTTACCCCCAGGTTGGTGAATTAGTGTTCTGTTTCATATAGACTTG	5	1225	0.245714	TRUE	7.11894	1	TGTTCGCAAGTGCTACCAGTGGAGATAAAATAGTTACCGCCCAGGTTGGTGAATTAGTGTTCTGTTTCATATAGACTTG
Oligo89070	I	1	156	TCCGACGGTGCCGCGGGCACTCGGAGTCCGCCTGACAGCCGCGCGGCCTGGCAGGCGCCGGGGGGCAGCGTCCGCGGAGT	5	489	0.319018	TRUE	-4.03342	0.0510949	TCCGACGGTGCCGCGGGCACTCGGAGTCCGCCTGACAGCGCGCGGCCTGGCAGGCGCCGGGGGGCAGCGTCCGCGGAGT
Oligo89076	I	1	79	GTACGGTACTCACCTGTGTACAATGCAGGAAGATTGCGAAGAAAGGATTTCAGTGCTGTTCCTCCTTCTGTGGGATAGTG	5	215	0.367442	TRUE	0.0907655	0.515924	GTACGGTACTCACCTGTGTACAATGCAGGAAGATTGCGAGAAAGGATTTCAGTGCTGTTCCTCCTTCTGTGGGATAGTG
Oligo89080	I	1	776	TCGCTGTCCGAGACGCACTCTTGCGTGCAGTTCTGGTCAAGCCTGGAGCTCGGGGCACACGCCAGCCTTCTCTGCGCCCA	5	2053	0.377983	TRUE	-0.163499	0.470588	TCGCTGTCCGAGACGCACTCTTGCGTGCAGTTCTGGTCAGCCTGGAGCTCGGGGCACACGCCAGCCTTCTCTGCGCCCA
Oligo89119	D	-1	105	TGAAAGAAAGATCAACAAGATGACGGATAAGCTCAAAACCATGGTACTGTGTCCCTTGCAGCCTGGAGGCTTCTTGTG	5	623	0.168539	TRUE	2.35755	0.851064	TGAAAGAAAGATCAACAAGATGACGGATAAGCTCAAAACCCATGGTACTGTGTCCCTTGCAGCCTGGAGGCTTCTTGTG
Oligo89123	D	-1	612	CCCTCTCGGAGAGCTCGGCGCTGAAGCAGCCAGCCACCCGACGGCAGCCGAGAGCAGCGAGGGCGAGGGTGAGGAGGG	5	1561	0.392056	TRUE	4.2854	0.95679	CCCTCTCGGAGAGCTCGGCGCTGAAGCAGCCAGCCACCCCGACGGCAGCCGAGAGCAGCGAGGGCGAGGGTGAGGAGGG
Oligo89136	D	-1	9	AACATTCCCTGGGCCCCACAGCTCGGGACGTGTACAGGAGGCCATCCGGACAGTGATGACCGTGCGGGACTTCAT	5	59	0.152542	TRUE	3.75489	0.937063	AACCATTCCCTGGGTCCCCACAGGCTCGGGACGTGTACGAGGAGGCCATCCGGACAGTGATGACCGTGCGGGACTTCAT
Oligo89146	D	-4	76	GGGCGGTGGCTACTCCAGTTATGGCAACTCCGACAACACGGTACCCCTACATCTGGGCATGCGATGGTGGCTGCT	5	386	0.196891	TRUE	-4.97728	0.015873	GGGCGGTGGCTACTCCAGTTATGGCAACTCCGACAACACGCACGGTACCCCTACATCTGGGCATGCGATGGTGGCTGCT
Oligo89165	D	-3	22	AGCTGCGCCAGGCCCGGCTGGCTGCCCGGCCCTACTCGACGGTGGCTGCGGCTACTGGAGGTTTGGGCCGCCTATC	5	129	0.170543	TRUE	3.75489	0.938596	AGCTGCGCCAGGCCCGGCTGGCTGCCCGGCCCTACTCGGCGACGGCGGCTGCGGCTACTGGAGGTTTGGGCCGCCTATC
Oligo89199	I	1	25	TTTTGTGGAAAGAAAAGAGAAGAAGATGGGCACACTCATTCAGTGGACAGTATATGTGAAACCATATAGAAATGAGGTAT	5	71	0.352113	TRUE	1.32193	0.8	TTTTGTGGAAAGAAAAGAGAAGAAGATGGGCACACTCATCAGTGGACAGTATATGTGAAACCATATAGAAATGAGGTAT
Oligo89219	D	-2	72	CATCACCCCGGGCTGAACCAGGGTACTCACACGGAATAAGAGGTAGGCGCGTCCCTGGCTCCCCTGAAAGGACTGAC	5	560	0.128571	TRUE	3.94996	0.944134	CATCACCCCGGGCTGAACCAGGGTACTCACACGGAATTGAAGAGGTAGGCGCGTCCCTGGCTCCCCTGAAAGGACTGAC
Oligo89226	D	-1	11	ACTGGGGTTTTGCAGCTCTCACAGAAAATGTCAGCTACGAGTGGAGCCCCGTGAGCAAGAGGCGCTGTTCAGCTGGCG	5	50	0.22	TRUE	-2.94753	0.101695	ACTGGGGTTTTGCAGCTCTCACAGAAAATGTCAGCTACCGAGTGGAGCCCCGTGAGCAAGAGGCGCTGTTCAGCTGGCG
Oligo89232	I	1	29	GCAACAAGCAGCAGATGGGCAAAGAGTACCGTGAGAAGAATAGAGGCAGAACTGCAGGACATCTGCAATGATGTTCTGGG	5	233	0.124464	TRUE	0.736966	0.666667	GCAACAAGCAGCAGATGGGCAAAGAGTACCGTGAGAAGATAGAGGCAGAACTGCAGGACATCTGCAATGATGTTCTGGG
Oligo89238	I	1	89	GGGTGTCGCTCTTCTGCTCGATGCTAGAGATGACCCTCCCAGGCGGACCTGCGGCCCCCGACCACGTTCTTGTAGCCCTT	5	485	0.183505	TRUE	1.58496	1	GGGTGTCGCTCTTCTGCTCGATGCTAGAGATGACCCTCCAGGCGGACCTGCGGCCCCCGACCACGTTCTTGTAGCCCTT
Oligo89271	D	-8	227	ACGCTCCCTGGCTGGCGAGGCTGGCTTCCTGAATGAGCGTGCAGAAACTTGATGCCCTGTTCTAATAGATC	5	847	0.268005	TRUE	4.88264	0.983051	ACGCTCCCTGGCTGGCGAGGCTGGCTTCCTGAATGAGCGGGTAGGCGTGCAGAAACTTGATGCCCTGTTCTAATAGATC
Oligo89294	I	1	313	TGGAACTCCAAGGCGAGCGGCAGGAGTGGAAGCGCTTCAATCGAGGAGCGGCTGCTCATGTACTCCTTCGTCAATGACAT	5	1175	0.266383	TRUE	-3.70044	0.0645161	TGGAACTCCAAGGCGAGCGGCAGGAGTGGAAGCGCTTCATCGAGGAGCGGCTGCTCATGTACTCCTTCGTCAATGACAT
Oligo89307	I	1	678	ATGAGAGGCTCCAGGCAGCCACGTACCACATTGATGTCAAGCGTGGATCAGTCGGAGTTCCTCCACATGGGCCATCTTCA	5	2118	0.320113	TRUE	-1.78427	0.217949	ATGAGAGGCTCCAGGCAGCCACGTACCACATTGATGTCAGCGTGGATCAGTCGGAGTTCCTCCACATGGGCCATCTTCA
Oligo89315	D	-1	82	ATTCCCCAACATCTACTATCTCAGAGGGCTTATCCACCGACAGGATGACATATGAGTTCGATGGACCAGACCTAGGAA	5	349	0.234957	TRUE	3.80735	1	ATTCCCCAACATCTACTATCTCAGAGGGCTTATCCACCCGACAGGATGACATATGAGTTCGATGGACCAGACCTAGGAA
Oligo89320	D	-1	15	CCAACAAATTGCAGTTGCTTTAAAGAAAGACAGTCGACGGAAGGAAGAAGATTAAAAAGACAAGCGGCAAAGAAAAAT	5	83	0.180723	TRUE	3.39232	0.952381	CCAACAAATTGCAGTTGCTTTAAAGAAAGACAGTCGACGGGAAGGAAGAAGATTAAAAAGACAAGCGGCAAAGAAAAAT
Oligo89336	D	-10	130	TGTGGGCGTCCCCTGGCCACCAGAACCACGTGAGGCCAGCTACAGGGATGAAGAATAAGCCAGCCACAG	5	784	0.165816	TRUE	-3.47393	0.0747664	TGTGGGCGTCCCCTGGCCACCAGAACCACGTGAAATCCCGTGAGGCCAGCTACAGGGATGAAGAATAAGCCAGCCACAG
Oligo89379	I	1	40	TGGTCGTAGTCTTTAGTGGTGCTGAAATACTTGCCTCCTTCCAGGGCCATACATCTCTGAAGAAAAGAGAGACCCTAACA	5	140	0.285714	TRUE	-1.29278	0.286765	TGGTCGTAGTCTTTAGTGGTGCTGAAATACTTGCCTCCTCCAGGGCCATACATCTCTGAAGAAAAGAGAGACCCTAACA
Oligo89393	D	-1	27	GCCCGGTCAAGCGAGAGCTTTTACGGCATAGGGACTACAGGTGGACTTGGAATCCACAGCTTAGGAGGACAATTGTCAA	5	90	0.3	TRUE	3.87447	0.945652	GCCCGGTCAAGCGAGAGCTTTTACGGCATAGGGACTACAAGGTGGACTTGGAATCCAAGCTTGGGAGGACAATTGTCAA
Oligo89432	D	-3	17	ACGGTGGCCTTCACGCCTGTGGAGACGCCTGTTCTGGAGTGGCAGAGGAATGGGTTTGGGGAAAACATAAGGCTCC	5	92	0.184783	TRUE	4.05311	0.953488	ACGGTGGCCTTCACGCCTGTGGAGACGCCTGTTCTGGAGCAGTGGCAGAGGAATGGGTTTGGGGAAAACATAAGGCTCC
Oligo89458	D	-3	56	CGTATTGATATTCATCTGCTGGCATCCATGACTTACCACAGGTACCTACTGGAATGCTTGGCTCCATGATCCATGG	5	731	0.0766074	TRUE	4.92283	0.978261	CGTATTGATATTCATCTGCTGGCATCCATGACTTACCTGCACAGGTACCTACTGGAATGCTTGGCTCCATGATCCATGG
Oligo89461	D	-1	38	AGGTTAGATAAACAAAGAGGGATCTTCCTATGGGAAATCCAAGGGAATCTTTGACCCAGGAACAGAGAATGTTAAGTC	5	78	0.487179	TRUE	2.35252	0.840237	AGGTTAGATAAACAAAGAGGGATCTTCCTATGGGAAATACCAAGGGAATCTTTGACCCAGGAACAGAGAATGTTAAGTC
Oligo89495	I	1	82	ACGAATATCTATAATTCATACAGGACAGAAACCTTCACAAGAATGGGAAGTGTAAACAGTCCTTCAGTGATGTTCCAAG	5	307	0.267101	TRUE	-0.197939	0.464789	ACGAATATCTATAATTCATACAGGACAGAAACCTTCACAGAATGGGAAGTGTAAACAGTCCTTCAGTGATGTTGCCAAG
Oligo89514	D	-1	360	ACGAGGCCTCCCACTTGCGCTTCAGACGGTTCCGCTTCAAGAGGCAGCTGGTCCCCGGGAAGCCCTCAGCCGGATCAC	5	1940	0.185567	TRUE	-0.485427	0.415493	ACGAGGCCTCCCACTTGCGCTTCAGACGGTTCCGCTTCCAAGAGGCAGCTGGTCCCCGGGAAGCCCTCAGCCGGATCAC
Oligo89517	D	-8	283	TATGGAAAGTGCAACTTAAAACCAAAGAGTTAGCAGGATGTTTTGGGGGAGCCAACCTCCAGTGGGTTTAC	5	811	0.348952	TRUE	4.16993	0.963636	TATGGAAAGTGCAACTTAAAACCAAAGAGTTAGCCCTTCAGCAGGATGTTTTGGGGGAGCCAACCTCCAGTGGGTTTAC
Oligo89519	D	-3	212	TACTCTTCAAGTTGGAACAAGGAGAAGAGCTGTGTATGCAGGCCCAAGTTCCAAATCAGACCTGTCCAAGTCAGGA	5	1171	0.181042	TRUE	5.35755	1	TACTCTTCAAGTTGGAACAAGGAGAAGAGCTGTGTATGGTGCAGGCCCAAGTTCCAAATCAGACCTGTCCAAGTCAGGA
Oligo89555	I	1	7	CTACACTGAGCTCCCTCTCACCAGGGTTGCGCCTCCTGTTAGGTGGTCCTGGACAGGGTTGTGTCCGTTCCACTGGGAAA	5	29	0.241379	TRUE	1.30933	0.71519	CTACACTGAGCTCCCTCTCACCAGGGTTGCGCCTCCTGTAGGTGGTCCTGGACAGGGTTGTGTCCGTTCCACTGGGAAA
Oligo89649	I	1	39	GGTGAATTTTCTGATGTCGTACAAGGAGCGCAATCCTATTAGAAGGCCTTGCCACATTCATCACATTTGTAAGGCGTCCC	5	143	0.272727	TRUE	2	1	GGTGAATTTTCTGATGTCGTACAAGGAGCGCAATCCTATAGAAGGCCTTGCCACATTCATCACATTTGTAAGGCGTCCC
Oligo89665	D	-2	13	TGCTATTGGGTTTCAAGAGAGTGTGTTGCAGCACTTGCGTGGGCGTTTCTTCCCAATTAAAAGACATTTTTGTGACT	5	104	0.125	TRUE	5.72792	1	TGCTATTGGGTTTCAAGAGAGTGTGTTGCAGCACTTGAACGTGGGCGTTTCTTCCCAATTAAAAGACATTTTTGTGACT
Oligo89679	D	-2	415	ATCAGTCCTCCCGCCAATGCAGGGATCACGTTACCGACGTGGGTACAAGTGCTTGGAGTGTGGGGACTCCTTGGCTA	5	1207	0.343828	TRUE	0	NA	ATCAGTCCTCCCGCCAATGCAGGGATCACGTTACCGACGCGTGGGTACAAGTGCTTGGAGTGTGGGGACTCCTTGGCTA
Oligo89686	I	1	9	GGGAATTTCCTCCATGGAGAAGCACAGAATCCAGAGAAAACCGGGGCTGGGGGGAAGAACAAGTGACTCTGAGACTAGTG	5	64	0.140625	TRUE	-3.28011	0.0821918	GGGAATTTCCTCCATGGAGAAGCACAGAATCCAGAGAAACCGGGGCTGGGGGGAAGAACAAGTGACTCTGAGACTAGTG
Oligo89717	I	2	60	GTGACGCGGAAGGCCAGGCCGCAGTCTGGGCACACGAAAAAGGGCGGTCGGTGGAGTGGACCAGCCGGTGGCGCGACAGGA	5	257	0.233463	TRUE	0.736966	0.629032	GTGACGCGGAAGGCCAGGCCGCAGTCTGGGCACACGAAAGGGCGGTCGGTGGAGTGGACCAGCCGGTGGCGCGACAGGA
Oligo89728	D	-2	82	CTCTTTCATTTCATTCCCAAAACCAGAGATCTCATACAAGAGGATCCTTTTCTATGCAATGACTTAGGAGAACATGC	5	592	0.138514	TRUE	0.973033	0.666667	CTCTTTCATTTCATTCCCAAAACCAGAGATCTCATACTCAAGAGGATCCTTTTCTATGCAATGACTTAGGAGAACATGC
Oligo89757	D	-2	10	GTGATACCCAATTCTTTTAAATATCCGGACACAACCAAGCAGGACACTTAAAGTTTCCTTCTTGATCTGTGGCATCA	5	61	0.163934	TRUE	5.64386	1	GTGATACCCAATTCTTTTAAATATCCGGACACAACCAAGAGCAGGACACTTAAAGTTTCCTTCTTGATCTGTGGCATCA
Oligo89768	D	-1	70	AGTTACCTTTCTCCAATAAGGTGATCACATTTGGTCTCGAAAGGAAAGACCTGTACGTGGGACAAACATGGGAAATGC	5	369	0.189702	TRUE	-0.847997	0.351852	AGTTACCTTTCTCCAATAAGGTGATCACATTTGGTCTCCGAAAGGAAAGACCTGTACGTGGGACAAACATGGGAAATGC
Oligo89787	D	-3	146	TTTCCAGTATGAATTATTGTATGTGTTGTAATGTGTGACAGGTTAAAGGCTTTGCTACATTCTTCACGTTTCTACG	5	708	0.206215	TRUE	0	0.5	TTTCCAGTATGAATTATTGTATGTGTTGTAATGTGTGACGACAGGTTAAAGGCTTTGCTACATTCTTCACGTTTCTACG
Oligo89798	D	-3	9	ACCATACCTCGGAGAAGTTGGTGTTCCGAGGCCAGTGGGCAGGAGCTTGCAGGTAGGCTGGAAAAAAGAAGTG	5	138	0.0652174	TRUE	4.08746	1	ACACATACTACTCGGAGAAGTTGGTGTTCCGAGGCCACGAGTGGGCAGGAGCTTGCAGGTAGGCTGGAAAAAAGAAGTG
Oligo89883	D	-2	261	GCAAAACTTTGAGGCGAGGAAGATCCCGAGGGAAAGCCACAGGTGAGATGTGAGTGCTCCCCAGTGGAAGGATATAC	5	819	0.318681	TRUE	5.22882	0.986667	GCAAAACTTTGAGGCGAGGAAGATCCCGAGGGAAAGCCACACAGGTGAGATGTGAGTGCTCCCCAGTGGAAGGATATAC
Oligo89885	D	-2	180	CAGGATCCCGCGCCGGCCTGCACGAGCTGATTCAGGACGGCGGCGCGCCGGGCCTGTCGCCTGCAGCTCGGGGCCCG	5	784	0.229592	TRUE	4.21594	0.95279	CAGGATCCCGCGCCGGCCTGCACGAGCTGATTCAGGACGCGGCGGCGCGCCGGGCCTGTCGCCTGCAGCTCGGGGCCCG
Oligo89891	I	1	22	AGTTTTGTAATCTCCAAACCAGACATCCTCACCCGGATAAGAGAGGGGAGAGGAGCCTTGTCTTGACCGGTGGGGCCAGA	5	93	0.236559	TRUE	-1.50524	0.25641	AGTTTTGCAATCTCCAAACCAGACATCCTCACCCGGATAGAGAGGGGAGAGGAGCCTTGTCTTGACCGGTGGGGCCAGA
Oligo89898	D	-3	57	CCCAACCAGGGCTCTTTCCCCATCTCCAACTGGGAAATGTGGGACCTGAAAGATATAAGTCCTAAGGGAAAGACAG	5	478	0.119247	TRUE	3.42999	0.923077	CCCAACCAGGGCTCTTTCCCCATCTCCAACTGGGAAACGATGTGGGACCTGAAAGATATAAGTCCTAAGGGAAAGACAG
Oligo89921	D	-1	7	ACAAGGAAAAGAGCCCTGGATGGTTGATAGAGAGCTGATAGAGGCCTGTGTTCAGGTAAGTAAGAGATGATGGATCGA	5	42	0.166667	TRUE	1.94753	0.8125	ACAAGGAAAAGAGCCCTGGATGGTTGATAGAGAGCTGACTAGAGGCCTGTGTTCAGGTAAGTAAGAGATGATGGATCGA
Oligo89962	D	-1	51	AACTATACACCCCCGCCTCCCGGGGCACCGGCGACTCCAGAGGGCGCCCGGCGGCGGAGGGTCTGCGTCCGACTCCAC	5	575	0.0886957	TRUE	5.32912	0.980392	AACTATACACCCCCGCCTCCCGGGGCACCGGCGACTCCGAGAGGGCGCCCGGCGGCGGAGGGTCTGCGTCCGACTCCAC
Oligo89966	I	1	56	CCCGACACTCGATGGGAATCTCTGCGCGGTTAGTCCTCAACGATGGACAGGTTTCCCACGGGGCGGGGGTCATGGGGCTC	5	198	0.282828	TRUE	4.25873	0.956835	CCCGACACTCGATGGGAATCTCTGCGCGGTTAGTCCTCACGATGGACAGGTTTCCCACGGGGCGGGGGTCATGGGGCTC
Oligo89977	D	-8	19	GAAATCTGCCTGAAGCGCTGGCGGAACATCTCCAGGCTACTTGCCTTTCTCTTCCTTCTCCTCGACTTTTA	5	149	0.127517	TRUE	2.34792	0.846154	GAAATCTGCCTGAAGCGCTGGCGGAACATCTCCAGGCTAGGAAGGTACTTGCCTTTCTCTTCTTTCTCCTCGACTTTTA
Oligo89983	D	-3	35	CGATCATTCCAGATGGTGAAAGTATACCTGAGAACCAGTTGGCATCAAAGCAAGAAATCTTAAAAGAAATCGAATG	5	85	0.411765	TRUE	6.15987	0.993007	CGATCATTCCAGATGGTGAAAGTATACCTGAGAACCAGGAGTTGGCATCAAAGCAAGAAATCTTAAAAGAAATCGAATG
Oligo89993	D	-7	4	TATACCTTCAGGATCTGAACTGTCACATCTTACCCAGGAAGGGCAGTAACTGGCAGATTAATCTTCATATCA	5	30	0.133333	TRUE	3.41504	0.939394	TATACCTTCAGGATCTGAACTGTCACATCTTACCCAAAGGGGAGGAAGGGCAGTAACTGGCAGATTAATCTTCATATCA
Oligo89998	D	-10	5	TGCAGCTCCCGGAACTCTCCAGAGTGACAGACGGCCCAGCCGCTCTTCCAGCCAGCGAAACAAAGCCG	5	29	0.172414	TRUE	5.52356	1	TGCAGCTCCCGGAACTGCTCCAGAGTGACAGACTCTTCGCCGCGGCCCAGCCGCTCTTCCAGCCAGCGAAACAAAGCCG

## Sheet: Fig_3_l
Name	Unmodified.	Modified.	Reads_total	Reads_aligned	Unmodified	Modified	Discarded	Insertions	Deletions	Substitutions	Only.Insertions	Only.Deletions	Only.Substitutions	Insertions.and.Deletions	Insertions.and.Substitutions	Deletions.and.Substitutions	Insertions.Deletions.and.Substitutions	condition
chr11_68365621_68365622	83.665	16.335	49922	48650	40703	7947	0	428	7519	0	428	7519	0	0	0	0	0	k562cas9_blunt
chr4_186191998_186191999	53.9208	46.0792	89552	83682	45122	38560	0	2276	36284	0	2276	36284	0	0	0	0	0	k562cas9_blunt
chrX_37810874_37810875	100	0	1415	1415	1415	0	0	0	0	0	0	0	0	0	0	0	0	k562cas9_blunt
chr13_32332836_32332837	68.8095	31.1905	1289	1260	867	393	0	3	390	0	3	390	0	0	0	0	0	k562cas9_blunt
chr4_110618436_110618437	96.0739	3.92612	30709	30590	29389	1201	0	185	1016	0	185	1016	0	0	0	0	0	k562cas9_blunt
chr11_34960494_34960495	100	0	821	821	821	0	0	0	0	0	0	0	0	0	0	0	0	k562cas9_blunt
chr1_216046521_216046522	99.9197	0.0803213	2491	2490	2488	2	0	1	1	0	1	1	0	0	0	0	0	k562cas9_blunt
chr6_109789655_109789656	92.6659	7.33414	13304	13294	12319	975	0	0	975	0	0	975	0	0	0	0	0	k562cas9_blunt
chr2_218661500_218661501	92.8284	7.17164	35596	35236	32709	2527	0	316	2211	0	316	2211	0	0	0	0	0	k562cas9_blunt
chr1_197434996_197434997	59.0577	40.9423	22964	22202	13112	9090	0	806	8284	0	806	8284	0	0	0	0	0	k562cas9_blunt
chr3_52293000_52293001	88.6691	11.3309	114689	113901	100995	12906	0	662	12244	0	662	12244	0	0	0	0	0	k562cas9_blunt
chr14_75690220_75690221	100	0	2319	2319	2319	0	0	0	0	0	0	0	0	0	0	0	0	k562cas9_blunt
chr16_89279749_89279750	77.3635	22.6365	48033	45515	35212	10303	0	96	10207	0	96	10207	0	0	0	0	0	k562cas9_blunt
chr17_50191817_50191818	65.6118	34.3882	23010	22246	14596	7650	0	243	7407	0	243	7407	0	0	0	0	0	k562cas9_blunt
chr1_40818215_40818216	88.0531	11.9469	43019	42898	37773	5125	0	811	4314	0	811	4314	0	0	0	0	0	k562cas9_blunt
chr9_21974758_21974759	62.9856	37.0144	7080	7027	4426	2601	0	0	2601	0	0	2601	0	0	0	0	0	k562cas9_blunt
chr9_126693245_126693246	76.3488	23.6512	56881	55566	42424	13142	0	727	12415	0	727	12415	0	0	0	0	0	k562cas9_blunt
chr7_150947380_150947381	92.2192	7.78082	35929	32156	29654	2502	0	39	2463	0	39	2463	0	0	0	0	0	k562cas9_blunt
chr4_5708489_5708490	87.4762	12.5238	34223	29895	26151	3744	0	542	3202	0	542	3202	0	0	0	0	0	k562cas9_blunt
chr1_42930836_42930837	66.8513	33.1487	95279	94239	63000	31239	0	2862	28377	0	2862	28377	0	0	0	0	0	k562cas9_blunt
chr5_74685541_74685542	78.9664	21.0336	35596	31868	25165	6703	0	156	6547	0	156	6547	0	0	0	0	0	k562cas9_blunt
chr4_41746075_41746076	99.9407	0.0593451	29433	28646	28629	17	0	1	16	0	1	16	0	0	0	0	0	k562cas9_blunt
chr3_101243849_101243850	96.3777	3.6223	2471	2457	2368	89	0	0	89	0	0	89	0	0	0	0	0	k562cas9_blunt
chr15_71813513_71813514	78.1067	21.8933	34895	34184	26700	7484	0	2	7482	0	2	7482	0	0	0	0	0	k562cas9_blunt
chr2_26479603_26479604	79.6567	20.3433	19192	18876	15036	3840	0	435	3405	0	435	3405	0	0	0	0	0	k562cas9_blunt
chr4_987144_987145	96.8529	3.14714	106249	104190	100911	3279	0	136	3143	0	136	3143	0	0	0	0	0	k562cas9_blunt
chr2_86232704_86232705	65.8953	34.1047	39707	35523	23408	12115	0	1189	10926	0	1189	10926	0	0	0	0	0	k562cas9_blunt
chr22_38123176_38123177	100	0	2576	2575	2575	0	0	0	0	0	0	0	0	0	0	0	0	k562cas9_blunt
chr1_11950381_11950382	99.904	0.0959869	70852	70843	70775	68	0	1	67	0	1	67	0	0	0	0	0	k562cas9_blunt
chr5_14487985_14487986	48.6491	51.3509	15349	12325	5996	6329	0	1431	4898	0	1431	4898	0	0	0	0	0	k562cas9_blunt
chr11_2445270_2445271	93.0744	6.92558	20926	19363	18022	1341	0	41	1300	0	41	1300	0	0	0	0	0	k562cas9_blunt
chr11_118436641_118436642	100	0	2378	2364	2364	0	0	0	0	0	0	0	0	0	0	0	0	k562cas9_blunt
chr1_94031935_94031936	73.1034	26.8966	292	290	212	78	0	0	78	0	0	78	0	0	0	0	0	k562cas9_blunt
chr22_33283267_33283268	89.5354	10.4646	22393	21931	19636	2295	0	211	2084	0	211	2084	0	0	0	0	0	k562cas9_blunt
chr11_61777373_61777374	81.1792	18.8208	49746	49254	39984	9270	0	757	8513	0	757	8513	0	0	0	0	0	k562cas9_blunt
chr9_91724244_91724245	99.9702	0.0297708	10078	10077	10074	3	0	0	3	0	0	3	0	0	0	0	0	k562cas9_blunt
chr9_114169419_114169420	72.3254	27.6746	42020	40669	29414	11255	0	601	10654	0	601	10654	0	0	0	0	0	k562cas9_blunt
chr12_32896663_32896664	93.4259	6.57407	19296	16991	15874	1117	0	0	1117	0	0	1117	0	0	0	0	0	k562cas9_blunt
chr16_2044644_2044645	78.5545	21.4455	56054	52827	41498	11329	0	1442	9887	0	1442	9887	0	0	0	0	0	k562cas9_blunt
chr2_47800168_47800169	72.3253	27.6747	2648	2533	1832	701	0	0	701	0	0	701	0	0	0	0	0	k562cas9_blunt
chr1_42930767_42930768	86.9323	13.0677	120829	119317	103725	15592	0	834	14758	0	834	14758	0	0	0	0	0	k562cas9_blunt
chr6_42965712_42965713	82.3295	17.6705	15477	14827	12207	2620	0	131	2489	0	131	2489	0	0	0	0	0	k562cas9_blunt
chrX_153740153_153740154	58.2642	41.7358	55852	51493	30002	21491	0	607	20884	0	607	20884	0	0	0	0	0	k562cas9_blunt
chr16_74774734_74774735	70.6647	29.3353	18849	18067	12767	5300	0	34	5266	0	34	5266	0	0	0	0	0	k562cas9_blunt
chr11_66568356_66568357	74.2678	25.7322	34880	29364	21808	7556	0	653	6903	0	653	6903	0	0	0	0	0	k562cas9_blunt
chr7_74046734_74046735	66.9651	33.0349	24263	23006	15406	7600	0	30	7570	0	30	7570	0	0	0	0	0	k562cas9_blunt
chr11_550124_550125	88.3606	11.6394	61961	60063	53072	6991	0	229	6762	0	229	6762	0	0	0	0	0	k562cas9_blunt
chr1_97573787_97573788	84.4412	15.5588	12437	12411	10480	1931	0	46	1885	0	46	1885	0	0	0	0	0	k562cas9_blunt
chr12_32896717_32896718	58.5376	41.4624	18347	17259	10103	7156	0	326	6830	0	326	6830	0	0	0	0	0	k562cas9_blunt
chr2_208128304_208128305	72.6268	27.3732	74166	73298	53234	20064	0	572	19492	0	572	19492	0	0	0	0	0	k562cas9_blunt
chr4_186194562_186194563	85.2139	14.7861	4582	4511	3844	667	0	351	316	0	351	316	0	0	0	0	0	k562cas9_blunt
chr17_50188568_50188569	97.2183	2.78171	66580	66470	64621	1849	0	74	1775	0	74	1775	0	0	0	0	0	k562cas9_blunt
chr1_32275666_32275667	60.9065	39.0935	16496	16481	10038	6443	0	5050	1393	0	5050	1393	0	0	0	0	0	k562cas9_blunt
chr13_51946379_51946380	97.539	2.46099	59436	59407	57945	1462	0	0	1462	0	0	1462	0	0	0	0	0	k562cas9_blunt
chr9_132903713_132903714	65.4725	34.5275	17165	15492	10143	5349	0	419	4930	0	419	4930	0	0	0	0	0	k562cas9_blunt
chr11_47349873_47349874	88.4623	11.5377	39595	37789	33429	4360	0	235	4125	0	235	4125	0	0	0	0	0	k562cas9_blunt
chr11_108330271_108330272	100	0	3817	3817	3817	0	0	0	0	0	0	0	0	0	0	0	0	k562cas9_blunt
chr4_88007773_88007774	99.8794	0.120619	15573	14094	14077	17	0	4	13	0	4	13	0	0	0	0	0	k562cas9_blunt
chr17_7847208_7847209	99.8402	0.159808	47566	47557	47481	76	0	0	76	0	0	76	0	0	0	0	0	k562cas9_blunt
chr16_2090974_2090975	70.5858	29.4142	56285	52750	37234	15516	0	1725	13791	0	1725	13791	0	0	0	0	0	k562cas9_blunt
chr11_6390677_6390678	89.7261	10.2739	120487	116947	104932	12015	0	50	11965	0	50	11965	0	0	0	0	0	k562cas9_blunt
chr16_9764117_9764118	90.577	9.42301	2930	2929	2653	276	0	0	276	0	0	276	0	0	0	0	0	k562cas9_blunt
chr9_136676659_136676660	92.9764	7.0236	41496	41446	38535	2911	0	24	2887	0	24	2887	0	0	0	0	0	k562cas9_blunt
chr19_13506120_13506121	86.3743	13.6257	63566	41209	35594	5615	0	518	5097	0	518	5097	0	0	0	0	0	k562cas9_blunt
chr8_60845364_60845365	100	0	12330	12329	12329	0	0	0	0	0	0	0	0	0	0	0	0	k562cas9_blunt
chr16_30188371_30188372	95.6799	4.3201	30759	30740	29412	1328	0	1	1327	0	1	1327	0	0	0	0	0	k562cas9_blunt
chr2_98396176_98396177	85.4216	14.5784	12274	11860	10131	1729	0	262	1467	0	262	1467	0	0	0	0	0	k562cas9_blunt
chr2_47783342_47783343	53.4956	46.5044	5376	4477	2395	2082	0	10	2072	0	10	2072	0	0	0	0	0	k562cas9_blunt
chr12_49053612_49053613	82.1985	17.8015	40066	24189	19883	4306	0	4	4302	0	4	4302	0	0	0	0	0	k562cas9_blunt
chr7_4784981_4784982	76.2452	23.7548	110023	104223	79465	24758	0	260	24498	0	260	24498	0	0	0	0	0	k562cas9_blunt
chr5_80672780_80672781	81.3215	18.6785	7690	7688	6252	1436	0	0	1436	0	0	1436	0	0	0	0	0	k562cas9_blunt
chr1_153816507_153816508	99.7926	0.207411	7237	7232	7217	15	0	0	15	0	0	15	0	0	0	0	0	k562cas9_blunt
chrX_107645265_107645266	90.9124	9.08761	27855	27521	25020	2501	0	116	2385	0	116	2385	0	0	0	0	0	k562cas9_blunt
chr7_150947372_150947373	82.8404	17.1596	95126	93120	77141	15979	0	1142	14837	0	1142	14837	0	0	0	0	0	k562cas9_blunt
chr9_131082083_131082084	92.474	7.52598	83732	82275	76083	6192	0	47	6145	0	47	6145	0	0	0	0	0	k562cas9_blunt
chr5_180631747_180631748	90.0605	9.93953	45293	45143	40656	4487	0	121	4366	0	121	4366	0	0	0	0	0	k562cas9_blunt
chr2_227022113_227022114	100	0	4118	4118	4118	0	0	0	0	0	0	0	0	0	0	0	0	k562cas9_blunt
chr4_78508797_78508798	82.5952	17.4048	6520	6142	5073	1069	0	2	1067	0	2	1067	0	0	0	0	0	k562cas9_blunt
chrX_153694584_153694585	80.7201	19.2799	15456	15109	12196	2913	0	0	2913	0	0	2913	0	0	0	0	0	k562cas9_blunt
chr1_119422391_119422392	81.6198	18.3802	2107	2062	1683	379	0	20	359	0	20	359	0	0	0	0	0	k562cas9_blunt
chrX_83508828_83508829	71.2479	28.7521	54269	53996	38471	15525	0	396	15129	0	396	15129	0	0	0	0	0	k562cas9_blunt
chr13_32338878_32338879	90.1257	9.8743	24424	24184	21796	2388	0	217	2171	0	217	2171	0	0	0	0	0	k562cas9_blunt
chr10_100749771_100749772	66.9466	33.0534	7058	6550	4385	2165	0	35	2130	0	35	2130	0	0	0	0	0	k562cas9_blunt
chr16_4798592_4798593	83.9225	16.0775	67715	60936	51139	9797	0	2109	7688	0	2109	7688	0	0	0	0	0	k562cas9_blunt
chr10_100988275_100988276	86.1672	13.8328	57719	57559	49597	7962	0	1842	6120	0	1842	6120	0	0	0	0	0	k562cas9_blunt
chrX_31169541_31169542	43.0438	56.9562	7856	6275	2701	3574	0	79	3495	0	79	3495	0	0	0	0	0	k562cas9_blunt
chr21_40142687_40142688	100	0	399	398	398	0	0	0	0	0	0	0	0	0	0	0	0	k562cas9_blunt
chr12_121823142_121823143	100	0	3267	3265	3265	0	0	0	0	0	0	0	0	0	0	0	0	k562cas9_blunt
chr2_227056022_227056023	75.6924	24.3076	49380	46722	35365	11357	0	0	11357	0	0	11357	0	0	0	0	0	k562cas9_blunt
chr12_49041415_49041416	96.9456	3.05439	32909	32838	31835	1003	0	94	909	0	94	909	0	0	0	0	0	k562cas9_blunt
chr12_49052066_49052067	84.2732	15.7268	14778	14275	12030	2245	0	0	2245	0	0	2245	0	0	0	0	0	k562cas9_blunt
chr16_2500358_2500359	82.2794	17.7206	57582	56330	46348	9982	0	600	9382	0	600	9382	0	0	0	0	0	k562cas9_blunt
chr15_84858454_84858455	99.8999	0.100146	11105	10984	10973	11	0	0	11	0	0	11	0	0	0	0	0	k562cas9_blunt
chr19_33302277_33302278	60.2833	39.7167	4569	4094	2468	1626	0	486	1140	0	486	1140	0	0	0	0	0	k562cas9_blunt
chr10_102504201_102504202	99.3991	0.600933	93949	93854	93290	564	0	1	563	0	1	563	0	0	0	0	0	k562cas9_blunt
chr10_71739733_71739734	98.2085	1.79148	3406	3405	3344	61	0	0	61	0	0	61	0	0	0	0	0	k562cas9_blunt
chr7_150946951_150946952	67.2637	32.7363	66763	65374	43973	21401	0	528	20873	0	528	20873	0	0	0	0	0	k562cas9_blunt
chr7_100640840_100640841	81.3368	18.6632	22738	22022	17912	4110	0	45	4065	0	45	4065	0	0	0	0	0	k562cas9_blunt
chr16_2115442_2115443	86.4505	13.5495	16563	16281	14075	2206	0	109	2097	0	109	2097	0	0	0	0	0	k562cas9_blunt
chr22_37978057_37978058	84.629	15.371	34695	34409	29120	5289	0	0	5289	0	0	5289	0	0	0	0	0	k562cas9_blunt
chr21_34792467_34792468	58.2671	41.7329	65171	59864	34881	24983	0	1111	23872	0	1111	23872	0	0	0	0	0	k562cas9_blunt
chr6_135455751_135455752	47.7728	52.2272	910	898	429	469	0	1	468	0	1	468	0	0	0	0	0	k562cas9_blunt
chrX_154440489_154440490	85.5141	14.4859	16113	15912	13607	2305	0	0	2305	0	0	2305	0	0	0	0	0	k562cas9_blunt
chr7_128844161_128844162	67.8218	32.1782	20701	18469	12526	5943	0	220	5723	0	220	5723	0	0	0	0	0	k562cas9_blunt
chr21_44287012_44287013	88.7284	11.2716	68980	66610	59102	7508	0	336	7172	0	336	7172	0	0	0	0	0	k562cas9_blunt
chr15_98707788_98707789	76.7537	23.2463	54636	51406	39456	11950	0	1437	10513	0	1437	10513	0	0	0	0	0	k562cas9_blunt
chr6_109691451_109691452	73.5197	26.4803	40232	38674	28433	10241	0	589	9652	0	589	9652	0	0	0	0	0	k562cas9_blunt
chr15_48537693_48537694	85.0037	14.9963	47786	47545	40415	7130	0	7	7123	0	7	7123	0	0	0	0	0	k562cas9_blunt
chr11_70502276_70502277	87.6261	12.3739	50827	49079	43006	6073	0	102	5971	0	102	5971	0	0	0	0	0	k562cas9_blunt
chr19_7293877_7293878	91.4612	8.53876	11217	10669	9758	911	0	10	901	0	10	901	0	0	0	0	0	k562cas9_blunt
chr4_41746059_41746060	88.726	11.274	6265	5934	5265	669	0	5	664	0	5	664	0	0	0	0	0	k562cas9_blunt
chr17_31327779_31327780	39.924	60.076	636	526	210	316	0	178	138	0	178	138	0	0	0	0	0	k562cas9_blunt
chr17_43094420_43094421	98.8451	1.15486	1934	1905	1883	22	0	5	17	0	5	17	0	0	0	0	0	k562cas9_blunt
chr12_65170500_65170501	62.163	37.837	62465	60906	37861	23045	0	748	22297	0	748	22297	0	0	0	0	0	k562cas9_blunt
chr9_127854316_127854317	54.6039	45.3961	32573	31256	17067	14189	0	699	13490	0	699	13490	0	0	0	0	0	k562cas9_blunt
chr2_44942456_44942457	88.5332	11.4668	70977	69941	61921	8020	0	126	7894	0	126	7894	0	0	0	0	0	k562cas9_blunt
chr10_84201894_84201895	100	0	4167	4167	4167	0	0	0	0	0	0	0	0	0	0	0	0	k562cas9_blunt
chr11_6390633_6390634	83.7554	16.2446	99335	91458	76601	14857	0	684	14173	0	684	14173	0	0	0	0	0	k562cas9_blunt
chr5_179345296_179345297	89.284	10.716	111230	109546	97807	11739	0	78	11661	0	78	11661	0	0	0	0	0	k562cas9_blunt
chr17_7849322_7849323	34.0471	65.9529	9305	9293	3164	6129	0	214	5915	0	214	5915	0	0	0	0	0	k562cas9_blunt
chr15_48537756_48537757	79.3208	20.6792	1650	1649	1308	341	0	0	341	0	0	341	0	0	0	0	0	k562cas9_blunt
chr19_11222008_11222009	77.5559	22.4441	62536	57944	44939	13005	0	119	12886	0	119	12886	0	0	0	0	0	k562cas9_blunt
chr17_50186684_50186685	83.0443	16.9557	60932	59213	49173	10040	0	389	9651	0	389	9651	0	0	0	0	0	k562cas9_blunt
chr19_54183590_54183591	58.7455	41.2545	5926	5500	3231	2269	0	157	2112	0	157	2112	0	0	0	0	0	k562cas9_blunt
chr19_40395297_40395298	58.361	41.639	44425	42722	24933	17789	0	998	16791	0	998	16791	0	0	0	0	0	k562cas9_blunt
chr14_77242927_77242928	87.0422	12.9578	4830	4669	4064	605	0	1	604	0	1	604	0	0	0	0	0	k562cas9_blunt
chr6_157206826_157206827	98.8235	1.17647	43644	85	84	1	0	0	1	0	0	1	0	0	0	0	0	k562cas9_blunt
chr3_48585589_48585590	85.3769	14.6231	65435	65164	55635	9529	0	453	9076	0	453	9076	0	0	0	0	0	k562cas9_blunt
chr4_174522040_174522041	99.9354	0.0645717	9294	9292	9286	6	0	0	6	0	0	6	0	0	0	0	0	k562cas9_blunt
chr4_660484_660485	83.4077	16.5923	9027	8962	7475	1487	0	29	1458	0	29	1458	0	0	0	0	0	k562cas9_blunt
chr12_48980541_48980542	83.633	16.367	24776	23859	19954	3905	0	10	3895	0	10	3895	0	0	0	0	0	k562cas9_blunt
chr10_119155125_119155126	93.2119	6.78806	27315	27239	25390	1849	0	45	1804	0	45	1804	0	0	0	0	0	k562cas9_stag
chr2_178581775_178581776	40.301	59.699	598	598	241	357	0	192	165	0	192	165	0	0	0	0	0	k562cas9_stag
chr5_112828966_112828967	100	0	588	588	588	0	0	0	0	0	0	0	0	0	0	0	0	k562cas9_stag
chr6_7583775_7583776	91.5796	8.42041	1779	1627	1490	137	0	0	137	0	0	137	0	0	0	0	0	k562cas9_stag
chr6_157190191_157190192	73.8396	26.1604	22539	21372	15781	5591	0	418	5173	0	418	5173	0	0	0	0	0	k562cas9_stag
chr3_37025953_37025954	52.3986	47.6014	2960	2960	1551	1409	0	145	1264	0	145	1264	0	0	0	0	0	k562cas9_stag
chr1_43338704_43338705	59.9627	40.0373	10266	8040	4821	3219	0	3	3216	0	3	3216	0	0	0	0	0	k562cas9_stag
chr2_165992271_165992272	100	0	1312	1311	1311	0	0	0	0	0	0	0	0	0	0	0	0	k562cas9_stag
chr17_31227588_31227589	100	0	2817	2817	2817	0	0	0	0	0	0	0	0	0	0	0	0	k562cas9_stag
chr11_1759599_1759600	50.5362	49.4638	751	746	377	369	0	367	2	0	367	2	0	0	0	0	0	k562cas9_stag
chr2_240874023_240874024	98.7196	1.28044	60142	59511	58749	762	0	8	754	0	8	754	0	0	0	0	0	k562cas9_stag
chr9_131504287_131504288	43.6869	56.3131	53491	51045	22300	28745	0	14440	14305	0	14440	14305	0	0	0	0	0	k562cas9_stag
chr10_102656814_102656815	61.9831	38.0169	41438	40795	25286	15509	0	11952	3557	0	11952	3557	0	0	0	0	0	k562cas9_stag
chr20_6110367_6110368	62.4514	37.5486	54907	52420	32737	19683	0	4756	14927	0	4756	14927	0	0	0	0	0	k562cas9_stag
chr3_47002023_47002024	54.3912	45.6088	131405	124601	67772	56829	0	34470	22359	0	34470	22359	0	0	0	0	0	k562cas9_stag
chr6_136869904_136869905	91.177	8.82304	12118	12116	11047	1069	0	127	942	0	127	942	0	0	0	0	0	k562cas9_stag
chr12_114366241_114366242	31.3138	68.6862	28083	26260	8223	18037	0	1159	16878	0	1159	16878	0	0	0	0	0	k562cas9_stag
chr19_33302268_33302269	100	0	15527	184	184	0	0	0	0	0	0	0	0	0	0	0	0	k562cas9_stag
chr2_156329861_156329862	96.1991	3.80091	126133	124628	119891	4737	0	1472	3265	0	1472	3265	0	0	0	0	0	k562cas9_stag
chr12_47975371_47975372	66.3143	33.6857	120998	116058	76963	39095	0	9868	29227	0	9868	29227	0	0	0	0	0	k562cas9_stag
chr4_1001836_1001837	64.043	35.957	53432	49537	31725	17812	0	13648	4164	0	13648	4164	0	0	0	0	0	k562cas9_stag
chr1_216246655_216246656	57.1655	42.8345	23905	23313	13327	9986	0	4345	5641	0	4345	5641	0	0	0	0	0	k562cas9_stag
chr1_26696793_26696794	65.5973	34.4027	84499	78799	51690	27109	0	18813	8296	0	18813	8296	0	0	0	0	0	k562cas9_stag
chrX_101403881_101403882	96.0917	3.9083	23020	22900	22005	895	0	281	614	0	281	614	0	0	0	0	0	k562cas9_stag
chr14_23426792_23426793	100	0	3138	3137	3137	0	0	0	0	0	0	0	0	0	0	0	0	k562cas9_stag
chr19_13286641_13286642	91.792	8.20798	26822	26657	24469	2188	0	668	1520	0	668	1520	0	0	0	0	0	k562cas9_stag
chr16_23630097_23630098	95.2432	4.75678	10227	10217	9731	486	0	257	229	0	257	229	0	0	0	0	0	k562cas9_stag
chr2_227056044_227056045	99.9585	0.0415282	4816	4816	4814	2	0	2	0	0	2	0	0	0	0	0	0	k562cas9_stag
chr9_95447334_95447335	64.4164	35.5836	21808	18531	11937	6594	0	2289	4305	0	2289	4305	0	0	0	0	0	k562cas9_stag
chr1_97098508_97098509	91.6783	8.32168	4315	4290	3933	357	0	0	357	0	0	357	0	0	0	0	0	k562cas9_stag
chr1_216046516_216046517	100	0	6330	6329	6329	0	0	0	0	0	0	0	0	0	0	0	0	k562cas9_stag
chr10_87933245_87933246	68.372	31.628	5967	5903	4036	1867	0	541	1326	0	541	1326	0	0	0	0	0	k562cas9_stag
chr15_48425823_48425824	93.0825	6.91745	4865	4785	4454	331	0	100	231	0	100	231	0	0	0	0	0	k562cas9_stag
chr1_149923669_149923670	63.0764	36.9236	10178	9303	5868	3435	0	61	3374	0	61	3374	0	0	0	0	0	k562cas9_stag
chr22_32084595_32084596	93.405	6.59501	30615	30235	28241	1994	0	1068	926	0	1068	926	0	0	0	0	0	k562cas9_stag
chr7_117540175_117540176	100	0	7773	7772	7772	0	0	0	0	0	0	0	0	0	0	0	0	k562cas9_stag
chr2_29071931_29071932	98.5393	1.46067	15881	15267	15044	223	0	12	211	0	12	211	0	0	0	0	0	k562cas9_stag
chrX_53234266_53234267	99.9072	0.0927644	1078	1078	1077	1	0	0	1	0	0	1	0	0	0	0	0	k562cas9_stag
chr13_32357839_32357840	100	0	24746	24734	24734	0	0	0	0	0	0	0	0	0	0	0	0	k562cas9_stag
chr5_122077634_122077635	68.0328	31.9672	111664	111120	75598	35522	0	16101	19421	0	16101	19421	0	0	0	0	0	k562cas9_stag
chr22_20994263_20994264	98.9886	1.01135	20967	20962	20750	212	0	160	52	0	160	52	0	0	0	0	0	k562cas9_stag
chr9_134732098_134732099	67.3546	32.6454	52466	51946	34988	16958	0	2863	14095	0	2863	14095	0	0	0	0	0	k562cas9_stag
chr12_76347297_76347298	86.1506	13.8494	6212	6123	5275	848	0	216	632	0	216	632	0	0	0	0	0	k562cas9_stag
chr12_13866109_13866110	99.6937	0.30629	13389	13386	13345	41	0	19	22	0	19	22	0	0	0	0	0	k562cas9_stag
chr3_52696595_52696596	100	0	499	499	499	0	0	0	0	0	0	0	0	0	0	0	0	k562cas9_stag
chr15_48428415_48428416	61.9581	38.0419	14667	13564	8404	5160	0	1371	3789	0	1371	3789	0	0	0	0	0	k562cas9_stag
chr11_121130051_121130052	96.5723	3.42774	83804	83787	80915	2872	0	2431	441	0	2431	441	0	0	0	0	0	k562cas9_stag
chrX_71109303_71109304	90.6304	9.36958	12104	12103	10969	1134	0	1125	9	0	1125	9	0	0	0	0	0	k562cas9_stag
chr17_50195249_50195250	89.493	10.507	82825	81622	73046	8576	0	2744	5832	0	2744	5832	0	0	0	0	0	k562cas9_stag
chr6_65405245_65405246	85.3488	14.6512	11490	11453	9775	1678	0	143	1535	0	143	1535	0	0	0	0	0	k562cas9_stag
chr22_29636861_29636862	99.9886	0.011422	8756	8755	8754	1	0	1	0	0	1	0	0	0	0	0	0	k562cas9_stag
chr22_46335832_46335833	68.8723	31.1277	186519	167600	115430	52170	0	40279	11891	0	40279	11891	0	0	0	0	0	k562cas9_stag
chr7_66639054_66639055	71.7624	28.2376	15901	15019	10778	4241	0	1701	2540	0	1701	2540	0	0	0	0	0	k562cas9_stag
chr7_92517306_92517307	96.4109	3.58911	811	808	779	29	0	0	29	0	0	29	0	0	0	0	0	k562cas9_stag
chr9_108878698_108878699	95.6537	4.34634	80953	78848	75421	3427	0	216	3211	0	216	3211	0	0	0	0	0	k562cas9_stag
chr3_183020201_183020202	87.5253	12.4747	7042	6429	5627	802	0	42	760	0	42	760	0	0	0	0	0	k562cas9_stag
chr5_7873511_7873512	100	0	5964	5963	5963	0	0	0	0	0	0	0	0	0	0	0	0	k562cas9_stag
chr1_21563236_21563237	91.8159	8.18406	92741	92729	85140	7589	0	5090	2499	0	5090	2499	0	0	0	0	0	k562cas9_stag
chr11_31790002_31790003	21.0329	78.9671	3270	3195	672	2523	0	1703	820	0	1703	820	0	0	0	0	0	k562cas9_stag
chr11_108268522_108268523	68.7408	31.2592	2912	2716	1867	849	0	743	106	0	743	106	0	0	0	0	0	k562cas9_stag
chr9_35091695_35091696	69.7905	30.2095	110620	106268	74165	32103	0	13054	19049	0	13054	19049	0	0	0	0	0	k562cas9_stag
chr17_31261837_31261838	79.1115	20.8885	2124	2116	1674	442	0	8	434	0	8	434	0	0	0	0	0	k562cas9_stag
chr19_12897786_12897787	57.4525	42.5475	3109	2999	1723	1276	0	753	523	0	753	523	0	0	0	0	0	k562cas9_stag
chr10_75029405_75029406	88.4255	11.5745	18143	16666	14737	1929	0	116	1813	0	116	1813	0	0	0	0	0	k562cas9_stag
chr10_100988280_100988281	73.8172	26.1828	21554	21453	15836	5617	0	256	5361	0	256	5361	0	0	0	0	0	k562cas9_stag
chr2_178590952_178590953	84.3454	15.6546	6903	6867	5792	1075	0	235	840	0	235	840	0	0	0	0	0	k562cas9_stag
chr12_49041174_49041175	78.3325	21.6675	71691	68439	53610	14829	0	1922	12907	0	1922	12907	0	0	0	0	0	k562cas9_stag
chr20_63414179_63414180	88.7775	11.2225	18413	18160	16122	2038	0	244	1794	0	244	1794	0	0	0	0	0	k562cas9_stag
chr19_13298736_13298737	74.2212	25.7788	66181	63595	47201	16394	0	1417	14977	0	1417	14977	0	0	0	0	0	k562cas9_stag
chr6_33443226_33443227	55.823	44.177	244756	230799	128839	101960	0	40574	61386	0	40574	61386	0	0	0	0	0	k562cas9_stag
chr9_128533634_128533635	54.9619	45.0381	7335	6570	3611	2959	0	70	2889	0	70	2889	0	0	0	0	0	k562cas9_stag
chr7_66081905_66081906	85.5321	14.4679	136177	135984	116310	19674	0	1650	18024	0	1650	18024	0	0	0	0	0	k562cas9_stag
chr8_76983960_76983961	98.3885	1.61149	9124	9122	8975	147	0	0	147	0	0	147	0	0	0	0	0	k562cas9_stag
chr11_47333255_47333256	99.9582	0.0418323	4782	4781	4779	2	0	2	0	0	2	0	0	0	0	0	0	k562cas9_stag
chr15_63626106_63626107	95.1145	4.88546	59810	58889	56012	2877	0	1520	1357	0	1520	1357	0	0	0	0	0	k562cas9_stag
chr16_89783080_89783081	64.2226	35.7774	6739	6110	3924	2186	0	593	1593	0	593	1593	0	0	0	0	0	k562cas9_stag
chr17_31221914_31221915	99.7613	0.238663	841	838	836	2	0	1	1	0	1	1	0	0	0	0	0	k562cas9_stag
chr16_2091473_2091474	59.5089	40.4911	8123	7982	4750	3232	0	417	2815	0	417	2815	0	0	0	0	0	k562cas9_stag
chr11_2133627_2133628	45.1924	54.8076	26065	24690	11158	13532	0	3099	10433	0	3099	10433	0	0	0	0	0	k562cas9_stag
chr1_197427969_197427970	83.3865	16.6135	32259	30397	25347	5050	0	1740	3310	0	1740	3310	0	0	0	0	0	k562cas9_stag
chr15_34250332_34250333	97.6622	2.33785	7182	7015	6851	164	0	0	164	0	0	164	0	0	0	0	0	k562cas9_stag
chr5_112767263_112767264	88.4655	11.5345	14451	14409	12747	1662	0	208	1454	0	208	1454	0	0	0	0	0	k562cas9_stag
chr4_102579008_102579009	68.8306	31.1694	16743	16282	11207	5075	0	1104	3971	0	1104	3971	0	0	0	0	0	k562cas9_stag
chr11_2884854_2884855	99.9113	0.0886525	2260	2256	2254	2	0	0	2	0	0	2	0	0	0	0	0	k562cas9_stag
chr9_95449901_95449902	57.0847	42.9153	27748	27009	15418	11591	0	7901	3690	0	7901	3690	0	0	0	0	0	k562cas9_stag
chr1_45508864_45508865	49.3266	50.6734	29781	29254	14430	14824	0	9332	5492	0	9332	5492	0	0	0	0	0	k562cas9_stag
chr2_73385886_73385887	44.8227	55.1773	91791	88560	39695	48865	0	32303	16562	0	32303	16562	0	0	0	0	0	k562cas9_stag
chr6_7583247_7583248	59.2607	40.7393	10510	10469	6204	4265	0	2661	1604	0	2661	1604	0	0	0	0	0	k562cas9_stag
chr19_11116136_11116137	87.2552	12.7448	7942	7454	6504	950	0	117	833	0	117	833	0	0	0	0	0	k562cas9_stag
chr7_150948892_150948893	85.9599	14.0401	30202	30071	25849	4222	0	1177	3045	0	1177	3045	0	0	0	0	0	k562cas9_stag
chr7_100101744_100101745	99.9461	0.0539084	7421	7420	7416	4	0	0	4	0	0	4	0	0	0	0	0	k562cas9_stag
chr7_128842909_128842910	91.8988	8.10118	18416	17948	16494	1454	0	95	1359	0	95	1359	0	0	0	0	0	k562cas9_stag
chr3_38633203_38633204	89.4719	10.5281	119201	118321	105864	12457	0	8482	3975	0	8482	3975	0	0	0	0	0	k562cas9_stag
chr8_132610255_132610256	94.5905	5.40947	1372	1331	1259	72	0	51	21	0	51	21	0	0	0	0	0	k562cas9_stag
chr7_107702048_107702049	93.592	6.40801	4040	3995	3739	256	0	0	256	0	0	256	0	0	0	0	0	k562cas9_stag
chrX_154031149_154031150	93.1522	6.84784	96916	95490	88951	6539	0	444	6095	0	444	6095	0	0	0	0	0	k562cas9_stag
chr17_50167640_50167641	53.4844	46.5156	63070	55547	29709	25838	0	19592	6246	0	19592	6246	0	0	0	0	0	k562cas9_stag
chr13_23354686_23354687	95.9629	4.03706	62126	60762	58309	2453	0	1080	1373	0	1080	1373	0	0	0	0	0	k562cas9_stag
chr17_50194799_50194800	96.5463	3.45373	103723	103598	100020	3578	0	811	2767	0	811	2767	0	0	0	0	0	k562cas9_stag
chr11_108142513_108142514	53.7131	46.2869	10578	10234	5497	4737	0	2898	1839	0	2898	1839	0	0	0	0	0	k562cas9_stag
chr2_25161659_25161660	47.287	52.713	9988	9307	4401	4906	0	1691	3215	0	1691	3215	0	0	0	0	0	k562cas9_stag
chr7_44150998_44150999	50.885	49.115	679	678	345	333	0	302	31	0	302	31	0	0	0	0	0	k562cas9_stag
chr19_49597575_49597576	64.7847	35.2153	32396	30961	20058	10903	0	3664	7239	0	3664	7239	0	0	0	0	0	k562cas9_stag
chr10_101022259_101022260	98.0012	1.9988	48243	48229	47265	964	0	185	779	0	185	779	0	0	0	0	0	k562cas9_stag
chr11_65547730_65547731	90.5041	9.49591	159242	149854	135624	14230	0	5140	9090	0	5140	9090	0	0	0	0	0	k562cas9_stag
chrX_85900695_85900696	59.3512	40.6488	9637	9587	5690	3897	0	285	3612	0	285	3612	0	0	0	0	0	k562cas9_stag
chr3_33018484_33018485	60.5653	39.4347	49896	49355	29892	19463	0	5507	13956	0	5507	13956	0	0	0	0	0	k562cas9_stag
chr1_99881324_99881325	91.2338	8.76623	6166	6160	5620	540	0	14	526	0	14	526	0	0	0	0	0	k562cas9_stag
chrX_31323637_31323638	52.9892	47.0108	9835	9802	5194	4608	0	153	4455	0	153	4455	0	0	0	0	0	k562cas9_stag
chrX_22133603_22133604	95.4731	4.52687	6866	6605	6306	299	0	37	262	0	37	262	0	0	0	0	0	k562cas9_stag
chr17_7676054_7676055	57.9778	42.0222	13842	13807	8005	5802	0	3631	2171	0	3631	2171	0	0	0	0	0	k562cas9_stag
chr12_52675571_52675572	76.2072	23.7928	69338	66722	50847	15875	0	2078	13797	0	2078	13797	0	0	0	0	0	k562cas9_stag
chr2_202377516_202377517	88.4072	11.5928	56740	56449	49905	6544	0	5292	1252	0	5292	1252	0	0	0	0	0	k562cas9_stag
