# Supplementary material for: Linking CRISPR–Cas9 double-strand break profiles to gene editing precision with BreakTag
Source: Nat Biotechnol. 2024 May 13;43(4):608–22. doi: 10.1038/s41587-024-02238-8 (PMC11994453; doi:10.1038/s41587-024-02238-8)
Supplement: Supplementary file 8 — Statistical Source Data [file 41587_2024_2238_MOESM8_ESM.xlsx]

## Sheet: Fig5b
blunt_rate	guide	variant
0.29956	GAGAATAGAAAGAGAGAGA	SpCas9
-0.584963	TGGATCAGAAAGAGAGGGA	SpCas9
-3.45943	GAGAGGAAGAAGAGAGGGA	SpCas9
3.08746	AAGACCAGAAAGAGAGAGA	SpCas9
1.32193	AGGAGAAGAAGAAGAGAGA	SpCas9
5.45943	GAGAGCACAGAGAAGGCAA	SpCas9
3.77761	TAGATCAGAAAGAGAGCGA	SpCas9
3.24793	GAGGGCAAAGAGAGGGCAA	SpCas9
3.60486	ATGATCAGAGAGAGAGCGA	SpCas9
-1.45943	GTAGTCAGAAAGAGAGAGG	SpCas9
-1	AGGATCAGAAAGAGAGGGA	SpCas9
1.18057	TATACCAGAAAGAGAGAGA	SpCas9
3.11548	TAAATAAGAAAGAGAGCAT	SpCas9
0.275634	GTAGAGAGAAAGAGAGAGA	SpCas9
3.32193	AAGAGAAGAAGGAGAGAGG	SpCas9
3.16993	CAGGGCAGAGAGAAAGCAG	SpCas9
-2.29546	GAGGAGAGAAAGAGAACAT	SpCas9
5.75489	CAAGTCAGAGGAAGAGCGC	SpCas9
-2.20163	AAGAACAGACGGAGATCCA	SpCas9
3	GAGGACAGAGAGAGGGCAG	SpCas9
2.11548	ATGACCAGAAAGAAAGCAA	SpCas9
0.485427	GAGACCAAAAAGAGAGCCA	SpCas9
3.75489	TAACTGAGGAGGAGGGCGG	SpCas9
0.0848889	ATAATCAGAAAGAGAGAGA	SpCas9
-1.32193	AAGATCAGAAAGAGAGGAA	SpCas9
4.22239	AAGATCAGAAAGAGAGCAT	SpCas9
-4.02975	GAGAAGAGGAAGAGAGGGG	SpCas9
-0.777608	CAGATTAGAAAGAGAACGA	SpCas9
-0.847997	TAGATTAAAAAGAGAGAGA	SpCas9
3.16993	TAGAACAGAAAGAAAGCGA	SpCas9
0.280108	AAGATCAGAAAGAGAACAA	SpCas9
0.678072	GAGAAAAGAAAAAGAGAGG	SpCas9
-1.1375	GAACAGGAAACTGCCACAG	SpCas9
2.42321	GGAGGGCTAGAGAAGTCAG	SpCas9
0	GAAGACACAGAGAAAGCAA	SpCas9
0.115477	GATGGGCCAGAAAAGACAG	SpCas9
0.530515	GGAGAGCCAGAGAAGGCAA	SpCas9
2.53605	AAGGGGACAGAGAAGACAG	SpCas9
3.05889	GAACAGCCAGATAAAACAG	SpCas9
-3.08746	AAACTACCAGATAACCAAG	SpCas9
-1	GGACACAGAGATAAAATAG	SpCas9
0.263034	GAGGAACCAGAGAAGGAAG	SpCas9
-2.1375	GAACAGTCAGATAAATCAG	SpCas9
3.11548	GGACAAAGAGAGAAAGCAG	SpCas9
0.646363	GAAGGACTAGAGTAGACAG	SpCas9
0.63743	GAAGACACAGAGAAAGCAG	SpCas9
2.41504	AAGGAGCCAGATAAAACAT	SpCas9
0.321928	GAAGAGGAAGATTATGAAG	SpCas9
1.44057	CCAGAGCCAGATAGAACAG	SpCas9
-0.263034	GGAGGGAAAGAGAAAGCAG	SpCas9
-1.80735	GGACTAGAAGATTAAGCAG	SpCas9
2.02975	GAGGACACAAAGAAGACAG	SpCas9
0.459432	GAAGACCAAGAGAAGGAAG	SpCas9
-1.87447	GAACAGACAGATAAATCAG	SpCas9
-3.77259	GAGGAGGAGGAAAACACAG	SpCas9
0.331206	GAAGGGTCTGGGAAGACAG	SpCas9
-1	GACAGGACAGATTAAGTAG	SpCas9
0.494765	GGAGAGCAAGAGAAGGAAG	SpCas9
0.616671	GAAGGGCCTAGAAAGACAG	SpCas9
-2.52356	TAACAACAAGATATCCAAG	SpCas9
-0.678072	GACAAGAAAGGTTAAGCAG	SpCas9
1.152	GAGAGTACAGAGAAGACAG	SpCas9
1.58496	GAGAGACAAGAGAAGACAG	SpCas9
0.584963	GAAGGGCATGGAAAGACAG	SpCas9
-1.36257	AAACGGCTAGATATCCAAG	SpCas9
-3.32193	GAGAAGCCAGAGAAGGCAG	SpCas9
-1.65208	GTAACAGCCAATAAAACAG	SpCas9
-0.392317	GATCCAAGAGATAAAATAG	SpCas9
-0.807355	AAGGGGCCAGAGAAGGCAG	SpCas9
-0.222392	GAACAGTCAGAAAGGGAAG	SpCas9
2.2854	GAACAGCCTGATAAAACAC	SpCas9
0.807355	AAAGACACAGAGAAGGCAG	SpCas9
-3.45943	GAAGGCCCTGAGAAGACAG	SpCas9
-1.926	GGAGGACTAGAGAAGACAG	SpCas9
-2.58496	GGAAACAGAGATAAAACTG	SpCas9
1.80735	GTACAGCCAGAAGGGAAGG	SpCas9
-1.19265	TAGCAGCCAGACAAAACAG	SpCas9
1.45943	TTCCTGAGCTGGTGCCGGC	SpCas9
0.321928	ATGATCCAGCCCCACCCGC	SpCas9
0.678072	CAGCAGCAGCAGCAGCAGG	SpCas9
3.32193	CAGCCCCAGCACCACCCGC	SpCas9
0.584963	CAGCAGCAGCAGCAGCAGG	SpCas9
0.807355	CAGCAGCAGCAGCAGCAGG	SpCas9
1.58496	ATGCTCCAGCCCTACCCGC	SpCas9
1.1375	CAGCAGCAGCAGCAGCAGG	SpCas9
1	CAGCAGCAGCAGCAGCAGG	SpCas9
-0.192645	CAGCCCCATATCTACACCC	SpCas9
0.807355	CAGCCCCAGCCCCACCCAC	SpCas9
1	CAGCAGCAGCAGCAGCAGG	SpCas9
1.87447	CAGCAGCAGCAGCAGCAGG	SpCas9
-0.321928	AGCTCCCTGCCCCACCCAC	SpCas9
0.485427	CAGCAGCAGCAGCAGCAGG	SpCas9
1.848	CAGCAGCAGCAGCAGCAGG	SpCas9
4.49185	GCAGGCAGAGAAGGAGCAC	SpCas9
3.80735	CAGGCCAGAGGAGGAGCCC	SpCas9
3.80735	CAGTGAAGACGAAGAGAGG	SpCas9
3.80735	GAGGCCTGAGGAGGAGAGC	SpCas9
3.90689	GCAGGAAGAGGAGGAGAGC	SpCas9
2.36257	CAGGCCGGAGGAGGAGCCC	SpCas9
3.65025	CAGGACAGAGGAGGAGAGC	SpCas9
0.807355	GCAGGCAGAGGAGGAGCAG	SpCas9
0	GAGGGAAGAAGAGGAGAGG	SpCas9
-2.60666	AAGGGGAGAGGAGCACAGA	SpCas9
3.70044	GAGGACAGAGAAGGAGCCC	SpCas9
3.16993	CAGGGCAGAGAGAAAGCAG	SpCas9
3.32193	CCTGCCAGAGGAGGAACGC	SpCas9
5.75489	CAAGTCAGAGGAAGAGCGC	SpCas9
4	CAGGGTAGAGAAGGAGCAC	SpCas9
-2.80735	AAGGAGAGAGAAGAAGAGA	SpCas9
3.80735	CAGGAAAGATGAGGAGCGC	SpCas9
1.58496	CAGCCCACAGGAGGAGCGC	SpCas9
0.736966	CAGGCCTGAAGAGGAGCTC	SpCas9
2.70044	ACAGACAGAGGAAGAGCGC	SpCas9
3.80735	CAGGACAGAGCAGAAGCGC	SpCas9
5	CAGGCCAGAGGAGGAGCGC	SpCas9
4.52356	GAGGACAGAGGAGGAGCCC	SpCas9
4.32193	GAGACCAGAGGAGGAGAGC	SpCas9
2.5025	CCCACCAGAGGAGAAGCGC	SpCas9
3.9542	GAAGCCAGAGGAGAAGCCC	SpCas9
3.39232	GAGGACAGGAGAGGAGCGC	SpCas9
1.41504	TTAGACAGAGGAGAAGCGC	SpCas9
4.32193	CTGGCCAGAGCAGGAGAGC	SpCas9
3.58496	CTTGCCAGAGGAGGAGAGC	SpCas9
2.32193	CAGGCCAGGAGAGGAGCCC	SpCas9
3.48113	GCAGGCAGAGAAGGAGAGC	SpCas9
4.75489	GGGGCCAGAGGAGGAGCCC	SpCas9
-1.76553	GAAAGCGGGGAGAAACTGG	SpCas9
-2.45943	GAGAGAAAAGAAGAGAGAG	SpCas9
-1.73697	GAGAGAGAAGAAGTGAGGG	SpCas9
-1.16993	GAGAGAGAAGAAGGGAGGG	SpCas9
-1.72247	GAGAGAGAAAAAGAAAGGG	SpCas9
-2.58496	GAGAGAGAAAAAGAAAGGG	SpCas9
-0.807355	GAGAGAGAAAAAGAGAGAG	SpCas9
2	GAGGGAGAAAAAGAGATGG	SpCas9
-1.80735	GAGAGAGAAAAAGAGAGAG	SpCas9
0	GAGAGAAGGGAAGAGAGGG	SpCas9
1.87447	GAGTGAGAGGAAGAGAAGG	SpCas9
-2.06413	GAGAGAGAAAAAGAGAGAG	SpCas9
3.08746	GAATGAGAAGAAGAGGAGG	SpCas9
-4.58496	GAGAGAAAAGAAGAGAGAG	SpCas9
-2.66297	GGTAAAGAAGAAGAGAGAG	SpCas9
-2.11548	GAGAGAGAAGAAGAGAGAG	SpCas9
2.65208	GATAGCGACGACGAGATGG	SpCas9
-0.485427	GAGGGAGAAGGAGAGAGGG	SpCas9
0.222392	GAGTAGGAAGAAGAGAAGG	SpCas9
-1.02046	GAGAGAGAAGAAGGGAGGG	SpCas9
0.628031	GAGAGAAGAGAAGAGAAGG	SpCas9
-1.37851	GAGAGAAAAGAAGGGAGGG	SpCas9
1.39232	GAGAGAGAAGAAGGGAGGA	SpCas9
0.807355	GTGAGAGAGGAAGAGAGGG	SpCas9
-0.222392	GATAGTGAGAAGGGAGTGG	SpCas9
0.0901978	AATGAGGAAGAGGAGAGGG	SpCas9
-0.652077	GATGGTGGGGACTGAATGG	SpCas9
0.530515	GAGAGAGAGAAAGAGAGGG	SpCas9
-0.415037	GGTAGAGAGAAAGAGAGAG	SpCas9
5.3339	AATGAAGAAGAAGAGAAGG	SpCas9
-1.58496	TAGTGAGAAGATGAGAGGG	SpCas9
-3.56478	GAGAGAGAAAAAGAGAGAG	SpCas9
-0.807355	GAGAGAAAAGAGGAGAGAG	SpCas9
-1.28011	GAGAGAGAAGAAGGGAGGG	SpCas9
-2.16993	GAGAGAGAAGAAGAAAGGG	SpCas9
0.5025	GAGTGAGAAGAAGAGAGGC	SpCas9
-1.32193	GAGAGAGAAGGAGAGAAGG	SpCas9
-0.807355	GGTCAAGAAGAGGAGAGGG	SpCas9
-1.97575	GAGAGAGAAAAAGAGAGAG	SpCas9
1.52838	GAGGGAGAAGAAGAGAAGA	SpCas9
-0.378512	GAGAGAGAAAAAGAGAGGG	SpCas9
-0.646363	GAGAAAGAAGAGGAGAGGG	SpCas9
-0.584963	GAGAAAGAAGAAGGGAGGG	SpCas9
2.70044	GAGGGAGAAGAAGAGAGGT	SpCas9
-0.485427	GAGGGAAAAGAAGAGAGGG	SpCas9
1	GAGGAAGAAGAAGAGAAGG	SpCas9
-1.87447	GAAGGAGAAGAGGAGAGGG	SpCas9
-1	GAGAGAGAAGGAGAGAGGG	SpCas9
-0.736966	AGGAGAGAAGAGGAGAGGG	SpCas9
-1.51457	GAGAGAAAAGAAGGGAGGG	SpCas9
-2.32193	GAGAGAGAAAAAGAGAGAG	SpCas9
-1.22239	GAGAGAGAAGGAGAGAGGG	SpCas9
-0.584963	AAGAGAGAAGAAGAGAGGA	SpCas9
-0.777608	GAGAGAAAAGAAGGGAGGG	SpCas9
1.61891	GAGTGAGAAGAAGGGAGGG	SpCas9
0.584963	GAGACAGAAGAAGAGAGGG	SpCas9
0.192645	GAGAGAGAAGAAGAGAGGG	SpCas9
0.612977	GAGAGAAAAGAAGAGAGGA	SpCas9
0	GAGAGAGAAAAAGAGAGGG	SpCas9
1.11548	GAGAGAAGAGAGGAGAGGG	SpCas9
-0.807355	GATACAGAAAATAAAATGG	SpCas9
-4.02237	GAGTGGGAAGAAGAGAGAG	SpCas9
0.263034	GAGAGAGAGAAAGAGAGGG	SpCas9
-0.770518	GAGAGAAAAGAAGAGAGGG	SpCas9
-2	GAGGGAGAAGAGAACATGG	SpCas9
2.26303	GGAGAAGAAGAAGAGATGG	SpCas9
-2.16993	GAGAGAAAAGAAGAGAGGA	SpCas9
-1.48543	GAGAGAGAAAAAGAGAGAG	SpCas9
-0.857981	GAGTGAGAAGGAGAGAGGG	SpCas9
-1.58496	GAGAGAGAAGGAGAGAGGG	SpCas9
2.49476	GAGTGAGAAGAGGAGAGGG	SpCas9
-0.152003	AAGGGAGAAGAGGAGAGGG	SpCas9
-0.643856	GAGAGAAAAGAGGAGAGGG	SpCas9
-0.807355	AAGAGAGAAGAAGAGAGGG	SpCas9
-1.07039	GAGTGAGAAGATGGGAGGG	SpCas9
-0.222392	GAGAGAGAAAAAAAGAGGG	SpCas9
-2.32193	GAATAGGAAGAAGAGAGGG	SpCas9
-0.95109	GGTGGAGAAGAAGGGAGGG	SpCas9
-1.14684	GAGAGAGAAGAAAAGAGGG	SpCas9
-0.624491	GAGAAAGAAGAAGGGAGGG	SpCas9
-0.222392	GGGAGAGAAGAAGGGAGGG	SpCas9
-1.95936	GAGAGAGAAAAAGAGAGAG	SpCas9
-1.67807	GAGGGAGACAATGACCTGG	SpCas9
-0.678072	GAGAGAGAAGAAGGGAGGA	SpCas9
-2.42884	GAGAGAGAAGAAGAAAGGG	SpCas9
2.26303	GAGAAAGACCACCAGGAGG	SpCas9
0.131245	GAGAGAGAAGAAGAGAGGG	SpCas9
-1.22239	GAATGCAAAGACAAAATGG	SpCas9
-3.16993	GAGAGAGAAGAAGGGAGAG	SpCas9
-1.41504	GAGAGAGAAAAAGAGAGTG	SpCas9
-1.32193	GAAAGAGAAGAGGAGAGGG	SpCas9
1.37851	GAGGAAGAAGAAGAGATGG	SpCas9
-2.05063	GAGAGAGAAGAAGAAAGGG	SpCas9
6.08746	GATGAGGAAGACTATGTGG	SpCas9
-1.87447	GATGGTGGCAATGACCTGG	SpCas9
5.08746	CGGTAATCCGTCATCGTCC	SpCas9
-2.45943	AAGATGAAGAAAAACAGGA	SpCas9
-0.415037	GCGATGATGGAGATCCAGA	SpCas9
-0.754888	TCACGGAGAAAAGAACGGA	SpCas9
-4	GAGGGAAGAGAAGAAAGGA	SpCas9
1.9542	GAAAGAAGAAAAGAGAGGG	SpCas9
0.321928	GAAGGAAGAGAAGAGAGGA	SpCas9
0	TCAAGGAGAGGAACACATA	SpCas9
-2.58496	TAAGGGAGGAAAACACAGA	SpCas9
1.58496	GAGATGCCCTGCAAGGCCA	SpCas9
6.97728	ATGATGCCTTGCAGGGCCA	SpCas9
5.04439	GTGAAGCCTCACAGGGCCA	SpCas9
-0.295456	ATGATGCCCTGCAGAACCA	SpCas9
1.41504	GAGGGGCCTTGCAGGGCCA	SpCas9
-0.601451	CAGCAGAACCAGCAACAGA	SpCas9
2.44057	GGGGACCCCCTGTGCGAAT	SpCas9
3	GGGCAAATACCTCTAGCCA	SpCas9
-0.610053	GAGGAACTGGGTATCTCTA	SpCas9
-1.64386	AGGAACTGCGGTATCTCTA	SpCas9
1.26303	GAGGAGGAGGGCATCTCTA	SpCas9
0.547488	GAGGACCAGAGAATCACCT	SpCas9
-3.41504	GAACAACTGGATATCCCTA	SpCas9
-4.16993	GTATCTCTGGGTATCCCTA	SpCas9
-0.263034	TTGGAACTGGCTATCTCTA	SpCas9
2.45943	GTATCTCTGAGTATCTCTA	SpCas9
-0.222392	GGAGGCCTGGGTATCTCAA	SpCas9
2.16993	GATCAGGAAACTGCCGCAG	SpCas9
-1.1375	GAACAGGAAACTGCCACAG	SpCas9
4.64386	CATGCAGAAACAGCTACAT	SpCas9
-2.80735	ACAACAGCAACAGCTACAG	SpCas9
-0.807355	GGTGAAGAAAAAGATAGGG	SpCas9
0.519374	GCAGCAGAACCAGCAACAG	SpCas9
0.115477	CAGGCAGGACCACCAGCAG	SpCas9
-2.53605	GGAGCAGGCACTGCCACAG	SpCas9
1	AAGGCAGCAACAGCTACAC	SpCas9
0.59561	GGAGCAACAGCAGCAACAA	SpCas9
-2.80735	TAATCAGCAACAGCTACAG	SpCas9
0.222392	TATACAGAAACAGCTACAG	SpCas9
-3.9542	GGTAGCAGCACAGCTACAG	SpCas9
-3.45943	GCAACAGTAACAACTACAG	SpCas9
-2.16993	GATGCAGCTTAAGCTACAG	SpCas9
0.584963	GGAGCAACAGCAGAAACAA	SpCas9
-1	GCAGCAGCAGCAGCAGCAG	SpCas9
0.447459	GCAGCAGCAACAGCAGCAG	SpCas9
-2.80735	GCAGCAGAACCAGCAGCAG	SpCas9
0.343954	AGAGCAGGATCAGCAGCAG	SpCas9
-1	TGAGCAGCAACAGCTACTG	SpCas9
0.469485	ACAGCAACAGCAGCAACAA	SpCas9
-0.485427	GCAGCAGCAGCAGCAGCAG	SpCas9
-3	GGGCCAACAACTGCAACAG	SpCas9
0.494765	GTAGCAGTAGAAGATCCAG	SpCas9
-0.485427	GGTTCAGGCCCAGCAGCAG	SpCas9
1.53605	GATGCAGGAAAACATCCAG	SpCas9
-1.52356	GAGCCTGCCAGCAGGAGTG	SpCas9
-1.58496	AAGCTTGTAAACATCCAGG	SpCas9
2.24793	CAGCTTGTCAGCAGGAGGG	SpCas9
-0.584963	GAGCTGGTCAACAGGAAGG	SpCas9
-2.20163	TCGCCTGTCAGCAGGAGTG	SpCas9
-0.547488	CAGCTGATCAGCAAGAGGG	SpCas9
2.16993	ATGCTTGCCAGCAGGAGGC	SpCas9
3.19265	GAGCTTGTCAGCAGGAGGA	SpCas9
-1.58496	CAGCCTGTCTGCAGGAGAG	SpCas9
-4.16993	GGCAGTGTCAGCAGGAGTG	SpCas9
-1.49185	GCAGCTGACAGCAGGAGAG	SpCas9
0.415037	CAGCAAGCCAGCAGGAGGG	SpCas9
-2.66297	CAACTTGCCAGTAGGAGGG	SpCas9
-2.08746	AAGCTTGGCAGCAGGAGTG	SpCas9
-2.41504	GCAGCTCTCAGCAGAAGGG	SpCas9
0.222392	CAGCTACTCAGCAGGAGGA	SpCas9
-0.263034	GAGCTTGGCAGCAGAAAGG	SpCas9
1	CTACCTGTCAGCAGGATGG	SpCas9
-1.12553	GCAGCTGTCAGCAGGAAGG	SpCas9
1.87447	CTGCCTGTCAACAGGAAGG	SpCas9
0.263034	GAGCCTGTAGGCAGGAGGG	SpCas9
2.32193	GTGCTTGTCACCAGGAAGG	SpCas9
4.16993	CAGCTTGACAGCAGGACGG	SpCas9
2.16993	AAGCTTGGCAGCAGGAGGA	SpCas9
-2.11548	GAGATTGTCAGCAGGAGTG	SpCas9
1.848	CCAAAAGTCATGACTGCTC	SpCas9
-3.32193	GCCAGAATCATGACTGCTC	SpCas9
3.52356	ACCAAAGTCATGACTGCTC	SpCas9
-3.70044	AAGGGGAAGAAGACCACCA	SpCas9
-3.58496	GAGGGTAAGAAAACCACCA	SpCas9
-3.29278	TGGAGAAAAACAACCAGGA	SpCas9
-3.58496	CAGAGAAGACCCTTCCCAG	SpCas9
0.932886	GAAGCAAGAAATTCAACAA	SpCas9
-4.39232	GAGAGGTAAAAGACCACCA	SpCas9
0.29956	CAGAGAGGGAAACCCAGAA	SpCas9
-3.32193	GAGAGAAGACCCTTCCCAG	SpCas9
1	GAGAGAACAGCATCAACAA	SpCas9
-2.45943	ATTCAAAGAAACTCCACCA	SpCas9
2.70044	TAGAGAAGAAACTCCACCA	SpCas9
0.106915	GAAAGAAGGAACTCCACCA	SpCas9
-3.45943	GAGAGGAGGAAGGCCACCA	SpCas9
-3.32193	CAGAGCAGTGCAGCCACCA	SpCas9
4.62449	TGGAGAATAAAGAACGTGG	SpCas9
-1.87447	TGGAGAATACAGAACATGG	SpCas9
3.70044	GGGAGAATGGGGAACGTGG	SpCas9
4.45943	AGGAGTCTACGAAACGTGG	SpCas9
2.87447	TGGAGACTACGAAAGGTGG	SpCas9
-5.40939	GGAGGGGGTAAGGCCACCA	SpCas9
3.32193	GGAAGAGAGAAAGGGGAGG	SpCas9
1	GGAAGGGCGAAGGAAGAGG	SpCas9
-2.52356	TGAAGAAGAAAAGAGGATG	SpCas9
0.523562	GGAAGCGGCAAAGACGACA	SpCas9
0.36257	GGAAGTGAGAAAGAAGTAG	SpCas9
2.80735	GTAATCAGCAACAGCTACA	SpCas9
-3.8413	GGGAAGCTCAAAGACAACA	SpCas9
3.14684	GGGAACAGGAAAGGGGAGA	SpCas9
0.807355	GGAAGGAGGGAAGACAGAA	SpCas9
2.16993	GGAACAGGAGAAGGGGAGA	SpCas9
-2.54432	TGAGGACACAGAGAAGACA	SpCas9
-3.73697	GGAAGCAACAAAGACAACA	SpCas9
1.80735	GGGAGGGGCAGAGGCCACC	SpCas9
1.16993	GGAAGAGAGAAAGGGGAGG	SpCas9
-3.70044	GGAAGAGTCAAGGCCACCA	SpCas9
4.58496	GACCACTCTGTTTCTGCAG	SpCas9
4.78136	TACCACTCTGTCTCTGCAG	SpCas9
1.926	GCTCACTCTATTTCTGCAG	SpCas9
-3.58496	TTCTATTCTGTTTCTGCAG	SpCas9
-2.45943	ACCACATCTGTTTCTGAAG	SpCas9
-1.58496	GGGACACTTGTTTCTGCAG	SpCas9
3.32193	ATCCACTCACCTGCGGCAG	SpCas9
-1.45943	GTAATGGGGAACCCAGAAG	SpCas9
-0.454566	GTGGAGGGGAACACAGGAG	SpCas9
0.321928	TCAGGGGAGAGCACAGAAT	SpCas9
2.11548	GGCATGGGGAACACAGATG	SpCas9
-5	TTGCAGGGGAACACAGGAG	SpCas9
2.10434	CAGGATGGGCACACAGAAG	SpCas9
-1	ACAGAGGGGAATACAGGAG	SpCas9
0.485427	GCTGGAGGGAACACAGCAG	SpCas9
-0.192645	GAGGAGAGGAACACCAAAG	SpCas9
3.1375	GAGGACAGGAACACAGAAT	SpCas9
0.874469	AGGAGAGGATACACAGAAG	SpCas9
-1.70044	CAGGCAGGGGACACAGAAG	SpCas9
1.04439	AGGAAGGGGAACCCAGAAG	SpCas9
1.63227	GAGGTGGGGAAAACAGAAG	SpCas9
2.58496	CAGGAGGAAAACACAGAAA	SpCas9
-3.32193	TCAGGAAGGGACACAGAAG	SpCas9
0.321928	GCAGAAGAGAATACAGAAG	SpCas9
1.76553	GGCAAGGGGAATACAGAAT	SpCas9
-2.16993	GTGTAGAGGAACACAGGAG	SpCas9
4.58496	GAGGAGGGGACCACAGAAG	SpCas9
-0.485427	GAGGAAGTAAACACAGATG	SpCas9
1.22239	CAGCAGGGATACACAGAAG	SpCas9
1.87447	GTGGAGAGGCACACAGAAG	SpCas9
1.58496	GAGGAAGGAGACACAGAAG	SpCas9
2.06413	GAGGAAGGGAAGACAGAAG	SpCas9
2.16993	AAGGAGGAGGATAAAGAGG	SpCas9
1.66985	GAGGAGAGACACACAGAAG	SpCas9
-0.0824622	GAGGAGAGGAAGACAGAAG	SpCas9
-2.16993	GAGGAGGAGGATTAAGAAG	SpCas9
1.1375	GAGGAGGTTAACACAGAAC	SpCas9
3.58496	TTGGATGGGAACACAGATG	SpCas9
-1.09954	AGGGAGAGGAACACAGGAG	SpCas9
2.58496	TAGGAGAGGACCACAGAAT	SpCas9
3	GAGGAGGAGAACACAGCAG	SpCas9
3.22239	ATGGAGGAGGACACAGAAG	SpCas9
0.440573	CAGGAGGAGAGCACAGAAC	SpCas9
0.415037	GAAGAGGGAAACCCAGAAG	SpCas9
1.44478	AGTAAGGGGAACACAGAAG	SpCas9
-0.436099	GATGAGGAGGATAATGAAG	SpCas9
-2.16993	TGGAATGGGAACACAGAAG	SpCas9
1.73697	GAGGAGGGGAACCCAGAAA	SpCas9
3.32193	CAGGAGGAGGACTAGGAGG	SpCas9
0.652077	GACCAGGGGAACACAGAGG	SpCas9
4.77259	CAGGAGGGGAACACAGAAG	SpCas9
1.44057	CAAGGAGGGAACACAGAAA	SpCas9
2.16993	GTGGAGGGGAGCACAGAGG	SpCas9
-0.652077	CAAAAGGGGAACACAGGAG	SpCas9
0.369234	CAAAAGGGGAACACAAAAG	SpCas9
-4.80735	GGAGAAGGGGACACAGAAG	SpCas9
-0.70044	AGGAGGTGGAACACAGATG	SpCas9
-0.807355	CAGGGGGAGAACACAGAGT	SpCas9
-3.70044	GGCAGGGTGAACACAGAAA	SpCas9
-1.24793	TTGGAGGGGTACACAGGAG	SpCas9
0.247928	ATAGAAGGGAACACAGATG	SpCas9
1	GGAAGGGGGAACACAGAAG	SpCas9
-2.45943	GTAGGAGGGGGCACAGAAG	SpCas9
2.75489	CCAGAGGGGGACTATGAGG	SpCas9
3.45943	CAGATGGGGAACACAGAAG	SpCas9
2.45943	GAGGAGGGGAAAACAAAAG	SpCas9
4.58496	GAGGAGGAGGAAAATGAGG	SpCas9
-4	GGAGGAGAGGACACAGAAG	SpCas9
0.847997	GAAAAGGGCAACACAGAAG	SpCas9
2.32193	TAGGAGGGGAAAACAGAAA	SpCas9
1.19265	GGGGAGAGGAACACAGAAC	SpCas9
3.12338	AAGGAGGAGGACTAGGAGG	SpCas9
-0.36257	GTACAAGGGAACACAGATG	SpCas9
2.08746	AAGGGAGGGAGCACAGAAG	SpCas9
4.75489	CAGTAGGGGAACACAGATT	SpCas9
-0.369234	TAGGAGGAGGATTAGGAAG	SpCas9
1.32193	CAGGTGGGAGACACAGAAG	SpCas9
4.80735	GAGGAGGAGGACAATGAGG	SpCas9
2.45943	GAGAGGGGGAACAGAGAAG	SpCas9
1	TGGGAGGAGAACACAGAAG	SpCas9
-0.192645	GAGGAGGTGAACACAAAAA	SpCas9
-0.263034	AAAGGAGGGGAAACAGAAG	SpCas9
1.58496	GAGGAAGGAGAGAAGGAAG	SpCas9
0.275634	AGGAGGGATAACACAGAAG	SpCas9
0.765535	GGCAGAGGGAACACAGATG	SpCas9
-0.0931094	GGCAGAGGGAACACAGATG	SpCas9
0.652077	TTGGAAGGGAACAGAGAAG	SpCas9
-0.5025	AGAGAGGGAAACCCAGAAG	SpCas9
4.08746	GAGGAGAAGGAGAAAGAGG	SpCas9
1.58496	GCTGAGGGGAACACAGAAG	SpCas9
0.807355	GAAGGAGGAAACACAGATG	SpCas9
-2.70044	GGAAAGGGCAACCCAGAAG	SpCas9
-2.70044	CAGAGAGGAGACACAGAAG	SpCas9
2.63743	GTAAAGGGGAACACAGAAA	SpCas9
1.20645	AAGGAGGGGGAGACAGAAG	SpCas9
1.2578	GGGGAGAGGAGCACAGAAG	SpCas9
0.321928	ATGGAGGTGAGCACAGAAG	SpCas9
-2	TAGGGAGGGAGCACAGAAG	SpCas9
1.41504	GAAGAGGGGAATACAGAGG	SpCas9
-2.58496	TGAGAGGAGAACACAGAAG	SpCas9
1.32193	GCAAGGAGGGACACAGAAG	SpCas9
0.415037	CAGAAGGGCCACACAGAAG	SpCas9
1.848	GAGGCAGGGAACACAGATG	SpCas9
1.32193	AGAAAGGGGAACACAGAGG	SpCas9
1.28011	GAGGAGGAGGAGAACGAGG	SpCas9
2.11548	CAAGTGGAGGACACAGAAG	SpCas9
5.08746	AAGGAGGAGGAGAATGAGG	SpCas9
2	CAGGAGAGGAACTCAGTAG	SpCas9
1.66297	TCTAAGGGGAACACAGAAC	SpCas9
2.32193	CTGGAGAGGAACACAGAGT	SpCas9
1.848	GAGGAGCGGAACAGAGAAG	SpCas9
-1.1375	AAGGAGAGGGACACAAAAG	SpCas9
0.70044	AGGAGAGAGAATACAGAAG	SpCas9
1.36923	GAGGAGGAAAACACAGAGG	SpCas9
1	AAGGAGGGGAACACAAAAG	SpCas9
1.76553	GCAGAGGGAAACACAGAAG	SpCas9
1.73697	AGGAGGGGGAACACAGATG	SpCas9
0.201634	CAGGGAGGGAACACAAAAG	SpCas9
0.222392	AAGAGGGGAGTCACAGAAG	SpCas9
-0.222392	CGCCAGGGGAACACAGAGG	SpCas9
0.736966	CAGGAAGGGAAAACAGAAG	SpCas9
2.45943	GAGGAGGAGAATTAAGAGG	SpCas9
0.192645	GAGAGGGGAACATCAGAAG	SpCas9
-0.514573	CAAATGGGGAACACAGATG	SpCas9
-0.36257	AGGAGGGGACACACAAAAG	SpCas9
-3.12928	CAGCGGTGGGACATCCAAG	SpCas9
0.263034	CTAAAGGGGAACACAGAGA	SpCas9
0.241008	CAGTAAGGGAGCACAGAAG	SpCas9
-0.514573	CAAGAGAACAACACAGAAG	SpCas9
1.22239	CTTGGGGGGAACACAGAAA	SpCas9
-5.58496	CAGAGAGGGGACACAGAAG	SpCas9
1.73697	GAGGAGAGGAGCACAGAGG	SpCas9
-1.48543	GGCTAGGGGAGCACAGAAG	SpCas9
-0.169925	CAGAAAAGGAACACAGAAG	SpCas9
-0.192645	TAGGATAGGCACACAGAAG	SpCas9
-0.807355	GAAGGAGGGAAGACAGAAG	SpCas9
1.08746	GAGGAGTGGAGCACAGATG	SpCas9
-1.16993	GAGGAAAGGAGAAGAGATG	SpCas9
-2.32193	AAGAAGGAGAACACACAAG	SpCas9
2.0199	CAGATGGAGAACACAGATG	SpCas9
2.25376	AAGGAGGAGGATAAAGAGG	SpCas9
0.519374	GTGGAGGGGAAGACAGAAG	SpCas9
0.263034	CCGGAGGAGAACACAGAGG	SpCas9
1.48543	GGGTAAGGGAACACAGAGG	SpCas9
5.93074	GACGAGGAGGACAATGAGG	SpCas9
2	GAGCAGGGGAAAACAGAAG	SpCas9
2.22239	GAGGAGTGGAACAGAGAAG	SpCas9
-0.765535	GAGGAAGAGAATACAGAAG	SpCas9
-2.20163	AGGAGAGAGAGCACAGAAG	SpCas9
5.55459	GAGGAGGAGGAAAATGAGG	SpCas9
3.32193	TGTGAGGGGAACAGAGAAG	SpCas9
-0.192645	TGGGAAGGGAGCACAGAAG	SpCas9
0.415037	ATGGAGGGGAAATCAGAAG	SpCas9
1.77259	GAGGAGGAGAACAGAGAAG	SpCas9
-0.395929	CAGCAGGAGAACACAGAAG	SpCas9
3.43296	CAGGAGGGGAACACAGAAT	SpCas9
0.959358	CAATAGGGGAACACAGAAG	SpCas9
1.26303	AGAGGAGGGAAAACAGAAG	SpCas9
-2.32193	CAGCAGAGGAACACACAAG	SpCas9
0.847997	AGGAGGGGAAACTAAGAAG	SpCas9
0.192645	GGCAAAGGGAATACAGAAG	SpCas9
2.09954	AAGGAAGGGAACACAGATG	SpCas9
-0.485427	TCAGGAGGTAACACAGAAT	SpCas9
1.20163	CTGGAGCGGAGCACAGAAG	SpCas9
0.523562	AAGGAGGGAAACAGAGAAG	SpCas9
1.1375	CAGGAAAGGAACACAGAAC	SpCas9
4.42626	CAGGGGAGGAACACAGAAG	SpCas9
1.22239	GAGGAAGAGAACAGAGAAG	SpCas9
-2.07039	GAGAAGAGCAACCAGGAAG	SpCas9
1.83007	AGAGGAGGGAACACAGAAG	SpCas9
-0.263034	CAACAGGGAAACACAGAGG	SpCas9
0	TCGGAGAGGAAAACAGAAG	SpCas9
0.321928	TAGGAAGGAAACACAGAAG	SpCas9
1.32193	ACAGAGGGGAACACAGAGA	SpCas9
0.678072	GAGGAGGGAGGCACAGAAG	SpCas9
1	AGGATAGGGAATACAGAAG	SpCas9
-1.34792	AAGGAGGTGAACACACAAG	SpCas9
1.26303	CAGGCTGGGAACACAGAAA	SpCas9
-1.89308	AGGAGGGAGAACACAGGAG	SpCas9
1.85798	AAGGAGGTGAACACAGAAG	SpCas9
3.58496	TAGAAAGGGAACCAGGAGG	SpCas9
0.520832	CAGAAGAGGGACACAGAAG	SpCas9
-3.45943	GACAGGAGAAACACAGAAG	SpCas9
2.63227	CAGGAGGGGGACACAGAGG	SpCas9
1.63743	CAAAAGGGGGACACAGAAG	SpCas9
1.75489	CCAAAGGGGAACACAGAAA	SpCas9
4.08746	AAGGAGGAGGATAAGGAGG	SpCas9
0	GAGGAGGGAGAGAAGGAAG	SpCas9
-0.847997	CTCTAGGGGAACACAGAGG	SpCas9
0.862496	AAGGAGAGGAACACAGACA	SpCas9
-1.4361	GTGGAGAGGAACACAGGAG	SpCas9
3.42999	GAGGTGGGGGACACAGAAG	SpCas9
0.971986	CAGGAGGTGCACACAGAAG	SpCas9
2.58496	GAAGTGGGGGACACCCAGG	SpCas9
5.12928	CAGGAGGAGAATAATGAGG	SpCas9
-0.263034	AGGCAGGAGGGGACAGAAG	SpCas9
2	GAGGAGAGAAACACAGAGA	SpCas9
2.28951	TAGGAGAGGAACCCAGAAG	SpCas9
1.22239	CTGGAGGAGAAAACAGAAG	SpCas9
0.954196	GAGGAGAGAGACACAGAAG	SpCas9
0.192645	CAGGATTGGAACTCAGAAG	SpCas9
1.54057	GCATGGAGGAACACAGAAA	SpCas9
0.736966	AGGCAGGAGGGGACAGAAG	SpCas9
4.11548	GAGGAGGAGGAATAAGAGG	SpCas9
3.45943	ATGGAAGGGAACACAGAGA	SpCas9
-2.5025	GAAAGAGGGGACACAGAAG	SpCas9
1.18057	AGGGAGGAAAACACAGAAG	SpCas9
-0.152003	GGGTAGGGGAAAACAGAAG	SpCas9
2	GGCAAGGGGAATACAGAAT	SpCas9
4.24793	GAGGGGAGGAACACAGAGG	SpCas9
0.120294	CCACAGGGGAACACAGAAG	SpCas9
-1	AAGGAAGGAAATACAGAAG	SpCas9
1.07039	GAGGTAGGGGACACAGAAG	SpCas9
-4.02975	GAGAAGAGGAAGAGAGGGG	SpCas9
1.44057	CAGAAGGAGAACACAGAAT	SpCas9
2.27302	GAAGAGAGGAACACAGAAA	SpCas9
-2.1375	CAGTTAGAGAACACAGAAG	SpCas9
1.80735	CATGGGGGGACCACAGAAG	SpCas9
0.807355	AAGGTGGGGGACTATGAGG	SpCas9
0.192645	GAGGAGGAGGAGAACGAGG	SpCas9
-3.32193	GAGGAGGGGAGCACAGACG	SpCas9
0.29956	ACAGAGGGGAAGACAGAAG	SpCas9
-2.87447	GGAGGAGGGAACACAGACG	SpCas9
0.222392	CAGGGCGGGAACACAGAAC	SpCas9
1.76553	GAGGAGGGGGACAGAGAAG	SpCas9
-0.736966	CAAGAGAGGGACACAGAAG	SpCas9
-2.77761	CGGAGGGGGAACACAGGAG	SpCas9
-2.96347	ACAGGTGGGTACACAGAAG	SpCas9
-0.736966	TCTTTGGGGAACACAGATG	SpCas9
-0.874469	GCTAAGGGCAACACAGAAG	SpCas9
-1.18057	GGCAGGAGCAACACAGAAG	SpCas9
1.72247	GAGGAGGAGGACTATGACG	SpCas9
1.73697	GAGGAGGGAAACACCAAAG	SpCas9
1.17688	GGGGAGGGGATCACAGAAG	SpCas9
0.222392	CTGATGGGGAACACAGAAC	SpCas9
1	CAGGAAGGGAAAACAGATG	SpCas9
1.24793	AAGAAGGGGAACACAGAAT	SpCas9
1.80735	CAGGAGGGAAACCCAGAAG	SpCas9
2.80735	GAGGAAGGGAACAAAGAAG	SpCas9
-0.36257	TCAGGAAGGAACACAGAGG	SpCas9
-2	CAGCAGAGGAACACACAAG	SpCas9
-0.36257	GGCAAAGGGAATACAGAAG	SpCas9
1.16993	GGAGAGGGGAACACAGATA	SpCas9
-2.27302	CTGATGGGGAACACAGGAG	SpCas9
-2.16993	GAGAGGGAAGACATCCAAG	SpCas9
-2.32193	GAACCACAAACACTCTAAG	SpCas9
-3.45943	GATAGGAAGGAGATCCAAG	SpCas9
-1.1375	GAAGGGCTGGAGATCCAGG	SpCas9
-0.777608	GGAATGGAGGAGATCCAGG	SpCas9
-2.37851	GTAAGGCAGTCCATCCAAG	SpCas9
-2.8413	GAAGAGGAGGAGATCCAAG	SpCas9
0.552541	GAAACGCAGTCCATCCAAG	SpCas9
2.16993	GAAACAGGGGACATCCTGG	SpCas9
1.17688	GAAGCTGAGGACATCCAGG	SpCas9
-3.32193	GGATGGATGGACATCCAAG	SpCas9
-2.40599	TCAAGGGTGGACATCCAAG	SpCas9
0.4975	GAAGTGGAGGACATCCAGA	SpCas9
-2.28011	GAAGCAGAGGACATTCAGG	SpCas9
-1.63227	AAGGGGAAGTACATCCAGG	SpCas9
-2.16993	GGCACGCAGTCCATCCCAG	SpCas9
-1.28011	GAAACACAGCCCATCAAAG	SpCas9
-1.09954	GAAGAGAAGGATATCCAGG	SpCas9
-3.45943	CTGTTGCAGTCCATCCAAG	SpCas9
-1.14439	GGAAGGGAGGACATACAGG	SpCas9
-1.8365	AAAACGGAGGAGATCCTGG	SpCas9
-3.45943	GAGAAGCAGTCCATCCATG	SpCas9
1.12553	GAAGAGGAGGACATCCTGG	SpCas9
0.485427	GAATAAGCAAACCAGAATG	SpCas9
-2.94753	GAGAAACCAAGCCAGGAGA	SpCas9
3.80735	AGAGAAACAAACCAGGAGT	SpCas9
-0.485427	GAGGAAGTAAACACAGATG	SpCas9
3.05889	AAGAAAAGAAACCAGGAGA	SpCas9
2.37851	GAAGAAGCAAATCAGGAGA	SpCas9
2.58496	GAGAAAGAGTACCAGGAGG	SpCas9
0.263034	GAGGAACCAGAGAAGGAAG	SpCas9
-0.921997	AAGCAGGCACAGCAGCAGG	SpCas9
-0.63743	GGAGAAAAAAACCAGGGGG	SpCas9
0.222392	GAGAGAGGAAACCAGGATG	SpCas9
1.44746	GTAGAAAGAGACCAGGAGG	SpCas9
2.32193	GTGAAAGCCCTCCAGGAGG	SpCas9
2.61471	GAGAAAGCAAGTCAGGAGG	SpCas9
1	GGAGAAATAAATCAGGAGG	SpCas9
1.58496	GAGGAAGGAGAGAAGGAAG	SpCas9
-1	GGAGAAAAAAACCAGGTGG	SpCas9
2.94486	GAGAAAACAAACCAGCAGG	SpCas9
1.41504	GAGAAAGCATGCCAGGAGA	SpCas9
0.584963	GAGGAAGAAGAAGAGGGGG	SpCas9
4.70044	GAGAAAGCAAACCAGGAGG	SpCas9
1.83007	GAGAACACAGAGAAGGAAG	SpCas9
2.41504	GAGAGACCAGACCAGGAGG	SpCas9
-0.440573	GGAGAAGCAGACCAGGATG	SpCas9
2.58496	GAGAAAGCAAAGCAGGAGG	SpCas9
3.90689	AAGAGAGCAAACTAGGAGG	SpCas9
2.45943	GAGGAAGAAGATTATGAGG	SpCas9
2.24101	CAGAAGGCAAATCAGGAGG	SpCas9
1.36923	GAGGAGGAAAACACAGAGG	SpCas9
-1.97575	GAGAGAGAAAAAGAGAGAG	SpCas9
2.32193	TAGAAAGAAAACCGGGAGG	SpCas9
2.02975	GAGTGAGCAAACCAGGAGG	SpCas9
4.70044	AAGAAAGAAAACCAGGAGT	SpCas9
-0.378512	GAGAGAGAAAAAGAGAGGG	SpCas9
-0.646363	GAGAAAGAAGAGGAGAGGG	SpCas9
2.5025	GTGAAGGAAGAAGAGGAGG	SpCas9
1	GAGGAAGAAGAAGAGAAGG	SpCas9
1.80735	GAGAAAGAAAACCAGGGGG	SpCas9
5.02237	TAGAAAGAAAACCAGGAGT	SpCas9
2.58496	AGAGAAGCAAACCAGAAGC	SpCas9
-1.41504	CAGAAAGCAAACCAGGGAG	SpCas9
-0.0995357	AAGAAAGCAAACCAGTAAG	SpCas9
-2.07039	GAGAAGAGCAACCAGGAAG	SpCas9
2.32193	TAGAGAGCAAACCAGAAGT	SpCas9
3.45943	GGAGAAGGAAACCAGGAGA	SpCas9
0	GAGAGAGAAAAAGAGAGGG	SpCas9
2.41504	AAGAAAGTAAACCAGGAGA	SpCas9
2.41504	GAGGAAGCAAACTAGGAGA	SpCas9
-2.62449	AAGCAAGTCAAGCAGCAGG	SpCas9
3.58496	TAGAAAGGGAACCAGGAGG	SpCas9
-0.459432	GAGAATAGCAATCAGGAGG	SpCas9
3.05889	GGAGAAGCAAACAGGGAGG	SpCas9
0.847997	GAGTAAGAAGAAAAGAAGG	SpCas9
-0.222392	GAGAGAGAAAAAAAGAGGG	SpCas9
3.08746	GAAAAAGAAAGCCAGGAGG	SpCas9
0.125531	GAGGAAGGAAACCAGAAGG	SpCas9
2.26303	GAGAAAGACCACCAGGAGG	SpCas9
1.8625	GAGAGAGCAAGCCAGGAGG	SpCas9
1.76553	GGAGAGAAAAACCAGGAGG	SpCas9
1.41504	GTGAAAGCAACCAGGAGGG	SpCas9
0.678072	GAGAAAAGAAAAAGAGAGG	SpCas9
2.80735	GAGGAAGGGAACAAAGAAG	SpCas9
0.180572	AGAGAAGCAAACCAGAAGG	SpCas9
2	TAGAAATAAAACCAGGAGG	SpCas9
-1.16993	GAGGAAGAAGAGAAGGAAG	SpCas9
2.55459	GGGAAAGAAAACCAGGAGG	SpCas9
0.847997	GAGGGCACAGGGAAGACAG	SpCas9
2.16993	GTGGGTCTAGGAAAGACAT	SpCas9
-2.41504	GATGAGCTTGGAAAGAAAG	SpCas9
0	CAGGGCCTAGAGAAGACAG	SpCas9
0.115477	GATGGGCCAGAAAAGACAG	SpCas9
-1.70044	ATGGGCCTGGAAAGACAAG	SpCas9
1.24793	ATGGAACTAGAGAAGACAG	SpCas9
1.12553	AGGGGCCTTGGAGAGACAG	SpCas9
4.22239	AGGGCACTAGAGAAGGCAG	SpCas9
0.678072	ATGGATCAAAAAAAGACAG	SpCas9
1.58496	AGGGAACCAGGGAAGGCAG	SpCas9
-0.485427	AAGGGTCATGGGAAGACAG	SpCas9
2.53605	AAGGGGACAGAGAAGACAG	SpCas9
-1.926	AAGGACCAGGGGAACACAG	SpCas9
1.87447	GTAGGTCCTGGAAAGACAA	SpCas9
1.45943	ATGGGACATAAAAAGACAG	SpCas9
-0.807355	AGGGATTTAGAGAAGTCAG	SpCas9
2.85798	CTGGGTCTTGGAAAGACAG	SpCas9
3.52356	ATGGGTCTTGGAAAGACAG	SpCas9
0.415037	GAGGCACTAGGGAAGACAG	SpCas9
0.331206	GAAGGGTCTGGGAAGACAG	SpCas9
4.62449	AGGGCTCTGGAGAAGGCAG	SpCas9
0.616671	GAAGGGCCTAGAAAGACAG	SpCas9
1.1375	AGGGGTCCTAGAAAGACAG	SpCas9
1.1375	GAGAGACTAGGGAAGGCAG	SpCas9
0.584963	GAAGGGCATGGAAAGACAG	SpCas9
4.75489	ATGGATTTTGGAAAGACAG	SpCas9
-1.848	ATGGATCATGGAAAGTCAG	SpCas9
-1.87447	GAGGGCTTTGAGAAGGCAG	SpCas9
-1.32193	GAGGGCCATGAGAAGACAG	SpCas9
0.540568	GTGGGCCATGGATAGACAG	SpCas9
1.37851	AATGGGTTTGGAAAGACAG	SpCas9
-0.807355	AAGGGGCCAGAGAAGGCAG	SpCas9
1.73697	AAGGGCAGAGAAAAGGCAG	SpCas9
-3.45943	GAAGGCCCTGAGAAGACAG	SpCas9
2.70044	AGGGCACTTGAGAAGGCAG	SpCas9
2.32193	TTGGGTCATGGAAAGACAC	SpCas9
3.32193	ATGAGCCTTGGAAAGGCAG	SpCas9
-1.926	GGAGGACTAGAGAAGACAG	SpCas9
2.47805	AGGGAACTAGAGAAGACAG	SpCas9
3.42626	ATGAGTCTTGAAAGGACAG	SpCas9
-0.137504	GAGGGCCAAGAAAAGGCAG	SpCas9
1.68806	CTGGGTCTTGAAAAGACAA	SpCas9
2	GATGGTCTTGAAAGGACAG	SpCas9
3.58496	ACACACTGGAAAAGGTTGC	SpCas9
3.80735	AAACTCTGGAACAGGTTGC	SpCas9
-0.485427	CACACAGACATAGACACAC	SpCas9
-2.45943	ACTCTGCTCATCTACACCC	SpCas9
0	GGCCCAGAAATAGACACGC	SpCas9
0.917538	AGGCACATCAGAGCCACCC	SpCas9
-2.19265	ATCCTGATCACCTACACCC	SpCas9
-0.485427	ACCCTGATCACCTACACCC	SpCas9
2.41504	CCCCAGCTCAGAGCCACCC	SpCas9
0.485427	ACTCTTGAGGAGGATGAAG	SpCas9
2.45943	AATCTTCTGAAATATGAAG	SpCas9
3.48113	AATATGAAGGAATATGAAG	SpCas9
3.45943	AGTCTTCTGAAACATGAAG	SpCas9
3.70044	AGTCCTCTGAAAAATGAAG	SpCas9
0.671377	GAAGTACTGAAAGAAGTGG	SpCas9
-1.67807	CAAGTGCAGAAGGAAATGG	SpCas9
0.335603	TAAGCAGTGGAGATCCAGG	SpCas9
-0.203533	GAAGGGCTGAAGGAACTGG	SpCas9
-0.770518	GAAGCACAAAAGGAAGTGG	SpCas9
-0.807355	CAGTAGATGGAGATCCTGG	SpCas9
1.41504	GAAAAACTGAAGGGAGTGG	SpCas9
0.263034	CCATCTGAGAATCACCTGG	SpCas9
-2.41504	CATTCTCACAATCACCTGG	SpCas9
0.514573	CAAGTGCTGAAGTAAGTAG	SpCas9
-2.32193	GAGGCAGTGGAGATCCTGG	SpCas9
-0.678072	GGCAACCTGAAGAATCTGG	SpCas9
2.32193	GAAGTGCTGAAGGAAGTGG	SpCas9
1.58496	AGCTCACTGAAGAATCAGG	SpCas9
-0.263034	CAGAGAATTGAGAAACTGG	SpCas9
-1.1375	AAAGCAGTGAACAACCAGG	SpCas9
-1.89308	CAAAGGATGAAGACACAGG	SpCas9
0.222392	AGAAGACTGAAGGAAGTGG	SpCas9
1.41504	GAAGAACCGAAGGAGGTGG	SpCas9
-0.192645	GAATGGCTGAAGCAAGTGG	SpCas9
-5.84549	CTCTCCAGCCGCCGCTTCT	SpCas9
-2.11548	GGACACAGGCTGAGCATCT	SpCas9
-2.16993	AGCCACAGGCTGAGCATCT	SpCas9
2	CCACCCAGGATGAGCGTCT	SpCas9
3.58496	GAGGAGGAGGCCTATGAGG	SpCas9
4.58496	GAGGAGGGGACCACAGAAG	SpCas9
2.08746	AAAAAGCAAACCTAGGAGG	SpCas9
0.485427	GAACAGATGAAAGTGGAGG	SpCas9
1.848	GAGGAGCGGAACAGAGAAG	SpCas9
-4.32193	GCGGGGCTGCCCATGTACG	SpCas9
-1	GTAGAGCTGAAGGAAGAAG	SpCas9
2.22239	GAGGAGTGGAACAGAGAAG	SpCas9
1.77259	GAGGAGGAGAACAGAGAAG	SpCas9
1.45943	GAGGAGAGGAGGATGGAGG	SpCas9
1.85798	AAGGAGGTGAACACAGAAG	SpCas9
0.932886	GACGCGCTGAAGGAAGAGG	SpCas9
2.8625	GACGAGCTGACCTTGGAAG	SpCas9
2.5025	GGGGAGAGGACGATGGAGG	SpCas9
-2.24793	GAGAGTGCATAGAGGCCTG	SpCas9
-1.26303	AGGTTGACATAGAGGCCAG	SpCas9
-0.514573	AGGTGATCACAGAGGCCAG	SpCas9
-0.825971	TGGTAGTCATAGAGGCAGG	SpCas9
-0.485427	AGCCGGTCACAGCAGCAGG	SpCas9
-1.80735	GGTAGTGCATAGAGGCCTG	SpCas9
1.73697	AGGTGGTCATAGAGGCCTT	SpCas9
-3.58496	AGGGAGACAAAGAAGGCAG	SpCas9
1.64386	AGGAGGGCAAAGAAGGCAG	SpCas9
1.79647	AGGTTGTCATAGAGGCCGG	SpCas9
-1.18442	CTACACGCAGAACATCGAT	SpCas9
4.2854	CAGTCTGTGCAGGGGGCAG	SpCas9
-2.87447	CTGACAGTGAAGCCACCAG	SpCas9
3.80735	AAGGCTGACCAGGAAGCTG	SpCas9
0.685127	GAAACTGTGCAGCCACCAG	SpCas9
3.90689	GAGAATGTGCAGGTGGCTG	SpCas9
3.58496	GGGACTGAGAGGTTGGCAG	SpCas9
-1.41504	CAGACCGTGCAGGTGATAG	SpCas9
4	CTGGGTGACCAGGAAGCAG	SpCas9
-1.39855	CTGGCTGCCCAGGAAGCCG	SpCas9
3	TGGGCACTGCAGAAGGCAG	SpCas9
-0.485427	CAGGCTGACCAGGAAGGGG	SpCas9
-1.926	TTGACTGTGCAGGTGAAAG	SpCas9
-3	ACGCCTGTGCAGCCACCAG	SpCas9
-0.678072	CAGAATGTGCAGGTGGTAG	SpCas9
4.32193	AAGACTGTTCAGGTGGCAG	SpCas9
-2.09516	CAAACTGTGCAGCCACCTG	SpCas9
3.58496	TTGGCTGACCAGGGAGCAG	SpCas9
-1.32193	CACGCTGAGGAGGATGGAG	SpCas9
-1.73697	GGGACAGGGAGGGTGGCGG	SpCas9
0.63743	GAGACAATGCAGGTGACAG	SpCas9
4.62449	AGGGCTCTGGAGAAGGCAG	SpCas9
2.35364	CAGGCTGACCAAGAAGCGG	SpCas9
4	CAGACTGTGCAGGTGGCAG	SpCas9
-2.90689	CAAACTGTGCAGTCACCAG	SpCas9
2	CAGACTATGCAGGTGACGG	SpCas9
-3.45943	GAGACTGGGAGGATGGCCG	SpCas9
4.58496	AAGACTGTGCAGGTGGCAT	SpCas9
3.16993	GCAGCTGTGCAGTTGGCAG	SpCas9
1.12928	CAGACTGACCAGGAAGAGG	SpCas9
-1.45943	CTTCCTGAGCTGGTGCCGG	SpCas9
-0.184425	ACTACTGTGCAGCCACCAG	SpCas9
3	CTGACACTAGAGAAGGCAG	SpCas9
3.32193	CAGACTGGGCAGGTGGCAC	SpCas9
-3.70044	GGGACCGAGGGGATGGCAG	SpCas9
2.73697	GGGACTGAGAGGTTGGCAG	SpCas9
2.58496	CTGACTGAGGAAGATGAAG	SpCas9
4.89077	CTGGCTGACCAGGAAGCGG	SpCas9
-0.777608	CAGGCTGCCCAGGAAGAGG	SpCas9
-3.75489	CCACCAAGACCCTTCCCAG	SpCas9
-3.58496	CAGAGAAGACCCTTCCCAG	SpCas9
-3.32193	GAGAGAAGACCCTTCCCAG	SpCas9
-3.24793	AGTAGAAAGCCCTTCCCAG	SpCas9
-2.58496	TGATAAAGACCCTTCCCAG	SpCas9
-1.45943	GAGAGCCAAGAGAAGCCAG	SpCas9
-5.12928	GAGGGGCAGAGGCCACCAG	SpCas9
-2.22239	CAGTGCCCAGAGCCACCCA	SpCas9
-2.45943	GAATGCTGGCAGCCACCAG	SpCas9
1.51937	GATGCAGAGGAGATCCAGG	SpCas9
-0.192645	GAGGAGAGGAACACCAAAG	SpCas9
-2.32193	GTGGCTGTGGACATCCAGG	SpCas9
-1	GAAGGGATAGACATCAAGG	SpCas9
1.17688	GAAGCTGAGGACATCCAGG	SpCas9
-1.41504	GGTGCTGTGGACATCCAGG	SpCas9
1.27563	GATGCTTTGCACACCAAGG	SpCas9
0.557995	CATGGGGTGGACATCCAGG	SpCas9
2.58496	GAAGTGGGGGACACCCAGG	SpCas9
-1.1375	AAAGCAGTGAACAACCAGG	SpCas9
-0.263034	GATGCATTACACACCGAGG	SpCas9
-0.169925	AGTGGGGTGGACATCAAGG	SpCas9
1.1375	GGATGTCTTCACACCAAGG	SpCas9
1.78427	GATGCTAAGCACACCAAGA	SpCas9
-2.66297	GATGCAGTGGAGATCCAGG	SpCas9
1.13124	TGGCGCGGTGCCCGGCGTT	SpCas9
4.72792	TGGCGCTGAGCAAGACCTT	SpCas9
1.24793	CACTAGACATAAATCACAG	SpCas9
0	AATGAGATATCAATCACCT	SpCas9
4.14296	AATCTGTTCGTAGCTGGGG	SpCas9
0.762961	CTGTCGCCGTACGCGGACA	SpCas9
-1.58496	GGAGGGGGTGACATCCAGG	SpCas9
-2.45943	ATGCTGGCTGACATCCAGG	SpCas9
-3	GGACCAGCCAACCACCTGG	SpCas9
-3.70044	AGAGGGGTAGACATCCTGG	SpCas9
0.938599	AGGCGGGTAGACTTCCAGG	SpCas9
-2.8625	GGACGAGCTGACCTTGGAA	SpCas9
-0.485427	AGCCGGGAGGACATCCAGG	SpCas9
4.2854	CAGTCTGTGCAGGGGGCAG	SpCas9
-1.39855	CTGCCTGACTATCACCTGG	SpCas9
-2.078	CTGCCTGACCATCACATGG	SpCas9
-1.1375	CTGCCTGACCATCACCTGG	SpCas9
3.80735	AAGGCTGACCAGGAAGCTG	SpCas9
0.485427	GAAGGTGAGAAGGAAGAGG	SpCas9
-1.39232	CTGCCTGACTATCACCTGG	SpCas9
1.1375	CTGGGAGACCAGGAAGAGG	SpCas9
-1.54057	CTGCCTGACCATCACCTGG	SpCas9
4	CTGGGTGACCAGGAAGCAG	SpCas9
-1.39855	CTGGCTGCCCAGGAAGCCG	SpCas9
-0.485427	CAGGCTGACCAGGAAGGGG	SpCas9
2.47805	CTGGCAGGCCAGGAAGAGG	SpCas9
3.58496	TTGGCTGACCAGGGAGCAG	SpCas9
-1.32193	CACGCTGAGGAGGATGGAG	SpCas9
-0.917538	CTGCCTGACCATCACCTGG	SpCas9
2.35364	CAGGCTGACCAAGAAGCGG	SpCas9
4	CAGACTGTGCAGGTGGCAG	SpCas9
2.32193	GTGGCTCACCAGGAAGCAG	SpCas9
5.9542	CTGGCTGACCAAGAAGCTG	SpCas9
1.48543	CTGGCAGACCAGGCAGCGG	SpCas9
1.12928	CAGACTGACCAGGAAGAGG	SpCas9
-1.29546	CTGCCTGACCATCACCTGG	SpCas9
2.32193	GGGGCAGAAGAGGAGGCAG	SpCas9
-1.45943	CTTCCTGAGCTGGTGCCGG	SpCas9
2.58496	CTGACTGAGGAAGATGAAG	SpCas9
4.89077	CTGGCTGACCAGGAAGCGG	SpCas9
-1.974	GAGGATGAGGAGGAAGGAG	SpCas9
-2.37851	GGGGATGAGGAGGAAGGAG	SpCas9
-1.1375	GTGACTGATGAGGATGACG	SpCas9
2.70044	CTGGCCAACCAGGAAGAGG	SpCas9
0.678072	GTGGCTGAGGAGGATGAAG	SpCas9
4.42626	CTGGCTGACCAAGAAGCTG	SpCas9
-0.777608	CAGGCTGCCCAGGAAGAGG	SpCas9
1.53343	TGGGCTGACCAGGAAGAGG	SpCas9
-1.94753	CTGCCTGACCATCACCTGG	SpCas9
3.08746	GGGTTGAGGAGGATGGAGG	SpCas9
3.64386	CGGAGGAGGAGGATGGAGG	SpCas9
-0.645335	GGGCTGAGGAGGATGAAGG	SpCas9
-0.777608	ATGGCCCGGAGGTTGCAGG	SpCas9
0.736966	GGGAGGAGGAGGATGGGGG	SpCas9
1.90689	AGGGTGAGGAGGATGGAGG	SpCas9
0.222392	CAAGTGAGGAGGATGGAGG	SpCas9
-3.32193	CTGGCCCGGAGATTGTGGG	SpCas9
3.08746	GGGGAGAGGAGGTTGGCGG	SpCas9
-0.115477	GGGGTGAGGAAGATGGAGG	SpCas9
3	GGGCTGGGGAGGATGGAGG	SpCas9
0.584963	GGTCTGTGGAGGATGGGGG	SpCas9
0	AGTGTGCGCATCCTGAGGA	SpCas9
-0.678072	GTGTCTCACTTCCTGAGGA	SpCas9
-0.0671142	GTGTCGCGCATCCTGAGGA	SpCas9
-3.12928	CAGCGGTGGGACATCCAAG	SpCas9
2.58496	GAAGTGGGGGACACCCAGG	SpCas9
-0.652077	GAAGTGGGGGACGTCCAGG	SpCas9
4.58496	CAGGTGTGCGACGACCCGG	SpCas9
0.807355	AAGGTGGGGGACTATGAGG	SpCas9
4.05889	CCGGCTCCGTCTGCGATGC	SpCas9
2.70044	CTACATCTGTGGGCCGCGG	SpCas9
-2.16993	CCAAATCTGAAGGCCACCT	SpCas9
-2.32193	GAACCACAAACACTCTAAG	SpCas9
-0.321928	GGAGGAGGGAAACACAGAG	SpCas9
-3.64386	GGGACACAAACACACAGAG	SpCas9
-1	GGATCAAAAACACTCAGGG	SpCas9
-1.28011	GAAACACAGCCCATCAAAG	SpCas9
-4.70044	GGATGACAAACACCCAGAG	SpCas9
-4	GGATCATAAACACACAGAG	SpCas9
-2.32193	ACAGTGAGGAGGATGGTGG	SpCas9
-2.90689	GGAGAAGAGAACTCAACAA	SpCas9
-5.88264	AGAGGGCTGAAGTCCACCA	SpCas9
-0.263034	AGAAGAAAGAATTCAACCA	SpCas9
-1	AGAAGTGAGAAGGAAATGG	SpCas9
-1.26303	AGCAGTCTGAAGTCCACCA	SpCas9
-0.222392	AGAATGCAGAATTCAACGT	SpCas9
-3.5025	AGAGAAGAGAATTCAACCA	SpCas9
0	AGAAGAAAGAATTCAACTA	SpCas9
-1.12553	GGAAGGAAGAACAAAAGGA	SpCas9
0	AGAAGAAAGAATTCAACTA	SpCas9
1.8365	AGAAGCAAGAAATCAACTA	SpCas9
0.830075	ATATGGGAGAATTATAAGA	SpCas9
2.32193	AAGAACAAGCAGCCAACAA	SpCas9
0.530515	GGAAGGAAGAACATCAGGA	SpCas9
3.08746	GGGTGAGAGAATTCAGAGA	SpCas9
0.234465	AGATCCAAGAGATAAAATA	SpCas9
0.106915	GAAAGAAGGAACTCCACCA	SpCas9
3.08746	AGAAGGGAGAATTATGAGA	SpCas9
-1	AGAAGCTTGAACTCAACGA	SpCas9
1.11548	GGAAGTGAGAAGGAAACGG	SpCas9
-0.726982	AGAAGCTCAAATTTACCCG	SpCas9
-1.73697	GGAAGCAACACAGCAACCA	SpCas9
-0.765535	AGAAGTAAGAATTCAACTA	SpCas9
-4.20945	GGATGCAGGAAAACATCCA	SpCas9
2.16993	AGAAGCAAGAATTCAACGA	SpCas9
2.16993	GATCAGGAAACTGCCGCAG	SpCas9
-1.1375	GAACAGGAAACTGCCACAG	SpCas9
4.58496	GAGGAGGGGACCACAGAAG	SpCas9
3	GAGGAGGAGAACACAGCAG	SpCas9
-2.53605	GGAGCAGGCACTGCCACAG	SpCas9
2.90689	GAACCGGACCCCGACGGGG	SpCas9
1.16993	ATGCAGCAGACAGCCACAG	SpCas9
0.485427	CAGCCGGTCACAGCAGCAG	SpCas9
-0.765535	GAGGAAGAGAATACAGAAG	SpCas9
-0.395929	CAGCAGGAGAACACAGAAG	SpCas9
-0.206451	GCCCAGACCACTGCAACAA	SpCas9
2.24793	CAGCTGGACACTGCCGCAG	SpCas9
4.24793	CCCATCGTCGGCATAGGAT	SpCas9
0	ACCCACGTCAGCATAAGAT	SpCas9
-0.874469	GAGGGAAGAAGAAAAGAGG	SpCas9
-0.807355	GGTGAGGGCAACTAAGTGG	SpCas9
4.22882	GATGAGAAGGATAATGATG	SpCas9
2.06413	GAGGAAGGGAAGACAGAAG	SpCas9
0.671377	GAAGTACTGAAAGAAGTGG	SpCas9
5.72792	AATGAGGGGGATCATGAGG	SpCas9
-0.0824622	GAGGAGAGGAAGACAGAAG	SpCas9
0.485427	GAAGGTGAGAAGGAAGAGG	SpCas9
1.73697	GAAGGAGGTGATTATGAGG	SpCas9
1.80735	GAAGTGTAGAAGGAAGAGG	SpCas9
-0.169925	GAGGGAAGAAAAGAGAGGG	SpCas9
2.37851	GAAGAAGCAAATCAGGAGA	SpCas9
2.58496	GAGGAGAGAAATCAAGAGA	SpCas9
-0.70044	GAAGAGCAAAAGGAAGGGG	SpCas9
3.32193	GATGAGGAAGATGATGAGG	SpCas9
-2.45943	GATTGAGGAAATTATGGGG	SpCas9
1	GAAGCGATGAAGGAAGAGG	SpCas9
1.44746	GTAGAAAGAGACCAGGAGG	SpCas9
4.88264	GAGGAGGAGGATGATGAGG	SpCas9
-5.88264	GAGGAGGATGATGAGGAGG	SpCas9
2.24793	GATGAGAAGGATTAAGATG	SpCas9
1.82597	GAAGTGAAGAAGGAAGAGG	SpCas9
1	GGAGAAATAAATCAGGAGG	SpCas9
4.67243	GATGAGGAGGATGATGAGG	SpCas9
4.08746	GATGAGTGAATTCAAGAGA	SpCas9
-0.148863	GACGTGCTCAAGGAAGTGG	SpCas9
3.2854	GAGAACAGGAAAGGGGAGG	SpCas9
3.58496	GATGAGAGAATTCAGGAGA	SpCas9
2.11548	GAAGTGAAGAAAGAAGTGG	SpCas9
1	GAATTAGAGAATTAAGAGG	SpCas9
0.584963	GAAGTGAAGAAGGAAGAGA	SpCas9
2.35755	GATGAGAAGGAATAAGAGG	SpCas9
0.643856	GATGAAACCAATGAAGAGA	SpCas9
1.32193	GTAGAAAGCAATTAAGAGG	SpCas9
4	GATGAGAAGGAATAGGAGG	SpCas9
4.08746	GAGGAGAAGGAGAAAGAGG	SpCas9
1.22239	GAGGAAAGAAATGAAGAGA	SpCas9
-0.770518	GAAGCACAAAAGGAAGTGG	SpCas9
-3.50779	GATGCAAGAAATAAAAGGG	SpCas9
0	GAGGGAAGAAGAGGAGAGG	SpCas9
0.321928	GAGGCAAGAGACAAAAAGG	SpCas9
3.58496	GATGAGGAGGAAGATGAGG	SpCas9
1.41504	GAAGAGGGGAATACAGAGG	SpCas9
-0.584963	AATTGAGGAGATTAAGAGG	SpCas9
1.08746	GAAGTAGAGAAGGAAGAGG	SpCas9
-1.41504	GAAAGAACCAATGACCTGG	SpCas9
-0.137504	GATGTAAGCATTGAAGAGG	SpCas9
1.86673	GATGGAAGCAATGGAGAGG	SpCas9
2.47805	CTGGCAGGCCAGGAAGAGG	SpCas9
-0.415037	ACTGGCTGCCAGGAAGAGG	SpCas9
2.45943	GAGGAGGAGAATTAAGAGG	SpCas9
1.73697	GAGGAGAGGAGCACAGAGG	SpCas9
2.90689	GATGAAAGCAATGAAGAGG	SpCas9
0.125531	GAAGAAGTGAAGGAAGAGG	SpCas9
-1.16993	GAGGAAAGGAGAAGAGATG	SpCas9
2	GAAGAAAGCAAAGAAGAGG	SpCas9
2.67807	GATGCAAGAGATAAAATGG	SpCas9
-0.765535	GAGGAAGAGAATACAGAAG	SpCas9
1	GAAGTACAGAATGAAGTGG	SpCas9
-0.836501	GGTGAAAAAGAAGAAAAGG	SpCas9
0.0995357	GAAGAAAGCAAACCAGTAA	SpCas9
1.87447	ACTGCTAGCAGTAAAGAGA	SpCas9
-0.917538	GATAAAAGAGATAAAATGA	SpCas9
0.263034	GGGATAAGCAATTAAGAGG	SpCas9
-2.07039	GAGAAGAGCAACCAGGAAG	SpCas9
1.16993	GAGGAAAGAAGAAAAGAGA	SpCas9
4.52356	GAGGGAAGAAGAAAAGAGG	SpCas9
-2.80735	AAGGAGAGAGAAGAAGAGA	SpCas9
0.222392	GTTGTAAGCAATTAAGAGG	SpCas9
-0.459432	GAGAATAGCAATCAGGAGG	SpCas9
2	GAGGAGAGAAACACAGAGA	SpCas9
1.05889	GAGGGAAGAAAAGAGAGGG	SpCas9
-1.152	GAATGAATGAATGAAGAGG	SpCas9
0.263034	GAAAGAAGAGATTATGAGG	SpCas9
0.201634	TATGAGAAGAATTAAGAGG	SpCas9
2.32193	GAGGGAAGAAAAAGAGAGG	SpCas9
4.49185	AATGAAGAGGAATAAGAGG	SpCas9
2.58496	GTTGAGAACGATTATGAGG	SpCas9
4.70044	GATGAAAAGGGTTATGAGG	SpCas9
-2.9542	GAAGTAGAGAAGGAAGGGG	SpCas9
4.24793	GAGGGGAGGAACACAGAGG	SpCas9
-1.11548	GATGAATGAATCCAAGACA	SpCas9
-1	AAGGAAGGAAATACAGAAG	SpCas9
0.893085	GATGAGATGGATTAAGAGG	SpCas9
1.41504	GAAGAACCGAAGGAGGTGG	SpCas9
0.125531	GAGGAAGGAAACCAGAAGG	SpCas9
0.932886	GACGCGCTGAAGGAAGAGG	SpCas9
-1.90689	GGTGAAGGCAACTAAGTGG	SpCas9
-1.67807	GAGGGAGACAATGACCTGG	SpCas9
-2.1375	GAGGGAAGAAGAAAAGAGG	SpCas9
1.95936	TCTGAAAGCAATGGAGAGG	SpCas9
0.823122	GATGAGGGAGATTAAGAGG	SpCas9
4.39232	GAGTGAAGAAGAAAAGAGG	SpCas9
4.85798	GACGAGGAGGATGATGAGG	SpCas9
5.49185	GACGAGGAGGATGATGAGG	SpCas9
0.678072	GAGAAAAGAAAAAGAGAGG	SpCas9
2.80735	GAGGAAGGGAACAAAGAAG	SpCas9
1.3388	GATGTGTGTATTCAAGAGA	SpCas9
0.830075	GAAGAGCAGAAGGAAGAGG	SpCas9
-1.87447	GATGGTGGCAATGACCTGG	SpCas9
0.788496	TTTCCTCCAGGCATAGGGC	SpCas9
0.932886	CCTCCACCAGACGTAGGGC	SpCas9
3.32193	CCTCCTCCAGACATAGGGC	SpCas9
3.32193	CCTCCTCCTGACATGGGGC	SpCas9
1.63227	GCCTCACCAGACTTAGGGC	SpCas9
2.80735	TCTCCTCCAGACATAAAGC	SpCas9
-3.70044	GGACCTGTGAGTACCCTCC	SpCas9
-1.65208	TGTCCTCAGAATACCCTCC	SpCas9
-2.71621	TGTCCAAAGAGCACCCTCC	SpCas9
-3.45943	CACAGTGTGAGTACCCTCC	SpCas9
0.241008	ACTCCTGAGGGAACCCTCC	SpCas9
-3.32193	CATTCTGAGTGTACCCTCC	SpCas9
2.11548	TGTCCTGAGGGTACCCTCC	SpCas9
-4	CCCTCTGAAGGTACCCTCC	SpCas9
2.32193	GCCACTGGGCAGAACTCCT	SpCas9
3	ATCCCTGAGAGGAACTCCT	SpCas9
3.45943	GACCCGTGGCGGAACTCCT	SpCas9
1.37851	ACCCCTGGGCGGAACTCCT	SpCas9
1	AGCCCTGGGCAGAACTCCT	SpCas9
4.39232	ACCCCCTGAGGGAACTCCT	SpCas9
-0.40439	GGCAGCTCAGAGCCACCAA	SpCas9
-3.45943	CATGCTTCTGAGCCACCCA	SpCas9
-3.58496	TTTTACTAAGAACCACCCA	SpCas9
-2.5025	GAGACCTCAAAGCCACCCA	SpCas9
-4.45943	CTGCCCTCAGAGCCACCCA	SpCas9
-0.169925	GGCATCTCAGGGCCACCCA	SpCas9
-0.807355	GAATGCTCAGAATCACCCA	SpCas9
-3	TCAATATCAAAGCCACCCA	SpCas9
-5.49185	GAATACTGACAGCCACCAG	SpCas9
-2.32193	CCTGAATCAGAACCACCCA	SpCas9
-0.415037	CTGTGCTCACAGCCACCCA	SpCas9
-3.32193	CTCTCATCAAAGCCACCCA	SpCas9
-4.45943	CCTTTCTAAAAGCCACCCA	SpCas9
0.415037	GGGGACTCAGAGCCACCCT	SpCas9
-1.90689	AACTGCTCAGAGCCACACA	SpCas9
-4.64386	CCGCGCTCAGACCCACCCA	SpCas9
-1.70044	GGTTGCTCAGAGCCACCCA	SpCas9
-1.87447	GGATGCACAGAGCCACACA	SpCas9
-0.263034	GCATGCTCAGAGTCACCCT	SpCas9
-2.58496	TGTACCTAAGAGCCACCCA	SpCas9
-2.9386	GGCACATCAGAGCCACCCG	SpCas9
-1.80735	GGAGGGGCAGAGGCCACCA	SpCas9
-3.98185	GCATGTTCAGAGCCATCCA	SpCas9
-3.32193	AGGAACTGAAAGCCACCCA	SpCas9
-0.678072	GATCTCTCAGAGCCACCCT	SpCas9
-3.90689	GAATACTGGCAGCCACCAA	SpCas9
-1.77761	AGTTGCTCAAAGCCACCCA	SpCas9
-2.26303	GCTTGCTCAGGGCCACCCA	SpCas9
-2.45943	GACATCATAAAGCCACCCA	SpCas9
-4.90689	GGAGGGGCAGAGGCCACCA	SpCas9
-2.22239	CAGTGCCCAGAGCCACCCA	SpCas9
-0.467126	GCATGCTCAGAGCCACCCA	SpCas9
-0.765535	GGCCACTCAGAGCCACCCC	SpCas9
-2.45943	GAATGCTGGCAGCCACCAG	SpCas9
-2.41504	CCCAGCTCAGAGCCACCCA	SpCas9
-3.45943	CTTTCATCAGAACCACCCA	SpCas9
-1.12553	AGTAGCTAACAATCACCTT	SpCas9
-0.263034	AGAAGAAAGAATTCAACCA	SpCas9
-0.807355	GAATGCTCAGAATCACCCA	SpCas9
5.10852	ACAAGAGCAGATTAAGCAG	SpCas9
2.63227	ACAAGAGCAGACTAACCAG	SpCas9
-0.263034	GCATGCTCAGAGTCACCCT	SpCas9
-3.32193	AGGAACTGAAAGCCACCCA	SpCas9
-1.77761	AGTTGCTCAAAGCCACCCA	SpCas9
-1	AGAAGCTTGAACTCAACGA	SpCas9
-0.726982	AGAAGCTCAAATTTACCCG	SpCas9
2.16993	AGAAGCAAGAATTCAACGA	SpCas9
2.24793	GCTTGGAAGGCGCGCTCTC	SpCas9
4.16993	TGAGCAACAACCTCAGCAT	SpCas9
-2.80735	ACAACAGCAACAGCTACAG	SpCas9
0.519374	GCAGCAGAACCAGCAACAG	SpCas9
-2.53605	GGAGCAGGCACTGCCACAG	SpCas9
1	AAGGCAGCAACAGCTACAC	SpCas9
0.932886	GAAGCAAGAAATTCAACAA	SpCas9
0.59561	GGAGCAACAGCAGCAACAA	SpCas9
0.847997	AGAGCAACAGCAACAACAA	SpCas9
-2.80735	TAATCAGCAACAGCTACAG	SpCas9
-3.32193	GGAGCATGTGCAGCCACCA	SpCas9
0.169925	GAGAGAACAGCAACAACAA	SpCas9
-0.736966	TGAGCAACAGCAGCACCAA	SpCas9
1	GAGAGAACAGCATCAACAA	SpCas9
0.584963	GGAGCAACAGCAGAAACAA	SpCas9
0.683526	GGGAACAAAGCAACAACAA	SpCas9
-1	GCAGCAGCAGCAGCAGCAG	SpCas9
0.447459	GCAGCAGCAACAGCAGCAG	SpCas9
-2.51457	GGGAGCACAGCAGCAACAA	SpCas9
-2.80735	GCAGCAGAACCAGCAGCAG	SpCas9
-1.80735	GGAGGGGCAGAGGCCACCA	SpCas9
0.343954	AGAGCAGGATCAGCAGCAG	SpCas9
-1.926	AGAGAAAAAGAAGAAAGGA	SpCas9
-1	TGAGCAGCAACAGCTACTG	SpCas9
0.469485	ACAGCAACAGCAGCAACAA	SpCas9
-4.90689	GGAGGGGCAGAGGCCACCA	SpCas9
-0.485427	GCAGCAGCAGCAGCAGCAG	SpCas9
-3	GGGCCAACAACTGCAACAG	SpCas9
-4.32193	GGGAGCCCAGCAGCAACAA	SpCas9
-0.106915	GGGATAACAGTAGCAACAA	SpCas9
2.90689	ATTCAGTGAATCCAAGAGG	SpCas9
3.70044	TTAAAGTGAATTCAAGAGT	SpCas9
-0.584963	GATAAGTAAATTCAAAAGA	SpCas9
3.70044	AGATGGAGAACTCAAGAGA	SpCas9
2.25634	GGATAAGTAATCCAAGAGA	SpCas9
3.22239	GGCTGAGGAATTCAAGAGA	SpCas9
5.72792	AATGAGGGGGATCATGAGG	SpCas9
2.26303	TATAAGGAGAATTAAGAGA	SpCas9
0.807355	GGAGAGAGAAAAAGAGAGA	SpCas9
0.415037	GAAGAGGGAAACCCAGAAG	SpCas9
2.11548	GTAGAGAGAAAGAGAGAGA	SpCas9
1.73697	GAGGAGGGGAACCCAGAAA	SpCas9
2.37851	GAAGAAGCAAATCAGGAGA	SpCas9
2.58496	GAGGAGAGAAATCAAGAGA	SpCas9
3.32193	GATGAGGAAGATGATGAGG	SpCas9
2.52356	GGAATGAGAATTCAAGAGA	SpCas9
4.08746	GATGAGTGAATTCAAGAGA	SpCas9
3.58496	GATGAGAGAATTCAGGAGA	SpCas9
1.58496	GAAGAGAGACTGAGAGAGA	SpCas9
0.643856	GATGAAACCAATGAAGAGA	SpCas9
0.798366	GATAAGTGAATTCAAGAAA	SpCas9
1.22239	GAGGAAAGAAATGAAGAGA	SpCas9
-2	CTTGAGTGAAAAGAAAAGA	SpCas9
0.275634	GTAGAGAGAAAGAGAGAGA	SpCas9
1.41504	GAAGAGGGGAATACAGAGG	SpCas9
-0.137504	GATGTAAGCATTGAAGAGG	SpCas9
2.45943	GAGGAGGAGAATTAAGAGG	SpCas9
-2.22239	GTAGAAGGAGTTCAATATA	SpCas9
2.90689	GATGAAAGCAATGAAGAGG	SpCas9
2.32193	GGAGGGAGAAGAAAAGAGA	SpCas9
1.16993	GAGGAAAGAAGAAAAGAGA	SpCas9
3.45943	GGAGAAGGAAACCAGGAGA	SpCas9
-2.80735	AAGGAGAGAGAAGAAGAGA	SpCas9
2	GAGGAGAGAAACACAGAGA	SpCas9
1.48543	GGAGAGAGAAAAAGAGAGA	SpCas9
0.201634	TATGAGAAGAATTAAGAGG	SpCas9
1.73697	GGCTGGTGAATCCAAGAGG	SpCas9
-1.11548	GATGAATGAATCCAAGACA	SpCas9
0.893085	GATGAGATGGATTAAGAGG	SpCas9
-0.485427	GGATTACAAATTCAAGAGA	SpCas9
1.73697	GAGTGAGTGATTCAAGAGA	SpCas9
-0.793549	GGTGAGTGAATTCAAGAAA	SpCas9
0.823122	GATGAGGGAGATTAAGAGG	SpCas9
2.32193	AAAGAGTCAAGGCATGAGG	SpCas9
1.3388	GATGTGTGTATTCAAGAGA	SpCas9
0.874469	CAAGGCCCTACCAGAAGGT	SpCas9
3.24793	TACAGCCCTACCAGAAGGT	SpCas9
3.4021	TCAAGCCCTATCAGAAGGT	SpCas9
3.39232	GTTAGCCCTAACAGAAGGT	SpCas9
-0.263034	CCAAACCATATCAGAAGGT	SpCas9
0	TCAGACCCTATCAGAAGGT	SpCas9
4.90689	AGGTATGCCAGTAATGCAA	SpCas9
-1.09954	GGGTAGAATCCGAGTATGT	SpCas9
-0.978626	GGCAGAGATGAGAAGTTAA	SpCas9
2.32193	AGAACCAGCCCCGACGGGA	SpCas9
4.87036	ATGTTCTGCCCCGAAGGGG	SpCas9
-0.415037	ACTGGCTGCCAGGAAGAGG	SpCas9
1.28951	AATGGAATGCCAACAATGG	SpCas9
-1.82597	AGGGGGTGGACATCCAGGG	SpCas9
-4.32193	CATGATTAGCCACCATTGC	SpCas9
0.0740006	AATGGGAAGCCAGCAATGG	SpCas9
4.02975	AATGGGAAGCCAGCAATGT	SpCas9
1.13124	TGGCGCGGTGCCCGGCGTT	SpCas9
-0.628031	TAGGACTGAGCAAGACCTT	SpCas9
-1.19265	GGCCTCTGAGCAAGACCTT	SpCas9
-0.765535	TGTGCCTGAGAATCACCTG	SpCas9
0.321928	AAGGACTGAGCAAGACCTT	SpCas9
4.72792	TGGCGCTGAGCAAGACCTT	SpCas9
-0.584963	AGATGCTGAGCAAGACCTT	SpCas9
-1.16993	ATGGTATGAGCAAGACCTT	SpCas9
2.70044	AGAACATAGGAAGAGGAGG	SpCas9
-3.58496	CCCCCCTCGAAACATACAG	SpCas9
6.94251	AGAACCTCGGAACATACGG	SpCas9
-0.807355	GGTGAGGGCAACTAAGTGG	SpCas9
2.26303	TGTCACAGCATCTAAGAGA	SpCas9
4.08746	TTGCAGGGCATCTAAGAGG	SpCas9
1.18442	TGGCACCTCATCTAAGAGG	SpCas9
-1.90689	GGTGAAGGCAACTAAGTGG	SpCas9
4.39232	TCACACGGCATCTAAGTGG	SpCas9
3.9386	TGGCACGGCATCTAAGTGG	SpCas9
2.32193	CTGCACAGAAACTAAGTGG	SpCas9
3.03562	GACCCGCACCGAATCCAGC	SpCas9
4.45943	AGTGAAGAAGATGAGAGGG	SpCas9
3.78136	AGGGAAGAAGAAGAGGAGG	SpCas9
3.58496	GAGGAGGAGGCCTATGAGG	SpCas9
0.716207	GAATGAGAGAATTATGAAG	SpCas9
4.22239	AGTGAAGAGGTATATGAGG	SpCas9
5.61471	GAATGGGAGGATCATGAGG	SpCas9
5.70044	ACAGAGGAGGAAAATGAGG	SpCas9
6.22882	AATGAGGAGGAGAATGAGG	SpCas9
4.45943	CGGCCGGAGGAATATGAGG	SpCas9
4.22882	GATGAGAAGGATAATGATG	SpCas9
0.263034	TGAGAGGAAGATTAAGAGG	SpCas9
3.45943	AAGAGAGAGGAATATGAGG	SpCas9
4.93074	AATGTGGAGGGCTATGAGG	SpCas9
3.70044	CGGTGAGAGGATTATGAGT	SpCas9
2.16993	AAGGAGGAGGATAAAGAGG	SpCas9
5.72792	AATGAGGGGGATCATGAGG	SpCas9
4.70044	GAGTAGGAGGAAAATGAGG	SpCas9
-2.16993	GAGGAGGAGGATTAAGAAG	SpCas9
1.48543	TATGAGGAGGATAATAAGG	SpCas9
2.26303	TATAAGGAGAATTAAGAGA	SpCas9
3.22239	ATGGAGGAGGACACAGAAG	SpCas9
1.73697	GAAGGAGGTGATTATGAGG	SpCas9
-0.436099	GATGAGGAGGATAATGAAG	SpCas9
4.11548	CTGGAGAAGGATTATGAGG	SpCas9
2.9542	GATGAGGAGGGTTATGAGG	SpCas9
3.32193	CAGGAGGAGGACTAGGAGG	SpCas9
3.80735	TCTGAGGAGGATATTGAGG	SpCas9
4.2854	CATGAGGAGCATTATGATG	SpCas9
1.73697	AATGAAGAAGAAGAGAAGA	SpCas9
6	AATGAGGAGGATTATGAGG	SpCas9
0.186413	AATGAGGAAAAAGAGAGGG	SpCas9
4.12928	AGTGAGGAAGAAGAGAAGA	SpCas9
1.41504	ACATGAGGTGATTATGAGG	SpCas9
3.58496	GAAGAGGAGGACTGTGAGG	SpCas9
3.05889	ATTATGAAGGATTATGAAG	SpCas9
1	GAAGGGAAGGATTAGGAGG	SpCas9
4.45943	AATTAGGAAGACTATGAGA	SpCas9
1.28951	GAAAGGGAGAATTATTAGG	SpCas9
1.70782	GGATAAGGGGATTATGGGG	SpCas9
2.75489	CCAGAGGGGGACTATGAGG	SpCas9
4.24793	GAGAGAGAGGATTATGAGC	SpCas9
4.58496	GAGGAGGAGGAAAATGAGG	SpCas9
2.66297	AGGGAGAAGGAGAAAGTGG	SpCas9
3.32193	GATGAGGAAGATGATGAGG	SpCas9
1.52356	TATGAGGTGGAGTATGAGG	SpCas9
5.85798	TGGGAGGAGGATTCTGAGG	SpCas9
5.52356	AATGAGGAAGATTCTGAGG	SpCas9
4.88264	GAGGAGGAGGATGATGAGG	SpCas9
-5.88264	GAGGAGGATGATGAGGAGG	SpCas9
2.24793	GATGAGAAGGATTAAGATG	SpCas9
3.70044	AATTAAGAGGAGTATGAGG	SpCas9
3.75489	AGGAATGAGGATTATGAGT	SpCas9
2.8365	AAACAGTTGGATGGGGAGG	SpCas9
3.12338	AAGGAGGAGGACTAGGAGG	SpCas9
1.45943	AAAAAGGAGGAATAAGAGG	SpCas9
4.67243	GATGAGGAGGATGATGAGG	SpCas9
0.485427	GGAAAGGAGGAATAAGAGG	SpCas9
-0.369234	TAGGAGGAGGATTAGGAAG	SpCas9
4.64386	GAAGAGGAGGATAATGAGT	SpCas9
4.80735	GAGGAGGAGGACAATGAGG	SpCas9
3.48113	AATATGAAGGAATATGAAG	SpCas9
3.45943	GAGGAGGAGGAATATGTGG	SpCas9
3.39232	CATAAGTAGAACTATGAGG	SpCas9
1	GAATTAGAGAATTAAGAGG	SpCas9
2.35755	GATGAGAAGGAATAAGAGG	SpCas9
4.55459	TACCAGGAGGAATATGAGG	SpCas9
4.90689	AGGGAAGAAGAAGAGGAGG	SpCas9
2.70044	GTGAGGGAAGATTATGAGG	SpCas9
4	GATGAGAAGGAATAGGAGG	SpCas9
1.48543	GTAAGAGAGAATTATGAGG	SpCas9
4.16993	GAAGGGGAGGATTATGAGA	SpCas9
3.24793	TGGTTAGAGGATTATGAGG	SpCas9
-1.16993	TAAAAGGAGGATTATCAGG	SpCas9
4.08746	GAGGAGAAGGAGAAAGAGG	SpCas9
0.321928	GAAGAGGAAGATTATGAAG	SpCas9
5	ACTGAGGAGGATGATGAGG	SpCas9
1.20645	AAGGAGGGGGAGACAGAAG	SpCas9
2.64386	TAAGGAGAGGACTATGAGG	SpCas9
4.73697	ACTAGGGAGGAATATGAGG	SpCas9
0.0901978	AATGAGGAAGAGGAGAGGG	SpCas9
2.70044	AAATGAGGGAATTATGAGG	SpCas9
3.45943	ATATAAGAGGACTATGAGG	SpCas9
5.87036	GAGGAGGAGGATTATGAGG	SpCas9
3.58496	GATGAGGAGGAAGATGAGG	SpCas9
-0.584963	AATTGAGGAGATTAAGAGG	SpCas9
7.07682	GATGAGGAGGAATATGAGA	SpCas9
5.3339	AATGAAGAAGAAGAGAAGG	SpCas9
0.830075	ATATGGGAGAATTATAAGA	SpCas9
1.28011	GAGGAGGAGGAGAACGAGG	SpCas9
0.736966	AAAGTGCAGAAGGAAGAGG	SpCas9
5.08746	AAGGAGGAGGAGAATGAGG	SpCas9
3.9542	GAATAATGGGATTATGAGT	SpCas9
2.45943	GAGGAAGAAGATTATGAGG	SpCas9
3.27302	AGTGAGGAGGATAAGGAGG	SpCas9
3.32193	AAAGAGGAGGATAAGGAGG	SpCas9
-2.51457	AAGGCGGAGGAAATCCAGG	SpCas9
2.32193	GAGGAGGAGGAATAGGAGG	SpCas9
1.22239	ATCCAGGAGGGTTATGAGG	SpCas9
2.45943	GAGGAGGAGAATTAAGAGG	SpCas9
1.12553	GAATTTGAGAATTATGAGA	SpCas9
4.32193	GAGGAGGAGGAATAGGAGG	SpCas9
0.176878	AGTGAGGGGGAATATAAGG	SpCas9
4.14975	TGAAAGGAGGAATATGAGG	SpCas9
-1.58496	AATAATGAGGATTACAAGG	SpCas9
2.45943	GAGGAGGAGGAATAGGAGG	SpCas9
4.16993	AAGAAGGAGGATTCTGAGG	SpCas9
3.90689	CAGAAGGAGGAGTATGAGG	SpCas9
1.09311	AGTGAAGAGGAAAAGAGGG	SpCas9
2.80735	GCCTCAGAGGACTATGAGG	SpCas9
1.25154	GGAGAGGAGGATTATGATG	SpCas9
2.16993	GATGAGGAAGACAATGAGG	SpCas9
4	AGTGAAGAAGAAGAGGAGG	SpCas9
3.80735	AAGGAGGAGGAAGATGAGG	SpCas9
4.05889	ATGGAGGGGAATTATGAGA	SpCas9
4.32193	ATTGAGGAGGGAAATGAGG	SpCas9
0.263034	GATGCAGAGGAGATTCAGG	SpCas9
2.39689	GAAGGAGGGGGTTAGGAGG	SpCas9
1.24793	CCCGAGGAGGATTATGATG	SpCas9
2.25376	AAGGAGGAGGATAAAGAGG	SpCas9
4.08746	TCGGAGGAGGATTACGAGG	SpCas9
4.39232	AGTGAAGAAGAAGAGGAGG	SpCas9
4.2854	AGAGAAGAAGAAGAGGAGG	SpCas9
5.93074	GACGAGGAGGACAATGAGG	SpCas9
3.70044	AGGAAGGAGAATTATGAGC	SpCas9
3.48543	TAGAGGGAGGATTATGAGA	SpCas9
3.32193	GGTGAGGAGAGTTATGAGG	SpCas9
1.41504	AAGAAGGAGCATTACGAGG	SpCas9
5.55459	GAGGAGGAGGAAAATGAGG	SpCas9
2.58496	AGTGGGGAGGATCATGAGG	SpCas9
3.02554	TAGGAGGAGGATTAGGAGG	SpCas9
3.32193	AAATGAGAGGAATATGATG	SpCas9
3.58496	ATGAAGGAGGATAATGAGA	SpCas9
3.08746	GAGGAGGAGGAATAGGAGG	SpCas9
3.45943	GTACTGGAGAATTATGAGT	SpCas9
1.1375	GAAGAGTAGGAAGAGGAGG	SpCas9
-1.34395	AAGGAGGAGGACATCCAGA	SpCas9
3.80735	CTTGAGAAGGATTATGAGG	SpCas9
2.66297	AGCCTGGAGGAGTATGAGG	SpCas9
3.58496	GAAGAGGAGGAGAATGAGG	SpCas9
1.46949	CCTGAGGAGGAATATAAGG	SpCas9
6.04439	TATGACAAGGATTATGAGT	SpCas9
2.80735	AAGGAGGAACATTATGAGG	SpCas9
5.55459	AAACTGGAGGATTATGAGA	SpCas9
2.90689	TGTGGGGAGAACTATGAGG	SpCas9
-1.09954	GAAGAGAAGGATATCCAGG	SpCas9
0.807355	GGGAAGGTGAATTATGAGG	SpCas9
3.90689	AAAGAGGAGGGTAATGAGG	SpCas9
2.22239	AATGAGGAAGATTATAAGA	SpCas9
5.42626	ATTATGGAGGATTGTGAGA	SpCas9
2.58496	AAATGGGATGATTATGAGA	SpCas9
4.24793	GAGGAGGAGGATTGGGAGG	SpCas9
5.42626	GATGAGGAGGAGAATGAGG	SpCas9
5.64386	TTAGAGGAGGAATATGAGG	SpCas9
-0.169925	AGGAGGGAGGACTATGAAG	SpCas9
0.152003	GAGGAGAAGGAGAACAAGG	SpCas9
3.45943	TGAGGGGAGGACTATGAGG	SpCas9
3.45943	AGCCAGGAGGATTATGAGG	SpCas9
5.24793	ATTAAGGAGGTTTATGAGG	SpCas9
1.73697	TGCCAGGAGGATTATAAGA	SpCas9
2.63227	CAGGAGGGGGACACAGAGG	SpCas9
4.08746	AAGGAGGAGGATAAGGAGG	SpCas9
5.12928	ACTGATGAGGACTATGAGG	SpCas9
5.12928	CAGGAGGAGAATAATGAGG	SpCas9
4.90689	AGGGAAGAAGAAGAGGAGG	SpCas9
2.26303	GATGACGAGGATTATGAAG	SpCas9
4.02975	GAGGAGGAGGATTATGAGG	SpCas9
1.80735	AGGGAGGAAGAGAACGTGG	SpCas9
3.11548	TTCCTGGAGAATTGTGAGG	SpCas9
3.73697	GAACAGGAGGAAGAGGAGG	SpCas9
3	GGTGAGGAGAAGTATGAGG	SpCas9
0.201634	TATGAGAAGAATTAAGAGG	SpCas9
4.49185	AATGAAGAGGAATAAGAGG	SpCas9
2.88452	GAACAGGAGGAAGAGGAGG	SpCas9
4.2854	AATAAGAAAGACTATGAGG	SpCas9
4.11548	GAGGAGGAGGAATAAGAGG	SpCas9
2.58496	GTTGAGAACGATTATGAGG	SpCas9
0.459432	GAATAGAAGGAATAAGAGG	SpCas9
4.70044	GATGAAAAGGGTTATGAGG	SpCas9
3.08746	AGAAGGGAGAATTATGAGA	SpCas9
4.24793	AAAGAGGGGGAGTATGAGG	SpCas9
3.24793	GGGGAGGAGGGTTATGAGG	SpCas9
1.70044	GAATTGGAGGATAAAGAGG	SpCas9
-2.48543	ATAGAGGAGGATTACAAGG	SpCas9
0.415037	AAAGAGAAGGACTATAAGC	SpCas9
2.32193	ATTAGGAGGGACTATGAGG	SpCas9
0.893085	GATGAGATGGATTAAGAGG	SpCas9
0	GATGAGCAGGATTATAATG	SpCas9
4.08746	TAGGGGGAGGATTGTGAGG	SpCas9
4.08746	AATGAGAAGGATAATGAGA	SpCas9
0.807355	AAGGTGGGGGACTATGAGG	SpCas9
2.20163	GAGGAGGAGGAATACGATG	SpCas9
0.192645	GAGGAGGAGGAGAACGAGG	SpCas9
1	ATTCAGGAGAATTAAGAGG	SpCas9
-0.695145	AAATGTGAGGATTATAAGG	SpCas9
5.12928	GAAAGGGAAGATTATGAGT	SpCas9
2.16993	AATGTGAAGAATTATTAGG	SpCas9
-3.32193	TTGGGGGAGGATTAGGAGG	SpCas9
0.823122	GATGAGGGAGATTAAGAGG	SpCas9
1.72247	GAGGAGGAGGACTATGACG	SpCas9
4.34577	GAGGAGGAGGACTATCAGG	SpCas9
4.85798	GACGAGGAGGATGATGAGG	SpCas9
5.49185	GACGAGGAGGATGATGAGG	SpCas9
4.20945	GAGGAGGAGGAATATGAGG	SpCas9
3.45943	AATGAGGAAGAAGGGAGGG	SpCas9
3.08746	ACACTGGAGGATTATGAGC	SpCas9
1.85798	CCAGAAGAGAATTATGAGG	SpCas9
1.87447	TATCAGGAAGATTATGAAG	SpCas9
3.45943	GAAGAGGAGGATAATGAGG	SpCas9
1.90689	AGATAAGGGAATTATGAGG	SpCas9
1.32193	GAGGAGAAGGAAAACGAGG	SpCas9
6.08746	GATGAGGAAGACTATGTGG	SpCas9
3.14684	GGGAAGGAGGATTAGGAGG	SpCas9
0.830075	GAAGAGCAGAAGGAAGAGG	SpCas9
4.35755	AAATGGGAGGATTATGAGC	SpCas9
1.20163	TAGGATGATGATTAATAAG	SpCas9
-2.58496	AAGGAAGAGAAGTAAGCCG	SpCas9
-1.07039	AATGAGGAGGTCTGCGGCT	SpCas9
-1.41504	CAGCAGCACCAACAGCAGG	SpCas9
-0.530515	AGGAGGTAAACACAGAAGG	SpCas9
1.08746	CAGCAGCAACAGCAGCAGG	SpCas9
-0.669851	AGGAAGGAAACACAGAAGA	SpCas9
3.45943	AAGAGAGAGGAATATGAGG	SpCas9
0.678072	CAGCAGCAGCAGCAGCAGG	SpCas9
2.08746	AAAAAGCAAACCTAGGAGG	SpCas9
-0.485427	AGCATACAGTCACAGCAGA	SpCas9
3.10434	AAGAAACAGTCACAGCAGG	SpCas9
2.58496	GAGAAAGAGTACCAGGAGG	SpCas9
0.584963	CAGCAGCAGCAGCAGCAGG	SpCas9
0.807355	CAGCAGCAGCAGCAGCAGG	SpCas9
-0.77259	AAGAAACAATCACAGCATG	SpCas9
2.94486	GAGAAAACAAACCAGCAGG	SpCas9
1.1375	CAGCAGCAGCAGCAGCAGG	SpCas9
4.70044	AAGAAAGAAAACCAGGAGT	SpCas9
1	CAGCAGCAGCAGCAGCAGG	SpCas9
-0.447459	CAGCAGCAACAGCAGCAGG	SpCas9
-1.16993	AGGAGGGAAGCACAGAAGG	SpCas9
1.73697	CAGCAGGAGCAGCAGCAGG	SpCas9
-2.62449	AAGCAAGTCAAGCAGCAGG	SpCas9
3.58496	TAGAAAGGGAACCAGGAGG	SpCas9
1	CAGCAGCAGCAGCAGCAGG	SpCas9
0.847997	GAAGCAAAGTCACAGCAGG	SpCas9
1.87447	CAGCAGCAGCAGCAGCAGG	SpCas9
-3.45943	GAGAAGCAGTCCATCCATG	SpCas9
0.485427	CAGCAGCAGCAGCAGCAGG	SpCas9
2.26303	GAGAAAGACCACCAGGAGG	SpCas9
1.848	CAGCAGCAGCAGCAGCAGG	SpCas9
2	TAGAAATAAAACCAGGAGG	SpCas9
2.24793	CAGCTGGACACTGCCGCAG	SpCas9
2.5025	GTGAAGGAAGAAGAGGAGG	SpCas9
3.45943	TGCTCATGCCACTGAGCTG	SpCas9
5.45943	TGTTCATGCCATTGAGCGG	SpCas9
1.95936	TCTGAAAGCAATGGAGAGG	SpCas9
-0.485427	GGTTCAGGCCCAGCAGCAG	SpCas9
-2.58496	GAGGTGCTCAAGGAAGTTG	SpCas9
-0.847997	AGGAAGCTGAAGGAAGGGG	SpCas9
2.926	GAACAGCTGCAAGGGGAGG	SpCas9
2.9386	GGGAGGTTGGAGAAAGTGG	SpCas9
-0.807355	GAAGTGCTGGAGGAAGATG	SpCas9
1	GGAAGGGCGAAGGAAGAGG	SpCas9
0.671377	GAAGTACTGAAAGAAGTGG	SpCas9
0.485427	GAAGGTGAGAAGGAAGAGG	SpCas9
-1.67807	CAAGTGCAGAAGGAAATGG	SpCas9
3.60486	AGAAGGCTGAAGGAAGAGG	SpCas9
1.80735	GAAGTGTAGAAGGAAGAGG	SpCas9
0.485427	GAACAGATGAAAGTGGAGG	SpCas9
-2.16993	GGAAAGCAGAAGGAAGTTG	SpCas9
-1.34395	GGAAGGCTGAAGGAAATGA	SpCas9
-0.70044	GAAGAGCAAAAGGAAGGGG	SpCas9
1	GAAGCGATGAAGGAAGAGG	SpCas9
-2.16993	AGAGTGCTGAAGGGAATGG	SpCas9
0.152003	AGAAGGCAGAAGAAAGTGG	SpCas9
2.07039	GGAAAGCTGGAAGGAGAGG	SpCas9
1.82597	GAAGTGAAGAAGGAAGAGG	SpCas9
-0.148863	GACGTGCTCAAGGAAGTGG	SpCas9
2.11548	GAAGTGAAGAAAGAAGTGG	SpCas9
1	GAATTAGAGAATTAAGAGG	SpCas9
0.584963	GAAGTGAAGAAGGAAGAGA	SpCas9
1.16993	AGAAGGCTGAAGGAGGAGG	SpCas9
2.45943	GAAGGCTGTAAGGGAGTGG	SpCas9
4.08746	GAGGAGAAGGAGAAAGAGG	SpCas9
-0.203533	GAAGGGCTGAAGGAACTGG	SpCas9
-0.770518	GAAGCACAAAAGGAAGTGG	SpCas9
1.41504	GAAAAACTGAAGGGAGTGG	SpCas9
-1.1375	GAAGGGCTGGAGATCCAGG	SpCas9
4.04439	GGAAGTGTGAAGGGAGCGG	SpCas9
-2	GAAGTGCTGAAGGAAGTCA	SpCas9
-0.222392	GATAGTGAGAAGGGAGTGG	SpCas9
0.847997	GGAAGATTGAAGGAAGAGG	SpCas9
1.41504	GAAGAGGGGAATACAGAGG	SpCas9
0.906891	GGGAGGCTGAAGGAAGAGG	SpCas9
1.32193	GGAGTGCAGAAGGAAGAGG	SpCas9
2.11548	GAAGACCTGAAGGAAGTGA	SpCas9
0.736966	AAAGTGCAGAAGGAAGAGG	SpCas9
1.08746	GAAGTAGAGAAGGAAGAGG	SpCas9
0.392317	GGAGAGCTGAAGGAAGTGA	SpCas9
-5.12928	GAGGTGCTAGAGAAGGGAG	SpCas9
1.87447	GAAGAGATGGAAGAGGAGG	SpCas9
2.45943	GAGGAGGAGAATTAAGAGG	SpCas9
0.807355	GAAATCCTGAAGGCAGTGG	SpCas9
0.514573	CAAGTGCTGAAGTAAGTAG	SpCas9
0.125531	GAAGAAGTGAAGGAAGAGG	SpCas9
1.30256	GGAAGACAGAAGGAAGTGA	SpCas9
-1	GTAGAGCTGAAGGAAGAAG	SpCas9
0.192645	AAGGGGATGGAGAACGTGG	SpCas9
0.263034	GAGGAAGAGGAGAAAGTGG	SpCas9
2	GAAGAAAGCAAAGAAGAGG	SpCas9
0	GAAAGTACAAAGGAAGTGA	SpCas9
1.39232	AGGAAGCTGAAGGAAGTGA	SpCas9
-2.22239	GAGCTTCTGAAGCAGCTGA	SpCas9
1.32193	GAAGGCTCGAAGTAAGAGG	SpCas9
1	GAAGTACAGAATGAAGTGG	SpCas9
1.89812	GAAGAGATGGAGATACAGG	SpCas9
-1.16993	AGAAATGAGAAGGAAGTGG	SpCas9
1.1375	GAAGAGTAGGAAGAGGAGG	SpCas9
-1.5025	GAAGAGCAGAAGGAAATGG	SpCas9
3.58496	GAAGAGGAGGAGAATGAGG	SpCas9
2.32193	GAAGTGCTGAAGGAAGTGG	SpCas9
-0.857981	GGAAAGCTGAAAGAAGTAG	SpCas9
-0.440573	GAAGGGAGAGAGAAACTGG	SpCas9
3.80735	GGAAGGCAGAAGGAAGCAG	SpCas9
-2.07039	GAAGGGATTTAGAAACTGG	SpCas9
-1.152	GAATGAATGAATGAAGAGG	SpCas9
1	GAAGTCCTGAAGGAAGAGA	SpCas9
-2.9542	GAAGTAGAGAAGGAAGGGG	SpCas9
1.70044	GAATTGGAGGATAAAGAGG	SpCas9
0.222392	AGAAGACTGAAGGAAGTGG	SpCas9
0.893085	GATGAGATGGATTAAGAGG	SpCas9
0	GAAGTTGTGAAGGAAGTAG	SpCas9
1.41504	GAAGAACCGAAGGAGGTGG	SpCas9
0.932886	GACGCGCTGAAGGAAGAGG	SpCas9
-1	AAAGTGCTGAAAGAAATGG	SpCas9
-0.874469	GGAAGTTAGAAGGAAGGGG	SpCas9
-3.58496	GGTAGGCTGAAGGAAGTCG	SpCas9
-1	GGGAGGCTGAAGGTAGAGG	SpCas9
-0.485427	GAAAGGCTGAAGGAAGTAA	SpCas9
-0.192645	GAATGGCTGAAGCAAGTGG	SpCas9
3.24793	GAAGAGTTGGAAGAGGAGA	SpCas9
-0.770518	GGAGTGAAGAGGAGAGAGG	SpCas9
2.58496	GGAACACTGAAGGAAGAGA	SpCas9
2.16993	AATGTACTGAAGGAAGTGA	SpCas9
1.52356	TAAGTGCTGAAGGGAGTGG	SpCas9
0.830075	GAAGAGCAGAAGGAAGAGG	SpCas9
2.44057	GGGGACCCCCTGTGCGAAT	SpCas9
3.18587	CGGGGCCTCCTGTGCGAAT	SpCas9
2.41504	CAAGGGAGCCTGAGCGAGT	SpCas9
2.41504	AGGGACCTCCTGTGCGATT	SpCas9
-1.26303	GTAAATCTAGATATCCAAG	SpCas9
-1.58496	AAGCTTGTAAACATCCAGG	SpCas9
-3.36923	GAGCTTGTGGACATCCAAG	SpCas9
-0.121991	CCAGGGATGGAGATCCAGG	SpCas9
-2.58496	TATCTCCTAGATATCCAAG	SpCas9
3.05889	GAACAGCCAGATAAAACAG	SpCas9
3.45943	AGACAGATGGACATCCAGT	SpCas9
-3.08746	AAACTACCAGATAACCAAG	SpCas9
1	AAGCAGATATAGATCCAGT	SpCas9
-2.16993	GAGAGGGAAGACATCCAAG	SpCas9
-1	GAAGGGATAGACATCAAGG	SpCas9
0.665581	ACTGGGGTGGACATCCAGG	SpCas9
-1.25634	CAGCAGATTGAGATCCAGG	SpCas9
0.678072	TAAGGGATGGACATCCAGC	SpCas9
-3.45943	GATAGGAAGGAGATCCAAG	SpCas9
-1.1375	GAAGGGCTGGAGATCCAGG	SpCas9
-2.32193	ATGCGGCTGTAGATCCAGG	SpCas9
-2.8413	GAAGAGGAGGAGATCCAAG	SpCas9
-3.32193	GGATGGATGGACATCCAAG	SpCas9
-2.40599	TCAAGGGTGGACATCCAAG	SpCas9
2.90046	AAGCGGGTGGACATCCAGG	SpCas9
-3.70044	AGAGGGGTAGACATCCTGG	SpCas9
-1.48543	AAGCAGGCAGCCATCCAGG	SpCas9
-3.12928	CAGCGGTGGGACATCCAAG	SpCas9
-1.32193	AAGTGGATGGACAACCAGG	SpCas9
-3.32193	AAACACATGGATATCCAGG	SpCas9
-1	ATGGGGCTGAACATCCAGG	SpCas9
-1.58496	CTCTGGGTGGATATCCAGG	SpCas9
-3.41504	GAACAACTGGATATCCCTA	SpCas9
-2.62449	AAACACATGGAGATCCATG	SpCas9
2.12553	AAGTGGGTAGACATCAAGG	SpCas9
0.0931094	CAGAGGACAGAGATCCAGG	SpCas9
-0.415037	ATCCAGATGGAAATCCAGG	SpCas9
-2.52356	TAACAACAAGATATCCAAG	SpCas9
-1.848	AAGAGGATAAAGATACAGG	SpCas9
-1.36257	AAACGGCTAGATATCCAAG	SpCas9
2.16993	GAGCGGAGGGAGATCCAGG	SpCas9
-1.09954	GAAGAGAAGGATATCCAGG	SpCas9
0.736966	AAGCAGGTGAATATCCAGG	SpCas9
-1.32193	AGAAGGATTGAGATCCAGG	SpCas9
0.557995	CATGGGGTGGACATCCAGG	SpCas9
0.938599	AGGCGGGTAGACTTCCAGG	SpCas9
-1.73697	AAGCAGAAAGAGATCCAGC	SpCas9
-1.9542	GAAAGCGGAGAGATCCAGG	SpCas9
-2.45943	ACTTAACTAGATATCCAAG	SpCas9
-4.24793	GAAGCCATAGAGATCCAAG	SpCas9
-0.485427	AATCAGGTAGCCATCCAGG	SpCas9
1.37126	AAGCGGATGGAGATCCAGG	SpCas9
-1.9542	AGGCGAGTGGATATCCAGG	SpCas9
-0.485427	AGCCGGGAGGACATCCAGG	SpCas9
-2.5502	AGGTGGCTAGATATCCAAG	SpCas9
0.347923	CAGTGGATGGAAATCCAGG	SpCas9
2.16993	GAAGGACTAGAAAAGGAAG	SpCas9
-1.49476	CATCGGATGGAGATCCAGA	SpCas9
4.08746	CAGCAGGGCCAGCAGCAGT	SpCas9
-1.41504	CAGCAGCACCAACAGCAGG	SpCas9
-0.752072	GAACAGGCCCAGCAGCAGG	SpCas9
0.652077	CAGCAGGGGCAGCAGCAGG	SpCas9
-0.415037	GCACAGGCCCAGCAGCATG	SpCas9
-1.73697	TAGCAGGTCCCGCAGCAGA	SpCas9
1.08746	CAGCAGCAACAGCAGCAGG	SpCas9
-0.467126	CAAGAGGCCCAGCAGCAGG	SpCas9
2.11548	AGGCAGGGCCAGCAGCAGG	SpCas9
-1.39232	CGGCAGGTGCAGCAGCAGG	SpCas9
0.678072	CAGCAGCAGCAGCAGCAGG	SpCas9
-0.415037	GACCTGTTCAATCACCAGG	SpCas9
-1.58496	CTGCAGGTACACATCCAGG	SpCas9
3.45943	GACCACTCCCAGTAGGAGG	SpCas9
3.32193	CAGGAGGAGGACTAGGAGG	SpCas9
-0.601451	CAGCAGAACCAGCAACAGA	SpCas9
-0.115477	AGGCAGGACCACCAGCAGG	SpCas9
0.584963	CAGCAGCAGCAGCAGCAGG	SpCas9
-0.921997	AAGCAGGCACAGCAGCAGG	SpCas9
0.807355	CAGCAGCAGCAGCAGCAGG	SpCas9
0.415037	CAGCAGAACCAGTAGCAGG	SpCas9
-1.54057	CTGCCTGACCATCACCTGG	SpCas9
-1.25634	CAGCAGATTGAGATCCAGG	SpCas9
3.08746	TGGCAGTGTCAGCAGGAGT	SpCas9
-0.36257	AAGCAGGCCCGGCAGCAGG	SpCas9
0.395929	CAGCAGGCCCAGCAGCAGC	SpCas9
1.1375	CAGCAGCAGCAGCAGCAGG	SpCas9
-0.415037	GCACAGGTCCAGCAGAAGG	SpCas9
0.152003	CAGCAGGAAGAGCAGCAGG	SpCas9
2.58496	GAGAAAGCAAAGCAGGAGG	SpCas9
2.24101	CAGAAGGCAAATCAGGAGG	SpCas9
-1.47393	ATGCAGGAACAGCAGCAGG	SpCas9
-0.584963	GAGCAGGAGGAGTTCCAGG	SpCas9
4.04439	GACAGGGTCCAGCAGCAGT	SpCas9
-0.485427	AGCCGGTCACAGCAGCAGG	SpCas9
0.192645	GAGCAGGTGAACCACCAGA	SpCas9
3.90689	CAGAAGGAGGAGTATGAGG	SpCas9
1	TGAGCAGGCCAGCAGCAGG	SpCas9
0.906891	CAGCTGATCCAGCAGCAGC	SpCas9
-0.777608	CAGTAAGTCCAGCAGCAGA	SpCas9
-0.847997	CTGCAGCTCCAGCAGCTGG	SpCas9
1	CAGCAGCAGCAGCAGCAGG	SpCas9
-0.917538	CTGCCTGACCATCACCTGG	SpCas9
-1.58496	CACCAGGCCCAGCAGCTGG	SpCas9
1.152	CTGCAGGTCCCACAGCAGG	SpCas9
-0.447459	CAGCAGCAACAGCAGCAGG	SpCas9
-1.58496	CAGCATGTCCAGCAGTAGG	SpCas9
2.20645	CAGCAGGTCCAGCAGCAGG	SpCas9
-0.584963	CAGCAGGCCCTGCAGCAGG	SpCas9
-0.495957	CAGCAGGAACAGCAGCAGG	SpCas9
1.73697	CAGCAGGAGCAGCAGCAGG	SpCas9
0.736966	AAGCAGGTGAATATCCAGG	SpCas9
2.80735	CAGCAGAACCAGCAGCAGT	SpCas9
3.32193	CAGCAGTGTCAGCAGCAGG	SpCas9
-0.929611	CAGGAGATCCAGCAGCAGG	SpCas9
-2.62449	AAGCAAGTCAAGCAGCAGG	SpCas9
1.12928	CAGACTGACCAGGAAGAGG	SpCas9
2.45943	CAGCAAAGTCAGCAGCAGG	SpCas9
0	CAGCAGGGCCAGCAGTAGG	SpCas9
1	CAGCAGCAGCAGCAGCAGG	SpCas9
-1.29546	CTGCCTGACCATCACCTGG	SpCas9
-0.678072	TATCAGGCCCAACAGCAGG	SpCas9
-0.343954	GAGCAGGATCAGCAGCAGG	SpCas9
-1.32193	CAGCATATCCAGCAGCAGG	SpCas9
-0.662965	CAGCAGGACCAGCTGCAGG	SpCas9
1.87447	CAGCAGCAGCAGCAGCAGG	SpCas9
-3.58496	GAGGAGGACGAGATCCAGG	SpCas9
0.485427	CAGCAGCAGCAGCAGCAGG	SpCas9
2.26303	GAGAAAGACCACCAGGAGG	SpCas9
-0.447459	ACGCAGGTCCACCAGCAGG	SpCas9
1	TCGGAGGCCCAGCAGCAGG	SpCas9
0.736966	GGGCAGGGCCAGCAGCAGG	SpCas9
0.485427	GTTCAGGCCCAGCAGCAGG	SpCas9
-0.777608	CAGGCTGCCCAGGAAGAGG	SpCas9
-1.94753	CTGCCTGACCATCACCTGG	SpCas9
3.96963	CCAGCAGGCCAGCAGCAGA	SpCas9
1.848	CAGCAGCAGCAGCAGCAGG	SpCas9
0.599462	CAGAAGGTCCAGCAGCAGA	SpCas9
1.16993	AGGGGCCAGGGCTTAGAGG	SpCas9
5.35755	CGCCGCCCGGCCGCCCCGT	SpCas9
5.39232	CGCCGCCAGGGCTTAGCGG	SpCas9
-1.51457	GGTCTCCGGAGCACCAGTC	SpCas9
-0.752072	GGCCGGGAGGACATCCAGA	SpCas9
1.51937	GATGCAGAGGAGATCCAGG	SpCas9
2.45943	ATGAGAAGGGAGAACGAGG	SpCas9
-2.40808	AAAGCAGTGGACTTCCAGG	SpCas9
-2.32193	GATTACATGGAGATCCAGG	SpCas9
-1.58496	AAGCTTGTAAACATCCAGG	SpCas9
2	AGGCTGAGGAAGATGGAGG	SpCas9
-3.36923	GAGCTTGTGGACATCCAAG	SpCas9
-0.121991	CCAGGGATGGAGATCCAGG	SpCas9
2.43296	AGACTGAGGGGGATGGAGG	SpCas9
-2.16993	CAGAGGAAGGAGACACAGA	SpCas9
0.600393	AGGAGAATGGAGAACATGG	SpCas9
-0.807355	GGTTGGATGGAGATCCAGA	SpCas9
-0.485427	GAAGATAAAGAGATCCAGG	SpCas9
-0.415037	ATTCAGGTGGACATCCAGA	SpCas9
-2.66297	AAGTGGGAGAAGATCCAGG	SpCas9
0.415037	AAGAGGAAAAAGAAACTGG	SpCas9
-0.847997	GAGGGGATGGAATTCCAGG	SpCas9
3.45943	AGACAGATGGACATCCAGT	SpCas9
-0.485427	CTGGGGAAGGAGATACAGG	SpCas9
0.0824622	TGTTGGGTGGACAACCAGG	SpCas9
-2.45943	ATGCTGGCTGACATCCAGG	SpCas9
1	AAGCAGATATAGATCCAGT	SpCas9
-0.302563	AGGAGAATGAAGAACAAGG	SpCas9
-2.16993	GAGAGGGAAGACATCCAAG	SpCas9
1.36257	ATGCAGATGGACATCCAGT	SpCas9
-1	GAAGGGATAGACATCAAGG	SpCas9
0.523562	AACATGGTGGACATCCAGT	SpCas9
-2.16993	AAGCAAGTGGAGATCAAGG	SpCas9
-1.45943	GAAGGAATGGAGATGCAGG	SpCas9
-0.678072	ACAATAATGGAGATCCAGG	SpCas9
0.665581	ACTGGGGTGGACATCCAGG	SpCas9
-1.25634	CAGCAGATTGAGATCCAGG	SpCas9
-2.36257	GTGCTGGTGGACATCCATG	SpCas9
0.335603	TAAGCAGTGGAGATCCAGG	SpCas9
-0.874469	GAGAGGTAGGAGATCCAGA	SpCas9
-0.807355	ATGCTGATGGAGATACATG	SpCas9
0.678072	TAAGGGATGGACATCCAGC	SpCas9
-1.55459	AGGAGAATGGAGAACAGGG	SpCas9
-1.94753	AAGCATGAGGACATCCAGG	SpCas9
4.08746	GAGGAGAAGGAGAAAGAGG	SpCas9
-3.45943	GATAGGAAGGAGATCCAAG	SpCas9
-1.49185	CAGCCAGTGGACATACAGG	SpCas9
-0.807355	CAGTAGATGGAGATCCTGG	SpCas9
-1.5025	CAGGGGATGGGGATCCAGG	SpCas9
-0.142019	ATACAGATGAACATCCAGA	SpCas9
-3.16993	ACTTGAATGAAGATCCAGG	SpCas9
-1.1375	GAAGGGCTGGAGATCCAGG	SpCas9
-2.32193	ATGCGGCTGTAGATCCAGG	SpCas9
4.20945	AAGCGGAGCCTGAGCGAGA	SpCas9
1.73697	ACGCAGGTGGGCATCCAGT	SpCas9
1.074	AAGCAGAAGGAGATCCTGG	SpCas9
-0.777608	GGAATGGAGGAGATCCAGG	SpCas9
-0.917538	GAGCAGATGGAGATCCAGC	SpCas9
-1	ATGTAGATGGAGATCTAGG	SpCas9
-2.52356	TAGAGGGAGGAGATCCAGG	SpCas9
-2.8413	GAAGAGGAGGAGATCCAAG	SpCas9
1.28011	GAGGAGGAGGAGAACGAGG	SpCas9
-0.201634	AAGCAAGAGGAGATCCAGG	SpCas9
-1.16993	TAGAAAATGGAGATCCAGG	SpCas9
-1.58496	TAGCGAGAGGACATCCTGG	SpCas9
0.263034	GTGAGGGAGGAGATCCAGG	SpCas9
5.08746	AAGGAGGAGGAGAATGAGG	SpCas9
-3.32193	GGATGGATGGACATCCAAG	SpCas9
-2.40599	TCAAGGGTGGACATCCAAG	SpCas9
-2.51457	AAGGCGGAGGAAATCCAGG	SpCas9
-2.96347	AAGCAGAGGGAAACACAGA	SpCas9
2.90046	AAGCGGGTGGACATCCAGG	SpCas9
-2.41504	GTAGAGAAGGAGATCCAGG	SpCas9
-1.09954	GGGGAGAAGGAGAACAAGG	SpCas9
2.11548	GGGCAGAAGGAGAACGAGG	SpCas9
-0.584963	GAGCAGGAGGAGTTCCAGG	SpCas9
-3.70044	AGAGGGGTAGACATCCTGG	SpCas9
-1.48543	AAGCAGGCAGCCATCCAGG	SpCas9
0.736966	ATGCTGGGGGACATCCAGG	SpCas9
-3.12928	CAGCGGTGGGACATCCAAG	SpCas9
-1.62149	GAAAGCGGGGAGATCCAGG	SpCas9
-1.32193	AAGTGGATGGACAACCAGG	SpCas9
-2.32193	GGGAGGCTGGAGAACATGG	SpCas9
2.71621	CTGCGGAGGGAGATCCAGG	SpCas9
-3.32193	AAACACATGGATATCCAGG	SpCas9
-1	ATGGGGCTGAACATCCAGG	SpCas9
1.32193	ACGCTGAGGAGGATGGAGG	SpCas9
0.192645	AAGGGGATGGAGAACGTGG	SpCas9
-1.58496	CTCTGGGTGGATATCCAGG	SpCas9
-1.45943	CACAGGATGGAGATCCTGG	SpCas9
-2.62449	AAACACATGGAGATCCATG	SpCas9
2.12553	AAGTGGGTAGACATCAAGG	SpCas9
1.32193	TGGAGAATGGAAATCCAGG	SpCas9
0.0931094	CAGAGGACAGAGATCCAGG	SpCas9
-1.74723	AAGGGGAAGAACATCCAGG	SpCas9
-1.63227	AAGGGGAAGTACATCCAGG	SpCas9
-0.222392	TGCAGTGTGGACATCCAGG	SpCas9
-0.180572	CAGCAGACGGACATCCAGG	SpCas9
-0.415037	ATCCAGATGGAAATCCAGG	SpCas9
-1.18057	GGGCGGGTGGCCATCCAGG	SpCas9
-1.848	AAGAGGATAAAGATACAGG	SpCas9
-2.32193	GAGGCAGTGGAGATCCTGG	SpCas9
-2.5025	GTTTTGATGGAGATCCAGG	SpCas9
1.89812	GAAGAGATGGAGATACAGG	SpCas9
-3.32193	CCTTGGAAGGAGATCCAGA	SpCas9
2.05889	GAGGAGAAGGAGAACATGG	SpCas9
-1.34395	AAGGAGGAGGACATCCAGA	SpCas9
-1.36257	AAACGGCTAGATATCCAAG	SpCas9
-0.565597	CTGGGGATGGAGATACAGG	SpCas9
-1	AAGAAAATGGAGATCCAGA	SpCas9
-2.53051	TAGTAAGTGGACATCCAGG	SpCas9
-0.160465	GAGAGGACGCAGATCCTGG	SpCas9
-1.16993	GGCCAGGAGGAGATCCAGG	SpCas9
2.16993	GAGCGGAGGGAGATCCAGG	SpCas9
-1.09954	GAAGAGAAGGATATCCAGG	SpCas9
0.736966	AAGCAGGTGAATATCCAGG	SpCas9
1.53051	GAGAGGAAGGAGTTCCAGG	SpCas9
-0.736966	GAGAGGACAGAGATCTAGG	SpCas9
-1.32193	AGAAGGATTGAGATCCAGG	SpCas9
0.152003	GAGGAGAAGGAGAACAAGG	SpCas9
-2.80735	TGGAAGCTGGAGATCCAGG	SpCas9
-1.89812	AGGCAGAAGGAGATCCAGA	SpCas9
-0.584963	AGGAAGATGGAGAACATGG	SpCas9
-1.62803	TGAAGAATGGAGATCCAGG	SpCas9
0.557995	CATGGGGTGGACATCCAGG	SpCas9
0.938599	AGGCGGGTAGACTTCCAGG	SpCas9
-1.76553	ATGAGGAAGGAGTTCCAGG	SpCas9
-1.73697	AAGCAGAAAGAGATCCAGC	SpCas9
-1.9542	GAAAGCGGAGAGATCCAGG	SpCas9
-0.222392	AGTACGAGGGACATCCAGG	SpCas9
-1.8365	AAAACGGAGGAGATCCTGG	SpCas9
-0.881356	GAAATGATGGAGATCTAGG	SpCas9
-0.415037	GCGATGATGGAGATCCAGA	SpCas9
-1	ACCTGGATGGAGATACAGG	SpCas9
-2.22239	AAGCAAGTGGAGATCAAGG	SpCas9
-3.45943	AAGAGGAGGGAGAACCAGG	SpCas9
-1.89308	CAAAGGATGAAGACACAGG	SpCas9
-1.08746	ATGAGGATGTACATCCAGG	SpCas9
-1.70044	TGGAGGATGAAGAACATGG	SpCas9
-1.16993	GAGTAGAAGGAAATCCAGG	SpCas9
0.169925	CCTGGGATGGAGATCCAGG	SpCas9
-1.1375	AGGTGAGTGGACATCCAGA	SpCas9
-4.24793	GAAGCCATAGAGATCCAAG	SpCas9
-0.485427	AATCAGGTAGCCATCCAGG	SpCas9
1.37126	AAGCGGATGGAGATCCAGG	SpCas9
-1.22239	AGACAAATGAAGATCCAGG	SpCas9
-1.18442	ACCAGGGTGGGCATCCAGG	SpCas9
-3.58496	GAGGAGGACGAGATCCAGG	SpCas9
-0.115477	AGAGGGAAGAAGATCCAGG	SpCas9
3.16993	GAGCAGAGGAGGATGGAGG	SpCas9
-1	ATCCAGGTGGGCATCCAGG	SpCas9
1.41504	AGGAGGAGGAGGATGGAGG	SpCas9
-3.08746	GCTGGAATGGAGATCCATG	SpCas9
-1.9542	AGGCGAGTGGATATCCAGG	SpCas9
-1.95109	ATCCAGGTGAACATCCAGG	SpCas9
-0.263034	AAGAATGAGGAGATCCAGA	SpCas9
0.192645	GAGGAGGAGGAGAACGAGG	SpCas9
-0.485427	AGCCGGGAGGACATCCAGG	SpCas9
-0.169925	AGTGGGGTGGACATCAAGG	SpCas9
-2.5502	AGGTGGCTAGATATCCAAG	SpCas9
-1.37851	CCCAGGGTGCACATCCAGG	SpCas9
-0.415037	GAGGAGGAGGAGATCCTGG	SpCas9
0.347923	CAGTGGATGGAAATCCAGG	SpCas9
0.292782	ATGAGAATGGAGAACAAGG	SpCas9
-2.2854	GTGCAGATGAAGATCCATG	SpCas9
-1.47805	TAGCAGTAGAAGATCCAGG	SpCas9
1	TCTGAGATGGAGATCCTGG	SpCas9
-0.263034	AGACGGACGAAGACCCAGG	SpCas9
2.32193	AGGCAGATGGACATCCAGT	SpCas9
-0.152003	TATAGAATGGAAATCCAGG	SpCas9
-2.66297	GATGCAGTGGAGATCCAGG	SpCas9
5.80735	AAGCGGATTGAGAAACTGG	SpCas9
-1.19265	TCCAGGATGGAGATCCTGG	SpCas9
-1.84327	ATGCAGGAAAACATCCAGG	SpCas9
1.32193	GAGGAGAAGGAAAACGAGG	SpCas9
-1.49476	CATCGGATGGAGATCCAGA	SpCas9
-1.26303	GGACCTGACAGTCACCTGA	SpCas9
-1.58496	GGGCCTCAGAATCACCTGG	SpCas9
1.22239	GCGCCTGACAACCACCCGG	SpCas9
-3.58496	GGGGGCTGGAATCACCTGG	SpCas9
-5.08746	GTAGCTAACAATCACCTTG	SpCas9
-0.754888	CTGCCTAACAATCACCTGA	SpCas9
-2.26849	AGAAAGGTCAATGACCTGG	SpCas9
-1.39855	CTGCCTGACTATCACCTGG	SpCas9
-2.078	CTGCCTGACCATCACATGG	SpCas9
-1.1375	CTGCCTGACCATCACCTGG	SpCas9
1.58496	CTGCATGAGAATCACCTGG	SpCas9
-0.819428	CTGCCCGACAATCACCTGA	SpCas9
-2	CCACCTGACCATCACCTGG	SpCas9
-3.04439	ATGCCTGAGAATCACCTGG	SpCas9
-2.87447	GGCAGGGGCACTGACCTGG	SpCas9
-3.58496	ACAACTTACAATCACCTAG	SpCas9
-0.678072	CTGCCTGACTATCACCTGA	SpCas9
-0.415037	GACCTGTTCAATCACCAGG	SpCas9
-4.90689	GTCCATGACAATCACCTAG	SpCas9
-1.11548	GCATCTTACAATCACCTGG	SpCas9
2.65208	CTGCCTGACAATCACCTGA	SpCas9
-3.90689	TGTCCTAACAATCACCTGA	SpCas9
-0.115477	AGGCAGGACCACCAGCAGG	SpCas9
-4.24793	AGGGGCTTCAATCACCTGG	SpCas9
-3	GGACCAGCCAACCACCTGG	SpCas9
-0.584963	GGGGGAGAAAAAAACCAGG	SpCas9
-1.39232	CTGCCTGACTATCACCTGG	SpCas9
-1.1375	GACCTCTACAATCACCTGG	SpCas9
-1.54057	CTGCCTGACCATCACCTGG	SpCas9
-1	CGGCCTGACCATCACCTGA	SpCas9
-0.807355	TTGCATTATAATCACCTGG	SpCas9
0.222392	TGGCCTGACCATCACCTGA	SpCas9
-2.22239	GTACATCACAATCACCTGG	SpCas9
-1.74723	ATAGCTGACAATCACCTAG	SpCas9
-0.807355	AACACTGACAATCACCAGG	SpCas9
-0.893085	GGACCCAGAAATCACCCGG	SpCas9
0.263034	CCATCTGAGAATCACCTGG	SpCas9
-2.41504	GTGCATGAAAATCACCTGG	SpCas9
-2.32193	TCCCATTACAATCACCTGG	SpCas9
-1.8365	GGACCAGAGAATCACCTGG	SpCas9
-2.41504	CATTCTCACAATCACCTGG	SpCas9
-0.485427	GGGGGCTGGAATGACCTGG	SpCas9
-1.41504	TTTGCTGACAATCACCTGA	SpCas9
-1.96683	CCACCTGACAATCACCTGA	SpCas9
1.70044	GAGGGGGCCAATAACCAGG	SpCas9
-0.736966	GTACATTACAATCACCTGG	SpCas9
-1	TGAGATATCAATCACCTGG	SpCas9
-2.16993	GTATATCACAATCACCTGG	SpCas9
-1.58496	TCTCCTGACAATCACCTGA	SpCas9
-2	GCATCTGAGAATCACCTGG	SpCas9
-2.52356	GGGAACTGAAATCACCTGG	SpCas9
-2.16993	GAACACTGTAATCACCTGG	SpCas9
-2.36257	CCACCTGACAATCACCTGA	SpCas9
-0.485427	CACACTGAGAATCACCTGG	SpCas9
-0.917538	CTGCCTGACCATCACCTGG	SpCas9
-3.16993	GTCCCAGACAATCACCTGA	SpCas9
-3.70044	GGGGCTCCCAACCACCTGG	SpCas9
0.369234	TGGCCTGACTATCACCTGA	SpCas9
-0.847997	GGCAGCTGAAATCACCTGG	SpCas9
-1.42626	AGGCCTGAGAATCACCTGG	SpCas9
-0.765535	GTGCCTGAGAATCACCTGG	SpCas9
-2.70044	CAGCACTGAAATCACCTGG	SpCas9
-1.24793	GTATCTGAGAATCACCTGG	SpCas9
-1.41504	AACTCTACCAATCACCTGG	SpCas9
-2.70044	GGAGGCCTCTATCACCTGG	SpCas9
-3.24793	CTGCCAGACTATCACCTGG	SpCas9
-1.29546	CTGCCTGACCATCACCTGG	SpCas9
-2.90689	GTGCTTGACAGTCACCTGG	SpCas9
-1.73697	TTTGGTGACAATCACCAGG	SpCas9
-1.76553	GTACCTTACAATCACCTGG	SpCas9
-1.58496	GTGACCTGACATCACCTGG	SpCas9
-2	GAGGGCTGAAATCACCTGG	SpCas9
-1	GGGCATGAGAATCACCTGG	SpCas9
1.58496	GGGCCTGACAATCACCTGG	SpCas9
-1.58496	GCACATTACAATCACCTGG	SpCas9
-0.807355	GGGGCTGATAATCACCTGG	SpCas9
-2.58496	GGAGATGACAATCACCTTG	SpCas9
-0.765535	CCACCTGACAATCACCTGA	SpCas9
-1.67807	GAGGGAGACAATGACCTGG	SpCas9
-3.70044	CCAACTCACAATCACCTGG	SpCas9
-4	AGTCCTCACAATCACCTGG	SpCas9
-0.906891	TGATCAGACAACCACCTGG	SpCas9
0.736966	GGGCAGGGCCAGCAGCAGG	SpCas9
-2.16993	ACACATTACAATCACCTGG	SpCas9
-0.263034	CTACCTGACAATCACCTGA	SpCas9
-1.94753	CTGCCTGACCATCACCTGG	SpCas9
-2	GGGCTCTACAATCACCAGG	SpCas9
-1.58496	GGAGTCTACAATCACCAGG	SpCas9
-0.514573	GGGCTCTACAATCACCAGG	SpCas9
-1.87447	GATGGTGGCAATGACCTGG	SpCas9
4.30743	CCCCGGGCTCCCCGTACAT	SpCas9
-1.36257	GGCCCCGGCCCCCGTACAT	SpCas9
-3.45943	ATGGGGCTTCCCCGTACAT	SpCas9
-0.263034	GGATGCAGAGGAGATTCAG	SpCas9
-1.58496	GGAGGGGGTGACATCCAGG	SpCas9
-0.752072	GGCCGGGAGGACATCCAGA	SpCas9
1.51937	GATGCAGAGGAGATCCAGG	SpCas9
-2.40808	AAAGCAGTGGACTTCCAGG	SpCas9
0.321928	TCCAAGGTGGACATCTAGG	SpCas9
-2.32193	GTGGCTGTGGACATCCAGG	SpCas9
-1.58496	AAGCTTGTAAACATCCAGG	SpCas9
-3.36923	GAGCTTGTGGACATCCAAG	SpCas9
-0.121991	CCAGGGATGGAGATCCAGG	SpCas9
2.16993	AAGGAGGAGGATAAAGAGG	SpCas9
-0.807355	GGTTGGATGGAGATCCAGA	SpCas9
-0.415037	ATTCAGGTGGACATCCAGA	SpCas9
-1.58496	CTGCAGGTACACATCCAGG	SpCas9
-2.66297	AAGTGGGAGAAGATCCAGG	SpCas9
[truncated: 7,013 more rows]

## Sheet: Fig5c
guide	blunt_rate_spcas9	variant	blunt_rate_variant
AAACCAGCTCAAGATCCAG	4.02237	lz3	0.169925
AAACGGCTAGATATCCAAG	-1.36257	lz3	-2.12928
AAAGAGGGGGAGTATGAGG	4.24793	lz3	0.847997
AAAGAGTATGATGGGGTGG		lz3	-2.66297
AAAGCAGAAGGAGATCCTG	-1.18763	lz3	-1
AAATGGGAGGATTATGAGC	4.35755	lz3	2.24793
AAGAAACAGTCACAGCAGG	3.10434	lz3	-3.90689
AAGAACAAGCAGCCAACAA	2.32193	lz3	-0.70044
AAGAACAAGCAGCTAACAA	1.80735	lz3	-1.87447
AAGAAGGGGAACACAGAAT	1.24793	lz3	0.847997
AAGACAAATGAAGATCCAG	0.584963	lz3	0.49304
AAGACATGTCCATTCCTCT	-0.485427	lz3	-2.20163
AAGATCAGAAAGAGAGCAT	4.22239	lz3	3.80735
AAGCAAGAGGAGATCCAGG	-0.201634	lz3	-5.61471
AAGCAGAAGGAGATCCTGG	1.074	lz3	-3.35755
AAGCAGGTGAATATCCAGG	0.736966	lz3	-4.52356
AAGCCTTTTGGAAAAGCGC	4	lz3	0.678072
AAGCGGAGCCTGAGCGAGA	4.20945	lz3	-3.26053
AAGCGGATGGAGATCCAGG	1.37126	lz3	-4.11548
AAGCGGATTGAGAAACTGG	5.80735	lz3	-0.378512
AAGCGGGTGGACATCCAGG	2.90046	lz3	-4.49541
AAGCTTGTAAACATCCAGG	-1.58496	lz3	-5.2854
AAGGAAGGGAACACAGATG	2.09954	lz3	1.62803
AAGGAGCAGGCACTGCCAC		lz3	-3.78136
AAGGAGGAGGACTAGGAGG	3.12338	lz3	-3.70044
AAGGAGGGGAACACAAAAG	1	lz3	-0.211504
AAGGAGGTGAACACAGAAG	1.85798	lz3	2.61471
AAGGCACTAGAGAAAGCAG	1.78427	lz3	1.37851
AAGGGCAAAGAGAAGGGAG	-1.82103	lz3	-0.485427
AAGTGGGTAGACATCAAGG	2.12553	lz3	-4.45943
AAGTTGAAGAACAACAGGA	1.46512	lz3	-2.71621
AATAAGAAAGACTATGAGG	4.2854	lz3	1.20163
AATCTGTTCGTAGCTGGGG	4.14296	lz3	-3.4021
AATGAAGAAGAAGAGAAGG	5.3339	lz3	-2.47249
AATGAGGAGGATTATGAGG	6	lz3	1.54749
AATGGGAAGCCAGCAATGG	0.0740006	lz3	-5.24793
ACAAGAGCAGATTAAGCAG	5.10852	lz3	3.09954
ACAGTGAGGAGGATGGTGG	-2.32193	lz3	-2.32193
ACCAAAGTCATGACTGCTC	3.52356	lz3	2.58496
ACCTCTGCCATCTACACCC	-0.206451	lz3	1.37851
ACGCCTGTCATCTACACCA	0.521953	lz3	0.652077
ACGTGTTCTCCTTCTGCGT	5.85798	lz3	4.32193
ACTACTGTGCAGCCACCAG	-0.184425	lz3	-1.16993
ACTGGGGTGGACATCCAGG	0.665581	lz3	-5.83289
AGAAAGGTCAATGACCTGG	-2.26849	lz3	-4.52356
AGAACCTCGGAACATACGG	6.94251	lz3	-1.98351
AGAAGAGATGGAGATACAG	-2.07039	lz3	2.80735
AGAAGCACAGAGAAGGAAG	0	lz3	0.807355
AGAAGCTCAAATTTACCCG	-0.726982	lz3	-1.30256
AGAAGGCTGAAGGAAGAGG	3.60486	lz3	-3.66297
AGACAAATGAAGATCCAGG	-1.22239	lz3	-4.36923
AGACTGAGGGGGATGGAGG	2.43296	lz3	-2.73697
AGAGAAGAAGAAAAGAGGA	2.73697	lz3	-4
AGAGAAGCAAACCAGAAGG	0.180572	lz3	-2.73697
AGAGCAGGATCAGCAGCAG	0.343954	lz3	3.48543
AGCCAGGAGGATTATGAGG	3.45943	lz3	2.70044
AGCCGGGAGGACATCCAGG	-0.485427	lz3	-4.70044
AGGAAAGAAGAAGAGAGGA	2.05889	lz3	-4.32193
AGGAAGGGGAACCCAGAAG	1.04439	lz3	2.41504
AGGAGAATGGAGAACAGGG	-1.55459	lz3	-3.45943
AGGAGAATGGAGAACATGG	0.600393	lz3	-5.12928
AGGAGGGAGAACACAGGAG	-1.89308	lz3	-4
AGGAGGGATAACACAGAAG	0.275634	lz3	-0.263034
AGGAGGGGGAACACAGATG	1.73697	lz3	1.64909
AGGAGTCTACGAAACGTGG	4.45943	lz3	-0.459432
AGGCGAGTGGATATCCAGG	-1.9542	lz3	-5.12928
AGGGAACTAGAGAAGACAG	2.47805	lz3	0.199309
AGGGAAGAAGAAAAGAGGA	0.874469	lz3	-3.80735
AGGGAAGAAGAAGAGAAGG	5.16993	lz3	-2.28011
AGGGAAGTAGAGAAGGAAG	1.22239	lz3	2.45943
AGGGCAAAAGAGAAAGCAG	0.815575	lz3	0.485427
AGGGCACAGGAGAAGGCAG	2.90689	lz3	2.32193
AGGGCACTAGAGAAGGCAG	4.22239	lz3	3.67243
AGGGCACTTGAGAAGGCAG	2.70044	lz3	2.76553
AGGGCTCTGGAGAAGGCAG	4.62449	lz3	3.5025
AGGGGCCCTAAGGCCCCCA	-3	lz3	-0.36257
AGGGGCTTCAATCACCTGG	-4.24793	lz3	-2.70044
AGGGGTCAGAAGCCCACCA	3.45943	lz3	1.7885
AGGGGTCTGAAGGCCACCA	2.37851	lz3	1.71272
AGGGGTCTGTAAGTCCACC	-1	lz3	-1
AGGTATGCCAGTAATGCAA	4.90689	lz3	2.29278
AGGTTGACATAGAGGCCAG	-1.26303	lz3	-3.63227
AGGTTGTCATAGAGGCCGG	1.79647	lz3	-3.64386
AGGTTTTCCAGCTAAACCA		lz3	0.263034
AGTAAAGAAGAAGGGAGGG	2.16993	lz3	-5.72792
AGTAAGGGGAACACAGAAG	1.44478	lz3	2.05063
AGTCTTCTGAAACATGAAG	3.45943	lz3	3.71882
AGTGAAGAAGAAGAGAGGG	2.88753	lz3	-3.20163
AGTGAAGAAGATGAGAGGG	4.45943	lz3	-3.06228
AGTGAAGAGGAAAAGAGGG	1.09311	lz3	-2.52356
ATAGAATTACCATACAAAC	-0.389042	lz3	0.63743
ATAGAGTTACCATACACAC	2.18442	lz3	0.719892
ATAGCTGACAATCACCTAG	-1.74723	lz3	-1.70044
ATCCAGGTGAACATCCAGG	-1.95109	lz3	-4.70044
ATGATGCCCTGCAGAACCA	-0.295456	lz3	0.263034
ATGATGCCTTGCAGGGCCA	6.97728	lz3	5.18982
ATGCAGGAAAACATCCAGG	-1.84327	lz3	-4.16993
ATGCAGGTGAACCTCCGGA	0	lz3	-4.24793
ATGCTTGGAGTAAAAGTGA	4.61471	lz3	-0.0740006
ATGGGTCTTGGAAAGACAG	3.52356	lz3	0.304855
ATGTTCTGCCCCGAAGGGG	4.87036	lz3	-3.09516
ATGTTGAAGAACAACAGGT	2.67807	lz3	-1.87447
ATTAAGGAGGTTTATGAGG	5.24793	lz3	1.36257
CAAAAGGGGAACACAAAAG	0.369234	lz3	2.2854
CAAAAGGGGAACACAGGAG	-0.652077	lz3	-2.16993
CAAGAGGCCCAGCAGCAGG	-0.467126	lz3	-2.1375
CAAGGAGGGAACACAGAAA	1.44057	lz3	2.80735
CAATAGGGGAACACAGAAG	0.959358	lz3	0
CACTAGACATAAATCACAG	1.24793	lz3	-2.6845
CAGAAGGTCCAGCAGCAGA	0.599462	lz3	-4.60486
CAGAATGTCATCTACACCC	1.91427	lz3	3.03953
CAGACTGACCAGGAAGAGG	1.12928	lz3	-2.16993
CAGACTGTGCAGGTGGCAG	4	lz3	3.18763
CAGAGAGGGGACACAGAAG	-5.58496	lz3	-4.45943
CAGATGGAGAACACAGATG	2.0199	lz3	2.58496
CAGCAAAAGCCTCCCCTTC		lz3	-4.90689
CAGCAGAACCAGCAACAGA	-0.601451	lz3	-2.87447
CAGCAGGGCCAGCAGCAGT	4.08746	lz3	0.807355
CAGCAGGTCCAGCAGCAGG	2.20645	lz3	-3.87447
CAGCATGTCCAGCAGTAGG	-1.58496	lz3	-4
CAGCCGCACGTTGTCGAAC		lz3	5.72792
CAGCCTGTCATCTACACCC	5.45943	lz3	5.24793
CAGCTTGTCAGCAGGAGGG	2.24793	lz3	-3.77259
CAGGAAGGGAAAACAGAAG	0.736966	lz3	1.39232
CAGGACAGAGGAGGAGAGC	3.65025	lz3	-1.58496
CAGGAGATCCAGCAGCAGG	-0.929611	lz3	-3.80735
CAGGAGGAAAACACAGAAA	2.58496	lz3	1.48543
CAGGAGGGGAACACAGAAG	4.77259	lz3	5.40939
CAGGAGGGGAACACAGAAT	3.43296	lz3	5.70044
CAGGAGGTGCACACAGAAG	0.971986	lz3	3.58496
CAGGATGGGCACACAGAAG	2.10434	lz3	1.08746
CAGGCCAGAGGAGGAGCCC	3.80735	lz3	4.16993
CAGGCCAGAGGAGGAGCGC	5	lz3	0.371969
CAGGCTGACCAAGAAGCGG	2.35364	lz3	-0.736966
CAGGCTGACCAGGAAGGGG	-0.485427	lz3	-3.58496
CAGGGCGGGAACACAGAAC	0.222392	lz3	3.58496
CAGGGGAGGAACACAGAAG	4.42626	lz3	1.58496
CAGGTGGGAGACACAGAAG	1.32193	lz3	3
CAGGTGTGCGACGACCCGG	4.58496	lz3	-3.64386
CAGTGGATGGAAATCCAGG	0.347923	lz3	-3.90689
CATGGGGTGGACATCCAGG	0.557995	lz3	-5.02975
CATTCAAGGCCTAACACTG	1.73697	lz3	-2.58496
CCAAAGGGGAACACAGAAA	1.75489	lz3	1.48543
CCACAGGGGAACACAGAAG	0.120294	lz3	2.24793
CCACCTGACAATCACCTGA	-1.96683	lz3	-3.45943
CCACTGAGGAGGATGGAGG	3.88753	lz3	-1.41504
CCAGGGATGGAGATCCAGG	-0.121991	lz3	-4.97728
CCCAGCTCAGAGCCACCCA	-2.41504	lz3	0.169925
CCCAGGGTGCACATCCAGG	-1.37851	lz3	-3.58496
CCCATCGTCGGCATAGGAT	4.24793	lz3	1.26303
CCCCAGCTCAGAGCCACCC	2.41504	lz3	-0.514573
CCCCGGGCTCCCCGTACAT	4.30743	lz3	4.03814
CCGGCTCCGTCTGCGATGC	4.05889	lz3	0.530515
CCTGGGATGGAGATCCAGG	0.169925	lz3	-5.02237
CGCCGCCAGGGCTTAGCGG	5.39232	lz3	4.08746
CGCCGCCCGGCCGCCCCGT	5.35755	lz3	4.58496
CGGAGGGGGAACACAGGAG	-2.77761	lz3	-4.39232
CGGGGCCTCCTGTGCGAAT	3.18587	lz3	4.33628
CGGTAATCCGTCATCGTCC	5.08746	lz3	5.90689
CTACACGCAGAACATCGAT	-1.18442	lz3	0.836501
CTACCTGACAATCACCTGA	-0.263034	lz3	-3.32193
CTCTCCAGCCGCCGCTTCT	-5.84549	lz3	-6.12928
CTGAATCTGTTCGTAGCTG		lz3	-3.66297
CTGAGAGGAGATTCTGCAA	3.22239	lz3	2.58496
CTGAGGGCAGAGCACACCA	-0.241008	lz3	0.847997
CTGCCCAGGCTGAGCGTCT		lz3	3.32193
CTGCCTGACAATCACCTGA	2.65208	lz3	-3.56071
CTGCCTGACCATCACCTGG	-1.54057	lz3	-3.58496
CTGCGGAGGGAGATCCAGG	2.71621	lz3	-4.64386
CTGGAGAAGGATTATGAGG	4.11548	lz3	0.584963
CTGGCTGACCAGGAAGCGG	4.89077	lz3	-0.917538
CTGGGGATGGAGATACAGG	-0.565597	lz3	-4.90689
CTGGGTCTTGGAAAGACAG	2.85798	lz3	0.111031
CTGGGTGACCAGGAAGCAG	4	lz3	3
CTGTCGCCGTACGCGGACA	0.762961	lz3	2.66297
CTGTGGGCAGAGCACGCCG	3.24793	lz3	5.24793
CTGTGGGGACTGAACAAGG	-2.04629	lz3	-4.80735
CTGTTCTGCAATTTCGGCA	3.02975	lz3	4.14296
CTTCCTGAGCTGGTGCCGG	-1.45943	lz3	2.48543
CTTTACATCATCTACACCC	-2.32193	lz3	-2.16993
GAAACGCAGTCCATCCAAG	0.552541	lz3	-1.90689
GAAACTGTGCAGCCACCAG	0.685127	lz3	-1.61566
GAAATCAAGCCGGGAGAGG	1.61005	lz3	-3.35755
GAACAGCCAGATAAAACAG	3.05889	lz3	-0.736966
GAACAGCCTGATAAAACAC	2.2854	lz3	0.192645
GAACAGGCCCAGCAGCAGG	-0.752072	lz3	-4.49185
GAACAGTTGGAAGGGGAGG	4.18322	lz3	-0.943416
GAACCGGACCCCGACGGGG	2.90689	lz3	-1.32193
GAAGAGAGGAACACAGAAA	2.27302	lz3	2.32193
GAAGAGATGGAGATACAGG	1.89812	lz3	-3.27302
GAAGATGATATAAAAGCCC	3	lz3	2.70044
GAAGCTGAGGACATCCAGG	1.17688	lz3	-4.68182
GAAGCTTGTAAACATCCAG	0.395929	lz3	0.436099
GAAGGAGGGGGTTAGGAGG	2.39689	lz3	-1.67807
GAAGGGCCAAAGGCCACCC	2.56071	lz3	2.5025
GAAGGGCTGAAGGAACTGG	-0.203533	lz3	-3.54432
GAAGGGGCCAATGACCTGG		lz3	-2
GAAGTGCTGAAGGAAGTGG	2.32193	lz3	-2.08746
GAAGTGGAGGACATCCAGA	0.4975	lz3	-2.90689
GAATGAAAAGAAGAAAGGG	-2.23266	lz3	-4
GAATGAGAGAATTATGAAG	0.716207	lz3	2.48543
GAATGGGAGGATCATGAGG	5.61471	lz3	1.60572
GACCACTCTGTTTCTGCAG	4.58496	lz3	3.16993
GACCCGCACCGAATCCAGC	3.03562	lz3	-2.72247
GACGAGCTGACCTTGGAAG	2.8625	lz3	2.47131
GACGTGCTCAAGGAAGTGG	-0.148863	lz3	-2.16993
GACTGCTCGCAGTAAGAGG	4.08746	lz3	-1.58496
GAGAAAACAAACCAGCAGG	2.94486	lz3	-4.32193
GAGAAAGAAAACCAGGGGG	1.80735	lz3	-1.58496
GAGAAAGCAAACCAGGAGG	4.70044	lz3	-1.79141
GAGAAAGCAAAGCAGGAGG	2.58496	lz3	-1.94753
GAGAAAGCAAGTCAGGAGG	2.61471	lz3	-1.45943
GAGAACACAGAGAAGGAAG	1.83007	lz3	1
GAGAACTTTAAGTCGTACA		lz3	3.58496
GAGAGAACAGCAACAACAA	0.169925	lz3	0
GAGAGACAAGAGAAGACAG	1.58496	lz3	0.263034
GAGAGAGAAAAAGAGAGGG	0	lz3	-3.70044
GAGAGAGAAGAAGAAAGGG	-2.42884	lz3	-3.24793
GAGAGAGAAGAAGAGAGGG	0.131245	lz3	-4.16993
GAGAGCACAGAGAAGGCAA	5.45943	lz3	2.32193
GAGCAGGACACTGCCGCAG		lz3	4.45943
GAGCAGGATCAGCAGCAGG	-0.343954	lz3	-3.48543
GAGCTTGTCAGCAGGAGGA	3.19265	lz3	-3.12928
GAGGAACTGGGTATCTCTA	-0.610053	lz3	-3.64386
GAGGACACAAAGAAGACAG	2.02975	lz3	0.187627
GAGGACACAGAGAAGGGAG	-2.42999	lz3	0.807355
GAGGACAGAGAGAAGGAAG	-0.0458037	lz3	2.75489
GAGGAGAAGGAGAACATGG	2.05889	lz3	-3.32193
GAGGAGGAGAACACAGCAG	3	lz3	4.90689
GAGGAGGAGAACAGAGAAG	1.77259	lz3	2.11548
GAGGAGGAGGAATATGAGG	4.20945	lz3	3.9542
GAGGAGGAGGATTATGAGG	4.02975	lz3	1.39689
GAGGAGGGGACCACAGAAG	4.58496	lz3	3.64386
GAGGAGGTGGAGGCCACCA	-4.85798	lz3	-3.90689
GAGGCCACAGAGTAGGCAG	1.62803	lz3	0.678072
GAGGGAAGAAGAAAAGAGG	4.52356	lz3	1
GAGGGCAAAGAGAAGGAAG	0.395929	lz3	2.54432
GAGGGCAGAGAGAAGGAAG	0.286304	lz3	3.09954
GAGGGGACAGAGAAGGAAG	1.24793	lz3	1.58496
GAGGGGCAGAGGCCACCAG	-5.12928	lz3	-3.70044
GAGGGGTCTGAGGCCACCA	-4.97728	lz3	-5.93074
GAGGGGTTTAAGGCCACCC	-0.561879	lz3	-1.11548
GAGGTGGGGAAAACAGAAG	1.63227	lz3	0.862496
GAGGTGGGGGACACAGAAG	3.42999	lz3	2.69188
GAGGTTCTGAAGGCCACCA	-0.447459	lz3	-0.485427
GAGTATGACAAGCGAAAGA	0.389412	lz3	-4.97269
GAGTGAAAAGAAGGGAGGG		lz3	-5.16993
GAGTGAGAAGAAGGGAGGG	1.61891	lz3	-5.23522
GAGTGAGAAGAGGAGAGGG	2.49476	lz3	-2.19794
GAGTGAGAAGGAGAGAGGG	-0.857981	lz3	-4.58496
GAGTGAGCAAACCAGGAGG	2.02975	lz3	-1.71621
GAGTGAGGAAAAGAGAGGG		lz3	-2.58496
GATAGCGACGACGAGATGG	2.65208	lz3	-1.54253
GATGAAACCAATGAAGAGA	0.643856	lz3	-2.11548
GATGAAAGCAATGAAGAGG	2.90689	lz3	-1.64386
GATGAGGAGGAATATGAGA	7.07682	lz3	1.47999
GATGAGGAGGGTTATGAGG	2.9542	lz3	-1
GATGAGTGAATTCAAGAGA	4.08746	lz3	-0.415037
GATGCAAGAGATAAAATGG	2.67807	lz3	-2.07973
GATGCAGAGGAGATCCAGG	1.51937	lz3	-3.45943
GATGCAGCAACAGCTACAG		lz3	-0.378512
GATGCAGGAAAACATCCAG	1.53605	lz3	1.11548
GATGCTTTGCACACCAAGG	1.27563	lz3	-4.01792
GATGTGTGTATTCAAGAGA	1.3388	lz3	-4.39232
GATTATCGGACCATTTCAG	3.62449	lz3	-0.0703893
GCAGAGGGAAACACAGAAG	1.76553	lz3	2.45943
GCAGCAGAACCAGCAACAG	0.519374	lz3	2.80735
GCAGGCAGAGAAGGAGAGC	3.48113	lz3	0
GCAGGCAGGCAGCAGCAGG	1.51457	lz3	0.807355
GCAGGCGCCAGCAGAGACG	-0.0430687	lz3	4.16993
GCAGGTGCGGTCGCAGTAA	1.43296	lz3	0.231326
GCATCTTACAATCACCTGG	-1.11548	lz3	-3.32193
GCATGCTCAGAGCCACCCA	-0.467126	lz3	-0.557995
GCATGTTCAGAGCCATCCA	-3.98185	lz3	-2.70044
GCCCGGACGACTGCAACAG	1.90689	lz3	-0.4975
GCGCCTGACAACCACCCGG	1.22239	lz3	-6.04439
GCGGGGCTGCCCATGTACG	-4.32193	lz3	-4.45943
GCTGAGGGGAACACAGAAG	1.58496	lz3	2.03953
GCTTGCTCAGGGCCACCCA	-2.26303	lz3	-2
GCTTGGAAGGCGCGCTCTC	2.24793	lz3	-0.111031
GGAAACTGGCAGCCACCAG	0.228269	lz3	-2.03562
GGAAGCGGCAAAGACGACA	0.523562	lz3	3
GGAAGGCTGAAGGAAATGA	-1.34395	lz3	-2.16993
GGACGAGCTGACCTTGGAA	-2.8625	lz3	-2.47131
GGACTGAGGAGGATGGCGG	3.32193	lz3	1.58496
GGAGAGGAGGATTATGATG	1.25154	lz3	2.90689
GGAGCAACAGCAGCAACAA	0.59561	lz3	-1.07325
GGAGCAGGCACTGCCACAG	-2.53605	lz3	-2.86507
GGAGCTAGGAAGCAGCTGA	-2.20163	lz3	-3.39232
GGAGGGCTAGAGAAGTCAG	2.42321	lz3	1.42884
GGAGGGGCAGAGGCCACCA	-1.80735	lz3	-3.05889
GGAGGGGGTAAGGCCACCA	-5.40939	lz3	-6.39232
GGAGTGAGGAAGAAGAGAG		lz3	-1.33442
GGATAAGTAATCCAAGAGA	2.25634	lz3	-4.32193
GGATGCAGGAAAACATCCA	-4.20945	lz3	-1.11548
GGATGGCTCACCATAGCAG	4.08746	lz3	2.09954
GGATGTCTTCACACCAAGG	1.1375	lz3	-2.58496
GGCAGAGGGAACACAGATG	0.765535	lz3	1.16993
GGCCCCGGCCCCCGTACAT	-1.36257	lz3	-4.08746
GGCCTGAGGAGGACGGCGG	3.03562	lz3	-1.77761
GGGAACAAAGCAACAACAA	0.683526	lz3	-1.25376
GGGAAGGAGGATTAGGAGG	3.14684	lz3	-1.58496
GGGACAGGGGACATCCAGG	-0.514573	lz3	-1.58496
GGGAGAATGGAGAACATGA	0	lz3	-2.11548
GGGAGAATGGGGAACGTGG	3.70044	lz3	-1.848
GGGAGAGCAGATTAAGAAG	1.19265	lz3	2.32193
GGGAGCACAGCAGCAACAA	-2.51457	lz3	-3.04439
GGGAGGAGGAGGATGGAGG	1.85798	lz3	-2.41504
GGGAGGGAGAAGGCCACCA	-5.24793	lz3	-4.16993
GGGAGGGGCAGAGGCCACC	1.80735	lz3	2.20163
GGGCAAATACCTCTAGCCA	3	lz3	2.45943
GGGCCTGACAATCACCTGG	1.58496	lz3	-4.58496
GGGCGGGTGGCCATCCAGG	-1.18057	lz3	-4.08746
GGGCTGAGGAGGATGAAGG	-0.645335	lz3	-3.32193
GGGGAGAGTGAGAACATGG	-1.90689	lz3	-3.45943
GGGGCTCCCAACCACCTGG	-3.70044	lz3	-3.32193
GGGGCTGATAATCACCTGG	-0.807355	lz3	-5.80735
GGGGGCACAGAGAAGGCAG	6.06609	lz3	3
GGGGTCCTCAAGACCACCA	-3.72247	lz3	-3.36923
GGGGTCTGTAAGTCCACCA	1	lz3	0.584963
GGGTGAGAAGAAGGGAGGG	0.211504	lz3	-1.58496
GGTAGAGAGAAAGAGAGAG	-0.415037	lz3	4.45943
GGTGCTGTGGACATCCAGG	-1.41504	lz3	-3.32193
GTAAAGGGGAACACAGAAA	2.63743	lz3	2.5025
GTACCTTACAATCACCTGG	-1.76553	lz3	-2.22239
GTAGAGAAGGAGATCCAGG	-2.41504	lz3	-1.58496
GTAGAGAGAAAGAGAGAGA	0.275634	lz3	-4.45943
GTGGAGGGGAACACAGGAG	-0.454566	lz3	0.678072
GTGGAGGGGAAGACAGAAG	0.519374	lz3	0.678072
GTGTCGCGCATCCTGAGGA	-0.0671142	lz3	-4.43741
GTTCTGGAGTCCAATATGT	2.52356	lz3	-0.192645
TAAAGCAGAAGGAGATCCT		lz3	0.584963
TAAGCAGTGGAGATCCAGG	0.335603	lz3	-5.42626
TAAGTGCTGAAGGGAGTGG	1.52356	lz3	1.152
TAGAACAGAAAGAAAGCGA	3.16993	lz3	-1.87447
TAGAGAAGAAACTCCACCA	2.70044	lz3	1.70044
TAGATCAGAAAGAGAGCGA	3.77761	lz3	-1.52356
TAGCATGTCATCTACAACC	1.89308	lz3	2.22239
TAGCCCATCACCTACACCC	2.16993	lz3	2.73697
TAGGAAGGAAACACAGAAG	0.321928	lz3	0.106915
TAGGAGAGGAACCCAGAAG	2.28951	lz3	1.53051
TAGGAGGAGGATTAGGAGG	3.02554	lz3	-3.9542
TAGGGAAGTGAGAAGGAAG		lz3	1.87447
TAGTAAGTGGACATCCAGG	-2.53051	lz3	-4.52356
TCAAGCCCTATCAGAAGGT	3.4021	lz3	-2.94753
TCAAGGGTGGACATCCAAG	-2.40599	lz3	-3.58496
TCACACGGCATCTAAGTGG	4.39232	lz3	0
TCACGGAGAAAAGAACGGA	-0.754888	lz3	-4.64386
TCCAATGTGGACATCCAGG	-0.777608	lz3	-3.90689
TCGGAGGAGGATTACGAGG	4.08746	lz3	-0.263034
TCGTTGACCGTGAGCACGT	3.42626	lz3	-3.75489
TCTAAGGGGAACACAGAAC	1.66297	lz3	1.58496
TGAAGAATGGAGATCCAGG	-1.62803	lz3	-4.52356
TGAGAAGTGGACATCCAGG	-0.263034	lz3	-3.45943
TGATTTCTCTGGAAACGGG	-4.1964	lz3	-4.9542
TGCAGTGTGGACATCCAGG	-0.222392	lz3	-3.32193
TGGAGAATAAAGAACGTGG	4.62449	lz3	1
TGGCACGGCATCTAAGTGG	3.9386	lz3	1.61298
TGGCGCGGTGCCCGGCGTT	1.13124	lz3	1.28011
TGGCGCTGAGCAAGACCTT	4.72792	lz3	0.415037
TGGGCTGACCAGGAAGAGG	1.53343	lz3	-3.16993
TGGTTTCTCTGGAAACGGG	-1.54597	lz3	-5.6865
TGTCCTGAGGGTACCCTCC	2.11548	lz3	1.1375
TGTTCATGCCATTGAGCGG	5.45943	lz3	0.893085
TTAGAGGAGGAATATGAGG	5.64386	lz3	4.16993
TTCCTGAGCTGGTGCCGGC	1.45943	lz3	-5
TTGCAGGGGAACACAGGAG	-5	lz3	-4.75489
TTGCTTGTAAGCATGGGGA		lz3	-4.16993
TTGTGGGGAGTGAACGGGG	2.16993	lz3	-5.20945
AAACAGTTGGATGGGGAGG	2.8365	hypa	1.80735
AAACCAGCTCAAGATCCAG	4.02237	hypa	1.61073
AAACGGCTAGATATCCAAG	-1.36257	hypa	-2.9542
AAACTGGAGGATTATGAGA	5.55459	hypa	4.42626
AAACTGGGCTCCTGCGGGT		hypa	3.45943
AAAGAGTATGATGGGGTGG		hypa	-1.41504
AAATGGGAGGATTATGAGC	4.35755	hypa	2.71272
AACACTGACAATCACCAGG	-0.807355	hypa	-1.16993
AACATGGTGGACATCCAGT	0.523562	hypa	2
AACGCTGTCATCTACACAC	0.552541	hypa	0.584963
AACTGCTCAGAGCCACACA	-1.90689	hypa	-1.32193
AAGAAACAGTCACAGCAGG	3.10434	hypa	0.652077
AAGAACAAGCAGCCAACAA	2.32193	hypa	-1.10692
AAGAACAAGCAGCTAACAA	1.80735	hypa	-1.91754
AAGAAGGAGGATTCTGAGG	4.16993	hypa	3.16993
AAGAAGGGGAACACAGAAT	1.24793	hypa	0.847997
AAGACAAATGAAGATCCAG	0.584963	hypa	0.584963
AAGACTGTGCAGGTGGCAT	4.58496	hypa	3.80735
AAGACTGTTCAGGTGGCAG	4.32193	hypa	2
AAGATCAGAAAGAGAACAA	0.280108	hypa	-0.678072
AAGATCAGAAAGAGAGCAT	4.22239	hypa	3.70044
AAGATGGAGACCAATGTGT	5.32193	hypa	3.58496
AAGCAGGTGAATATCCAGG	0.736966	hypa	-2.20163
AAGCCTTTTGGAAAAGCGC	4	hypa	2.32193
AAGCGGAGCCTGAGCGAGA	4.20945	hypa	4.92481
AAGCGGATGGAGATCCAGG	1.37126	hypa	2.14384
AAGCGGATTGAGAAACTGG	5.80735	hypa	1.62803
AAGCGGGTGGACATCCAGG	2.90046	hypa	2.80735
AAGGAAGAAGAAGGGAGGG	0.222392	hypa	-0.271302
AAGGAAGGGAACACAGATG	2.09954	hypa	0.584963
AAGGACCAGCCTCTGGGAA	-5.24793	hypa	-2.80735
AAGGACCAGGGGAACACAG	-1.926	hypa	-2.11548
AAGGAGGAGGACTAGGAGG	3.12338	hypa	2.974
AAGGAGGGGAACACAAAAG	1	hypa	-1
AAGGAGGTGAACACAGAAG	1.85798	hypa	1.41504
AAGGCACTAGAGAAAGCAG	1.78427	hypa	0.610053
AAGGCACTAGAGAAGTAAG	-3.20945	hypa	-2.16993
AAGGCTGACCAGGAAGCTG	3.80735	hypa	2.16993
AAGGGGATGGAGAACGTGG	0.192645	hypa	-1.58496
AAGGTACTAGAGAAGGAAG	-0.169925	hypa	1.16993
AAGTGGGTAGACATCAAGG	2.12553	hypa	-1.58496
AAGTTGAAGAACAACAGGA	1.46512	hypa	0.0359196
AATAAGAAAGACTATGAGG	4.2854	hypa	2.45943
AATAATCAGAAAGAGAGAG	-0.0848889	hypa	-0.584963
AATCTGTTCGTAGCTGGGG	4.14296	hypa	0.624491
AATGAAGAGGAATAAGAGG	4.49185	hypa	1
AATGAGGAAGATTATAAGA	2.22239	hypa	1.32193
AATGAGGAAGATTCTGAGG	5.52356	hypa	4.24793
AATGAGGAGGAGAATGAGG	6.22882	hypa	5.72792
AATGAGGAGGATTATGAGG	6	hypa	6
AATGAGGAGTCCAGTATGT	2	hypa	1.19265
AATGGGATGGAGATGCAGG		hypa	-0.192645
ACAAGAGCAGATTAAGCAG	5.10852	hypa	1.41504
ACACTGGAGGATTATGAGC	3.08746	hypa	4.9542
ACAGAGGAGGAAAATGAGG	5.70044	hypa	4.32193
ACAGAGGGGAACACAGAGA	1.32193	hypa	2.58496
ACAGAGGGGAAGACAGAAG	0.29956	hypa	-0.678072
ACAGCAACAGCAGCAACAA	0.469485	hypa	0
ACAGCCCCAGCACCACCCG		hypa	-0.485427
ACAGCTGTGCAGCCACCTG	-2.16993	hypa	-2.45943
ACATCTGTGCAGCCACCTG	-2.58496	hypa	-3.80735
ACCAAAGTCATGACTGCTC	3.52356	hypa	1.45943
ACCAGGGTGGGCATCCAGG	-1.18442	hypa	-1.41504
ACCATGGAGGATTGTGAGG		hypa	2.45943
ACCCCTGGGCGGAACTCCT	1.37851	hypa	-0.485427
ACCCTGATCACCTACACCC	-0.485427	hypa	-2.16993
ACCTCTGCCATCTACACCC	-0.206451	hypa	-0.447459
ACGCAGGTCCACCAGCAGG	-0.447459	hypa	0
ACGCCTGTCATCTACACCA	0.521953	hypa	-0.596644
ACGCCTGTGCAGCCACCAG	-3	hypa	-4.16993
ACGCTGAGGAGGATGGAGG	1.32193	hypa	0.222392
ACGTGTTCTCCTTCTGCGT	5.85798	hypa	5.04439
ACTACTGTGCAGCCACCAG	-0.184425	hypa	-1.75489
ACTAGGGAGGAATATGAGG	4.73697	hypa	4.29768
ACTCAAGGGTGGACATCCA		hypa	-3.51096
ACTCCTGAGGGAACCCTCC	0.241008	hypa	-2.58496
ACTGAGGAGGATGATGAGG	5	hypa	4.16993
ACTGATGAGGACTATGAGG	5.12928	hypa	1.58496
ACTGGGGTGGACATCCAGG	0.665581	hypa	-0.040642
ACTTGAATGAAGATCCAGG	-3.16993	hypa	-2.80735
AGAAAGGGGAACACAGAGG	1.32193	hypa	1.58496
AGAAAGGTCAATGACCTGG	-2.26849	hypa	-4.04439
AGAACAGAGGAAGGGGAGG	2.41504	hypa	3.08746
AGAACCTCGGAACATACGG	6.94251	hypa	4.02237
AGAAGAGATGGAGATACAG	-2.07039	hypa	-0.415037
AGAAGCTCAAATTTACCCG	-0.726982	hypa	-3.44626
AGAAGGCTGAAGGAAGAGG	3.60486	hypa	2.09954
AGAAGGGAGAATTATGAGA	3.08746	hypa	3.70044
AGAAGGGTCCATGACCTGG	-2.80735	hypa	-3.9386
AGACAAATGAAGATCCAGG	-1.22239	hypa	-1.45943
AGACAGATGGACATCCAGT	3.45943	hypa	0
AGACAGTTGGATGGGGAGG	1.73697	hypa	3.11548
AGACGCGCTCACCTCCGGG		hypa	-1.58496
AGACTGAAGAACAACAGGA		hypa	-1.58496
AGACTGAGGAGGAGGGCAG		hypa	2.5025
AGACTGAGGGGGATGGAGG	2.43296	hypa	1.87036
AGAGAAGAAGAAGGGAGGG	0.263034	hypa	-0.584963
AGAGAAGCAAACCAGAAGG	0.180572	hypa	0.452512
AGAGCAACAGCAACAACAA	0.847997	hypa	0.263034
AGAGCAGGATCAGCAGCAG	0.343954	hypa	1.80735
AGAGGGCTGAAGTCCACCA	-5.88264	hypa	-3.70044
AGATGACTCACCACAGCAG	3.11548	hypa	1.70044
AGATGAGGAGGATAATGAG	-3.58496	hypa	-3.70044
AGATTGAGGAGGATGGCGT	4.12928	hypa	2.70044
AGCAAAGTGGACATCCAGA	0	hypa	-1.45943
AGCACTGCCACCTACACCA	-4.32193	hypa	-4.24793
AGCCAGGAGGATTATGAGG	3.45943	hypa	5.58496
AGCCCTGGGCAGAACTCCT	1	hypa	2.08746
AGCCGGGAGGACATCCAGG	-0.485427	hypa	-0.211504
AGCCTGGAGGAGTATGAGG	2.66297	hypa	2.80735
AGCTCACTGAAGAATCAGG	1.58496	hypa	1.41504
AGGAAGGAGAATTATGAGC	3.70044	hypa	3.45943
AGGAAGGGGAACCCAGAAG	1.04439	hypa	1.62803
AGGAATGAGGATTATGAGT	3.75489	hypa	4.9542
AGGAGAATGAAGAACAAGG	-0.302563	hypa	-1.58496
AGGAGAATGGAGAACAGGG	-1.55459	hypa	-3.05311
AGGAGAATGGAGAACATGG	0.600393	hypa	-1.28379
AGGAGGGATAACACAGAAG	0.275634	hypa	-1.87447
AGGAGGGGGAACACAGATG	1.73697	hypa	1.31411
AGGAGTCTACGAAACGTGG	4.45943	hypa	1.37851
AGGATGAGGAGGAAGGAGG	1.974	hypa	1.58496
AGGCAGATGGACATCCAGT	2.32193	hypa	0.874469
AGGCCTGAGAATCACCTGG	-1.42626	hypa	-0.169925
AGGCCTGGGCAGAACTCCT		hypa	0.807355
AGGCGAGTGGATATCCAGG	-1.9542	hypa	-3.58496
AGGGAAATGGAGAATGTGG	3.27302	hypa	1.05889
AGGGAACTAGAGAAGACAG	2.47805	hypa	0.0995357
AGGGAACTAGAGAAGGCAA	2.24793	hypa	1.26303
AGGGAAGAGGATTGTGAGG		hypa	3.90689
AGGGAGAAGGAGAAAGTGG	2.66297	hypa	0.523562
AGGGCACTAGAGAAGGCAG	4.22239	hypa	2.15754
AGGGCACTGGAGAGGGCAG	5.24793	hypa	3.45943
AGGGCACTTGAGAAGGCAG	2.70044	hypa	2.05889
AGGGGAGCAGCACTCGCAG	3.39232	hypa	1.80735
AGGGGCCAGGGCTTAGAGG	1.16993	hypa	2.70044
AGGGGTCAGAAGCCCACCA	3.45943	hypa	0.773724
AGGGGTCAGAGAGGCCACC	0.280108	hypa	3.32193
AGGGGTCTGAAGGCCACCA	2.37851	hypa	0.963474
AGGGGTCTGTAAGTCCACC	-1	hypa	1.37851
AGGGGTGTGGACATCCAGG		hypa	-0.263034
AGGTATGCCAGTAATGCAA	4.90689	hypa	3.5025
AGGTGAGTGGACATCCAGA	-1.1375	hypa	-1.36923
AGGTGGCTAGATATCCAAG	-2.5502	hypa	-2.96963
AGGTTGACATAGAGGCCAG	-1.26303	hypa	-2
AGGTTGTCATAGAGGCCGG	1.79647	hypa	0.434403
AGTAAAGAAGAAGAAAGGG	2	hypa	-2.11548
AGTAAAGAAGAAGGGAGGG	2.16993	hypa	-0.231326
AGTAAGGGGAACACAGAAG	1.44478	hypa	2
AGTATAAGGCCTAACACTG	-3.58496	hypa	-3.45943
AGTCTTCTGAAACATGAAG	3.45943	hypa	1.93074
AGTGAAGAAGAAGAGAGGG	2.88753	hypa	-1.80735
AGTGAAGAAGATGAGAGGG	4.45943	hypa	-0.0916305
AGTGAAGGAGAAGGGAGGG	0.657112	hypa	0.263034
AGTGAGAAGAAGGAGAGGG	-0.29956	hypa	-0.830075
AGTGGGGAGGATCATGAGG	2.58496	hypa	3.45943
AGTGGGGTGGACATCAAGG	-0.169925	hypa	0.678072
AGTTGCTCAAAGCCACCCA	-1.77761	hypa	-1.73697
ATAATCAGAAAGAGAGAGA	0.0848889	hypa	0.584963
ATACAGTTGAAAGGGGAGA	3.04439	hypa	2.926
ATAGAAGGGAACACAGATG	0.247928	hypa	0.485427
ATAGAGGAGGATTACAAGG	-2.48543	hypa	-1.88452
ATAGAGTTACCATACACAC	2.18442	hypa	0.900464
ATAGCTGACAATCACCTAG	-1.74723	hypa	-2
ATATAAGAGGACTATGAGG	3.45943	hypa	2.36923
ATCCAGGAGGGTTATGAGG	1.22239	hypa	2.20163
ATCCAGGTGAACATCCAGG	-1.95109	hypa	-2.14684
ATCCTGATCACCTACACCC	-2.19265	hypa	-1.70044
ATGAAGGAGGATAATGAGA	3.58496	hypa	4.52356
ATGAGAATGGAGAACAAGG	0.292782	hypa	-1.58496
ATGATCAGAGAGAGAGCGA	3.60486	hypa	3.41504
ATGATGCCTTGCAGGGCCA	6.97728	hypa	4.06301
ATGATGGTGGACACCCAGG	-0.807355	hypa	-0.222392
ATGCAGATGGACATCCAGT	1.36257	hypa	1.41504
ATGCAGGTGAACCTCCGGA	0	hypa	-1.60145
ATGCTCCAGCCCTACCCGC	1.58496	hypa	1.87447
ATGCTTGGAGTAAAAGTGA	4.61471	hypa	3.45943
ATGGGTCTTGGAAAGACAG	3.52356	hypa	1.58496
ATGTAGATGGAGATCTAGG	-1	hypa	-0.807355
ATGTTCAAATCTTATGCTG	1	hypa	0.807355
ATGTTCTGCCCCGAAGGGG	4.87036	hypa	1.42033
ATGTTGAAGAACAACAGGT	2.67807	hypa	1.22239
ATTAAGGAGGTTTATGAGG	5.24793	hypa	3.48113
ATTCAAAGAAACTCCACCA	-2.45943	hypa	-3.58496
ATTCAAAGAGAATGAGCAG	4.78136	hypa	4.32193
ATTCAGGTGGACATCCAGA	-0.415037	hypa	-0.485427
ATTTCTGAGGATTATGAGT		hypa	2.16993
CAAACTGTGCAGCCACCTG	-2.09516	hypa	-2.80735
CAAACTGTGCAGTCACCAG	-2.90689	hypa	-3.41504
CAAAGGATGAAGACACAGG	-1.89308	hypa	-2
CAACCAGTGCAGCCACCCA		hypa	-3.58496
CAAGAGGCCCAGCAGCAGG	-0.467126	hypa	0.263034
CAAGGGAGCCTGAGCGAGT	2.41504	hypa	1.65208
CAATAGGGGAACACAGAAG	0.959358	hypa	0.584963
CACAAGGTGGGCATCCAGG	-0.807355	hypa	-1.37851
CACAGGATGGAGATCCTGG	-1.45943	hypa	-0.321928
CACGCTGAGGAGGATGGAG	-1.32193	hypa	-0.222392
CACTAGACATAAATCACAG	1.24793	hypa	-1.55639
CAGAAGGAGGAGTATGAGG	3.90689	hypa	2.32193
CAGAAGGTCCAGCAGCAGA	0.599462	hypa	-0.169925
CAGAATGCAAAGACAAAAT		hypa	-1.66297
CAGAATGTCATCTACACCC	1.91427	hypa	0.222392
CAGACTGACCAGGAAGAGG	1.12928	hypa	0.63743
CAGACTGTGCAGGTGGCAG	4	hypa	4.01495
CAGAGAAGACCCTTCCCAG	-3.58496	hypa	-3.58496
CAGAGCAGTGCAGCCACCA	-3.32193	hypa	-3.32193
CAGAGGGAGGATTATGATG		hypa	2.16993
CAGATGAAGTCCAATAGGT	3.16993	hypa	4.08746
CAGCAAAAGCCTCCCCTTC		hypa	-5.04439
CAGCAGATTGAGATCCAGG	-1.25634	hypa	-1.45943
CAGCAGGCCCAGCAGCAGC	0.395929	hypa	0.440573
CAGCAGGGCCAGCAGCAGT	4.08746	hypa	2.45943
CAGCAGGTCCAGCAGCAGG	2.20645	hypa	-0.222392
CAGCCAGTGGACATACAGG	-1.49185	hypa	-0.415037
CAGCCCCAGCACCACCCGC	3.32193	hypa	0.485427
CAGCCGCACGTTGTCGAAC		hypa	4.32193
CAGCCTGTCATCTACACCC	5.45943	hypa	4.08746
CAGCTTGTCAGCAGGAGGG	2.24793	hypa	-0.29956
CAGGAAGGGAAAACAGAAG	0.736966	hypa	0.658963
CAGGAATCTCCACCGAATC		hypa	1.41504
CAGGACAGAGGAGGAGAGC	3.65025	hypa	4.08746
CAGGAGGAAAACACAGAAA	2.58496	hypa	1.34104
CAGGAGGAGAATAATGAGG	5.12928	hypa	4.80735
CAGGAGGAGGACTAGGAGG	3.32193	hypa	2.926
CAGGAGGGGAACACAGAAG	4.77259	hypa	3.63559
CAGGAGGGGAACACAGAAT	3.43296	hypa	3.07039
CAGGAGGGGGACACAGAGG	2.63227	hypa	2.5025
CAGGAGGTGCACACAGAAG	0.971986	hypa	1.67807
CAGGCCAGAGGAGGAGCCC	3.80735	hypa	4.67243
CAGGCCAGAGGAGGAGCGC	5	hypa	3.45943
CAGGCTGACCAAGAAGCGG	2.35364	hypa	0.4975
CAGGCTGACCAGGAAGGGG	-0.485427	hypa	-0.289507
CAGGGAGAAGGAGAAAGTG		hypa	-3.12928
CAGGGGAGGAACACAGAAG	4.42626	hypa	2.32193
CAGGGGATGGGGATCCAGG	-1.5025	hypa	-0.807355
CAGGTGTGCGACGACCCGG	4.58496	hypa	0.584963
CAGTGGATGGAAATCCAGG	0.347923	hypa	-0.662965
CAGTTCTGCAATTTCAGCA	-4.71882	hypa	-3
CATCGGATGGAGATCCAGA	-1.49476	hypa	-1.1375
CATGAGATGGAGTTCCAGG		hypa	-1.16993
CATGAGGAGCATTATGATG	4.2854	hypa	3.32193
CATGGGGTGGACATCCAGG	0.557995	hypa	-0.258312
CATTCAAGGCCTAACACTG	1.73697	hypa	-2.05889
CCAAAAGTCATGACTGCTC	1.848	hypa	2.11548
CCAAAGGGGAACACAGAAA	1.75489	hypa	2.32193
CCACAGGGGAACACAGAAG	0.120294	hypa	0.736966
CCACCTGACAATCACCTGA	-1.96683	hypa	-1.32193
CCACTGAGGAGGATGGAGG	3.88753	hypa	2.51785
CCAGAAGAGAATTATGAGG	1.85798	hypa	3.54432
CCAGAGGGGGACTATGAGG	2.75489	hypa	2.58496
CCAGCAGATTGAGATCCAG	1.25634	hypa	1.45943
CCAGGGATGGAGATCCAGG	-0.121991	hypa	0.0331669
CCCACCAGAGGAGAAGCGC	2.5025	hypa	1.58496
CCCAGCTCAGAGCCACCCA	-2.41504	hypa	-1.76553
CCCAGGGTGCACATCCAGG	-1.37851	hypa	-1.89308
CCCATCGTCGGCATAGGAT	4.24793	hypa	-0.0931094
CCCCAGCTCAGAGCCACCC	2.41504	hypa	1.76553
CCCCCCTCGAAACATACAG	-3.58496	hypa	-4.52356
CCCCGGGCTCCCCGTACAT	4.30743	hypa	2.32193
CCCGAGGAGGATTATGATG	1.24793	hypa	2.58496
CCGATAGTGGACATCCAGA		hypa	-0.584963
CCGGCTCCGTCTGCGATGC	4.05889	hypa	3.32193
CCTATCAAATCCTATGCTT	2.22239	hypa	3
CCTGAATCAGAACCACCCA	-2.32193	hypa	-3.58496
CCTGAGGAGGAATATAAGG	1.46949	hypa	1.23266
CCTGGGATGGAGATCCAGG	0.169925	hypa	-0.152003
CCTGGGATGGAGCTCCAGG		hypa	-0.263034
CCTTGGAAGGAGATCCAGA	-3.32193	hypa	-1.58496
CGATGAAGCACCACAGCAT		hypa	2.32193
CGCCGCCAGGGCTTAGCGG	5.39232	hypa	5.67243
CGCCGCCCGGCCGCCCCGT	5.35755	hypa	5.9542
CGGCCGGAGGAATATGAGG	4.45943	hypa	4.9542
CGGGCTGTGTAGCCACCAG		hypa	-2.58496
CGGGGCCTCCTGTGCGAAT	3.18587	hypa	1.96153
CGGGGGGTGGACACCCAGG	0	hypa	0.137504
CGGTAATCCGTCATCGTCC	5.08746	hypa	4.85798
CTACACGCAGAACATCGAT	-1.18442	hypa	0.188445
CTACATCTGTGGGCCGCGG	2.70044	hypa	1.22239
CTCACCTGTGCAGCCACCA	-3.22239	hypa	-3.24793
CTCCAGGTGGGCATCCAGG		hypa	-1.26303
CTCTAGGGGAACACAGAGG	-0.847997	hypa	0.584963
CTCTCCAGCCGCCGCTTCT	-5.84549	hypa	-6.50779
CTCTGGGTGGATATCCAGG	-1.58496	hypa	-2.16993
CTGAAAGGAGATTCTGCGA	4.85798	hypa	4.70044
CTGAAGGAGGAGTATGAGA		hypa	3.58496
CTGACAGTGAAGCCACCAG	-2.87447	hypa	-5.24793
CTGAGAGGAGATTCTGCAA	3.22239	hypa	2.16993
CTGAGGGCAGAGCACACCA	-0.241008	hypa	-1.58496
CTGCAGGTGGACAGCCAGG		hypa	-3.58496
CTGCCTAACAATCACCTGA	-0.754888	hypa	-0.63743
CTGCCTGACAATCACCTGA	2.65208	hypa	-0.621488
CTGCCTGACCATCACATGG	-2.078	hypa	-2.87447
CTGCCTGACCATCACCTGG	-1.54057	hypa	-2.26303
CTGCCTGACTATCACCTGG	-1.39232	hypa	-3.49185
CTGCGGAGGGAGATCCAGG	2.71621	hypa	-1.32193
CTGGAGAAGGATTATGAAG		hypa	3.58496
CTGGAGAAGGATTATGAGG	4.11548	hypa	3.26303
CTGGAGAGGAACACAGAGT	2.32193	hypa	3.32193
CTGGCTGACCAAGAAGCTG	5.9542	hypa	2.45943
CTGGCTGACCAGGAAGCGG	4.89077	hypa	3.32193
CTGGGGAAGGAGATACAGG	-0.485427	hypa	-0.192645
CTGGGGATGGAGATACAGG	-0.565597	hypa	-0.754888
CTGGGTCTTGGAAAGACAG	2.85798	hypa	2.77259
CTGTCGCCGTACGCGGACA	0.762961	hypa	0.671377
CTGTGGGCAGAGCACGCCG	3.24793	hypa	2.78136
CTGTGGGGACTGAACAAGG	-2.04629	hypa	-2.16993
CTGTTCTGCAATTTCGGCA	3.02975	hypa	1.13124
CTTCCTGAGCTGGTGCCGG	-1.45943	hypa	2.848
CTTGAGAAGGATTATGAGG	3.80735	hypa	2.63227
CTTGCCAGAGGAGGAGAGC	3.58496	hypa	3.39232
CTTGGGGGGAACACAGAAA	1.22239	hypa	1.70044
CTTTACATCATCTACACCC	-2.32193	hypa	-2.16993
CTTTAGGGGAACACAGAGG		hypa	1
CTTTAGGTGGACATCCAGC	-0.63743	hypa	-0.556393
GAAAAGGAGTCCGAGCTCG		hypa	-1.80735
GAAACAGTGGAAGGGGAGA	4.55459	hypa	4.42626
GAAACCAAGCCAAGAGAGG	2.35755	hypa	1.80735
GAAACGCAGTCCATCCAAG	0.552541	hypa	-1.94342
GAAACTGTGCAGCCACCAG	0.685127	hypa	-0.715023
GAAATCAAGCCGAGAGGGG	1.44057	hypa	1.48543
GAAATCAAGCCGGGAGAGG	1.61005	hypa	2.50901
GAACAACTGGAAGGGGAGG	3.11548	hypa	4.64386
GAACAGCCAGATAAAACAG	3.05889	hypa	-0.777608
GAACAGCCTGATAAAACAC	2.2854	hypa	1.73697
GAACAGCTGCAAGGGGAGG	2.926	hypa	2.22239
GAACAGCTGGAAGGGGAGC	3.08746	hypa	3.49643
GAACAGGAGGAAGAGGAGG	3.73697	hypa	2.73697
GAACAGGCCCAGCAGCAGG	-0.752072	hypa	-1.48543
GAACAGTTGGAAGGGAAGA	1.26303	hypa	1.73697
GAACAGTTGGAAGGGGAGG	4.18322	hypa	4.64386
GAACAGTTTGAAGGGGAGA	4	hypa	4.61471
GAACCGGACCCCGACGGGG	2.90689	hypa	2.16993
GAAGAAGAAGAAGAGAGGG		hypa	-1.58496
GAAGAGAGGAACACAGAAA	2.27302	hypa	0.263034
GAAGAGATGGAGATACAGG	1.89812	hypa	0.415037
GAAGAGGAGGACTGTGAGG	3.58496	hypa	4.45943
GAAGAGGAGGAGAATGAGG	3.58496	hypa	2.80735
GAAGAGGAGGAGATCCAAG	-2.8413	hypa	-2.58496
GAAGAGGAGGATAATGAGG	3.45943	hypa	2.70044
GAAGAGGAGGATAATGAGT	4.64386	hypa	3.90689
GAAGATGATATAAAAGCCC	3	hypa	3.39232
GAAGCCAGAGGAGAAGCCC	3.9542	hypa	3
GAAGCTGAGGACATCCAGG	1.17688	hypa	-1
GAAGGAAGCCTGAGAGAGA	3	hypa	1.26303
GAAGGGGAGGACATATAGG	-0.206451	hypa	-2.45943
GAAGGGGCCAATGACCTGG		hypa	-0.263034
GAAGGGGCCTTTGACCTGG	-1.45943	hypa	-3.16993
GAAGTACTGAAAGAAGTGG	0.671377	hypa	0.459432
GAAGTGCTGAAGGAAGTCA	-2	hypa	0
GAAGTGCTGAAGGAAGTGG	2.32193	hypa	0.459432
GAAGTGGAGGACATCCAGA	0.4975	hypa	-1.19265
GAATGAGAGAATTATGAAG	0.716207	hypa	0
GAATGCAAAGACAAAATGG	-1.22239	hypa	-0.347923
GAATGGGAGGACATCCAGT		hypa	2.22239
GAATGGGAGGATCATGAGG	5.61471	hypa	5.50779
GACAGGAGGAACTATGAGG		hypa	2.16993
GACAGGGTCCAGCAGCAGT	4.04439	hypa	2.32193
GACCACTCTGTTTCTGCAG	4.58496	hypa	4.52356
GACCAGGGGAACACAGAGG	0.652077	hypa	1
GACCCGCACCGAATCCAGC	3.03562	hypa	1.77444
GACGAGCTGACCTTGGAAG	2.8625	hypa	1.40599
GACGAGGAGGACAATGAGG	5.93074	hypa	3.32193
GACGAGGAGGACTATGAGC		hypa	3.45943
GACGAGGAGGATGATGAGG	4.85798	hypa	2.80735
GACTGCTCGCAGTAAGAGG	4.08746	hypa	2.45943
GACTGTCGGAGCCTGAGAG	-1.58496	hypa	-1.1375
GACTGTGTGCAGCCACCAG	-4.32193	hypa	-3.32193
GAGAAAACAAACCAGCAGG	2.94486	hypa	-0.0824622
GAGAAAGAAAACCAGGGGG	1.80735	hypa	2.39855
GAGAAAGCAAACCAGGAGG	4.70044	hypa	2.63227
GAGAAAGCAAAGCAGGAGG	2.58496	hypa	3.58496
GAGAAAGCAAGTCAGGAGG	2.61471	hypa	3.27302
GAGACCAGAGGAGGAGAGC	4.32193	hypa	3.66297
GAGAGAGAAGAAGGGAGGG	-1.16993	hypa	0.263034
GAGAGCACAGAGAAGGCAA	5.45943	hypa	4.45943
GAGATGAGGAGGATAATGA	3.58496	hypa	1.32193
GAGCAGATGGAGATCCAGC	-0.917538	hypa	-1.48543
GAGCAGGACACTGCCGCAG		hypa	2.36923
GAGCAGGATCAGCAGCAGG	-0.343954	hypa	-1.80735
GAGCGGAGGGAGATCCAGG	2.16993	hypa	1.87447
GAGCTTGTCAGCAGGAGGA	3.19265	hypa	-0.572579
GAGGAACTGGGTATCTCTA	-0.610053	hypa	-1.05889
GAGGAAGAAGAAGAGAGGA	0.807355	hypa	0.273018
GAGGAAGAAGAAGAGAGGT	3.82782	hypa	3.58496
GAGGAAGAAGAGGAGAGGG		hypa	-1.73697
GAGGAAGGGAACAAAGAAG	2.80735	hypa	-0.152003
GAGGACACAAAGAAGACAG	2.02975	hypa	0.309328
GAGGAGAAGGAGAACATGG	2.05889	hypa	-2.28951
GAGGAGGAGGAAAATGAGG	4.58496	hypa	5.24793
GAGGAGGAGGAATAAGAGG	4.11548	hypa	1.87447
GAGGAGGAGGAATAGGAGG	2.45943	hypa	1.48543
GAGGAGGAGGAATATGAGG	4.20945	hypa	5.61471
GAGGAGGAGGACTATGACG	1.72247	hypa	1.73697
GAGGAGGAGGATGATGAGG	4.88264	hypa	3.32193
GAGGAGGAGGATTAAGAAG	-2.16993	hypa	-0.321928
GAGGAGGAGGATTATGAGG	4.02975	hypa	3.9386
GAGGAGGAGGGCATCTCTA	1.26303	hypa	0.415037
GAGGAGGATGATGAGGAGG	-5.88264	hypa	-5.24793
GAGGAGGGGAACCCAGAAA	1.73697	hypa	2.16993
GAGGAGGGGACCACAGAAG	4.58496	hypa	1.51457
GAGGGAAGAAGAAAAGAGG	4.52356	hypa	3.70044
GAGGGACAAGAGAAGGCTG	3.80735	hypa	3.03562
GAGGGACTAGAGAGGGAAG	2.45943	hypa	1.11548
GAGGGCAAAGAGAAGGAAG	0.395929	hypa	0.836501
GAGGGCAGAGAGAAGGAAG	0.286304	hypa	0
GAGGGGCAGAGGCCACCAG	-5.12928	hypa	-3.32193
GAGGGGGCCAATAACCAGG	1.70044	hypa	-1.58496
GAGGGGTCTGAGGCCACCA	-4.97728	hypa	-4.85798
GAGGTGGGGGACACAGAAG	3.42999	hypa	0.415037
GAGTAGGAGGAAAATGAGG	4.70044	hypa	4.32193
GAGTATGACAAGCGAAAGA	0.389412	hypa	-0.810175
GAGTGAAAAGAAGGGAGGG		hypa	-2.73697
GAGTGAAGAAGAAAAGAGG	4.39232	hypa	3.66297
GAGTGAGAAGAAGAGAGAA		hypa	-2.1375
GAGTGAGAAGAAGAGAGGC	0.5025	hypa	-0.263034
GAGTGAGAAGAAGGGAGGG	1.61891	hypa	-0.530515
GAGTGAGAAGAGGAGAGGG	2.49476	hypa	0.108934
GAGTGAGAAGGAGAGAGGG	-0.857981	hypa	-0.514573
GAGTGAGCAAACCAGGAGG	2.02975	hypa	3.45943
GAGTGCCCCAATCCGCCAG		hypa	-2.16993
GATACTGAGGATTATGAGT		hypa	3.90689
GATAGCGACGACGAGATGG	2.65208	hypa	2.1375
GATGAAAGCAATGAAGAGG	2.90689	hypa	2.90689
GATGAGGAGGAATATGAGA	7.07682	hypa	4.53398
GATGAGGAGGAGAATGAGG	5.42626	hypa	3.52356
GATGAGGAGGATAATGAAG	-0.436099	hypa	0.847997
GATGAGGAGGATGATGAGG	4.67243	hypa	2.88753
GATGAGGAGGGTTATGAGG	2.9542	hypa	3.20945
GATGAGTGAATTCAAGAGA	4.08746	hypa	2.73697
GATGCAAGAAATAAAAGGG	-3.50779	hypa	-1.51457
GATGCAAGAGATAAAATGG	2.67807	hypa	2.05585
GATGCAGAGGAGATCCAGG	1.51937	hypa	-0.530515
GATGCTTTGCACACCAAGG	1.27563	hypa	-0.0331669
GATGGCGTGGACATCCAGG		hypa	-2.45943
GATGTGTGTATTCAAGAGA	1.3388	hypa	1.20645
GATTATCGGACCATTTCAG	3.62449	hypa	2.16046
GATTTCAAATTTTATCTTT		hypa	-3.16993
GCAAAAGAGAATTATGAGA		hypa	2.45943
GCAAGGATTGAGAAACTGG	-0.49304	hypa	-1.46949
GCAAGGGAGCCTGAGCGAG		hypa	-1.9386
GCAGAGGGAAACACAGAAG	1.76553	hypa	1.58496
GCAGCCCAGCCCCACCCAC		hypa	2.11548
GCAGGCAGAGAAGGAGAGC	3.48113	hypa	3
GCAGGCGCCAGCAGAGACG	-0.0430687	hypa	0.140863
GCAGGTGCGGTCGCAGTAA	1.43296	hypa	2
GCATGCTCAGAGCCACCCA	-0.467126	hypa	-2.09803
GCCATTGTGCAGCCACCTG		hypa	-3.70044
GCCCAGACCACTGCAACAA	-0.206451	hypa	1
GCCCGGACGACTGCAACAG	1.90689	hypa	1.09954
GCGATGATGGAGATCCAGA	-0.415037	hypa	0.36257
GCGCCTGACAACCACCCGG	1.22239	hypa	-1.58496
GCGGGGCTGCCCATGTACG	-4.32193	hypa	-4.52356
GCTCAAGTCATCTACACCA	-2.1375	hypa	-3.16993
GCTGAGGGGAACACAGAAG	1.58496	hypa	1.45943
GCTGGTGTGCAGCCACCAG	-3.90689	hypa	-4.08746
GCTTGGAAGGCGCGCTCTC	2.24793	hypa	1.05889
GGAAACTGGCAGCCACCAG	0.228269	hypa	-1.60407
GGAAAGCTGGAAGGGGAGA	4.72792	hypa	2.90689
GGAAATCAAGCTGGAGAGG	4	hypa	1.41504
GGAACAGAGGGAGGGGAGG	1.90689	hypa	3.58496
GGAACAGGGGAAGGAGAGA		hypa	2.32193
GGAACAGTGGAAGGGGAGT	6.06609	hypa	4.64386
GGAACTGTCATCTACACAC	0.459432	hypa	-0.321928
GGAAGAAGAGATAAAATGT	0.943416	hypa	2.66297
GGAAGCGGCAAAGACGACA	0.523562	hypa	-0.70044
GGAAGGAATGAGAAACTGG	-1.09954	hypa	-0.289507
GGAAGGCAGAAGGAAGCAG	3.80735	hypa	3.32193
GGAAGGCTGAAGGAAATGA	-1.34395	hypa	-1.66985
GGAAGGGAGGACATACAGG	-1.14439	hypa	-1
GGAAGGGCGAAGGAAGAGG	1	hypa	0
GGAAGGGGGGACTTCCAGG	0.337035	hypa	0.710493
GGAAGTGAACGGATTCTGG	-2.45943	hypa	-3.08746
GGAAGTGAGAAAGAAGTAG	0.36257	hypa	1.16993
GGAAGTGTGAAGGGAGCGG	4.04439	hypa	2.80735
GGACCAAGGAAGATGGTGG	1.35364	hypa	1
GGACCTGCCATCTACACTC	-1.70044	hypa	-2.58496
GGACGAGCTGACCTTGGAA	-2.8625	hypa	-1.40599
GGACGGAGGAGGATGGGGG	-0.245112	hypa	-0.31034
GGACTGAGGAGGATGGCGG	3.32193	hypa	3.08746
GGAGAGGAGGATTATGATG	1.25154	hypa	0.798366
GGAGAGGGGAACACAGATA	1.16993	hypa	1.36257
GGAGCAACAGCAGCAACAA	0.59561	hypa	-0.344648
GGAGCAGGCACTGCCACAG	-2.53605	hypa	-1.58496
GGAGGAGAGAAGAACATGG	-1.152	hypa	-3.70044
GGAGGGCAAGAGGAGGCAG	2.52356	hypa	1.16993
GGAGGGGCAGAGGCCACCA	-1.80735	hypa	-0.807355
GGAGGGGGTAAGGCCACCA	-5.40939	hypa	-5.26679
GGATAAGTAATCCAAGAGA	2.25634	hypa	0.14439
GGATGAAGAGAGAAAATGG	-1.30485	hypa	-1.23879
GGATGGCTCACCATAGCAG	4.08746	hypa	3.32193
GGCAGAGCAGATTGAGCAG	3	hypa	3.36923
GGCAGCTCAGAGCCACCAA	-0.40439	hypa	-1
GGCCCCGGCCCCCGTACAT	-1.36257	hypa	-4
GGCCGGGAGGACATCCAGA	-0.752072	hypa	-0.906891
GGCCTGAGGAGGACGGCGG	3.03562	hypa	1.58496
GGCTAAGTGGACATCCAGA		hypa	0.807355
GGCTAGGGGAGCACAGAAG	-1.48543	hypa	0.63743
GGGAAAATGAAGATCCAGG		hypa	0.192645
GGGAACAAAGCAACAACAA	0.683526	hypa	0.540568
GGGAACAGGAAAGGGGAGA	3.14684	hypa	3.23266
GGGAAGAGGAGGATGGAGA		hypa	2.45943
GGGAAGGAGGATTAGGAGG	3.14684	hypa	1.43741
GGGACCGAGGGGATGGCAG	-3.70044	hypa	-3.70044
GGGACTGAGAGGTTGGCAG	2.73697	hypa	2.20945
GGGAGAATGGAGAACATGA	0	hypa	-1.30812
GGGAGAATGGGGAACGTGG	3.70044	hypa	0.321928
GGGAGAGCAGATTAAGAAG	1.19265	hypa	1.44746
GGGAGCACAGCAGCAACAA	-2.51457	hypa	-4
GGGAGGGACACTGCCGCTG		hypa	0.584963
GGGAGGGGCAGAGGCCACC	1.80735	hypa	0.807355
GGGATGAGGAGGAAGGAGG	2.37851	hypa	2.80735
GGGCAAATACCTCTAGCCA	3	hypa	1.32193
GGGCAGAGCCTGAGAGAGA	5.75489	hypa	3.08746
GGGCAGTTGGAAGAGGAGG	3.64386	hypa	3.22239
GGGCCTGACAATCACCTGG	1.58496	hypa	0.351472
GGGCGGGTGGCCATCCAGG	-1.18057	hypa	-1.12199
GGGCTGAGGAGGATGAAGG	-0.645335	hypa	-1.66297
GGGCTTGGAGTGAAAGTGA	0.371969	hypa	-0.415037
GGGGAAGAAGAAGGGAGGG	-0.387023	hypa	-0.280108
GGGGAAGAGGAGAACGTGG	1.58496	hypa	-0.678072
GGGGACAGACAGCATCCCG		hypa	-3.32193
GGGGAGAAAGAGAAAGTGG	1.19265	hypa	-0.280108
GGGGAGAAGGAGAAAGAGG	1.37851	hypa	1.58496
GGGGAGAAGGAGAACAAGG	-1.09954	hypa	-1.73697
GGGGAGAAGGAGAGCATGG	0.469485	hypa	-1.45943
GGGGAGAGGAGCACAGAAG	1.2578	hypa	1.73697
GGGGAGGAGGGTTATGAGG	3.24793	hypa	3.61471
GGGGAGGGGATCACAGAAG	1.17688	hypa	1.75002
GGGGATGAGGAGGAAGGAG	-2.37851	hypa	-2.16993
GGGGCCAGAGGAGGAGCCC	4.75489	hypa	3.03562
GGGGCTGATAATCACCTGG	-0.807355	hypa	-3.24793
GGGGGCACAGAGAAGGCAG	6.06609	hypa	2.38466
GGGGGCACAGAGAGGGCAG	3.45943	hypa	2.58496
GGGGTCAGAGAGGCCACCA	-1.52356	hypa	-3.32193
GGGGTCTGTAAGTCCACCA	1	hypa	-1.80735
GGGTAAGGGAACACAGAGG	1.48543	hypa	1.848
GGGTAGGGGAAAACAGAAG	-0.152003	hypa	0.584963
GGGTGAGAGAATTCAGAGA	3.08746	hypa	2.32193
GGGTTGAGGAGGATGGAGG	3.08746	hypa	1.41504
GGTAGGCTGAAGGAAGTCG	-3.58496	hypa	-2.45943
GGTCTGAGAAGGATGGAGG	1.27302	hypa	0.874469
GGTGAAGCAGTACTCGCAG		hypa	1
GGTGAGGAGAAGTATGAGG	3	hypa	2.75489
GGTGAGGAGAGTTATGAGG	3.32193	hypa	3.45943
GGTGAGTGAATTCAAGAAA	-0.793549	hypa	1.32193
GGTGCAGATGAAGATCCAT	2.2854	hypa	3.45943
GGTTGGATGGAGATCCAGA	-0.807355	hypa	-1.44057
GTAAAGGGGAACACAGAAA	2.63743	hypa	2.5502
GTAAATCTAGATATCCAAG	-1.26303	hypa	-2.58496
GTACTGGAGAATTATGAGT	3.45943	hypa	4.85798
GTATCTCTGGGTATCCCTA	-4.16993	hypa	-3.90689
GTATTCATTTCCTATGCTG	-2.87447	hypa	-2.80735
GTCGAGGAGGACAATGAGG		hypa	3.32193
GTCGGGGCCAGTGACCTGG		hypa	-2.80735
GTGCAGATGAAGATCCATG	-2.2854	hypa	-3.45943
GTGCCTGGAGAAAAAGTGA	1.73697	hypa	1.58496
GTGCCTGGAGTAAAAGGGA	1.80735	hypa	0.192645
GTGCTGGTGGACATCCATG	-2.36257	hypa	-4.08746
GTGGAGAGGAACACAGGAG	-1.4361	hypa	-0.415037
GTGGAGGGGAACACAGGAG	-0.454566	hypa	-0.403356
GTGGAGGGGAAGACAGAAG	0.519374	hypa	0.152003
GTGTCGCGCATCCTGAGGA	-0.0671142	hypa	-0.823122
GTGTGGGGTCTGAAGGGTG		hypa	-2.16993
GTTCTGGAGTCCAATATGT	2.52356	hypa	1.28951
GTTTTGATGGAGATCCAGG	-2.5025	hypa	-1.37851
TAAACGGTGAACCTCCTGA	-3.22239	hypa	-3.16993
TAACTGAGGAGGAGGGCGG	3.75489	hypa	4.08746
TAAGGAGAGGACTATGAGG	2.64386	hypa	4.52356
TAAGTGCTGAAGGGAGTGG	1.52356	hypa	1.45066
TACAGCCCTACCAGAAGGT	3.24793	hypa	0.485427
TACCACTCTGTCTCTGCAG	4.78136	hypa	4.32193
TACCAGGAGGAATATGAGG	4.55459	hypa	5.45943
TAGAAAGAAAACCAGGAGT	5.02237	hypa	3.58496
TAGAACAGAAAGAAAGCGA	3.16993	hypa	0.847997
TAGAGAAGAAACTCCACCA	2.70044	hypa	0.180572
TAGAGGGAGGATTATGAGA	3.48543	hypa	3.10852
TAGATCAGAAAGAGAGCGA	3.77761	hypa	2.80735
TAGCATGTCATCTACAACC	1.89308	hypa	-0.436099
TAGCCCATCACCTACACCC	2.16993	hypa	0.616671
TAGGAAGGAAACACAGAAG	0.321928	hypa	0.710493
TAGGAGAGGAACCCAGAAG	2.28951	hypa	0.968291
TAGGAGGAGGATTAGGAAG	-0.369234	hypa	1.20163
TAGGAGGAGGATTAGGAGG	3.02554	hypa	1.49476
TAGGAGGGGAAAACAGAAA	2.32193	hypa	2.1375
TAGGATGATGATTAATAAG	1.20163	hypa	1.26303
TAGGGGGAGGATTGTGAGG	4.08746	hypa	3.90689
TAGTAAGTGGACATCCAGG	-2.53051	hypa	-2.27302
TATAGAATGGAAATCCAGG	-0.152003	hypa	-1
TATGAGGAGGATAATAAGG	1.48543	hypa	-0.736966
TATGTTAAATACTATGCTG	-3.90689	hypa	-3.58496
TCAAGCCCTATCAGAAGGT	3.4021	hypa	2.11548
TCAAGGGTGGACATCCAAG	-2.40599	hypa	-2.37851
TCACACGGCATCTAAGTGG	4.39232	hypa	-0.206451
TCACAGGAGAATTATGAAG		hypa	0
TCACGGAGAAAAGAACGGA	-0.754888	hypa	-2.23704
TCACTCATAGAACCACCCA		hypa	-2.16993
TCCAAGGTGGACATCTAGG	0.321928	hypa	-0.862496
TCCAATGTGGACATCCAGG	-0.777608	hypa	-0.485427
TCCAGGATGGAGATCCTGG	-1.19265	hypa	-0.321928
TCCCACGGCAACTAAGTGG		hypa	0
TCGCGGAGCCTGAGCCAGA	-1.93289	hypa	-2.27302
TCGGAGGAGGATTACGAGG	4.08746	hypa	3.93074
TCGTTGACCGTGAGCACGT	3.42626	hypa	0.847997
TCTATCGTCCGCATCTCGA	2.80735	hypa	1.22239
TCTCCTGACAATCACCTGA	-1.58496	hypa	-1.65208
TCTGAAAGCAATGGAGAGG	1.95936	hypa	1.51457
TCTGAGGAGGATATTGAGG	3.80735	hypa	4.52356
TCTGGCGACAGCAGAGACG		hypa	-1.41504
TCTTGGATGGGGATCCAGG		hypa	-3.45943
TGAAAGGAGGAATATGAGG	4.14975	hypa	4.30378
TGAAGAATGGAGATCCAGG	-1.62803	hypa	-2.07039
TGACAGATTAAGAAACTGG	-1.26303	hypa	0.485427
TGAGAAGTGGACATCCAGG	-0.263034	hypa	-1
TGAGATGTGCAGCCACCAA		hypa	-3.45943
TGAGCAACAACCTCAGCAT	4.16993	hypa	3.32193
TGAGCAAGAGATAAAATGA	0.459432	hypa	1
TGAGCAGCAACAGCTACTG	-1	hypa	-2.36923
TGAGCCCGGAAGCAGCTGA		hypa	-0.678072
TGAGGGGAGGACTATGAGG	3.45943	hypa	3.70044
TGAGGGGATTCCATAGCAT	4.32193	hypa	3.45943
TGATAAAGACCCTTCCCAG	-2.58496	hypa	-2.11548
TGATGGGAGGAATATGAGA		hypa	3.80735
TGCAGTGTGGACATCCAGG	-0.222392	hypa	-1.22239
TGCCAGGAGGATTATAAGA	1.73697	hypa	1.4021
TGCTGGATGGATATCCAGG		hypa	-3.32193
TGCTTCAAATCCTATGCTT	3.90689	hypa	2.32193
TGGAGAATAAAGAACGTGG	4.62449	hypa	1.19265
TGGAGAATGGAAATCCAGG	1.32193	hypa	-0.874469
TGGCACGGCATCTAAGTGG	3.9386	hypa	4.05889
TGGCCTGACTATCACCTGA	0.369234	hypa	-2.70044
TGGCGCGGTGCCCGGCGTT	1.13124	hypa	-0.430634
TGGCGCTGAGCAAGACCTT	4.72792	hypa	1.89038
TGGGAGGAGAACACAGAAG	1	hypa	0.540568
TGGGAGGAGGATTCTGAGG	5.85798	hypa	4.83289
TGGGCACCAGAGAAGGCAC		hypa	2.32193
TGGGCTGACCAGGAAGAGG	1.53343	hypa	1.58496
TGGGGAGAAGGAGAGCATG		hypa	0.584963
TGGGGAGAGGAGAACATGG	-3	hypa	-4.18587
TGGGGAGGGGAATATGAGG		hypa	-0.263034
TGGTAGGTGGACATCCTGG		hypa	3.70044
TGGTAGTCATAGAGGCAGG	-0.825971	hypa	-0.514573
TGGTTAGAGGATTATGAGG	3.24793	hypa	2.9542
TGGTTTCTCTGGAAACGGG	-1.54597	hypa	-5.36632
TGGTTTCTCTGGAAATGGG	-3.70044	hypa	-3.85798
TGTCAAGTGGACATCCAGA	-0.678072	hypa	-0.807355
TGTCCTGAGGGTACCCTCC	2.11548	hypa	0.847997
TGTGGGGAGAACTATGAGG	2.90689	hypa	2.70044
TGTTCATGCCATTGAGCGG	5.45943	hypa	3.4185
TGTTGGGTGGACAACCAGG	0.0824622	hypa	-1.32193
TTAGAGGAGGAATATGAGG	5.64386	hypa	5.70044
TTCACTGTGGACATCCAGG	-1	hypa	-0.847997
TTCAGCCGGAAGCAGCTGA	0.280108	hypa	1
TTCCTGAGCTGGTGCCGGC	1.45943	hypa	-3.20945
TTCCTGGAGAATTGTGAGG	3.11548	hypa	4.24793
TTGCAGGGGAACACAGGAG	-5	hypa	-3.58496
TTGGAGGGGTACACAGGAG	-1.24793	hypa	-0.847997
TTGTGGGGAGTGAACGGGG	2.16993	hypa	-1.22239
TTGTGGGTGGACATCCCGG		hypa	0.485427
TTTTCTGTGCAGCCACCAT	-3.20945	hypa	-3.58496
AAACCAGCTCAAGATCCAG	4.02237	evo	-0.917538
AAACGGCTAGATATCCAAG	-1.36257	evo	-3.20163
AAGAAACAGTCACAGCAGG	3.10434	evo	-1
AAGCCTTTTGGAAAAGCGC	4	evo	2.70044
AAGCGGAGCCTGAGCGAGA	4.20945	evo	1.07039
AAGCGGATGGAGATCCAGG	1.37126	evo	-3.04103
AAGCGGATTGAGAAACTGG	5.80735	evo	-2.6845
AAGCGGGTGGACATCCAGG	2.90046	evo	0.0788554
AAGGAGGGGAACACAAAAG	1	evo	-0.652077
AAGTTGAAGAACAACAGGA	1.46512	evo	-2.59991
AATCTGTTCGTAGCTGGGG	4.14296	evo	-1.78427
AATGAGGAGGATTATGAGG	6	evo	4.11548
AATGGGTACAATGAGGAGT		evo	-2.90689
AATGGGTTGCCAGCAATGG		evo	-2.16993
ACAACAGCAACAGCTACAG	-2.80735	evo	-3.45943
ACAAGAGCAGATTAAGCAG	5.10852	evo	0.836501
ACAGAGGAGGAAAATGAGG	5.70044	evo	3.90689
ACCAAAGTCATGACTGCTC	3.52356	evo	-1.58496
ACCCCTGGGCGGAACTCCT	1.37851	evo	1.32193
ACGCCTGTCATCTACACCA	0.521953	evo	-2.32193
ACGCCTGTGCAGCCACCAG	-3	evo	-3.70044
ACGTGTTCTCCTTCTGCGT	5.85798	evo	4.45943
ACTAGGGAGGAATATGAGG	4.73697	evo	4.45943
ACTGGGGTGGACATCCAGG	0.665581	evo	-0.308122
AGAACCTCGGAACATACGG	6.94251	evo	1
AGAAGCTCAAATTTACCCG	-0.726982	evo	-3.39232
AGCCAGGAGGATTATGAGG	3.45943	evo	4.08746
AGGAATGAGGATTATGAGT	3.75489	evo	3.32193
AGGAGTCTACGAAACGTGG	4.45943	evo	-0.137504
AGGGCACTAGAGAAGGCAG	4.22239	evo	3.58496
AGGGCACTTGAGAAGGCAG	2.70044	evo	0.807355
AGGGGTCTGAAGGCCACCA	2.37851	evo	-3.58496
AGGTATGCCAGTAATGCAA	4.90689	evo	2.16993
AGGTGGCTAGATATCCAAG	-2.5502	evo	-2.16993
AGGTTGTCATAGAGGCCGG	1.79647	evo	-0.514573
AGTAAGGGGAACACAGAAG	1.44478	evo	0.459432
AGTCTTCTGAAACATGAAG	3.45943	evo	0.115477
ATAGAGTTACCATACACAC	2.18442	evo	-2.07039
ATATAAGAGGACTATGAGG	3.45943	evo	1.45943
ATGATGCCTTGCAGGGCCA	6.97728	evo	-0.131245
ATGCAGGTGAACCTCCGGA	0	evo	-3.93074
ATGCTTGGAGTAAAAGTGA	4.61471	evo	2.848
ATGGGTCTTGGAAAGACAG	3.52356	evo	1
ATTAAGGAGGTTTATGAGG	5.24793	evo	1.58496
CAATAGGGGAACACAGAAG	0.959358	evo	0.485427
CAATCACTGAAGAATCTGG		evo	-2.28011
CACAGTGAGAATTCTATGA		evo	-1.152
CACTAGACATAAATCACAG	1.24793	evo	-3.90689
CAGAATGTCATCTACACCC	1.91427	evo	0
CAGACTGTGCAGGTGGCAG	4	evo	-0.415037
CAGATGGAGTCCAATATGT		evo	2.80735
CAGCAGGTCCAGCAGCAGG	2.20645	evo	-1
CAGCCGCACGTTGTCGAAC		evo	2.73697
CAGCCTGTCATCTACACCC	5.45943	evo	0.459432
CAGCTTGTCAGCAGGAGGG	2.24793	evo	-0.906891
CAGGACAGAGGAGGAGAGC	3.65025	evo	2.80735
CAGGAGGGGAACACAGAAG	4.77259	evo	1.44478
CAGGAGGGGAACACAGAAT	3.43296	evo	0.758992
CAGGCCAGAGGAGGAGCCC	3.80735	evo	4.52356
CAGGCCAGAGGAGGAGCGC	5	evo	2.43296
CAGGTGTGCGACGACCCGG	4.58496	evo	-2.90689
CATGGGGTGGACATCCAGG	0.557995	evo	-1.9386
CATTCAAGGCCTAACACTG	1.73697	evo	-3.58496
CCAGGGATGGAGATCCAGG	-0.121991	evo	-0.884523
CCCACCAGAGGAGAAGCGC	2.5025	evo	3.32193
CCCATCGTCGGCATAGGAT	4.24793	evo	-0.263034
CCCCGGGCTCCCCGTACAT	4.30743	evo	-0.802061
CCTGGGATGGAGATCCAGG	0.169925	evo	-1.14684
CGCCGCCAGGGCTTAGCGG	5.39232	evo	4
CGGGGCCTCCTGTGCGAAT	3.18587	evo	-1.58496
CGGGTCCGGAGGTTGCGGG		evo	-0.879706
CGGTAATCCGTCATCGTCC	5.08746	evo	-2
CTACACGCAGAACATCGAT	-1.18442	evo	-0.823122
CTCACCTGTGCAGCCACCA	-3.22239	evo	-4.9542
CTGAAAGGAGATTCTGCGA	4.85798	evo	2.70044
CTGGAGAAGGATTATGAGG	4.11548	evo	1.87447
CTGGCTGACCAGGAAGCGG	4.89077	evo	2.16993
CTGTGGGCAGAGCACGCCG	3.24793	evo	0.459432
GAAACGCAGTCCATCCAAG	0.552541	evo	-4.08746
GAAACTGTGCAGCCACCAG	0.685127	evo	-2.32193
GAAATCAAGCCGGGAGAGG	1.61005	evo	0.263034
GAACAGCCAGATAAAACAG	3.05889	evo	-0.807355
GAACAGTTGGAAGGGGAGG	4.18322	evo	3.09516
GAAGAGGAGGATAATGAGG	3.45943	evo	2.32193
GAAGATGATATAAAAGCCC	3	evo	2.16993
GAAGGGGCCAATGACCTGG		evo	-4.39232
GAAGTGCTGAAGGAAGTGG	2.32193	evo	-0.263034
GAATGGGAGGATCATGAGG	5.61471	evo	3.77259
GACAGAGGAGGCTATGAGG		evo	3.32193
GACCCGCACCGAATCCAGC	3.03562	evo	0.736966
GACGAGCTGACCTTGGAAG	2.8625	evo	1.04731
GACTGCTCGCAGTAAGAGG	4.08746	evo	1.26303
GAGACCAGAGGAGGAGAGC	4.32193	evo	3.90689
GAGCAGGACACTGCCGCAG		evo	0.5025
GAGGAACTGGGTATCTCTA	-0.610053	evo	0.607683
GAGGAGGAGGAAAATGAGG	4.58496	evo	4.45943
GAGGAGGAGGAATATGAGG	4.20945	evo	5
GAGGAGGAGGATTATGAGG	4.02975	evo	4
GAGGAGGGGACCACAGAAG	4.58496	evo	-1
GAGTATGACAAGCGAAAGA	0.389412	evo	-2.26303
GAGTGAGAAGAAGGGAGGG	1.61891	evo	-0.387023
GAGTGCCCCAATCCGCCAG		evo	-1.41504
GATAGCGACGACGAGATGG	2.65208	evo	0.770518
GATCAGAGGATTGAGTAAA		evo	-1
GATGAAAGCAATGAAGAGG	2.90689	evo	0
GATGAGGAGGAATATGAGA	7.07682	evo	4.20945
GATGAGGAGGGTTATGAGG	2.9542	evo	2.58496
GATGAGTGAATTCAAGAGA	4.08746	evo	1.9386
GATGCAAGAGATAAAATGG	2.67807	evo	-1.12338
GATGCAGCAACAGCTACAG		evo	0
GATGCTTTGCACACCAAGG	1.27563	evo	-2.5025
GATTATCGGACCATTTCAG	3.62449	evo	2.45943
GCAGGTGCGGTCGCAGTAA	1.43296	evo	0.719892
GCATGCTCAGAGCCACCCA	-0.467126	evo	-2.40808
GCCCGGACGACTGCAACAG	1.90689	evo	-1.078
GCGGGGCTGCCCATGTACG	-4.32193	evo	-3.80735
GCTGAGGGGAACACAGAAG	1.58496	evo	0.678072
GCTTGGAAGGCGCGCTCTC	2.24793	evo	1.82312
GGAAGCGGCAAAGACGACA	0.523562	evo	-2.80735
GGACGAGCTGACCTTGGAA	-2.8625	evo	-1.04731
GGACTGAGGAGGATGGCGG	3.32193	evo	2
GGAGAGGAGGATTATGATG	1.25154	evo	-1.24793
GGAGCAACAGCAGCAACAA	0.59561	evo	-1.73697
GGATGGCTCACCATAGCAG	4.08746	evo	1.87447
GGGAAGGAGGATTAGGAGG	3.14684	evo	1.76553
GGGCCTGACAATCACCTGG	1.58496	evo	-3.87447
GGGGAGGAGGGTTATGAGG	3.24793	evo	4
GGGGCCAGAGGAGGAGCCC	4.75489	evo	4.85798
GGGTAGGGGAAAACAGAAG	-0.152003	evo	1.87447
GGTCCCCGGAGCGCCGGTC		evo	-0.169925
GTAATCAGCAACAGCTACA	2.80735	evo	2.16993
GTGGAGGGGAACACAGGAG	-0.454566	evo	-1
GTGGAGGGGAAGACAGAAG	0.519374	evo	0.36257
GTGTCGCGCATCCTGAGGA	-0.0671142	evo	-1.87447
GTTCTGGAGTCCAATATGT	2.52356	evo	0.415037
TAATCAGCAACAGCTACAG	-2.80735	evo	-2.16993
TACCAGGAGGAATATGAGG	4.55459	evo	3.75489
TAGAGGGAGGATTATGAGA	3.48543	evo	3.70044
TAGATCAGAAAGAGAGCGA	3.77761	evo	1.12928
TAGGAGGAGGATTAGGAGG	3.02554	evo	2.58496
TAGGATGATGATTAATAAG	1.20163	evo	0.830075
TATTAGTAGTAAGGCTAGG		evo	-1
TCAAGCCCTATCAGAAGGT	3.4021	evo	0.807355
TCGGAGGAGGATTACGAGG	4.08746	evo	3.54432
TGAAAGGAGGAATATGAGG	4.14975	evo	3.87447
TGAGCAGCAACAGCTACTG	-1	evo	-2.08746
TGGCACGGCATCTAAGTGG	3.9386	evo	0.111031
TGGCGCGGTGCCCGGCGTT	1.13124	evo	0.192645
TGGCGCTGAGCAAGACCTT	4.72792	evo	0.978626
TGGGAGGAGGATTCTGAGG	5.85798	evo	4.39232
TGGTTAGAGGATTATGAGG	3.24793	evo	2.32193
TGGTTTCTCTGGAAACGGG	-1.54597	evo	-5.16993
TGTCCTGAGGGTACCCTCC	2.11548	evo	-2.07039
TGTTCATGCCATTGAGCGG	5.45943	evo	1.73697
TTAGAGGAGGAATATGAGG	5.64386	evo	3.9386
TTCCTGGAGAATTGTGAGG	3.11548	evo	2.32193
TTGTGGGGTCTGAACGGGG		evo	-0.530515
AAACGGCTAGATATCCAAG	-1.36257	xcas9	-2.71621
AAAGACACAGAGAAGGCAG	0.807355	xcas9	-1
AAAGTGCAGAAGGAAGAGG	0.736966	xcas9	0.459432
AAATGAGGGAATTATGAGG	2.70044	xcas9	4.32193
AAATGTGAGGATTATAAGG	-0.695145	xcas9	-0.847997
AACAGTTGGGAAGGGGAGG	3.53605	xcas9	2.80735
AAGAAAAGAAACCAGGAGA	3.05889	xcas9	1.11548
AAGAAACAGTCACAGCAGG	3.10434	xcas9	0.547488
AAGAAAGTAAACCAGGAGA	2.41504	xcas9	2.32193
AAGAACAAGCAGCCAACAA	2.32193	xcas9	-1.1375
AAGAACAAGCAGCTAACAA	1.80735	xcas9	-0.758992
AAGAAGGGGAACACAGAAT	1.24793	xcas9	0.222392
AAGACAAATGAAGATCCAG	0.584963	xcas9	-0.584963
AAGACTGTTCAGGTGGCAG	4.32193	xcas9	2.87447
AAGCAAGAGGAGATCCAGG	-0.201634	xcas9	0.652077
AAGCAAGTCAAGCAGCAGG	-2.62449	xcas9	-4.90689
AAGCAGAGGGAAACACAGA	-2.96347	xcas9	-0.917538
AAGCAGGTGAATATCCAGG	0.736966	xcas9	0.263034
AAGCGGAGCCTGAGCGAGA	4.20945	xcas9	4.96347
AAGCGGATGGAGATCCAGG	1.37126	xcas9	1.91146
AAGCGGATTGAGAAACTGG	5.80735	xcas9	2.80735
AAGCGGGTGGACATCCAGG	2.90046	xcas9	0.635236
AAGCTTGTAAACATCCAGG	-1.58496	xcas9	0.736966
AAGGAAGGGAACACAGATG	2.09954	xcas9	0
AAGGAGGGGAACACAAAAG	1	xcas9	-1.08092
AAGGAGGTGAACACAGAAG	1.85798	xcas9	0.929611
AAGGCACTAGAGAAAGCAG	1.78427	xcas9	0.263034
AAGGCACTAGAGAAGTAAG	-3.20945	xcas9	-1.37851
AAGGCGGAGGAAATCCAGG	-2.51457	xcas9	-2.24793
AAGGGAAGAGAAGAGAGGG	0.874469	xcas9	-4.49185
AAGGGCAAAGAGAGGGCAG	1.45943	xcas9	0.807355
AAGGGGACAGAGAAGACAG	2.53605	xcas9	-1.41504
AAGGTTGGTGGACATCCAG		xcas9	1.41504
AAGTTGAAGAACAACAGGA	1.46512	xcas9	-3.83007
AATAAGAAAGACTATGAGG	4.2854	xcas9	4.39232
AATCTGTTCGTAGCTGGGG	4.14296	xcas9	2.58496
AATGAAGAAGAAGAGAAGG	5.3339	xcas9	2.62449
AATGAGGAGGAGAATGAGG	6.22882	xcas9	4.52356
AATGAGGAGGATTATGAGG	6	xcas9	5.32193
AATGGGAAGCCAGCAATGG	0.0740006	xcas9	-0.765535
AATGGGTTTGGAAAGACAG	1.37851	xcas9	-3.80735
ACAAGAGCAGATTAAGCAG	5.10852	xcas9	3.5025
ACACAGCTGGAAGGGGAGG	3.11548	xcas9	2.41504
ACGCAGGTCCACCAGCAGG	-0.447459	xcas9	-1.26303
ACGCTGAGGAGGATGGAGG	1.32193	xcas9	1.70044
ACTACTGTGCAGCCACCAG	-0.184425	xcas9	-2.32193
ACTGAGGAGGATGATGAGG	5	xcas9	3.45943
ACTGGCTGCCAGGAAGAGG	-0.415037	xcas9	0.263034
ACTGGGGTGGACATCCAGG	0.665581	xcas9	-2.11548
AGAAATGAGAAGGAAGTGG	-1.16993	xcas9	-2.80735
AGAACAGAGGAAGGGGAGG	2.41504	xcas9	3.45943
AGAACCTCGGAACATACGG	6.94251	xcas9	5
AGAAGACTGAAGGAAGTGG	0.222392	xcas9	-2.58496
AGAAGAGATGGAGATACAG	-2.07039	xcas9	-1.24793
AGAAGCAAGAATTCAACGA	2.16993	xcas9	3.32193
AGAAGCACAGAGAAGGAAG	0	xcas9	0.447459
AGAAGCTCAAATTTACCCG	-0.726982	xcas9	-3.22239
AGAAGGCTGAAGGAAGAGG	3.60486	xcas9	3.2854
AGAAGGCTGAAGGAGGAGG	1.16993	xcas9	1.41504
AGAAGTGAGAAGGAAATGG	-1	xcas9	-3.58496
AGACAAATGAAGATCCAGG	-1.22239	xcas9	-1.22239
AGACAGTTGGATGGGGAGG	1.73697	xcas9	3.14296
AGACTGAAGAGCATGGCGG	4	xcas9	1.73697
AGAGAAAAAGAAGAGAGGA	0.371969	xcas9	-1.41504
AGAGAAGAAGAAGAAAGGG	-2.1822	xcas9	-3.70044
AGAGAAGAAGAAGGGAGGG	0.263034	xcas9	-1.36257
AGAGAAGCAAACCAGAAGG	0.180572	xcas9	-0.710493
AGAGCAGGAGGAGATCCAG		xcas9	1.58496
AGAGCAGGATCAGCAGCAG	0.343954	xcas9	1.45943
AGAGGAGAAGAAGAGAAGG	3.73697	xcas9	2.45943
AGAGGAGGGAACACAGAAG	1.83007	xcas9	-0.862496
AGATCCAAGAGATAAAATA	0.234465	xcas9	1.77761
AGCCAGGAGGATTATGAGG	3.45943	xcas9	3.39232
AGCCGGGAGGACATCCAGG	-0.485427	xcas9	-0.917538
AGGAAAGAAGAAGAGAGGA	2.05889	xcas9	-1.32193
AGGAAAGAAGAAGAGAGGG	0.289507	xcas9	-0.807355
AGGAAGGGGAACCCAGAAG	1.04439	xcas9	0.874469
AGGAATGGAGGAGATACAG		xcas9	2.58496
AGGAGAAGAAGAAGAGAGA	1.32193	xcas9	4.24793
AGGAGAATGGAGAACATGG	0.600393	xcas9	0.0931094
AGGAGAGGGGAGAACGTGG	0.321928	xcas9	0.584963
AGGAGGGATAACACAGAAG	0.275634	xcas9	-1
AGGAGGGGGAACACAGATG	1.73697	xcas9	1.34792
AGGAGTCTACGAAACGTGG	4.45943	xcas9	4.64386
AGGATGATGATTAATAAGA		xcas9	-0.459432
AGGCGAGTGGATATCCAGG	-1.9542	xcas9	-2.20163
AGGGAAATGGAGAATGTGG	3.27302	xcas9	2.32193
AGGGAACTAGAGAAGACAG	2.47805	xcas9	0.514573
AGGGAAGAAAAAGAGAGGG	-0.610053	xcas9	-2.32193
AGGGAAGAAGAAGAGAAGG	5.16993	xcas9	2
AGGGAAGAAGAAGGGAAGG	3.16993	xcas9	-1.45943
AGGGAGGAAAACACAGAAG	1.18057	xcas9	-0.807355
AGGGCAAAAGAGAAAGCAG	0.815575	xcas9	-0.752072
AGGGCACAGGAGAAGGCAG	2.90689	xcas9	1.07039
AGGGCACTAGAGAAGGCAG	4.22239	xcas9	2.58496
AGGGCACTGGAGAGGGCAG	5.24793	xcas9	2.80735
AGGGCACTTGAGAAGGCAG	2.70044	xcas9	4
AGGGCTCTGGAGAAGGCAG	4.62449	xcas9	2.70044
AGGGGTCTGAAGGCCACCA	2.37851	xcas9	-1
AGGTATGCCAGTAATGCAA	4.90689	xcas9	3.32193
AGGTGGCTAGATATCCAAG	-2.5502	xcas9	-4.52356
AGGTTGACATAGAGGCCAG	-1.26303	xcas9	-2.16993
AGGTTGTCATAGAGGCCGG	1.79647	xcas9	0.530515
AGTAAAGAAGAAGAAAGGG	2	xcas9	-2.32193
AGTAAAGAAGAAGGGAGGG	2.16993	xcas9	-0.485427
AGTAAGGGGAACACAGAAG	1.44478	xcas9	0.415037
AGTCTTCTGAAACATGAAG	3.45943	xcas9	1.91754
AGTGAAGAAGAAGAGAGGG	2.88753	xcas9	-0.447459
AGTGAAGAAGATGAGAGGA	1.41504	xcas9	-3.58496
AGTGAAGAAGATGAGAGGG	4.45943	xcas9	-0.222392
AGTGAAGGAGAAGGGAGGG	0.657112	xcas9	-1.41504
AGTGTGCGCATCCTGAGGA	0	xcas9	-2.07039
ATACAGTTGAAAGGGGAGA	3.04439	xcas9	5.64386
ATAGAATTACCATACAAAC	-0.389042	xcas9	-0.777608
ATAGAGTTACCATACACAC	2.18442	xcas9	1.20945
ATCCAGGTGAACATCCAGG	-1.95109	xcas9	-2.11548
ATGAGAATGGAGAACAAGG	0.292782	xcas9	-1.71272
ATGATCAGAGAGAGAGCGA	3.60486	xcas9	3.58496
ATGCAGGTGAACCTCCGGA	0	xcas9	-2.16993
ATGCTTGGAGTAAAAGTGA	4.61471	xcas9	1.67807
ATGCTTGTCAGCAGGATGG		xcas9	-0.415037
ATGGCCCGGAGGTTGCAGG	-0.777608	xcas9	-2.5025
ATGGGTCTTGGAAAGACAG	3.52356	xcas9	0
ATGTTCTGCCCCGAAGGGG	4.87036	xcas9	2.39232
ATGTTGAAGAACAACAGGT	2.67807	xcas9	-1.32193
ATTAAGGAGGTTTATGAGG	5.24793	xcas9	5.32193
ATTATGGAGGATTGTGAGA	5.42626	xcas9	3.16993
CAAAAGGGGAACACAAAAG	0.369234	xcas9	-0.893085
CAAAAGGGGAACACAGGAG	-0.652077	xcas9	-3.70044
CAAAAGGGGGACACAGAAG	1.63743	xcas9	0.222392
CAACAGCAGGAAGGGAAGG	1.07039	xcas9	-1.1375
CAAGAGGCCCAGCAGCAGG	-0.467126	xcas9	0
CACAGGATGGAGATCCTGG	-1.45943	xcas9	-2.11548
CACGCTGAGGAGGATGGAG	-1.32193	xcas9	-1.70044
CACTAGACATAAATCACAG	1.24793	xcas9	-1.76553
CAGAAGGCAAATCAGGAGG	2.24101	xcas9	2.39232
CAGAATGTCATCTACACCC	1.91427	xcas9	0.465664
CAGACTGACCAGGAAGAGG	1.12928	xcas9	0.847997
CAGACTGTGCAGGTGGCAG	4	xcas9	5
CAGAGCACAGAGAAGGCTG	3.8413	xcas9	-0.289507
CAGATGGAGTCCAATATGT		xcas9	3.58496
CAGCAGATTGAGATCCAGG	-1.25634	xcas9	-1.32193
CAGCAGGAGAACACAGAAG	-0.395929	xcas9	-2.70044
CAGCAGGAGGAAACACAGA		xcas9	1.58496
CAGCAGGTCCAGCAGCAGG	2.20645	xcas9	0.0995357
CAGCCGCACGTTGTCGAAC		xcas9	3.16993
CAGCCTGTCATCTACACCC	5.45943	xcas9	4.24793
CAGCTTGTCAGCAGGAGGG	2.24793	xcas9	-0.263034
CAGGAAGGGAAAACAGAAG	0.736966	xcas9	-0.658963
CAGGAGATCCAGCAGCAGG	-0.929611	xcas9	-1
CAGGAGGAAAACACAGAAA	2.58496	xcas9	1.45943
CAGGAGGGGAACACAGAAG	4.77259	xcas9	2.926
CAGGAGGGGAACACAGAAT	3.43296	xcas9	3.32193
CAGGAGGTGCACACAGAAG	0.971986	xcas9	-0.321928
CAGGATGGGCACACAGAAG	2.10434	xcas9	-0.893085
CAGGCCGGAGGAGGAGCCC	2.36257	xcas9	0.874469
CAGGCTGACCAAGAAGCGG	2.35364	xcas9	0.137504
CAGGCTGGGAACACAGAAA	1.26303	xcas9	0.485427
CAGGGCGGGAACACAGAAC	0.222392	xcas9	-1
CAGGGGAGGAACACAGAAG	4.42626	xcas9	0.415037
CAGGTGGGAGACACAGAAG	1.32193	xcas9	1.58496
CAGTCAAAGAACAACAGTA	-1.91427	xcas9	-3.45943
CATGGGGTGGACATCCAGG	0.557995	xcas9	-1.91754
CATTCAAGGCCTAACACTG	1.73697	xcas9	-1.58496
CCACTGAGGAGGATGGAGG	3.88753	xcas9	2.32193
CCAGCAGATTGAGATCCAG	1.25634	xcas9	1.32193
CCAGGGATGGAGATCCAGG	-0.121991	xcas9	-0.206451
CCCATCGTCGGCATAGGAT	4.24793	xcas9	-0.874469
CCCCGGGCTCCCCGTACAT	4.30743	xcas9	1.62803
CCTGAGGAGGAATATAAGG	1.46949	xcas9	-0.192645
CCTGGGATGGAGATCCAGG	0.169925	xcas9	-1.22239
CGGAGGGGGAACACAGGAG	-2.77761	xcas9	-3.45943
CGGGGCCTCCTGTGCGAAT	3.18587	xcas9	2.18442
CTACACGCAGAACATCGAT	-1.18442	xcas9	-3.83289
CTAGGGTTTGCCTACACAT	4.08746	xcas9	3.45943
CTCTCCAGCCGCCGCTTCT	-5.84549	xcas9	-7.58496
CTGCGGAGGGAGATCCAGG	2.71621	xcas9	0.160465
CTGGAGAAGGATTATGAGG	4.11548	xcas9	2.32193
CTGGAGAGGAACACAGAGT	2.32193	xcas9	0.678072
CTGGCTGACCAGGAAGCGG	4.89077	xcas9	3.24793
CTGGGTCTTGGAAAGACAG	2.85798	xcas9	-0.289507
CTGGGTGACCAGGAAGCAG	4	xcas9	0.415037
CTGTCGCCGTACGCGGACA	0.762961	xcas9	-0.485427
CTGTGGGGACTGAACAAGG	-2.04629	xcas9	-2.39232
CTGTTCTGCAATTTCGGCA	3.02975	xcas9	-1.58496
CTTGAGAAGGATTATGAGG	3.80735	xcas9	4.70044
GAAAACAAGCTGGGAGAGG	1.24101	xcas9	1
GAAACAGTGGAAGGGGAGA	4.55459	xcas9	5.04439
GAAACCAAGCCAAGAGAGG	2.35755	xcas9	0.514573
GAAACGCAGTCCATCCAAG	0.552541	xcas9	-2
GAAACTGTGCAGCCACCAG	0.685127	xcas9	0.0671142
GAAAGCGGAGAGATCCAGG	-1.9542	xcas9	-1
GAAATCAAGCCGGGAGAGG	1.61005	xcas9	2
GAACAACTGGAAGGGGAGG	3.11548	xcas9	3.32193
GAACAGAAGGAAGAGGAGG	2.58496	xcas9	3
GAACAGATTGAAGGAGAGG	1.67807	xcas9	0.263034
GAACAGCCAGATAAAACAG	3.05889	xcas9	0.584963
GAACAGCTGCAAGGGGAGG	2.926	xcas9	2.70044
GAACAGGAGGAAGAGGAGG	3.73697	xcas9	1.16993
GAACAGGCCCAGCAGCAGG	-0.752072	xcas9	-1.4975
GAACAGGGGGAAGGGGAGG	3.23704	xcas9	3.70044
GAACAGTTGGAAGGGGAGG	4.18322	xcas9	5.39232
GAACAGTTTGAAGGGGAGA	4	xcas9	5.06609
GAAGACACAGAGAAAGCAG	0.63743	xcas9	-1.16993
GAAGAGAAGAACAACAGGA	0	xcas9	-4.16993
GAAGAGAGGAACACAGAAA	2.27302	xcas9	0
GAAGAGATGGAGATACAGG	1.89812	xcas9	1.24793
GAAGCACAAAAGGAAGTGG	-0.770518	xcas9	-0.485427
GAAGCTGAGGACATCCAGG	1.17688	xcas9	-0.125531
GAAGGACTAGAGTAGACAG	0.646363	xcas9	-0.485427
GAAGGGCCTAGAAAGACAG	0.616671	xcas9	-1.58496
GAAGGGCTGAAGGAACTGG	-0.203533	xcas9	-1
GAAGGGGACAGAGAAGACA		xcas9	-0.807355
GAAGGGGAGGATTATGAGA	4.16993	xcas9	2.70044
GAAGGGGCCAATGACCTGG		xcas9	-0.514573
GAATGGGAGGATCATGAGG	5.61471	xcas9	4.52356
GACGAGCTGACCTTGGAAG	2.8625	xcas9	1.15754
GAGAAAACAAACCAGCAGG	2.94486	xcas9	-1.41504
GAGAAAGACCACCAGGAGG	2.26303	xcas9	2.16993
GAGAAAGCAAACCAGGAGG	4.70044	xcas9	3.52356
GAGAAAGCAAAGCAGGAGG	2.58496	xcas9	3.32193
GAGAACACAGAGAAGGAAG	1.83007	xcas9	-1.11548
GAGAACTTTAAGTCGTACA		xcas9	0.906891
GAGAAGCTGAAGGCCACCA	-5	xcas9	-3.58496
GAGAAGGGAAGAGAAGAGA		xcas9	-3.42626
GAGAGAACAGCAACAACAA	0.169925	xcas9	-2.58496
GAGAGACAAGAGAAGACAG	1.58496	xcas9	-2.16993
GAGAGAGAAAAAGAGAGAG	-1.95936	xcas9	-3.39232
GAGAGAGAAAAAGAGAGGG	0	xcas9	-1.16993
GAGAGAGAAGAAGAAAGGG	-2.42884	xcas9	-3.16993
GAGAGAGAAGAAGAGAGAG	-2.11548	xcas9	-5.35755
GAGAGAGAAGAAGAGAGGG	0.131245	xcas9	-3
GAGAGAGAAGAAGGGAGGG	-1.16993	xcas9	-2.41504
GAGAGGAGGAAGGCCACCA	-3.45943	xcas9	-3.80735
GAGCAGGATCAGCAGCAGG	-0.343954	xcas9	-1.45943
GAGCGGAGGGAGATCCAGG	2.16993	xcas9	3.08746
GAGCTTGTCAGCAGGAGGA	3.19265	xcas9	-0.874469
GAGGAAGAAGAAGAGAGGA	0.807355	xcas9	0.807355
GAGGAAGAAGAAGAGAGGT	3.82782	xcas9	3.32193
GAGGACACAAAGAAGACAG	2.02975	xcas9	-2.558
GAGGAGAAGGAGAACATGG	2.05889	xcas9	-0.807355
GAGGAGGAAAACACAGAGG	1.36923	xcas9	-0.263034
GAGGAGGAGGAATATGAGG	4.20945	xcas9	4.85798
GAGGAGGAGGATTATGAGG	4.02975	xcas9	3.24793
GAGGAGGGGACCACAGAAG	4.58496	xcas9	1.71049
GAGGGAAGAAGAAAAGAGG	4.52356	xcas9	4.24793
GAGGGAAGAGAAGAGAGGG	0.819428	xcas9	-2.08746
GAGGGACAAGAGAAGGCTG	3.80735	xcas9	-0.263034
GAGGTGGGGAAAACAGAAG	1.63227	xcas9	-0.321928
GAGGTGGGGGACACAGAAG	3.42999	xcas9	0.247928
GAGGTTCTGAAGGCCACCA	-0.447459	xcas9	-2.58496
GAGTATGACAAGCGAAAGA	0.389412	xcas9	-2.04731
GAGTGAAAAGAAGGGAGGG		xcas9	-4.78136
GAGTGAGAAGAAGGGAGGG	1.61891	xcas9	-2.152
GAGTGAGAAGAGGAGAGGG	2.49476	xcas9	-1.65711
GAGTGAGAAGGAGAGAGGG	-0.857981	xcas9	-2.32193
GAGTGAGCAAACCAGGAGG	2.02975	xcas9	3.16993
GATCCAAGAGATAAAATAG	-0.392317	xcas9	-2.37851
GATGAAACCAATGAAGAGA	0.643856	xcas9	0.263034
GATGAAAGCAATGAAGAGG	2.90689	xcas9	1.85798
GATGAGGAGGAATATGAGA	7.07682	xcas9	3.70044
GATGAGGAGGGTTATGAGG	2.9542	xcas9	2.52356
GATGAGTGAATTCAAGAGA	4.08746	xcas9	2.89616
GATGCAAGAGATAAAATGG	2.67807	xcas9	0.277534
GATGCAGAGGAGATCCAGG	1.51937	xcas9	-0.736966
GATGCAGCAACAGCTACAG		xcas9	0.678072
GATGCAGTGGAGATCCAGG	-2.66297	xcas9	-1.41504
GATGCTAAGCACACCAAGA	1.78427	xcas9	3.32193
GATGCTTTGCACACCAAGG	1.27563	xcas9	-1.77761
GATGTGTGTATTCAAGAGA	1.3388	xcas9	2.9386
GCAGAGGGAAACACAGAAG	1.76553	xcas9	0.148099
GCAGCTGTGCAGTTGGCAG	3.16993	xcas9	3.32193
GCAGGCAGAGAAGGAGAGC	3.48113	xcas9	2
GCAGGTGCGGTCGCAGTAA	1.43296	xcas9	-0.691878
GCATGCTCAGAGCCACCCA	-0.467126	xcas9	-4.64386
GCGGGGCTGCCCATGTACG	-4.32193	xcas9	-3.45943
GCTGAGGGGAACACAGAAG	1.58496	xcas9	1.12199
GGAAACTGGCAGCCACCAG	0.228269	xcas9	-2.08746
GGAAAGCTGGAAGGGGAGA	4.72792	xcas9	2.19265
GGAACAGTGGAAGGGGAGT	6.06609	xcas9	4.24793
GGAAGCGGCAAAGACGACA	0.523562	xcas9	-2
GGAAGTGCAGAAGGAAGAA		xcas9	-2.53051
GGAATAAGGGAATATGAGG	-0.234465	xcas9	-0.736966
GGACGAGCTGACCTTGGAA	-2.8625	xcas9	-1.32193
GGACTAGAAGATTAAGCAG	-1.80735	xcas9	-3.32193
GGACTGAGGAGGATGGCGG	3.32193	xcas9	3.32193
GGAGAAGAAGAAGAGAGAG	-1.49476	xcas9	-4.24793
GGAGCAACAGCAGCAACAA	0.59561	xcas9	-1.06817
GGAGGACTAGAGAAGACAG	-1.926	xcas9	-3.16993
GGAGGGCAGAGAGAAGACA		xcas9	-0.415037
GGAGTGAAGAGGAGAGAGG	-0.770518	xcas9	4.45943
GGCAGAGATGAGAAGTTAA	-0.978626	xcas9	-0.415037
GGCAGAGGGAACACAGATG	0.765535	xcas9	-1.45943
GGCCTGAGGAGGACGGCGG	3.03562	xcas9	1.58496
GGCTCTCCGTGCGGCCGGA		xcas9	-2.32193
GGGAACAAAGCAACAACAA	0.683526	xcas9	-0.807355
GGGACAGTGGAAGGGGTGG	3.70044	xcas9	2.45943
GGGAGAATGGAGAACGTGG		xcas9	3.90689
GGGAGAATGGGGAACGTGG	3.70044	xcas9	3.32193
GGGCGGGTGGCCATCCAGG	-1.18057	xcas9	-1.26303
GGGCTTGGAGTGAAAGTGA	0.371969	xcas9	-1.87447
GGGGACACAGAGAAGGCAA	3.09954	xcas9	1.73697
GGGGCTGATAATCACCTGG	-0.807355	xcas9	-1.16993
GGGGGCACAGAGAAGGCAG	6.06609	xcas9	2.45943
GGGGGCACAGAGAGGGCAG	3.45943	xcas9	1.58496
GGGTGAGAAGAAGGGAGGG	0.211504	xcas9	-2.22239
GGTAAGGCAGTCCATCCAA	2.05889	xcas9	1.5025
GGTGAGGAGAGTTATGAGG	3.32193	xcas9	0
GTAAGGCAGTCCATCCAAG	-2.37851	xcas9	-1.5025
GTAGCAGTAGAAGATCCAG	0.494765	xcas9	-0.152003
GTGTCGCGCATCCTGAGGA	-0.0671142	xcas9	-3.16993
GTTCTGGAGTCCAATATGT	2.52356	xcas9	-0.736966
TAAGCAGTGGAGATCCAGG	0.335603	xcas9	-0.415037
TAAGGGAGGAAAACACAGA	-2.58496	xcas9	0.485427
TAAGTGCTGAAGGGAGTGG	1.52356	xcas9	0.304855
TAGAAAGAAAACCAGGAGT	5.02237	xcas9	4.52356
TAGAATAAATAGGAGGCCT		xcas9	-0.321928
TAGAGGGAGGATTATGAGA	3.48543	xcas9	1.73697
TAGATCAGAAAGAGAGCGA	3.77761	xcas9	3.22239
TAGCAGTAGAAGATCCAGG	-1.47805	xcas9	-0.459432
TAGGAAGGAAACACAGAAG	0.321928	xcas9	-2.05063
TAGGAGAGGAACCCAGAAG	2.28951	xcas9	0.459432
TAGGAGGAGGATTAGGAGG	3.02554	xcas9	1.58496
TAGTAAGTGGACATCCAGG	-2.53051	xcas9	-2.41504
TATTAGTAGTAAGGCTAGG		xcas9	0.263034
TCAAGCCCTATCAGAAGGT	3.4021	xcas9	1.26303
TCAAGGGTGGACATCCAAG	-2.40599	xcas9	-4.24793
TCACACGGCATCTAAGTGG	4.39232	xcas9	1.41504
TCACGGAGAAAAGAACGGA	-0.754888	xcas9	-4.08746
TCGTTGACCGTGAGCACGT	3.42626	xcas9	1.16993
TCTTCTCTGAAGGCCACCA	-3.45943	xcas9	-3.80735
TGAAAGGAGGAATATGAGG	4.14975	xcas9	3.11548
TGATTTCTCTGGAAACGGG	-4.1964	xcas9	-4.9542
TGGAGAATAAAGAACGTGG	4.62449	xcas9	1.70044
TGGAGGAGGAGAGCACAGA		xcas9	1.58496
TGGCACGGCATCTAAGTGG	3.9386	xcas9	3.70044
TGGCGCTGAGCAAGACCTT	4.72792	xcas9	-1.16993
TGGGAGGAGAACACAGAAG	1	xcas9	-0.643856
TGGTTTCTCTGGAAACGGG	-1.54597	xcas9	-6.08746
TGTTCATGCCATTGAGCGG	5.45943	xcas9	5.18982
TTAGAGGAGGAATATGAGG	5.64386	xcas9	2.58496
TTATTCTGAATTTTGGGGG		xcas9	-2.32193
TTCACCAGCGAGACCATCA	-3.75489	xcas9	-3.70044
TTGTGGGGAGTGAACGGGG	2.16993	xcas9	-0.222392
AAACCAGCTCAAGATCCAG	4.02237	hifi	1.73118
AAACGGCTAGATATCCAAG	-1.36257	hifi	-2.22239
AAACTGGAGGATTATGAGA	5.55459	hifi	3.04439
AAAGAGGGGGAGTATGAGG	4.24793	hifi	4.32193
AAAGCAGAAGGAGATCCTG	-1.18763	hifi	-0.678072
AAATAGGAGGCCTAGGTTG		hifi	-3.58496
AAATGGGAGGATTATGAGC	4.35755	hifi	3.36923
AACACTGACAATCACCAGG	-0.807355	hifi	-1.45943
AACAGTTGGGAAGGGGAGG	3.53605	hifi	3.32193
AACATGGTGGACATCCAGT	0.523562	hifi	2.32193
AACGCTGTCATCTACACAC	0.552541	hifi	1.16993
AAGAAACAGTCACAGCAGG	3.10434	hifi	-0.0874628
AAGAACAAGCAGCCAACAA	2.32193	hifi	-0.415037
AAGAACAAGCAGCTAACAA	1.80735	hifi	0.192645
AAGAAGGGGAACACAGAAT	1.24793	hifi	2.45943
AAGACAAATGAAGATCCAG	0.584963	hifi	1
AAGACATGTCCATTCCTCT	-0.485427	hifi	-2.19265
AAGATCAGAAAGAGAGCAT	4.22239	hifi	2.22239
AAGCAAGAGGAGATCCAGG	-0.201634	hifi	-0.0931094
AAGCAGAAGGAGATCCTGG	1.074	hifi	0.222392
AAGCAGGTGAATATCCAGG	0.736966	hifi	-1.71621
AAGCCTTTTGGAAAAGCGC	4	hifi	3.80735
AAGCGGAGCCTGAGCGAGA	4.20945	hifi	3.4075
AAGCGGATGGAGATCCAGG	1.37126	hifi	0.797183
AAGCGGATTGAGAAACTGG	5.80735	hifi	4.11548
AAGCGGGTGGACATCCAGG	2.90046	hifi	2.72632
AAGCTTGTAAACATCCAGG	-1.58496	hifi	-1.11548
AAGGAAGAAGAAGGGAGGG	0.222392	hifi	-0.777608
AAGGAAGGGAACACAGATG	2.09954	hifi	0.152003
AAGGACCAGGGGAACACAG	-1.926	hifi	-1.16993
AAGGAGCAGGCACTGCCAC		hifi	-2.926
AAGGAGGAGGACTAGGAGG	3.12338	hifi	2
AAGGAGGGGAACACAAAAG	1	hifi	-1.50901
AAGGAGGTGAACACAGAAG	1.85798	hifi	2.61471
AAGGCACTAGAGAAAGCAG	1.78427	hifi	0.50696
AAGGGGATGGAGAACGTGG	0.192645	hifi	-0.415037
AAGTGGGTAGACATCAAGG	2.12553	hifi	-0.36257
AAGTTGAAGAACAACAGGA	1.46512	hifi	1.026
AATAAGAAAGACTATGAGG	4.2854	hifi	4.48113
AATAATCAGAAAGAGAGAG	-0.0848889	hifi	-1
AATCGTGTCATCTACACCC	-0.906891	hifi	-0.485427
AATCTGTTCGTAGCTGGGG	4.14296	hifi	2.61891
AATGAAGAAGAAGAGAAGG	5.3339	hifi	3.15381
AATGAAGAGGAATAAGAGG	4.49185	hifi	1.22239
AATGAGGAAGATTATAAGA	2.22239	hifi	0.192645
AATGAGGAAGATTCTGAGG	5.52356	hifi	3.32193
AATGAGGAGGAGAATGAGG	6.22882	hifi	5.75489
AATGAGGAGGATTATGAGG	6	hifi	5.9542
AATGAGGAGTCCAGTATGT	2	hifi	3.32193
AATGGGAAGCCAGCAATGG	0.0740006	hifi	-0.222392
AATGTGGAGGGCTATGAGG	4.93074	hifi	3.80735
AATTAAGAGGAGTATGAGG	3.70044	hifi	3.70044
ACAAGAGCAGACTAACCAG	2.63227	hifi	0.36257
ACAAGAGCAGATTAAGCAG	5.10852	hifi	3.61471
ACACTGGAGGATTATGAGC	3.08746	hifi	2.90689
ACAGAGGAGGAAAATGAGG	5.70044	hifi	3.24793
ACAGCAACAGCAGCAACAA	0.469485	hifi	-0.678072
ACAGTGAGGAGGATGGAGG	2.41504	hifi	2.45943
ACCAAAGTCATGACTGCTC	3.52356	hifi	2.15528
ACCCCTGGGCGGAACTCCT	1.37851	hifi	-0.485427
ACCTCTGCCATCTACACCC	-0.206451	hifi	-1.90689
ACGCAGGTCCACCAGCAGG	-0.447459	hifi	0.289507
ACGCCTGTCATCTACACCA	0.521953	hifi	-2.152
ACGCCTGTGCAGCCACCAG	-3	hifi	-2.32193
ACGCTGAGGAGGATGGAGG	1.32193	hifi	0.514573
ACGTGTTCTCCTTCTGCGT	5.85798	hifi	5.32193
ACTACTGTGCAGCCACCAG	-0.184425	hifi	-0.917538
ACTAGGGAGGAATATGAGG	4.73697	hifi	3.35755
ACTCCTGAGGGAACCCTCC	0.241008	hifi	-2.5025
ACTGAGGAGGATGATGAGG	5	hifi	3.16993
ACTGGGGTGGACATCCAGG	0.665581	hifi	0.807355
ACTTGAATGAAGATCCAGG	-3.16993	hifi	-2.16993
AGAAAGGTCAATGACCTGG	-2.26849	hifi	-2.32193
AGAACCTCGGAACATACGG	6.94251	hifi	4.39232
AGAAGAGATGGAGATACAG	-2.07039	hifi	1.34395
AGAAGCAAGAATTCAACGA	2.16993	hifi	3.70044
AGAAGCTCAAATTTACCCG	-0.726982	hifi	-3.62449
AGAAGGCTGAAGGAAGAGG	3.60486	hifi	1.32193
AGACAAATGAAGATCCAGG	-1.22239	hifi	-3.24793
AGACAGTTGGATGGGGAGG	1.73697	hifi	2.90689
AGACGCGCTCACCTCCGGG		hifi	-2.45943
AGACTGAGGGGGATGGAGG	2.43296	hifi	0.392317
AGAGAAGAAGAAAAGAGGA	2.73697	hifi	0.192645
AGAGAAGAAGAAGGGAGGG	0.263034	hifi	-1
AGAGAAGCAAACCAGAAGG	0.180572	hifi	-0.106915
AGAGCAGGATCAGCAGCAG	0.343954	hifi	0.584963
AGAGGGCTGAAGTCCACCA	-5.88264	hifi	-3.80735
AGATCCAAGAGATAAAATA	0.234465	hifi	0.222392
AGCCAGGAGGATTATGAGG	3.45943	hifi	4.52356
AGCCGGGAGGACATCCAGG	-0.485427	hifi	-1.28011
AGGAAAGAAGAAGAGAGGA	2.05889	hifi	1.39232
AGGAAGGGGAACCCAGAAG	1.04439	hifi	1.48543
AGGAATGAGGATTATGAGT	3.75489	hifi	3.80735
AGGAGAATGGAGAACAGGG	-1.55459	hifi	-3.45943
AGGAGAATGGAGAACATGG	0.600393	hifi	-1.8413
AGGAGGGATAACACAGAAG	0.275634	hifi	-0.514573
AGGAGGGGGAACACAGATG	1.73697	hifi	2.48938
AGGAGTCTACGAAACGTGG	4.45943	hifi	2.64386
AGGATGATGATTAATAAGA		hifi	-3.22239
AGGCGAGTGGATATCCAGG	-1.9542	hifi	-1.848
AGGGAAATGGAGAATGTGG	3.27302	hifi	0.736966
AGGGAACTAGAGAAGACAG	2.47805	hifi	1.1375
AGGGAACTAGAGAAGGCAA	2.24793	hifi	0.777608
AGGGAAGAAGAAAAGAGGA	0.874469	hifi	-1.45943
AGGGAAGAAGAAGAAAGTG	-1.44057	hifi	-4.08746
AGGGAAGAAGAAGAGAAGG	5.16993	hifi	2.5025
AGGGAAGAAGGAGAGAGGG	-0.125531	hifi	-0.540568
AGGGCAAAAGAGAAAGCAG	0.815575	hifi	1.16993
AGGGCACTAGAGAAGGCAG	4.22239	hifi	3.66297
AGGGCACTTGAGAAGGCAG	2.70044	hifi	3.75489
AGGGCTCTGGAGAAGGCAG	4.62449	hifi	3.70044
AGGGGTCAGAAGCCCACCA	3.45943	hifi	0.660514
AGGGGTCTGAAGGCCACCA	2.37851	hifi	1.06711
AGGGGTCTGTAAGTCCACC	-1	hifi	1.11548
AGGGTGAGGAGGATGGAGG	1.90689	hifi	2.11548
AGGTATGCCAGTAATGCAA	4.90689	hifi	2.23266
AGGTGAGTGGACATCCAGA	-1.1375	hifi	-2.22239
AGGTGGCTAGATATCCAAG	-2.5502	hifi	-3.5025
AGGTTGACATAGAGGCCAG	-1.26303	hifi	-3
AGGTTGTCATAGAGGCCGG	1.79647	hifi	0.444785
AGTAAAGAAGAAGAAAGGG	2	hifi	-1.53051
AGTAAAGAAGAAGGGAGGG	2.16993	hifi	-0.473931
AGTAAGGGGAACACAGAAG	1.44478	hifi	2.49185
AGTCTTCTGAAACATGAAG	3.45943	hifi	2.89812
AGTGAAGAAGAAGAGAGGG	2.88753	hifi	0.0995357
AGTGAAGAAGAAGGGAAAG		hifi	-1.41504
AGTGAAGAAGATGAGAGGG	4.45943	hifi	0.378512
AGTGAAGAGGAAAAGAGGG	1.09311	hifi	0.29956
AGTGAAGGAGAAGGGAGGG	0.657112	hifi	1.11548
AGTGAGAAGAAGGAGAGGG	-0.29956	hifi	-2.22239
AGTTGCTCAAAGCCACCCA	-1.77761	hifi	-2.22239
ATAATCAGAAAGAGAGAGA	0.0848889	hifi	1
ATACAGTTGAAAGGGGAGA	3.04439	hifi	4
ATAGAAGGGAACACAGATG	0.247928	hifi	0
ATAGAGGAGGATTACAAGG	-2.48543	hifi	-0.678072
ATAGAGTTACCATACACAC	2.18442	hifi	0.632268
ATATAAGAGGACTATGAGG	3.45943	hifi	4.39232
ATCCAGGTGAACATCCAGG	-1.95109	hifi	-2
ATGAGAATGGAGAACAAGG	0.292782	hifi	-2.32193
ATGATCAGAGAGAGAGCGA	3.60486	hifi	3.70044
ATGATGCCTTGCAGGGCCA	6.97728	hifi	4.10154
ATGCAGGAAAACATCCAGG	-1.84327	hifi	-1.16993
ATGCAGGTGAACCTCCGGA	0	hifi	1.11548
ATGCTTGGAGTAAAAGTGA	4.61471	hifi	4.08746
ATGCTTGTCAGCAGGATGG		hifi	0
ATGGGTCTTGGAAAGACAG	3.52356	hifi	1.26303
ATGTTCTGCCCCGAAGGGG	4.87036	hifi	2.09954
ATGTTGAAGAACAACAGGT	2.67807	hifi	0
ATTAAGGAGGTTTATGAGG	5.24793	hifi	4.27302
ATTCAGGTGGACATCCAGA	-0.415037	hifi	-0.807355
CAAAAGGGGAACACAAAAG	0.369234	hifi	-0.628031
CAAAAGGGGAACACAGGAG	-0.652077	hifi	-1.48543
CAATAGGGGAACACAGAAG	0.959358	hifi	2.45943
CACAGGATGGAGATCCTGG	-1.45943	hifi	-0.192645
CACAGTGAGAATTCTATGA		hifi	-3
CACGCTGAGGAGGATGGAG	-1.32193	hifi	-0.514573
CACTAGACATAAATCACAG	1.24793	hifi	-0.607683
CAGAAGGTCCAGCAGCAGA	0.599462	hifi	-0.392317
CAGAATGTCATCTACACCC	1.91427	hifi	1.22239
CAGACTGTGCAGGTGGCAG	4	hifi	4.22882
CAGCAAAAGCCTCCCCTTC		hifi	-5.49185
CAGCAGGCCCAGCAGCAGC	0.395929	hifi	0.485427
CAGCAGGGCCAGCAGCAGT	4.08746	hifi	3
CAGCAGGTCCAGCAGCAGG	2.20645	hifi	-0.628031
CAGCATGTCCAGCAGTAGG	-1.58496	hifi	-1.58496
CAGCCCCAGCACCACCCGC	3.32193	hifi	3.32193
CAGCCGCACGTTGTCGAAC		hifi	3.80735
CAGCCTGTCATCTACACCC	5.45943	hifi	5.20945
CAGCTTGACAGCAGGACGG	4.16993	hifi	2.58496
CAGCTTGTCAGCAGGAGGG	2.24793	hifi	2.5025
CAGGAAGGGAAAACAGAAG	0.736966	hifi	-0.547488
CAGGACAGAGGAGGAGAGC	3.65025	hifi	2.85798
CAGGAGGAAAACACAGAAA	2.58496	hifi	1.37851
CAGGAGGAGGACTAGGAGG	3.32193	hifi	2.70044
CAGGAGGGGAACACAGAAG	4.77259	hifi	4.26679
CAGGAGGGGAACACAGAAT	3.43296	hifi	3.02975
CAGGAGGGGGACACAGAGG	2.63227	hifi	2.24793
CAGGAGGTGCACACAGAAG	0.971986	hifi	0.807355
CAGGATGGGCACACAGAAG	2.10434	hifi	2.22239
CAGGCCAGAGGAGGAGCCC	3.80735	hifi	4.49185
CAGGCCAGAGGAGGAGCGC	5	hifi	3.32193
CAGGCTGACCAAGAAGCGG	2.35364	hifi	1.12928
CAGGCTGACCAGGAAGGGG	-0.485427	hifi	-1.58496
CAGGGCGGGAACACAGAAC	0.222392	hifi	1.41504
CAGGGGAGGAACACAGAAG	4.42626	hifi	1.73697
CAGGTGGGAGACACAGAAG	1.32193	hifi	0.321928
CAGGTGTGCGACGACCCGG	4.58496	hifi	4.45943
CAGTGGATGGAAATCCAGG	0.347923	hifi	-0.807355
CAGTTCTGCAATTTCAGCA	-4.71882	hifi	-3.08746
CATCGGATGGAGATCCAGA	-1.49476	hifi	-1.32193
CATGGGGTGGACATCCAGG	0.557995	hifi	0.331206
CATTCAAGGCCTAACACTG	1.73697	hifi	-0.415037
CCAAAAGTCATGACTGCTC	1.848	hifi	1.24793
CCAAAGGGGAACACAGAAA	1.75489	hifi	2.87447
CCACAGGGGAACACAGAAG	0.120294	hifi	-0.222392
CCACCTGACAATCACCTGA	-1.96683	hifi	-0.485427
CCACTGAGGAGGATGGAGG	3.88753	hifi	1.52356
CCAGAAGAGAATTATGAGG	1.85798	hifi	2.24793
CCAGAGGGGGACTATGAGG	2.75489	hifi	2
CCAGGGATGGAGATCCAGG	-0.121991	hifi	0
CCCACCAGAGGAGAAGCGC	2.5025	hifi	1.73697
CCCAGGGTGCACATCCAGG	-1.37851	hifi	-1.34792
CCCATCGTCGGCATAGGAT	4.24793	hifi	1.41504
CCCCAGCTCAGAGCCACCC	2.41504	hifi	0.807355
CCCCCCTCGAAACATACAG	-3.58496	hifi	-3.58496
CCCCGGGCTCCCCGTACAT	4.30743	hifi	4.22239
CCCGAGGAGGATTATGATG	1.24793	hifi	2.73697
CCGGCTCCGTCTGCGATGC	4.05889	hifi	3.41504
CCTATCAAATCCTATGCTT	2.22239	hifi	1
CCTGAGGAGGAATATAAGG	1.46949	hifi	1.58496
CCTGGGATGGAGATCCAGG	0.169925	hifi	0.4975
CGCCGCCAGGGCTTAGCGG	5.39232	hifi	5.2854
CGCCGCCCGGCCGCCCCGT	5.35755	hifi	5.58496
CGGAGGGGGAACACAGGAG	-2.77761	hifi	-3.32193
CGGCCGGAGGAATATGAGG	4.45943	hifi	2.90689
CGGGGCCTCCTGTGCGAAT	3.18587	hifi	2.06609
CGGTAATCCGTCATCGTCC	5.08746	hifi	5
CGTAGGTTACCATACACAC	-2	hifi	-2.32193
CTACACGCAGAACATCGAT	-1.18442	hifi	-0.209453
CTACATCTGTGGGCCGCGG	2.70044	hifi	4.32193
CTACCTGACAATCACCTGA	-0.263034	hifi	-1.16993
CTCTAGGGGAACACAGAGG	-0.847997	hifi	-0.222392
CTCTCCAGCCGCCGCTTCT	-5.84549	hifi	-5.71425
CTCTGGGTGGATATCCAGG	-1.58496	hifi	-0.678072
CTGAAAGGAGATTCTGCGA	4.85798	hifi	4.85798
CTGACAGTGAAGCCACCAG	-2.87447	hifi	-4.39232
CTGAGAGGAGATTCTGCAA	3.22239	hifi	1.87447
CTGCCTGACAATCACCTGA	2.65208	hifi	-1.04182
CTGCCTGACCATCACCTGG	-1.54057	hifi	-2.32193
CTGCCTGACTATCACCTGG	-1.39232	hifi	-2.63227
CTGCGGAGGGAGATCCAGG	2.71621	hifi	-2.45943
CTGGAGAAGGATTATGAGG	4.11548	hifi	2.75489
CTGGAGAGGAACACAGAGT	2.32193	hifi	4.32193
CTGGCTGACCAGGAAGCGG	4.89077	hifi	2.70044
CTGGCTGCCCAGGAAGCCG	-1.39855	hifi	-1
CTGGGGATGGAGATACAGG	-0.565597	hifi	-0.754888
CTGGGTCTTGGAAAGACAG	2.85798	hifi	1.70044
CTGTCGCCGTACGCGGACA	0.762961	hifi	0.796467
CTGTGGGCAGAGCACGCCG	3.24793	hifi	2.05889
CTGTTCTGCAATTTCGGCA	3.02975	hifi	1.7885
CTGTTGCAGTCCATCCAAG	-3.45943	hifi	-2.16993
CTTCCTGAGCTGGTGCCGG	-1.45943	hifi	1.73697
CTTGAGAAGGATTATGAGG	3.80735	hifi	2.75489
CTTTAGGGGAACACAGAGG		hifi	0.415037
CTTTAGGTGGACATCCAGC	-0.63743	hifi	-1.16993
GAAACCAAGCCAAGAGAGG	2.35755	hifi	2.39232
GAAACGCAGTCCATCCAAG	0.552541	hifi	-1.0614
GAAACTGTGCAGCCACCAG	0.685127	hifi	-0.664816
GAAATCAAGCCGGGAGAGG	1.61005	hifi	1.19794
GAACAACTGGAAGGGGAGG	3.11548	hifi	4.32193
GAACAGCCAGATAAAACAG	3.05889	hifi	0.621488
GAACAGCCTGATAAAACAC	2.2854	hifi	1.37851
GAACAGCTGGAAGGGGAGC	3.08746	hifi	3
GAACAGGAGGAAGAGGAGG	3.73697	hifi	3.16993
GAACAGGCCCAGCAGCAGG	-0.752072	hifi	-2.22239
GAACAGGGGGAAGGGGAGG	3.23704	hifi	3.32193
GAACAGTTGGAAGGGGAGG	4.18322	hifi	4.1964
GAACAGTTGGCAGGAGAGG	3.32193	hifi	2.16993
GAACAGTTTGAAGGGGAGA	4	hifi	1.90689
GAACCGGACCCCGACGGGG	2.90689	hifi	1.39232
GAAGAAGAAGAACAACAGG		hifi	0.678072
GAAGAGAGGAACACAGAAA	2.27302	hifi	2.32193
GAAGAGATGGAGATACAGG	1.89812	hifi	-1.34395
GAAGAGGAGGAGATCCAAG	-2.8413	hifi	-1.90689
GAAGAGGAGGATAATGAGG	3.45943	hifi	3.32193
GAAGATGATATAAAAGCCC	3	hifi	3
GAAGCTGAGGACATCCAGG	1.17688	hifi	0.0430687
GAAGCTTGTAAACATCCAG	0.395929	hifi	-0.459432
GAAGGAGGGGGTTAGGAGG	2.39689	hifi	1.66297
GAAGGGCCAAAGGCCACCC	2.56071	hifi	1
GAAGGGCTGAAGGAACTGG	-0.203533	hifi	-0.36257
GAAGGGGCCAATGACCTGG		hifi	-0.807355
GAAGTACTGAAAGAAGTGG	0.671377	hifi	0.169925
GAAGTGAAGAAGGAAGAGG	1.82597	hifi	0.736966
GAAGTGGAGGACATCCAGA	0.4975	hifi	-0.906891
GAATGAGAGAATTATGAAG	0.716207	hifi	1.07039
GAATGGGAGGATCATGAGG	5.61471	hifi	6.56986
GACCACTCTGTTTCTGCAG	4.58496	hifi	2.70044
GACCCGCACCGAATCCAGC	3.03562	hifi	1.65208
GACGAGCTGACCTTGGAAG	2.8625	hifi	2.45943
GACTCTATATCCTATGCTG		hifi	-3.32193
GACTGCTCGCAGTAAGAGG	4.08746	hifi	2.41504
GAGAAAACAAACCAGCAGG	2.94486	hifi	0.917538
GAGAAAGAAAACCAGGGGG	1.80735	hifi	3.12928
GAGAAAGCAAACCAGGAGG	4.70044	hifi	2.35364
GAGAAAGCAAAGCAGGAGG	2.58496	hifi	4.39232
GAGAAAGCAAGTCAGGAGG	2.61471	hifi	2
GAGACCAGAGGAGGAGAGC	4.32193	hifi	4.08746
GAGAGAACAGCAACAACAA	0.169925	hifi	-0.169925
GAGAGAGAAAAAGAGAGGG	0	hifi	0.874469
GAGAGAGAAGAAGAAAGGG	-2.42884	hifi	-2.22239
GAGAGAGAAGAAGAGAGAG	-2.11548	hifi	-3.32193
GAGAGAGAAGAAGAGAGGG	0.131245	hifi	-1.10692
GAGAGAGAAGAAGGGAGGG	-1.16993	hifi	-0.736966
GAGAGCACAGAGAAGGCAA	5.45943	hifi	3.70044
GAGCAGGACACTGCCGCAG		hifi	3.32193
GAGCAGGATCAGCAGCAGG	-0.343954	hifi	-0.584963
GAGCGGAGGGAGATCCAGG	2.16993	hifi	2.90689
GAGCTTGTCAGCAGGAGGA	3.19265	hifi	1.9386
GAGGAACTGGGTATCTCTA	-0.610053	hifi	-0.540568
GAGGAAGAAGAAGAAAGGG	-3.02554	hifi	-1.45943
GAGGAAGAAGAAGAGAGGA	0.807355	hifi	-0.192645
GAGGAAGAAGAAGAGAGGT	3.82782	hifi	2.42626
GAGGACACAAAGAAGACAG	2.02975	hifi	0.378512
GAGGACAGAGAGAAGGAAG	-0.0458037	hifi	0.192645
GAGGAGAAGGAGAACATGG	2.05889	hifi	-2
GAGGAGGAGAACACAGCAG	3	hifi	3.70044
GAGGAGGAGAACAGAGAAG	1.77259	hifi	1.73697
GAGGAGGAGGAAAATGAGG	4.58496	hifi	4.39232
GAGGAGGAGGAATATGAGG	4.20945	hifi	4.04439
GAGGAGGAGGATTATGAGG	4.02975	hifi	5.61471
GAGGAGGGGAAAACAAAAG	2.45943	hifi	0.485427
GAGGAGGGGACCACAGAAG	4.58496	hifi	2.61471
GAGGCCACATAGAAGGCAG	3.45943	hifi	2.45943
GAGGGAAGAAAAAGAGAGG	2.32193	hifi	2.58496
GAGGGAAGAAGAAAAGAGG	4.52356	hifi	1.45943
GAGGGACAAGAGAAGGCTG	3.80735	hifi	3.11548
GAGGGCAAAGAGAAGGAAG	0.395929	hifi	0.465664
GAGGGCAGAGAGAAGGAAG	0.286304	hifi	1.41504
GAGGGGACAGAGAAGGAAG	1.24793	hifi	0
GAGGGGCAGAGGCCACCAG	-5.12928	hifi	-4.24793
GAGGGGTCTGAGGCCACCA	-4.97728	hifi	-3.63227
GAGGGGTTTAAGGCCACCC	-0.561879	hifi	-1.51457
GAGGTGGGGAAAACAGAAG	1.63227	hifi	1
GAGGTGGGGGACACAGAAG	3.42999	hifi	2.54432
GAGTATGACAAGCGAAAGA	0.389412	hifi	0.114171
GAGTGAAAAGAAGGGAGGG		hifi	-2.20945
GAGTGAGAAGAAGAGAGAA		hifi	-0.485427
GAGTGAGAAGAAGGGAGGG	1.61891	hifi	0.784271
GAGTGAGAAGAGGAGAGGG	2.49476	hifi	0.569366
GAGTGAGAAGGAGAGAGGG	-0.857981	hifi	-0.678072
GAGTGAGGAAAAGAGAGGG		hifi	-0.387023
GAGTTAGAACAAGAGAGGG	-0.341037	hifi	0.485427
GATAGCGACGACGAGATGG	2.65208	hifi	5.2854
GATCCAAGAGATAAAATAG	-0.392317	hifi	-0.415037
GATGAAACCAATGAAGAGA	0.643856	hifi	0.736966
GATGAAAGCAATGAAGAGG	2.90689	hifi	2.73697
GATGAGGAGGAATATGAGA	7.07682	hifi	5.11548
GATGAGGAGGATAATGAAG	-0.436099	hifi	1.87447
GATGAGGAGGATGATGAGG	4.67243	hifi	4
GATGAGGAGGGTTATGAGG	2.9542	hifi	0.874469
GATGAGTGAATTCAAGAGA	4.08746	hifi	4.20945
GATGCAAGAAATAAAAGGG	-3.50779	hifi	0
GATGCAAGAGATAAAATGG	2.67807	hifi	2.03242
GATGCAGAGGAGATCCAGG	1.51937	hifi	-1.41504
GATGCAGGAAAACATCCAG	1.53605	hifi	0.222392
GATGCTTTGCACACCAAGG	1.27563	hifi	0.968291
GATGTGTGTATTCAAGAGA	1.3388	hifi	0.736966
GATTATCGGACCATTTCAG	3.62449	hifi	1.69188
GATTTCAAATTTTATCTTT		hifi	-4.45943
GCAAGGATTGAGAAACTGG	-0.49304	hifi	-0.263034
GCAGAGGGAAACACAGAAG	1.76553	hifi	1.37851
GCAGGCAGAGAAGGAGAGC	3.48113	hifi	3.87447
GCAGGCGCCAGCAGAGACG	-0.0430687	hifi	0.796467
GCAGGTGCGGTCGCAGTAA	1.43296	hifi	1.24101
GCATGCTCAGAGCCACCCA	-0.467126	hifi	-2.03395
GCCCGGACGACTGCAACAG	1.90689	hifi	1.70044
GCGGGGCTGCCCATGTACG	-4.32193	hifi	-4.52356
GCTGAGGGGAACACAGAAG	1.58496	hifi	1.53051
GCTTGGAAGGCGCGCTCTC	2.24793	hifi	2.89308
GGAAACTGGCAGCCACCAG	0.228269	hifi	-1.49185
GGAAAGCTGGAAGGGGAGA	4.72792	hifi	3.32193
GGAACAGTGGAAGGGGAGT	6.06609	hifi	5.12928
GGAACTGTCATCTACACAC	0.459432	hifi	-0.678072
GGAAGCGGCAAAGACGACA	0.523562	hifi	-0.938599
GGAAGGCTGAAGGAAATGA	-1.34395	hifi	-1.73697
GGAAGGGGGGACTTCCAGG	0.337035	hifi	0.36257
GGAAGTGTGAAGGGAGCGG	4.04439	hifi	3.32193
GGACACTCGCTGTAAGAGG	0.691878	hifi	-1
GGACCTGCCATCTACACTC	-1.70044	hifi	-2.32193
GGACGAGCTGACCTTGGAA	-2.8625	hifi	-2.45943
GGACGGAGGAGGATGGGGG	-0.245112	hifi	1.32193
GGACTGAGGAGGATGGCGG	3.32193	hifi	3.39232
GGAGAGGAGGATTATGATG	1.25154	hifi	1.848
GGAGAGGGGAACACAGATA	1.16993	hifi	1.37851
GGAGCAACAGCAGCAACAA	0.59561	hifi	0.467779
GGAGCAGGCACTGCCACAG	-2.53605	hifi	-1.72247
GGAGGAGAGAAGAACATGG	-1.152	hifi	-1.73697
GGAGGGAAGAGAAGAGAGG	-0.70044	hifi	-0.584963
GGAGGGGCAGAGGCCACCA	-1.80735	hifi	-0.584963
GGAGGGGGTAAGGCCACCA	-5.40939	hifi	-6.12928
GGAGGGTTGAGGGCCACCA	-6.26679	hifi	-3.45943
GGAGTGAAGAGGAGAGAGG	-0.770518	hifi	-1.11548
GGATAAGTAATCCAAGAGA	2.25634	hifi	1
GGATGGCTCACCATAGCAG	4.08746	hifi	4.58496
GGCAGAGGGAACACAGATG	0.765535	hifi	-0.263034
GGCCCCGGCCCCCGTACAT	-1.36257	hifi	-2.41504
GGCCGGGAGGACATCCAGA	-0.752072	hifi	0.241008
GGCCTGAGGAGGACGGCGG	3.03562	hifi	2.848
GGCTAGGGGAGCACAGAAG	-1.48543	hifi	0.807355
GGGAACAAAGCAACAACAA	0.683526	hifi	1.65208
GGGAACAGGAAAGGGGAGA	3.14684	hifi	3.58496
GGGAAGGAGGATTAGGAGG	3.14684	hifi	3.23266
GGGACCGAGGGGATGGCAG	-3.70044	hifi	-3.80735
GGGAGAATGGAGAACATGA	0	hifi	-1.80735
GGGAGAATGGGGAACGTGG	3.70044	hifi	-0.152003
GGGAGAGCAGATTAAGAAG	1.19265	hifi	0.321928
GGGAGCACAGCAGCAACAA	-2.51457	hifi	-2.88753
GGGAGGGGCAGAGGCCACC	1.80735	hifi	0.584963
GGGCAAATACCTCTAGCCA	3	hifi	2.73697
GGGCAGTTGGAAGAGGAGG	3.64386	hifi	1.80735
GGGCCTCAGAATCACCTGG	-1.58496	hifi	-1.32193
GGGCCTGACAATCACCTGG	1.58496	hifi	-1.53051
GGGCGGGTGGCCATCCAGG	-1.18057	hifi	-0.823122
GGGCTGAGGAGGATGAAGG	-0.645335	hifi	-0.807355
GGGGAAGAGGAGAACGTGG	1.58496	hifi	1.16993
GGGGAAGGGGGGACTTCCA		hifi	-1.58496
GGGGAGAAGGAGAACAAGG	-1.09954	hifi	-0.415037
GGGGAGGAGGGTTATGAGG	3.24793	hifi	3.58496
GGGGAGGGGATCACAGAAG	1.17688	hifi	1.35364
GGGGCCAGAGGAGGAGCCC	4.75489	hifi	4.64386
GGGGCTGATAATCACCTGG	-0.807355	hifi	-3.32193
GGGGGCACAGAGAAGGCAG	6.06609	hifi	2.1375
GGGGTCCTCAAGACCACCA	-3.72247	hifi	-3.58496
GGGGTCTGTAAGTCCACCA	1	hifi	-1.11548
GGGTAAGGGAACACAGAGG	1.48543	hifi	2.11548
GGGTAGAATCCGAGTATGT	-1.09954	hifi	-1.65208
GGGTAGGGGAAAACAGAAG	-0.152003	hifi	1.11548
GGGTGAGAAGAAGGGAGGG	0.211504	hifi	0.736966
GGTAGCAGCACAGCTACAG	-3.9542	hifi	-3.58496
GGTGAGGAGAAGTATGAGG	3	hifi	2.67807
GGTGAGGAGAGTTATGAGG	3.32193	hifi	2.70044
GGTGAGTGAATTCAAGAAA	-0.793549	hifi	0.847997
GGTGCTGTGGACATCCAGG	-1.41504	hifi	-2.16993
GGTTGCTCAGAGCCACCCA	-1.70044	hifi	-1.58496
GTAAAGGGGAACACAGAAA	2.63743	hifi	3.70044
GTAATCAGCAACAGCTACA	2.80735	hifi	1.58496
GTACTGGAGAATTATGAGT	3.45943	hifi	3.32193
GTGGAGGGGAACACAGGAG	-0.454566	hifi	-1.58496
GTGGAGGGGAAGACAGAAG	0.519374	hifi	0.222392
GTGTCGCGCATCCTGAGGA	-0.0671142	hifi	0.384664
GTTCTGGAGTCCAATATGT	2.52356	hifi	1.39232
TAACTGAGGAGGAGGGCGG	3.75489	hifi	1.58496
TAAGCAGTGGAGATCCAGG	0.335603	hifi	-1.11548
TAAGGAGAGGACTATGAGG	2.64386	hifi	1.58496
TAAGTGCTGAAGGGAGTGG	1.52356	hifi	-0.0641303
TAATCAGCAACAGCTACAG	-2.80735	hifi	-1.58496
TACAGCCCTACCAGAAGGT	3.24793	hifi	0.678072
TACCAGGAGGAATATGAGG	4.55459	hifi	4
TAGAACAGAAAGAAAGCGA	3.16993	hifi	3.24793
TAGAGAAGAAACTCCACCA	2.70044	hifi	1.37851
TAGAGGGAGGATTATGAGA	3.48543	hifi	4.20945
TAGATCAGAAAGAGAGCGA	3.77761	hifi	4.45943
TAGCATGTCATCTACAACC	1.89308	hifi	-0.222392
TAGCCCATCACCTACACCC	2.16993	hifi	0
TAGGAAGGAAACACAGAAG	0.321928	hifi	-0.137504
TAGGAGAGGAACCCAGAAG	2.28951	hifi	0.584963
TAGGAGGAGGATTAGGAGG	3.02554	hifi	2.39855
TAGGATGATGATTAATAAG	1.20163	hifi	2.05889
TAGTAAGTGGACATCCAGG	-2.53051	hifi	-2.72247
TATGAGGAGGATAATAAGG	1.48543	hifi	0.263034
TATTAGTAGTAAGGCTAGG		hifi	0.289507
TCAAGCCCTATCAGAAGGT	3.4021	hifi	2.67243
TCAAGGGTGGACATCCAAG	-2.40599	hifi	-1.58496
TCACACGGCATCTAAGTGG	4.39232	hifi	-0.662965
TCACGGAGAAAAGAACGGA	-0.754888	hifi	-3.16993
TCCAAGGTGGACATCTAGG	0.321928	hifi	-0.263034
TCCAATGTGGACATCCAGG	-0.777608	hifi	-0.222392
TCGGAGGAGGATTACGAGG	4.08746	hifi	3.49185
TCGTTGACCGTGAGCACGT	3.42626	hifi	2.32193
TCTAAGGGGAACACAGAAC	1.66297	hifi	0.893085
TCTATCGTCCGCATCTCGA	2.80735	hifi	0.584963
TCTCCTGACAATCACCTGA	-1.58496	hifi	-0.847997
TCTGAAAGCAATGGAGAGG	1.95936	hifi	1.90689
TGAAAGGAGGAATATGAGG	4.14975	hifi	4
TGAAGAATGGAGATCCAGG	-1.62803	hifi	-1.80735
TGAGAAGTGGACATCCAGG	-0.263034	hifi	0
TGAGCAACAACCTCAGCAT	4.16993	hifi	3.58496
TGAGCAAGAGATAAAATGA	0.459432	hifi	1.11548
TGAGCAGCAACAGCTACTG	-1	hifi	-1.22239
TGATAAAGACCCTTCCCAG	-2.58496	hifi	-2.45943
[truncated: 1,257 more rows]

## Sheet: Fig5d
Pearson's correlation between blunt rate of variants
	blunt_rate_spcas9	blunt_rate_lz3	blunt_rate_hypacas9	blunt_rate_evocas9	blunt_rate_xcas9	blunt_rate_hificas9	blunt_rate_snipercas9
blunt_rate_spcas9	1	0.491588	0.854022	0.659778	0.776831	0.850716	0.898396
blunt_rate_lz3	0.491588	1	0.627108	0.438812	0.451122	0.600027	0.553705
blunt_rate_hypacas9	0.854022	0.627108	1	0.811419	0.854042	0.898137	0.867297
blunt_rate_evocas9	0.659778	0.438812	0.811419	1	0.723337	0.719878	0.671482
blunt_rate_xcas9	0.776831	0.451122	0.854042	0.723337	1	0.788681	0.774423
blunt_rate_hificas9	0.850716	0.600027	0.898137	0.719878	0.788681	1	0.897706
blunt_rate_snipercas9	0.898396	0.553705	0.867297	0.671482	0.774423	0.897706	1
