# Supplementary material for: Linking CRISPR–Cas9 double-strand break profiles to gene editing precision with BreakTag
Source: Nat Biotechnol. 2024 May 13;43(4):608–22. doi: 10.1038/s41587-024-02238-8 (PMC11994453; doi:10.1038/s41587-024-02238-8)
Supplement: Supplementary file 9 — Statistical Source Data [file 41587_2024_2238_MOESM9_ESM.xlsx]

## Sheet: Fig_6_abc
seqnames	start	end	width	strand	REF	ALT	AF_ESP	AF_EXAC	AF_TGP	ALLELEID	CLNDN	CLNDNINCL	CLNDISDB	CLNDISDBINCL	CLNHGVS	CLNREVSTAT	CLNSIG	CLNSIGCONF	CLNSIGINCL	CLNVC	CLNVCSO	CLNVI	DBVARID	GENEINFO	MC	ORIGIN	RS	key	entrez	top_seq_REF	top_seq_ALT	bot_seq_REF	bot_seq_ALT	top_seq_ALT_blunt_rate_spcas9	bot_seq_ALT_blunt_rate_spcas9	top_seq_ALT_blunt_rate_lz3	bot_seq_ALT_blunt_rate_lz3	top_ALT_recovers_protein	bot_ALT_recovers_protein	protospacer position
chr1	1232859	1232860	2	*	CG	C				75087	Ehlers-Danlos_syndrome;_spondylodysplastic_type;_2		MONDO:MONDO:0014139;MedGen:C3809210;OMIM:615349;Orphanet:536467;Orphanet:75496		NC_000001.11:g.1232866del	no_assertion_criteria_provided	Pathogenic			Deletion	SO:0000159	ClinGen:CA144530|OMIM:615291.0009		B3GALT6:126792	SO:0001589|frameshift_variant	1	533071750	chr1:1232859-1232860	126792	CGCGGCCGCGTCAAGCCGGGGGGG	CGCGGCCGCGTCAAGCCGGGGGG	TCGCGCCAGCGCCCCCCCGGCTTG		-2.05997		-4.91836		TRUE	FALSE	17
chr1	1232859	1232860	2	*	CG	C				75087	Ehlers-Danlos_syndrome;_spondylodysplastic_type;_2		MONDO:MONDO:0014139;MedGen:C3809210;OMIM:615349;Orphanet:536467;Orphanet:75496		NC_000001.11:g.1232866del	no_assertion_criteria_provided	Pathogenic			Deletion	SO:0000159	ClinGen:CA144530|OMIM:615291.0009		B3GALT6:126792	SO:0001589|frameshift_variant	1	533071750	chr1:1232859-1232860	126792	GCCGCGTCAAGCCGGGGGGGCGCT		GGCCTCGCGCCAGCGCCCCCCCGG	GGCCTCGCGCCAGCGCCCCCCGG		-1.38514		2.42177	FALSE	TRUE	17
chr1	1232859	1232860	2	*	CG	C				75087	Ehlers-Danlos_syndrome;_spondylodysplastic_type;_2		MONDO:MONDO:0014139;MedGen:C3809210;OMIM:615349;Orphanet:536467;Orphanet:75496		NC_000001.11:g.1232866del	no_assertion_criteria_provided	Pathogenic			Deletion	SO:0000159	ClinGen:CA144530|OMIM:615291.0009		B3GALT6:126792	SO:0001589|frameshift_variant	1	533071750	chr1:1232859-1232860	126792	CGCGTCAAGCCGGGGGGGCGCTGG	CGCGTCAAGCCGGGGGGCGCTGG	GCGGCCTCGCGCCAGCGCCCCCCC		4.4811		1.46741		TRUE	FALSE	17
chr1	1338023	1338024	2	*	CG	C				969552	Autosomal_dominant_Robinow_syndrome_2		MONDO:MONDO:0014591;MedGen:C4225363;OMIM:616331;Orphanet:3107;Orphanet:97360		NC_000001.11:g.1338026del	no_assertion_criteria_provided	Pathogenic			Deletion	SO:0000159			DVL1:1855	SO:0001589|frameshift_variant	0		chr1:1338023-1338024	1855	CCATAGCTAAAGCCCGGGTCCTGG	CCATAGCTAAAGCCCGGTCCTGG	CCGCCTGCCTACCAGGACCCGGGC		2.90578		2.5232		TRUE	FALSE	17
chr1	1338053	1338054	2	*	TG	T				204309	Autosomal_dominant_Robinow_syndrome_2|Autosomal_dominant_Robinow_syndrome_1		MONDO:MONDO:0014591;MedGen:C4225363;OMIM:616331;Orphanet:3107;Orphanet:97360|MONDO:MONDO:0024455;MedGen:C4551475;OMIM:180700;Orphanet:3107;Orphanet:97360		NC_000001.11:g.1338058del	criteria_provided;_single_submitter	Pathogenic			Deletion	SO:0000159	ClinGen:CA347379|OMIM:601365.0005		DVL1:1855	SO:0001589|frameshift_variant	1	797044839	chr1:1338053-1338054	1855	CGGGAAGCAGGGTGGGGGTCCCGG	CGGGAAGCAGGGTGGGGTCCCGG	CCTACCAGTACCCGGGACCCCCAC		3.70835		2.56904		TRUE	FALSE	17
chr1	1338086	1338087	2	*	AC	A				204310	Autosomal_dominant_Robinow_syndrome_2		MONDO:MONDO:0014591;MedGen:C4225363;OMIM:616331;Orphanet:3107;Orphanet:97360		NC_000001.11:g.1338089del	criteria_provided;_single_submitter	Pathogenic			Deletion	SO:0000159	ClinGen:CA347453		DVL1:1855	SO:0001589|frameshift_variant	1	797044838	chr1:1338086-1338087	1855	GGTAGGGGTAGCCCTGACCCAGAG		TGCCCCCTGGCCTCTGGGTCAGGG	TGCCCCCTGGCCTCTGGTCAGGG		-0.204766		0.491474	FALSE	TRUE	17
chr1	1338086	1338087	2	*	AC	A				204310	Autosomal_dominant_Robinow_syndrome_2		MONDO:MONDO:0014591;MedGen:C4225363;OMIM:616331;Orphanet:3107;Orphanet:97360		NC_000001.11:g.1338089del	criteria_provided;_single_submitter	Pathogenic			Deletion	SO:0000159	ClinGen:CA347453		DVL1:1855	SO:0001589|frameshift_variant	1	797044838	chr1:1338086-1338087	1855	GTAGGGGTAGCCCTGACCCAGAGG	GTAGGGGTAGCCCTGACCAGAGG	CTGCCCCCTGGCCTCTGGGTCAGG	CTGCCCCCTGGCCTCTGGTCAGG	-1.37403	-0.204871	-0.690759	2.69309	TRUE	TRUE	17
chr1	1338092	1338093	2	*	AG	A				217239	Autosomal_dominant_Robinow_syndrome_2		MONDO:MONDO:0014591;MedGen:C4225363;OMIM:616331;Orphanet:3107;Orphanet:97360		NC_000001.11:g.1338094del	criteria_provided;_single_submitter	Pathogenic			Deletion	SO:0000159	ClinGen:CA357895		DVL1:1855	SO:0001589|frameshift_variant	32	869025220	chr1:1338092-1338093	1855	GGTAGCCCTGACCCAGAGGCCAGG	GGTAGCCCTGACCCAGAGCCAGG	CCCGGCTGCCCCCTGGCCTCTGGG	CCCGGCTGCCCCCTGGCTCTGGG	-1.84123	-1.32473	3.12845	1.19568	FALSE	TRUE	17
chr1	1338092	1338093	2	*	AG	A				217239	Autosomal_dominant_Robinow_syndrome_2		MONDO:MONDO:0014591;MedGen:C4225363;OMIM:616331;Orphanet:3107;Orphanet:97360		NC_000001.11:g.1338094del	criteria_provided;_single_submitter	Pathogenic			Deletion	SO:0000159	ClinGen:CA357895		DVL1:1855	SO:0001589|frameshift_variant	32	869025220	chr1:1338092-1338093	1855	GTAGCCCTGACCCAGAGGCCAGGG	GTAGCCCTGACCCAGAGCCAGGG	ACCCGGCTGCCCCCTGGCCTCTGG	ACCCGGCTGCCCCCTGGCTCTGG	1.2739	5.5255	2.58317	3.2604	TRUE	FALSE	17
chr1	1338107	1338108	2	*	CG	C				204313	Autosomal_dominant_Robinow_syndrome_2		MONDO:MONDO:0014591;MedGen:C4225363;OMIM:616331;Orphanet:3107;Orphanet:97360		NC_000001.11:g.1338110del	criteria_provided;_single_submitter	Pathogenic			Deletion	SO:0000159	ClinGen:CA347368|OMIM:601365.0003		DVL1:1855	SO:0001589|frameshift_variant	33	797044836	chr1:1338107-1338108	1855	AGGCCAGGGGGCAGCCGGGTGGGG	AGGCCAGGGGGCAGCCGGTGGGG	TGGCCCCGCTGCCCCACCCGGCTG		2.92566		2.01101		TRUE	FALSE	17
chr1	1338111	1338112	2	*	TG	T				511161	Inborn_genetic_diseases		MeSH:D030342;MedGen:C0950123		NC_000001.11:g.1338115del	criteria_provided;_single_submitter	Pathogenic			Deletion	SO:0000159	ClinGen:CA658795358		DVL1:1855	SO:0001589|frameshift_variant	1	1553173425	chr1:1338111-1338112	1855	CCAGGGGGCAGCCGGGTGGGGCAG		CGCTGGCCCCGCTGCCCCACCCGG	CGCTGGCCCCGCTGCCCACCCGG		0.236346		0.328162	FALSE	TRUE	17
chr1	1338111	1338112	2	*	TG	T				511161	Inborn_genetic_diseases		MeSH:D030342;MedGen:C0950123		NC_000001.11:g.1338115del	criteria_provided;_single_submitter	Pathogenic			Deletion	SO:0000159	ClinGen:CA658795358		DVL1:1855	SO:0001589|frameshift_variant	1	1553173425	chr1:1338111-1338112	1855	GGGGGCAGCCGGGTGGGGCAGCGG	GGGGGCAGCCGGGTGGGCAGCGG	ACACGCTGGCCCCGCTGCCCCACC		4.12794		2.50622		TRUE	FALSE	17
chr1	1436948	1436949	2	*	GA	G				1885827	not_provided		MedGen:CN517202		NC_000001.11:g.1436949del	criteria_provided;_single_submitter	Pathogenic			Deletion	SO:0000159			VWA1:64856	SO:0001589|frameshift_variant;SO:0001627|intron_variant	1		chr1:1436948-1436949	64856	CCAGCATCAGCCCCCCGAGGGGAC		AGGAACATCAGGTCCCCTCGGGGG	AGGAACATCAGGTCCCCCGGGGG		2.96794		-4.02314	FALSE	TRUE	17
chr1	2408714	2408715	2	*	AG	A				172122	Peroxisome_biogenesis_disorder_6B		MONDO:MONDO:0013937;MedGen:C3553948;OMIM:614871;Orphanet:44		NC_000001.11:g.2408719del	no_assertion_criteria_provided	Pathogenic			Deletion	SO:0000159	ClinGen:CA175036|OMIM:602859.0007		PEX10:5192	SO:0001589|frameshift_variant;SO:0001619|non-coding_transcript_variant;SO:0001623|5_prime_UTR_variant	1	724159999	chr1:2408714-2408715	5192	CAGCTCCTGCTCCAGGGGGAGCAG		TGGACAAGGCCCTGCTCCCCCTGG	TGGACAAGGCCCTGCTCCCCTGG		-0.259821		2.14544	FALSE	TRUE	17
chr1	2408714	2408715	2	*	AG	A				172122	Peroxisome_biogenesis_disorder_6B		MONDO:MONDO:0013937;MedGen:C3553948;OMIM:614871;Orphanet:44		NC_000001.11:g.2408719del	no_assertion_criteria_provided	Pathogenic			Deletion	SO:0000159	ClinGen:CA175036|OMIM:602859.0007		PEX10:5192	SO:0001589|frameshift_variant;SO:0001619|non-coding_transcript_variant;SO:0001623|5_prime_UTR_variant	1	724159999	chr1:2408714-2408715	5192	AGCTCCTGCTCCAGGGGGAGCAGG	AGCTCCTGCTCCAGGGGAGCAGG	CTGGACAAGGCCCTGCTCCCCCTG		4.69056		0.779055		TRUE	FALSE	17
chr1	2412476	2412477	2	*	CG	C				541173	Peroxisome_biogenesis_disorder_6A_(Zellweger)|Peroxisome_biogenesis_disorder_6B|Peroxisome_biogenesis_disorder;_complementation_group_7		MONDO:MONDO:0013936;MedGen:C3553947;OMIM:614870;Orphanet:912|MONDO:MONDO:0013937;MedGen:C3553948;OMIM:614871;Orphanet:44|MedGen:C1864399		NC_000001.11:g.2412482del	criteria_provided;_multiple_submitters;_no_conflicts	Pathogenic/Likely_pathogenic			Deletion	SO:0000159			PEX10:5192	SO:0001589|frameshift_variant;SO:0001627|intron_variant	1	1553232917	chr1:2412476-2412477	5192	CGCGCGGATCACCTCCGGGGGGCT		CGGCCGCCGCCAGCCCCCCGGAGG	CGGCCGCCGCCAGCCCCCGGAGG		0.881615		-3.34495	FALSE	TRUE	17
chr1	2412476	2412477	2	*	CG	C				541173	Peroxisome_biogenesis_disorder_6A_(Zellweger)|Peroxisome_biogenesis_disorder_6B|Peroxisome_biogenesis_disorder;_complementation_group_7		MONDO:MONDO:0013936;MedGen:C3553947;OMIM:614870;Orphanet:912|MONDO:MONDO:0013937;MedGen:C3553948;OMIM:614871;Orphanet:44|MedGen:C1864399		NC_000001.11:g.2412482del	criteria_provided;_multiple_submitters;_no_conflicts	Pathogenic/Likely_pathogenic			Deletion	SO:0000159			PEX10:5192	SO:0001589|frameshift_variant;SO:0001627|intron_variant	1	1553232917	chr1:2412476-2412477	5192	CGCGGATCACCTCCGGGGGGCTGG	CGCGGATCACCTCCGGGGGCTGG	CCCGGCCGCCGCCAGCCCCCCGGA		2.73978		0.881294		TRUE	FALSE	17
chr1	2412476	2412477	2	*	CG	C				541173	Peroxisome_biogenesis_disorder_6A_(Zellweger)|Peroxisome_biogenesis_disorder_6B|Peroxisome_biogenesis_disorder;_complementation_group_7		MONDO:MONDO:0013936;MedGen:C3553947;OMIM:614870;Orphanet:912|MONDO:MONDO:0013937;MedGen:C3553948;OMIM:614871;Orphanet:44|MedGen:C1864399		NC_000001.11:g.2412482del	criteria_provided;_multiple_submitters;_no_conflicts	Pathogenic/Likely_pathogenic			Deletion	SO:0000159			PEX10:5192	SO:0001589|frameshift_variant;SO:0001627|intron_variant	1	1553232917	chr1:2412476-2412477	5192	GCGGATCACCTCCGGGGGGCTGGC		CCCCGGCCGCCGCCAGCCCCCCGG	CCCCGGCCGCCGCCAGCCCCCGG		-0.0353589		2.1033	FALSE	TRUE	17
chr1	3402939	3402940	2	*	TG	T				364184	not_provided		MedGen:CN517202		NC_000001.11:g.3402941del	criteria_provided;_single_submitter	Pathogenic			Deletion	SO:0000159	ClinGen:CA16603332		PRDM16:63976	SO:0001589|frameshift_variant	1	1057520188	chr1:3402939-3402940	63976	CGAGGGCCTTGGCGGTGGCAGCGG	CGAGGGCCTTGGCGGTGCAGCGG	CGTGGGCTTGGCCGCTGCCACCGC		3.81808		3.6669		TRUE	FALSE	17
chr1	3412628	3412629	2	*	GC	G				1708380	Left_ventricular_noncompaction_8		MONDO:MONDO:0014152;MedGen:C3809288;OMIM:615373;Orphanet:154;Orphanet:54260		NC_000001.11:g.3412631del	criteria_provided;_single_submitter	Likely_pathogenic			Deletion	SO:0000159			PRDM16:63976	SO:0001589|frameshift_variant	1		chr1:3412628-3412629	63976	AGCATCGGCAGCCGGGCCCGTGCC		CCGTTTTGGCTGGCACGGGCCCGG	CCGTTTTGGCTGGCACGGCCCGG		-0.248014		4.31324	FALSE	TRUE	17
chr1	6128544	6128545	2	*	TC	T				2079996	not_provided		MedGen:CN517202		NC_000001.11:g.6128550del	criteria_provided;_single_submitter	Pathogenic			Deletion	SO:0000159			CHD5:26038	SO:0001589|frameshift_variant	1		chr1:6128544-6128545	26038	TGGCGGCCAAGTTCCCCCCTTTGG	TGGCGGCCAAGTTCCCCCTTTGG	TGTCCAGTCCTCCAAAGGGGGGAA		0.821737		0.189533		TRUE	FALSE	17
chr1	6470247	6470248	2	*	TC	T				824366	Autosomal_recessive_lower_motor_neuron_disease_with_childhood_onset|Charcot-Marie-Tooth_disease_recessive_intermediate_C		MONDO:MONDO:0012608;MedGen:C1970211;OMIM:611067;Orphanet:206580|MONDO:MONDO:0014154;MedGen:C3809309;OMIM:615376;Orphanet:369867		NC_000001.11:g.6470251del	criteria_provided;_single_submitter	Pathogenic			Deletion	SO:0000159			PLEKHG5:57449	SO:0001589|frameshift_variant	1	1644525008	chr1:6470247-6470248	57449	CACCTTGCTGTCCTTCCCCTCCTT		GCCTGAGGATGAAGGAGGGGAAGG	GCCTGAGGATGAAGGAGGGAAGG		0.528832		-2.34654	FALSE	TRUE	17
chr1	6477533	6477534	2	*	TG	T				75316	Charcot-Marie-Tooth_disease_recessive_intermediate_C		MONDO:MONDO:0014154;MedGen:C3809309;OMIM:615376;Orphanet:369867		NC_000001.11:g.6477538del	no_assertion_criteria_provided	Pathogenic			Deletion	SO:0000159	ClinGen:CA144674|OMIM:611101.0002		PLEKHG5:57449|LOC126805598:126805598	SO:0001589|frameshift_variant	1	397515454	chr1:6477533-6477534	57449	GCCTGTGCTCACCTTGTGGGGGAA		CCGCTTCGACCTTCCCCCACAAGG	CCGCTTCGACCTTCCCCACAAGG		-2.89944		0.971718	FALSE	TRUE	17
chr1	7663428	7663429	2	*	CA	C				264028	not_provided|Nonprogressive_cerebellar_atxia_with_intellectual_disability		MedGen:CN517202|MONDO:MONDO:0013886;MedGen:C3553661;OMIM:614756;Orphanet:314647		NC_000001.11:g.7663429del	criteria_provided;_single_submitter	Pathogenic			Deletion	SO:0000159	ClinGen:CA10602797|OMIM:611501.0008		CAMTA1:23261	SO:0001589|frameshift_variant	1	886041999	chr1:7663428-7663429	23261	AAGGTGGAGCCACGGACAGGGGGG	AAGGTGGAGCCACGGACGGGGGG	TGGCTCCCGTACCCCCCTGTCCGT		0.152744		-4.09229		TRUE	FALSE	17
chr1	7664990	7664991	2	*	AC	A				514433	not_provided		MedGen:CN517202		NC_000001.11:g.7664993del	criteria_provided;_single_submitter	Pathogenic			Deletion	SO:0000159	ClinGen:CA658795387		CAMTA1:23261	SO:0001589|frameshift_variant	1	1553240332	chr1:7664990-7664991	23261	GGCGCGGGCCCCCTTCACCCAGGC		GGCACATCTCTGCCTGGGTGAAGG	GGCACATCTCTGCCTGGTGAAGG		1.46086		-0.62194	FALSE	TRUE	17
chr1	7933267	7933268	2	*	GA	G				1467455	TNFRSF9-related_disorder|not_provided		.|MedGen:CN517202		NC_000001.11:g.7933270del	criteria_provided;_multiple_submitters;_no_conflicts	Pathogenic/Likely_pathogenic			Deletion	SO:0000159			TNFRSF9:3604	SO:0001589|frameshift_variant	1		chr1:7933267-7933268	3604	TCGACGTCAGCGCAAGAAAGAAGG	TCGACGTCAGCGCAAGAAGAAGG	GCAGATCATCTCCTTCTTTCTTGC		2.87044		-2.82212		TRUE	FALSE	17
chr1	9245257	9245258	2	*	AC	A				40271	Cortisone_reductase_deficiency_1		MONDO:MONDO:0011503;MedGen:C3551716;OMIM:604931;Orphanet:168588		NC_000001.11:g.9245259del	no_assertion_criteria_provided	Pathogenic			Deletion	SO:0000159	ClinGen:CA129826|OMIM:138090.0006		H6PD:9563	SO:0001589|frameshift_variant	1	398122818	chr1:9245257-9245258	9563	CTGCAGCTGAGCCAGTACCGCCAA		GCCGTCTTCAGTTGGCGGTACTGG	GCCGTCTTCAGTTGGCGTACTGG		6.16992		2.70688	FALSE	TRUE	17
chr1	9982532	9982533	2	*	CA	C				1415357	Leber_congenital_amaurosis_9		MONDO:MONDO:0012056;MedGen:C1837873;OMIM:608553;Orphanet:65		NC_000001.11:g.9982537del	criteria_provided;_single_submitter	Pathogenic			Deletion	SO:0000159			NMNAT1:64802	SO:0001589|frameshift_variant	1		chr1:9982532-9982533	64802	TGACATCTCATCCACAAAAATCCG		TGAGGGCTCTCCGGATTTTTGTGG	TGAGGGCTCTCCGGATTTTGTGG		-2.00834		-1.78207	FALSE	TRUE	17
chr1	9982532	9982533	2	*	CA	C				1415357	Leber_congenital_amaurosis_9		MONDO:MONDO:0012056;MedGen:C1837873;OMIM:608553;Orphanet:65		NC_000001.11:g.9982537del	criteria_provided;_single_submitter	Pathogenic			Deletion	SO:0000159			NMNAT1:64802	SO:0001589|frameshift_variant	1		chr1:9982532-9982533	64802	GACATCTCATCCACAAAAATCCGG	GACATCTCATCCACAAAATCCGG	CTGAGGGCTCTCCGGATTTTTGTG		1.95641		1.20799		TRUE	FALSE	17
chr1	11790882	11790883	2	*	AG	A				1489172	Homocystinuria_due_to_methylene_tetrahydrofolate_reductase_deficiency		MONDO:MONDO:0009353;MedGen:C1856058;OMIM:236250;Orphanet:395		NC_000001.11:g.11790885del	criteria_provided;_single_submitter	Pathogenic			Deletion	SO:0000159			MTHFR:4524	SO:0001589|frameshift_variant	1		chr1:11790882-11790883	4524	CACCGCTCAATCCACAGGGCAAAG		TAGGACGAGGCCTTTGCCCTGTGG	TAGGACGAGGCCTTTGCCTGTGG		-0.105749		-1.04749	FALSE	TRUE	17
chr1	11790882	11790883	2	*	AG	A				1489172	Homocystinuria_due_to_methylene_tetrahydrofolate_reductase_deficiency		MONDO:MONDO:0009353;MedGen:C1856058;OMIM:236250;Orphanet:395		NC_000001.11:g.11790885del	criteria_provided;_single_submitter	Pathogenic			Deletion	SO:0000159			MTHFR:4524	SO:0001589|frameshift_variant	1		chr1:11790882-11790883	4524	ACCGCTCAATCCACAGGGCAAAGG	ACCGCTCAATCCACAGGCAAAGG	GTAGGACGAGGCCTTTGCCCTGTG		4.08415		0.5937		TRUE	FALSE	17
chr1	11795117	11795118	2	*	TC	T				822591	Homocystinuria_due_to_methylene_tetrahydrofolate_reductase_deficiency		MONDO:MONDO:0009353;MedGen:C1856058;OMIM:236250;Orphanet:395		NC_000001.11:g.11795121del	criteria_provided;_single_submitter	Pathogenic			Deletion	SO:0000159			MTHFR:4524	SO:0001589|frameshift_variant	1	1380686004	chr1:11795117-11795118	4524	GGGTCCTCAGTCCACATCCCCAGG	GGGTCCTCAGTCCACATCCCAGG	GTGCTGAAGCGCCTGGGGATGTGG	GTGCTGAAGCGCCTGGGATGTGG	1.39359	3.8715	2.0509	2.14794	TRUE	TRUE	17
chr1	11950377	11950378	2	*	CG	C				269140	not_provided|Ehlers-Danlos_syndrome;_kyphoscoliotic_type_1		MedGen:CN517202|MONDO:MONDO:0016002;MedGen:C0268342;OMIM:225400;Orphanet:1900		NC_000001.11:g.11950381del	criteria_provided;_multiple_submitters;_no_conflicts	Pathogenic			Deletion	SO:0000159	ClinGen:CA10604945		PLOD1:5351	SO:0001589|frameshift_variant	1	886042976	chr1:11950377-11950378	5351	GTGCTGTTTGCATCGGGGCCCCGG	GTGCTGTTTGCATCGGGCCCCGG	TTCAGGAGCTCCCGGGGCCCCGAT		3.69516		2.64885		TRUE	FALSE	17
chr1	16047920	16047921	2	*	AG	A				980215	not_provided		MedGen:CN517202		NC_000001.11:g.16047922del	criteria_provided;_single_submitter	Likely_pathogenic			Deletion	SO:0000159			CLCNKB:1188|LOC106501713:106501713	SO:0001587|nonsense	1	2023146719	chr1:16047920-16047921	1188	GGTTCTGGAATCCCGGAGGTGAAG		GCCAACATGGTCTTCACCTCCGGG	GCCAACATGGTCTTCACTCCGGG		-0.612989		0.996394	FALSE	TRUE	17
chr1	16051800	16051801	2	*	CA	C		1e-05		918576	not_provided|Bartter_disease_type_3|Bartter_disease_type_4B		MedGen:CN517202|MONDO:MONDO:0011822;MedGen:C1846343;OMIM:607364;Orphanet:112;Orphanet:93605|MONDO:MONDO:0000909;MedGen:C4310805;OMIM:613090;Orphanet:112		NC_000001.11:g.16051801del	criteria_provided;_multiple_submitters;_no_conflicts	Pathogenic			Deletion	SO:0000159			CLCNKB:1188|LOC106501713:106501713	SO:0001589|frameshift_variant	1	775637637	chr1:16051800-16051801	1188	ACCAATCCCATCATGCCAGGGGGG	ACCAATCCCATCATGCCGGGGGG	GCCAGAGCATACCCCCCTGGCATG		-1.57746		-4.99585		TRUE	FALSE	17
chr1	16053707	16053708	2	*	TG	T				237037	not_provided|Bartter_disease_type_3|Bartter_disease_type_4B		MedGen:CN517202|MONDO:MONDO:0011822;MedGen:C1846343;OMIM:607364;Orphanet:112;Orphanet:93605|MONDO:MONDO:0000909;MedGen:C4310805;OMIM:613090;Orphanet:112		NC_000001.11:g.16053709del	criteria_provided;_multiple_submitters;_no_conflicts	Pathogenic			Deletion	SO:0000159	ClinGen:CA623982		CLCNKB:1188|LOC106501713:106501713	SO:0001589|frameshift_variant	1	767271426	chr1:16053707-16053708	1188	CCAAGGACATGCCACTGGAGGAGG	CCAAGGACATGCCACTGAGGAGG	AACCTTGACCACCTCCTCCAGTGG	AACCTTGACCACCTCCTCAGTGG	3.21432	-1.47918	0.19927	-2.26846	TRUE	FALSE	17
chr1	16125254	16125255	2	*	TC	T				904373	not_provided		MedGen:CN517202		NC_000001.11:g.16125257del	criteria_provided;_single_submitter	Pathogenic			Deletion	SO:0000159			EPHA2:1969	SO:0001589|frameshift_variant	1	2024442390	chr1:16125254-16125255	1969	ACCTGGTCCTTGAGTCCCAGCAGG	ACCTGGTCCTTGAGTCCAGCAGG	ATCGCCTACAGCCTGCTGGGACTC		2.59714		-3.91183		TRUE	FALSE	17
chr1	16986586	16986587	2	*	GC	G				1935056	Neurodegeneration_with_brain_iron_accumulation		MONDO:MONDO:0018307;MedGen:C2931845;OMIM:PS234200;Orphanet:385		NC_000001.11:g.16986589del	criteria_provided;_single_submitter	Likely_pathogenic			Deletion	SO:0000159			ATP13A2:23400	SO:0001589|frameshift_variant;SO:0001627|intron_variant	1		chr1:16986586-16986587	23400	GGGACCAGGACAAGGCCCACCAGG	GGGACCAGGACAAGGCCACCAGG	CTGAGCTCCGTCCTGGTGGGCCTT		-1.40912		0.385261		TRUE	FALSE	17
chr1	16997101	16997102	2	*	GC	G				1461046	Autosomal_recessive_spastic_paraplegia_type_78|Kufor-Rakeb_syndrome		MONDO:MONDO:0014975;MedGen:C5567893;OMIM:617225;Orphanet:513436|MONDO:MONDO:0011706;MedGen:C1847640;OMIM:606693;Orphanet:306674;Orphanet:314632		NC_000001.11:g.16997103del	criteria_provided;_single_submitter	Pathogenic			Deletion	SO:0000159			ATP13A2:23400	SO:0001589|frameshift_variant	1		chr1:16997101-16997102	23400	CCGCAGAAGAGTGTGTGCCGCCGG	CCGCAGAAGAGTGTGTGCGCCGG	GCAGAGACACACCGGCGGCACACA		5.10533		1.73113		TRUE	FALSE	17
chr1	17027818	17027819	2	*	CA	C				980139	Hereditary_pheochromocytoma-paraganglioma|Hereditary_cancer-predisposing_syndrome|Pheochromocytoma|Gastrointestinal_stromal_tumor|Paragangliomas_4		MONDO:MONDO:0017366;MedGen:C1708353;Orphanet:29072|MONDO:MONDO:0015356;MeSH:D009386;MedGen:C0027672;Orphanet:140162|Human_Phenotype_Ontology:HP:0002666;MONDO:MONDO:0008233;MedGen:C0031511;OMIM:171300;Orphanet:29072|Human_Phenotype_Ontology:HP:0100723;MONDO:MONDO:0011719;MeSH:D046152;MedGen:C0238198;OMIM:606764;Orphanet:44890|MONDO:MONDO:0007273;MedGen:C1861848;OMIM:115310;Orphanet:29072		NC_000001.11:g.17027821del	criteria_provided;_multiple_submitters;_no_conflicts	Pathogenic			Deletion	SO:0000159			SDHB:6390	SO:0001587|nonsense	1	2077999823	chr1:17027818-17027819	6390	TTCATCCTTCTTCTTCAAATAAGG	TTCATCCTTCTTCTTCAATAAGG	AATCCATTGAGCCTTATTTGAAGA		-2.11351		2.198		TRUE	FALSE	17
chr1	17028630	17028631	2	*	TG	T				432034	Hereditary_pheochromocytoma-paraganglioma|Pheochromocytoma|Gastrointestinal_stromal_tumor|Paragangliomas_4		MONDO:MONDO:0017366;MedGen:C1708353;Orphanet:29072|Human_Phenotype_Ontology:HP:0002666;MONDO:MONDO:0008233;MedGen:C0031511;OMIM:171300;Orphanet:29072|Human_Phenotype_Ontology:HP:0100723;MONDO:MONDO:0011719;MeSH:D046152;MedGen:C0238198;OMIM:606764;Orphanet:44890|MONDO:MONDO:0007273;MedGen:C1861848;OMIM:115310;Orphanet:29072		NC_000001.11:g.17028632del	criteria_provided;_single_submitter	Pathogenic			Deletion	SO:0000159	ClinGen:CA645509069		SDHB:6390	SO:0001589|frameshift_variant	1	1553177739	chr1:17028630-17028631	6390	TATCACATACATGTGTGGAAGAGG	TATCACATACATGTGTGAAGAGG	CAAAAATCTACCCTCTTCCACACA		3.74094		3.49013		TRUE	FALSE	17
chr1	20649070	20649071	2	*	GC	G				1366128	Autosomal_recessive_early-onset_Parkinson_disease_6		MONDO:MONDO:0011613;MedGen:C1853833;OMIM:605909;Orphanet:2828		NC_000001.11:g.20649072del	criteria_provided;_single_submitter	Pathogenic			Deletion	SO:0000159			PINK1:65018|PINK1-AS:100861548	SO:0001589|frameshift_variant;SO:0001619|non-coding_transcript_variant	1		chr1:20649070-20649071	65018	GGCAGTGGGAGCCATCGCCTATGA		GCCCGAAGATTTCATAGGCGATGG	GCCCGAAGATTTCATAGCGATGG		4.88391		-0.0956615	FALSE	TRUE	17
chr1	21563236	21563237	2	*	AC	A				540812	Infantile_hypophosphatasia		Human_Phenotype_Ontology:HP:0003239;MedGen:C0268412;OMIM:241500;Orphanet:247651;Orphanet:436		NC_000001.11:g.21563239del	criteria_provided;_single_submitter	Likely_pathogenic			Deletion	SO:0000159			ALPL:249	SO:0001589|frameshift_variant	0	760134827	chr1:21563236-21563237	249	TCCCGGTGCAACACCACCCAGGGG	TCCCGGTGCAACACCACCAGGGG	GTGACCTCGTTCCCCTGGGTGGTG		-2.54984		-1.56118		TRUE	FALSE	17
chr1	21564085	21564086	2	*	AC	A				357060	not_provided|Infantile_hypophosphatasia|Hypophosphatasia		MedGen:CN517202|Human_Phenotype_Ontology:HP:0003239;MedGen:C0268412;OMIM:241500;Orphanet:247651;Orphanet:436|MONDO:MONDO:0018570;MedGen:C0020630;Orphanet:436		NC_000001.11:g.21564090del	criteria_provided;_multiple_submitters;_no_conflicts	Pathogenic/Likely_pathogenic			Deletion	SO:0000159	ClinGen:CA666519		ALPL:249	SO:0001589|frameshift_variant	1	750174638	chr1:21564085-21564086	249	AGTGAACCATGCCACCCCCAGCGC		GGGCGTAGGCGGCGCTGGGGGTGG	GGGCGTAGGCGGCGCTGGGGTGG		2.87971		-1.97302	FALSE	TRUE	17
chr1	21570324	21570325	2	*	AC	A				1967747	not_provided		MedGen:CN517202		NC_000001.11:g.21570326del	criteria_provided;_single_submitter	Pathogenic			Deletion	SO:0000159			ALPL:249	SO:0001589|frameshift_variant	1		chr1:21570324-21570325	249	CCCACTTCATCTGGAACCGCACGG	CCCACTTCATCTGGAACGCACGG	GGTCAGGAGTTCCGTGCGGTTCCA		-2.76757		-0.625899		TRUE	FALSE	17
chr1	21570348	21570349	2	*	AC	A				357063	Infantile_hypophosphatasia		Human_Phenotype_Ontology:HP:0003239;MedGen:C0268412;OMIM:241500;Orphanet:247651;Orphanet:436		NC_000001.11:g.21570353del	criteria_provided;_single_submitter	Likely_pathogenic			Deletion	SO:0000159	ClinGen:CA16040718		ALPL:249	SO:0001589|frameshift_variant	0	1057516526	chr1:21570348-21570349	249	GAACTCCTGACCCTTGACCCCCAC		TAGTCCACATTGTGGGGGTCAAGG	TAGTCCACATTGTGGGGTCAAGG		0.87154		0.820119	FALSE	TRUE	17
chr1	21573763	21573764	2	*	CG	C				540947	Infantile_hypophosphatasia		Human_Phenotype_Ontology:HP:0003239;MedGen:C0268412;OMIM:241500;Orphanet:247651;Orphanet:436		NC_000001.11:g.21573765del	criteria_provided;_single_submitter	Likely_pathogenic			Deletion	SO:0000159			ALPL:249	SO:0001589|frameshift_variant	0	1553414133	chr1:21573763-21573764	249	GCCATCCAGATCCTGCGGAAGAAC		AAGCCTTTGGGGTTCTTCCGCAGG	AAGCCTTTGGGGTTCTTCGCAGG		3.25374		-1.13047	FALSE	TRUE	17
chr1	23692631	23692632	2	*	AC	A				1786012	Diamond-Blackfan_anemia		Human_Phenotype_Ontology:HP:0004810;Human_Phenotype_Ontology:HP:0005545;MONDO:MONDO:0015253;MeSH:D029503;MedGen:C1260899;OMIM:PS105650;Orphanet:124		NC_000001.11:g.23692635del	criteria_provided;_single_submitter	Pathogenic			Deletion	SO:0000159			RPL11:6135	SO:0001589|frameshift_variant	1		chr1:23692631-23692632	6135	GGTGAAAAGGAGAACCCCATGCGG	GGTGAAAAGGAGAACCCATGCGG	ATGCGAAGTTCCCGCATGGGGTTC		-1.86425		1.26078		TRUE	FALSE	17
chr1	23796205	23796206	2	*	TG	T				2113861	UDPglucose-4-epimerase_deficiency		MONDO:MONDO:0009257;MedGen:C0751161;OMIM:230350;Orphanet:352;Orphanet:79238		NC_000001.11:g.23796209del	criteria_provided;_single_submitter	Pathogenic			Deletion	SO:0000159			GALE:2582	SO:0001589|frameshift_variant	1		chr1:23796205-23796206	2582	CCTCTTGGGCCAGGCTGGGGTTGG	CCTCTTGGGCCAGGCTGGGTTGG	AGCCTGTTACGCCAACCCCAGCCT		3.03948		0.825641		TRUE	FALSE	17
chr1	23808274	23808275	2	*	TC	T				1438605	Deficiency_of_hydroxymethylglutaryl-CoA_lyase		MONDO:MONDO:0009520;MedGen:C0268601;OMIM:246450;Orphanet:20		NC_000001.11:g.23808279del	criteria_provided;_single_submitter	Pathogenic			Deletion	SO:0000159			HMGCL:3155	SO:0001589|frameshift_variant	1		chr1:23808274-23808275	3155	CCCACACCAATGGTGTCCCCCAGG	CCCACACCAATGGTGTCCCCAGG	TACGAGATCTCCCTGGGGGACACC		-2.9716		0.963129		TRUE	FALSE	17
chr1	23808274	23808275	2	*	TC	T				1438605	Deficiency_of_hydroxymethylglutaryl-CoA_lyase		MONDO:MONDO:0009520;MedGen:C0268601;OMIM:246450;Orphanet:20		NC_000001.11:g.23808279del	criteria_provided;_single_submitter	Pathogenic			Deletion	SO:0000159			HMGCL:3155	SO:0001589|frameshift_variant	1		chr1:23808274-23808275	3155	CCACACCAATGGTGTCCCCCAGGG	CCACACCAATGGTGTCCCCAGGG	CTACGAGATCTCCCTGGGGGACAC		-2.50493		1.41094		TRUE	FALSE	17
chr1	23868049	23868050	2	*	GC	G				967103	Fucosidosis		MONDO:MONDO:0009254;MedGen:C0016788;OMIM:230000;Orphanet:349		NC_000001.11:g.23868051del	no_assertion_criteria_provided	Pathogenic			Deletion	SO:0000159			FUCA1:2517	SO:0001589|frameshift_variant	4	1639662557	chr1:23868049-23868050	2517	CCCTCGCCCTGCCAGTGCCACCAG		AGCGAGTGGTTCTGGTGGCACTGG	AGCGAGTGGTTCTGGTGCACTGG		4.22954		4.44158	FALSE	TRUE	17
chr1	23868116	23868117	2	*	CT	C				967104	Fucosidosis		MONDO:MONDO:0009254;MedGen:C0016788;OMIM:230000;Orphanet:349		NC_000001.11:g.23868118del	no_assertion_criteria_provided	Pathogenic			Deletion	SO:0000159			FUCA1:2517	SO:0001589|frameshift_variant	4	1639663980	chr1:23868116-23868117	2517	GGATGAACACCCCGAACTTGGCTT		CTGGTTCGACGAAGCCAAGTTCGG	CTGGTTCGACGAAGCCAGTTCGG		0.750065		1.4174	FALSE	TRUE	17
chr1	25543762	25543763	2	*	TG	T				447723	not_provided|Familial_hypercholesterolemia|Hypercholesterolemia;_familial;_4		MedGen:CN517202|MONDO:MONDO:0005439;MedGen:C0020445;OMIM:PS143890|MONDO:MONDO:0011374;MedGen:C1863512;OMIM:603813;Orphanet:391665		NC_000001.11:g.25543769del	criteria_provided;_multiple_submitters;_no_conflicts	Pathogenic			Deletion	SO:0000159	ClinGen:CA521715353|OMIM:605747.0006		LDLRAP1:26119	SO:0001589|frameshift_variant	1	1201229554	chr1:25543762-25543763	26119	GGCCAAGCAGAGCTGGGGGGGCGG	GGCCAAGCAGAGCTGGGGGGCGG	GGTGCCGGCCACCGCCCCCCCAGC		-0.613477		-2.97438		TRUE	FALSE	17
chr1	25543762	25543763	2	*	TG	T				447723	not_provided|Familial_hypercholesterolemia|Hypercholesterolemia;_familial;_4		MedGen:CN517202|MONDO:MONDO:0005439;MedGen:C0020445;OMIM:PS143890|MONDO:MONDO:0011374;MedGen:C1863512;OMIM:603813;Orphanet:391665		NC_000001.11:g.25543769del	criteria_provided;_multiple_submitters;_no_conflicts	Pathogenic			Deletion	SO:0000159	ClinGen:CA521715353|OMIM:605747.0006		LDLRAP1:26119	SO:0001589|frameshift_variant	1	1201229554	chr1:25543762-25543763	26119	CAAGCAGAGCTGGGGGGGCGGTGG	CAAGCAGAGCTGGGGGGCGGTGG	TGCGGTGCCGGCCACCGCCCCCCC		4.6953		-2.5047		TRUE	FALSE	17
chr1	25800369	25800370	2	*	CG	C				1938381	Eichsfeld_type_congenital_muscular_dystrophy		MONDO:MONDO:0011271;MedGen:C0410180;OMIM:602771		NC_000001.11:g.25800372del	criteria_provided;_single_submitter	Pathogenic			Deletion	SO:0000159			SELENON:57190	SO:0001589|frameshift_variant	1		chr1:25800369-25800370	57190	CGCTGCCGCCGCCGTCCGGGTCTG		CGTGGCGGGCGCAGACCCGGACGG	CGTGGCGGGCGCAGACCGGACGG		-1.72398		-3.72262	FALSE	TRUE	17
chr1	25813938	25813939	2	*	TC	T				1170159	Abnormality_of_the_musculature		Human_Phenotype_Ontology:HP:0003011;Human_Phenotype_Ontology:HP:0003197;Human_Phenotype_Ontology:HP:0003708;MedGen:C4021745		NC_000001.11:g.25813939del	criteria_provided;_single_submitter	Pathogenic			Deletion	SO:0000159			SELENON:57190	SO:0001589|frameshift_variant	1		chr1:25813938-25813939	57190	CCCATCCTCACCCTGCTCAACGAG		CTGATGAAGCTCTCGTTGAGCAGG	CTGATGAAGCTCTCGTTAGCAGG		5.82567		-1.43536	FALSE	TRUE	17
chr1	26696793	26696794	2	*	TG	T				206790	Intellectual_disability;_autosomal_dominant_14		MONDO:MONDO:0013819;MedGen:C3553247;OMIM:614607;Orphanet:1465		NC_000001.11:g.26696797del	criteria_provided;_single_submitter	Pathogenic			Deletion	SO:0000159	ClinGen:CA206882		ARID1A:8289	SO:0001589|frameshift_variant	1	797045263	chr1:26696793-26696794	8289	TGGCGGCAGCAGCGATGGGGTGGG	TGGCGGCAGCAGCGATGGGTGGG	GAGGAGGCGCCCCCACCCCATCGC		2.39079		2.13715		TRUE	FALSE	17
chr1	26696793	26696794	2	*	TG	T				206790	Intellectual_disability;_autosomal_dominant_14		MONDO:MONDO:0013819;MedGen:C3553247;OMIM:614607;Orphanet:1465		NC_000001.11:g.26696797del	criteria_provided;_single_submitter	Pathogenic			Deletion	SO:0000159	ClinGen:CA206882		ARID1A:8289	SO:0001589|frameshift_variant	1	797045263	chr1:26696793-26696794	8289	GGCGGCAGCAGCGATGGGGTGGGG	GGCGGCAGCAGCGATGGGTGGGG	TGAGGAGGCGCCCCCACCCCATCG		-1.49732		1.46784		TRUE	FALSE	17
chr1	26696793	26696794	2	*	TG	T				206790	Intellectual_disability;_autosomal_dominant_14		MONDO:MONDO:0013819;MedGen:C3553247;OMIM:614607;Orphanet:1465		NC_000001.11:g.26696797del	criteria_provided;_single_submitter	Pathogenic			Deletion	SO:0000159	ClinGen:CA206882		ARID1A:8289	SO:0001589|frameshift_variant	1	797045263	chr1:26696793-26696794	8289	GCGGCAGCAGCGATGGGGTGGGGG	GCGGCAGCAGCGATGGGTGGGGG	GTGAGGAGGCGCCCCCACCCCATC		4.22122		-0.06042		TRUE	FALSE	17
chr1	26696835	26696836	2	*	GC	G				1770499	Hepatocellular_carcinoma		Human_Phenotype_Ontology:HP:0001402;Human_Phenotype_Ontology:HP:0002899;Human_Phenotype_Ontology:HP:0003007;Human_Phenotype_Ontology:HP:0006750;MONDO:MONDO:0007256;MedGen:C2239176;OMIM:114550;Orphanet:88673		NC_000001.11:g.26696840del	no_assertion_criteria_provided	Pathogenic			Deletion	SO:0000159			ARID1A:8289	SO:0001589|frameshift_variant	2		chr1:26696835-26696836	8289	CGGCCGCCTTGCCGCCCCCAGCCT		CCCGAAGCCGTAGGCTGGGGGCGG	CCCGAAGCCGTAGGCTGGGGCGG		3.47421		-0.603744	FALSE	TRUE	17
chr1	26697369	26697370	2	*	CG	C				1825403	Inborn_genetic_diseases		MeSH:D030342;MedGen:C0950123		NC_000001.11:g.26697374del	criteria_provided;_single_submitter	Likely_pathogenic			Deletion	SO:0000159			ARID1A:8289	SO:0001589|frameshift_variant	1		chr1:26697369-26697370	8289	CGGGCCCCAGGACGGGGGCGCCGG	CGGGCCCCAGGACGGGGCGCCGG	CCGGGCCCTTGCCGGCGCCCCCGT		6.31322		1.37639		TRUE	FALSE	17
chr1	26697412	26697413	2	*	TG	T				2416060	Intellectual_disability;_autosomal_dominant_14		MONDO:MONDO:0013819;MedGen:C3553247;OMIM:614607;Orphanet:1465		NC_000001.11:g.26697418del	criteria_provided;_single_submitter	Pathogenic			Deletion	SO:0000159			ARID1A:8289	SO:0001589|frameshift_variant	1		chr1:26697412-26697413	8289	CCTCGCAGTGTTGGGGGGCTGCGG	CCTCGCAGTGTTGGGGGCTGCGG	AGCTGCCGCCGCCGCAGCCCCCCA		2.93672		1.11097		TRUE	FALSE	17
chr1	26766488	26766489	2	*	TG	T				1166617	ARID1A-related_BAFopathy		.		NC_000001.11:g.26766492del	criteria_provided;_single_submitter	Pathogenic			Deletion	SO:0000159			ARID1A:8289	SO:0001589|frameshift_variant	32		chr1:26766488-26766489	8289	GAGATGATGGGCCTTGGGGATGTA		GGAGTTAACTTTACATCCCCAAGG	GGAGTTAACTTTACATCCCAAGG		-3.2113		2.38971	FALSE	TRUE	17
chr1	26774786	26774787	2	*	GC	G				2150337	not_provided		MedGen:CN517202		NC_000001.11:g.26774790del	criteria_provided;_single_submitter	Pathogenic			Deletion	SO:0000159			ARID1A:8289	SO:0001589|frameshift_variant;SO:0001627|intron_variant	1		chr1:26774786-26774787	8289	GGCTCTGCCCCCCAGGGCCCCGCC		ACGCCATGATAGGCGGGGCCCTGG	ACGCCATGATAGGCGGGCCCTGG		4.19233		3.76538	FALSE	TRUE	17
chr1	26774910	26774911	2	*	GC	G				985848	Colorectal_cancer		MONDO:MONDO:0005575;MedGen:C0346629;OMIM:114500;Orphanet:466667		NC_000001.11:g.26774916del	no_assertion_criteria_provided	Pathogenic			Deletion	SO:0000159			ARID1A:8289	SO:0001589|frameshift_variant;SO:0001627|intron_variant	1	2081119463	chr1:26774910-26774911	8289	GTCCCTCTGCCCCTGTGCCCCCCA		GGGCCTTGTCATGGGGGGCACAGG	GGGCCTTGTCATGGGGGCACAGG		5.34147		3.06887	FALSE	TRUE	17
chr1	26779608	26779609	2	*	GA	G				985849	Colorectal_cancer		MONDO:MONDO:0005575;MedGen:C0346629;OMIM:114500;Orphanet:466667		NC_000001.11:g.26779613del	no_assertion_criteria_provided	Pathogenic			Deletion	SO:0000159			ARID1A:8289	SO:0001589|frameshift_variant	1	2081171632	chr1:26779608-26779609	8289	CCTGATGGACCTCCAGAAAAACGG	CCTGATGGACCTCCAGAAAACGG	GTGGCTGTGATCCGTTTTTCTGGA		0.428708		2.94858		TRUE	FALSE	17
chr1	26779608	26779609	2	*	GA	G				985849	Colorectal_cancer		MONDO:MONDO:0005575;MedGen:C0346629;OMIM:114500;Orphanet:466667		NC_000001.11:g.26779613del	no_assertion_criteria_provided	Pathogenic			Deletion	SO:0000159			ARID1A:8289	SO:0001589|frameshift_variant	1	2081171632	chr1:26779608-26779609	8289	CTGATGGACCTCCAGAAAAACGGA		AGTGGCTGTGATCCGTTTTTCTGG	AGTGGCTGTGATCCGTTTTCTGG		1.40661		-0.535099	FALSE	TRUE	17
chr1	26913713	26913714	2	*	GA	G				624111	APC-mutation_negative_familial_colorectal_cancer|Obesity		MedGen:CN233259|Human_Phenotype_Ontology:HP:0001513;MONDO:MONDO:0011122;MeSH:D009765;MedGen:C0028754;Orphanet:71529		NC_000001.11:g.26913715del	criteria_provided;_single_submitter	Pathogenic			Deletion	SO:0000159			NR0B2:8431|NUDC:10726	SO:0001589|frameshift_variant	1	779783209	chr1:26913713-26913714	8431	GGGAGGCAGCTGCCAGAAGGATGG	GGGAGGCAGCTGCCAGAGGATGG	TCAGGAACCTGCCATCCTTCTGGC		-0.578292		-3.23816		TRUE	FALSE	17
chr1	27358747	27358748	2	*	AG	A				794662	not_provided		MedGen:CN517202		NC_000001.11:g.27358754del	criteria_provided;_single_submitter	Likely_pathogenic			Deletion	SO:0000159			MAP3K6:9064	SO:0001589|frameshift_variant	1	34008139	chr1:27358747-27358748	9064	CTCCCGAGCTCGTGGAAGGGGGGG	CTCCCGAGCTCGTGGAAGGGGGG	GCCACAGGTCGCCCCCCCTTCCAC		-1.21712		-4.47054		TRUE	FALSE	17
chr1	27549217	27549218	2	*	AG	A				137064	AHDC1-related_intellectual_disability_-_obstructive_sleep_apnea_-_mild_dysmorphism_syndrome|Delayed_speech_and_language_development|Sleep_apnea|Hypotonia|Neonatal_hypotonia|Global_developmental_delay|Intellectual_disability		MONDO:MONDO:0014358;MedGen:C4014419;OMIM:615829;Orphanet:412069|Human_Phenotype_Ontology:HP:0000750;Human_Phenotype_Ontology:HP:0002116;Human_Phenotype_Ontology:HP:0002117;Human_Phenotype_Ontology:HP:0002336;Human_Phenotype_Ontology:HP:0002399;Human_Phenotype_Ontology:HP:0002498;Human_Phenotype_Ontology:HP:0006936;Human_Phenotype_Ontology:HP:0007004;Human_Phenotype_Ontology:HP:0007127;Human_Pheno…		NC_000001.11:g.27549219del	criteria_provided;_single_submitter	Pathogenic			Deletion	SO:0000159	ClinGen:CA156428|OMIM:615790.0002		AHDC1:27245	SO:0001589|frameshift_variant	33	587779767	chr1:27549217-27549218	27245	CGTACTGGGGCAGGTAGGTGTTGG	CGTACTGGGGCAGGTAGTGTTGG	CCACCCGCCTGCCAACACCTACCT		4.51304		-1.19638		TRUE	FALSE	17
chr1	27549700	27549701	2	*	GC	G				984643	AHDC1-related_intellectual_disability_-_obstructive_sleep_apnea_-_mild_dysmorphism_syndrome		MONDO:MONDO:0014358;MedGen:C4014419;OMIM:615829;Orphanet:412069		NC_000001.11:g.27549703del	no_assertion_criteria_provided	Pathogenic			Deletion	SO:0000159			AHDC1:27245	SO:0001589|frameshift_variant	32		chr1:27549700-27549701	27245	AGGCTCCACTCTCCAGCCCAGTGG	AGGCTCCACTCTCCAGCCAGTGG	GGCCTTTGCCTCCACTGGGCTGGA		0.215843		0.55412		TRUE	FALSE	17
chr1	27549886	27549887	2	*	AC	A				260851	AHDC1-related_intellectual_disability_-_obstructive_sleep_apnea_-_mild_dysmorphism_syndrome		MONDO:MONDO:0014358;MedGen:C4014419;OMIM:615829;Orphanet:412069		NC_000001.11:g.27549888del	criteria_provided;_single_submitter	Pathogenic			Deletion	SO:0000159	ClinGen:CA10588952		AHDC1:27245	SO:0001589|frameshift_variant	32	886039900	chr1:27549886-27549887	27245	GTCCCATTCTTCCGGGACCGTCTC		CCAAAGCGCAAGAGACGGTCCCGG	CCAAAGCGCAAGAGACGTCCCGG		4.72673		3.28035	FALSE	TRUE	17
chr1	27550079	27550080	2	*	AC	A				1332574	AHDC1-related_intellectual_disability_-_obstructive_sleep_apnea_-_mild_dysmorphism_syndrome		MONDO:MONDO:0014358;MedGen:C4014419;OMIM:615829;Orphanet:412069		NC_000001.11:g.27550083del	no_assertion_criteria_provided	Pathogenic			Deletion	SO:0000159			AHDC1:27245	SO:0001589|frameshift_variant	0		chr1:27550079-27550080	27245	TGGCCGCATGGCCCCCACCCCGGC		CGGTTTTGGTGGCCGGGGTGGGGG	CGGTTTTGGTGGCCGGGTGGGGG		4.26255		0.243424	FALSE	TRUE	17
chr1	27550079	27550080	2	*	AC	A				1332574	AHDC1-related_intellectual_disability_-_obstructive_sleep_apnea_-_mild_dysmorphism_syndrome		MONDO:MONDO:0014358;MedGen:C4014419;OMIM:615829;Orphanet:412069		NC_000001.11:g.27550083del	no_assertion_criteria_provided	Pathogenic			Deletion	SO:0000159			AHDC1:27245	SO:0001589|frameshift_variant	0		chr1:27550079-27550080	27245	GGCCGCATGGCCCCCACCCCGGCC		GCGGTTTTGGTGGCCGGGGTGGGG	GCGGTTTTGGTGGCCGGGTGGGG		-1.70959		-1.35669	FALSE	TRUE	17
chr1	27550079	27550080	2	*	AC	A				1332574	AHDC1-related_intellectual_disability_-_obstructive_sleep_apnea_-_mild_dysmorphism_syndrome		MONDO:MONDO:0014358;MedGen:C4014419;OMIM:615829;Orphanet:412069		NC_000001.11:g.27550083del	no_assertion_criteria_provided	Pathogenic			Deletion	SO:0000159			AHDC1:27245	SO:0001589|frameshift_variant	0		chr1:27550079-27550080	27245	GCCGCATGGCCCCCACCCCGGCCA		GGCGGTTTTGGTGGCCGGGGTGGG	GGCGGTTTTGGTGGCCGGGTGGG		3.42039		2.97368	FALSE	TRUE	17
chr1	27550085	27550086	2	*	GC	G				975935	AHDC1-related_intellectual_disability_-_obstructive_sleep_apnea_-_mild_dysmorphism_syndrome		MONDO:MONDO:0014358;MedGen:C4014419;OMIM:615829;Orphanet:412069		NC_000001.11:g.27550087del	no_assertion_criteria_provided	Pathogenic			Deletion	SO:0000159	OMIM:615790.0004		AHDC1:27245	SO:0001589|frameshift_variant	1	2019449305	chr1:27550085-27550086	27245	CATGGCCCCCACCCCGGCCACCAA		AGCAGGCGGTTTTGGTGGCCGGGG	AGCAGGCGGTTTTGGTGCCGGGG		2.45717		1.70941	FALSE	TRUE	17
chr1	27550826	27550827	2	*	TG	T				805220	Neurodevelopmental_abnormality|not_provided		Human_Phenotype_Ontology:HP:0012759;MedGen:C4022737|MedGen:CN517202		NC_000001.11:g.27550831del	criteria_provided;_single_submitter	Pathogenic			Deletion	SO:0000159			AHDC1:27245	SO:0001589|frameshift_variant	33	1571240391	chr1:27550826-27550827	27245	GAGGCGGTGGTGGTGGGGGTTCGG	GAGGCGGTGGTGGTGGGGTTCGG	GGCTGCCCTGGCCGAACCCCCACC		-0.503801		-2.93597		TRUE	FALSE	17
chr1	27550993	27550994	2	*	CG	C				2403540	AHDC1-related_intellectual_disability_-_obstructive_sleep_apnea_-_mild_dysmorphism_syndrome		MONDO:MONDO:0014358;MedGen:C4014419;OMIM:615829;Orphanet:412069		NC_000001.11:g.27551000del	criteria_provided;_single_submitter	Pathogenic			Deletion	SO:0000159			AHDC1:27245	SO:0001589|frameshift_variant	0		chr1:27550993-27550994	27245	GGGTGACCCTCAGGCCCGGGGGGG	GGGTGACCCTCAGGCCCGGGGGG	TCACCGCACGGCCCCCCCGGGCCT		-1.79429		-4.24607		TRUE	FALSE	17
chr1	27550993	27550994	2	*	CG	C				2403540	AHDC1-related_intellectual_disability_-_obstructive_sleep_apnea_-_mild_dysmorphism_syndrome		MONDO:MONDO:0014358;MedGen:C4014419;OMIM:615829;Orphanet:412069		NC_000001.11:g.27551000del	criteria_provided;_single_submitter	Pathogenic			Deletion	SO:0000159			AHDC1:27245	SO:0001589|frameshift_variant	0		chr1:27550993-27550994	27245	TGACCCTCAGGCCCGGGGGGGCCG		TGCTCACCGCACGGCCCCCCCGGG	TGCTCACCGCACGGCCCCCCGGG		-0.542275		2.40669	FALSE	TRUE	17
chr1	27550993	27550994	2	*	CG	C				2403540	AHDC1-related_intellectual_disability_-_obstructive_sleep_apnea_-_mild_dysmorphism_syndrome		MONDO:MONDO:0014358;MedGen:C4014419;OMIM:615829;Orphanet:412069		NC_000001.11:g.27551000del	criteria_provided;_single_submitter	Pathogenic			Deletion	SO:0000159			AHDC1:27245	SO:0001589|frameshift_variant	0		chr1:27550993-27550994	27245	GACCCTCAGGCCCGGGGGGGCCGT		GTGCTCACCGCACGGCCCCCCCGG	GTGCTCACCGCACGGCCCCCCGG		0.549439		2.40079	FALSE	TRUE	17
chr1	27551118	27551119	2	*	GC	G				621017	Cerebellar_vermis_hypoplasia|AHDC1-related_intellectual_disability_-_obstructive_sleep_apnea_-_mild_dysmorphism_syndrome|Congenital_cerebellar_hypoplasia		Human_Phenotype_Ontology:HP:0001320;MedGen:C1840379|MONDO:MONDO:0014358;MedGen:C4014419;OMIM:615829;Orphanet:412069|MONDO:MONDO:0008939;MedGen:C5231391;OMIM:213000;Orphanet:1398;Orphanet:2246		NC_000001.11:g.27551120del	no_assertion_criteria_provided	Pathogenic/Likely_pathogenic			Deletion	SO:0000159			AHDC1:27245	SO:0001589|frameshift_variant	33	1557667078	chr1:27551118-27551119	27245	GGCAGGGGGTCGAGTGCCTGGGGG	GGCAGGGGGTCGAGTGCTGGGGG	CAGCTGCTTGACCCCCAGGCACTC		0.363748		-1.43489		TRUE	FALSE	17
chr1	27551183	27551184	2	*	GC	G				488151	AHDC1-related_intellectual_disability_-_obstructive_sleep_apnea_-_mild_dysmorphism_syndrome		MONDO:MONDO:0014358;MedGen:C4014419;OMIM:615829;Orphanet:412069		NC_000001.11:g.27551186del	criteria_provided;_single_submitter	Likely_pathogenic			Deletion	SO:0000159	ClinGen:CA658683133		AHDC1:27245	SO:0001589|frameshift_variant	32	1553159764	chr1:27551183-27551184	27245	GGCCTGGAGAGCCAGGCCCGGCAG		ATCCTCTGGGGCTGCCGGGCCTGG	ATCCTCTGGGGCTGCCGGCCTGG		3.38074		1.32534	FALSE	TRUE	17
chr1	33014566	33014567	2	*	AG	A				33293	not_provided|Reticular_dysgenesis		MedGen:CN517202|MONDO:MONDO:0009973;MedGen:C0272167;OMIM:267500;Orphanet:33355		NC_000001.11:g.33014568del	criteria_provided;_single_submitter	Pathogenic			Deletion	SO:0000159	ClinGen:CA658653736|OMIM:103020.0005		AK2:204	SO:0001589|frameshift_variant;SO:0001619|non-coding_transcript_variant	1	1553151177	chr1:33014566-33014567	204	TTGAACTCCTCGTGGTAGGAACGG	TTGAACTCCTCGTGGTAGAACGG	CCCAAGAGTGGCCGTTCCTACCAC		-4.15244		-0.894193		TRUE	FALSE	17
chr1	36469721	36469722	2	*	TG	T				952402	Autosomal_recessive_severe_congenital_neutropenia_due_to_CSF3R_deficiency		MONDO:MONDO:0014865;MedGen:C4310764;OMIM:617014;Orphanet:420702		NC_000001.11:g.36469728del	criteria_provided;_single_submitter	Pathogenic			Deletion	SO:0000159			CSF3R:1441	SO:0001589|frameshift_variant	1	747437399	chr1:36469721-36469722	1441	TTGCTATTGCTCGCGCTGGGGGGG	TTGCTATTGCTCGCGCTGGGGGG	TGGGGCCTGGGCCCCCCCAGCGCG		-3.40526		-3.75161		TRUE	FALSE	17
chr1	36469721	36469722	2	*	TG	T				952402	Autosomal_recessive_severe_congenital_neutropenia_due_to_CSF3R_deficiency		MONDO:MONDO:0014865;MedGen:C4310764;OMIM:617014;Orphanet:420702		NC_000001.11:g.36469728del	criteria_provided;_single_submitter	Pathogenic			Deletion	SO:0000159			CSF3R:1441	SO:0001589|frameshift_variant	1	747437399	chr1:36469721-36469722	1441	TTGCTCGCGCTGGGGGGGCCCAGG	TTGCTCGCGCTGGGGGGCCCAGG	ATTGAGTGGGGCCTGGGCCCCCCC		4.74646		2.55646		TRUE	FALSE	17
chr1	39844617	39844618	2	*	CA	C				1693179	not_provided		MedGen:CN517202		NC_000001.11:g.39844618del	criteria_provided;_single_submitter	Likely_pathogenic			Deletion	SO:0000159			TRIT1:54802	SO:0001589|frameshift_variant;SO:0001619|non-coding_transcript_variant	1		chr1:39844617-39844618	54802	ACCTCTAAGCCATAGACAGGGGGG	ACCTCTAAGCCATAGACGGGGGG	GGTCCCATTGTCCCCCCTGTCTAT		-2.80163		-5.38703		TRUE	FALSE	17
chr1	40074171	40074172	2	*	GC	G				196170	Neuronal_ceroid_lipofuscinosis_1|not_provided		MONDO:MONDO:0009744;MedGen:C1850451;OMIM:256730;Orphanet:228329|MedGen:CN517202		NC_000001.11:g.40074175del	criteria_provided;_multiple_submitters;_no_conflicts	Pathogenic/Likely_pathogenic			Deletion	SO:0000159	ClinGen:CA275444		PPT1:5538	SO:0001589|frameshift_variant	1	794727955	chr1:40074171-40074172	5538	TTGTCCATTTCCTTTAGCCCCAGG	TTGTCCATTTCCTTTAGCCCAGG	CTGCAGGACCGCCTGGGGCTAAAG		3.79307		4.99248		TRUE	FALSE	17
chr1	40074171	40074172	2	*	GC	G				196170	Neuronal_ceroid_lipofuscinosis_1|not_provided		MONDO:MONDO:0009744;MedGen:C1850451;OMIM:256730;Orphanet:228329|MedGen:CN517202		NC_000001.11:g.40074175del	criteria_provided;_multiple_submitters;_no_conflicts	Pathogenic/Likely_pathogenic			Deletion	SO:0000159	ClinGen:CA275444		PPT1:5538	SO:0001589|frameshift_variant	1	794727955	chr1:40074171-40074172	5538	TCCATTTCCTTTAGCCCCAGGCGG	TCCATTTCCTTTAGCCCAGGCGG	CTTCTGCAGGACCGCCTGGGGCTA		-0.633844		-4.94172		TRUE	FALSE	17
chr1	40078564	40078565	2	*	GA	G				541186	Neuronal_ceroid_lipofuscinosis_1		MONDO:MONDO:0009744;MedGen:C1850451;OMIM:256730;Orphanet:228329		NC_000001.11:g.40078566del	criteria_provided;_multiple_submitters;_no_conflicts	Pathogenic/Likely_pathogenic			Deletion	SO:0000159			PPT1:5538	SO:0001589|frameshift_variant	1	1553166499	chr1:40078564-40078565	5538	GTAGTGTCTCACCTCCGAATCTAC		TTGTGGACCCTGTAGATTCGGAGG	TTGTGGACCCTGTAGATCGGAGG		4.09329		-3.32646	FALSE	TRUE	17
chr1	40089413	40089414	2	*	TC	T				237965	Neuronal_ceroid_lipofuscinosis_1		MONDO:MONDO:0009744;MedGen:C1850451;OMIM:256730;Orphanet:228329		NC_000001.11:g.40089415del	no_assertion_criteria_provided	Likely_pathogenic			Deletion	SO:0000159	ClinGen:CA10581623		PPT1:5538	SO:0001589|frameshift_variant	1	878853325	chr1:40089413-40089414	5538	AACCATACATACCGTTCCTGAACA		TACTCCAAAGTTGTTCAGGAACGG	TACTCCAAAGTTGTTCAGAACGG		-3.76278		-3.85144	FALSE	TRUE	17
chr1	40097124	40097125	2	*	GC	G				70813	Neuronal_ceroid_lipofuscinosis_1		MONDO:MONDO:0009744;MedGen:C1850451;OMIM:256730;Orphanet:228329		NC_000001.11:g.40097126del	criteria_provided;_single_submitter	Likely_pathogenic			Deletion	SO:0000159	ClinGen:CA263467		PPT1:5538	SO:0001589|frameshift_variant	0	386833625	chr1:40097124-40097125	5538	CACTCACCCATCCCATGCCAGATC		CTGCCGTTGGTGATCTGGCATGGG	CTGCCGTTGGTGATCTGCATGGG		5.71537		3.13479	FALSE	TRUE	17
chr1	40290870	40290871	2	*	GT	G				1473367	not_provided		MedGen:CN517202		NC_000001.11:g.40290879del	criteria_provided;_single_submitter	Pathogenic			Deletion	SO:0000159			ZMPSTE24:10269	SO:0001589|frameshift_variant	1		chr1:40290870-40290871	10269	ATGAATTCTTTCCTGTGTTTTTTT		ACAGCAAATAAAAAAAAACACAGG	ACAGCAAATAAAAAAAACACAGG		0.827534		-1.64988	FALSE	TRUE	17
chr1	40311248	40311249	2	*	TG	T				1470344	not_provided		MedGen:CN517202		NC_000001.11:g.40311253del	criteria_provided;_single_submitter	Pathogenic			Deletion	SO:0000159			COL9A2:1298	SO:0001589|frameshift_variant	1		chr1:40311248-40311249	1298	ACTCCCTGCAGCCCTGGGGGACCT		CCCGGAATGAAAGGTCCCCCAGGG	CCCGGAATGAAAGGTCCCCAGGG		-3.39039		-0.655064	FALSE	TRUE	17
chr1	40311248	40311249	2	*	TG	T				1470344	not_provided		MedGen:CN517202		NC_000001.11:g.40311253del	criteria_provided;_single_submitter	Pathogenic			Deletion	SO:0000159			COL9A2:1298	SO:0001589|frameshift_variant	1		chr1:40311248-40311249	1298	CTCCCTGCAGCCCTGGGGGACCTT		ACCCGGAATGAAAGGTCCCCCAGG	ACCCGGAATGAAAGGTCCCCAGG		-1.0845		2.28891	FALSE	TRUE	17
chr1	40315635	40315636	2	*	CG	C				2009248	not_provided		MedGen:CN517202		NC_000001.11:g.40315641del	criteria_provided;_single_submitter	Pathogenic			Deletion	SO:0000159			COL9A2:1298	SO:0001589|frameshift_variant	1		chr1:40315635-40315636	1298	GTCCCGGGGGACCCGGGGGGCCCC		ACCGGGAGAGCGGGGCCCCCCGGG	ACCGGGAGAGCGGGGCCCCCGGG		-0.630612		0.994327	FALSE	TRUE	17
chr1	40315635	40315636	2	*	CG	C				2009248	not_provided		MedGen:CN517202		NC_000001.11:g.40315641del	criteria_provided;_single_submitter	Pathogenic			Deletion	SO:0000159			COL9A2:1298	SO:0001589|frameshift_variant	1		chr1:40315635-40315636	1298	TCCCGGGGGACCCGGGGGGCCCCG		CACCGGGAGAGCGGGGCCCCCCGG	CACCGGGAGAGCGGGGCCCCCGG		1.19099		2.57261	FALSE	TRUE	17
chr1	42747780	42747781	2	*	AT	A				627845	Osteogenesis_imperfecta_type_8		MONDO:MONDO:0012581;MedGen:C1970458;OMIM:610915		NC_000001.11:g.42747783del	criteria_provided;_single_submitter	Pathogenic			Deletion	SO:0000159			P3H1:64175	SO:0001589|frameshift_variant	1	1570454914	chr1:42747780-42747781	64175	GCCATCGAAGTCCCCATTTAGGTA		GCGCCATCCTTTACCTAAATGGGG	GCGCCATCCTTTACCTAATGGGG		0.610688		2.11136	FALSE	TRUE	17
chr1	42747780	42747781	2	*	AT	A				627845	Osteogenesis_imperfecta_type_8		MONDO:MONDO:0012581;MedGen:C1970458;OMIM:610915		NC_000001.11:g.42747783del	criteria_provided;_single_submitter	Pathogenic			Deletion	SO:0000159			P3H1:64175	SO:0001589|frameshift_variant	1	1570454914	chr1:42747780-42747781	64175	CCATCGAAGTCCCCATTTAGGTAA		AGCGCCATCCTTTACCTAAATGGG	AGCGCCATCCTTTACCTAATGGG		0.367913		-1.12297	FALSE	TRUE	17
chr1	42747784	42747785	2	*	AG	A				1323748	Osteogenesis_imperfecta_type_8		MONDO:MONDO:0012581;MedGen:C1970458;OMIM:610915		NC_000001.11:g.42747786del	no_assertion_criteria_provided	Pathogenic			Deletion	SO:0000159			P3H1:64175	SO:0001587|nonsense	1		chr1:42747784-42747785	64175	TCGAAGTCCCCATTTAGGTAAAGG	TCGAAGTCCCCATTTAGTAAAGG	CCCAGCGCCATCCTTTACCTAAAT		0.297326		-0.0540547		TRUE	FALSE	17
chr1	42766739	42766740	2	*	TG	T				805224	Osteogenesis_imperfecta_type_8|not_provided		MONDO:MONDO:0012581;MedGen:C1970458;OMIM:610915|MedGen:CN517202		NC_000001.11:g.42766742del	criteria_provided;_multiple_submitters;_no_conflicts	Pathogenic			Deletion	SO:0000159			P3H1:64175	SO:0001589|frameshift_variant	1	137853948	chr1:42766739-42766740	64175	AAGTCGGCGGCACACTGGGTGCGG	AAGTCGGCGGCACACTGGTGCGG	CGCCTGCGCTGCCGCACCCAGTGT		2.39691		1.45427		TRUE	FALSE	17
chr1	42927107	42927108	2	*	TC	T				1448681	GLUT1_deficiency_syndrome_1;_autosomal_recessive		MedGen:C3149117		NC_000001.11:g.42927113del	criteria_provided;_single_submitter	Pathogenic			Deletion	SO:0000159			SLC2A1:6513	SO:0001589|frameshift_variant	1		chr1:42927107-42927108	6513	CTTTGGCTGGCTCCCCCCTGCCGG	CTTTGGCTGGCTCCCCCTGCCGG	GCTTCCGGCTTCCGGCAGGGGGGA		1.15768		-3.10773		TRUE	FALSE	17
chr1	43337900	43337901	2	*	CA	C				1781692	Congenital_amegakaryocytic_thrombocytopenia		MONDO:MONDO:0011469;MedGen:C1327915;OMIM:604498;Orphanet:3319		NC_000001.11:g.43337904del	criteria_provided;_single_submitter	Likely_pathogenic			Deletion	SO:0000159			MPL:4352	SO:0001589|frameshift_variant	0		chr1:43337900-43337901	4352	CCTCCTCCTGGCCCCTCAAAACCT		TGACTTGGGCCAGGTTTTGAGGGG	TGACTTGGGCCAGGTTTGAGGGG		-3.54866		-1.32912	FALSE	TRUE	17
chr1	43337900	43337901	2	*	CA	C				1781692	Congenital_amegakaryocytic_thrombocytopenia		MONDO:MONDO:0011469;MedGen:C1327915;OMIM:604498;Orphanet:3319		NC_000001.11:g.43337904del	criteria_provided;_single_submitter	Likely_pathogenic			Deletion	SO:0000159			MPL:4352	SO:0001589|frameshift_variant	0		chr1:43337900-43337901	4352	CTCCTCCTGGCCCCTCAAAACCTG		CTGACTTGGGCCAGGTTTTGAGGG	CTGACTTGGGCCAGGTTTGAGGG		3.15272		-1.02427	FALSE	TRUE	17
chr1	43337900	43337901	2	*	CA	C				1781692	Congenital_amegakaryocytic_thrombocytopenia		MONDO:MONDO:0011469;MedGen:C1327915;OMIM:604498;Orphanet:3319		NC_000001.11:g.43337904del	criteria_provided;_single_submitter	Likely_pathogenic			Deletion	SO:0000159			MPL:4352	SO:0001589|frameshift_variant	0		chr1:43337900-43337901	4352	TCCTCCTGGCCCCTCAAAACCTGG	TCCTCCTGGCCCCTCAAACCTGG	GCTGACTTGGGCCAGGTTTTGAGG	GCTGACTTGGGCCAGGTTTGAGG	1.71678	-0.910406	1.2207	0.585796	TRUE	TRUE	17
chr1	43422821	43422822	2	*	GC	G				1402352	not_provided		MedGen:CN517202		NC_000001.11:g.43422825del	criteria_provided;_single_submitter	Pathogenic			Deletion	SO:0000159			SZT2:23334	SO:0001589|frameshift_variant	1		chr1:43422821-43422822	23334	CCGTATCATTTCCAAGGCCCCATG		GAAGAACCATGCATGGGGCCTTGG	GAAGAACCATGCATGGGCCTTGG		3.52304		3.80635	FALSE	TRUE	17
chr1	43437448	43437449	2	*	TG	T				2054047	not_provided		MedGen:CN517202		NC_000001.11:g.43437449del	criteria_provided;_single_submitter	Pathogenic			Deletion	SO:0000159			SZT2:23334	SO:0001589|frameshift_variant	1		chr1:43437448-43437449	23334	AATGCCTTCTCTGTGGTGAACCGG	AATGCCTTCTCTGTGGTAACCGG	AACATGTTTTTCCGGTTCACCACA		0.781777		3.99694		TRUE	FALSE	17
chr1	43439743	43439744	2	*	GC	G				824080	not_provided		MedGen:CN517202		NC_000001.11:g.43439746del	criteria_provided;_single_submitter	Pathogenic			Deletion	SO:0000159			SZT2:23334	SO:0001589|frameshift_variant	1	1654858951	chr1:43439743-43439744	23334	ACCCAGGTCATCCGCTGCCCGGTT		CTGTCCACAACAACCGGGCAGCGG	CTGTCCACAACAACCGGCAGCGG		1.64385		0.428745	FALSE	TRUE	17
chr1	43443678	43443679	2	*	GC	G				930545	not_provided		MedGen:CN517202		NC_000001.11:g.43443681del	criteria_provided;_single_submitter	Pathogenic			Deletion	SO:0000159			SZT2:23334	SO:0001589|frameshift_variant	1	1655343130	chr1:43443678-43443679	23334	TGTCGCCCCCGGGAGCCCGTGAGG	TGTCGCCCCCGGGAGCCGTGAGG	CAGCCAAGGCTCCTCACGGGCTCC		-4.13873		-4.16317		TRUE	FALSE	17
chr1	44941509	44941510	2	*	CT	C				794691	not_provided		MedGen:CN517202		NC_000001.11:g.44941518del	criteria_provided;_single_submitter	Likely_pathogenic			Deletion	SO:0000159			EIF2B3:8891	SO:0001589|frameshift_variant	1	748937918	chr1:44941509-44941510	8891	AATCTTCCTTACCTGCTTTTTTTT		TCAAAAGGGGAAAAAAAAAGCAGG	TCAAAAGGGGAAAAAAAAGCAGG		1.61308		-2.4985	FALSE	TRUE	17
chr1	45329425	45329426	2	*	AC	A				1054852	Familial_adenomatous_polyposis_2		MONDO:MONDO:0012041;MedGen:C3272841;OMIM:608456;Orphanet:220460;Orphanet:247798		NC_000001.11:g.45329427del	criteria_provided;_single_submitter	Likely_pathogenic			Deletion	SO:0000159			MUTYH:4595	SO:0001589|frameshift_variant;SO:0001619|non-coding_transcript_variant	1		chr1:45329425-45329426	4595	GAGAGGACACCTGGGACCTTTTGG	GAGAGGACACCTGGGACTTTTGG	TTCACAGGGTTCCAAAAGGTCCCA		-1.80137		-0.976914		TRUE	FALSE	17
chr1	45331524	45331525	2	*	CG	C				628071	Familial_adenomatous_polyposis_2		MONDO:MONDO:0012041;MedGen:C3272841;OMIM:608456;Orphanet:220460;Orphanet:247798		NC_000001.11:g.45331526del	criteria_provided;_single_submitter	Pathogenic			Deletion	SO:0000159			MUTYH:4595	SO:0001589|frameshift_variant;SO:0001619|non-coding_transcript_variant	1	1570376147	chr1:45331524-45331525	4595	GAGGGCTCCCAGGTCACGGACGGG	GAGGGCTCCCAGGTCACGACGGG	CTGTGGGAGTTCCCGTCCGTGACC		-0.956329		-0.413808		TRUE	FALSE	17
chr1	45331745	45331746	2	*	TG	T				483124	Familial_adenomatous_polyposis_2|Hereditary_cancer-predisposing_syndrome		MONDO:MONDO:0012041;MedGen:C3272841;OMIM:608456;Orphanet:220460;Orphanet:247798|MONDO:MONDO:0015356;MeSH:D009386;MedGen:C0027672;Orphanet:140162		NC_000001.11:g.45331751del	criteria_provided;_multiple_submitters;_no_conflicts	Pathogenic			Deletion	SO:0000159	ClinGen:CA522810414		MUTYH:4595	SO:0001589|frameshift_variant;SO:0001619|non-coding_transcript_variant	1	768130289	chr1:45331745-45331746	4595	AGAGCTCTCCTCCCTGGGGGGCTT		AGGCCAGCCGCAAGCCCCCCAGGG	AGGCCAGCCGCAAGCCCCCAGGG		-3.70456		-1.62368	FALSE	TRUE	17
chr1	45331745	45331746	2	*	TG	T				483124	Familial_adenomatous_polyposis_2|Hereditary_cancer-predisposing_syndrome		MONDO:MONDO:0012041;MedGen:C3272841;OMIM:608456;Orphanet:220460;Orphanet:247798|MONDO:MONDO:0015356;MeSH:D009386;MedGen:C0027672;Orphanet:140162		NC_000001.11:g.45331751del	criteria_provided;_multiple_submitters;_no_conflicts	Pathogenic			Deletion	SO:0000159	ClinGen:CA522810414		MUTYH:4595	SO:0001589|frameshift_variant;SO:0001619|non-coding_transcript_variant	1	768130289	chr1:45331745-45331746	4595	GAGCTCTCCTCCCTGGGGGGCTTG		AAGGCCAGCCGCAAGCCCCCCAGG	AAGGCCAGCCGCAAGCCCCCAGG		0.163262		2.51574	FALSE	TRUE	17
chr1	45331768	45331769	2	*	CT	C				357087	Familial_adenomatous_polyposis_2|Hereditary_cancer-predisposing_syndrome		MONDO:MONDO:0012041;MedGen:C3272841;OMIM:608456;Orphanet:220460;Orphanet:247798|MONDO:MONDO:0015356;MeSH:D009386;MedGen:C0027672;Orphanet:140162		NC_000001.11:g.45331769del	criteria_provided;_multiple_submitters;_no_conflicts	Pathogenic/Likely_pathogenic			Deletion	SO:0000159	ClinGen:CA16040737		MUTYH:4595	SO:0001589|frameshift_variant;SO:0001619|non-coding_transcript_variant	1	1057517456	chr1:45331768-45331769	4595	CTTGCGGCTGGCCTTTCTGGGGAA		GAGTGGTCAACTTCCCCAGAAAGG	GAGTGGTCAACTTCCCCGAAAGG		-2.30045		-0.889267	FALSE	TRUE	17
chr1	45332056	45332057	2	*	TC	T				472382	Hereditary_cancer-predisposing_syndrome|Familial_adenomatous_polyposis_2		MONDO:MONDO:0015356;MeSH:D009386;MedGen:C0027672;Orphanet:140162|MONDO:MONDO:0012041;MedGen:C3272841;OMIM:608456;Orphanet:220460;Orphanet:247798		NC_000001.11:g.45332059del	criteria_provided;_multiple_submitters;_no_conflicts	Pathogenic			Deletion	SO:0000159	ClinGen:CA059792		MUTYH:4595	SO:0001589|frameshift_variant;SO:0001619|non-coding_transcript_variant	1	776362892	chr1:45332056-45332057	4595	GACTGCCCGACAGGCTCCCTGAGG	GACTGCCCGACAGGCTCCTGAGG	ACAGCTCTTAGCCTCAGGGAGCCT		-3.90454		0.330134		TRUE	FALSE	17
chr1	45333466	45333467	2	*	TC	T				616123	Hereditary_cancer-predisposing_syndrome|Familial_adenomatous_polyposis_2		MONDO:MONDO:0015356;MeSH:D009386;MedGen:C0027672;Orphanet:140162|MONDO:MONDO:0012041;MedGen:C3272841;OMIM:608456;Orphanet:220460;Orphanet:247798		NC_000001.11:g.45333469del	criteria_provided;_multiple_submitters;_no_conflicts	Pathogenic			Deletion	SO:0000159			MUTYH:4595	SO:0001589|frameshift_variant;SO:0001619|non-coding_transcript_variant;SO:0001623|5_prime_UTR_variant	1	1557486313	chr1:45333466-45333467	4595	TACCAGCTTAGCAGGCTCCCTCGG	TACCAGCTTAGCAGGCTCCTCGG	GTCACAGCCTTCCGAGGGAGCCTG		0.301624		1.20979		TRUE	FALSE	17
chr1	45334445	45334446	2	*	CT	C				391516	Hereditary_cancer-predisposing_syndrome|Familial_adenomatous_polyposis_2		MONDO:MONDO:0015356;MeSH:D009386;MedGen:C0027672;Orphanet:140162|MONDO:MONDO:0012041;MedGen:C3272841;OMIM:608456;Orphanet:220460;Orphanet:247798		NC_000001.11:g.45334447del	criteria_provided;_multiple_submitters;_no_conflicts	Pathogenic			Deletion	SO:0000159	ClinGen:CA16610207		MUTYH:4595	SO:0001589|frameshift_variant;SO:0001619|non-coding_transcript_variant;SO:0001623|5_prime_UTR_variant	1	1060501336	chr1:45334445-45334446	4595	GCATGCTTCTGCCTCCCTTCCTGG	GCATGCTTCTGCCTCCCTCCTGG	CAGGCAGCCAGCCAGGAAGGGAGG	CAGGCAGCCAGCCAGGAGGGAGG	1.24477	-1.4021	1.4089	-3.26619	TRUE	TRUE	17
chr1	45343227	45343228	2	*	CG	C				1679678	Pontocerebellar_hypoplasia_type_7		MONDO:MONDO:0013993;MedGen:C3554226;OMIM:614969;Orphanet:284339		NC_000001.11:g.45343231del	criteria_provided;_single_submitter	Likely_pathogenic			Deletion	SO:0000159			TOE1:114034	SO:0001589|frameshift_variant	1		chr1:45343227-45343228	114034	GCTTTATTGAACCTACCGGGGACA		CCAGAGGTCTGTGTCCCCGGTAGG	CCAGAGGTCTGTGTCCCGGTAGG		1.88928		-3.79726	FALSE	TRUE	17
chr1	45507458	45507459	2	*	GC	G				1325870	Cobalamin_C_disease		MONDO:MONDO:0010184;MedGen:C1848561;OMIM:277400;Orphanet:26;Orphanet:79282		NC_000001.11:g.45507461del	criteria_provided;_multiple_submitters;_no_conflicts	Pathogenic			Deletion	SO:0000159			MMACHC:25974	SO:0001589|frameshift_variant	1		chr1:45507458-45507459	25974	GCCATGTTTGACCGGGCCCTCAAG		TGCAAGAAGGGCTTGAGGGCCCGG	TGCAAGAAGGGCTTGAGGCCCGG		0.569345		4.46067	FALSE	TRUE	17
chr1	45508284	45508285	2	*	GC	G				433698	Cobalamin_C_disease|not_specified|not_provided		MONDO:MONDO:0010184;MedGen:C1848561;OMIM:277400;Orphanet:26;Orphanet:79282|MedGen:CN169374|MedGen:CN517202		NC_000001.11:g.45508287del	criteria_provided;_multiple_submitters;_no_conflicts	Pathogenic			Deletion	SO:0000159	ClinGen:CA827711		MMACHC:25974	SO:0001589|frameshift_variant	1	749264632	chr1:45508284-45508285	25974	CGCCCCAAGATCCTGGCCCAGACA		ACATGGGCTGCTGTCTGGGCCAGG	ACATGGGCTGCTGTCTGGCCAGG		4.07912		0.358238	FALSE	TRUE	17
chr1	45508896	45508897	2	*	GA	G				1444729	Cobalamin_C_disease		MONDO:MONDO:0010184;MedGen:C1848561;OMIM:277400;Orphanet:26;Orphanet:79282		NC_000001.11:g.45508900del	criteria_provided;_single_submitter	Pathogenic			Deletion	SO:0000159			MMACHC:25974	SO:0001589|frameshift_variant	1		chr1:45508896-45508897	25974	CAGATCTGCCACCCAGAAAACCTC		TACACAGTCATGAGGTTTTCTGGG	TACACAGTCATGAGGTTTCTGGG		0.225805		2.55101	FALSE	TRUE	17
chr1	45508896	45508897	2	*	GA	G				1444729	Cobalamin_C_disease		MONDO:MONDO:0010184;MedGen:C1848561;OMIM:277400;Orphanet:26;Orphanet:79282		NC_000001.11:g.45508900del	criteria_provided;_single_submitter	Pathogenic			Deletion	SO:0000159			MMACHC:25974	SO:0001589|frameshift_variant	1		chr1:45508896-45508897	25974	AGATCTGCCACCCAGAAAACCTCA		GTACACAGTCATGAGGTTTTCTGG	GTACACAGTCATGAGGTTTCTGG		0.790534		-1.50242	FALSE	TRUE	17
chr1	46196821	46196822	2	*	TG	T				1366011	Autosomal_recessive_limb-girdle_muscular_dystrophy_type_2O|Muscular_dystrophy-dystroglycanopathy_(congenital_with_intellectual_disability);_type_B3|Muscular_dystrophy-dystroglycanopathy		MONDO:MONDO:0013161;MedGen:C3150417;OMIM:613157;Orphanet:206564|MONDO:MONDO:0013155;MedGen:C3150412;OMIM:613151|MONDO:MONDO:0018276;MedGen:CN229783;Orphanet:370953		NC_000001.11:g.46196826del	criteria_provided;_multiple_submitters;_no_conflicts	Pathogenic/Likely_pathogenic			Deletion	SO:0000159			POMGNT1:55624	SO:0001589|frameshift_variant;SO:0001623|5_prime_UTR_variant	1		chr1:46196821-46196822	55624	CTGCCTCTGCGCCGTGGGGGCTCC		CTAGGCCGCCTGGAGCCCCCACGG	CTAGGCCGCCTGGAGCCCCACGG		-1.38663		2.30576	FALSE	TRUE	17
chr1	46197067	46197068	2	*	GA	G				1782495	Muscular_dystrophy-dystroglycanopathy_(congenital_with_brain_and_eye_anomalies);_type_A3		MONDO:MONDO:0009667;MedGen:C3151519;OMIM:253280		NC_000001.11:g.46197071del	criteria_provided;_single_submitter	Likely_pathogenic			Deletion	SO:0000159			POMGNT1:55624	SO:0001589|frameshift_variant;SO:0001623|5_prime_UTR_variant	0		chr1:46197067-46197068	55624	CAGTCACCAGCAGGAAAAGCACGG	CAGTCACCAGCAGGAAAGCACGG	TCAGACAGGGGCCGTGCTTTTCCT		-4.44108		-0.613231		TRUE	FALSE	17
chr1	46197727	46197728	2	*	TG	T				1784082	Muscular_dystrophy-dystroglycanopathy_(congenital_with_brain_and_eye_anomalies);_type_A3		MONDO:MONDO:0009667;MedGen:C3151519;OMIM:253280		NC_000001.11:g.46197729del	criteria_provided;_single_submitter	Likely_pathogenic			Deletion	SO:0000159			POMGNT1:55624	SO:0001589|frameshift_variant	0		chr1:46197727-46197728	55624	TCTCCGCAGGGCCCGCTGGTTTGT		AGTATAAACTGACAAACCAGCGGG	AGTATAAACTGACAAACAGCGGG		1.96827		-1.73886	FALSE	TRUE	17
chr1	46197785	46197786	2	*	AG	A				824217	Muscular_dystrophy-dystroglycanopathy_(congenital_with_intellectual_disability);_type_B3|Autosomal_recessive_limb-girdle_muscular_dystrophy_type_2O		MONDO:MONDO:0013155;MedGen:C3150412;OMIM:613151|MONDO:MONDO:0013161;MedGen:C3150417;OMIM:613157;Orphanet:206564		NC_000001.11:g.46197788del	criteria_provided;_single_submitter	Pathogenic			Deletion	SO:0000159			POMGNT1:55624	SO:0001589|frameshift_variant	1	1658363329	chr1:46197785-46197786	55624	TTCTTCCGAGCCCCAAAGGGCTTG		AGCCCCCTCATCAAGCCCTTTGGG	AGCCCCCTCATCAAGCCTTTGGG		-2.61512		-0.037125	FALSE	TRUE	17
chr1	46197785	46197786	2	*	AG	A				824217	Muscular_dystrophy-dystroglycanopathy_(congenital_with_intellectual_disability);_type_B3|Autosomal_recessive_limb-girdle_muscular_dystrophy_type_2O		MONDO:MONDO:0013155;MedGen:C3150412;OMIM:613151|MONDO:MONDO:0013161;MedGen:C3150417;OMIM:613157;Orphanet:206564		NC_000001.11:g.46197788del	criteria_provided;_single_submitter	Pathogenic			Deletion	SO:0000159			POMGNT1:55624	SO:0001589|frameshift_variant	1	1658363329	chr1:46197785-46197786	55624	TCTTCCGAGCCCCAAAGGGCTTGA		CAGCCCCCTCATCAAGCCCTTTGG	CAGCCCCCTCATCAAGCCTTTGG		2.63008		4.33747	FALSE	TRUE	17
chr1	52961520	52961521	2	*	TC	T				2097411	not_provided		MedGen:CN517202		NC_000001.11:g.52961523del	criteria_provided;_single_submitter	Pathogenic			Deletion	SO:0000159			SCP2:6342	SO:0001589|frameshift_variant	1		chr1:52961520-52961521	6342	TTCAGATAGAACCATTCCCACTGA		CAACATGCTTATCAGTGGGAATGG	CAACATGCTTATCAGTGGAATGG		1.95559		1.31236	FALSE	TRUE	17
chr1	53196977	53196978	2	*	CG	C				186625	Carnitine_palmitoyltransferase_II_deficiency|Carnitine_palmitoyl_transferase_II_deficiency;_severe_infantile_form		MONDO:MONDO:0015515;MedGen:C0342790;Orphanet:157|MONDO:MONDO:0010914;MedGen:C1833511;OMIM:600649;Orphanet:228305		NC_000001.11:g.53196981del	criteria_provided;_multiple_submitters;_no_conflicts	Pathogenic/Likely_pathogenic			Deletion	SO:0000159	ClinGen:CA274312		CPT2:1376	SO:0001589|frameshift_variant	1	786204647	chr1:53196977-53196978	1376	TGCGCGCCTGGCCCCGGGGCCCCG		CGGACCAACCGCGGGGCCCCGGGG	CGGACCAACCGCGGGGCCCGGGG		1.7825		-0.395183	FALSE	TRUE	17
chr1	53210521	53210522	2	*	GC	G				359268	Carnitine_palmitoyltransferase_II_deficiency|Carnitine_palmitoyl_transferase_II_deficiency;_severe_infantile_form|not_provided|Encephalopathy;_acute;_infection-induced;_susceptibility_to;_4|Carnitine_palmitoyl_transferase_II_deficiency;_neonatal_form|Carnitine_palmitoyl_transferase_II_deficiency;_myopathic_form		MONDO:MONDO:0015515;MedGen:C0342790;Orphanet:157|MONDO:MONDO:0010914;MedGen:C1833511;OMIM:600649;Orphanet:228305|MedGen:CN517202|MONDO:MONDO:0013633;MedGen:C3280160;OMIM:614212;Orphanet:263524|MONDO:MONDO:0012136;MedGen:C1833518;OMIM:608836;Orphanet:228308|MONDO:MONDO:0009704;MedGen:C1833508;OMIM:255110;Orphanet:157;Orphanet:228302		NC_000001.11:g.53210526del	criteria_provided;_multiple_submitters;_no_conflicts	Pathogenic/Likely_pathogenic			Deletion	SO:0000159	ClinGen:CA16042333		CPT2:1376	SO:0001589|frameshift_variant	1	1057517729	chr1:53210521-53210522	1376	TCAGACAGCAGCCCCGCCCCCGAG		GCCAGGGGAAACTCGGGGGCGGGG	GCCAGGGGAAACTCGGGGCGGGG		-1.89336		0.75566	FALSE	TRUE	17
chr1	53210521	53210522	2	*	GC	G				359268	Carnitine_palmitoyltransferase_II_deficiency|Carnitine_palmitoyl_transferase_II_deficiency;_severe_infantile_form|not_provided|Encephalopathy;_acute;_infection-induced;_susceptibility_to;_4|Carnitine_palmitoyl_transferase_II_deficiency;_neonatal_form|Carnitine_palmitoyl_transferase_II_deficiency;_myopathic_form		MONDO:MONDO:0015515;MedGen:C0342790;Orphanet:157|MONDO:MONDO:0010914;MedGen:C1833511;OMIM:600649;Orphanet:228305|MedGen:CN517202|MONDO:MONDO:0013633;MedGen:C3280160;OMIM:614212;Orphanet:263524|MONDO:MONDO:0012136;MedGen:C1833518;OMIM:608836;Orphanet:228308|MONDO:MONDO:0009704;MedGen:C1833508;OMIM:255110;Orphanet:157;Orphanet:228302		NC_000001.11:g.53210526del	criteria_provided;_multiple_submitters;_no_conflicts	Pathogenic/Likely_pathogenic			Deletion	SO:0000159	ClinGen:CA16042333		CPT2:1376	SO:0001589|frameshift_variant	1	1057517729	chr1:53210521-53210522	1376	CAGACAGCAGCCCCGCCCCCGAGT		TGCCAGGGGAAACTCGGGGGCGGG	TGCCAGGGGAAACTCGGGGCGGG		1.39373		0.921485	FALSE	TRUE	17
chr1	53210521	53210522	2	*	GC	G				359268	Carnitine_palmitoyltransferase_II_deficiency|Carnitine_palmitoyl_transferase_II_deficiency;_severe_infantile_form|not_provided|Encephalopathy;_acute;_infection-induced;_susceptibility_to;_4|Carnitine_palmitoyl_transferase_II_deficiency;_neonatal_form|Carnitine_palmitoyl_transferase_II_deficiency;_myopathic_form		MONDO:MONDO:0015515;MedGen:C0342790;Orphanet:157|MONDO:MONDO:0010914;MedGen:C1833511;OMIM:600649;Orphanet:228305|MedGen:CN517202|MONDO:MONDO:0013633;MedGen:C3280160;OMIM:614212;Orphanet:263524|MONDO:MONDO:0012136;MedGen:C1833518;OMIM:608836;Orphanet:228308|MONDO:MONDO:0009704;MedGen:C1833508;OMIM:255110;Orphanet:157;Orphanet:228302		NC_000001.11:g.53210526del	criteria_provided;_multiple_submitters;_no_conflicts	Pathogenic/Likely_pathogenic			Deletion	SO:0000159	ClinGen:CA16042333		CPT2:1376	SO:0001589|frameshift_variant	1	1057517729	chr1:53210521-53210522	1376	AGACAGCAGCCCCGCCCCCGAGTT		ATGCCAGGGGAAACTCGGGGGCGG	ATGCCAGGGGAAACTCGGGGCGG		3.63958		-0.202542	FALSE	TRUE	17
chr1	54999356	54999357	2	*	AC	A				2085509	not_provided		MedGen:CN517202		NC_000001.11:g.54999360del	criteria_provided;_single_submitter	Pathogenic			Deletion	SO:0000159			BSND:7809	SO:0001589|frameshift_variant	1		chr1:54999356-54999357	7809	GCATGTGCCAGTGCTACCCCAAGG	GCATGTGCCAGTGCTACCCAAGG	ACTACCACCTACCTTGGGGTAGCA		-1.07367		0.748494		TRUE	FALSE	17
chr1	61359231	61359232	2	*	AG	A				361119	Cleft_palate|Macrocephaly		Human_Phenotype_Ontology:HP:0000175;MONDO:MONDO:0016064;MedGen:C2981150;Orphanet:2014|Human_Phenotype_Ontology:HP:0000256;Human_Phenotype_Ontology:HP:0005491;Human_Phenotype_Ontology:HP:0005496;Human_Phenotype_Ontology:HP:0200135;MedGen:C2243051		NC_000001.11:g.61359233del	no_assertion_criteria_provided	Likely_pathogenic			Deletion	SO:0000159	ClinGen:CA16043607		NFIA:4774	SO:0001589|frameshift_variant	0	1057518992	chr1:61359231-61359232	4774	CCAAGGGCGCTCCCCAGGAAGTGG	CCAAGGGCGCTCCCCAGAAGTGG	TTGACTGACTGCCACTTCCTGGGG	TTGACTGACTGCCACTTCTGGGG	0.166957	2.24863	0.829644	-0.593796	TRUE	FALSE	17
chr1	62496478	62496479	2	*	AT	A				448138	Developmental_and_epileptic_encephalopathy;_23		MONDO:MONDO:0014371;MedGen:C4014492;OMIM:615859;Orphanet:411986		NC_000001.11:g.62496482del	criteria_provided;_single_submitter	Pathogenic			Deletion	SO:0000159	ClinGen:CA658656939		DOCK7:85440	SO:0001589|frameshift_variant	1	1553156203	chr1:62496478-62496479	85440	TGACATTGTTACCTGCATTTTAAC		ACTTTGCCAGGGTTAAAATGCAGG	ACTTTGCCAGGGTTAAATGCAGG		1.73778		-2.55105	FALSE	TRUE	17
chr1	63411278	63411279	2	*	AT	A				1504505	ALG6-congenital_disorder_of_glycosylation_1C		MONDO:MONDO:0011291;MedGen:C2930997;OMIM:603147;Orphanet:79320		NC_000001.11:g.63411285del	criteria_provided;_single_submitter	Pathogenic			Deletion	SO:0000159			ALG6:29929	SO:0001589|frameshift_variant	1		chr1:63411278-63411279	29929	ACCACGCCTTGCCATTTTTTTGCT		GCCAAGTAAAAAGCAAAAAAATGG	GCCAAGTAAAAAGCAAAAAATGG		-2.36738		1.92574	FALSE	TRUE	17
chr1	63414076	63414077	2	*	AT	A				1474593	ALG6-congenital_disorder_of_glycosylation_1C		MONDO:MONDO:0011291;MedGen:C2930997;OMIM:603147;Orphanet:79320		NC_000001.11:g.63414079del	criteria_provided;_single_submitter	Pathogenic			Deletion	SO:0000159			ALG6:29929	SO:0001589|frameshift_variant	1		chr1:63414076-63414077	29929	GGATAAAGTAGCCAATATTTGGTG		CATTGAAGCTGCACCAAATATTGG	CATTGAAGCTGCACCAATATTGG		1.0697		0.899152	FALSE	TRUE	17
chr1	68439053	68439054	2	*	CT	C				1058813	Leber_congenital_amaurosis_2|Retinitis_pigmentosa_20		MONDO:MONDO:0008765;MedGen:C1859844;OMIM:204100;Orphanet:65|MONDO:MONDO:0013425;MedGen:C3151086;OMIM:613794;Orphanet:791		NC_000001.11:g.68439060del	criteria_provided;_single_submitter	Pathogenic			Deletion	SO:0000159			RPE65:6121	SO:0001589|frameshift_variant	1		chr1:68439053-68439054	6121	AGGTACTTTTTCCTTTTTTTGTCA		CTTCATATTGCTGACAAAAAAAGG	CTTCATATTGCTGACAAAAAAGG		-1.24543		1.02712	FALSE	TRUE	17
chr1	68446816	68446817	2	*	GC	G				104733	Leber_congenital_amaurosis_2|not_provided		MONDO:MONDO:0008765;MedGen:C1859844;OMIM:204100;Orphanet:65|MedGen:CN517202		NC_000001.11:g.68446819del	no_assertion_criteria_provided	Pathogenic			Deletion	SO:0000159	ClinGen:CA226510		RPE65:6121	SO:0001589|frameshift_variant	4	61752865	chr1:68446816-68446817	6121	CTTCAAAGAGTCCTGGCCCACATC		CAGTCTCCTTCGATGTGGGCCAGG	CAGTCTCCTTCGATGTGGCCAGG		4.19741		4.03119	FALSE	TRUE	17
chr1	92263655	92263656	2	*	AC	A				1313309	Glomuvenous_malformation		MONDO:MONDO:0007672;MedGen:C1841984;OMIM:138000;Orphanet:83454		NC_000001.11:g.92263658del	criteria_provided;_single_submitter	Pathogenic			Deletion	SO:0000159			GLMN:11146	SO:0001589|frameshift_variant;SO:0001619|non-coding_transcript_variant	1		chr1:92263655-92263656	11146	TAAATCTGTTTCTGCACCCTCTGG	TAAATCTGTTTCTGCACCTCTGG	TACTTTTTCTCCCAGAGGGTGCAG		0.704056		-0.443633		TRUE	FALSE	17
chr1	92263655	92263656	2	*	AC	A				1313309	Glomuvenous_malformation		MONDO:MONDO:0007672;MedGen:C1841984;OMIM:138000;Orphanet:83454		NC_000001.11:g.92263658del	criteria_provided;_single_submitter	Pathogenic			Deletion	SO:0000159			GLMN:11146	SO:0001589|frameshift_variant;SO:0001619|non-coding_transcript_variant	1		chr1:92263655-92263656	11146	AAATCTGTTTCTGCACCCTCTGGG	AAATCTGTTTCTGCACCTCTGGG	GTACTTTTTCTCCCAGAGGGTGCA		-0.587083		0.413203		TRUE	FALSE	17
chr1	94007662	94007663	2	*	AG	A				2083159	not_provided		MedGen:CN517202		NC_000001.11:g.94007664del	criteria_provided;_single_submitter	Pathogenic			Deletion	SO:0000159			ABCA4:24	SO:0001589|frameshift_variant	1		chr1:94007662-94007663	24	ACGGTGGCATCCCCTGAGGTCACT		GGGGACACCACAGTGACCTCAGGG	GGGGACACCACAGTGACTCAGGG		-2.65092		-0.0010103	FALSE	TRUE	17
chr1	94007723	94007724	2	*	TC	T				856044	Retinal_dystrophy		Human_Phenotype_Ontology:HP:0000556;Human_Phenotype_Ontology:HP:0007736;Human_Phenotype_Ontology:HP:0007910;Human_Phenotype_Ontology:HP:0007974;Human_Phenotype_Ontology:HP:0007982;MONDO:MONDO:0019118;MeSH:D058499;MedGen:C0854723;Orphanet:71862		NC_000001.11:g.94007726del	criteria_provided;_single_submitter	Likely_pathogenic			Deletion	SO:0000159			ABCA4:24	SO:0001589|frameshift_variant	1	1659430143	chr1:94007723-94007724	24	CCGGCACCATTCACTCCCAGGAGG	CCGGCACCATTCACTCCAGGAGG	TAGTGCTTTGGCCTCCTGGGAGTG		-1.07964		-4.92063		TRUE	FALSE	17
chr1	94008755	94008756	2	*	GT	G				2127701	not_provided		MedGen:CN517202		NC_000001.11:g.94008757del	criteria_provided;_single_submitter	Pathogenic			Deletion	SO:0000159			ABCA4:24	SO:0001589|frameshift_variant	1		chr1:94008755-94008756	24	CCATTCCCTTACCTTGGTTAGTTC		TAAGGCTACATGAACTAACCAAGG	TAAGGCTACATGAACTACCAAGG		-3.82643		-1.13943	FALSE	TRUE	17
chr1	94021276	94021277	2	*	AG	A				1503586	Cone-rod_dystrophy_3|not_provided		MONDO:MONDO:0011395;MedGen:C1858806;OMIM:604116;Orphanet:1872|MedGen:CN517202		NC_000001.11:g.94021280del	criteria_provided;_multiple_submitters;_no_conflicts	Pathogenic			Deletion	SO:0000159			ABCA4:24|LOC126805793:126805793	SO:0001587|nonsense	1		chr1:94021276-94021277	24	TCCTTGGTCAGGTTCAGGGGTTGG	TCCTTGGTCAGGTTCAGGGTTGG	ACCGTCATTAGCCAACCCCTGAAC		0.18526		2.34889		TRUE	FALSE	17
chr1	94021310	94021311	2	*	CG	C				273657	not_provided		MedGen:CN517202		NC_000001.11:g.94021314del	criteria_provided;_multiple_submitters;_no_conflicts	Pathogenic			Deletion	SO:0000159	ClinGen:CA227257		ABCA4:24|LOC126805793:126805793	SO:0001589|frameshift_variant	1	61750159	chr1:94021310-94021311	24	GATTCCATACTCCTCGGGGCTCCT		TGCCTAAGGACAGGAGCCCCGAGG	TGCCTAAGGACAGGAGCCCGAGG		-1.35247		-1.00899	FALSE	TRUE	17
chr1	94029446	94029447	2	*	TG	T				431622	Macular_dystrophy|Retinal_dystrophy|not_provided		Human_Phenotype_Ontology:HP:0007638;Human_Phenotype_Ontology:HP:0007754;Human_Phenotype_Ontology:HP:0007798;Human_Phenotype_Ontology:HP:0007914;Human_Phenotype_Ontology:HP:0007919;Human_Phenotype_Ontology:HP:0007999;MedGen:C0730292|Human_Phenotype_Ontology:HP:0000556;Human_Phenotype_Ontology:HP:0007736;Human_Phenotype_Ontology:HP:0007910;Human_Phenotype_Ontology:HP:0007974;Human_Phenotype_Ontolog…		NC_000001.11:g.94029453del	criteria_provided;_multiple_submitters;_no_conflicts	Pathogenic			Deletion	SO:0000159	ClinGen:CA524697424		ABCA4:24	SO:0001589|frameshift_variant	1	281865377	chr1:94029446-94029447	24	GAGGTCAGGTACCTGGGGGGGCGG	GAGGTCAGGTACCTGGGGGGCGG	CCGGGGGCCTCCCGCCCCCCCAGG	CCGGGGGCCTCCCGCCCCCCAGG	1.0609	2.79865	-3.57921	2.61932	FALSE	TRUE	17
chr1	94031055	94031056	2	*	GC	G				2132501	not_provided		MedGen:CN517202		NC_000001.11:g.94031057del	criteria_provided;_single_submitter	Pathogenic			Deletion	SO:0000159			ABCA4:24	SO:0001589|frameshift_variant	1		chr1:94031055-94031056	24	CAAAGCGGGGTATTCGCCAAAAGG	CAAAGCGGGGTATTCGCAAAAGG	TTGTTATCCCTCCTTTTGGCGAAT		2.26985		2.1917		TRUE	FALSE	17
chr1	94031797	94031798	2	*	TG	T				790008	Severe_early-childhood-onset_retinal_dystrophy|not_provided		MONDO:MONDO:0009549;MeSH:D000080362;MedGen:C1855465;OMIM:248200;Orphanet:364055;Orphanet:827|MedGen:CN517202		NC_000001.11:g.94031799del	criteria_provided;_multiple_submitters;_no_conflicts	Pathogenic			Deletion	SO:0000159			ABCA4:24	SO:0001589|frameshift_variant	1	1571265125	chr1:94031797-94031798	24	CGCCAGGAAGTCCTTGTGGCTGCG		AACACACCATCCGCAGCCACAAGG	AACACACCATCCGCAGCACAAGG		-2.47849		2.2506	FALSE	TRUE	17
chr1	94031797	94031798	2	*	TG	T				790008	Severe_early-childhood-onset_retinal_dystrophy|not_provided		MONDO:MONDO:0009549;MeSH:D000080362;MedGen:C1855465;OMIM:248200;Orphanet:364055;Orphanet:827|MedGen:CN517202		NC_000001.11:g.94031799del	criteria_provided;_multiple_submitters;_no_conflicts	Pathogenic			Deletion	SO:0000159			ABCA4:24	SO:0001589|frameshift_variant	1	1571265125	chr1:94031797-94031798	24	GCCAGGAAGTCCTTGTGGCTGCGG	GCCAGGAAGTCCTTGTGCTGCGG	CAACACACCATCCGCAGCCACAAG		1.65035		1.29428		TRUE	FALSE	17
chr1	94031919	94031920	2	*	TG	T				2064414	not_provided		MedGen:CN517202		NC_000001.11:g.94031922del	criteria_provided;_single_submitter	Pathogenic			Deletion	SO:0000159			ABCA4:24	SO:0001589|frameshift_variant	1		chr1:94031919-94031920	24	GGGGAGGCTGGCCCTCTGGGTGAG		GGCGCCGGCTGCTCACCCAGAGGG	GGCGCCGGCTGCTCACCAGAGGG		-0.562691		-4.59679	FALSE	TRUE	17
chr1	94031919	94031920	2	*	TG	T				2064414	not_provided		MedGen:CN517202		NC_000001.11:g.94031922del	criteria_provided;_single_submitter	Pathogenic			Deletion	SO:0000159			ABCA4:24	SO:0001589|frameshift_variant	1		chr1:94031919-94031920	24	GGGAGGCTGGCCCTCTGGGTGAGC		GGGCGCCGGCTGCTCACCCAGAGG	GGGCGCCGGCTGCTCACCAGAGG		-2.12567		-0.174258	FALSE	TRUE	17
chr1	94031935	94031936	2	*	GC	G				824468	not_provided		MedGen:CN517202		NC_000001.11:g.94031939del	criteria_provided;_single_submitter	Pathogenic			Deletion	SO:0000159			ABCA4:24	SO:0001589|frameshift_variant	1	1660217584	chr1:94031935-94031936	24	TGGGTGAGCAGCCGGCGCCCCTGG	TGGGTGAGCAGCCGGCGCCCTGG	ATGTCTGCTCCCCAGGGGCGCCGG	ATGTCTGCTCCCCAGGGCGCCGG	5.34936	5.38466	2.80145	5.95519	FALSE	TRUE	17
chr1	94031935	94031936	2	*	GC	G				824468	not_provided		MedGen:CN517202		NC_000001.11:g.94031939del	criteria_provided;_single_submitter	Pathogenic			Deletion	SO:0000159			ABCA4:24	SO:0001589|frameshift_variant	1	1660217584	chr1:94031935-94031936	24	GGGTGAGCAGCCGGCGCCCCTGGG	GGGTGAGCAGCCGGCGCCCTGGG	AATGTCTGCTCCCCAGGGGCGCCG		2.89449		-1.46933		TRUE	FALSE	17
chr1	94031935	94031936	2	*	GC	G				824468	not_provided		MedGen:CN517202		NC_000001.11:g.94031939del	criteria_provided;_single_submitter	Pathogenic			Deletion	SO:0000159			ABCA4:24	SO:0001589|frameshift_variant	1	1660217584	chr1:94031935-94031936	24	GGTGAGCAGCCGGCGCCCCTGGGG	GGTGAGCAGCCGGCGCCCTGGGG	CAATGTCTGCTCCCCAGGGGCGCC		-2.39461		-3.1934		TRUE	FALSE	17
chr1	94044690	94044691	2	*	TC	T				2100538	not_provided		MedGen:CN517202		NC_000001.11:g.94044695del	criteria_provided;_single_submitter	Pathogenic			Deletion	SO:0000159			ABCA4:24	SO:0001589|frameshift_variant	1		chr1:94044690-94044691	24	GGTTTCAATGTCCCTTCCCCCAAC		GGACTGTGCTCGTTGGGGGAAGGG	GGACTGTGCTCGTTGGGGAAGGG		-1.65573		-1.93177	FALSE	TRUE	17
chr1	94044690	94044691	2	*	TC	T				2100538	not_provided		MedGen:CN517202		NC_000001.11:g.94044695del	criteria_provided;_single_submitter	Pathogenic			Deletion	SO:0000159			ABCA4:24	SO:0001589|frameshift_variant	1		chr1:94044690-94044691	24	GTTTCAATGTCCCTTCCCCCAACG		GGGACTGTGCTCGTTGGGGGAAGG	GGGACTGTGCTCGTTGGGGAAGG		4.63046		-2.72936	FALSE	TRUE	17
chr1	94055289	94055290	2	*	TC	T				623824	Stargardt_disease		MONDO:MONDO:0019353;MedGen:C0271093;Orphanet:827		NC_000001.11:g.94055291del	no_assertion_criteria_provided	Pathogenic			Deletion	SO:0000159			ABCA4:24	SO:0001589|frameshift_variant	0	1570386206	chr1:94055289-94055290	24	GGTACTCAGTGCCAAATCCAAATG		GTCTCCGGTGGCATTTGGATTTGG	GTCTCCGGTGGCATTTGATTTGG		2.46287		3.88267	FALSE	TRUE	17
chr1	94062665	94062666	2	*	GT	G				22928	not_provided|Retinitis_pigmentosa_19		MedGen:CN517202|MONDO:MONDO:0011137;MedGen:C1866422;OMIM:601718;Orphanet:791		NC_000001.11:g.94062667del	no_assertion_criteria_provided	Pathogenic			Deletion	SO:0000159	ClinGen:CA226942|OMIM:601691.0008		ABCA4:24	SO:0001589|frameshift_variant	1	61751386	chr1:94062665-94062666	24	CTCCTTGTGATCCCCTGTTCAACC		CTGCAGGACATGGTTGAACAGGGG	CTGCAGGACATGGTTGACAGGGG		0.556167		-0.396237	FALSE	TRUE	17
chr1	94111479	94111480	2	*	TG	T				1428076	not_provided		MedGen:CN517202		NC_000001.11:g.94111483del	criteria_provided;_single_submitter	Pathogenic			Deletion	SO:0000159			ABCA4:24	SO:0001589|frameshift_variant	1		chr1:94111479-94111480	24	TCCAGGAGATTCTCCTGGGGTGGG	TCCAGGAGATTCTCCTGGGTGGG	GTTTTCAAAGCCCCACCCCAGGAG		3.28259		3.03056		TRUE	FALSE	17
chr1	94111479	94111480	2	*	TG	T				1428076	not_provided		MedGen:CN517202		NC_000001.11:g.94111483del	criteria_provided;_single_submitter	Pathogenic			Deletion	SO:0000159			ABCA4:24	SO:0001589|frameshift_variant	1		chr1:94111479-94111480	24	CCAGGAGATTCTCCTGGGGTGGGG	CCAGGAGATTCTCCTGGGTGGGG	TGTTTTCAAAGCCCCACCCCAGGA		-1.42827		1.982		TRUE	FALSE	17
chr1	97098506	97098507	2	*	GC	G				357149	Dihydropyrimidine_dehydrogenase_deficiency		MONDO:MONDO:0010130;MedGen:C1959620;OMIM:274270;Orphanet:1675		NC_000001.11:g.97098508del	criteria_provided;_single_submitter	Likely_pathogenic			Deletion	SO:0000159	ClinGen:CA16040789		DPYD:1806|DPYD-AS1:100873932	SO:0001589|frameshift_variant	0	1057517230	chr1:97098506-97098507	1806	TGATGGTAGGAATAGGCCTTTTGG	TGATGGTAGGAATAGGCTTTTGG	CTGTTTTATCCCCAAAAGGCCTAT		0.403909		-1.26187		TRUE	FALSE	17
chr1	97098508	97098509	2	*	CT	C				1779841	Dihydropyrimidine_dehydrogenase_deficiency		MONDO:MONDO:0010130;MedGen:C1959620;OMIM:274270;Orphanet:1675		NC_000001.11:g.97098512del	criteria_provided;_single_submitter	Likely_pathogenic			Deletion	SO:0000159			DPYD:1806|DPYD-AS1:100873932	SO:0001589|frameshift_variant	1		chr1:97098508-97098509	1806	ATGGTAGGAATAGGCCTTTTGGGG	ATGGTAGGAATAGGCCTTTGGGG	AACTGTTTTATCCCCAAAAGGCCT		-1.52426		-1.73176		TRUE	FALSE	17
chr1	97573920	97573921	2	*	TG	T				541341	Dihydropyrimidine_dehydrogenase_deficiency		MONDO:MONDO:0010130;MedGen:C1959620;OMIM:274270;Orphanet:1675		NC_000001.11:g.97573924del	criteria_provided;_single_submitter	Likely_pathogenic			Deletion	SO:0000159			DPYD:1806	SO:0001589|frameshift_variant	0	1553197926	chr1:97573920-97573921	1806	ACTATAACCTTCCGTGGGGACAGG	ACTATAACCTTCCGTGGGACAGG	TTTCTGCCATTCCTGTCCCCACGG	TTTCTGCCATTCCTGTCCCACGG	2.35023	-3.51552	2.20917	2.10811	TRUE	TRUE	17
chr1	97593224	97593225	2	*	AG	A				541377	Dihydropyrimidine_dehydrogenase_deficiency		MONDO:MONDO:0010130;MedGen:C1959620;OMIM:274270;Orphanet:1675		NC_000001.11:g.97593227del	criteria_provided;_single_submitter	Likely_pathogenic			Deletion	SO:0000159			DPYD:1806	SO:0001589|frameshift_variant	0	1553201443	chr1:97593224-97593225	1806	CCATTTTACCTCCTCAGGGACAGC		TTAATATAAGAGCTGTCCCTGAGG	TTAATATAAGAGCTGTCCTGAGG		-3.80532		-0.283273	FALSE	TRUE	17
chr1	99861576	99861577	2	*	TC	T				824570	Glycogen_storage_disease_type_III		MONDO:MONDO:0009291;MedGen:C0017922;OMIM:232400;Orphanet:366		NC_000001.11:g.99861578del	criteria_provided;_single_submitter	Pathogenic			Deletion	SO:0000159			AGL:178	SO:0001589|frameshift_variant	1	1650040391	chr1:99861576-99861577	178	ATACAAATTACCCATTTCCTGGAG		ATTAAATGTTTCTCCAGGAAATGG	ATTAAATGTTTCTCCAGAAATGG		0.991278		0.835336	FALSE	TRUE	17
chr1	99876555	99876556	2	*	TG	T				186641	Glycogen_storage_disease_type_III		MONDO:MONDO:0009291;MedGen:C0017922;OMIM:232400;Orphanet:366		NC_000001.11:g.99876558del	criteria_provided;_multiple_submitters;_no_conflicts	Pathogenic/Likely_pathogenic			Deletion	SO:0000159	ClinGen:CA274354		AGL:178	SO:0001587|nonsense	1	786204678	chr1:99876555-99876556	178	TGGCACACAATGGATGGGTAATGG	TGGCACACAATGGATGGTAATGG	AGGATCATCTCCCATTACCCATCC		0.313579		1.70871		TRUE	FALSE	17
chr1	99891664	99891665	2	*	TC	T				357215	Glycogen_storage_disease_type_III		MONDO:MONDO:0009291;MedGen:C0017922;OMIM:232400;Orphanet:366		NC_000001.11:g.99891667del	criteria_provided;_multiple_submitters;_no_conflicts	Pathogenic/Likely_pathogenic			Deletion	SO:0000159	ClinGen:CA16040841		AGL:178	SO:0001589|frameshift_variant	1	1057516306	chr1:99891664-99891665	178	ATCCCACGTTACCTTATCCCATGT		GCATCAAAGTAACATGGGATAAGG	GCATCAAAGTAACATGGATAAGG		1.67072		3.64616	FALSE	TRUE	17
chr1	99896321	99896322	2	*	TG	T				2407595	Glycogen_storage_disease_type_III		MONDO:MONDO:0009291;MedGen:C0017922;OMIM:232400;Orphanet:366		NC_000001.11:g.99896325del	criteria_provided;_single_submitter	Likely_pathogenic			Deletion	SO:0000159			AGL:178	SO:0001589|frameshift_variant	1		chr1:99896321-99896322	178	GGTATTTTCCGCTGCTGGGGAAGG	GGTATTTTCCGCTGCTGGGAAGG	ATAAAAGTATCCCTTCCCCAGCAG		3.49501		-3.0107		TRUE	FALSE	17
chr1	99896321	99896322	2	*	TG	T				2407595	Glycogen_storage_disease_type_III		MONDO:MONDO:0009291;MedGen:C0017922;OMIM:232400;Orphanet:366		NC_000001.11:g.99896325del	criteria_provided;_single_submitter	Likely_pathogenic			Deletion	SO:0000159			AGL:178	SO:0001589|frameshift_variant	1		chr1:99896321-99896322	178	GTATTTTCCGCTGCTGGGGAAGGG	GTATTTTCCGCTGCTGGGAAGGG	AATAAAAGTATCCCTTCCCCAGCA		-2.5937		-0.125554		TRUE	FALSE	17
chr1	99900808	99900809	2	*	GT	G				541487	Glycogen_storage_disease_type_III		MONDO:MONDO:0009291;MedGen:C0017922;OMIM:232400;Orphanet:366		NC_000001.11:g.99900811del	criteria_provided;_single_submitter	Likely_pathogenic			Deletion	SO:0000159			AGL:178	SO:0001589|frameshift_variant	0	1553190316	chr1:99900808-99900809	178	ATTCTCAAGTGCCCAGTTTCCAGA		GTAGGATACATTCTGGAAACTGGG	GTAGGATACATTCTGGAACTGGG		3.25169		3.88731	FALSE	TRUE	17
chr1	99910781	99910782	2	*	GC	G				1784109	Glycogen_storage_disease_type_III		MONDO:MONDO:0009291;MedGen:C0017922;OMIM:232400;Orphanet:366		NC_000001.11:g.99910782del	criteria_provided;_single_submitter	Likely_pathogenic			Deletion	SO:0000159			AGL:178	SO:0001589|frameshift_variant	0		chr1:99910781-99910782	178	AATCGTTTCAATTGTGGCACATGG	AATCGTTTCAATTGTGGACATGG	ATTTTATCCATCCATGTGCCACAA		1.51489		4.23819		TRUE	FALSE	17
chr1	99910794	99910795	2	*	TA	T				2414716	Glycogen_storage_disease_type_III		MONDO:MONDO:0009291;MedGen:C0017922;OMIM:232400;Orphanet:366		NC_000001.11:g.99910798del	criteria_provided;_single_submitter	Likely_pathogenic			Deletion	SO:0000159			AGL:178	SO:0001589|frameshift_variant	1		chr1:99910794-99910795	178	TGGCACATGGATGGATAAAATGGG	TGGCACATGGATGGATAAATGGG	TGTCACTTTCTCCCATTTTATCCA		2.16132		2.84677		TRUE	FALSE	17
chr1	99912471	99912472	2	*	CA	C				541484	Glycogen_storage_disease_type_III		MONDO:MONDO:0009291;MedGen:C0017922;OMIM:232400;Orphanet:366		NC_000001.11:g.99912479del	criteria_provided;_multiple_submitters;_no_conflicts	Pathogenic/Likely_pathogenic			Deletion	SO:0000159			AGL:178	SO:0001589|frameshift_variant	1	745757264	chr1:99912471-99912472	178	GCTGGAATTATCCAAAAAAAATAT		GATAAGGGAAAATATTTTTTTTGG	GATAAGGGAAAATATTTTTTTGG		0.275472		1.26336	FALSE	TRUE	17
chr1	100216181	100216182	2	*	CA	C				1781941	Maple_syrup_urine_disease		MONDO:MONDO:0009563;MeSH:D008375;MedGen:C0024776;OMIM:248600;OMIM:PS248600;Orphanet:511		NC_000001.11:g.100216183del	criteria_provided;_single_submitter	Likely_pathogenic			Deletion	SO:0000159			DBT:1629	SO:0001589|frameshift_variant;SO:0001619|non-coding_transcript_variant	0		chr1:100216181-100216182	1629	CTTTTCCTGAGCCAACAACTTCAC		GATTAAGCTGAGTGAAGTTGTTGG	GATTAAGCTGAGTGAAGTGTTGG		4.91092		2.75719	FALSE	TRUE	17
chr1	100218669	100218670	2	*	GT	G				1782233	Maple_syrup_urine_disease		MONDO:MONDO:0009563;MeSH:D008375;MedGen:C0024776;OMIM:248600;OMIM:PS248600;Orphanet:511		NC_000001.11:g.100218674del	criteria_provided;_single_submitter	Likely_pathogenic			Deletion	SO:0000159			DBT:1629	SO:0001589|frameshift_variant;SO:0001619|non-coding_transcript_variant;SO:0001623|5_prime_UTR_variant	0		chr1:100218669-100218670	1629	TGCAGGAGTTGCCAGTGTTTTTCG		AGATAAAGGGCCGAAAAACACTGG	AGATAAAGGGCCGAAAACACTGG		1.64502		-1.09923	FALSE	TRUE	17
chr1	100218669	100218670	2	*	GT	G				1782233	Maple_syrup_urine_disease		MONDO:MONDO:0009563;MeSH:D008375;MedGen:C0024776;OMIM:248600;OMIM:PS248600;Orphanet:511		NC_000001.11:g.100218674del	criteria_provided;_single_submitter	Likely_pathogenic			Deletion	SO:0000159			DBT:1629	SO:0001589|frameshift_variant;SO:0001619|non-coding_transcript_variant;SO:0001623|5_prime_UTR_variant	0		chr1:100218669-100218670	1629	GCAGGAGTTGCCAGTGTTTTTCGG	GCAGGAGTTGCCAGTGTTTTCGG	GAGATAAAGGGCCGAAAAACACTG		2.91513		0.906733		TRUE	FALSE	17
chr1	100424280	100424281	2	*	AC	A				1930253	not_provided		MedGen:CN517202		NC_000001.11:g.100424287del	criteria_provided;_single_submitter	Pathogenic			Deletion	SO:0000159			CDC14A:8556	SO:0001589|frameshift_variant;SO:0001623|5_prime_UTR_variant	1		chr1:100424280-100424281	8556	TCTGGCTCAAACCCCCCCTATCTT		TACCTGAATGGAAGATAGGGGGGG	TACCTGAATGGAAGATAGGGGGG		-1.14893		-1.84651	FALSE	TRUE	17
chr1	100462734	100462735	2	*	AT	A				1019096	not_provided		MedGen:CN517202		NC_000001.11:g.100462737del	criteria_provided;_single_submitter	Pathogenic			Deletion	SO:0000159			CDC14A:8556	SO:0001589|frameshift_variant;SO:0001623|5_prime_UTR_variant	1	1309255666	chr1:100462734-100462735	8556	GGCTAAACAAAAAGATTTATGAGG	GGCTAAACAAAAAGATTATGAGG	GAAGCGCTTTGCCTCATAAATCTT		-0.949317		1.64901		TRUE	FALSE	17
chr1	103002765	103002766	2	*	TG	T				2178736	not_provided		MedGen:CN517202		NC_000001.11:g.103002771del	criteria_provided;_single_submitter	Pathogenic			Deletion	SO:0000159			COL11A1:1301	SO:0001589|frameshift_variant;SO:0001619|non-coding_transcript_variant	1		chr1:103002765-103002766	1301	TCCCTTTTGGTCCTGGGGGGCCAT		GGCAGGTGTAGATGGCCCCCCAGG	GGCAGGTGTAGATGGCCCCCAGG		-1.17416		2.44876	FALSE	TRUE	17
chr1	103022795	103022796	2	*	TA	T				1928479	not_provided		MedGen:CN517202		NC_000001.11:g.103022796del	criteria_provided;_single_submitter	Pathogenic			Deletion	SO:0000159			COL11A1:1301	SO:0001589|frameshift_variant;SO:0001619|non-coding_transcript_variant;SO:0001627|intron_variant	1		chr1:103022795-103022796	1301	GGACCAAATTCTTCATTAGGGGGG	GGACCAAATTCTTCATTGGGGGG	AAACCAACAAGCCCCCCTAATGAA		3.52074		-3.01996		TRUE	FALSE	17
chr1	109626838	109626839	2	*	AC	A				1780849	Pontoneocerebellar_hypoplasia		MONDO:MONDO:0020135;MedGen:C1261175;OMIM:PS607596;Orphanet:98523		NC_000001.11:g.109626840del	criteria_provided;_single_submitter	Likely_pathogenic			Deletion	SO:0000159			AMPD2:271	SO:0001589|frameshift_variant	1		chr1:109626838-109626839	271	CCCACCACCCGCCGCTACCTGCAG		TCAGCCAGCTGCTGCAGGTAGCGG	TCAGCCAGCTGCTGCAGTAGCGG		0.330039		2.20595	FALSE	TRUE	17
chr1	110604192	110604193	2	*	AC	A				805071	Intellectual_disability|Seizure		Human_Phenotype_Ontology:HP:0000730;Human_Phenotype_Ontology:HP:0001249;Human_Phenotype_Ontology:HP:0001267;Human_Phenotype_Ontology:HP:0001286;Human_Phenotype_Ontology:HP:0002122;Human_Phenotype_Ontology:HP:0002192;Human_Phenotype_Ontology:HP:0002316;Human_Phenotype_Ontology:HP:0002382;Human_Phenotype_Ontology:HP:0002386;Human_Phenotype_Ontology:HP:0002402;Human_Phenotype_Ontology:HP:0002458;Hum…		NC_000001.11:g.110604194del	criteria_provided;_single_submitter	Pathogenic			Deletion	SO:0000159			KCNA2:3737	SO:0001589|frameshift_variant	16	1570753525	chr1:110604192-110604193	3737	GGAAGGTCACCCCACTACCATGCA		GAATGAAGACATGCATGGTAGTGG	GAATGAAGACATGCATGTAGTGG		2.14519		0.133393	FALSE	TRUE	17
chr1	110604586	110604587	2	*	AT	A				1310430	Developmental_and_epileptic_encephalopathy;_32		MONDO:MONDO:0014607;MedGen:C4225350;OMIM:616366;Orphanet:442835		NC_000001.11:g.110604588del	criteria_provided;_single_submitter	Likely_pathogenic			Deletion	SO:0000159			KCNA2:3737	SO:0001587|nonsense	0		chr1:110604586-110604587	3737	GGGTCAAAGTACCTCATTCGTTTC		GGGGACCCAAAGAAACGAATGAGG	GGGGACCCAAAGAAACGATGAGG		1.38995		1.62974	FALSE	TRUE	17
chr1	119422119	119422120	2	*	CA	C				2158253	not_provided		MedGen:CN517202		NC_000001.11:g.119422121del	criteria_provided;_single_submitter	Pathogenic			Deletion	SO:0000159			HSD3B2:3284	SO:0001589|frameshift_variant	1		chr1:119422119-119422120	3284	AAATGAGGCCCTGAACAACAATGG	AAATGAGGCCCTGAACACAATGG	TTGACAGGATCCCATTGTTGTTCA		-0.246263		-3.5886		TRUE	FALSE	17
chr1	119422206	119422207	2	*	CT	C				1058389	not_provided		MedGen:CN517202		NC_000001.11:g.119422208del	criteria_provided;_single_submitter	Pathogenic			Deletion	SO:0000159			HSD3B2:3284	SO:0001587|nonsense	1		chr1:119422206-119422207	3284	GGGCCCACATTCTGGCCTTGAGGG	GGGCCCACATTCTGGCCTGAGGG	GTCCCGCAGAGCCCTCAAGGCCAG		-2.11784		-3.12098		TRUE	FALSE	17
chr1	119422348	119422349	2	*	TG	T				1779848	Congenital_adrenal_hyperplasia		Human_Phenotype_Ontology:HP:0008258;MONDO:MONDO:0018479;MedGen:C0001627;Orphanet:418		NC_000001.11:g.119422350del	criteria_provided;_single_submitter	Likely_pathogenic			Deletion	SO:0000159			HSD3B2:3284	SO:0001587|nonsense	1		chr1:119422348-119422349	3284	CCGCCTTGATTCCAGATGGAGCCT		GGGTTAAAGGAAGGCTCCATCTGG	GGGTTAAAGGAAGGCTCATCTGG		0.107986		2.27607	FALSE	TRUE	17
chr1	119422391	119422392	2	*	TG	T				1376997	not_provided		MedGen:CN517202		NC_000001.11:g.119422393del	criteria_provided;_single_submitter	Pathogenic			Deletion	SO:0000159			HSD3B2:3284	SO:0001589|frameshift_variant	1		chr1:119422391-119422392	3284	TGGATTGGCTTCCTGCTGGAAGTA		AGGAAGCTCACTACTTCCAGCAGG	AGGAAGCTCACTACTTCAGCAGG		4.76166		-1.38807	FALSE	TRUE	17
chr1	119737238	119737239	2	*	TG	T				1379963	PHGDH_deficiency		MONDO:MONDO:0011152;MedGen:C1866174;OMIM:601815;Orphanet:79351		NC_000001.11:g.119737240del	criteria_provided;_single_submitter	Pathogenic			Deletion	SO:0000159			PHGDH:26227	SO:0001587|nonsense	1		chr1:119737238-119737239	26227	TTCAGTTCGTGGACATGGTGAAGG	TTCAGTTCGTGGACATGTGAAGG	GAGAGATTTCCCCTTCACCATGTC		2.79503		0.505399		TRUE	FALSE	17
chr1	119759179	119759180	2	*	CA	C				1318008	3-hydroxy-3-methylglutaryl-CoA_synthase_deficiency		MONDO:MONDO:0011614;MedGen:C2751532;OMIM:605911;Orphanet:35701		NC_000001.11:g.119759181del	criteria_provided;_single_submitter	Pathogenic			Deletion	SO:0000159			HMGCS2:3158	SO:0001589|frameshift_variant	1		chr1:119759179-119759180	3158	TCGATCCAAGGCCCGCAAGTAGCA		TTTCCATCCAGTGCTACTTGCGGG	TTTCCATCCAGTGCTACTGCGGG		0.276312		-1.65219	FALSE	TRUE	17
chr1	119915812	119915813	2	*	TG	T				612470	Hajdu-Cheney_syndrome		MONDO:MONDO:0007057;MedGen:C0917715;OMIM:102500;Orphanet:955		NC_000001.11:g.119915818del	criteria_provided;_single_submitter	Pathogenic			Deletion	SO:0000159			NOTCH2:4853	SO:0001589|frameshift_variant	0	771237928	chr1:119915812-119915813	4853	GGAAAGTCACAATGGGGGGCAAGG	GGAAAGTCACAATGGGGGCAAGG	CCCTCGGGAGCCCTTGCCCCCCAT		-2.08936		1.41939		TRUE	FALSE	17
chr1	119915812	119915813	2	*	TG	T				612470	Hajdu-Cheney_syndrome		MONDO:MONDO:0007057;MedGen:C0917715;OMIM:102500;Orphanet:955		NC_000001.11:g.119915818del	criteria_provided;_single_submitter	Pathogenic			Deletion	SO:0000159			NOTCH2:4853	SO:0001589|frameshift_variant	0	771237928	chr1:119915812-119915813	4853	GAAAGTCACAATGGGGGGCAAGGG	GAAAGTCACAATGGGGGCAAGGG	CCCCTCGGGAGCCCTTGCCCCCCA		1.10888		3.65742		TRUE	FALSE	17
chr1	119937388	119937389	2	*	AG	A				1478004	Hajdu-Cheney_syndrome		MONDO:MONDO:0007057;MedGen:C0917715;OMIM:102500;Orphanet:955		NC_000001.11:g.119937393del	criteria_provided;_single_submitter	Pathogenic			Deletion	SO:0000159			NOTCH2:4853	SO:0001589|frameshift_variant	1		chr1:119937388-119937389	4853	TCCCAGTATAGCCCAGGGGGCACT		GCATTACTGTCAGTGCCCCCTGGG	GCATTACTGTCAGTGCCCCTGGG		-1.43983		0.731251	FALSE	TRUE	17
chr1	119937388	119937389	2	*	AG	A				1478004	Hajdu-Cheney_syndrome		MONDO:MONDO:0007057;MedGen:C0917715;OMIM:102500;Orphanet:955		NC_000001.11:g.119937393del	criteria_provided;_single_submitter	Pathogenic			Deletion	SO:0000159			NOTCH2:4853	SO:0001589|frameshift_variant	1		chr1:119937388-119937389	4853	CCCAGTATAGCCCAGGGGGCACTG		CGCATTACTGTCAGTGCCCCCTGG	CGCATTACTGTCAGTGCCCCTGG		2.36141		3.0781	FALSE	TRUE	17
chr1	146019432	146019433	2	*	CG	C				2140259	Hemochromatosis_type_2A|not_provided		MONDO:MONDO:0011216;MedGen:C1865614;OMIM:602390;Orphanet:79230|MedGen:CN517202		NC_000001.11:g.146019436del	criteria_provided;_multiple_submitters;_no_conflicts	Pathogenic/Likely_pathogenic			Deletion	SO:0000159			HJV:148738	SO:0001589|frameshift_variant;SO:0001627|intron_variant	1		chr1:146019432-146019433	148738	GCGCCTGGAAGGGCGGGGCCCCGG	GCGCCTGGAAGGGCGGGCCCCGG	CCTCCCCCGCCCCGGGGCCCCGCC		4.02707		3.81359		TRUE	FALSE	17
chr1	146019460	146019461	2	*	AG	A				1412036	not_provided		MedGen:CN517202		NC_000001.11:g.146019463del	criteria_provided;_single_submitter	Pathogenic			Deletion	SO:0000159			HJV:148738	SO:0001589|frameshift_variant;SO:0001627|intron_variant	1		chr1:146019460-146019461	148738	GGGGGAGGGGCTGTAGGGCCCTGG	GGGGGAGGGGCTGTAGGCCCTGG	AACTGCTCCCGCCAGGGCCCTACA		4.09726		3.06628		TRUE	FALSE	17
chr1	146019611	146019612	2	*	AC	A				626781	not_provided|Hemochromatosis_type_2A		MedGen:CN517202|MONDO:MONDO:0011216;MedGen:C1865614;OMIM:602390;Orphanet:79230		NC_000001.11:g.146019615del	criteria_provided;_multiple_submitters;_no_conflicts	Pathogenic			Deletion	SO:0000159			HJV:148738	SO:0001589|frameshift_variant;SO:0001623|5_prime_UTR_variant;SO:0001627|intron_variant	1	1553769758	chr1:146019611-146019612	148738	GGCCGCCAGAGCCCACCCCTCCAC		AGGAGGCCGGGGTGGAGGGGTGGG	AGGAGGCCGGGGTGGAGGGTGGG		2.24358		2.70946	FALSE	TRUE	17
chr1	149923669	149923670	2	*	TG	T				40328	Inborn_genetic_diseases|not_provided|Nager_syndrome		MeSH:D030342;MedGen:C0950123|MedGen:CN517202|MONDO:MONDO:0007943;MedGen:C0265245;OMIM:154400;Orphanet:245		NC_000001.11:g.149923676del	criteria_provided;_multiple_submitters;_no_conflicts	Pathogenic			Deletion	SO:0000159	ClinGen:CA129875|OMIM:605593.0003		SF3B4:10262	SO:0001589|frameshift_variant	33	387907186	chr1:149923669-149923670	10262	GGCCAGTGTATCCATGGGGGGGCA		TCCTCCACTGATGCCCCCCCATGG	TCCTCCACTGATGCCCCCCATGG		-2.26843		-0.423566	FALSE	TRUE	17
chr1	149925921	149925922	2	*	TG	T				439700	Hereditary_hearing_loss_and_deafness|not_provided		MedGen:C0236038|MedGen:CN517202		NC_000001.11:g.149925927del	criteria_provided;_multiple_submitters;_no_conflicts	Pathogenic			Deletion	SO:0000159	ClinGen:CA645525965		SF3B4:10262	SO:0001589|frameshift_variant	1	797045128	chr1:149925921-149925922	10262	TGGGGTTCCTGCCGATGGGGGGCC		CTGCAGGACATGGCCCCCCATCGG	CTGCAGGACATGGCCCCCATCGG		0.730868		0.200475	FALSE	TRUE	17
chr1	149925999	149926000	2	*	AG	A				1000133	not_provided		MedGen:CN517202		NC_000001.11:g.149926001del	criteria_provided;_single_submitter	Likely_pathogenic			Deletion	SO:0000159			SF3B4:10262	SO:0001589|frameshift_variant	1	2092587749	chr1:149925999-149926000	10262	AGGTGGGAGGGCTCCAGGAGGTGG	AGGTGGGAGGGCTCCAGAGGTGG	CACCCCCAGTGCCACCTCCTGGAG		2.55341		-3.22407		TRUE	FALSE	17
chr1	150510996	150510997	2	*	CT	C				224660	Lipid_proteinosis		MONDO:MONDO:0009530;MedGen:C0023795;OMIM:247100;Orphanet:530		NC_000001.11:g.150510997del	no_assertion_criteria_provided	Pathogenic			Deletion	SO:0000159	ClinGen:CA356967|OMIM:602201.0004		ECM1:1893	SO:0001589|frameshift_variant	1	869025565	chr1:150510996-150510997	1893	CTGGATGGCTTCCCCCCTGGGCGG	CTGGATGGCTTCCCCCCGGGCGG	TCTGGAGAAGGCCGCCCAGGGGGG	TCTGGAGAAGGCCGCCCGGGGGG	-0.505641	-0.489804	-3.71015	-3.95015	TRUE	TRUE	17
chr1	150552999	150553000	2	*	CG	C				1392619	not_provided		MedGen:CN517202		NC_000001.11:g.150553003del	criteria_provided;_single_submitter	Pathogenic			Deletion	SO:0000159			ADAMTSL4:54507|ADAMTSL4-AS2:100289061	SO:0001589|frameshift_variant	1		chr1:150552999-150553000	54507	CTTGCTCCCAGCCCTGCGGGGTGG	CTTGCTCCCAGCCCTGCGGGTGG	GCGCTGCACCCCCACCCCGCAGGG	GCGCTGCACCCCCACCCGCAGGG	-0.660399	-4.40818	-2.0624	-2.14944	FALSE	TRUE	17
chr1	150552999	150553000	2	*	CG	C				1392619	not_provided		MedGen:CN517202		NC_000001.11:g.150553003del	criteria_provided;_single_submitter	Pathogenic			Deletion	SO:0000159			ADAMTSL4:54507|ADAMTSL4-AS2:100289061	SO:0001589|frameshift_variant	1		chr1:150552999-150553000	54507	TTGCTCCCAGCCCTGCGGGGTGGG	TTGCTCCCAGCCCTGCGGGTGGG	TGCGCTGCACCCCCACCCCGCAGG	TGCGCTGCACCCCCACCCGCAGG	5.01768	3.33679	-0.21719	-1.98374	TRUE	TRUE	17
chr1	150552999	150553000	2	*	CG	C				1392619	not_provided		MedGen:CN517202		NC_000001.11:g.150553003del	criteria_provided;_single_submitter	Pathogenic			Deletion	SO:0000159			ADAMTSL4:54507|ADAMTSL4-AS2:100289061	SO:0001589|frameshift_variant	1		chr1:150552999-150553000	54507	TGCTCCCAGCCCTGCGGGGTGGGG	TGCTCCCAGCCCTGCGGGTGGGG	CTGCGCTGCACCCCCACCCCGCAG		-2.08467		1.08227		TRUE	FALSE	17
chr1	150552999	150553000	2	*	CG	C				1392619	not_provided		MedGen:CN517202		NC_000001.11:g.150553003del	criteria_provided;_single_submitter	Pathogenic			Deletion	SO:0000159			ADAMTSL4:54507|ADAMTSL4-AS2:100289061	SO:0001589|frameshift_variant	1		chr1:150552999-150553000	54507	GCTCCCAGCCCTGCGGGGTGGGGG	GCTCCCAGCCCTGCGGGTGGGGG	CCTGCGCTGCACCCCCACCCCGCA		4.09603		-0.893223		TRUE	FALSE	17
chr1	150553730	150553731	2	*	GC	G				2401668	not_provided		MedGen:CN517202		NC_000001.11:g.150553736del	criteria_provided;_single_submitter	Pathogenic			Deletion	SO:0000159			ADAMTSL4:54507|ADAMTSL4-AS2:100289061	SO:0001589|frameshift_variant	1		chr1:150553730-150553731	54507	CCAGAACCAGGCCTGCCCCCCTAC		GGGGTGATGCCGTAGGGGGGCAGG	GGGGTGATGCCGTAGGGGGCAGG		1.79602		3.12442	FALSE	TRUE	17
chr1	150553730	150553731	2	*	GC	G				2401668	not_provided		MedGen:CN517202		NC_000001.11:g.150553736del	criteria_provided;_single_submitter	Pathogenic			Deletion	SO:0000159			ADAMTSL4:54507|ADAMTSL4-AS2:100289061	SO:0001589|frameshift_variant	1		chr1:150553730-150553731	54507	AGAACCAGGCCTGCCCCCCTACGG	AGAACCAGGCCTGCCCCCTACGG	CTGGGGTGATGCCGTAGGGGGGCA		-2.16513		-1.65005		TRUE	FALSE	17
chr1	150554375	150554376	2	*	CT	C				1389831	not_provided|Ectopia_lentis_et_pupillae		MedGen:CN517202|MONDO:MONDO:0009153;MedGen:C1644196;OMIM:225200;Orphanet:1885		NC_000001.11:g.150554376del	criteria_provided;_multiple_submitters;_no_conflicts	Pathogenic/Likely_pathogenic			Deletion	SO:0000159			ADAMTSL4:54507|ADAMTSL4-AS2:100289061	SO:0001589|frameshift_variant	1		chr1:150554375-150554376	54507	CCGCAGCCCTGCCCCCCTGAGCAG		CGGGGGTCTGGCTGCTCAGGGGGG	CGGGGGTCTGGCTGCTCGGGGGG		0.850505		-1.12183	FALSE	TRUE	17
chr1	150557017	150557018	2	*	AC	A				2012256	not_provided		MedGen:CN517202		NC_000001.11:g.150557021del	criteria_provided;_single_submitter	Pathogenic			Deletion	SO:0000159			ADAMTSL4:54507	SO:0001589|frameshift_variant;SO:0001627|intron_variant	1		chr1:150557017-150557018	54507	ATCCTTGAGAACCCCACCCCAGAG		GGGACAGGGGGCTCTGGGGTGGGG	GGGACAGGGGGCTCTGGGTGGGG		-2.04446		1.61627	FALSE	TRUE	17
chr1	150557017	150557018	2	*	AC	A				2012256	not_provided		MedGen:CN517202		NC_000001.11:g.150557021del	criteria_provided;_single_submitter	Pathogenic			Deletion	SO:0000159			ADAMTSL4:54507	SO:0001589|frameshift_variant;SO:0001627|intron_variant	1		chr1:150557017-150557018	54507	TCCTTGAGAACCCCACCCCAGAGC		GGGGACAGGGGGCTCTGGGGTGGG	GGGGACAGGGGGCTCTGGGTGGG		3.40489		2.55018	FALSE	TRUE	17
chr1	150558029	150558030	2	*	TG	T				1314139	not_provided		MedGen:CN517202		NC_000001.11:g.150558037del	criteria_provided;_multiple_submitters;_no_conflicts	Pathogenic/Likely_pathogenic			Deletion	SO:0000159			ADAMTSL4:54507	SO:0001589|frameshift_variant	1		chr1:150558029-150558030	54507	GTGCCGGCAGGAATTTGGGGGGGG	GTGCCGGCAGGAATTTGGGGGGG	CCGAGGAGCCACCCCCCCCAAATT		4.23958		0.238114		TRUE	FALSE	17
chr1	150558029	150558030	2	*	TG	T				1314139	not_provided		MedGen:CN517202		NC_000001.11:g.150558037del	criteria_provided;_multiple_submitters;_no_conflicts	Pathogenic/Likely_pathogenic			Deletion	SO:0000159			ADAMTSL4:54507	SO:0001589|frameshift_variant	1		chr1:150558029-150558030	54507	CCGGCAGGAATTTGGGGGGGGTGG	CCGGCAGGAATTTGGGGGGGTGG	GCACCGAGGAGCCACCCCCCCCAA		-0.63191		-3.00256		TRUE	FALSE	17
chr1	150558577	150558578	2	*	GC	G				1691166	Ectopia_lentis_2;_isolated;_autosomal_recessive		MONDO:MONDO:0009152;MedGen:C3541474;OMIM:225100;Orphanet:1885		NC_000001.11:g.150558583del	criteria_provided;_single_submitter	Likely_pathogenic			Deletion	SO:0000159			ADAMTSL4:54507	SO:0001589|frameshift_variant	1		chr1:150558577-150558578	54507	CGTCAGGCCCCCCGCAGCCCCCCA		GGCCTCTCTGCTGGGGGGCTGCGG	GGCCTCTCTGCTGGGGGCTGCGG		1.65158		1.86516	FALSE	TRUE	17
chr1	150799637	150799638	2	*	TC	T				1782059	Pyknodysostosis		MONDO:MONDO:0009940;MedGen:C0238402;OMIM:265800;Orphanet:763		NC_000001.11:g.150799641del	criteria_provided;_single_submitter	Likely_pathogenic			Deletion	SO:0000159			CTSK:1513	SO:0001589|frameshift_variant	0		chr1:150799637-150799638	1513	TCAGGGCTTTCTCATTCCCCTCGG	TCAGGGCTTTCTCATTCCCTCGG	CAGAGAGATCCCCGAGGGGAATGA		1.41062		0.809148		TRUE	FALSE	17
chr1	150799637	150799638	2	*	TC	T				1782059	Pyknodysostosis		MONDO:MONDO:0009940;MedGen:C0238402;OMIM:265800;Orphanet:763		NC_000001.11:g.150799641del	criteria_provided;_single_submitter	Likely_pathogenic			Deletion	SO:0000159			CTSK:1513	SO:0001589|frameshift_variant	0		chr1:150799637-150799638	1513	CAGGGCTTTCTCATTCCCCTCGGG	CAGGGCTTTCTCATTCCCTCGGG	ACAGAGAGATCCCCGAGGGGAATG		-2.13737		-2.15892		TRUE	FALSE	17
chr1	150799637	150799638	2	*	TC	T				1782059	Pyknodysostosis		MONDO:MONDO:0009940;MedGen:C0238402;OMIM:265800;Orphanet:763		NC_000001.11:g.150799641del	criteria_provided;_single_submitter	Likely_pathogenic			Deletion	SO:0000159			CTSK:1513	SO:0001589|frameshift_variant	0		chr1:150799637-150799638	1513	AGGGCTTTCTCATTCCCCTCGGGG	AGGGCTTTCTCATTCCCTCGGGG	TACAGAGAGATCCCCGAGGGGAAT		-5.75876		-3.26842		TRUE	FALSE	17
chr1	151405988	151405989	2	*	TC	T				2417992	Intellectual_disability-microcephaly-strabismus-behavioral_abnormalities_syndrome		MONDO:MONDO:0014606;MedGen:C4225351;OMIM:616364;Orphanet:468678		NC_000001.11:g.151405993del	criteria_provided;_single_submitter	Likely_pathogenic			Deletion	SO:0000159			POGZ:23126	SO:0001589|frameshift_variant	0		chr1:151405988-151405989	23126	TTGCCCTCTAGATTCTCCCCCTGG	TTGCCCTCTAGATTCTCCCCTGG	TTCCAGGCCTCCCAGGGGGAGAAT		-2.90313		1.90504		TRUE	FALSE	17
chr1	151405988	151405989	2	*	TC	T				2417992	Intellectual_disability-microcephaly-strabismus-behavioral_abnormalities_syndrome		MONDO:MONDO:0014606;MedGen:C4225351;OMIM:616364;Orphanet:468678		NC_000001.11:g.151405993del	criteria_provided;_single_submitter	Likely_pathogenic			Deletion	SO:0000159			POGZ:23126	SO:0001589|frameshift_variant	0		chr1:151405988-151405989	23126	TGCCCTCTAGATTCTCCCCCTGGG	TGCCCTCTAGATTCTCCCCTGGG	TTTCCAGGCCTCCCAGGGGGAGAA		-2.51017		0.741381		TRUE	FALSE	17
chr1	151406263	151406264	2	*	CG	C				513890	Abnormality_of_the_nail|Severe_global_developmental_delay|Hypertelorism|Microcephaly|Downturned_corners_of_mouth|Sensorineural_hearing_loss_disorder|Generalized_hypotonia|Inability_to_walk_by_childhood/adolescence|Strabismus|Decreased_lacrimation|Brachycephaly|High_palate|Hypoplasia_of_the_corpus_callosum|Absent_speech|Anteverted_nares|Wide_mouth|Seizure		Human_Phenotype_Ontology:HP:0001597;MedGen:C0853087|Human_Phenotype_Ontology:HP:0011344;MedGen:C1837397|Human_Phenotype_Ontology:HP:0000316;Human_Phenotype_Ontology:HP:0000578;Human_Phenotype_Ontology:HP:0002001;Human_Phenotype_Ontology:HP:0004657;Human_Phenotype_Ontology:HP:0007871;MedGen:C0020534;OMIM:145400|Human_Phenotype_Ontology:HP:0000252;Human_Phenotype_Ontology:HP:0001366;Human_Phenotype…		NC_000001.11:g.151406266del	criteria_provided;_single_submitter	Pathogenic			Deletion	SO:0000159	ClinGen:CA658795515		POGZ:23126	SO:0001589|frameshift_variant	0	1553212868	chr1:151406263-151406264	23126	AAGGGCTAAAGCCTGCGGGTGAGT		CACCAACCCCCACTCACCCGCAGG	CACCAACCCCCACTCACCGCAGG		4.22329		-1.79743	FALSE	TRUE	17
chr1	151406986	151406987	2	*	TA	T				966906	Intellectual_disability		Human_Phenotype_Ontology:HP:0000730;Human_Phenotype_Ontology:HP:0001249;Human_Phenotype_Ontology:HP:0001267;Human_Phenotype_Ontology:HP:0001286;Human_Phenotype_Ontology:HP:0002122;Human_Phenotype_Ontology:HP:0002192;Human_Phenotype_Ontology:HP:0002316;Human_Phenotype_Ontology:HP:0002382;Human_Phenotype_Ontology:HP:0002386;Human_Phenotype_Ontology:HP:0002402;Human_Phenotype_Ontology:HP:0002458;Hum…		NC_000001.11:g.151406988del	criteria_provided;_single_submitter	Likely_pathogenic			Deletion	SO:0000159			POGZ:23126	SO:0001589|frameshift_variant	32	1653766307	chr1:151406986-151406987	23126	CATCGCCCACAGAGGTAACAAAGG	CATCGCCCACAGAGGTACAAAGG	CACTTCATGTACCTTTGTTACCTC		-3.48854		-1.15641		TRUE	FALSE	17
chr1	152310993	152310994	2	*	GA	G				425311	not_provided		MedGen:CN517202		NC_000001.11:g.152310995del	criteria_provided;_single_submitter	Pathogenic			Deletion	SO:0000159	ClinGen:CA645372444		FLG:2312	SO:0001589|frameshift_variant	1	1553213136	chr1:152310993-152310994	2312	TCTTGACTGCTCCCGAGAAGATCC		GAAACCATCATGGATCTTCTCGGG	GAAACCATCATGGATCTCTCGGG		1.96507		-2.51905	FALSE	TRUE	17
chr1	152310993	152310994	2	*	GA	G				425311	not_provided		MedGen:CN517202		NC_000001.11:g.152310995del	criteria_provided;_single_submitter	Pathogenic			Deletion	SO:0000159	ClinGen:CA645372444		FLG:2312	SO:0001589|frameshift_variant	1	1553213136	chr1:152310993-152310994	2312	CTTGACTGCTCCCGAGAAGATCCA		AGAAACCATCATGGATCTTCTCGG	AGAAACCATCATGGATCTCTCGG		1.40181		0.586794	FALSE	TRUE	17
chr1	152311375	152311376	2	*	AC	A				442627	not_provided		MedGen:CN517202		NC_000001.11:g.152311379del	criteria_provided;_single_submitter	Pathogenic			Deletion	SO:0000159	ClinGen:CA526662254		FLG:2312	SO:0001589|frameshift_variant	1	1370544496	chr1:152311375-152311376	2312	CTTCCTCCTCTCCTTGACCCCGGG	CTTCCTCCTCTCCTTGACCCGGG	ATTCGTGCACACCCGGGGTCAAGG	ATTCGTGCACACCCGGGTCAAGG	0.482183	1.46016	2.623	1.28237	TRUE	TRUE	17
chr1	152313055	152313056	2	*	GC	G				805167	Inborn_genetic_diseases|not_provided		MeSH:D030342;MedGen:C0950123|MedGen:CN517202		NC_000001.11:g.152313059del	criteria_provided;_multiple_submitters;_no_conflicts	Pathogenic			Deletion	SO:0000159			FLG:2312	SO:0001589|frameshift_variant	1	1570913142	chr1:152313055-152313056	2312	TTCCTACTTGTCCTGGGCCCCGAT		CAGGGACAATCATCGGGGCCCAGG	CAGGGACAATCATCGGGCCCAGG		3.69516		2.64885	FALSE	TRUE	17
chr1	153813254	153813255	2	*	TC	T				404921	not_provided		MedGen:CN517202		NC_000001.11:g.153813256del	criteria_provided;_single_submitter	Pathogenic			Deletion	SO:0000159	ClinGen:CA16616977		GATAD2B:57459	SO:0001589|frameshift_variant	1	1064796622	chr1:153813254-153813255	57459	CAGAATTCTTACCTGTTCCTGCTG		TGAAAGCCCTACAGCAGGAACAGG	TGAAAGCCCTACAGCAGAACAGG		2.83022		3.64592	FALSE	TRUE	17
chr1	153818115	153818116	2	*	TC	T				1451200	not_provided		MedGen:CN517202		NC_000001.11:g.153818118del	criteria_provided;_single_submitter	Pathogenic			Deletion	SO:0000159			GATAD2B:57459	SO:0001589|frameshift_variant	1		chr1:153818115-153818116	57459	GATAGGCCCTGCTGTCCCACATGG	GATAGGCCCTGCTGTCCACATGG	CCATCTCCTGCCCATGTGGGACAG		-3.42843		1.66492		TRUE	FALSE	17
chr1	153991196	153991197	2	*	TC	T				404666	Diamond-Blackfan_anemia_17		MONDO:MONDO:0044310;MedGen:C4479428;OMIM:617409		NC_000001.11:g.153991198del	no_assertion_criteria_provided	Pathogenic			Deletion	SO:0000159	ClinGen:CA645293886|OMIM:603702.0001		RPS27:6232|LOC126805872:126805872	SO:0001589|frameshift_variant;SO:0001623|5_prime_UTR_variant	1	1085307115	chr1:153991196-153991197	6232	GGTGCAGAGCCCCAATTCCTACTT		TCACATCCATGAAGTAGGAATTGG	TCACATCCATGAAGTAGAATTGG		3.24345		2.70095	FALSE	TRUE	17
chr1	154434605	154434606	2	*	AG	A				961812	Hyper-IgE_recurrent_infection_syndrome_5;_autosomal_recessive		MONDO:MONDO:0030069;MedGen:C5394550;OMIM:618944		NC_000001.11:g.154434608del	no_assertion_criteria_provided	Pathogenic			Deletion	SO:0000159	OMIM:147880.0002		IL6R:3570	SO:0001589|frameshift_variant	1	1689501445	chr1:154434605-154434606	3570	CAGTTAGCAGTCCCGGAGGGAGAC		TAGAAAGAGCTGTCTCCCTCCGGG	TAGAAAGAGCTGTCTCCTCCGGG		-1.99464		0.0429165	FALSE	TRUE	17
chr1	154434605	154434606	2	*	AG	A				961812	Hyper-IgE_recurrent_infection_syndrome_5;_autosomal_recessive		MONDO:MONDO:0030069;MedGen:C5394550;OMIM:618944		NC_000001.11:g.154434608del	no_assertion_criteria_provided	Pathogenic			Deletion	SO:0000159	OMIM:147880.0002		IL6R:3570	SO:0001589|frameshift_variant	1	1689501445	chr1:154434605-154434606	3570	AGTTAGCAGTCCCGGAGGGAGACA		GTAGAAAGAGCTGTCTCCCTCCGG	GTAGAAAGAGCTGTCTCCTCCGG		-2.17009		0.587325	FALSE	TRUE	17
chr1	154589841	154589842	2	*	AG	A				2065613	Symmetrical_dyschromatosis_of_extremities|Aicardi-Goutieres_syndrome_6		MONDO:MONDO:0007483;MedGen:C0406775;OMIM:127400;Orphanet:41|MONDO:MONDO:0014007;MedGen:C3539013;OMIM:615010;Orphanet:51		NC_000001.11:g.154589844del	criteria_provided;_single_submitter	Pathogenic			Deletion	SO:0000159			ADAR:103|LOC126805874:126805874	SO:0001589|frameshift_variant	1		chr1:154589841-154589842	103	TTGCGGCCGAGCAAGGAGGGCTGG	TTGCGGCCGAGCAAGGAGGCTGG	ACTAACAGCTTCCAGCCCTCCTTG		-0.192384		-1.30597		TRUE	FALSE	17
chr1	154596894	154596895	2	*	AG	A				805174	not_provided		MedGen:CN517202		NC_000001.11:g.154596897del	criteria_provided;_single_submitter	Pathogenic			Deletion	SO:0000159			ADAR:103	SO:0001589|frameshift_variant	1	1571089005	chr1:154596894-154596895	103	CCAAAAGGCCACCCACAGGGTTGG	CCAAAAGGCCACCCACAGGTTGG	ATACCTGAACACCAACCCTGTGGG	ATACCTGAACACCAACCTGTGGG	3.16877	2.45775	-2.22887	-2.83644	FALSE	TRUE	17
chr1	154596894	154596895	2	*	AG	A				805174	not_provided		MedGen:CN517202		NC_000001.11:g.154596897del	criteria_provided;_single_submitter	Pathogenic			Deletion	SO:0000159			ADAR:103	SO:0001589|frameshift_variant	1	1571089005	chr1:154596894-154596895	103	CAAAAGGCCACCCACAGGGTTGGT		GATACCTGAACACCAACCCTGTGG	GATACCTGAACACCAACCTGTGG		-0.713664		-1.03865	FALSE	TRUE	17
chr1	154602003	154602004	2	*	TG	T				789851	Symmetrical_dyschromatosis_of_extremities		MONDO:MONDO:0007483;MedGen:C0406775;OMIM:127400;Orphanet:41		NC_000001.11:g.154602005del	criteria_provided;_single_submitter	Pathogenic			Deletion	SO:0000159			ADAR:103	SO:0001589|frameshift_variant;SO:0001623|5_prime_UTR_variant	0	1571110353	chr1:154602003-154602004	103	CTTGGCTATGACCGTCTGGTCTTA		CAGCGGAGTGGTAAGACCAGACGG	CAGCGGAGTGGTAAGACAGACGG		-1.25084		-4.05454	FALSE	TRUE	17
chr1	154602297	154602298	2	*	GC	G				1366817	Symmetrical_dyschromatosis_of_extremities|Aicardi-Goutieres_syndrome_6		MONDO:MONDO:0007483;MedGen:C0406775;OMIM:127400;Orphanet:41|MONDO:MONDO:0014007;MedGen:C3539013;OMIM:615010;Orphanet:51		NC_000001.11:g.154602299del	criteria_provided;_single_submitter	Pathogenic			Deletion	SO:0000159			ADAR:103	SO:0001589|frameshift_variant;SO:0001623|5_prime_UTR_variant;SO:0001627|intron_variant	1		chr1:154602297-154602298	103	CTGTGGCAGACTCCTGCCACGTGG	CTGTGGCAGACTCCTGCACGTGG	AGCATCCTTCACCACGTGGCAGGA		-0.4388		3.63234		TRUE	FALSE	17
chr1	154988526	154988527	2	*	TG	T				2080823	not_provided		MedGen:CN517202		NC_000001.11:g.154988528del	criteria_provided;_single_submitter	Pathogenic			Deletion	SO:0000159			FLAD1:80308	SO:0001589|frameshift_variant	1		chr1:154988526-154988527	80308	CTGCTGCGGCGGGTGCTGGAGGGG	CTGCTGCGGCGGGTGCTGAGGGG	AGTCCCTTCATCCCCTCCAGCACC		-3.37836		-4.19295		TRUE	FALSE	17
chr1	155481237	155481238	2	*	AT	A				621935	not_provided		MedGen:CN517202		NC_000001.11:g.155481240del	criteria_provided;_single_submitter	Pathogenic			Deletion	SO:0000159			ASH1L:55870	SO:0001589|frameshift_variant	1	1558151861	chr1:155481237-155481238	55870	CTGCACTGAATGGGGATTTAGCGG	CTGCACTGAATGGGGATTAGCGG	TGATGTATCTACCGCTAAATCCCC		-2.98369		-1.73072		TRUE	FALSE	17
chr1	156114931	156114932	2	*	TC	T				930060	Charcot-Marie-Tooth_disease_type_2		MONDO:MONDO:0018993;MedGen:C0270914;Orphanet:64746		NC_000001.11:g.156114934del	criteria_provided;_single_submitter	Pathogenic			Deletion	SO:0000159			LMNA:4000	SO:0001589|frameshift_variant	1	1649696391	chr1:156114931-156114932	4000	GGCCATGGAGACCCCGTCCCAGCG		GGGTGGCGCGCCGCTGGGACGGGG	GGGTGGCGCGCCGCTGGACGGGG		0.903676		3.06763	FALSE	TRUE	17
chr1	156114931	156114932	2	*	TC	T				930060	Charcot-Marie-Tooth_disease_type_2		MONDO:MONDO:0018993;MedGen:C0270914;Orphanet:64746		NC_000001.11:g.156114934del	criteria_provided;_single_submitter	Pathogenic			Deletion	SO:0000159			LMNA:4000	SO:0001589|frameshift_variant	1	1649696391	chr1:156114931-156114932	4000	GCCATGGAGACCCCGTCCCAGCGG	GCCATGGAGACCCCGTCCAGCGG	CGGGTGGCGCGCCGCTGGGACGGG	CGGGTGGCGCGCCGCTGGACGGG	0.0584719	-0.205084	-0.0689718	2.86643	FALSE	TRUE	17
chr1	156134926	156134927	2	*	AC	A				57243	Primary_dilated_cardiomyopathy		EFO:EFO_0000407;Human_Phenotype_Ontology:HP:0001644;Human_Phenotype_Ontology:HP:0001725;Human_Phenotype_Ontology:HP:0005159;Human_Phenotype_Ontology:HP:0200130;MONDO:MONDO:0005021;MeSH:D002311;MedGen:C0007193;Orphanet:217604		NC_000001.11:g.156134928del	criteria_provided;_single_submitter	Likely_pathogenic			Deletion	SO:0000159	ClinGen:CA018586		LMNA:4000	SO:0001589|frameshift_variant	1	397517908	chr1:156134926-156134927	4000	GGGCCCAGCATGAGGACCAGGTGG	GGGCCCAGCATGAGGACAGGTGG	CTTATACTGCTCCACCTGGTCCTC		-2.19545		-5.0826		TRUE	FALSE	17
chr1	156134947	156134948	2	*	AG	A				263984	not_provided		MedGen:CN517202		NC_000001.11:g.156134949del	criteria_provided;_single_submitter	Pathogenic			Deletion	SO:0000159	ClinGen:CA10602762		LMNA:4000	SO:0001589|frameshift_variant	1	886041211	chr1:156134947-156134948	4000	TGGAGCAGTATAAGAAGGAGCTGG	TGGAGCAGTATAAGAAGAGCTGG	ATAAGTCTTCTCCAGCTCCTTCTT		5.81685		1.45804		TRUE	FALSE	17
chr1	156135230	156135231	2	*	TG	T				196472	Primary_dilated_cardiomyopathy|not_provided		EFO:EFO_0000407;Human_Phenotype_Ontology:HP:0001644;Human_Phenotype_Ontology:HP:0001725;Human_Phenotype_Ontology:HP:0005159;Human_Phenotype_Ontology:HP:0200130;MONDO:MONDO:0005021;MeSH:D002311;MedGen:C0007193;Orphanet:217604|MedGen:CN517202		NC_000001.11:g.156135235del	criteria_provided;_multiple_submitters;_no_conflicts	Pathogenic/Likely_pathogenic			Deletion	SO:0000159	ClinGen:CA018752		LMNA:4000	SO:0001589|frameshift_variant	1	59564495	chr1:156135230-156135231	4000	AGGAACAGCAACCTGGTGGGGGCT		TCCTCGTGGGCAGCCCCCACCAGG	TCCTCGTGGGCAGCCCCACCAGG		-2.7847		-0.946534	FALSE	TRUE	17
chr1	156135991	156135992	2	*	CG	C				626919	Charcot-Marie-Tooth_disease_type_2		MONDO:MONDO:0018993;MedGen:C0270914;Orphanet:64746		NC_000001.11:g.156135994del	criteria_provided;_single_submitter	Pathogenic			Deletion	SO:0000159			LMNA:4000	SO:0001589|frameshift_variant	1	1572362885	chr1:156135991-156135992	4000	TGGCGGAAAAGGAGCGGGAGATGG	TGGCGGAAAAGGAGCGGAGATGG	CCGCATCTCGGCCATCTCCCGCTC		2.82626		-2.25573		TRUE	FALSE	17
chr1	156136285	156136286	2	*	AG	A				1058435	Charcot-Marie-Tooth_disease_type_2		MONDO:MONDO:0018993;MedGen:C0270914;Orphanet:64746		NC_000001.11:g.156136288del	criteria_provided;_single_submitter	Pathogenic			Deletion	SO:0000159			LMNA:4000	SO:0001589|frameshift_variant	1		chr1:156136285-156136286	4000	CACTCATCCCAGACACAGGGTGGG	CACTCATCCCAGACACAGGTGGG	GTGACGCTGCCCCCACCCTGTGTC		3.55376		-2.6581		TRUE	FALSE	17
chr1	156136285	156136286	2	*	AG	A				1058435	Charcot-Marie-Tooth_disease_type_2		MONDO:MONDO:0018993;MedGen:C0270914;Orphanet:64746		NC_000001.11:g.156136288del	criteria_provided;_single_submitter	Pathogenic			Deletion	SO:0000159			LMNA:4000	SO:0001589|frameshift_variant	1		chr1:156136285-156136286	4000	ACTCATCCCAGACACAGGGTGGGG	ACTCATCCCAGACACAGGTGGGG	GGTGACGCTGCCCCCACCCTGTGT		-1.57384		0.93245		TRUE	FALSE	17
chr1	156136285	156136286	2	*	AG	A				1058435	Charcot-Marie-Tooth_disease_type_2		MONDO:MONDO:0018993;MedGen:C0270914;Orphanet:64746		NC_000001.11:g.156136288del	criteria_provided;_single_submitter	Pathogenic			Deletion	SO:0000159			LMNA:4000	SO:0001589|frameshift_variant	1		chr1:156136285-156136286	4000	CTCATCCCAGACACAGGGTGGGGG	CTCATCCCAGACACAGGTGGGGG	TGGTGACGCTGCCCCCACCCTGTG		2.03504		-0.0588039		TRUE	FALSE	17
chr1	156136375	156136376	2	*	TG	T				1058438	Charcot-Marie-Tooth_disease_type_2		MONDO:MONDO:0018993;MedGen:C0270914;Orphanet:64746		NC_000001.11:g.156136377del	criteria_provided;_single_submitter	Pathogenic			Deletion	SO:0000159			LMNA:4000	SO:0001589|frameshift_variant	1		chr1:156136375-156136376	4000	GCACTAGCGGGCGCGTGGCCGTGG	GCACTAGCGGGCGCGTGCCGTGG	ATCCACCTCCTCCACGGCCACGCG		1.08333		4.67721		TRUE	FALSE	17
chr1	156137144	156137145	2	*	GC	G				1058441	Charcot-Marie-Tooth_disease_type_2		MONDO:MONDO:0018993;MedGen:C0270914;Orphanet:64746		NC_000001.11:g.156137150del	criteria_provided;_single_submitter	Pathogenic			Deletion	SO:0000159			LMNA:4000	SO:0001589|frameshift_variant	1		chr1:156137144-156137145	4000	GCTGGGGCCACCCACAGCCCCCCT		ACCAGGTCGGTAGGGGGGCTGTGG	ACCAGGTCGGTAGGGGGCTGTGG		3.04831		1.19149	FALSE	TRUE	17
chr1	156874946	156874947	2	*	TC	T				1058446	Hereditary_insensitivity_to_pain_with_anhidrosis		MONDO:MONDO:0009746;MedGen:C0020074;OMIM:256800;Orphanet:642		NC_000001.11:g.156874948del	criteria_provided;_single_submitter	Pathogenic			Deletion	SO:0000159			NTRK1:4914	SO:0001589|frameshift_variant	1		chr1:156874946-156874947	4914	GTCTTTGCCTGCCTCTTCCTTTCT		AGGAGCAGCGTAGAAAGGAAGAGG	AGGAGCAGCGTAGAAAGAAGAGG		1.49191		2.83555	FALSE	TRUE	17
chr1	156876125	156876126	2	*	TG	T				1380125	Hereditary_insensitivity_to_pain_with_anhidrosis		MONDO:MONDO:0009746;MedGen:C0020074;OMIM:256800;Orphanet:642		NC_000001.11:g.156876130del	criteria_provided;_single_submitter	Pathogenic			Deletion	SO:0000159			NTRK1:4914	SO:0001589|frameshift_variant	1		chr1:156876125-156876126	4914	TGCTCAAGTGGGAGCTGGGGGAGG	TGCTCAAGTGGGAGCTGGGGAGG	CCCAAAGGCGCCCTCCCCCAGCTC		4.15616		-2.28236		TRUE	FALSE	17
chr1	156876125	156876126	2	*	TG	T				1380125	Hereditary_insensitivity_to_pain_with_anhidrosis		MONDO:MONDO:0009746;MedGen:C0020074;OMIM:256800;Orphanet:642		NC_000001.11:g.156876130del	criteria_provided;_single_submitter	Pathogenic			Deletion	SO:0000159			NTRK1:4914	SO:0001589|frameshift_variant	1		chr1:156876125-156876126	4914	GCTCAAGTGGGAGCTGGGGGAGGG	GCTCAAGTGGGAGCTGGGGAGGG	TCCCAAAGGCGCCCTCCCCCAGCT		2.90626		-1.77227		TRUE	FALSE	17
chr1	158652584	158652585	2	*	TA	T				981253	not_provided		MedGen:CN517202		NC_000001.11:g.158652589del	criteria_provided;_single_submitter	Pathogenic			Deletion	SO:0000159			SPTA1:6708	SO:0001589|frameshift_variant	1	1652531375	chr1:158652584-158652585	6708	TGCCTCATAGGCCAATAAAAATTC		AACGTTATAATGAATTTTTATTGG	AACGTTATAATGAATTTTATTGG		1.09027		1.43957	FALSE	TRUE	17
chr1	160042227	160042228	2	*	CG	C				1434625	EAST_syndrome		MONDO:MONDO:0013005;MedGen:C2748572;OMIM:612780;Orphanet:199343		NC_000001.11:g.160042233del	criteria_provided;_single_submitter	Pathogenic			Deletion	SO:0000159			KCNJ10:3766	SO:0001589|frameshift_variant	1		chr1:160042227-160042228	3766	GGTGTGGTTGGCCGGGGGGTCCAG		ACCTGCTGGAGCTGGACCCCCCGG	ACCTGCTGGAGCTGGACCCCCGG		1.29115		2.04253	FALSE	TRUE	17
chr1	160130265	160130266	2	*	TG	T				2401764	not_provided		MedGen:CN517202		NC_000001.11:g.160130271del	criteria_provided;_single_submitter	Likely_pathogenic			Deletion	SO:0000159			ATP1A2:477	SO:0001589|frameshift_variant	1		chr1:160130265-160130266	477	CTACATGGAGCTGGGGGGACTTGG	CTACATGGAGCTGGGGGACTTGG	GCACACGCTCCCCAAGTCCCCCCA		2.51201		3.50222		TRUE	FALSE	17
chr1	161167208	161167209	2	*	GC	G				187104	not_provided|Variegate_porphyria		MedGen:CN517202|MONDO:MONDO:0008297;MedGen:C0162532;OMIM:176200;Orphanet:79473		NC_000001.11:g.161167211del	criteria_provided;_multiple_submitters;_no_conflicts	Pathogenic			Deletion	SO:0000159	ClinGen:CA281488		PPOX:5498	SO:0001587|nonsense;SO:0001623|5_prime_UTR_variant	1	786204784	chr1:161167208-161167209	5498	ATTAGGCCAGCGGGAGCCCTAGGG	ATTAGGCCAGCGGGAGCCTAGGG	AAGGTCCGGGCCCCTAGGGCTCCC		0.363491		-0.92373		TRUE	FALSE	17
chr1	161167208	161167209	2	*	GC	G				187104	not_provided|Variegate_porphyria		MedGen:CN517202|MONDO:MONDO:0008297;MedGen:C0162532;OMIM:176200;Orphanet:79473		NC_000001.11:g.161167211del	criteria_provided;_multiple_submitters;_no_conflicts	Pathogenic			Deletion	SO:0000159	ClinGen:CA281488		PPOX:5498	SO:0001587|nonsense;SO:0001623|5_prime_UTR_variant	1	786204784	chr1:161167208-161167209	5498	TTAGGCCAGCGGGAGCCCTAGGGG	TTAGGCCAGCGGGAGCCTAGGGG	CAAGGTCCGGGCCCCTAGGGCTCC		-2.53081		-3.38435		TRUE	FALSE	17
chr1	161170940	161170941	2	*	CA	C				1928524	not_provided		MedGen:CN517202		NC_000001.11:g.161170945del	criteria_provided;_multiple_submitters;_no_conflicts	Pathogenic/Likely_pathogenic			Deletion	SO:0000159			PPOX:5498	SO:0001589|frameshift_variant	1		chr1:161170940-161170941	5498	ACTAGGTCACTGGCAAAAACTAGG	ACTAGGTCACTGGCAAAACTAGG	TTCCCAACTTACCTAGTTTTTGCC		-0.281277		1.94		TRUE	FALSE	17
chr1	161306416	161306417	2	*	AG	A				2085028	Charcot-Marie-Tooth_disease;_type_I		MONDO:MONDO:0019011;MedGen:C0751036;Orphanet:65753		NC_000001.11:g.161306418del	criteria_provided;_single_submitter	Pathogenic			Deletion	SO:0000159			MPZ:4359	SO:0001589|frameshift_variant	1		chr1:161306416-161306417	4359	CAACAGCACCACCCCGAGGACACC		CTGTGATCGGGGGTGTCCTCGGGG	CTGTGATCGGGGGTGTCTCGGGG		-4.48294		-1.20456	FALSE	TRUE	17
chr1	161306416	161306417	2	*	AG	A				2085028	Charcot-Marie-Tooth_disease;_type_I		MONDO:MONDO:0019011;MedGen:C0751036;Orphanet:65753		NC_000001.11:g.161306418del	criteria_provided;_single_submitter	Pathogenic			Deletion	SO:0000159			MPZ:4359	SO:0001589|frameshift_variant	1		chr1:161306416-161306417	4359	AACAGCACCACCCCGAGGACACCC		GCTGTGATCGGGGGTGTCCTCGGG	GCTGTGATCGGGGGTGTCTCGGG		1.39038		-0.468583	FALSE	TRUE	17
chr1	161306832	161306833	2	*	CT	C				1386858	Charcot-Marie-Tooth_disease;_type_I		MONDO:MONDO:0019011;MedGen:C0751036;Orphanet:65753		NC_000001.11:g.161306834del	criteria_provided;_single_submitter	Pathogenic			Deletion	SO:0000159			MPZ:4359	SO:0001589|frameshift_variant	1		chr1:161306832-161306833	4359	TGACAATGGAGCCATCCTTCCAGC		AGGGGACCCTCGCTGGAAGGATGG	AGGGGACCCTCGCTGGAGGATGG		-0.126248		-3.31905	FALSE	TRUE	17
chr1	161323639	161323640	2	*	GC	G				2416036	Paragangliomas_3		MONDO:MONDO:0011544;MedGen:C1854336;OMIM:605373;Orphanet:29072		NC_000001.11:g.161323642del	criteria_provided;_single_submitter	Pathogenic			Deletion	SO:0000159			SDHC:6391	SO:0001589|frameshift_variant;SO:0001619|non-coding_transcript_variant;SO:0001623|5_prime_UTR_variant;SO:0001627|intron_variant	0		chr1:161323639-161323640	6391	CGTCATTGCCTCCGAGCCCACTTT		AGCTGAGGGCTAAAGTGGGCTCGG	AGCTGAGGGCTAAAGTGGCTCGG		2.69929		2.19817	FALSE	TRUE	17
chr1	161792143	161792144	2	*	GA	G				788729	Achromatopsia_7		MONDO:MONDO:0014677;MedGen:C4225297;OMIM:616517;Orphanet:49382		NC_000001.11:g.161792150del	no_assertion_criteria_provided	Likely_pathogenic			Deletion	SO:0000159			ATF6:22926	SO:0001589|frameshift_variant	1	1571134523	chr1:161792143-161792144	22926	ATGGACTGACTCCAAAGAAAAAAA		ATTCACCTGAATTTTTTTCTTTGG	ATTCACCTGAATTTTTTCTTTGG		2.69493		0.998076	FALSE	TRUE	17
chr1	161792143	161792144	2	*	GA	G				788729	Achromatopsia_7		MONDO:MONDO:0014677;MedGen:C4225297;OMIM:616517;Orphanet:49382		NC_000001.11:g.161792150del	no_assertion_criteria_provided	Likely_pathogenic			Deletion	SO:0000159			ATF6:22926	SO:0001589|frameshift_variant	1	1571134523	chr1:161792143-161792144	22926	TGACTCCAAAGAAAAAAATTCAGG	TGACTCCAAAGAAAAAATTCAGG	TTTTGAATTCACCTGAATTTTTTT		1.60538		-1.85208		TRUE	FALSE	17
chr1	169470108	169470109	2	*	GA	G				20998	Megaloblastic_anemia;_thiamine-responsive;_with_diabetes_mellitus_and_sensorineural_deafness		MONDO:MONDO:0009575;MedGen:C0342287;OMIM:249270;Orphanet:49827		NC_000001.11:g.169470110del	no_assertion_criteria_provided	Pathogenic			Deletion	SO:0000159	OMIM:603941.0005		SLC19A2:10560	SO:0001589|frameshift_variant	1	1571532822	chr1:169470108-169470109	10560	CACACAGACCAGCAGAGAAGAGGG	CACACAGACCAGCAGAGAGAGGG	TACTCCTCTCGCCCTCTTCTCTGC		3.21535		-1.37368		TRUE	FALSE	17
chr1	170539433	170539434	2	*	TG	T				1859425	Geroderma_osteodysplastica		MONDO:MONDO:0009271;MedGen:C0432255;OMIM:231070;Orphanet:2078		NC_000001.11:g.170539435del	criteria_provided;_single_submitter	Likely_pathogenic			Deletion	SO:0000159			GORAB:92344	SO:0001589|frameshift_variant;SO:0001619|non-coding_transcript_variant;SO:0001623|5_prime_UTR_variant	0		chr1:170539433-170539434	92344	CTCTCACCTCCCCCGTTGGTGATG		CTGTGGTTGTCCATCACCAACGGG	CTGTGGTTGTCCATCACAACGGG		-1.09197		1.2049	FALSE	TRUE	17
chr1	170539433	170539434	2	*	TG	T				1859425	Geroderma_osteodysplastica		MONDO:MONDO:0009271;MedGen:C0432255;OMIM:231070;Orphanet:2078		NC_000001.11:g.170539435del	criteria_provided;_single_submitter	Likely_pathogenic			Deletion	SO:0000159			GORAB:92344	SO:0001589|frameshift_variant;SO:0001619|non-coding_transcript_variant;SO:0001623|5_prime_UTR_variant	0		chr1:170539433-170539434	92344	TCTCACCTCCCCCGTTGGTGATGG	TCTCACCTCCCCCGTTGTGATGG	CCTGTGGTTGTCCATCACCAACGG	CCTGTGGTTGTCCATCACAACGG	2.54723	2.00399	-1.11389	-2.24844	TRUE	FALSE	17
chr1	173840937	173840938	2	*	TG	T				495088	not_provided		MedGen:CN517202		NC_000001.11:g.173840939del	criteria_provided;_single_submitter	Likely_pathogenic			Deletion	SO:0000159	ClinGen:CA658795566		DARS2:55157	SO:0001589|frameshift_variant	1	1553202681	chr1:173840937-173840938	55157	CACTTAGTAAGCCCCATGGAACTG		TATGGCTTTCACAGTTCCATGGGG	TATGGCTTTCACAGTTCATGGGG		0.0804432		1.87105	FALSE	TRUE	17
chr1	173909938	173909939	2	*	AG	A				627124	Hereditary_antithrombin_deficiency		Human_Phenotype_Ontology:HP:0001976;MONDO:MONDO:0013144;MedGen:C0272375;OMIM:613118;Orphanet:82		NC_000001.11:g.173909940del	criteria_provided;_single_submitter	Pathogenic			Deletion	SO:0000159			SERPINC1:462	SO:0001589|frameshift_variant;SO:0001627|intron_variant	1	1572088865	chr1:173909938-173909939	462	AACTTTGACTTCCACAGGCCCTGG	AACTTTGACTTCCACAGCCCTGG	GTGATTCTCTTCCAGGGCCTGTGG	GTGATTCTCTTCCAGGGCTGTGG	5.25652	1.48042	2.64837	2.3344	TRUE	FALSE	17
chr1	179551373	179551374	2	*	CA	C				440411	not_provided		MedGen:CN517202		NC_000001.11:g.179551374del	criteria_provided;_single_submitter	Likely_pathogenic			Deletion	SO:0000159	ClinGen:CA658655629		NPHS2:7827|AXDND1:126859	SO:0001589|frameshift_variant;SO:0001627|intron_variant	1	1553312368	chr1:179551373-179551374	7827	TATCGAAGCTGAACGGCAGCAGGG	TATCGAAGCTGAACGGCGCAGGG	CTGTCAGGCACCCCTGCTGCCGTT		-1.07237		1.57694		TRUE	FALSE	17
chr1	179557178	179557179	2	*	CG	C				2078238	not_provided		MedGen:CN517202		NC_000001.11:g.179557180del	criteria_provided;_single_submitter	Pathogenic			Deletion	SO:0000159			NPHS2:7827	SO:0001589|frameshift_variant;SO:0001627|intron_variant	1		chr1:179557178-179557179	7827	AGAGGCATTTTCCATTCGGTAGTA		ATGCCATTTGCTACTACCGAATGG	ATGCCATTTGCTACTACGAATGG		-2.60968		-2.1611	FALSE	TRUE	17
chr1	179561320	179561321	2	*	TC	T				916806	Nephrotic_syndrome;_type_2|Steroid-resistant_nephrotic_syndrome|Nephrotic_syndrome|not_provided		MONDO:MONDO:0010974;MedGen:C1868672;OMIM:600995;Orphanet:656|Human_Phenotype_Ontology:HP:0012588;MONDO:MONDO:0044765;MedGen:C0403397|Human_Phenotype_Ontology:HP:0000100;Human_Phenotype_Ontology:HP:0000801;Human_Phenotype_Ontology:HP:0004718;Human_Phenotype_Ontology:HP:0008638;Human_Phenotype_Ontology:HP:0008727;MONDO:MONDO:0005377;MedGen:C0027726|MedGen:CN517202		NC_000001.11:g.179561323del	criteria_provided;_multiple_submitters;_no_conflicts	Pathogenic			Deletion	SO:0000159	OMIM:604766.0004		NPHS2:7827	SO:0001589|frameshift_variant	1	749779208	chr1:179561320-179561321	7827	CCAGGAAGCAGATGTCCCAGTCGG	CCAGGAAGCAGATGTCCAGTCGG	GTAATTATATTCCGACTGGGACAT		0.617413		-3.92076		TRUE	FALSE	17
chr1	179564707	179564708	2	*	TG	T				1058484	not_provided		MedGen:CN517202		NC_000001.11:g.179564709del	criteria_provided;_single_submitter	Pathogenic			Deletion	SO:0000159			NPHS2:7827	SO:0001589|frameshift_variant	1		chr1:179564707-179564708	7827	TTTACGCAGAACCAGATGGAAAAA		ATGACCTTCCCTTTTTCCATCTGG	ATGACCTTCCCTTTTTCATCTGG		2.66012		2.85143	FALSE	TRUE	17
chr1	180266436	180266437	2	*	CA	C				263957	not_provided		MedGen:CN517202		NC_000001.11:g.180266438del	criteria_provided;_single_submitter	Pathogenic			Deletion	SO:0000159	ClinGen:CA10602742		LHX4:89884	SO:0001589|frameshift_variant	1	886041420	chr1:180266436-180266437	89884	CAGCAGGGTATCCCCCCAACCCAG		TTGCGGACCACCTGGGTTGGGGGG	TTGCGGACCACCTGGGTGGGGGG		0.122836		-3.35783	FALSE	TRUE	17
chr1	180266436	180266437	2	*	CA	C				263957	not_provided		MedGen:CN517202		NC_000001.11:g.180266438del	criteria_provided;_single_submitter	Pathogenic			Deletion	SO:0000159	ClinGen:CA10602742		LHX4:89884	SO:0001589|frameshift_variant	1	886041420	chr1:180266436-180266437	89884	AGCAGGGTATCCCCCCAACCCAGG	AGCAGGGTATCCCCCCACCCAGG	CTTGCGGACCACCTGGGTTGGGGG	CTTGCGGACCACCTGGGTGGGGG	-1.26741	3.51964	2.58219	0.58291	TRUE	FALSE	17
chr1	180266520	180266521	2	*	CG	C				1379571	not_provided		MedGen:CN517202		NC_000001.11:g.180266525del	criteria_provided;_single_submitter	Pathogenic			Deletion	SO:0000159			LHX4:89884	SO:0001589|frameshift_variant	1		chr1:180266520-180266521	89884	CCGGCAGCTGGCCACGGGGGACGA		TGAGGTAGAATTCGTCCCCCGTGG	TGAGGTAGAATTCGTCCCCGTGG		-3.47503		-1.85335	FALSE	TRUE	17
chr1	182386315	182386316	2	*	AG	A				1036441	Congenital_brain_dysgenesis_due_to_glutamine_synthetase_deficiency		MONDO:MONDO:0012393;MedGen:C1864910;OMIM:610015;Orphanet:71278		NC_000001.11:g.182386318del	criteria_provided;_single_submitter	Pathogenic			Deletion	SO:0000159			GLUL:2752|LOC126805944:126805944	SO:0001589|frameshift_variant	1	1650179029	chr1:182386315-182386316	2752	CCCATCTGTCCCCATGAGGGTATA		TGGAGCAGGAGTATACCCTCATGG	TGGAGCAGGAGTATACCTCATGG		-4.2652		-0.164236	FALSE	TRUE	17
chr1	183227659	183227660	2	*	AG	A				1058491	not_provided		MedGen:CN517202		NC_000001.11:g.183227661del	criteria_provided;_single_submitter	Pathogenic			Deletion	SO:0000159			LAMC2:3918	SO:0001589|frameshift_variant	1		chr1:183227659-183227660	3918	TGATGCCGGAGACGGAGGAGGTGG	TGATGCCGGAGACGGAGAGGTGG	GTTATTGCACACCACCTCCTCCGT		2.74814		-3.48419		TRUE	FALSE	17
chr1	183235694	183235695	2	*	GC	G				1461683	not_provided		MedGen:CN517202		NC_000001.11:g.183235697del	criteria_provided;_single_submitter	Pathogenic			Deletion	SO:0000159			LAMC2:3918	SO:0001589|frameshift_variant	1		chr1:183235694-183235695	3918	AAGCGGAAGCGGTAGCCCGGACGG	AAGCGGAAGCGGTAGCCGGACGG	GCACCACAGCACCGTCCGGGCTAC		-2.03922		-4.95446		TRUE	FALSE	17
chr1	183236567	183236568	2	*	TG	T				1513824	not_provided		MedGen:CN517202		NC_000001.11:g.183236568del	criteria_provided;_single_submitter	Pathogenic			Deletion	SO:0000159			LAMC2:3918	SO:0001589|frameshift_variant	1		chr1:183236567-183236568	3918	CGCCTCCTGGATTCAGTGTCTCGG	CGCCTCCTGGATTCAGTTCTCGG	ACTCCCTGAAGCCGAGACACTGAA		0.122134		1.46723		TRUE	FALSE	17
chr1	183243171	183243172	2	*	AG	A				357026	Junctional_epidermolysis_bullosa_gravis_of_Herlitz		MONDO:MONDO:0009182;MedGen:C0079683;OMIM:226700;Orphanet:79404		NC_000001.11:g.183243175del	criteria_provided;_single_submitter	Likely_pathogenic			Deletion	SO:0000159	ClinGen:CA16040686		LAMC2:3918	SO:0001589|frameshift_variant	0	1057516473	chr1:183243171-183243172	3918	TCAGTGTAGATGAAGAGGGGCTGG	TCAGTGTAGATGAAGAGGGCTGG	CTCCAGTAAGACCAGCCCCTCTTC		3.39324		2.8697		TRUE	FALSE	17
chr1	183243227	183243228	2	*	CA	C				540685	Junctional_epidermolysis_bullosa_gravis_of_Herlitz		MONDO:MONDO:0009182;MedGen:C0079683;OMIM:226700;Orphanet:79404		NC_000001.11:g.183243229del	criteria_provided;_single_submitter	Likely_pathogenic			Deletion	SO:0000159			LAMC2:3918	SO:0001589|frameshift_variant	0	1553267885	chr1:183243227-183243228	3918	ACCCAGATCAACAGCCAACTGCGG	ACCCAGATCAACAGCCACTGCGG	GACATCATGGGCCGCAGTTGGCTG		1.76919		-2.00728		TRUE	FALSE	17
chr1	183560125	183560126	2	*	TC	T				1668808	Chronic_granulomatous_disease		MONDO:MONDO:0018305;MedGen:C0018203;OMIM:PS306400;Orphanet:379		NC_000001.11:g.183560127del	criteria_provided;_single_submitter	Likely_pathogenic			Deletion	SO:0000159			NCF2:4688	SO:0001589|frameshift_variant	1		chr1:183560125-183560126	4688	CAGGATTATATCCCCTTCCTGAAA		AGGACCTGGAGTTTCAGGAAGGGG	AGGACCTGGAGTTTCAGAAGGGG		0.40776		1.57938	FALSE	TRUE	17
chr1	183560125	183560126	2	*	TC	T				1668808	Chronic_granulomatous_disease		MONDO:MONDO:0018305;MedGen:C0018203;OMIM:PS306400;Orphanet:379		NC_000001.11:g.183560127del	criteria_provided;_single_submitter	Likely_pathogenic			Deletion	SO:0000159			NCF2:4688	SO:0001589|frameshift_variant	1		chr1:183560125-183560126	4688	AGGATTATATCCCCTTCCTGAAAC		GAGGACCTGGAGTTTCAGGAAGGG	GAGGACCTGGAGTTTCAGAAGGG		-4.03426		-3.67555	FALSE	TRUE	17
chr1	183590289	183590290	2	*	AC	A				556714	Granulomatous_disease;_chronic;_autosomal_recessive;_cytochrome_b-positive;_type_2		MONDO:MONDO:0009310;MedGen:C1856245;OMIM:233710;Orphanet:379		NC_000001.11:g.183590293del	criteria_provided;_single_submitter	Pathogenic			Deletion	SO:0000159			NCF2:4688	SO:0001589|frameshift_variant	1	1290169467	chr1:183590289-183590290	4688	CTTGTCCGCTGCCAGCACCCCTTC		GCCTCTGGAATGAAGGGGTGCTGG	GCCTCTGGAATGAAGGGTGCTGG		5.56547		3.68863	FALSE	TRUE	17
chr1	186306910	186306911	2	*	AC	A				672210	Camptodactyly-arthropathy-coxa_vara-pericarditis_syndrome		MONDO:MONDO:0008828;MedGen:C1859690;OMIM:208250;Orphanet:2848		NC_000001.11:g.186306913del	no_assertion_criteria_provided	Pathogenic			Deletion	SO:0000159			PRG4:10216	SO:0001589|frameshift_variant	1	748663740	chr1:186306910-186306911	10216	CTCCCAAGGAGCCTGCACCCACCA		CTCCTTGGTGGTGGTGGGTGCAGG	CTCCTTGGTGGTGGTGGTGCAGG		3.82019		1.46536	FALSE	TRUE	17
chr1	193122296	193122297	2	*	GC	G				2055091	Parathyroid_carcinoma		Human_Phenotype_Ontology:HP:0006780;MONDO:MONDO:0012004;MedGen:C0687150;OMIM:608266;Orphanet:143		NC_000001.11:g.193122299del	criteria_provided;_single_submitter	Pathogenic			Deletion	SO:0000159			CDC73:79577	SO:0001589|frameshift_variant	1		chr1:193122296-193122297	79577	CGGGGAGTTCTCCTGGCCCAAGAA		TGGTCTTCACATTCTTGGGCCAGG	TGGTCTTCACATTCTTGGCCAGG		0.488791		4.49124	FALSE	TRUE	17
chr1	193150366	193150367	2	*	AT	A				1369817	Parathyroid_carcinoma		Human_Phenotype_Ontology:HP:0006780;MONDO:MONDO:0012004;MedGen:C0687150;OMIM:608266;Orphanet:143		NC_000001.11:g.193150368del	criteria_provided;_single_submitter	Pathogenic			Deletion	SO:0000159			CDC73:79577	SO:0001589|frameshift_variant	1		chr1:193150366-193150367	79577	ATACGATCAGGAAAGATTCAAAGG	ATACGATCAGGAAAGATCAAAGG	TGCCTTCTTTTCCTTTGAATCTTT		0.594742		-2.6822		TRUE	FALSE	17
chr1	193212081	193212082	2	*	TC	T				447342	Parathyroid_carcinoma		Human_Phenotype_Ontology:HP:0006780;MONDO:MONDO:0012004;MedGen:C0687150;OMIM:608266;Orphanet:143		NC_000001.11:g.193212086del	criteria_provided;_single_submitter	Pathogenic			Deletion	SO:0000159	ClinGen:CA658656978		CDC73:79577	SO:0001589|frameshift_variant	1	1553288362	chr1:193212081-193212082	79577	CTCAAGCAAGACCTCCCCCAAATC		ACCTTTCTTCTGATTTGGGGGAGG	ACCTTTCTTCTGATTTGGGGAGG		4.3101		-1.88712	FALSE	TRUE	17
chr1	193233080	193233081	2	*	AG	A				627187	Parathyroid_carcinoma		Human_Phenotype_Ontology:HP:0006780;MONDO:MONDO:0012004;MedGen:C0687150;OMIM:608266;Orphanet:143		NC_000001.11:g.193233085del	criteria_provided;_single_submitter	Pathogenic			Deletion	SO:0000159			CDC73:79577	SO:0001589|frameshift_variant	1	1572215344	chr1:193233080-193233081	79577	ACCAGATGCAACCAGGGGGCACTG		AACACTAATTGCAGTGCCCCCTGG	AACACTAATTGCAGTGCCCCTGG		1.222		3.19725	FALSE	TRUE	17
chr1	197135175	197135176	2	*	CT	C				1463394	not_provided		MedGen:CN517202		NC_000001.11:g.197135179del	criteria_provided;_single_submitter	Pathogenic			Deletion	SO:0000159			ASPM:259266	SO:0001589|frameshift_variant	1		chr1:197135175-197135176	259266	GAAGCCCTGTTCCTGCTTTTCCTT		ATGAACGCTGGAAGGAAAAGCAGG	ATGAACGCTGGAAGGAAAGCAGG		1.97878		-2.68895	FALSE	TRUE	17
chr1	197142753	197142754	2	*	CT	C				965951	Microcephaly_5;_primary;_autosomal_recessive		MONDO:MONDO:0012106;MedGen:C1837501;OMIM:608716;Orphanet:2512		NC_000001.11:g.197142757del	no_assertion_criteria_provided	Likely_pathogenic			Deletion	SO:0000159			ASPM:259266	SO:0001589|frameshift_variant	0		chr1:197142753-197142754	259266	GGTACAGGTGGCCTTCCTTTTAGT		CTGCCACTGTTACTAAAAGGAAGG	CTGCCACTGTTACTAAAGGAAGG		-1.09749		-4.2381	FALSE	TRUE	17
chr1	197328758	197328759	2	*	GC	G				578337	Leber_congenital_amaurosis_8		MONDO:MONDO:0013453;MedGen:C3151202;OMIM:613835;Orphanet:65		NC_000001.11:g.197328761del	criteria_provided;_single_submitter	Pathogenic			Deletion	SO:0000159			CRB1:23418	SO:0001589|frameshift_variant;SO:0001619|non-coding_transcript_variant	1	1558057153	chr1:197328758-197328759	23418	TCCTGTCTGCATCTGCCCTGCTGG	TCCTGTCTGCATCTGCCTGCTGG	TTCCAGCATATCCAGCAGGGCAGA		2.01205		-4.35973		TRUE	FALSE	17
chr1	197421681	197421682	2	*	TG	T				1477675	Retinitis_pigmentosa_12|Leber_congenital_amaurosis_8		MONDO:MONDO:0010818;MedGen:C1838647;OMIM:600105;Orphanet:791|MONDO:MONDO:0013453;MedGen:C3151202;OMIM:613835;Orphanet:65		NC_000001.11:g.197421684del	criteria_provided;_single_submitter	Pathogenic			Deletion	SO:0000159			CRB1:23418	SO:0001589|frameshift_variant;SO:0001619|non-coding_transcript_variant	1		chr1:197421681-197421682	23418	TGGGTGGTTTACCAGTGGGAATGA		ACCATTGCTGGTCATTCCCACTGG	ACCATTGCTGGTCATTCCACTGG		-1.31643		-0.152783	FALSE	TRUE	17
chr1	197427566	197427567	2	*	AC	A				962207	Leber_congenital_amaurosis_8		MONDO:MONDO:0013453;MedGen:C3151202;OMIM:613835;Orphanet:65		NC_000001.11:g.197427568del	no_assertion_criteria_provided	Pathogenic			Deletion	SO:0000159			CRB1:23418	SO:0001589|frameshift_variant;SO:0001619|non-coding_transcript_variant;SO:0001627|intron_variant	4	1664651786	chr1:197427566-197427567	23418	TGTCCGAACGCTTCAACCATCAGG	TGTCCGAACGCTTCAACATCAGG	CTAGAAGTAAGCCTGATGGTTGAA		0.809671		1.18939		TRUE	FALSE	17
chr1	197435005	197435006	2	*	AC	A				1179156	not_provided		MedGen:CN517202		NC_000001.11:g.197435007del	criteria_provided;_single_submitter	Pathogenic			Deletion	SO:0000159			CRB1:23418	SO:0001589|frameshift_variant;SO:0001619|non-coding_transcript_variant;SO:0001627|intron_variant	1		chr1:197435005-197435006	23418	AGACCCACTGTCCCAGACCTCCAG		CCATTTGCCACCTGGAGGTCTGGG	CCATTTGCCACCTGGAGTCTGGG		1.4163		1.66605	FALSE	TRUE	17
chr1	197435005	197435006	2	*	AC	A				1179156	not_provided		MedGen:CN517202		NC_000001.11:g.197435007del	criteria_provided;_single_submitter	Pathogenic			Deletion	SO:0000159			CRB1:23418	SO:0001589|frameshift_variant;SO:0001619|non-coding_transcript_variant;SO:0001627|intron_variant	1		chr1:197435005-197435006	23418	GACCCACTGTCCCAGACCTCCAGG	GACCCACTGTCCCAGACTCCAGG	TCCATTTGCCACCTGGAGGTCTGG	TCCATTTGCCACCTGGAGTCTGG	1.60444	-1.5467	1.60977	0.552186	TRUE	TRUE	17
chr1	201043381	201043382	2	*	CT	C				823180	Malignant_hyperthermia;_susceptibility_to;_5|Hypokalemic_periodic_paralysis;_type_1		MONDO:MONDO:0011163;MedGen:C1866077;OMIM:601887;Orphanet:423|MONDO:MONDO:0042979;MedGen:C3714580;OMIM:170400;Orphanet:681		NC_000001.11:g.201043383del	criteria_provided;_single_submitter	Pathogenic			Deletion	SO:0000159			CACNA1S:779	SO:0001589|frameshift_variant	1	772130841	chr1:201043381-201043382	779	GGGTTGGTGCGTGGATCTTGTGGG	GGGTTGGTGCGTGGATCTGTGGG	TTGGAGGACTTCCCACAAGATCCA		1.55504		-0.225737		TRUE	FALSE	17
chr1	201085498	201085499	2	*	AG	A				1387432	Hypokalemic_periodic_paralysis;_type_1|Malignant_hyperthermia;_susceptibility_to;_5		MONDO:MONDO:0042979;MedGen:C3714580;OMIM:170400;Orphanet:681|MONDO:MONDO:0011163;MedGen:C1866077;OMIM:601887;Orphanet:423		NC_000001.11:g.201085500del	criteria_provided;_single_submitter	Pathogenic			Deletion	SO:0000159			CACNA1S:779	SO:0001589|frameshift_variant	1		chr1:201085498-201085499	779	GCTCATGTAGCCCCGAAGGTCCTC		AGCAACTAGATGAGGACCTTCGGG	AGCAACTAGATGAGGACTTCGGG		-2.00493		-1.46503	FALSE	TRUE	17
chr1	201089425	201089426	2	*	AG	A				627269	Hypokalemic_periodic_paralysis;_type_1|Malignant_hyperthermia;_susceptibility_to;_5		MONDO:MONDO:0042979;MedGen:C3714580;OMIM:170400;Orphanet:681|MONDO:MONDO:0011163;MedGen:C1866077;OMIM:601887;Orphanet:423		NC_000001.11:g.201089428del	criteria_provided;_single_submitter	Pathogenic			Deletion	SO:0000159			CACNA1S:779	SO:0001589|frameshift_variant	1	1558079311	chr1:201089425-201089426	779	GCCCGTCCTGGCGCAGGGCGATGG	GCCCGTCCTGGCGCAGGCGATGG	AGAATGAAGAGCCATCGCCCTGCG		5.62196		-1.13397		TRUE	FALSE	17
chr1	201317612	201317613	2	*	TC	T				800817	Epidermolysis_bullosa_simplex_due_to_plakophilin_deficiency		MONDO:MONDO:0011472;MedGen:C1858302;OMIM:604536;Orphanet:158668		NC_000001.11:g.201317614del	no_assertion_criteria_provided	Pathogenic			Deletion	SO:0000159	OMIM:601975.0005		PKP1:5317	SO:0001589|frameshift_variant	1	1571557821	chr1:201317612-201317613	5317	AAGCTGGTGGACCTCCTCCGCAGC		TTCTGGTTGGGGCTGCGGAGGAGG	TTCTGGTTGGGGCTGCGAGGAGG		4.48607		1.72871	FALSE	TRUE	17
chr1	202596825	202596826	2	*	GC	G				1182324	Myasthenic_syndrome;_congenital;_7B;_presynaptic;_autosomal_recessive		MONDO:MONDO:0030341;MedGen:C5561947;OMIM:619461		NC_000001.11:g.202596827del	no_assertion_criteria_provided	Pathogenic			Deletion	SO:0000159	OMIM:600104.0006		SYT2:127833	SO:0001589|frameshift_variant	1		chr1:202596825-202596826	127833	GCCACTGGGCGATGGGCCTCCGGG	GCCACTGGGCGATGGGCTCCGGG	GCTGGCCAACCCCCGGAGGCCCAT		0.898504		1.71101		TRUE	FALSE	17
chr1	207321806	207321807	2	*	TC	T				419298	Protein-losing_enteropathy		Human_Phenotype_Ontology:HP:0002243;MONDO:MONDO:0009174;MedGen:C0033680;OMIM:226300;Orphanet:566175		NC_000001.11:g.207321808del	no_assertion_criteria_provided	Pathogenic			Deletion	SO:0000159	ClinGen:CA645369151|OMIM:125240.0008		CD55:1604	SO:0001589|frameshift_variant;SO:0001619|non-coding_transcript_variant	1	1114167430	chr1:207321806-207321807	1604	CCCGCGGCGCTGCCCCTCCTCGGG	CCCGCGGCGCTGCCCCTCTCGGG	CGGGGCAGCTCCCCGAGGAGGGGC		1.5731		-1.57624		TRUE	FALSE	17
chr1	207321806	207321807	2	*	TC	T				419298	Protein-losing_enteropathy		Human_Phenotype_Ontology:HP:0002243;MONDO:MONDO:0009174;MedGen:C0033680;OMIM:226300;Orphanet:566175		NC_000001.11:g.207321808del	no_assertion_criteria_provided	Pathogenic			Deletion	SO:0000159	ClinGen:CA645369151|OMIM:125240.0008		CD55:1604	SO:0001589|frameshift_variant;SO:0001619|non-coding_transcript_variant	1	1114167430	chr1:207321806-207321807	1604	CCGCGGCGCTGCCCCTCCTCGGGG	CCGCGGCGCTGCCCCTCTCGGGG	CCGGGGCAGCTCCCCGAGGAGGGG	CCGGGGCAGCTCCCCGAGAGGGG	-0.465917	-2.95674	-2.52829	0.476153	TRUE	FALSE	17
chr1	207470067	207470068	2	*	GC	G				1002445	Immunodeficiency;_common_variable;_7		MONDO:MONDO:0013862;MedGen:C3542922;OMIM:614699;Orphanet:1572		NC_000001.11:g.207470068del	criteria_provided;_single_submitter	Pathogenic			Deletion	SO:0000159			CR2:1380|LOC126805994:126805994	SO:0001589|frameshift_variant	1	1658223688	chr1:207470067-207470068	1380	CGATGCAATGCCCAAGGCACATGG	CGATGCAATGCCCAAGGACATGG	GCAGATGGCTCCCATGTGCCTTGG	GCAGATGGCTCCCATGTCCTTGG	0.263604	2.13594	3.14321	1.3128	TRUE	TRUE	17
chr1	207472845	207472846	2	*	TG	T				921824	Immunodeficiency;_common_variable;_7		MONDO:MONDO:0013862;MedGen:C3542922;OMIM:614699;Orphanet:1572		NC_000001.11:g.207472847del	criteria_provided;_single_submitter	Pathogenic			Deletion	SO:0000159			CR2:1380	SO:0001589|frameshift_variant	1	1658320297	chr1:207472845-207472846	1380	TAGAAGATTTTCCATATGGAACCA		GTAAGTGACCGTGGTTCCATATGG	GTAAGTGACCGTGGTTCATATGG		-2.60091		2.86766	FALSE	TRUE	17
chr1	209622559	209622560	2	*	TG	T				1781583	Junctional_epidermolysis_bullosa_gravis_of_Herlitz|Junctional_epidermolysis_bullosa;_non-Herlitz_type		MONDO:MONDO:0009182;MedGen:C0079683;OMIM:226700;Orphanet:79404|MONDO:MONDO:0009180;MedGen:C0268374;OMIM:226650;Orphanet:251393;Orphanet:79402;Orphanet:79405;Orphanet:89840		NC_000001.11:g.209622561del	criteria_provided;_single_submitter	Likely_pathogenic			Deletion	SO:0000159			LAMB3:3914	SO:0001589|frameshift_variant	0		chr1:209622559-209622560	3914	GAAGTCCCGGACCTGCTGGATTAG		GCACACGGCTCCTAATCCAGCAGG	GCACACGGCTCCTAATCAGCAGG		5.42297		-1.1939	FALSE	TRUE	17
chr1	209622559	209622560	2	*	TG	T				1781583	Junctional_epidermolysis_bullosa_gravis_of_Herlitz|Junctional_epidermolysis_bullosa;_non-Herlitz_type		MONDO:MONDO:0009182;MedGen:C0079683;OMIM:226700;Orphanet:79404|MONDO:MONDO:0009180;MedGen:C0268374;OMIM:226650;Orphanet:251393;Orphanet:79402;Orphanet:79405;Orphanet:89840		NC_000001.11:g.209622561del	criteria_provided;_single_submitter	Likely_pathogenic			Deletion	SO:0000159			LAMB3:3914	SO:0001589|frameshift_variant	0		chr1:209622559-209622560	3914	AAGTCCCGGACCTGCTGGATTAGG	AAGTCCCGGACCTGCTGATTAGG	CGCACACGGCTCCTAATCCAGCAG		3.39068		3.08992		TRUE	FALSE	17
chr1	209623055	209623056	2	*	GC	G				1784317	Junctional_epidermolysis_bullosa_gravis_of_Herlitz|Junctional_epidermolysis_bullosa;_non-Herlitz_type		MONDO:MONDO:0009182;MedGen:C0079683;OMIM:226700;Orphanet:79404|MONDO:MONDO:0009180;MedGen:C0268374;OMIM:226650;Orphanet:251393;Orphanet:79402;Orphanet:79405;Orphanet:89840		NC_000001.11:g.209623059del	criteria_provided;_single_submitter	Likely_pathogenic			Deletion	SO:0000159			LAMB3:3914	SO:0001589|frameshift_variant	0		chr1:209623055-209623056	3914	CCGCCATCAAGAAGGCCCCACCGG	CCGCCATCAAGAAGGCCCACCGG	CCTTCCCAGGGCCGGTGGGGCCTT		-1.28995		-0.928822		TRUE	FALSE	17
chr1	209623962	209623963	2	*	TC	T				1464151	not_provided		MedGen:CN517202		NC_000001.11:g.209623964del	criteria_provided;_single_submitter	Pathogenic			Deletion	SO:0000159			LAMB3:3914	SO:0001589|frameshift_variant	1		chr1:209623962-209623963	3914	GGACAACGTCTCCTCCTCCAGGGG	GGACAACGTCTCCTCCTCAGGGG	AGCTGGATCTGCCCCTGGAGGAGG	AGCTGGATCTGCCCCTGAGGAGG	-0.457271	3.27333	-1.87074	0.360622	FALSE	TRUE	17
chr1	209625947	209625948	2	*	CA	C				1058537	not_provided		MedGen:CN517202		NC_000001.11:g.209625949del	criteria_provided;_single_submitter	Pathogenic			Deletion	SO:0000159			LAMB3:3914	SO:0001587|nonsense	1		chr1:209625947-209625948	3914	CACAGCGGGGCCCGGTCAAGCCAG		CCTCTGCCGCCCTGGCTTGACCGG	CCTCTGCCGCCCTGGCTGACCGG		-1.397		-2.31982	FALSE	TRUE	17
chr1	209625947	209625948	2	*	CA	C				1058537	not_provided		MedGen:CN517202		NC_000001.11:g.209625949del	criteria_provided;_single_submitter	Pathogenic			Deletion	SO:0000159			LAMB3:3914	SO:0001587|nonsense	1		chr1:209625947-209625948	3914	ACAGCGGGGCCCGGTCAAGCCAGG	ACAGCGGGGCCCGGTCAGCCAGG	GCCTCTGCCGCCCTGGCTTGACCG		-2.06196		3.13305		TRUE	FALSE	17
chr1	209630637	209630638	2	*	GC	G				357041	Junctional_epidermolysis_bullosa_gravis_of_Herlitz		MONDO:MONDO:0009182;MedGen:C0079683;OMIM:226700;Orphanet:79404		NC_000001.11:g.209630640del	criteria_provided;_single_submitter	Likely_pathogenic			Deletion	SO:0000159	ClinGen:CA16040699		LAMB3:3914	SO:0001589|frameshift_variant	0	1057516249	chr1:209630637-209630638	3914	TTCATGGGCGTCCTGGCCCTCCGC		CCTGGAGACCGGCGGAGGGCCAGG	CCTGGAGACCGGCGGAGGCCAGG		2.04405		2.51187	FALSE	TRUE	17
chr1	209632737	209632738	2	*	CT	C				1477997	not_provided		MedGen:CN517202		NC_000001.11:g.209632738del	criteria_provided;_single_submitter	Pathogenic			Deletion	SO:0000159			LAMB3:3914	SO:0001589|frameshift_variant	1		chr1:209632737-209632738	3914	GGGCACAGGGGCCAGCCTGGTGAA		TGAGAGTCAATTTCACCAGGCTGG	TGAGAGTCAATTTCACCGGCTGG		3.97258		-3.23259	FALSE	TRUE	17
chr1	209634449	209634450	2	*	TC	T				357046	Junctional_epidermolysis_bullosa_gravis_of_Herlitz		MONDO:MONDO:0009182;MedGen:C0079683;OMIM:226700;Orphanet:79404		NC_000001.11:g.209634455del	criteria_provided;_single_submitter	Likely_pathogenic			Deletion	SO:0000159	ClinGen:CA16040704		LAMB3:3914	SO:0001589|frameshift_variant	0	1057516947	chr1:209634449-209634450	3914	CCCTCTACCTACCTTCCCCCCATT		ATGCACGCCTAAATGGGGGGAAGG	ATGCACGCCTAAATGGGGGAAGG		0.714081		-1.96443	FALSE	TRUE	17
chr1	209788628	209788629	2	*	GC	G				447617	Popliteal_pterygium_syndrome|Orofacial_cleft_6;_susceptibility_to|Van_der_Woude_syndrome|Van_der_Woude_syndrome_1		MONDO:MONDO:0017435;MedGen:C0265259;Orphanet:294963|MONDO:MONDO:0012141;MedGen:C1837213;OMIM:608864|MONDO:MONDO:0019508;MedGen:C0175697;Orphanet:888|MONDO:MONDO:0007333;MedGen:C4551864;OMIM:119300		NC_000001.11:g.209788630del	criteria_provided;_single_submitter	Pathogenic			Deletion	SO:0000159	ClinGen:CA658655632		IRF6:3664	SO:0001589|frameshift_variant	1	1553247602	chr1:209788628-209788629	3664	TCGTAGATCATCCGAGCCACTACT		CAGGTCATTCCAGTAGTGGCTCGG	CAGGTCATTCCAGTAGTGCTCGG		-1.16355		0.882036	FALSE	TRUE	17
chr1	212858475	212858476	2	*	AG	A				1473032	not_provided		MedGen:CN517202		NC_000001.11:g.212858480del	criteria_provided;_single_submitter	Pathogenic			Deletion	SO:0000159			FLVCR1:28982	SO:0001589|frameshift_variant	1		chr1:212858475-212858476	28982	GGCCAGACGATGAGGAGGGGGCGG	GGCCAGACGATGAGGAGGGGCGG	GGGCGCCACCGCCGCCCCCTCCTC		0.0988699		-3.5622		TRUE	FALSE	17
chr1	212858475	212858476	2	*	AG	A				1473032	not_provided		MedGen:CN517202		NC_000001.11:g.212858480del	criteria_provided;_single_submitter	Pathogenic			Deletion	SO:0000159			FLVCR1:28982	SO:0001589|frameshift_variant	1		chr1:212858475-212858476	28982	CAGACGATGAGGAGGGGGCGGCGG	CAGACGATGAGGAGGGGCGGCGG	TCCGGGCGCCACCGCCGCCCCCTC		3.48455		-1.33249		TRUE	FALSE	17
chr1	212858687	212858688	2	*	GC	G				2062513	not_provided		MedGen:CN517202		NC_000001.11:g.212858690del	criteria_provided;_single_submitter	Pathogenic			Deletion	SO:0000159			FLVCR1:28982	SO:0001589|frameshift_variant	1		chr1:212858687-212858688	28982	AGAAGAGGAGACCCAGGCCCGGCT		CCGCAGGCAGCAGCCGGGCCTGGG	CCGCAGGCAGCAGCCGGCCTGGG		6.40203		1.7511	FALSE	TRUE	17
chr1	212858687	212858688	2	*	GC	G				2062513	not_provided		MedGen:CN517202		NC_000001.11:g.212858690del	criteria_provided;_single_submitter	Pathogenic			Deletion	SO:0000159			FLVCR1:28982	SO:0001589|frameshift_variant	1		chr1:212858687-212858688	28982	GAAGAGGAGACCCAGGCCCGGCTG		CCCGCAGGCAGCAGCCGGGCCTGG	CCCGCAGGCAGCAGCCGGCCTGG		4.13384		3.64427	FALSE	TRUE	17
chr1	212858988	212858989	2	*	TG	T				855902	Retinal_dystrophy		Human_Phenotype_Ontology:HP:0000556;Human_Phenotype_Ontology:HP:0007736;Human_Phenotype_Ontology:HP:0007910;Human_Phenotype_Ontology:HP:0007974;Human_Phenotype_Ontology:HP:0007982;MONDO:MONDO:0019118;MeSH:D058499;MedGen:C0854723;Orphanet:71862		NC_000001.11:g.212858991del	criteria_provided;_single_submitter	Likely_pathogenic			Deletion	SO:0000159			FLVCR1:28982	SO:0001589|frameshift_variant	1	1216093309	chr1:212858988-212858989	28982	CGGCTCACCGCCCTGCTGGGCTCC		CAGTTGAGGCCGGAGCCCAGCAGG	CAGTTGAGGCCGGAGCCAGCAGG		0.92267		-2.87834	FALSE	TRUE	17
chr1	212858988	212858989	2	*	TG	T				855902	Retinal_dystrophy		Human_Phenotype_Ontology:HP:0000556;Human_Phenotype_Ontology:HP:0007736;Human_Phenotype_Ontology:HP:0007910;Human_Phenotype_Ontology:HP:0007974;Human_Phenotype_Ontology:HP:0007982;MONDO:MONDO:0019118;MeSH:D058499;MedGen:C0854723;Orphanet:71862		NC_000001.11:g.212858991del	criteria_provided;_single_submitter	Likely_pathogenic			Deletion	SO:0000159			FLVCR1:28982	SO:0001589|frameshift_variant	1	1216093309	chr1:212858988-212858989	28982	GCTCACCGCCCTGCTGGGCTCCGG	GCTCACCGCCCTGCTGGCTCCGG	GGCAGTTGAGGCCGGAGCCCAGCA		5.34249		3.81394		TRUE	FALSE	17
chr1	212863817	212863818	2	*	GT	G				1429459	not_provided		MedGen:CN517202		NC_000001.11:g.212863821del	criteria_provided;_single_submitter	Pathogenic			Deletion	SO:0000159			FLVCR1:28982	SO:0001589|frameshift_variant	1		chr1:212863817-212863818	28982	TAATATCAGCACCATGTTTTATGG	TAATATCAGCACCATGTTTATGG	CAGCTGATGTTCCATAAAACATGG	CAGCTGATGTTCCATAAACATGG	-0.173102	0.689035	0.998877	2.37504	TRUE	TRUE	17
chr1	215648580	215648581	2	*	TC	T				952241	not_provided		MedGen:CN517202		NC_000001.11:g.215648582del	criteria_provided;_single_submitter	Pathogenic			Deletion	SO:0000159			USH2A:7399	SO:0001589|frameshift_variant	1	1656938047	chr1:215648580-215648581	7399	ACCGGAAGGAGGCCGTCCTTGAGG	ACCGGAAGGAGGCCGTCTTGAGG	CGGGACGCTGGCCTCAAGGACGGC		-1.52883		-0.543136		TRUE	FALSE	17
chr1	215648622	215648623	2	*	AG	A				1427902	not_provided		MedGen:CN517202		NC_000001.11:g.215648625del	criteria_provided;_single_submitter	Pathogenic			Deletion	SO:0000159			USH2A:7399	SO:0001589|frameshift_variant	1		chr1:215648622-215648623	7399	GGAGAGGACAGTCCTGAGGGTGGG	GGAGAGGACAGTCCTGAGGTGGG	ACCCATCCTGCCCCACCCTCAGGA		4.14256		-1.52949		TRUE	FALSE	17
chr1	215648622	215648623	2	*	AG	A				1427902	not_provided		MedGen:CN517202		NC_000001.11:g.215648625del	criteria_provided;_single_submitter	Pathogenic			Deletion	SO:0000159			USH2A:7399	SO:0001589|frameshift_variant	1		chr1:215648622-215648623	7399	GAGAGGACAGTCCTGAGGGTGGGG	GAGAGGACAGTCCTGAGGTGGGG	AACCCATCCTGCCCCACCCTCAGG	AACCCATCCTGCCCCACCTCAGG	-1.00764	-0.622603	0.570515	-0.271987	TRUE	TRUE	17
chr1	215648626	215648627	2	*	TG	T				2150987	not_provided		MedGen:CN517202		NC_000001.11:g.215648630del	criteria_provided;_single_submitter	Pathogenic			Deletion	SO:0000159			USH2A:7399	SO:0001589|frameshift_variant	1		chr1:215648626-215648627	7399	GGACAGTCCTGAGGGTGGGGCAGG	GGACAGTCCTGAGGGTGGGCAGG	TGAGAACCCATCCTGCCCCACCCT		3.30431		0.681108		TRUE	FALSE	17
chr1	215650645	215650646	2	*	TC	T				1274210	not_provided		MedGen:CN517202		NC_000001.11:g.215650648del	no_assertion_criteria_provided	Pathogenic			Deletion	SO:0000159			USH2A:7399	SO:0001589|frameshift_variant	1		chr1:215650645-215650646	7399	TGTAGAGACTGACGATCCCGTTGG	TGTAGAGACTGACGATCCGTTGG	CCCTGGGAAGCCCAACGGGATCGT		5.09768		-0.19955		TRUE	FALSE	17
chr1	215650645	215650646	2	*	TC	T				1274210	not_provided		MedGen:CN517202		NC_000001.11:g.215650648del	no_assertion_criteria_provided	Pathogenic			Deletion	SO:0000159			USH2A:7399	SO:0001589|frameshift_variant	1		chr1:215650645-215650646	7399	GTAGAGACTGACGATCCCGTTGGG	GTAGAGACTGACGATCCGTTGGG	CCCCTGGGAAGCCCAACGGGATCG		-3.94526		0.821531		TRUE	FALSE	17
chr1	215671055	215671056	2	*	AT	A				2177757	not_provided		MedGen:CN517202		NC_000001.11:g.215671059del	criteria_provided;_single_submitter	Pathogenic			Deletion	SO:0000159			USH2A:7399	SO:0001589|frameshift_variant	1		chr1:215671055-215671056	7399	TAGGACTGGATTGGATTTTCTAGG	TAGGACTGGATTGGATTTCTAGG	TAGCAACTCAGCCTAGAAAATCCA		1.14309		2.59052		TRUE	FALSE	17
chr1	215674323	215674324	2	*	AG	A				805200	not_provided		MedGen:CN517202		NC_000001.11:g.215674327del	criteria_provided;_single_submitter	Pathogenic			Deletion	SO:0000159			USH2A:7399	SO:0001589|frameshift_variant	1	1571948114	chr1:215674323-215674324	7399	TCCCTGAGGGTGCTGAGGGGCTGG	TCCCTGAGGGTGCTGAGGGCTGG	CAAAGATCGAACCAGCCCCTCAGC		2.67971		0.746809		TRUE	FALSE	17
chr1	215674360	215674361	2	*	AC	A				1925168	not_provided		MedGen:CN517202		NC_000001.11:g.215674365del	criteria_provided;_single_submitter	Pathogenic			Deletion	SO:0000159			USH2A:7399	SO:0001589|frameshift_variant	1		chr1:215674360-215674361	7399	AGAGGACTCAAAATACCCCCTTGG	AGAGGACTCAAAATACCCCTTGG	GCCAGCAACAGCCAAGGGGGTATT		-2.53427		0.692178		TRUE	FALSE	17
chr1	215674700	215674701	2	*	AG	A				1407827	not_provided		MedGen:CN517202		NC_000001.11:g.215674702del	criteria_provided;_single_submitter	Pathogenic			Deletion	SO:0000159			USH2A:7399	SO:0001589|frameshift_variant	1		chr1:215674700-215674701	7399	GAAACCAGCAGGCACAGGCCCTGG	GAAACCAGCAGGCACAGCCCTGG	TCCCTTGCTGGCCAGGGCCTGTGC		4.72504		3.19491		TRUE	FALSE	17
chr1	215675116	215675117	2	*	AC	A				627355	not_provided		MedGen:CN517202		NC_000001.11:g.215675118del	criteria_provided;_single_submitter	Pathogenic			Deletion	SO:0000159			USH2A:7399	SO:0001589|frameshift_variant	1	1571949264	chr1:215675116-215675117	7399	CACAGGTGGAGAGAGACCTTCTGG	CACAGGTGGAGAGAGACTTCTGG	TGCAAGCACCTCCAGAAGGTCTCT		-1.66951		-2.03253		TRUE	FALSE	17
chr1	215675516	215675517	2	*	AG	A				551506	not_provided	Retinitis_pigmentosa_39	MedGen:CN517202	MONDO:MONDO:0013436;MedGen:C3151138;OMIM:613809;Orphanet:791	NC_000001.11:g.215675519del	criteria_provided;_single_submitter	Pathogenic		560515:Pathogenic	Deletion	SO:0000159			USH2A:7399	SO:0001589|frameshift_variant	1	1558049084	chr1:215675516-215675517	7399	TCTGGTGCAGGCCTCCAGGGTCAG		CTCTCTACACACTGACCCTGGAGG	CTCTCTACACACTGACCTGGAGG		-1.23053		-3.91638	FALSE	TRUE	17
chr1	215759716	215759717	2	*	GA	G				623244	Usher_syndrome_type_2A		MONDO:MONDO:0010169;MedGen:C1848634;OMIM:276901;Orphanet:231178;Orphanet:886		NC_000001.11:g.215759720del	no_assertion_criteria_provided	Pathogenic			Deletion	SO:0000159			USH2A:7399	SO:0001589|frameshift_variant	1	1571657875	chr1:215759716-215759717	7399	CCTCACTGCCACCCAGGAAAAGCA		TAATGGAAACTTGCTTTTCCTGGG	TAATGGAAACTTGCTTTCCTGGG		2.00536		2.56214	FALSE	TRUE	17
chr1	215759716	215759717	2	*	GA	G				623244	Usher_syndrome_type_2A		MONDO:MONDO:0010169;MedGen:C1848634;OMIM:276901;Orphanet:231178;Orphanet:886		NC_000001.11:g.215759720del	no_assertion_criteria_provided	Pathogenic			Deletion	SO:0000159			USH2A:7399	SO:0001589|frameshift_variant	1	1571657875	chr1:215759716-215759717	7399	CTCACTGCCACCCAGGAAAAGCAA		GTAATGGAAACTTGCTTTTCCTGG	GTAATGGAAACTTGCTTTCCTGG		0.731161		1.33555	FALSE	TRUE	17
chr1	215786845	215786846	2	*	TG	T				800433	not_provided|Usher_syndrome_type_2		MedGen:CN517202|MONDO:MONDO:0016484;MedGen:C0339534;Orphanet:231178		NC_000001.11:g.215786848del	criteria_provided;_single_submitter	Pathogenic			Deletion	SO:0000159			USH2A:7399	SO:0001589|frameshift_variant	5	1571686349	chr1:215786845-215786846	7399	GCTTCCATAGATGCTGGGCAGAGG	GCTTCCATAGATGCTGGCAGAGG	GAGTGCAGGATCCTCTGCCCAGCA		3.82109		3.42584		TRUE	FALSE	17
chr1	215790169	215790170	2	*	AT	A				1058601	not_provided		MedGen:CN517202		NC_000001.11:g.215790173del	criteria_provided;_single_submitter	Pathogenic			Deletion	SO:0000159			USH2A:7399	SO:0001589|frameshift_variant	1		chr1:215790169-215790170	7399	TTCAGTCTCACAGCATTTTACTGG	TTCAGTCTCACAGCATTTACTGG	ATGACCCGGTGCCAGTAAAATGCT		1.73608		-1.27062		TRUE	FALSE	17
chr1	215846016	215846017	2	*	CT	C				1413223	not_provided		MedGen:CN517202		NC_000001.11:g.215846018del	criteria_provided;_single_submitter	Pathogenic			Deletion	SO:0000159			USH2A:7399	SO:0001589|frameshift_variant	1		chr1:215846016-215846017	7399	TAATATTCAACTTCACCTTGTAGG	TAATATTCAACTTCACCTGTAGG	GCTGTTCAAGACCTACAAGGTGAA		2.56983		-2.66255		TRUE	FALSE	17
chr1	215888786	215888787	2	*	TG	T				1474072	Usher_syndrome|not_provided		MONDO:MONDO:0019501;MeSH:D052245;MedGen:C0271097;OMIM:PS276900;Orphanet:886|MedGen:CN517202		NC_000001.11:g.215888789del	criteria_provided;_multiple_submitters;_no_conflicts	Pathogenic/Likely_pathogenic			Deletion	SO:0000159			USH2A:7399	SO:0001589|frameshift_variant	1		chr1:215888786-215888787	7399	CCCTTCCGGTGCCCCTGGGAGTGT		AGACTGTATGGACACTCCCAGGGG	AGACTGTATGGACACTCCAGGGG		-0.725818		-0.183588	FALSE	TRUE	17
chr1	215888786	215888787	2	*	TG	T				1474072	Usher_syndrome|not_provided		MONDO:MONDO:0019501;MeSH:D052245;MedGen:C0271097;OMIM:PS276900;Orphanet:886|MedGen:CN517202		NC_000001.11:g.215888789del	criteria_provided;_multiple_submitters;_no_conflicts	Pathogenic/Likely_pathogenic			Deletion	SO:0000159			USH2A:7399	SO:0001589|frameshift_variant	1		chr1:215888786-215888787	7399	CCTTCCGGTGCCCCTGGGAGTGTC		CAGACTGTATGGACACTCCCAGGG	CAGACTGTATGGACACTCCAGGG		-0.99615		0.684148	FALSE	TRUE	17
chr1	216000436	216000437	2	*	AG	A				1058618	not_provided		MedGen:CN517202		NC_000001.11:g.216000437del	criteria_provided;_single_submitter	Pathogenic			Deletion	SO:0000159			USH2A:7399	SO:0001587|nonsense	1		chr1:216000436-216000437	7399	AGAATCCAGGACAGTCAGAACTGG	AGAATCCAGGACAGTCAAACTGG	ACGTGGATTCCCCAGTTCTGACTG		0.799856		3.8915		TRUE	FALSE	17
chr1	216000493	216000494	2	*	GA	G				930309	not_provided		MedGen:CN517202		NC_000001.11:g.216000495del	criteria_provided;_single_submitter	Pathogenic			Deletion	SO:0000159			USH2A:7399	SO:0001589|frameshift_variant	1	1668243665	chr1:216000493-216000494	7399	GTACAGTAGGACCCAGGAACTGTT		TGGGCTGTACAAACAGTTCCTGGG	TGGGCTGTACAAACAGTCCTGGG		2.21971		1.6116	FALSE	TRUE	17
chr1	216000533	216000534	2	*	GA	G				1207323	Usher_syndrome_type_2A		MONDO:MONDO:0010169;MedGen:C1848634;OMIM:276901;Orphanet:231178;Orphanet:886		NC_000001.11:g.216000536del	criteria_provided;_single_submitter	Likely_pathogenic			Deletion	SO:0000159			USH2A:7399	SO:0001589|frameshift_variant	1		chr1:216000533-216000534	7399	GTGCATGCACTTAGTAGAAACTGG	GTGCATGCACTTAGTAGAACTGG	TTTACACCCCACCAGTTTCTACTA		4.56609		5.33065		TRUE	FALSE	17
chr1	216046516	216046517	2	*	CT	C				1464542	not_provided		MedGen:CN517202		NC_000001.11:g.216046521del	criteria_provided;_single_submitter	Pathogenic			Deletion	SO:0000159			USH2A:7399	SO:0001589|frameshift_variant	1		chr1:216046516-216046517	7399	TATAATACCATTTGCCTTTTTGGG	TATAATACCATTTGCCTTTTGGG	CCTGGAACCCACCCAAAAAGGCAA		-2.19245		-0.172794		TRUE	FALSE	17
chr1	216046516	216046517	2	*	CT	C				1464542	not_provided		MedGen:CN517202		NC_000001.11:g.216046521del	criteria_provided;_single_submitter	Pathogenic			Deletion	SO:0000159			USH2A:7399	SO:0001589|frameshift_variant	1		chr1:216046516-216046517	7399	AATACCATTTGCCTTTTTGGGTGG	AATACCATTTGCCTTTTGGGTGG	TCTCCTGGAACCCACCCAAAAAGG	TCTCCTGGAACCCACCCAAAAGG	0.582833	-2.82762	-1.90254	-0.111212	TRUE	FALSE	17
chr1	216046521	216046522	2	*	TG	T				1344527	not_provided		MedGen:CN517202		NC_000001.11:g.216046524del	criteria_provided;_single_submitter	Pathogenic			Deletion	SO:0000159			USH2A:7399	SO:0001589|frameshift_variant	1		chr1:216046521-216046522	7399	ATACCATTTGCCTTTTTGGGTGGG	ATACCATTTGCCTTTTTGGTGGG	CTCTCCTGGAACCCACCCAAAAAG		6.07908		0.253973		TRUE	FALSE	17
chr1	216084857	216084858	2	*	CA	C				2065236	not_provided		MedGen:CN517202		NC_000001.11:g.216084861del	criteria_provided;_single_submitter	Pathogenic			Deletion	SO:0000159			USH2A:7399|USH2A-AS2:102723833	SO:0001589|frameshift_variant	1		chr1:216084857-216084858	7399	CCTTGAGACAGCCCACAAAACCTT		GATAATCCAAAAAGGTTTTGTGGG	GATAATCCAAAAAGGTTTGTGGG		5.06535		0.264368	FALSE	TRUE	17
chr1	216084857	216084858	2	*	CA	C				2065236	not_provided		MedGen:CN517202		NC_000001.11:g.216084861del	criteria_provided;_single_submitter	Pathogenic			Deletion	SO:0000159			USH2A:7399|USH2A-AS2:102723833	SO:0001589|frameshift_variant	1		chr1:216084857-216084858	7399	CTTGAGACAGCCCACAAAACCTTT		AGATAATCCAAAAAGGTTTTGTGG	AGATAATCCAAAAAGGTTTGTGG		-2.28758		-2.25403	FALSE	TRUE	17
chr1	216246632	216246633	2	*	AG	A				855999	Retinal_dystrophy		Human_Phenotype_Ontology:HP:0000556;Human_Phenotype_Ontology:HP:0007736;Human_Phenotype_Ontology:HP:0007910;Human_Phenotype_Ontology:HP:0007974;Human_Phenotype_Ontology:HP:0007982;MONDO:MONDO:0019118;MeSH:D058499;MedGen:C0854723;Orphanet:71862		NC_000001.11:g.216246634del	criteria_provided;_single_submitter	Likely_pathogenic			Deletion	SO:0000159			USH2A:7399|LOC122152296:122152296	SO:0001589|frameshift_variant	1	2036051613	chr1:216246632-216246633	7399	CGATTAGGCACACACAGGCACTGG	CGATTAGGCACACACAGCACTGG	CCAATCAGTGGCCAGTGCCTGTGT		5.50181		3.37393		TRUE	FALSE	17
chr1	216292212	216292213	2	*	TC	T				2055406	not_provided		MedGen:CN517202		NC_000001.11:g.216292217del	criteria_provided;_single_submitter	Pathogenic			Deletion	SO:0000159			USH2A:7399	SO:0001589|frameshift_variant	1		chr1:216292212-216292213	7399	CATCACAAACTCCTCCTCCCCCTC		TGAGCACTTCAGAGGGGGAGGAGG	TGAGCACTTCAGAGGGGAGGAGG		3.73869		-2.75584	FALSE	TRUE	17
chr1	216292212	216292213	2	*	TC	T				2055406	not_provided		MedGen:CN517202		NC_000001.11:g.216292217del	criteria_provided;_single_submitter	Pathogenic			Deletion	SO:0000159			USH2A:7399	SO:0001589|frameshift_variant	1		chr1:216292212-216292213	7399	CACAAACTCCTCCTCCCCCTCTGA		TTTTGAGCACTTCAGAGGGGGAGG	TTTTGAGCACTTCAGAGGGGAGG		-0.293259		-2.97355	FALSE	TRUE	17
chr1	216323556	216323557	2	*	GA	G				1483608	not_provided		MedGen:CN517202		NC_000001.11:g.216323560del	criteria_provided;_single_submitter	Pathogenic			Deletion	SO:0000159			USH2A:7399	SO:0001589|frameshift_variant	1		chr1:216323556-216323557	7399	GTATAGTACTGCCCATGAAAATGA		CAAATAAGGTTTCATTTTCATGGG	CAAATAAGGTTTCATTTCATGGG		1.85302		1.01153	FALSE	TRUE	17
chr1	216323556	216323557	2	*	GA	G				1483608	not_provided		MedGen:CN517202		NC_000001.11:g.216323560del	criteria_provided;_single_submitter	Pathogenic			Deletion	SO:0000159			USH2A:7399	SO:0001589|frameshift_variant	1		chr1:216323556-216323557	7399	TATAGTACTGCCCATGAAAATGAA		GCAAATAAGGTTTCATTTTCATGG	GCAAATAAGGTTTCATTTCATGG		0.99152		2.19242	FALSE	TRUE	17
chr1	216422048	216422049	2	*	AG	A				1054019	Retinitis_pigmentosa_39		MONDO:MONDO:0013436;MedGen:C3151138;OMIM:613809;Orphanet:791		NC_000001.11:g.216422050del	criteria_provided;_single_submitter	Likely_pathogenic			Deletion	SO:0000159			USH2A:7399	SO:0001589|frameshift_variant	1		chr1:216422048-216422049	7399	GAGAAAAGGGCAGTGTAGGTAGGG	GAGAAAAGGGCAGTGTAGTAGGG	AGATCTTCACACCCTACCTACACT		-3.3149		-1.23231		TRUE	FALSE	17
chr1	218346895	218346896	2	*	CG	C				209428	Loeys-Dietz_syndrome_4		MONDO:MONDO:0013897;MedGen:C3553762;OMIM:614816		NC_000001.11:g.218346897del	criteria_provided;_single_submitter	Pathogenic			Deletion	SO:0000159			TGFB2:7042	SO:0001589|frameshift_variant;SO:0001619|non-coding_transcript_variant	1	863223794	chr1:218346895-218346896	7042	CCCGAGGAAGTCCCCCCGGAGGTG		TAGATGGAAATCACCTCCGGGGGG	TAGATGGAAATCACCTCGGGGGG		1.95365		-3.22908	FALSE	TRUE	17
chr1	218436028	218436029	2	*	GA	G				1192783	Loeys-Dietz_syndrome_4|not_provided		MONDO:MONDO:0013897;MedGen:C3553762;OMIM:614816|MedGen:CN517202		NC_000001.11:g.218436036del	criteria_provided;_multiple_submitters;_no_conflicts	Pathogenic			Deletion	SO:0000159			TGFB2:7042	SO:0001589|frameshift_variant	1		chr1:218436028-218436029	7042	GTCCACTAGGAAAAAAAACAGTGG	GTCCACTAGGAAAAAAACAGTGG	GTGGGGTCTTCCCACTGTTTTTTT		0.457492		-2.4433		TRUE	FALSE	17
chr1	219927855	219927856	2	*	TC	T				39844	not_provided|Hypermanganesemia_with_dystonia;_polycythemia;_and_cirrhosis		MedGen:CN517202|MONDO:MONDO:0013208;MedGen:C2750442;OMIM:613280;Orphanet:309854		NC_000001.11:g.219927860del	criteria_provided;_single_submitter	Pathogenic			Deletion	SO:0000159	ClinGen:CA342758|OMIM:611146.0003		SLC30A10:55532	SO:0001589|frameshift_variant;SO:0001619|non-coding_transcript_variant;SO:0001627|intron_variant	1	281860288	chr1:219927855-219927856	55532	TTCCTTTCCACCGAGGTCCCCCGG	TTCCTTTCCACCGAGGTCCCCGG	GCCGTAACCCTCCGGGGGACCTCG		2.58132		2.07194		TRUE	FALSE	17
chr1	219927855	219927856	2	*	TC	T				39844	not_provided|Hypermanganesemia_with_dystonia;_polycythemia;_and_cirrhosis		MedGen:CN517202|MONDO:MONDO:0013208;MedGen:C2750442;OMIM:613280;Orphanet:309854		NC_000001.11:g.219927860del	criteria_provided;_single_submitter	Pathogenic			Deletion	SO:0000159	ClinGen:CA342758|OMIM:611146.0003		SLC30A10:55532	SO:0001589|frameshift_variant;SO:0001619|non-coding_transcript_variant;SO:0001627|intron_variant	1	281860288	chr1:219927855-219927856	55532	CTTTCCACCGAGGTCCCCCGGAGG	CTTTCCACCGAGGTCCCCGGAGG	TCGGCCGTAACCCTCCGGGGGACC		0.480821		-4.61903		TRUE	FALSE	17
chr1	219927855	219927856	2	*	TC	T				39844	not_provided|Hypermanganesemia_with_dystonia;_polycythemia;_and_cirrhosis		MedGen:CN517202|MONDO:MONDO:0013208;MedGen:C2750442;OMIM:613280;Orphanet:309854		NC_000001.11:g.219927860del	criteria_provided;_single_submitter	Pathogenic			Deletion	SO:0000159	ClinGen:CA342758|OMIM:611146.0003		SLC30A10:55532	SO:0001589|frameshift_variant;SO:0001619|non-coding_transcript_variant;SO:0001627|intron_variant	1	281860288	chr1:219927855-219927856	55532	TTTCCACCGAGGTCCCCCGGAGGG	TTTCCACCGAGGTCCCCGGAGGG	CTCGGCCGTAACCCTCCGGGGGAC		-2.84594		-4.31014		TRUE	FALSE	17
chr1	224418385	224418386	2	*	TG	T				2208909	Inborn_genetic_diseases		MeSH:D030342;MedGen:C0950123		NC_000001.11:g.224418390del	criteria_provided;_single_submitter	Pathogenic			Deletion	SO:0000159			WDR26:80232	SO:0001589|frameshift_variant	1		chr1:224418385-224418386	80232	GTCTGTAAACGCCGTGGGGGAAGC		CCATCAGTGATGCTTCCCCCACGG	CCATCAGTGATGCTTCCCCACGG		-2.46884		1.85888	FALSE	TRUE	17
chr1	224433778	224433779	2	*	GT	G				495075	not_provided		MedGen:CN517202		NC_000001.11:g.224433780del	criteria_provided;_single_submitter	Pathogenic			Deletion	SO:0000159	ClinGen:CA658795606		WDR26:80232	SO:0001589|frameshift_variant	1	1553363770	chr1:224433778-224433779	80232	TGAGGCTGCTGCCCAGTTCTGGGG	TGAGGCTGCTGCCCAGTCTGGGG	TTCCTTGGCCACCCCAGAACTGGG	TTCCTTGGCCACCCCAGACTGGG	1.17035	2.6633	0.545109	3.06763	TRUE	FALSE	17
chr1	224433951	224433952	2	*	TC	T				815976	Skraban-Deardorff_syndrome		MONDO:MONDO:0054636;MedGen:C4539927;OMIM:617616;Orphanet:513456		NC_000001.11:g.224433956del	criteria_provided;_single_submitter	Pathogenic			Deletion	SO:0000159			WDR26:80232	SO:0001589|frameshift_variant	32	1572227260	chr1:224433951-224433952	80232	ATTGGCGTGGGCCAGGTCCCCCGC		CGTCGTCGTCCGCGGGGGACCTGG	CGTCGTCGTCCGCGGGGACCTGG		3.51889		3.46461	FALSE	TRUE	17
chr1	224433951	224433952	2	*	TC	T				815976	Skraban-Deardorff_syndrome		MONDO:MONDO:0054636;MedGen:C4539927;OMIM:617616;Orphanet:513456		NC_000001.11:g.224433956del	criteria_provided;_single_submitter	Pathogenic			Deletion	SO:0000159			WDR26:80232	SO:0001589|frameshift_variant	32	1572227260	chr1:224433951-224433952	80232	TGGCGTGGGCCAGGTCCCCCGCGG	TGGCGTGGGCCAGGTCCCCGCGG	GTCGTCGTCGTCCGCGGGGGACCT		-2.69443		-1.52948		TRUE	FALSE	17
chr1	224434040	224434041	2	*	GC	G				1678310	Skraban-Deardorff_syndrome		MONDO:MONDO:0054636;MedGen:C4539927;OMIM:617616;Orphanet:513456		NC_000001.11:g.224434045del	criteria_provided;_single_submitter	Pathogenic			Deletion	SO:0000159			WDR26:80232	SO:0001589|frameshift_variant	1		chr1:224434040-224434041	80232	GTCCCTGGCCCCCGCCGCCCCCTC		CGGTGGAGGAGGAGGGGGCGGCGG	CGGTGGAGGAGGAGGGGCGGCGG		3.48455		-1.33249	FALSE	TRUE	17
chr1	224434040	224434041	2	*	GC	G				1678310	Skraban-Deardorff_syndrome		MONDO:MONDO:0054636;MedGen:C4539927;OMIM:617616;Orphanet:513456		NC_000001.11:g.224434045del	criteria_provided;_single_submitter	Pathogenic			Deletion	SO:0000159			WDR26:80232	SO:0001589|frameshift_variant	1		chr1:224434040-224434041	80232	CCTGGCCCCCGCCGCCCCCTCCTC		CGGCGGTGGAGGAGGAGGGGGCGG	CGGCGGTGGAGGAGGAGGGGCGG		0.373683		-3.33429	FALSE	TRUE	17
chr1	224434049	224434050	2	*	TC	T				442727	not_provided		MedGen:CN517202		NC_000001.11:g.224434051del	criteria_provided;_single_submitter	Pathogenic			Deletion	SO:0000159	ClinGen:CA658655633		WDR26:80232	SO:0001589|frameshift_variant	1	1553364049	chr1:224434049-224434050	80232	CCCCGCCGCCCCCTCCTCCTCCAC		CGGCGGCGGCGGTGGAGGAGGAGG	CGGCGGCGGCGGTGGAGAGGAGG		2.82124		-3.75704	FALSE	TRUE	17
chr1	225406744	225406745	2	*	TA	T				106765	Greenberg_dysplasia		MONDO:MONDO:0008974;MedGen:C2931048;OMIM:215140;Orphanet:1426		NC_000001.11:g.225406747del	no_assertion_criteria_provided	Pathogenic			Deletion	SO:0000159	ClinGen:CA10575621|OMIM:600024.0011		LBR:3930	SO:0001589|frameshift_variant	1	886037655	chr1:225406744-225406745	3930	AGGCTTGGAAGCTGTAAATAAAGG	AGGCTTGGAAGCTGTAATAAAGG	GGTGTGGGTTCCCTTTATTTACAG		-0.428239		-1.84604		TRUE	FALSE	17
chr1	226961509	226961510	2	*	GC	G				1015162	Autosomal_recessive_ataxia_due_to_ubiquinone_deficiency		MONDO:MONDO:0012784;MedGen:C2677589;OMIM:612016;Orphanet:139485		NC_000001.11:g.226961512del	criteria_provided;_single_submitter	Pathogenic			Deletion	SO:0000159			COQ8A:56997	SO:0001589|frameshift_variant	0		chr1:226961509-226961510	56997	GATCATGGCGGCCAGGGCCCTGCA		CAGCCGTGGACTGCAGGGCCCTGG	CAGCCGTGGACTGCAGGCCCTGG		4.0856		3.06558	FALSE	TRUE	17
chr1	228158065	228158066	2	*	GC	G				405073	not_provided		MedGen:CN517202		NC_000001.11:g.228158068del	criteria_provided;_single_submitter	Likely_pathogenic			Deletion	SO:0000159	ClinGen:CA16617079		GJC2:57165	SO:0001589|frameshift_variant	1	1064793505	chr1:228158065-228158066	57165	GCCGTGCACCGCCTGGCCCGTGCG		TCCTGCTCAGACGCACGGGCCAGG	TCCTGCTCAGACGCACGGCCAGG		1.8216		4.18897	FALSE	TRUE	17
chr1	228158700	228158701	2	*	GC	G				1686982	not_provided		MedGen:CN517202		NC_000001.11:g.228158705del	criteria_provided;_single_submitter	Likely_pathogenic			Deletion	SO:0000159			GJC2:57165	SO:0001589|frameshift_variant	1		chr1:228158700-228158701	57165	CCGCCCCCGCGCCGCGGCCCCCGC		GAAGGCGCAGGGCGGGGGCCGCGG	GAAGGCGCAGGGCGGGGCCGCGG		3.266		3.57379	FALSE	TRUE	17
chr1	228286821	228286822	2	*	AG	A				1920881	not_provided		MedGen:CN517202		NC_000001.11:g.228286824del	criteria_provided;_single_submitter	Pathogenic			Deletion	SO:0000159			OBSCN:84033	SO:0001589|frameshift_variant	1		chr1:228286821-228286822	84033	ATGCCACCATCACAGAGGGTGAGG	ATGCCACCATCACAGAGGTGAGG	CAGGGTCAAGTCCTCACCCTCTGT		-1.67971		0.567555		TRUE	FALSE	17
chr1	229432089	229432090	2	*	AG	A				627411	Actin_accumulation_myopathy		MONDO:MONDO:0008070;MedGen:C3711389;OMIM:161800		NC_000001.11:g.229432092del	criteria_provided;_single_submitter	Pathogenic			Deletion	SO:0000159			ACTA1:58	SO:0001589|frameshift_variant	1	1211561143	chr1:229432089-229432090	58	CGTAGCTCTTTTCCAGGGAGGAGG	CGTAGCTCTTTTCCAGGAGGAGG	GGCCGCCTCCTCCTCCTCCCTGGA		2.35969		-1.71395		TRUE	FALSE	17
chr1	229432344	229432345	2	*	TC	T				405079	not_provided|Actin_accumulation_myopathy		MedGen:CN517202|MONDO:MONDO:0008070;MedGen:C3711389;OMIM:161800		NC_000001.11:g.229432346del	criteria_provided;_multiple_submitters;_no_conflicts	Pathogenic/Likely_pathogenic			Deletion	SO:0000159	ClinGen:CA1442845		ACTA1:58	SO:0001589|frameshift_variant	1	759242559	chr1:229432344-229432345	58	ATCGCGGCCCGCCAGGTCCAGGCG		ACGCCATCATGCGCCTGGACCTGG	ACGCCATCATGCGCCTGACCTGG		3.56654		3.15174	FALSE	TRUE	17
chr1	235436567	235436568	2	*	TC	T				359105	TBCE-Related_Disorder|Encephalopathy;_progressive;_with_amyotrophy_and_optic_atrophy		.|MONDO:MONDO:0014968;MedGen:C4310667;OMIM:617207		NC_000001.11:g.235436569del	criteria_provided;_single_submitter	Pathogenic			Deletion	SO:0000159	ClinGen:CA1464267|OMIM:604934.0005		TBCE:6905	SO:0001589|frameshift_variant	1	750781063	chr1:235436567-235436568	6905	ACGTCCATGTTCCCATCCTTGAAG		ACTACCAGGTACTTCAAGGATGGG	ACTACCAGGTACTTCAAGATGGG		-1.32275		0.278095	FALSE	TRUE	17
chr1	235709133	235709134	2	*	CT	C				1683719	Chédiak-Higashi_syndrome		MONDO:MONDO:0008963;MedGen:C0007965;OMIM:214500;Orphanet:167		NC_000001.11:g.235709137del	criteria_provided;_single_submitter	Likely_pathogenic			Deletion	SO:0000159			LYST:1130|LOC126806063:126806063	SO:0001589|frameshift_variant	1		chr1:235709133-235709134	1130	ACAGAAGCCTTCCCCTTTTGCTTA		GTGTTTGGGTATAAGCAAAAGGGG	GTGTTTGGGTATAAGCAAAGGGG		-2.47883		1.55524	FALSE	TRUE	17
chr1	235751312	235751313	2	*	TA	T				1288320	not_provided		MedGen:CN517202		NC_000001.11:g.235751315del	criteria_provided;_single_submitter	Likely_pathogenic			Deletion	SO:0000159			LYST:1130	SO:0001589|frameshift_variant	1		chr1:235751312-235751313	1130	TTTGCGGTGGTCCTTATAAATTCC		CAGGCTGCTATGGAATTTATAAGG	CAGGCTGCTATGGAATTATAAGG		-0.591963		3.70135	FALSE	TRUE	17
chr1	235791977	235791978	2	*	GC	G				2100739	Chédiak-Higashi_syndrome		MONDO:MONDO:0008963;MedGen:C0007965;OMIM:214500;Orphanet:167		NC_000001.11:g.235791979del	criteria_provided;_single_submitter	Pathogenic			Deletion	SO:0000159			LYST:1130	SO:0001589|frameshift_variant	1		chr1:235791977-235791978	1130	TCTCAATAAACCCATGGCCTTACT		GGATTTTAAACAGTAAGGCCATGG	GGATTTTAAACAGTAAGCCATGG		1.02641		2.41293	FALSE	TRUE	17
chr1	241504067	241504068	2	*	AT	A				515748	Fumarase_deficiency		MONDO:MONDO:0011730;MedGen:C0342770;OMIM:606812;Orphanet:24		NC_000001.11:g.241504071del	criteria_provided;_single_submitter	Pathogenic			Deletion	SO:0000159	ClinGen:CA658795652		FH:2271	SO:0001589|frameshift_variant	1	1553341012	chr1:241504067-241504068	2271	ACTGCTTCCTGGTTCATTTTCAGG	ACTGCTTCCTGGTTCATTTCAGG	AATTGATCTTGCCTGAAAATGAAC		1.05233		-0.530316		TRUE	FALSE	17
chr1	241504216	241504217	2	*	AT	A				1432134	not_provided		MedGen:CN517202		NC_000001.11:g.241504219del	criteria_provided;_single_submitter	Pathogenic			Deletion	SO:0000159			FH:2271	SO:0001589|frameshift_variant	1		chr1:241504216-241504217	2271	AGCCAGAGCTTCAAATTTATTCGG	AGCCAGAGCTTCAAATTATTCGG	TTGTCACTGCTCCGAATAAATTTG		2.42026		3.40145		TRUE	FALSE	17
chr1	241512090	241512091	2	*	TC	T				941877	not_provided		MedGen:CN517202		NC_000001.11:g.241512092del	criteria_provided;_single_submitter	Pathogenic			Deletion	SO:0000159			FH:2271	SO:0001589|frameshift_variant	1	1660100641	chr1:241512090-241512091	2271	TTGTCTGAGTTCCTGATCCAGTCT		CGTGGTATGGCAGACTGGATCAGG	CGTGGTATGGCAGACTGATCAGG		2.38735		3.14724	FALSE	TRUE	17
chr1	241512103	241512104	2	*	AC	A				627661	not_provided		MedGen:CN517202		NC_000001.11:g.241512105del	criteria_provided;_single_submitter	Pathogenic			Deletion	SO:0000159			FH:2271	SO:0001589|frameshift_variant	1	1573885519	chr1:241512103-241512104	2271	GATCCAGTCTGCCATACCACGAGA		GATCATTTTCCTCTCGTGGTATGG	GATCATTTTCCTCTCGTGTATGG		-2.46974		0.837715	FALSE	TRUE	17
chr1	241519613	241519614	2	*	CA	C				1058703	not_provided		MedGen:CN517202		NC_000001.11:g.241519617del	criteria_provided;_single_submitter	Pathogenic			Deletion	SO:0000159			FH:2271	SO:0001589|frameshift_variant	1		chr1:241519613-241519614	2271	CCGCGTTCGGAGGCCAAAACGAGG	CCGCGTTCGGAGGCCAAACGAGG	CGCGGCCGTGCCCTCGTTTTGGCC		-1.12406		0.219814		TRUE	FALSE	17
chr1	241519613	241519614	2	*	CA	C				1058703	not_provided		MedGen:CN517202		NC_000001.11:g.241519617del	criteria_provided;_single_submitter	Pathogenic			Deletion	SO:0000159			FH:2271	SO:0001589|frameshift_variant	1		chr1:241519613-241519614	2271	CGCGTTCGGAGGCCAAAACGAGGG	CGCGTTCGGAGGCCAAACGAGGG	GCGCGGCCGTGCCCTCGTTTTGGC		2.2449		-2.76048		TRUE	FALSE	17
chr1	241519620	241519621	2	*	AG	A				1058704	not_provided		MedGen:CN517202		NC_000001.11:g.241519623del	criteria_provided;_single_submitter	Pathogenic			Deletion	SO:0000159			FH:2271	SO:0001589|frameshift_variant	1		chr1:241519620-241519621	2271	TCGGAGGCCAAAACGAGGGCACGG	TCGGAGGCCAAAACGAGGCACGG	GGGTGGCGCGGCCGTGCCCTCGTT		-2.55073		1.21922		TRUE	FALSE	17
chr1	243271007	243271008	2	*	CA	C				2018659	Senior-Loken_syndrome_7|Bardet-Biedl_syndrome_16		MONDO:MONDO:0013326;MedGen:C3150877;OMIM:613615;Orphanet:3156|MONDO:MONDO:0014444;MedGen:C3889474;OMIM:615993;Orphanet:110		NC_000001.11:g.243271009del	criteria_provided;_single_submitter	Pathogenic			Deletion	SO:0000159			SDCCAG8:10806	SO:0001589|frameshift_variant;SO:0001623|5_prime_UTR_variant	1		chr1:243271007-243271008	10806	GATTTGTTGCGCCAACAAGCAGAT		TCACTTTCCTTATCTGCTTGTTGG	TCACTTTCCTTATCTGCTGTTGG		3.37622		-1.49015	FALSE	TRUE	17
chr1	244054321	244054322	2	*	AG	A				1310159	Intellectual_disability;_autosomal_dominant_22		MONDO:MONDO:0012869;MedGen:CN029689;OMIM:612337		NC_000001.11:g.244054324del	no_assertion_criteria_provided	Pathogenic			Deletion	SO:0000159			ZBTB18:10472	SO:0001589|frameshift_variant	1		chr1:244054321-244054322	10472	TCCTGCCCAGCAAAAGGGACTTGG	TCCTGCCCAGCAAAAGGACTTGG	AGGCTCGGCCGCCAAGTCCCTTTT		2.33995		3.53433		TRUE	FALSE	17
chr1	244054943	244054944	2	*	GC	G				974975	not_provided		MedGen:CN517202		NC_000001.11:g.244054948del	criteria_provided;_single_submitter	Likely_pathogenic			Deletion	SO:0000159			ZBTB18:10472	SO:0001589|frameshift_variant	1	1698429114	chr1:244054943-244054944	10472	AACAAGGTCTTCCCCAGCCCCCAC		ATCTGCAGGATGTGGGGGCTGGGG	ATCTGCAGGATGTGGGGCTGGGG		3.64473		0.954992	FALSE	TRUE	17
chr1	244054943	244054944	2	*	GC	G				974975	not_provided		MedGen:CN517202		NC_000001.11:g.244054948del	criteria_provided;_single_submitter	Likely_pathogenic			Deletion	SO:0000159			ZBTB18:10472	SO:0001589|frameshift_variant	1	1698429114	chr1:244054943-244054944	10472	ACAAGGTCTTCCCCAGCCCCCACA		GATCTGCAGGATGTGGGGGCTGGG	GATCTGCAGGATGTGGGGCTGGG		-0.679568		0.00356814	FALSE	TRUE	17
chr1	244054943	244054944	2	*	GC	G				974975	not_provided		MedGen:CN517202		NC_000001.11:g.244054948del	criteria_provided;_single_submitter	Likely_pathogenic			Deletion	SO:0000159			ZBTB18:10472	SO:0001589|frameshift_variant	1	1698429114	chr1:244054943-244054944	10472	CAAGGTCTTCCCCAGCCCCCACAT		GGATCTGCAGGATGTGGGGGCTGG	GGATCTGCAGGATGTGGGGCTGG		0.959012		1.09684	FALSE	TRUE	17
chr2	1484750	1484751	2	*	AC	A				19091	Deficiency_of_iodide_peroxidase		MONDO:MONDO:0010133;MedGen:C1291299;OMIM:274500;Orphanet:95716		NC_000002.12:g.1484753del	no_assertion_criteria_provided	Pathogenic			Deletion	SO:0000159	OMIM:606765.0013		TPO:7173	SO:0001589|frameshift_variant	1	1573380429	chr2:1484750-1484751	7173	GCCATGCCACGATCCACCCGCTGG	GCCATGCCACGATCCACCGCTGG	CAGCCTCCTCACCAGCGGGTGGAT		3.66859		-1.48057		TRUE	FALSE	17
chr2	1503975	1503976	2	*	AC	A				612259	Deficiency_of_iodide_peroxidase		MONDO:MONDO:0010133;MedGen:C1291299;OMIM:274500;Orphanet:95716		NC_000002.12:g.1503982del	criteria_provided;_single_submitter	Pathogenic			Deletion	SO:0000159			TPO:7173	SO:0001589|frameshift_variant;SO:0001627|intron_variant	0	760307139	chr2:1503975-1503976	7173	TGCAGACGGTGCCCACCCCCCCTG		CAGAGGCGTGGCAGGGGGGGTGGG	CAGAGGCGTGGCAGGGGGGTGGG		4.93143		3.38865	FALSE	TRUE	17
chr2	1503975	1503976	2	*	AC	A				612259	Deficiency_of_iodide_peroxidase		MONDO:MONDO:0010133;MedGen:C1291299;OMIM:274500;Orphanet:95716		NC_000002.12:g.1503982del	criteria_provided;_single_submitter	Pathogenic			Deletion	SO:0000159			TPO:7173	SO:0001589|frameshift_variant;SO:0001627|intron_variant	0	760307139	chr2:1503975-1503976	7173	GCAGACGGTGCCCACCCCCCCTGC		GCAGAGGCGTGGCAGGGGGGGTGG	GCAGAGGCGTGGCAGGGGGGTGG		0.231353		-3.20039	FALSE	TRUE	17
chr2	1503975	1503976	2	*	AC	A				612259	Deficiency_of_iodide_peroxidase		MONDO:MONDO:0010133;MedGen:C1291299;OMIM:274500;Orphanet:95716		NC_000002.12:g.1503982del	criteria_provided;_single_submitter	Pathogenic			Deletion	SO:0000159			TPO:7173	SO:0001589|frameshift_variant;SO:0001627|intron_variant	0	760307139	chr2:1503975-1503976	7173	GACGGTGCCCACCCCCCCTGCCAC		CTCGCAGAGGCGTGGCAGGGGGGG	CTCGCAGAGGCGTGGCAGGGGGG		-1.23203		-3.68033	FALSE	TRUE	17
chr2	1649211	1649212	2	*	AG	A				150454	Anterior_segment_dysgenesis_7		MONDO:MONDO:0010015;MedGen:C3151617;OMIM:269400;Orphanet:289499		NC_000002.12:g.1649218del	no_assertion_criteria_provided	Pathogenic			Deletion	SO:0000159	ClinGen:CA163481|OMIM:605158.0001		PXDN:7837	SO:0001589|frameshift_variant	1	558163499	chr2:1649211-1649212	7837	ATCATGACAGAGAAGCAGGGGGGG	ATCATGACAGAGAAGCAGGGGGG	TGCAGCAACGACCCCCCCTGCTTC		-1.82616		-4.58049		TRUE	FALSE	17
chr2	1666395	1666396	2	*	CG	C				1334241	Anterior_segment_dysgenesis_7		MONDO:MONDO:0010015;MedGen:C3151617;OMIM:269400;Orphanet:289499		NC_000002.12:g.1666401del	no_assertion_criteria_provided	Pathogenic			Deletion	SO:0000159			PXDN:7837	SO:0001589|frameshift_variant	4		chr2:1666395-1666396	7837	CAGGAGATCCGCGGCGGGGGGTGG	CAGGAGATCCGCGGCGGGGGTGG	AGCGCCACAGGCCACCCCCCGCCG		4.6742		-2.86609		TRUE	FALSE	17
chr2	1892131	1892132	2	*	TG	T				972633	Neurodevelopmental_abnormality		Human_Phenotype_Ontology:HP:0012759;MedGen:C4022737		NC_000002.12:g.1892134del	no_assertion_criteria_provided	Pathogenic			Deletion	SO:0000159			MYT1L:23040	SO:0001589|frameshift_variant	32	2048967703	chr2:1892131-1892132	23040	GGCGGTGGCCGCCATGTGGGCCGC		ACGACATGGAGGCGGCCCACATGG	ACGACATGGAGGCGGCCACATGG		-3.51666		2.15601	FALSE	TRUE	17
chr2	3604383	3604384	2	*	GC	G				39926	3MC_syndrome_2		MONDO:MONDO:0009927;MedGen:C0796279;OMIM:265050;Orphanet:293843;Orphanet:2998		NC_000002.12:g.3604385del	no_assertion_criteria_provided	Pathogenic			Deletion	SO:0000159	OMIM:612502.0002		COLEC11:78989	SO:0001589|frameshift_variant;SO:0001619|non-coding_transcript_variant;SO:0001623|5_prime_UTR_variant	1	1572389284	chr2:3604383-3604384	78989	GTTCTAATCAGCCTGGCCTTCCTG		GGCAGCAGTGACAGGAAGGCCAGG	GGCAGCAGTGACAGGAAGCCAGG		-1.43941		1.64031	FALSE	TRUE	17
chr2	8731538	8731539	2	*	AC	A				1161999	Cerebral_palsy		Human_Phenotype_Ontology:HP:0100021;MONDO:MONDO:0006497;MedGen:C0007789		NC_000002.12:g.8731540del	criteria_provided;_single_submitter	Likely_pathogenic			Deletion	SO:0000159			KIDINS220:57498	SO:0001589|frameshift_variant;SO:0001627|intron_variant	0		chr2:8731538-8731539	57498	TCTGGAAGAGGCTTGACCTTTCGG	TCTGGAAGAGGCTTGACTTTCGG	CAAGAAATCTTCCGAAAGGTCAAG		-0.601987		-0.105848		TRUE	FALSE	17
chr2	15277063	15277064	2	*	AG	A				1998850	not_provided		MedGen:CN517202		NC_000002.12:g.15277065del	criteria_provided;_single_submitter	Pathogenic			Deletion	SO:0000159			NBAS:51594	SO:0001589|frameshift_variant;SO:0001619|non-coding_transcript_variant	1		chr2:15277063-15277064	51594	GTCTCAAAGAGATGAAGGTCTTGG	GTCTCAAAGAGATGAAGTCTTGG	GAAAATAGAGCCCAAGACCTTCAT		4.16972		2.08668		TRUE	FALSE	17
chr2	15942503	15942504	2	*	GC	G				264040	not_provided|Inborn_genetic_diseases		MedGen:CN517202|MeSH:D030342;MedGen:C0950123		NC_000002.12:g.15942506del	criteria_provided;_multiple_submitters;_no_conflicts	Pathogenic			Deletion	SO:0000159	ClinGen:CA10602809		MYCN:4613	SO:0001589|frameshift_variant;SO:0001624|3_prime_UTR_variant;SO:0001627|intron_variant	1	886041801	chr2:15942503-15942504	4613	AACCGCCGGTTCCACCGCCCAGTC		CGGCTCCCGGGGACTGGGCGGTGG	CGGCTCCCGGGGACTGGCGGTGG		4.25592		-1.26934	FALSE	TRUE	17
chr2	21006696	21006697	2	*	CT	C				906165	Hypercholesterolemia;_autosomal_dominant;_type_B|Familial_hypobetalipoproteinemia_1		MONDO:MONDO:0007751;MedGen:C1704417;OMIM:144010|MONDO:MONDO:0014252;MedGen:C4551990;OMIM:615558		NC_000002.12:g.21006701del	criteria_provided;_single_submitter	Pathogenic			Deletion	SO:0000159			APOB:338	SO:0001589|frameshift_variant	1	1663151257	chr2:21006696-21006697	338	CTAACTTCAATCCCCTTTTTCTTG		CACAAGATTGACAAGAAAAAGGGG	CACAAGATTGACAAGAAAAGGGG		-1.97331		-1.04736	FALSE	TRUE	17
chr2	21006696	21006697	2	*	CT	C				906165	Hypercholesterolemia;_autosomal_dominant;_type_B|Familial_hypobetalipoproteinemia_1		MONDO:MONDO:0007751;MedGen:C1704417;OMIM:144010|MONDO:MONDO:0014252;MedGen:C4551990;OMIM:615558		NC_000002.12:g.21006701del	criteria_provided;_single_submitter	Pathogenic			Deletion	SO:0000159			APOB:338	SO:0001589|frameshift_variant	1	1663151257	chr2:21006696-21006697	338	TAACTTCAATCCCCTTTTTCTTGT		CCACAAGATTGACAAGAAAAAGGG	CCACAAGATTGACAAGAAAAGGG		0.334315		2.32008	FALSE	TRUE	17
chr2	21006696	21006697	2	*	CT	C				906165	Hypercholesterolemia;_autosomal_dominant;_type_B|Familial_hypobetalipoproteinemia_1		MONDO:MONDO:0007751;MedGen:C1704417;OMIM:144010|MONDO:MONDO:0014252;MedGen:C4551990;OMIM:615558		NC_000002.12:g.21006701del	criteria_provided;_single_submitter	Pathogenic			Deletion	SO:0000159			APOB:338	SO:0001589|frameshift_variant	1	1663151257	chr2:21006696-21006697	338	AACTTCAATCCCCTTTTTCTTGTC		ACCACAAGATTGACAAGAAAAAGG	ACCACAAGATTGACAAGAAAAGG		-0.338145		1.45244	FALSE	TRUE	17
chr2	21009016	21009017	2	*	TA	T				514457	not_provided		MedGen:CN517202		NC_000002.12:g.21009020del	criteria_provided;_single_submitter	Likely_pathogenic			Deletion	SO:0000159	ClinGen:CA531312743		APOB:338	SO:0001589|frameshift_variant	1	1220363895	chr2:21009016-21009017	338	TGTTAGGGGGACTATAAAATCAGG	TGTTAGGGGGACTATAAATCAGG	CCTTCCAGACACCTGATTTTATAG		-0.283145		2.72943		TRUE	FALSE	17
chr2	21022860	21022861	2	*	TG	T				434177	Familial_hypobetalipoproteinemia		MedGen:C1862596;Orphanet:426		NC_000002.12:g.21022864del	no_assertion_criteria_provided	Pathogenic			Deletion	SO:0000159	ClinGen:CA645509052		APOB:338	SO:0001589|frameshift_variant	1	1553385404	chr2:21022860-21022861	338	CTTGACTGGTCTCTTTGGGGAAGG	CTTGACTGGTCTCTTTGGGAAGG	AGTTTATCATTCCTTCCCCAAAGA		3.87263		0.89812		TRUE	FALSE	17
chr2	25161451	25161452	2	*	CG	C				28393	Obesity_due_to_pro-opiomelanocortin_deficiency		MONDO:MONDO:0012335;MedGen:C1857854;OMIM:609734;Orphanet:71526		NC_000002.12:g.25161453del	no_assertion_criteria_provided	Pathogenic			Deletion	SO:0000159	ClinGen:CA256769|OMIM:176830.0002		POMC:5443	SO:0001589|frameshift_variant	1	796065034	chr2:25161451-25161452	5443	CACCGGCTTGCCCCAGCGGAAGTG		ACTCCATGGAGCACTTCCGCTGGG	ACTCCATGGAGCACTTCGCTGGG		0.525092		1.46778	FALSE	TRUE	17
chr2	25161451	25161452	2	*	CG	C				28393	Obesity_due_to_pro-opiomelanocortin_deficiency		MONDO:MONDO:0012335;MedGen:C1857854;OMIM:609734;Orphanet:71526		NC_000002.12:g.25161453del	no_assertion_criteria_provided	Pathogenic			Deletion	SO:0000159	ClinGen:CA256769|OMIM:176830.0002		POMC:5443	SO:0001589|frameshift_variant	1	796065034	chr2:25161451-25161452	5443	ACCGGCTTGCCCCAGCGGAAGTGC		TACTCCATGGAGCACTTCCGCTGG	TACTCCATGGAGCACTTCGCTGG		4.13726		-1.93962	FALSE	TRUE	17
chr2	25161659	25161660	2	*	TC	T				587691	not_provided		MedGen:CN517202		NC_000002.12:g.25161661del	criteria_provided;_single_submitter	Pathogenic			Deletion	SO:0000159			POMC:5443	SO:0001589|frameshift_variant	1	1558628852	chr2:25161659-25161660	5443	TGGCCCATGACGTACTTCCGGGGG	TGGCCCATGACGTACTTCGGGGG	CTGACCGAGAACCCCCGGAAGTAC		3.59043		-2.07184		TRUE	FALSE	17
chr2	25241606	25241607	2	*	TC	T				973294	Inborn_genetic_diseases		MeSH:D030342;MedGen:C0950123		NC_000002.12:g.25241610del	criteria_provided;_single_submitter	Pathogenic			Deletion	SO:0000159			DNMT3A:1788	SO:0001589|frameshift_variant;SO:0001619|non-coding_transcript_variant	1	1365479526	chr2:25241606-25241607	1788	CCGACGTACATGATCTTCCCCTGG	CCGACGTACATGATCTTCCCTGG	ATGGTGCGGCACCAGGGGAAGATC		0.617044		1.71895		TRUE	FALSE	17
chr2	25246289	25246290	2	*	CT	C				1087033	See_cases		.		NC_000002.12:g.25246292del	criteria_provided;_single_submitter	Pathogenic			Deletion	SO:0000159			DNMT3A:1788	SO:0001589|frameshift_variant;SO:0001619|non-coding_transcript_variant	32		chr2:25246289-25246290	1788	TGTCCGTGTACACTTCTTTGTAGG	TGTCCGTGTACACTTCTTGTAGG	AGAGAAGAATCCCTACAAAGAAGT		5.07649		-3.83764		TRUE	FALSE	17
chr2	25246289	25246290	2	*	CT	C				1087033	See_cases		.		NC_000002.12:g.25246292del	criteria_provided;_single_submitter	Pathogenic			Deletion	SO:0000159			DNMT3A:1788	SO:0001589|frameshift_variant;SO:0001619|non-coding_transcript_variant	32		chr2:25246289-25246290	1788	GTCCGTGTACACTTCTTTGTAGGG	GTCCGTGTACACTTCTTGTAGGG	AAGAGAAGAATCCCTACAAAGAAG		-3.65747		-0.0619326		TRUE	FALSE	17
chr2	25248156	25248157	2	*	CA	C				450755	Tall_stature-intellectual_disability-facial_dysmorphism_syndrome		MONDO:MONDO:0014382;MedGen:C4014545;OMIM:615879;Orphanet:404443		NC_000002.12:g.25248157del	criteria_provided;_single_submitter	Pathogenic			Deletion	SO:0000159	ClinGen:CA658655639		DNMT3A:1788	SO:0001589|frameshift_variant;SO:0001619|non-coding_transcript_variant	1	1553414406	chr2:25248156-25248157	1788	GTGGGCTGCTGCACAGCAGGAGGG	GTGGGCTGCTGCACAGCGGAGGG	GAGGAGGCCAGCCCTCCTGCTGTG		-1.46501		-3.16705		TRUE	FALSE	17
chr2	26191602	26191603	2	*	CG	C				542084	Long_chain_3-hydroxyacyl-CoA_dehydrogenase_deficiency		MONDO:MONDO:0012173;MedGen:C3711645;OMIM:609016;Orphanet:5		NC_000002.12:g.26191604del	criteria_provided;_single_submitter	Likely_pathogenic			Deletion	SO:0000159			HADHA:3030|GAREM2:150946	SO:0001589|frameshift_variant	0	1553311716	chr2:26191602-26191603	3030	AAATCTTGTCACCAGGCGGAACTG		ACGAAGACATCCAGTTCCGCCTGG	ACGAAGACATCCAGTTCGCCTGG		-1.51952		2.72957	FALSE	TRUE	17
chr2	26191602	26191603	2	*	CG	C				542084	Long_chain_3-hydroxyacyl-CoA_dehydrogenase_deficiency		MONDO:MONDO:0012173;MedGen:C3711645;OMIM:609016;Orphanet:5		NC_000002.12:g.26191604del	criteria_provided;_single_submitter	Likely_pathogenic			Deletion	SO:0000159			HADHA:3030|GAREM2:150946	SO:0001589|frameshift_variant	0	1553311716	chr2:26191602-26191603	3030	AATCTTGTCACCAGGCGGAACTGG	AATCTTGTCACCAGGCGAACTGG	GACGAAGACATCCAGTTCCGCCTG		6.0218		5.24495		TRUE	FALSE	17
chr2	26209805	26209806	2	*	AT	A				972546	Long_chain_3-hydroxyacyl-CoA_dehydrogenase_deficiency|Mitochondrial_trifunctional_protein_deficiency		MONDO:MONDO:0012173;MedGen:C3711645;OMIM:609016;Orphanet:5|MONDO:MONDO:0012172;MedGen:C1969443;OMIM:609015;Orphanet:746		NC_000002.12:g.26209808del	criteria_provided;_multiple_submitters;_no_conflicts	Pathogenic/Likely_pathogenic			Deletion	SO:0000159			HADHA:3030	SO:0001589|frameshift_variant	1	1227493628	chr2:26209805-26209806	3030	TCTGTGGAGCTCCAAATTTATTCT		CCTGTGCAAGAAGAATAAATTTGG	CCTGTGCAAGAAGAATAATTTGG		0.186307		2.28307	FALSE	TRUE	17
chr2	26444875	26444876	2	*	CA	C				826129	Primary_ciliary_dyskinesia		Human_Phenotype_Ontology:HP:0012265;MONDO:MONDO:0016575;MedGen:C0008780;OMIM:PS244400;Orphanet:244		NC_000002.12:g.26444877del	criteria_provided;_single_submitter	Pathogenic			Deletion	SO:0000159			DRC1:92749	SO:0001589|frameshift_variant	1	1663812465	chr2:26444875-26444876	92749	TTTCTGGTTCCTGAACAATGTTGG	TTTCTGGTTCCTGAACATGTTGG	GAGAAATAGGCCCAACATTGTTCA		3.80768		-1.39388		TRUE	FALSE	17
chr2	26479599	26479600	2	*	CG	C				76694	not_provided|Autosomal_recessive_nonsyndromic_hearing_loss_9		MedGen:CN517202|MONDO:MONDO:0010986;MedGen:C1832828;OMIM:601071;Orphanet:90636		NC_000002.12:g.26479603del	criteria_provided;_single_submitter	Pathogenic			Deletion	SO:0000159	ClinGen:CA345100		OTOF:9381	SO:0001589|frameshift_variant	1	397515590	chr2:26479599-26479600	9381	ATCCCCCGGCTCCTTCCGGGGCCG		CCCAGCGGCCTCGGCCCCGGAAGG	CCCAGCGGCCTCGGCCCGGAAGG		-1.73196		-4.12896	FALSE	TRUE	17
chr2	26479599	26479600	2	*	CG	C				76694	not_provided|Autosomal_recessive_nonsyndromic_hearing_loss_9		MedGen:CN517202|MONDO:MONDO:0010986;MedGen:C1832828;OMIM:601071;Orphanet:90636		NC_000002.12:g.26479603del	criteria_provided;_single_submitter	Pathogenic			Deletion	SO:0000159	ClinGen:CA345100		OTOF:9381	SO:0001589|frameshift_variant	1	397515590	chr2:26479599-26479600	9381	CCCCGGCTCCTTCCGGGGCCGAGG	CCCCGGCTCCTTCCGGGCCGAGG	GGCCCCAGCGGCCTCGGCCCCGGA		3.09371		3.4132		TRUE	FALSE	17
chr2	26479603	26479604	2	*	GC	G				2025945	not_provided		MedGen:CN517202		NC_000002.12:g.26479605del	criteria_provided;_single_submitter	Pathogenic			Deletion	SO:0000159			OTOF:9381	SO:0001589|frameshift_variant	1		chr2:26479603-26479604	9381	CCCGGCTCCTTCCGGGGCCGAGGC		CGGCCCCAGCGGCCTCGGCCCCGG	CGGCCCCAGCGGCCTCGCCCCGG		5.43493		3.22572	FALSE	TRUE	17
chr2	26482515	26482516	2	*	TG	T				1471356	not_provided		MedGen:CN517202		NC_000002.12:g.26482521del	criteria_provided;_single_submitter	Pathogenic			Deletion	SO:0000159			OTOF:9381	SO:0001589|frameshift_variant	1		chr2:26482515-26482516	9381	CGTTTGCAGAGTGGGGGGAAGAGG	CGTTTGCAGAGTGGGGGAAGAGG	GTCTTTACAGACCTCTTCCCCCCA		1.59481		2.58399		TRUE	FALSE	17
chr2	26484506	26484507	2	*	CT	C				137046	Autosomal_recessive_nonsyndromic_hearing_loss_9		MONDO:MONDO:0010986;MedGen:C1832828;OMIM:601071;Orphanet:90636		NC_000002.12:g.26484508del	criteria_provided;_multiple_submitters;_no_conflicts	Likely_pathogenic			Deletion	SO:0000159	ClinGen:CA269913		OTOF:9381	SO:0001589|frameshift_variant	0	483353050	chr2:26484506-26484507	9381	GTCGGTCTCATTGGCCTTGTGGGG	GTCGGTCTCATTGGCCTGTGGGG	ACATCAAGACGCCCCACAAGGCCA		-2.51176		-2.09019		TRUE	FALSE	17
chr2	27079210	27079211	2	*	GC	G				1519488	Arterial_tortuosity		Human_Phenotype_Ontology:HP:0005116;MedGen:C3279191		NC_000002.12:g.27079216del	no_assertion_criteria_provided	Pathogenic			Deletion	SO:0000159			EMILIN1:11117	SO:0001589|frameshift_variant	1		chr2:27079210-27079211	11117	CCCCAGGCCCAGATTGCCCCCCGG	CCCCAGGCCCAGATTGCCCCCGG	CGGCTGGCTGGCCGGGGGGCAATC		-2.65447		1.19371		TRUE	FALSE	17
chr2	27234617	27234618	2	*	CG	C				1087310	Developmental_and_epileptic_encephalopathy;_50		MONDO:MONDO:0014647;MedGen:C4225320;OMIM:616457;Orphanet:448010		NC_000002.12:g.27234620del	criteria_provided;_single_submitter	Likely_pathogenic			Deletion	SO:0000159			CAD:790	SO:0001589|frameshift_variant	4		chr2:27234617-27234618	790	AGTAGCCTTGGCCACGCGGGTCAT		CTTCCCCCATGATGACCCGCGTGG	CTTCCCCCATGATGACCGCGTGG		-3.46745		-0.44874	FALSE	TRUE	17
chr2	27454605	27454606	2	*	CG	C				2174768	Retinitis_pigmentosa_71|Short-rib_thoracic_dysplasia_10_with_or_without_polydactyly		MONDO:MONDO:0014618;MedGen:C4225342;OMIM:616394;Orphanet:791|MONDO:MONDO:0014284;MedGen:C3810175;OMIM:615630;Orphanet:474		NC_000002.12:g.27454610del	criteria_provided;_single_submitter	Pathogenic			Deletion	SO:0000159			IFT172:26160	SO:0001589|frameshift_variant	1		chr2:27454605-27454606	26160	TTTGAGATGAACCTCGGGGGTTTT		CCCTCAAGCACAAAACCCCCGAGG	CCCTCAAGCACAAAACCCCGAGG		-2.5416		-1.90556	FALSE	TRUE	17
chr2	27461793	27461794	2	*	CG	C				102937	Short-rib_thoracic_dysplasia_10_without_polydactyly|not_provided|Bardet-Biedl_syndrome_20|Short-rib_thoracic_dysplasia_10_with_or_without_polydactyly|Retinitis_pigmentosa_71		MedGen:C4017084|MedGen:CN517202|MONDO:MONDO:0023670;MedGen:C4310707;OMIM:619471|MONDO:MONDO:0014284;MedGen:C3810175;OMIM:615630;Orphanet:474|MONDO:MONDO:0014618;MedGen:C4225342;OMIM:616394;Orphanet:791		NC_000002.12:g.27461795del	criteria_provided;_multiple_submitters;_no_conflicts	Pathogenic/Likely_pathogenic			Deletion	SO:0000159	ClinGen:CA149734|OMIM:607386.0011		IFT172:26160	SO:0001589|frameshift_variant	1	587777086	chr2:27461793-27461794	26160	GATACACTCATCCCAACGGTGTAG		TGTACCAGGAGCTACACCGTTGGG	TGTACCAGGAGCTACACGTTGGG		0.0877142		0.314764	FALSE	TRUE	17
chr2	29071078	29071079	2	*	CG	C				1059294	not_provided		MedGen:CN517202		NC_000002.12:g.29071084del	criteria_provided;_single_submitter	Pathogenic			Deletion	SO:0000159			PCARE:388939	SO:0001589|frameshift_variant	1		chr2:29071078-29071079	388939	AGCAGGTGCACTCTCGGGGGGAGG	AGCAGGTGCACTCTCGGGGGAGG	AGTTGCCCAACCCTCCCCCCGAGA		0.596796		-2.34014		TRUE	FALSE	17
chr2	29071078	29071079	2	*	CG	C				1059294	not_provided		MedGen:CN517202		NC_000002.12:g.29071084del	criteria_provided;_single_submitter	Pathogenic			Deletion	SO:0000159			PCARE:388939	SO:0001589|frameshift_variant	1		chr2:29071078-29071079	388939	GCAGGTGCACTCTCGGGGGGAGGG	GCAGGTGCACTCTCGGGGGAGGG	AAGTTGCCCAACCCTCCCCCCGAG		5.2375		-1.77561		TRUE	FALSE	17
chr2	29071267	29071268	2	*	TC	T				1358234	not_provided		MedGen:CN517202		NC_000002.12:g.29071269del	criteria_provided;_single_submitter	Pathogenic			Deletion	SO:0000159			PCARE:388939	SO:0001589|frameshift_variant	1		chr2:29071267-29071268	388939	GAGGCACCCAGTGTGTCCTCGTGG	GAGGCACCCAGTGTGTCTCGTGG	AAAGGCCTCTCCCACGAGGACACA		-3.726		-1.20448		TRUE	FALSE	17
chr2	29071294	29071295	2	*	CA	C				967072	Retinitis_pigmentosa_54|Autosomal_recessive_retinitis_pigmentosa		MONDO:MONDO:0013263;MedGen:C3150691;OMIM:613428;Orphanet:791|MedGen:C0339526		NC_000002.12:g.29071295del	criteria_provided;_single_submitter	Pathogenic			Deletion	SO:0000159			PCARE:388939	SO:0001589|frameshift_variant	1	1667476173	chr2:29071294-29071295	388939	GAGGCCTTTCTGCCCACAGGGGGG	GAGGCCTTTCTGCCCACGGGGGG	CGAGAGAGAAGCCCCCCTGTGGGC		-0.2453		-4.27191		TRUE	FALSE	17
chr2	29071295	29071296	2	*	AG	A				1174792	not_provided		MedGen:CN517202		NC_000002.12:g.29071301del	criteria_provided;_single_submitter	Pathogenic			Deletion	SO:0000159			PCARE:388939	SO:0001589|frameshift_variant	1		chr2:29071295-29071296	388939	AGGCCTTTCTGCCCACAGGGGGGC		CCGAGAGAGAAGCCCCCCTGTGGG	CCGAGAGAGAAGCCCCCTGTGGG		4.11088		-1.9462	FALSE	TRUE	17
chr2	29071295	29071296	2	*	AG	A				1174792	not_provided		MedGen:CN517202		NC_000002.12:g.29071301del	criteria_provided;_single_submitter	Pathogenic			Deletion	SO:0000159			PCARE:388939	SO:0001589|frameshift_variant	1		chr2:29071295-29071296	388939	GGCCTTTCTGCCCACAGGGGGGCT		GCCGAGAGAGAAGCCCCCCTGTGG	GCCGAGAGAGAAGCCCCCTGTGG		-2.4353		-1.97748	FALSE	TRUE	17
chr2	29071510	29071511	2	*	TG	T				856170	Retinal_dystrophy		Human_Phenotype_Ontology:HP:0000556;Human_Phenotype_Ontology:HP:0007736;Human_Phenotype_Ontology:HP:0007910;Human_Phenotype_Ontology:HP:0007974;Human_Phenotype_Ontology:HP:0007982;MONDO:MONDO:0019118;MeSH:D058499;MedGen:C0854723;Orphanet:71862		NC_000002.12:g.29071513del	criteria_provided;_single_submitter	Likely_pathogenic			Deletion	SO:0000159			PCARE:388939	SO:0001589|frameshift_variant	1	1182748194	chr2:29071510-29071511	388939	TCCAGGGCTGGCTTCCTGGGCTGG	TCCAGGGCTGGCTTCCTGGCTGG	AGGAGCAGCTGCCAGCCCAGGAAG		2.30255		-3.15415		TRUE	FALSE	17
chr2	29071837	29071838	2	*	GC	G				1203954	Retinitis_pigmentosa_54		MONDO:MONDO:0013263;MedGen:C3150691;OMIM:613428;Orphanet:791		NC_000002.12:g.29071838del	criteria_provided;_single_submitter	Likely_pathogenic			Deletion	SO:0000159			PCARE:388939	SO:0001589|frameshift_variant	1		chr2:29071837-29071838	388939	GCTGCTTCTGCTTTAGGCAGAGGG	GCTGCTTCTGCTTTAGGAGAGGG	CCTATCTTTCCCCCTCTGCCTAAA		3.0742		-1.62721		TRUE	FALSE	17
chr2	29071846	29071847	2	*	GA	G				1203955	Retinitis_pigmentosa_54		MONDO:MONDO:0013263;MedGen:C3150691;OMIM:613428;Orphanet:791		NC_000002.12:g.29071849del	criteria_provided;_single_submitter	Likely_pathogenic			Deletion	SO:0000159			PCARE:388939	SO:0001589|frameshift_variant	1		chr2:29071846-29071847	388939	TTTAGGCAGAGGGGGAAAGATAGG	TTTAGGCAGAGGGGGAAGATAGG	AGCCCTTAGCACCTATCTTTCCCC		-2.07311		-1.1685		TRUE	FALSE	17
chr2	29072135	29072136	2	*	TC	T				152805	Retinitis_pigmentosa		Human_Phenotype_Ontology:HP:0000547;MONDO:MONDO:0019200;MeSH:D012174;MedGen:C0035334;OMIM:268000;OMIM:PS268000;Orphanet:791		NC_000002.12:g.29072137del	no_assertion_criteria_provided	Likely_pathogenic			Deletion	SO:0000159	ClinGen:CA270031		PCARE:388939	SO:0001589|frameshift_variant		527236055	chr2:29072135-29072136	388939	AGCCTCACTGACCTCTCCTGATGG	AGCCTCACTGACCTCTCTGATGG	CAAATGCCATCCCATCAGGAGAGG	CAAATGCCATCCCATCAGAGAGG	2.80648	-3.13017	-3.03759	-2.69404	TRUE	FALSE	17
chr2	29072292	29072293	2	*	AC	A				2097418	not_provided		MedGen:CN517202		NC_000002.12:g.29072295del	criteria_provided;_single_submitter	Pathogenic			Deletion	SO:0000159			PCARE:388939	SO:0001589|frameshift_variant	1		chr2:29072292-29072293	388939	TGTTGCTTGGACTGACCCTGCAGG	TGTTGCTTGGACTGACCTGCAGG	GCCCAATGGCACCTGCAGGGTCAG		0.345489		-2.96752		TRUE	FALSE	17
chr2	29072434	29072435	2	*	GA	G				2166357	not_provided		MedGen:CN517202		NC_000002.12:g.29072437del	criteria_provided;_single_submitter	Pathogenic			Deletion	SO:0000159			PCARE:388939	SO:0001589|frameshift_variant	1		chr2:29072434-29072435	388939	CCCTTCGCAGCTCCTGAAAGGTGG	CCCTTCGCAGCTCCTGAAGGTGG	CGTGGAGGACCCCACCTTTCAGGA		3.63961		-3.87191		TRUE	FALSE	17
chr2	29072434	29072435	2	*	GA	G				2166357	not_provided		MedGen:CN517202		NC_000002.12:g.29072437del	criteria_provided;_single_submitter	Pathogenic			Deletion	SO:0000159			PCARE:388939	SO:0001589|frameshift_variant	1		chr2:29072434-29072435	388939	CCTTCGCAGCTCCTGAAAGGTGGG	CCTTCGCAGCTCCTGAAGGTGGG	ACGTGGAGGACCCCACCTTTCAGG	ACGTGGAGGACCCCACCTTCAGG	2.45877	0.878011	-1.89194	-0.890392	TRUE	FALSE	17
chr2	32064141	32064142	2	*	GC	G				1164778	Hereditary_spastic_paraplegia_4		MONDO:MONDO:0008438;MedGen:C1866855;OMIM:182601;Orphanet:100985		NC_000002.12:g.32064145del	criteria_provided;_single_submitter	Likely_pathogenic			Deletion	SO:0000159			SPAST:6683	SO:0001589|frameshift_variant	0		chr2:32064141-32064142	6683	ACCTGCCTCGGCCTCGGCCCCGGC		CCGGCACCGGCGCCGGGGCCGAGG	CCGGCACCGGCGCCGGGCCGAGG		1.01155		1.65907	FALSE	TRUE	17
chr2	32089579	32089580	2	*	TG	T				450867	Hereditary_spastic_paraplegia_4|Hereditary_spastic_paraplegia		MONDO:MONDO:0008438;MedGen:C1866855;OMIM:182601;Orphanet:100985|MONDO:MONDO:0019064;MedGen:C0037773;OMIM:PS303350;Orphanet:685		NC_000002.12:g.32089581del	criteria_provided;_multiple_submitters;_no_conflicts	Pathogenic			Deletion	SO:0000159	ClinGen:CA658657016		SPAST:6683	SO:0001589|frameshift_variant	1	1553400002	chr2:32089579-32089580	6683	TGACTAATTTGGTTATGGCCAAGG	TGACTAATTTGGTTATGCCAAGG	TTGTAAGCGGTCCTTGGCCATAAC		1.35216		3.42998		TRUE	FALSE	17
chr2	32136959	32136960	2	*	AT	A				975056	not_provided		MedGen:CN517202		NC_000002.12:g.32136962del	criteria_provided;_single_submitter	Pathogenic			Deletion	SO:0000159			SPAST:6683	SO:0001589|frameshift_variant	1	1679557890	chr2:32136959-32136960	6683	TGAATTTCTAATAGAATTTGATGG	TGAATTTCTAATAGAATTGATGG	CAACACTTACACCATCAAATTCTA		-1.1941		-0.823772		TRUE	FALSE	17
chr2	32154412	32154413	2	*	GA	G				982478	not_provided|Hereditary_spastic_paraplegia_4		MedGen:CN517202|MONDO:MONDO:0008438;MedGen:C1866855;OMIM:182601;Orphanet:100985		NC_000002.12:g.32154419del	criteria_provided;_multiple_submitters;_no_conflicts	Pathogenic			Deletion	SO:0000159			SPAST:6683	SO:0001587|nonsense;SO:0001624|3_prime_UTR_variant	1	1680185365	chr2:32154412-32154413	6683	CTTCACTGAATCCTTGAAAAAAAT		CGCTGCGTTTTATTTTTTTCAAGG	CGCTGCGTTTTATTTTTTCAAGG		0.604256		1.93627	FALSE	TRUE	17
chr2	38676013	38676014	2	*	GC	G				861150	Galactosemia_4		MONDO:MONDO:0030105;MedGen:C5394377;OMIM:618881;Orphanet:570422		NC_000002.12:g.38676015del	no_assertion_criteria_provided	Pathogenic			Deletion	SO:0000159	OMIM:137030.0001		GALM:130589	SO:0001589|frameshift_variant	1	751902026	chr2:38676013-38676014	130589	AAGGAGTATCACCTGGCCATTAAC		TTGGGTTCCTTGTTAATGGCCAGG	TTGGGTTCCTTGTTAATGCCAGG		-4.05394		0.538495	FALSE	TRUE	17
chr2	43851805	43851806	2	*	GC	G				20010	Sitosterolemia_1|not_provided		MONDO:MONDO:0020747;MedGen:C2749759;OMIM:210250|MedGen:CN517202		NC_000002.12:g.43851808del	criteria_provided;_multiple_submitters;_no_conflicts	Pathogenic			Deletion	SO:0000159	ClinGen:CA253365|OMIM:605460.0005		ABCG8:64241	SO:0001589|frameshift_variant	1	387906323	chr2:43851805-43851806	64241	CAGAACCTTCTCCCAGGCCCAGCG		CCCTTTTGTCACGCTGGGCCTGGG	CCCTTTTGTCACGCTGGCCTGGG		6.14428		3.7861	FALSE	TRUE	17
chr2	43851805	43851806	2	*	GC	G				20010	Sitosterolemia_1|not_provided		MONDO:MONDO:0020747;MedGen:C2749759;OMIM:210250|MedGen:CN517202		NC_000002.12:g.43851808del	criteria_provided;_multiple_submitters;_no_conflicts	Pathogenic			Deletion	SO:0000159	ClinGen:CA253365|OMIM:605460.0005		ABCG8:64241	SO:0001589|frameshift_variant	1	387906323	chr2:43851805-43851806	64241	AGAACCTTCTCCCAGGCCCAGCGT		ACCCTTTTGTCACGCTGGGCCTGG	ACCCTTTTGTCACGCTGGCCTGG		2.94591		3.27993	FALSE	TRUE	17
chr2	43852653	43852654	2	*	AC	A				1669462	not_provided		MedGen:CN517202		NC_000002.12:g.43852655del	criteria_provided;_single_submitter	Likely_pathogenic			Deletion	SO:0000159			ABCG8:64241	SO:0001589|frameshift_variant	1		chr2:43852653-43852654	64241	AGCTTCACAGCCCACAACCTGGTG		GACAAGGTCTTCACCAGGTTGTGG	GACAAGGTCTTCACCAGTTGTGG		0.043648		-0.0386471	FALSE	TRUE	17
chr2	43918025	43918026	2	*	CT	C				2000769	not_provided		MedGen:CN517202		NC_000002.12:g.43918033del	criteria_provided;_single_submitter	Pathogenic			Deletion	SO:0000159			LRPPRC:10128	SO:0001589|frameshift_variant	1		chr2:43918025-43918026	10128	GTATGTGCTTGCCTTTTTTTTGGT		CTGCCGATTGAACCAAAAAAAAGG	CTGCCGATTGAACCAAAAAAAGG		-0.851815		1.92623	FALSE	TRUE	17
chr2	43977194	43977195	2	*	GA	G				1429624	not_provided		MedGen:CN517202		NC_000002.12:g.43977197del	criteria_provided;_single_submitter	Pathogenic			Deletion	SO:0000159			LRPPRC:10128	SO:0001589|frameshift_variant	1		chr2:43977194-43977195	10128	CTCCATTTTTGCCAGGAAATCAGT		AATTCTCACCAACTGATTTCCTGG	AATTCTCACCAACTGATTCCTGG		1.54039		1.03077	FALSE	TRUE	17
chr2	44942456	44942457	2	*	GC	G				264103	not_provided		MedGen:CN517202		NC_000002.12:g.44942461del	criteria_provided;_single_submitter	Pathogenic			Deletion	SO:0000159	ClinGen:CA10602859		SIX3:6496	SO:0001589|frameshift_variant	1	886041560	chr2:44942456-44942457	6496	CTGGTCGCTGCCCGTGGCCCCCGG	CTGGTCGCTGCCCGTGGCCCCGG	CCTCGCACGCCCCGGGGGCCACGG	CCTCGCACGCCCCGGGGCCACGG	4.47829	2.46435	3.54806	2.91789	FALSE	TRUE	17
chr2	44942456	44942457	2	*	GC	G				264103	not_provided		MedGen:CN517202		NC_000002.12:g.44942461del	criteria_provided;_single_submitter	Pathogenic			Deletion	SO:0000159	ClinGen:CA10602859		SIX3:6496	SO:0001589|frameshift_variant	1	886041560	chr2:44942456-44942457	6496	TGGTCGCTGCCCGTGGCCCCCGGG	TGGTCGCTGCCCGTGGCCCCGGG	GCCTCGCACGCCCCGGGGGCCACG		-0.274301		2.43304		TRUE	FALSE	17
chr2	44942456	44942457	2	*	GC	G				264103	not_provided		MedGen:CN517202		NC_000002.12:g.44942461del	criteria_provided;_single_submitter	Pathogenic			Deletion	SO:0000159	ClinGen:CA10602859		SIX3:6496	SO:0001589|frameshift_variant	1	886041560	chr2:44942456-44942457	6496	GGTCGCTGCCCGTGGCCCCCGGGG	GGTCGCTGCCCGTGGCCCCGGGG	GGCCTCGCACGCCCCGGGGGCCAC		-3.78721		-1.77859		TRUE	FALSE	17
chr2	46619669	46619670	2	*	CA	C				964812	Short_stature_with_microcephaly_and_distinctive_facies		MONDO:MONDO:0014347;MedGen:C4014339;OMIM:615789		NC_000002.12:g.46619676del	criteria_provided;_multiple_submitters;_no_conflicts	Pathogenic			Deletion	SO:0000159			CRIPT:9419	SO:0001589|frameshift_variant	5	771238795	chr2:46619669-46619670	9419	GCTTTGACTTCAAAAAAAGCAAGG	GCTTTGACTTCAAAAAAGCAAGG	CCTCTTACCCACCTTGCTTTTTTT		-3.87961		-0.674888		TRUE	FALSE	17
chr2	47403232	47403233	2	*	CG	C				985853	Colorectal_cancer		MONDO:MONDO:0005575;MedGen:C0346629;OMIM:114500;Orphanet:466667		NC_000002.12:g.47403234del	no_assertion_criteria_provided	Pathogenic			Deletion	SO:0000159			MSH2:4436	SO:0001589|frameshift_variant;SO:0001627|intron_variant	1	1672233572	chr2:47403232-47403233	4436	TGCAGTTGGAGAGCGCGGCCGAGG	TGCAGTTGGAGAGCGCGCCGAGG	CACGAAGCCGACCTCGGCCGCGCT		3.43442		3.52009		TRUE	FALSE	17
chr2	47403351	47403352	2	*	GC	G				96187	Hereditary_nonpolyposis_colorectal_neoplasms|Hereditary_cancer-predisposing_syndrome|not_provided|Hereditary_nonpolyposis_colon_cancer|Lynch_syndrome		MeSH:D003123;MedGen:C0009405|MONDO:MONDO:0015356;MeSH:D009386;MedGen:C0027672;Orphanet:140162|MedGen:CN517202|MONDO:MONDO:0018630;MedGen:C1333990;OMIM:PS120435;Orphanet:443909|MONDO:MONDO:0005835;MedGen:C4552100;Orphanet:144		NC_000002.12:g.47403354del	reviewed_by_expert_panel	Pathogenic			Deletion	SO:0000159	ClinGen:CA018779		MSH2:4436	SO:0001589|frameshift_variant;SO:0001627|intron_variant	1	63750337	chr2:47403351-47403352	4436	ACGCGCTGCTGGCCGCCCGGGAGG	ACGCGCTGCTGGCCGCCGGGAGG	GGTCTTGAACACCTCCCGGGCGGC		-0.255065		-4.15378		TRUE	FALSE	17
chr2	47403354	47403355	2	*	CG	C				96217	Lynch_syndrome		MONDO:MONDO:0005835;MedGen:C4552100;Orphanet:144		NC_000002.12:g.47403357del	reviewed_by_expert_panel	Pathogenic			Deletion	SO:0000159	ClinGen:CA018949		MSH2:4436	SO:0001589|frameshift_variant;SO:0001627|intron_variant	1	63750087	chr2:47403354-47403355	4436	CGCGCTGCTGGCCGCCCGGGAGGT		GGGTCTTGAACACCTCCCGGGCGG	GGGTCTTGAACACCTCCGGGCGG		0.179058		-4.23669	FALSE	TRUE	17
chr2	47403358	47403359	2	*	AG	A				2161830	Hereditary_nonpolyposis_colorectal_neoplasms		MeSH:D003123;MedGen:C0009405		NC_000002.12:g.47403360del	criteria_provided;_single_submitter	Pathogenic			Deletion	SO:0000159			MSH2:4436	SO:0001589|frameshift_variant	1		chr2:47403358-47403359	4436	CTGCTGGCCGCCCGGGAGGTGTTC		CCCTGGGTCTTGAACACCTCCCGG	CCCTGGGTCTTGAACACTCCCGG		-1.46115		1.38418	FALSE	TRUE	17
chr2	47403373	47403374	2	*	AG	A				96283	Lynch_syndrome|Hereditary_nonpolyposis_colorectal_neoplasms|Hereditary_cancer-predisposing_syndrome|not_provided		MONDO:MONDO:0005835;MedGen:C4552100;Orphanet:144|MeSH:D003123;MedGen:C0009405|MONDO:MONDO:0015356;MeSH:D009386;MedGen:C0027672;Orphanet:140162|MedGen:CN517202		NC_000002.12:g.47403378del	reviewed_by_expert_panel	Pathogenic			Deletion	SO:0000159	ClinGen:CA019497		MSH2:4436	SO:0001587|nonsense;SO:0001623|5_prime_UTR_variant	1	63750160	chr2:47403373-47403374	4436	GGTGTTCAAGACCCAGGGGGTGAT		CCATGTACTTGATCACCCCCTGGG	CCATGTACTTGATCACCCCTGGG		-1.52376		1.70902	FALSE	TRUE	17
chr2	47403373	47403374	2	*	AG	A				96283	Lynch_syndrome|Hereditary_nonpolyposis_colorectal_neoplasms|Hereditary_cancer-predisposing_syndrome|not_provided		MONDO:MONDO:0005835;MedGen:C4552100;Orphanet:144|MeSH:D003123;MedGen:C0009405|MONDO:MONDO:0015356;MeSH:D009386;MedGen:C0027672;Orphanet:140162|MedGen:CN517202		NC_000002.12:g.47403378del	reviewed_by_expert_panel	Pathogenic			Deletion	SO:0000159	ClinGen:CA019497		MSH2:4436	SO:0001587|nonsense;SO:0001623|5_prime_UTR_variant	1	63750160	chr2:47403373-47403374	4436	GTGTTCAAGACCCAGGGGGTGATC		CCCATGTACTTGATCACCCCCTGG	CCCATGTACTTGATCACCCCTGG		0.192753		2.16588	FALSE	TRUE	17
chr2	47403391	47403392	2	*	TG	T				96346	Hereditary_nonpolyposis_colorectal_neoplasms|Hereditary_cancer-predisposing_syndrome|Breast_carcinoma|not_provided|Lynch_syndrome|Lynch_syndrome_1		MeSH:D003123;MedGen:C0009405|MONDO:MONDO:0015356;MeSH:D009386;MedGen:C0027672;Orphanet:140162|Human_Phenotype_Ontology:HP:0003002;MONDO:MONDO:0004989;MedGen:C0678222|MedGen:CN517202|MONDO:MONDO:0005835;MedGen:C4552100;Orphanet:144|MONDO:MONDO:0007356;MedGen:C2936783;OMIM:120435;Orphanet:144		NC_000002.12:g.47403395del	reviewed_by_expert_panel	Pathogenic			Deletion	SO:0000159	ClinGen:CA019912		MSH2:4436	SO:0001582|initiatior_codon_variant;SO:0001589|frameshift_variant	1	63750199	chr2:47403391-47403392	4436	GGGTGATCAAGTACATGGGGCCGG	GGGTGATCAAGTACATGGGCCGG	GCCCTCACCTGCCGGCCCCATGTA		3.84147		0.607366		TRUE	FALSE	17
chr2	47403395	47403396	2	*	GC	G				451255	Hereditary_nonpolyposis_colorectal_neoplasms|Hereditary_cancer-predisposing_syndrome		MeSH:D003123;MedGen:C0009405|MONDO:MONDO:0015356;MeSH:D009386;MedGen:C0027672;Orphanet:140162		NC_000002.12:g.47403397del	criteria_provided;_multiple_submitters;_no_conflicts	Pathogenic			Deletion	SO:0000159	ClinGen:CA658655674		MSH2:4436	SO:0001589|frameshift_variant	1	1553348904	chr2:47403395-47403396	4436	GATCAAGTACATGGGGCCGGCAGG	GATCAAGTACATGGGGCGGCAGG	CCCGGCCCTCACCTGCCGGCCCCA		-0.0118		-1.61675		TRUE	FALSE	17
chr2	47410105	47410106	2	*	CA	C				1793479	Hereditary_cancer-predisposing_syndrome		MONDO:MONDO:0015356;MeSH:D009386;MedGen:C0027672;Orphanet:140162		NC_000002.12:g.47410107del	criteria_provided;_single_submitter	Pathogenic			Deletion	SO:0000159			MSH2:4436	SO:0001589|frameshift_variant	1		chr2:47410105-47410106	4436	CTTAGGCTTCTCCTGGCAATCTCT		TTCAAACTGAGAGAGATTGCCAGG	TTCAAACTGAGAGAGATGCCAGG		-3.07411		1.56484	FALSE	TRUE	17
chr2	47410240	47410241	2	*	GA	G				1799386	Hereditary_cancer-predisposing_syndrome		MONDO:MONDO:0015356;MeSH:D009386;MedGen:C0027672;Orphanet:140162		NC_000002.12:g.47410243del	criteria_provided;_single_submitter	Pathogenic			Deletion	SO:0000159			MSH2:4436	SO:0001589|frameshift_variant	1		chr2:47410240-47410241	4436	GGATTCCATACAGAGGAAACTAGG	GGATTCCATACAGAGGAACTAGG	ATTCACACAGTCCTAGTTTCCTCT		4.42434		3.7796		TRUE	FALSE	17
chr2	47412469	47412470	2	*	CA	C				96658	Hereditary_cancer-predisposing_syndrome|Lynch_syndrome		MONDO:MONDO:0015356;MeSH:D009386;MedGen:C0027672;Orphanet:140162|MONDO:MONDO:0005835;MedGen:C4552100;Orphanet:144		NC_000002.12:g.47412473del	reviewed_by_expert_panel	Pathogenic			Deletion	SO:0000159	ClinGen:CA022063		MSH2:4436	SO:0001589|frameshift_variant	1	281864944	chr2:47412469-47412470	4436	AGCTGACTTTTCCACAAAAGACAT		GGTCCTGATAAATGTCTTTTGTGG	GGTCCTGATAAATGTCTTTGTGG		-1.10724		-2.2603	FALSE	TRUE	17
chr2	47412477	47412478	2	*	AT	A				1819310	Hereditary_cancer-predisposing_syndrome		MONDO:MONDO:0015356;MeSH:D009386;MedGen:C0027672;Orphanet:140162		NC_000002.12:g.47412480del	criteria_provided;_single_submitter	Pathogenic			Deletion	SO:0000159			MSH2:4436	SO:0001589|frameshift_variant	1		chr2:47412477-47412478	4436	TTTCCACAAAAGACATTTATCAGG	TTTCCACAAAAGACATTATCAGG	CCGGTTGAGGTCCTGATAAATGTC		0.906977		1.57386		TRUE	FALSE	17
chr2	47412490	47412491	2	*	TC	T				1812736	Hereditary_cancer-predisposing_syndrome		MONDO:MONDO:0015356;MeSH:D009386;MedGen:C0027672;Orphanet:140162		NC_000002.12:g.47412491del	criteria_provided;_single_submitter	Pathogenic			Deletion	SO:0000159			MSH2:4436	SO:0001589|frameshift_variant	1		chr2:47412490-47412491	4436	GACATTTATCAGGACCTCAACCGG	GACATTTATCAGGACCTAACCGG	CCTTTCAACAACCGGTTGAGGTCC		2.93353		-1.12585		TRUE	FALSE	17
chr2	47412493	47412494	2	*	AC	A				1812942	Hereditary_cancer-predisposing_syndrome		MONDO:MONDO:0015356;MeSH:D009386;MedGen:C0027672;Orphanet:140162		NC_000002.12:g.47412495del	criteria_provided;_single_submitter	Pathogenic			Deletion	SO:0000159			MSH2:4436	SO:0001589|frameshift_variant	1		chr2:47412493-47412494	4436	ATTTATCAGGACCTCAACCGGTTG		TTGCCTTTCAACAACCGGTTGAGG	TTGCCTTTCAACAACCGTTGAGG		2.38636		1.81736	FALSE	TRUE	17
chr2	47412509	47412510	2	*	CA	C				96670	Hereditary_nonpolyposis_colorectal_neoplasms|Hereditary_cancer-predisposing_syndrome|Lynch_syndrome		MeSH:D003123;MedGen:C0009405|MONDO:MONDO:0015356;MeSH:D009386;MedGen:C0027672;Orphanet:140162|MONDO:MONDO:0005835;MedGen:C4552100;Orphanet:144		NC_000002.12:g.47412514del	reviewed_by_expert_panel	Pathogenic			Deletion	SO:0000159	ClinGen:CA022155		MSH2:4436	SO:0001589|frameshift_variant	1	63749832	chr2:47412509-47412510	4436	CCGGTTGTTGAAAGGCAAAAAGGG	CCGGTTGTTGAAAGGCAAAAGGG	TCATCTGCTCTCCCTTTTTGCCTT		-2.65001		0.0147641		TRUE	FALSE	17
chr2	47414328	47414329	2	*	CA	C				96706	Lynch_syndrome		MONDO:MONDO:0005835;MedGen:C4552100;Orphanet:144		NC_000002.12:g.47414330del	reviewed_by_expert_panel	Pathogenic			Deletion	SO:0000159	ClinGen:CA022433		MSH2:4436	SO:0001589|frameshift_variant	1	63750701	chr2:47414328-47414329	4436	CTTATCAGATGATTCCAACTTTGG	CTTATCAGATGATTCCACTTTGG	GTTCAAACTGTCCAAAGTTGGAAT		1.41178		1.42432		TRUE	FALSE	17
chr2	47414331	47414332	2	*	CT	C				483310	Hereditary_cancer-predisposing_syndrome		MONDO:MONDO:0015356;MeSH:D009386;MedGen:C0027672;Orphanet:140162		NC_000002.12:g.47414334del	criteria_provided;_single_submitter	Pathogenic			Deletion	SO:0000159	ClinGen:CA658683223		MSH2:4436	SO:0001589|frameshift_variant	1	1553352474	chr2:47414331-47414332	4436	ATCAGATGATTCCAACTTTGGACA		TCAGTTCAAACTGTCCAAAGTTGG	TCAGTTCAAACTGTCCAAGTTGG		2.99948		-1.32033	FALSE	TRUE	17
chr2	47414410	47414411	2	*	CT	C				451305	Hereditary_cancer-predisposing_syndrome|Hereditary_nonpolyposis_colorectal_neoplasms		MONDO:MONDO:0015356;MeSH:D009386;MedGen:C0027672;Orphanet:140162|MeSH:D003123;MedGen:C0009405		NC_000002.12:g.47414415del	criteria_provided;_multiple_submitters;_no_conflicts	Pathogenic			Deletion	SO:0000159	ClinGen:CA658655717		MSH2:4436	SO:0001589|frameshift_variant	1	796532309	chr2:47414410-47414411	4436	TCAGAGCCCTTAACCTTTTTCAGG	TCAGAGCCCTTAACCTTTTCAGG	TTTTTTTTTTACCTGAAAAAGGTT		-0.171282		-0.816279		TRUE	FALSE	17
chr2	47416356	47416357	2	*	AC	A				95976	Hereditary_cancer-predisposing_syndrome|Lynch_syndrome		MONDO:MONDO:0015356;MeSH:D009386;MedGen:C0027672;Orphanet:140162|MONDO:MONDO:0005835;MedGen:C4552100;Orphanet:144		NC_000002.12:g.47416360del	reviewed_by_expert_panel	Pathogenic			Deletion	SO:0000159	ClinGen:CA016822		MSH2:4436	SO:0001589|frameshift_variant	1	587779064	chr2:47416356-47416357	4436	GAATAAGTGTAAAACCCCTCAAGG	GAATAAGTGTAAAACCCTCAAGG	CAAGTCTTTGTCCTTGAGGGGTTT		-4.22681		-2.21287		TRUE	FALSE	17
chr2	47429833	47429834	2	*	CT	C				1797857	Hereditary_cancer-predisposing_syndrome		MONDO:MONDO:0015356;MeSH:D009386;MedGen:C0027672;Orphanet:140162		NC_000002.12:g.47429835del	criteria_provided;_single_submitter	Pathogenic			Deletion	SO:0000159			MSH2:4436	SO:0001589|frameshift_variant	1		chr2:47429833-47429834	4436	CCAGATCTTAACCGACTTGCCAAG		CTTTGAAACTTCTTGGCAAGTCGG	CTTTGAAACTTCTTGGCAGTCGG		4.84209		-0.897329	FALSE	TRUE	17
chr2	47445618	47445619	2	*	GT	G				472885	Hereditary_cancer-predisposing_syndrome|Hereditary_nonpolyposis_colorectal_neoplasms		MONDO:MONDO:0015356;MeSH:D009386;MedGen:C0027672;Orphanet:140162|MeSH:D003123;MedGen:C0009405		NC_000002.12:g.47445621del	criteria_provided;_multiple_submitters;_no_conflicts	Pathogenic			Deletion	SO:0000159	ClinGen:CA658655687		MSH2:4436	SO:0001589|frameshift_variant	1	1553361261	chr2:47445618-47445619	4436	TTCTGACTTCTCCAAGTTTCAGGA		TTTCTATCATTTCCTGAAACTTGG	TTTCTATCATTTCCTGAACTTGG		4.13113		3.97722	FALSE	TRUE	17
chr2	47445650	47445651	2	*	TG	T				1836434	Hereditary_cancer-predisposing_syndrome		MONDO:MONDO:0015356;MeSH:D009386;MedGen:C0027672;Orphanet:140162		NC_000002.12:g.47445652del	criteria_provided;_single_submitter	Pathogenic			Deletion	SO:0000159			MSH2:4436	SO:0001589|frameshift_variant	1		chr2:47445650-47445651	4436	AAACAACTTTAGATATGGATCAGG	AAACAACTTTAGATATGATCAGG	TATATTGCATACCTGATCCATATC		4.34228		4.29032		TRUE	FALSE	17
chr2	47463053	47463054	2	*	TA	T				518351	Hereditary_cancer-predisposing_syndrome|Hereditary_nonpolyposis_colorectal_neoplasms		MONDO:MONDO:0015356;MeSH:D009386;MedGen:C0027672;Orphanet:140162|MeSH:D003123;MedGen:C0009405		NC_000002.12:g.47463057del	criteria_provided;_multiple_submitters;_no_conflicts	Pathogenic			Deletion	SO:0000159	ClinGen:CA658795778		MSH2:4436	SO:0001589|frameshift_variant	1	1553365719	chr2:47463053-47463054	4436	AACCATGAATTCCTTGTAAAACCT		GGATCAAATGAAGGTTTTACAAGG	GGATCAAATGAAGGTTTACAAGG		-0.916738		2.60275	FALSE	TRUE	17
chr2	47466801	47466802	2	*	AC	A				419370	Hereditary_cancer-predisposing_syndrome|not_provided		MONDO:MONDO:0015356;MeSH:D009386;MedGen:C0027672;Orphanet:140162|MedGen:CN517202		NC_000002.12:g.47466803del	criteria_provided;_single_submitter	Pathogenic			Deletion	SO:0000159	ClinGen:CA645369217		MSH2:4436	SO:0001589|frameshift_variant	1	1114167817	chr2:47466801-47466802	4436	AATGGTGTTAAATTTACCAACAGG	AATGGTGTTAAATTTACAACAGG	CGACTTGCAAACCTGTTGGTAAAT		-0.29255		1.20795		TRUE	FALSE	17
chr2	47475116	47475117	2	*	TC	T				96275	Breast_and/or_ovarian_cancer|not_provided|Hereditary_nonpolyposis_colorectal_neoplasms|Hereditary_cancer-predisposing_syndrome|Lynch_syndrome		MedGen:CN221562|MedGen:CN517202|MeSH:D003123;MedGen:C0009405|MONDO:MONDO:0015356;MeSH:D009386;MedGen:C0027672;Orphanet:140162|MONDO:MONDO:0005835;MedGen:C4552100;Orphanet:144		NC_000002.12:g.47475118del	reviewed_by_expert_panel	Pathogenic			Deletion	SO:0000159	ClinGen:CA019438		MSH2:4436	SO:0001589|frameshift_variant	1	267607984	chr2:47475116-47475117	4436	CAAATGGAGCACCTGTTCCATATG		GGCTGGTCGTACATATGGAACAGG	GGCTGGTCGTACATATGAACAGG		5.17363		4.40792	FALSE	TRUE	17
chr2	47475146	47475147	2	*	AG	A				405806	not_provided|Hereditary_cancer-predisposing_syndrome		MedGen:CN517202|MONDO:MONDO:0015356;MeSH:D009386;MedGen:C0027672;Orphanet:140162		NC_000002.12:g.47475148del	criteria_provided;_multiple_submitters;_no_conflicts	Pathogenic			Deletion	SO:0000159	ClinGen:CA16617595		MSH2:4436	SO:0001589|frameshift_variant	1	1064795127	chr2:47475146-47475147	4436	AGCCATTTTGGAGAAAGGACAAGG	AGCCATTTTGGAGAAAGACAAGG	ATATAATTCTTCCTTGTCCTTTCT		-0.892207		2.94432		TRUE	FALSE	17
chr2	47476543	47476544	2	*	GA	G				1840845	Hereditary_cancer-predisposing_syndrome		MONDO:MONDO:0015356;MeSH:D009386;MedGen:C0027672;Orphanet:140162		NC_000002.12:g.47476546del	criteria_provided;_single_submitter	Pathogenic			Deletion	SO:0000159			MSH2:4436	SO:0001589|frameshift_variant	1		chr2:47476543-47476544	4436	CCACGTTCATGGCTGAAATGTTGG	CCACGTTCATGGCTGAATGTTGG	AGAAGCAGTTTCCAACATTTCAGC		4.10594		-2.23556		TRUE	FALSE	17
chr2	47478310	47478311	2	*	TG	T				1844519	Hereditary_cancer-predisposing_syndrome		MONDO:MONDO:0015356;MeSH:D009386;MedGen:C0027672;Orphanet:140162		NC_000002.12:g.47478313del	criteria_provided;_single_submitter	Pathogenic			Deletion	SO:0000159			MSH2:4436	SO:0001589|frameshift_variant	1		chr2:47478310-47478311	4436	AATCATAGATGAATTGGGAAGAGG	AATCATAGATGAATTGGAAGAGG	AGGTAGAAGTTCCTCTTCCCAATT		1.04788		2.33121		TRUE	FALSE	17
chr2	47478409	47478410	2	*	AT	A				826620	Hereditary_nonpolyposis_colorectal_neoplasms|Hereditary_cancer-predisposing_syndrome|Lynch_syndrome_1		MeSH:D003123;MedGen:C0009405|MONDO:MONDO:0015356;MeSH:D009386;MedGen:C0027672;Orphanet:140162|MONDO:MONDO:0007356;MedGen:C2936783;OMIM:120435;Orphanet:144		NC_000002.12:g.47478413del	criteria_provided;_multiple_submitters;_no_conflicts	Pathogenic			Deletion	SO:0000159			MSH2:4436	SO:0001589|frameshift_variant	1	1667395869	chr2:47478409-47478410	4436	CATGTTTGCAACCCATTTTCATGA		AGGCAGTAAGTTCATGAAAATGGG	AGGCAGTAAGTTCATGAAATGGG		4.43727		3.36667	FALSE	TRUE	17
chr2	47478409	47478410	2	*	AT	A				826620	Hereditary_nonpolyposis_colorectal_neoplasms|Hereditary_cancer-predisposing_syndrome|Lynch_syndrome_1		MeSH:D003123;MedGen:C0009405|MONDO:MONDO:0015356;MeSH:D009386;MedGen:C0027672;Orphanet:140162|MONDO:MONDO:0007356;MedGen:C2936783;OMIM:120435;Orphanet:144		NC_000002.12:g.47478413del	criteria_provided;_multiple_submitters;_no_conflicts	Pathogenic			Deletion	SO:0000159			MSH2:4436	SO:0001589|frameshift_variant	1	1667395869	chr2:47478409-47478410	4436	ATGTTTGCAACCCATTTTCATGAA		AAGGCAGTAAGTTCATGAAAATGG	AAGGCAGTAAGTTCATGAAATGG		3.47207		2.88733	FALSE	TRUE	17
chr2	47478501	47478502	2	*	CT	C				1848180	Hereditary_cancer-predisposing_syndrome		MONDO:MONDO:0015356;MeSH:D009386;MedGen:C0027672;Orphanet:140162		NC_000002.12:g.47478504del	criteria_provided;_single_submitter	Pathogenic			Deletion	SO:0000159			MSH2:4436	SO:0001589|frameshift_variant	1		chr2:47478501-47478502	4436	AGACCTTAACTATGCTTTATCAGG	AGACCTTAACTATGCTTATCAGG	ACCTTTCTTCACCTGATAAAGCAT		1.27034		3.87522		TRUE	FALSE	17
chr2	47783342	47783343	2	*	GC	G				616676	Hereditary_cancer-predisposing_syndrome		MONDO:MONDO:0015356;MeSH:D009386;MedGen:C0027672;Orphanet:140162		NC_000002.12:g.47783347del	criteria_provided;_multiple_submitters;_no_conflicts	Pathogenic			Deletion	SO:0000159			MSH6:2956	SO:0001589|frameshift_variant;SO:0001623|5_prime_UTR_variant	1	1558644995	chr2:47783342-47783343	2956	CGGCCGTGCCGCCGCTGCCCCCGG	CGGCCGTGCCGCCGCTGCCCCGG	AAGGAGAGGCCCCGGGGGCAGCGG	AAGGAGAGGCCCCGGGGCAGCGG	4.84047	4.44959	2.85936	2.39219	FALSE	TRUE	17
chr2	47783342	47783343	2	*	GC	G				616676	Hereditary_cancer-predisposing_syndrome		MONDO:MONDO:0015356;MeSH:D009386;MedGen:C0027672;Orphanet:140162		NC_000002.12:g.47783347del	criteria_provided;_multiple_submitters;_no_conflicts	Pathogenic			Deletion	SO:0000159			MSH6:2956	SO:0001589|frameshift_variant;SO:0001623|5_prime_UTR_variant	1	1558644995	chr2:47783342-47783343	2956	GGCCGTGCCGCCGCTGCCCCCGGG	GGCCGTGCCGCCGCTGCCCCGGG	GAAGGAGAGGCCCCGGGGGCAGCG		0.179774		3.3036		TRUE	FALSE	17
chr2	47783342	47783343	2	*	GC	G				616676	Hereditary_cancer-predisposing_syndrome		MONDO:MONDO:0015356;MeSH:D009386;MedGen:C0027672;Orphanet:140162		NC_000002.12:g.47783347del	criteria_provided;_multiple_submitters;_no_conflicts	Pathogenic			Deletion	SO:0000159			MSH6:2956	SO:0001589|frameshift_variant;SO:0001623|5_prime_UTR_variant	1	1558644995	chr2:47783342-47783343	2956	GCCGTGCCGCCGCTGCCCCCGGGG	GCCGTGCCGCCGCTGCCCCGGGG	GGAAGGAGAGGCCCCGGGGGCAGC		-3.64047		-1.6504		TRUE	FALSE	17
chr2	47783347	47783348	2	*	CG	C				1059366	Hereditary_nonpolyposis_colorectal_neoplasms		MeSH:D003123;MedGen:C0009405		NC_000002.12:g.47783351del	criteria_provided;_single_submitter	Pathogenic			Deletion	SO:0000159			MSH6:2956	SO:0001589|frameshift_variant;SO:0001623|5_prime_UTR_variant	1		chr2:47783347-47783348	2956	TGCCGCCGCTGCCCCCGGGGCCTC		CTGGGGAAGGAGAGGCCCCGGGGG	CTGGGGAAGGAGAGGCCCGGGGG		3.65784		-5.03259	FALSE	TRUE	17
chr2	47783347	47783348	2	*	CG	C				1059366	Hereditary_nonpolyposis_colorectal_neoplasms		MeSH:D003123;MedGen:C0009405		NC_000002.12:g.47783351del	criteria_provided;_single_submitter	Pathogenic			Deletion	SO:0000159			MSH6:2956	SO:0001589|frameshift_variant;SO:0001623|5_prime_UTR_variant	1		chr2:47783347-47783348	2956	GCCGCCGCTGCCCCCGGGGCCTCT		CCTGGGGAAGGAGAGGCCCCGGGG	CCTGGGGAAGGAGAGGCCCGGGG		-1.88119		-0.537803	FALSE	TRUE	17
chr2	47783368	47783369	2	*	CG	C				1832931	Hereditary_cancer-predisposing_syndrome		MONDO:MONDO:0015356;MeSH:D009386;MedGen:C0027672;Orphanet:140162		NC_000002.12:g.47783372del	criteria_provided;_single_submitter	Pathogenic			Deletion	SO:0000159			MSH6:2956	SO:0001589|frameshift_variant;SO:0001623|5_prime_UTR_variant	1		chr2:47783368-47783369	2956	CCTCTCCTTCCCCAGGCGGGGATG		GCTCCAGGCCGCATCCCCGCCTGG	GCTCCAGGCCGCATCCCGCCTGG		-0.711757		1.50171	FALSE	TRUE	17
chr2	47783368	47783369	2	*	CG	C				1832931	Hereditary_cancer-predisposing_syndrome		MONDO:MONDO:0015356;MeSH:D009386;MedGen:C0027672;Orphanet:140162		NC_000002.12:g.47783372del	criteria_provided;_single_submitter	Pathogenic			Deletion	SO:0000159			MSH6:2956	SO:0001589|frameshift_variant;SO:0001623|5_prime_UTR_variant	1		chr2:47783368-47783369	2956	CTCCTTCCCCAGGCGGGGATGCGG	CTCCTTCCCCAGGCGGGATGCGG	CTCGCTCCAGGCCGCATCCCCGCC		1.60672		0.323551		TRUE	FALSE	17
chr2	47783401	47783402	2	*	GC	G				518348	Hereditary_cancer-predisposing_syndrome|Hereditary_nonpolyposis_colorectal_neoplasms		MONDO:MONDO:0015356;MeSH:D009386;MedGen:C0027672;Orphanet:140162|MeSH:D003123;MedGen:C0009405		NC_000002.12:g.47783404del	criteria_provided;_multiple_submitters;_no_conflicts	Pathogenic/Likely_pathogenic			Deletion	SO:0000159	ClinGen:CA658795732		MSH6:2956	SO:0001589|frameshift_variant;SO:0001623|5_prime_UTR_variant	1	1553408306	chr2:47783401-47783402	2956	GCGAGGCTGGGCCTGGGCCCAGGC		GCGCGCCAAGGGCCTGGGCCCAGG	GCGCGCCAAGGGCCTGGCCCAGG		4.32629		3.00317	FALSE	TRUE	17
chr2	47783483	47783484	2	*	GC	G				405841	not_provided		MedGen:CN517202		NC_000002.12:g.47783488del	criteria_provided;_single_submitter	Pathogenic			Deletion	SO:0000159	ClinGen:CA16617621		MSH6:2956	SO:0001589|frameshift_variant;SO:0001623|5_prime_UTR_variant;SO:0001627|intron_variant	1	1064793183	chr2:47783483-47783484	2956	GTAGCGCCTGCTGCCCCCACCAGG	GTAGCGCCTGCTGCCCCACCAGG	CCACCCCGCTACCTGGTGGGGGCA		-2.55587		-0.546471		TRUE	FALSE	17
chr2	47791004	47791005	2	*	AC	A				1795730	Hereditary_cancer-predisposing_syndrome		MONDO:MONDO:0015356;MeSH:D009386;MedGen:C0027672;Orphanet:140162		NC_000002.12:g.47791008del	criteria_provided;_single_submitter	Pathogenic			Deletion	SO:0000159			MSH6:2956	SO:0001589|frameshift_variant;SO:0001623|5_prime_UTR_variant;SO:0001627|intron_variant	1		chr2:47791004-47791005	2956	CTGGTTTACAACCACCCCTTTGAT		ATGAATGTTCCATCAAAGGGGTGG	ATGAATGTTCCATCAAAGGGTGG		-1.88991		-4.7661	FALSE	TRUE	17
chr2	47791008	47791009	2	*	CT	C				2083105	Hereditary_nonpolyposis_colorectal_neoplasms		MeSH:D003123;MedGen:C0009405		NC_000002.12:g.47791011del	criteria_provided;_single_submitter	Pathogenic			Deletion	SO:0000159			MSH6:2956	SO:0001589|frameshift_variant;SO:0001623|5_prime_UTR_variant;SO:0001627|intron_variant	1		chr2:47791008-47791009	2956	GGTTTACAACCACCCCTTTGATGG	GGTTTACAACCACCCCTTGATGG	GGATGAATGTTCCATCAAAGGGGT		-1.04928		-1.33445		TRUE	FALSE	17
chr2	47791084	47791085	2	*	AG	A				473074	Hereditary_cancer-predisposing_syndrome		MONDO:MONDO:0015356;MeSH:D009386;MedGen:C0027672;Orphanet:140162		NC_000002.12:g.47791088del	criteria_provided;_single_submitter	Pathogenic			Deletion	SO:0000159	ClinGen:CA658655680		MSH6:2956	SO:0001589|frameshift_variant;SO:0001623|5_prime_UTR_variant;SO:0001627|intron_variant	1	1553410342	chr2:47791084-47791085	2956	GATGACAGCCCAACAAGGGGCTGG	GATGACAGCCCAACAAGGGCTGG	CTTTTGCTAACCCAGCCCCTTGTT		3.63751		0.512022		TRUE	FALSE	17
chr2	47791084	47791085	2	*	AG	A				473074	Hereditary_cancer-predisposing_syndrome		MONDO:MONDO:0015356;MeSH:D009386;MedGen:C0027672;Orphanet:140162		NC_000002.12:g.47791088del	criteria_provided;_single_submitter	Pathogenic			Deletion	SO:0000159	ClinGen:CA658655680		MSH6:2956	SO:0001589|frameshift_variant;SO:0001623|5_prime_UTR_variant;SO:0001627|intron_variant	1	1553410342	chr2:47791084-47791085	2956	ATGACAGCCCAACAAGGGGCTGGG	ATGACAGCCCAACAAGGGCTGGG	CCTTTTGCTAACCCAGCCCCTTGT		2.50952		1.70325		TRUE	FALSE	17
chr2	47795918	47795919	2	*	AG	A				1059372	Hereditary_nonpolyposis_colorectal_neoplasms|Hereditary_cancer-predisposing_syndrome		MeSH:D003123;MedGen:C0009405|MONDO:MONDO:0015356;MeSH:D009386;MedGen:C0027672;Orphanet:140162		NC_000002.12:g.47795921del	criteria_provided;_multiple_submitters;_no_conflicts	Pathogenic			Deletion	SO:0000159			MSH6:2956	SO:0001589|frameshift_variant;SO:0001623|5_prime_UTR_variant;SO:0001627|intron_variant	1		chr2:47795918-47795919	2956	TCAAAGGAAGCCCAGAAGGGAGGT		CTGTAAAAATGACCTCCCTTCTGG	CTGTAAAAATGACCTCCTTCTGG		-2.38764		-0.362437	FALSE	TRUE	17
chr2	47798717	47798718	2	*	TA	T				238881	Hereditary_nonpolyposis_colorectal_neoplasms|Lynch_syndrome|Hereditary_cancer-predisposing_syndrome|Malignant_tumor_of_breast		MeSH:D003123;MedGen:C0009405|MONDO:MONDO:0005835;MedGen:C4552100;Orphanet:144|MONDO:MONDO:0015356;MeSH:D009386;MedGen:C0027672;Orphanet:140162|MONDO:MONDO:0007254;MedGen:C0006142		NC_000002.12:g.47798724del	criteria_provided;_multiple_submitters;_no_conflicts	Pathogenic			Deletion	SO:0000159	ClinGen:CA10582041		MSH6:2956	SO:0001589|frameshift_variant;SO:0001623|5_prime_UTR_variant	1	267608041	chr2:47798717-47798718	2956	CGAAGTAGCCGCCAAATAAAAAAA		ATGACCCTTCGTTTTTTTATTTGG	ATGACCCTTCGTTTTTTATTTGG		2.77707		4.29442	FALSE	TRUE	17
chr2	47798717	47798718	2	*	TA	T				238881	Hereditary_nonpolyposis_colorectal_neoplasms|Lynch_syndrome|Hereditary_cancer-predisposing_syndrome|Malignant_tumor_of_breast		MeSH:D003123;MedGen:C0009405|MONDO:MONDO:0005835;MedGen:C4552100;Orphanet:144|MONDO:MONDO:0015356;MeSH:D009386;MedGen:C0027672;Orphanet:140162|MONDO:MONDO:0007254;MedGen:C0006142		NC_000002.12:g.47798724del	criteria_provided;_multiple_submitters;_no_conflicts	Pathogenic			Deletion	SO:0000159	ClinGen:CA10582041		MSH6:2956	SO:0001589|frameshift_variant;SO:0001623|5_prime_UTR_variant	1	267608041	chr2:47798717-47798718	2956	AGCCGCCAAATAAAAAAACGAAGG	AGCCGCCAAATAAAAAACGAAGG	TCTGATATGACCCTTCGTTTTTTT		1.3281		-3.47528		TRUE	FALSE	17
chr2	47798724	47798725	2	*	AC	A		1e-05		151079	Hereditary_nonpolyposis_colon_cancer|Hereditary_nonpolyposis_colorectal_neoplasms|Hereditary_cancer-predisposing_syndrome|not_provided		MONDO:MONDO:0018630;MedGen:C1333990;OMIM:PS120435;Orphanet:443909|MeSH:D003123;MedGen:C0009405|MONDO:MONDO:0015356;MeSH:D009386;MedGen:C0027672;Orphanet:140162|MedGen:CN517202		NC_000002.12:g.47798725del	criteria_provided;_multiple_submitters;_no_conflicts	Pathogenic			Deletion	SO:0000159	ClinGen:CA016397		MSH6:2956	SO:0001589|frameshift_variant;SO:0001623|5_prime_UTR_variant	1	587781691	chr2:47798724-47798725	2956	GCCGCCAAATAAAAAAACGAAGGG	GCCGCCAAATAAAAAAAGAAGGG	ATCTGATATGACCCTTCGTTTTTT		-3.99027		-2.34572		TRUE	FALSE	17
chr2	47798876	47798877	2	*	GA	G				392880	Hereditary_nonpolyposis_colorectal_neoplasms		MeSH:D003123;MedGen:C0009405		NC_000002.12:g.47798879del	criteria_provided;_single_submitter	Pathogenic			Deletion	SO:0000159	ClinGen:CA16610870		MSH6:2956	SO:0001589|frameshift_variant;SO:0001623|5_prime_UTR_variant	1	1060502941	chr2:47798876-47798877	2956	CCTGTCAAAGTTGCTCGAAAGCGG	CCTGTCAAAGTTGCTCGAAGCGG	ACCATTCTCTTCCGCTTTCGAGCA		1.30826		3.35951		TRUE	FALSE	17
chr2	47799042	47799043	2	*	TG	T				1831707	Hereditary_cancer-predisposing_syndrome		MONDO:MONDO:0015356;MeSH:D009386;MedGen:C0027672;Orphanet:140162		NC_000002.12:g.47799044del	criteria_provided;_single_submitter	Pathogenic			Deletion	SO:0000159			MSH6:2956	SO:0001589|frameshift_variant	1		chr2:47799042-47799043	2956	CCAAGCCCACGTTAGTGGAGGTGG	CCAAGCCCACGTTAGTGAGGTGG	TACTGTCATCACCACCTCCACTAA		3.67229		0.392		TRUE	FALSE	17
chr2	47799214	47799215	2	*	AG	A				1812374	Hereditary_cancer-predisposing_syndrome		MONDO:MONDO:0015356;MeSH:D009386;MedGen:C0027672;Orphanet:140162		NC_000002.12:g.47799216del	criteria_provided;_single_submitter	Pathogenic			Deletion	SO:0000159			MSH6:2956	SO:0001589|frameshift_variant	1		chr2:47799214-47799215	2956	TGTACTCCTGGGATGAGGAAGTGG	TGTACTCCTGGGATGAGAAGTGG	TTAATCTGCCACCACTTCCTCATC		0.693568		-2.0068		TRUE	FALSE	17
chr2	47799296	47799297	2	*	TG	T				1832268	Hereditary_cancer-predisposing_syndrome		MONDO:MONDO:0015356;MeSH:D009386;MedGen:C0027672;Orphanet:140162		NC_000002.12:g.47799298del	criteria_provided;_single_submitter	Pathogenic			Deletion	SO:0000159			MSH6:2956	SO:0001589|frameshift_variant	1		chr2:47799296-47799297	2956	TATGAGCTGTACCACATGGATGCT		ACTCCAATAAGAGCATCCATGTGG	ACTCCAATAAGAGCATCATGTGG		-3.81609		2.42337	FALSE	TRUE	17
chr2	47799473	47799474	2	*	GA	G				1830339	Hereditary_cancer-predisposing_syndrome		MONDO:MONDO:0015356;MeSH:D009386;MedGen:C0027672;Orphanet:140162		NC_000002.12:g.47799476del	criteria_provided;_single_submitter	Pathogenic			Deletion	SO:0000159			MSH6:2956	SO:0001589|frameshift_variant	1		chr2:47799473-47799474	2956	TGGAGGCACGATGTAGAAAGATGG	TGGAGGCACGATGTAGAAGATGG	GGATATATGTGCCATCTTTCTACA		1.79961		-4.40553		TRUE	FALSE	17
chr2	47799613	47799614	2	*	GA	G				1834189	Hereditary_cancer-predisposing_syndrome		MONDO:MONDO:0015356;MeSH:D009386;MedGen:C0027672;Orphanet:140162		NC_000002.12:g.47799618del	criteria_provided;_single_submitter	Pathogenic			Deletion	SO:0000159			MSH6:2956	SO:0001589|frameshift_variant	1		chr2:47799613-47799614	2956	TTCTTAGCCTCAAAGAAAAAGAGG	TTCTTAGCCTCAAAGAAAAGAGG	AGAAGAATCTTCCTCTTTTTCTTT		-1.87366		-1.49545		TRUE	FALSE	17
chr2	47799671	47799672	2	*	CT	C				1838063	Hereditary_cancer-predisposing_syndrome		MONDO:MONDO:0015356;MeSH:D009386;MedGen:C0027672;Orphanet:140162		NC_000002.12:g.47799673del	criteria_provided;_single_submitter	Pathogenic			Deletion	SO:0000159			MSH6:2956	SO:0001589|frameshift_variant	1		chr2:47799671-47799672	2956	TGTGCTTTGTTGATACTTCACTGG	TGTGCTTTGTTGATACTCACTGG	GAAAAACTTTCCCAGTGAAGTATC		2.86747		-2.79448		TRUE	FALSE	17
chr2	47799719	47799720	2	*	GT	G				518416	Hereditary_nonpolyposis_colorectal_neoplasms		MeSH:D003123;MedGen:C0009405		NC_000002.12:g.47799721del	criteria_provided;_single_submitter	Pathogenic			Deletion	SO:0000159	ClinGen:CA658795757		MSH6:2956	SO:0001589|frameshift_variant	1	1553413116	chr2:47799719-47799720	2956	TCAGATGATCGCCATTGTTCGAGA		AGAGTCCTAAATCTCGAACAATGG	AGAGTCCTAAATCTCGACAATGG		-0.4791		-0.454046	FALSE	TRUE	17
chr2	47799893	47799894	2	*	TC	T				518417	Hereditary_cancer-predisposing_syndrome|Hereditary_nonpolyposis_colon_cancer|Hereditary_nonpolyposis_colorectal_neoplasms		MONDO:MONDO:0015356;MeSH:D009386;MedGen:C0027672;Orphanet:140162|MONDO:MONDO:0018630;MedGen:C1333990;OMIM:PS120435;Orphanet:443909|MeSH:D003123;MedGen:C0009405		NC_000002.12:g.47799895del	criteria_provided;_multiple_submitters;_no_conflicts	Pathogenic/Likely_pathogenic			Deletion	SO:0000159	ClinGen:CA658795760		MSH6:2956	SO:0001589|frameshift_variant	1	1553413294	chr2:47799893-47799894	2956	AAACTTTGAGAACTCTCCTTGAGG	AAACTTTGAGAACTCTCTTGAGG	AAAATATTCTTCCTCAAGGAGAGT		-5.10024		0.194949		TRUE	FALSE	17
chr2	47799990	47799991	2	*	TG	T				392939	Hereditary_cancer-predisposing_syndrome|Hereditary_nonpolyposis_colorectal_neoplasms		MONDO:MONDO:0015356;MeSH:D009386;MedGen:C0027672;Orphanet:140162|MeSH:D003123;MedGen:C0009405		NC_000002.12:g.47799993del	criteria_provided;_multiple_submitters;_no_conflicts	Pathogenic			Deletion	SO:0000159	ClinGen:CA16610913		MSH6:2956	SO:0001589|frameshift_variant	1	1060502918	chr2:47799990-47799991	2956	AGAGTCTGATTCCATTGGGTTGAC		TCTCTCCTGGTGTCAACCCAATGG	TCTCTCCTGGTGTCAACCAATGG		-2.02907		-1.42864	FALSE	TRUE	17
chr2	47800056	47800057	2	*	CA	C				560749	Colorectal_cancer|Hereditary_cancer-predisposing_syndrome|Lynch-like_syndrome|Hereditary_nonpolyposis_colorectal_neoplasms		MONDO:MONDO:0005575;MedGen:C0346629;OMIM:114500;Orphanet:466667|MONDO:MONDO:0015356;MeSH:D009386;MedGen:C0027672;Orphanet:140162|.|MeSH:D003123;MedGen:C0009405		NC_000002.12:g.47800062del	criteria_provided;_multiple_submitters;_no_conflicts	Pathogenic			Deletion	SO:0000159			MSH6:2956	SO:0001589|frameshift_variant	3	267608083	chr2:47800056-47800057	2956	TGTGTCTTCTACCTCAAAAAATGC		TGATCAATAAGGCATTTTTTGAGG	TGATCAATAAGGCATTTTTGAGG		-1.82437		-0.50684	FALSE	TRUE	17
chr2	47800168	47800169	2	*	GC	G				1850330	Hereditary_cancer-predisposing_syndrome		MONDO:MONDO:0015356;MeSH:D009386;MedGen:C0027672;Orphanet:140162		NC_000002.12:g.47800170del	criteria_provided;_single_submitter	Pathogenic			Deletion	SO:0000159			MSH6:2956	SO:0001589|frameshift_variant	1		chr2:47800168-47800169	2956	TGCTATCTTCACCAAAGCCTATCA		GCACCATTCGTTGATAGGCTTTGG	GCACCATTCGTTGATAGCTTTGG		5.22111		2.31945	FALSE	TRUE	17
chr2	47800176	47800177	2	*	AC	A				1850444	Hereditary_cancer-predisposing_syndrome		MONDO:MONDO:0015356;MeSH:D009386;MedGen:C0027672;Orphanet:140162		NC_000002.12:g.47800177del	criteria_provided;_single_submitter	Pathogenic			Deletion	SO:0000159			MSH6:2956	SO:0001589|frameshift_variant	1		chr2:47800176-47800177	2956	TCACCAAAGCCTATCAACGAATGG	TCACCAAAGCCTATCAAGAATGG	TGCATCTAGCACCATTCGTTGATA		-3.2686		-2.49218		TRUE	FALSE	17
chr2	47800594	47800595	2	*	AT	A				1845956	Hereditary_cancer-predisposing_syndrome		MONDO:MONDO:0015356;MeSH:D009386;MedGen:C0027672;Orphanet:140162		NC_000002.12:g.47800596del	criteria_provided;_single_submitter	Pathogenic			Deletion	SO:0000159			MSH6:2956	SO:0001587|nonsense;SO:0001589|frameshift_variant	1		chr2:47800594-47800595	2956	AAAGTAATGTGTAAAATTATAGGG	AAAGTAATGTGTAAAATATAGGG	TCTTCCATGATCCCTATAATTTTA		-3.00298		1.56472		TRUE	FALSE	17
chr2	47800674	47800675	2	*	TC	T				451284	Hereditary_nonpolyposis_colorectal_neoplasms		MeSH:D003123;MedGen:C0009405		NC_000002.12:g.47800676del	criteria_provided;_single_submitter	Pathogenic			Deletion	SO:0000159	ClinGen:CA658655660		MSH6:2956	SO:0001589|frameshift_variant	1	1553414022	chr2:47800674-47800675	2956	TCTGCAGACAAAAAATCCTGAAGG	TCTGCAGACAAAAAATCTGAAGG	CAGGAAAACGACCTTCAGGATTTT		2.3383		-1.74285		TRUE	FALSE	17
chr2	47800694	47800695	2	*	AT	A				2056586	Hereditary_nonpolyposis_colorectal_neoplasms		MeSH:D003123;MedGen:C0009405		NC_000002.12:g.47800697del	criteria_provided;_single_submitter	Pathogenic			Deletion	SO:0000159			MSH6:2956	SO:0001587|nonsense;SO:0001589|frameshift_variant	1		chr2:47800694-47800695	2956	AAGGTCGTTTTCCTGATTTGACTG		GTTCAATTCTACAGTCAAATCAGG	GTTCAATTCTACAGTCAATCAGG		1.30735		3.89409	FALSE	TRUE	17
chr2	47800712	47800713	2	*	AC	A				1853961	Hereditary_cancer-predisposing_syndrome		MONDO:MONDO:0015356;MeSH:D009386;MedGen:C0027672;Orphanet:140162		NC_000002.12:g.47800714del	criteria_provided;_single_submitter	Pathogenic			Deletion	SO:0000159			MSH6:2956	SO:0001589|frameshift_variant	1		chr2:47800712-47800713	2956	TGACTGTAGAATTGAACCGATGGG	TGACTGTAGAATTGAACGATGGG	AAAGGCTGTATCCCATCGGTTCAA		-0.740837		0.085967		TRUE	FALSE	17
chr2	47800738	47800739	2	*	GA	G				419512	Uterine_corpus_cancer|Hereditary_nonpolyposis_colorectal_neoplasms|Hereditary_cancer-predisposing_syndrome|Lynch_syndrome_5		MONDO:MONDO:0006003;MedGen:C1883486|MeSH:D003123;MedGen:C0009405|MONDO:MONDO:0015356;MeSH:D009386;MedGen:C0027672;Orphanet:140162|MONDO:MONDO:0013710;MedGen:C1833477;OMIM:614350;Orphanet:144		NC_000002.12:g.47800742del	criteria_provided;_multiple_submitters;_no_conflicts	Pathogenic/Likely_pathogenic			Deletion	SO:0000159	ClinGen:CA645369255		MSH6:2956	SO:0001589|frameshift_variant	1	1114167794	chr2:47800738-47800739	2956	ACAGCCTTTGACCATGAAAAGGCT		CCAGTCTTTCGAGCCTTTTCATGG	CCAGTCTTTCGAGCCTTTCATGG		-1.83198		-1.31878	FALSE	TRUE	17
chr2	47800748	47800749	2	*	GA	G				1853122	Hereditary_cancer-predisposing_syndrome		MONDO:MONDO:0015356;MeSH:D009386;MedGen:C0027672;Orphanet:140162		NC_000002.12:g.47800751del	criteria_provided;_single_submitter	Pathogenic			Deletion	SO:0000159			MSH6:2956	SO:0001589|frameshift_variant	1		chr2:47800748-47800749	2956	CCATGAAAAGGCTCGAAAGACTGG	CCATGAAAAGGCTCGAAGACTGG	GAGTAATAAGTCCAGTCTTTCGAG		-2.65013		-1.08153		TRUE	FALSE	17
chr2	47800838	47800839	2	*	TG	T				1855473	Hereditary_cancer-predisposing_syndrome		MONDO:MONDO:0015356;MeSH:D009386;MedGen:C0027672;Orphanet:140162		NC_000002.12:g.47800840del	criteria_provided;_single_submitter	Pathogenic			Deletion	SO:0000159			MSH6:2956	SO:0001589|frameshift_variant	1		chr2:47800838-47800839	2956	AATGAACAGAGCCTCCTGGAATAC		TGTTTCTCTAGGTATTCCAGGAGG	TGTTTCTCTAGGTATTCAGGAGG		1.0446		-0.730675	FALSE	TRUE	17
chr2	47800891	47800892	2	*	TG	T				419518	Hereditary_cancer-predisposing_syndrome		MONDO:MONDO:0015356;MeSH:D009386;MedGen:C0027672;Orphanet:140162		NC_000002.12:g.47800896del	criteria_provided;_single_submitter	Pathogenic			Deletion	SO:0000159	ClinGen:CA645369258		MSH6:2956	SO:0001589|frameshift_variant	1	1054003194	chr2:47800891-47800892	2956	GACCATAGTCTATTGGGGGATTGG	GACCATAGTCTATTGGGGATTGG	AACGGTTCCTACCAATCCCCCAAT		-0.0228816		0.223622		TRUE	FALSE	17
chr2	47800897	47800898	2	*	AT	A				1471382	Hereditary_nonpolyposis_colorectal_neoplasms		MeSH:D003123;MedGen:C0009405		NC_000002.12:g.47800899del	criteria_provided;_single_submitter	Pathogenic			Deletion	SO:0000159			MSH6:2956	SO:0001589|frameshift_variant	1		chr2:47800897-47800898	2956	ATAGTCTATTGGGGGATTGGTAGG	ATAGTCTATTGGGGGATGGTAGG	TGGTAACGGTTCCTACCAATCCCC		6.25916		-3.42844		TRUE	FALSE	17
chr2	47800919	47800920	2	*	TG	T				1451117	Hereditary_nonpolyposis_colorectal_neoplasms		MeSH:D003123;MedGen:C0009405		NC_000002.12:g.47800921del	criteria_provided;_single_submitter	Pathogenic			Deletion	SO:0000159			MSH6:2956	SO:0001589|frameshift_variant	1		chr2:47800919-47800920	2956	AGGAACCGTTACCAGCTGGAAATT		AAATTCTCAGGAATTTCCAGCTGG	AAATTCTCAGGAATTTCAGCTGG		4.1124		-0.126089	FALSE	TRUE	17
chr2	47800980	47800981	2	*	CA	C				1856739	Hereditary_cancer-predisposing_syndrome		MONDO:MONDO:0015356;MeSH:D009386;MedGen:C0027672;Orphanet:140162		NC_000002.12:g.47800982del	criteria_provided;_single_submitter	Pathogenic			Deletion	SO:0000159			MSH6:2956	SO:0001589|frameshift_variant	1		chr2:47800980-47800981	2956	CGAGTTGAAATCTACCAAGAAGGG	CGAGTTGAAATCTACCAGAAGGG	ATCGTTTACAGCCCTTCTTGGTAG		-2.5405		-2.36712		TRUE	FALSE	17
chr2	47803451	47803452	2	*	AG	A				630320	Hereditary_nonpolyposis_colorectal_neoplasms|Hereditary_cancer-predisposing_syndrome		MeSH:D003123;MedGen:C0009405|MONDO:MONDO:0015356;MeSH:D009386;MedGen:C0027672;Orphanet:140162		NC_000002.12:g.47803456del	criteria_provided;_multiple_submitters;_no_conflicts	Pathogenic			Deletion	SO:0000159			MSH6:2956	SO:0001589|frameshift_variant	1	1315445200	chr2:47803451-47803452	2956	TAACTATAGTCGAGGGGGTGATGG	TAACTATAGTCGAGGGGTGATGG	GACACATAGGACCATCACCCCCTC		3.76638		-0.488884		TRUE	FALSE	17
chr2	47803500	47803501	2	*	AC	A				94837	Hereditary_cancer-predisposing_syndrome|Lynch_syndrome|Endometrial_carcinoma|Mismatch_repair_cancer_syndrome_3|Lynch_syndrome_5|Hereditary_nonpolyposis_colorectal_neoplasms|not_provided|Lynch-like_syndrome|Carcinoma_of_colon		MONDO:MONDO:0015356;MeSH:D009386;MedGen:C0027672;Orphanet:140162|MONDO:MONDO:0005835;MedGen:C4552100;Orphanet:144|Human_Phenotype_Ontology:HP:0012114;MONDO:MONDO:0002447;MedGen:C0476089;OMIM:608089|MONDO:MONDO:0030841;MedGen:C5436807;OMIM:619097|MONDO:MONDO:0013710;MedGen:C1833477;OMIM:614350;Orphanet:144|MeSH:D003123;MedGen:C0009405|MedGen:CN517202|.|MONDO:MONDO:0002032;MedGen:C0699790		NC_000002.12:g.47803508del	reviewed_by_expert_panel	Pathogenic			Deletion	SO:0000159	ClinGen:CA012327|OMIM:600678.0017		MSH6:2956	SO:0001589|frameshift_variant	3	267608078	chr2:47803500-47803501	2956	GCCGGAAGATACCCCCCCCTTCTT		CTTTAAGCTCTAAGAAGGGGGGGG	CTTTAAGCTCTAAGAAGGGGGGG		2.16785		-2.54975	FALSE	TRUE	17
chr2	47803500	47803501	2	*	AC	A				94837	Hereditary_cancer-predisposing_syndrome|Lynch_syndrome|Endometrial_carcinoma|Mismatch_repair_cancer_syndrome_3|Lynch_syndrome_5|Hereditary_nonpolyposis_colorectal_neoplasms|not_provided|Lynch-like_syndrome|Carcinoma_of_colon		MONDO:MONDO:0015356;MeSH:D009386;MedGen:C0027672;Orphanet:140162|MONDO:MONDO:0005835;MedGen:C4552100;Orphanet:144|Human_Phenotype_Ontology:HP:0012114;MONDO:MONDO:0002447;MedGen:C0476089;OMIM:608089|MONDO:MONDO:0030841;MedGen:C5436807;OMIM:619097|MONDO:MONDO:0013710;MedGen:C1833477;OMIM:614350;Orphanet:144|MeSH:D003123;MedGen:C0009405|MedGen:CN517202|.|MONDO:MONDO:0002032;MedGen:C0699790		NC_000002.12:g.47803508del	reviewed_by_expert_panel	Pathogenic			Deletion	SO:0000159	ClinGen:CA012327|OMIM:600678.0017		MSH6:2956	SO:0001589|frameshift_variant	3	267608078	chr2:47803500-47803501	2956	CCGGAAGATACCCCCCCCTTCTTA		CCTTTAAGCTCTAAGAAGGGGGGG	CCTTTAAGCTCTAAGAAGGGGGG		-1.95155		-4.74465	FALSE	TRUE	17
chr2	47803508	47803509	2	*	CT	C				1795236	Hereditary_cancer-predisposing_syndrome		MONDO:MONDO:0015356;MeSH:D009386;MedGen:C0027672;Orphanet:140162		NC_000002.12:g.47803510del	criteria_provided;_single_submitter	Pathogenic			Deletion	SO:0000159			MSH6:2956	SO:0001589|frameshift_variant	1		chr2:47803508-47803509	2956	CGGAAGATACCCCCCCCTTCTTAG		TCCTTTAAGCTCTAAGAAGGGGGG	TCCTTTAAGCTCTAAGAGGGGGG		-0.0348282		-3.44495	FALSE	TRUE	17
chr2	47803552	47803553	2	*	CT	C				94845	Hereditary_nonpolyposis_colorectal_neoplasms|Hereditary_cancer-predisposing_syndrome|Lynch_syndrome		MeSH:D003123;MedGen:C0009405|MONDO:MONDO:0015356;MeSH:D009386;MedGen:C0027672;Orphanet:140162|MONDO:MONDO:0005835;MedGen:C4552100;Orphanet:144		NC_000002.12:g.47803559del	reviewed_by_expert_panel	Pathogenic			Deletion	SO:0000159	ClinGen:CA012557		MSH6:2956	SO:0001589|frameshift_variant	1	267608092	chr2:47803552-47803553	2956	TTGCATTACGAAGACTTTTTTTGG	TTGCATTACGAAGACTTTTTTGG	TAAAATCATCTCCAAAAAAAGTCT		0.664657		1.3681		TRUE	FALSE	17
chr2	47803600	47803601	2	*	AG	A				1788878	Hereditary_cancer-predisposing_syndrome		MONDO:MONDO:0015356;MeSH:D009386;MedGen:C0027672;Orphanet:140162		NC_000002.12:g.47803602del	criteria_provided;_single_submitter	Pathogenic			Deletion	SO:0000159			MSH6:2956	SO:0001589|frameshift_variant	1		chr2:47803600-47803601	2956	TTCTAATAGGCTGTGAGGAAGAGG	TTCTAATAGGCTGTGAGAAGAGG	ATTTTCCTGCTCCTCTTCCTCACA		1.51116		2.07449		TRUE	FALSE	17
chr2	47805681	47805682	2	*	AT	A				1792959	Hereditary_cancer-predisposing_syndrome		MONDO:MONDO:0015356;MeSH:D009386;MedGen:C0027672;Orphanet:140162		NC_000002.12:g.47805683del	criteria_provided;_single_submitter	Pathogenic			Deletion	SO:0000159			MSH6:2956	SO:0001589|frameshift_variant	1		chr2:47805681-47805682	2956	TGCATGCAACAGCACATTCTCTGG	TGCATGCAACAGCACATCTCTGG	ATCCACAAGCACCAGAGAATGTGC		0.931322		-0.377748		TRUE	FALSE	17
chr2	47806579	47806580	2	*	AG	A				558602	Hereditary_nonpolyposis_colorectal_neoplasms|Hereditary_cancer-predisposing_syndrome		MeSH:D003123;MedGen:C0009405|MONDO:MONDO:0015356;MeSH:D009386;MedGen:C0027672;Orphanet:140162		NC_000002.12:g.47806581del	criteria_provided;_multiple_submitters;_no_conflicts	Pathogenic			Deletion	SO:0000159			MSH6:2956	SO:0001589|frameshift_variant	1	1558394093	chr2:47806579-47806580	2956	CTTGCTAATCTCCCAGAGGAAGTT		CCCTTTTGAATAACTTCCTCTGGG	CCCTTTTGAATAACTTCTCTGGG		1.42994		2.4643	FALSE	TRUE	17
chr2	50053522	50053523	2	*	AG	A				630371	Pitt-Hopkins-like_syndrome_2		MONDO:MONDO:0013690;MedGen:C3280479;OMIM:614325;Orphanet:221150		NC_000002.12:g.50053525del	criteria_provided;_single_submitter	Pathogenic			Deletion	SO:0000159			NRXN1:9378	SO:0001589|frameshift_variant	1	1573629114	chr2:50053522-50053523	9378	GAGAGCTGGCCCTGGAAGGGCTGG	GAGAGCTGGCCCTGGAAGGCTGG	AAAGAGCAGGGCCAGCCCTTCCAG		-0.540044		-1.52914		TRUE	FALSE	17
chr2	58221995	58221996	2	*	AG	A				2048465	Fanconi_anemia		MONDO:MONDO:0019391;MeSH:D005199;MedGen:C0015625;OMIM:PS227650;Orphanet:84		NC_000002.12:g.58221997del	criteria_provided;_single_submitter	Pathogenic			Deletion	SO:0000159			FANCL:55120	SO:0001589|frameshift_variant;SO:0001619|non-coding_transcript_variant	1		chr2:58221995-58221996	55120	TGAGTAGAACTGGGGAGGAGGAGG	TGAGTAGAACTGGGGAGAGGAGG	TGTATGCACTACCTCCTCCTCCCC		1.90383		-3.23865		TRUE	FALSE	17
chr2	58241273	58241274	2	*	AG	A				943055	Fanconi_anemia|Fanconi_anemia_complementation_group_L		MONDO:MONDO:0019391;MeSH:D005199;MedGen:C0015625;OMIM:PS227650;Orphanet:84|MONDO:MONDO:0013566;MedGen:C3469528;OMIM:614083;Orphanet:84		NC_000002.12:g.58241278del	criteria_provided;_multiple_submitters;_no_conflicts	Pathogenic/Likely_pathogenic			Deletion	SO:0000159			FANCL:55120	SO:0001589|frameshift_variant;SO:0001619|non-coding_transcript_variant	1	761039364	chr2:58241273-58241274	55120	TGGGGCAGAAGCAGGGGGCACTGG	TGGGGCAGAAGCAGGGGCACTGG	AGCCTGTTGCGCCAGTGCCCCCTG		4.4315		3.36523		TRUE	FALSE	17
chr2	60461064	60461065	2	*	GC	G				1241899	Dias-Logan_syndrome		MONDO:MONDO:0014914;MedGen:C4310833;OMIM:617101		NC_000002.12:g.60461070del	criteria_provided;_single_submitter	Likely_pathogenic			Deletion	SO:0000159			BCL11A:53335	SO:0001589|frameshift_variant;SO:0001627|intron_variant	0		chr2:60461064-60461065	53335	GCTTTTTGGACAGGCCCCCCGAGG	GCTTTTTGGACAGGCCCCCGAGG	GGGCGAGTCGGCCTCGGGGGGCCT		-3.14175		-1.80908		TRUE	FALSE	17
chr2	60546208	60546209	2	*	GC	G				1695891	not_provided		MedGen:CN517202		NC_000002.12:g.60546211del	criteria_provided;_single_submitter	Pathogenic			Deletion	SO:0000159			BCL11A:53335	SO:0001589|frameshift_variant	1		chr2:60546208-60546209	53335	AGTTCATCTGGCACTGCCCACAGG	AGTTCATCTGGCACTGCCACAGG	TGACCTCCTCACCTGTGGGCAGTG		1.25556		-1.46326		TRUE	FALSE	17
chr2	61840330	61840331	2	*	CT	C				1444978	not_provided		MedGen:CN517202		NC_000002.12:g.61840336del	criteria_provided;_single_submitter	Pathogenic			Deletion	SO:0000159			FAM161A:84140	SO:0001589|frameshift_variant;SO:0001619|non-coding_transcript_variant	1		chr2:61840330-61840331	84140	TTTCGTTTCTTCCTTCTTTTTTCA		TTCCATGCAGCTGAAAAAAGAAGG	TTCCATGCAGCTGAAAAAGAAGG		-1.48206		-3.49498	FALSE	TRUE	17
chr2	61840454	61840455	2	*	CT	C				1059436	not_provided		MedGen:CN517202		NC_000002.12:g.61840459del	criteria_provided;_single_submitter	Pathogenic			Deletion	SO:0000159			FAM161A:84140	SO:0001589|frameshift_variant;SO:0001619|non-coding_transcript_variant	1		chr2:61840454-61840455	84140	TTCCTAGGATACTCTTTTTCTAGG	TTCCTAGGATACTCTTTTCTAGG	GAGTTACCCAACCTAGAAAAAGAG		2.89748		-0.585782		TRUE	FALSE	17
chr2	61842175	61842176	2	*	TA	T				1372099	not_provided		MedGen:CN517202		NC_000002.12:g.61842178del	criteria_provided;_single_submitter	Pathogenic			Deletion	SO:0000159			FAM161A:84140	SO:0001587|nonsense;SO:0001619|non-coding_transcript_variant	1		chr2:61842175-61842176	84140	TGGCTGAACTTCCTTTAAATGTAA		ACCAGGATAAATTACATTTAAAGG	ACCAGGATAAATTACATTAAAGG		-0.552226		-1.79027	FALSE	TRUE	17
chr2	61854028	61854029	2	*	TG	T				1501014	not_provided		MedGen:CN517202		NC_000002.12:g.61854031del	criteria_provided;_single_submitter	Pathogenic			Deletion	SO:0000159			FAM161A:84140	SO:0001589|frameshift_variant;SO:0001619|non-coding_transcript_variant	1		chr2:61854028-61854029	84140	GCTTCGCCACTCGGTGGGAGGTGG	GCTTCGCCACTCGGTGGAGGTGG	CGGGGCGATGGCCACCTCCCACCG		2.08216		-2.32945		TRUE	FALSE	17
chr2	63404284	63404285	2	*	TC	T				2175980	Bardet-Biedl_syndrome		MONDO:MONDO:0015229;MedGen:C0752166;OMIM:PS209900;Orphanet:110		NC_000002.12:g.63404288del	criteria_provided;_single_submitter	Pathogenic			Deletion	SO:0000159			WDPCP:51057	SO:0001589|frameshift_variant;SO:0001619|non-coding_transcript_variant	1		chr2:63404284-63404285	51057	TCAAAAATTTGCAACTCCCCTTGG	TCAAAAATTTGCAACTCCCTTGG	GTTGGCAGCAACCAAGGGGAGTTG		1.56276		-1.56783		TRUE	FALSE	17
chr2	69354552	69354553	2	*	AC	A				38695	Congenital_myasthenic_syndrome_12		MONDO:MONDO:0012518;MedGen:C3552335;OMIM:610542;Orphanet:353327;Orphanet:590		NC_000002.12:g.69354553del	no_assertion_criteria_provided	Pathogenic			Deletion	SO:0000159	OMIM:138292.0006		GFPT1:2673	SO:0001589|frameshift_variant	1	1574066599	chr2:69354552-69354553	2673	CTCCGTACACCAATCAACAGAGGG	CTCCGTACACCAATCAAAGAGGG	AGGCGAGGTAGCCCTCTGTTGATT		0.756397		-4.12004		TRUE	FALSE	17
chr2	70935981	70935982	2	*	TG	T				931556	not_provided		MedGen:CN517202		NC_000002.12:g.70935987del	criteria_provided;_single_submitter	Pathogenic			Deletion	SO:0000159			ATP6V1B1:525	SO:0001589|frameshift_variant	1	1679840748	chr2:70935981-70935982	525	TAGACAGCAGGCCTGGGGGGCTCC		GCTACTGCCGGGGAGCCCCCCAGG	GCTACTGCCGGGGAGCCCCCAGG		-0.494478		1.03741	FALSE	TRUE	17
chr2	70964442	70964443	2	*	AC	A				943087	not_provided|Renal_tubular_acidosis_with_progressive_nerve_deafness		MedGen:CN517202|MONDO:MONDO:0009968;MedGen:C0403554;OMIM:267300;Orphanet:93611		NC_000002.12:g.70964449del	criteria_provided;_single_submitter	Pathogenic			Deletion	SO:0000159			ATP6V1B1:525	SO:0001589|frameshift_variant	1	781969081	chr2:70964442-70964443	525	CCTCAGATCTACCCCCCCATCAAC		GAAGGGAGCACGTTGATGGGGGGG	GAAGGGAGCACGTTGATGGGGGG		-2.86227		-5.26177	FALSE	TRUE	17
chr2	71481904	71481905	2	*	TC	T				1487945	Qualitative_or_quantitative_defects_of_dysferlin		MONDO:MONDO:0016145;MedGen:C2931687;Orphanet:207073		NC_000002.12:g.71481909del	criteria_provided;_single_submitter	Pathogenic			Deletion	SO:0000159			DYSF:8291	SO:0001589|frameshift_variant	1		chr2:71481904-71481905	8291	GGGACCTCAAGGGCATCCCCCTGG	GGGACCTCAAGGGCATCCCCTGG	AGAGCCCTGGTCCAGGGGGATGCC		-0.000690877		1.4285		TRUE	FALSE	17
chr2	71481910	71481911	2	*	TG	T				1781580	Distal_myopathy_with_anterior_tibial_onset|Miyoshi_muscular_dystrophy_1|Autosomal_recessive_limb-girdle_muscular_dystrophy_type_2B		MONDO:MONDO:0011721;MedGen:C1847532;OMIM:606768;Orphanet:178400|MONDO:MONDO:0024545;MedGen:C4551973;OMIM:254130;Orphanet:45448|MONDO:MONDO:0009676;MedGen:C1850889;OMIM:253601;Orphanet:268		NC_000002.12:g.71481912del	criteria_provided;_single_submitter	Likely_pathogenic			Deletion	SO:0000159			DYSF:8291	SO:0001589|frameshift_variant	0		chr2:71481910-71481911	8291	CTCAAGGGCATCCCCCTGGACCAG		AGCTCAGAGCCCTGGTCCAGGGGG	AGCTCAGAGCCCTGGTCAGGGGG		0.921829		-1.88946	FALSE	TRUE	17
chr2	71481910	71481911	2	*	TG	T				1781580	Distal_myopathy_with_anterior_tibial_onset|Miyoshi_muscular_dystrophy_1|Autosomal_recessive_limb-girdle_muscular_dystrophy_type_2B		MONDO:MONDO:0011721;MedGen:C1847532;OMIM:606768;Orphanet:178400|MONDO:MONDO:0024545;MedGen:C4551973;OMIM:254130;Orphanet:45448|MONDO:MONDO:0009676;MedGen:C1850889;OMIM:253601;Orphanet:268		NC_000002.12:g.71481912del	criteria_provided;_single_submitter	Likely_pathogenic			Deletion	SO:0000159			DYSF:8291	SO:0001589|frameshift_variant	0		chr2:71481910-71481911	8291	TCAAGGGCATCCCCCTGGACCAGG	TCAAGGGCATCCCCCTGACCAGG	AAGCTCAGAGCCCTGGTCCAGGGG	AAGCTCAGAGCCCTGGTCAGGGG	4.22087	-0.00620234	2.923	0.324096	TRUE	FALSE	17
chr2	71503284	71503285	2	*	GC	G				1781887	Distal_myopathy_with_anterior_tibial_onset|Miyoshi_muscular_dystrophy_1|Autosomal_recessive_limb-girdle_muscular_dystrophy_type_2B		MONDO:MONDO:0011721;MedGen:C1847532;OMIM:606768;Orphanet:178400|MONDO:MONDO:0024545;MedGen:C4551973;OMIM:254130;Orphanet:45448|MONDO:MONDO:0009676;MedGen:C1850889;OMIM:253601;Orphanet:268		NC_000002.12:g.71503290del	criteria_provided;_single_submitter	Likely_pathogenic			Deletion	SO:0000159			DYSF:8291	SO:0001589|frameshift_variant	0		chr2:71503284-71503285	8291	CCAGCTTCAATGCCCCCCTGCTGG	CCAGCTTCAATGCCCCCTGCTGG	CTTCTTGGTGTCCAGCAGGGGGGC		2.7882		-2.40676		TRUE	FALSE	17
chr2	71511888	71511889	2	*	TC	T				1782326	Distal_myopathy_with_anterior_tibial_onset|Autosomal_recessive_limb-girdle_muscular_dystrophy_type_2B|Miyoshi_muscular_dystrophy_1		MONDO:MONDO:0011721;MedGen:C1847532;OMIM:606768;Orphanet:178400|MONDO:MONDO:0009676;MedGen:C1850889;OMIM:253601;Orphanet:268|MONDO:MONDO:0024545;MedGen:C4551973;OMIM:254130;Orphanet:45448		NC_000002.12:g.71511892del	criteria_provided;_single_submitter	Likely_pathogenic			Deletion	SO:0000159			DYSF:8291	SO:0001589|frameshift_variant	0		chr2:71511888-71511889	8291	CTCCTCTGGAGCCCTCCCCGACTC		CAGGTCAGGCAGAGTCGGGGAGGG	CAGGTCAGGCAGAGTCGGGAGGG		3.46295		-1.33637	FALSE	TRUE	17
chr2	71513797	71513798	2	*	CG	C				1783899	Distal_myopathy_with_anterior_tibial_onset|Autosomal_recessive_limb-girdle_muscular_dystrophy_type_2B|Miyoshi_muscular_dystrophy_1		MONDO:MONDO:0011721;MedGen:C1847532;OMIM:606768;Orphanet:178400|MONDO:MONDO:0009676;MedGen:C1850889;OMIM:253601;Orphanet:268|MONDO:MONDO:0024545;MedGen:C4551973;OMIM:254130;Orphanet:45448		NC_000002.12:g.71513802del	criteria_provided;_single_submitter	Likely_pathogenic			Deletion	SO:0000159			DYSF:8291	SO:0001589|frameshift_variant	0		chr2:71513797-71513798	8291	CAAAGCGGAGGCCCGGGGGCTCCC		CTTGGGGTGGTGGGAGCCCCCGGG	CTTGGGGTGGTGGGAGCCCCGGG		3.27022		1.84301	FALSE	TRUE	17
chr2	71526325	71526326	2	*	CG	C				1059454	Qualitative_or_quantitative_defects_of_dysferlin|not_provided		MONDO:MONDO:0016145;MedGen:C2931687;Orphanet:207073|MedGen:CN517202		NC_000002.12:g.71526328del	criteria_provided;_multiple_submitters;_no_conflicts	Pathogenic			Deletion	SO:0000159			DYSF:8291	SO:0001589|frameshift_variant	1		chr2:71526325-71526326	8291	GCCTGAAGGTCTTCCGGGCCGAGG	GCCTGAAGGTCTTCCGGCCGAGG	CTGCGGCAAGTCCTCGGCCCGGAA		3.3456		1.22425		TRUE	FALSE	17
chr2	71526328	71526329	2	*	GC	G				587466	not_provided|Qualitative_or_quantitative_defects_of_dysferlin		MedGen:CN517202|MONDO:MONDO:0016145;MedGen:C2931687;Orphanet:207073		NC_000002.12:g.71526330del	criteria_provided;_multiple_submitters;_no_conflicts	Pathogenic/Likely_pathogenic			Deletion	SO:0000159			DYSF:8291	SO:0001589|frameshift_variant	1	1559079887	chr2:71526328-71526329	8291	CTGAAGGTCTTCCGGGCCGAGGAC		CTCTGCGGCAAGTCCTCGGCCCGG	CTCTGCGGCAAGTCCTCGCCCGG		-0.681047		1.5523	FALSE	TRUE	17
chr2	71553909	71553910	2	*	TG	T				274466	not_provided		MedGen:CN517202		NC_000002.12:g.71553910del	criteria_provided;_single_submitter	Pathogenic			Deletion	SO:0000159	ClinGen:CA10606697		DYSF:8291	SO:0001589|frameshift_variant	1	886044390	chr2:71553909-71553910	8291	GAGACTCAGAACCAGCTGCTTGGG	GAGACTCAGAACCAGCTCTTGGG	CGGTCAGCAATCCCAAGCAGCTGG	CGGTCAGCAATCCCAAGAGCTGG	1.95244	4.48872	4.25167	4.12987	TRUE	TRUE	17
chr2	71555984	71555985	2	*	TC	T				1925317	Qualitative_or_quantitative_defects_of_dysferlin		MONDO:MONDO:0016145;MedGen:C2931687;Orphanet:207073		NC_000002.12:g.71555986del	criteria_provided;_single_submitter	Pathogenic			Deletion	SO:0000159			DYSF:8291	SO:0001589|frameshift_variant	1		chr2:71555984-71555985	8291	CTGGCCTGGAGCAGGTCCACCTGG	CTGGCCTGGAGCAGGTCACCTGG	CGCCTTCAGGGCCAGGTGGACCTG		-0.107718		2.01634		TRUE	FALSE	17
chr2	71561786	71561787	2	*	GC	G				1784359	Distal_myopathy_with_anterior_tibial_onset|Autosomal_recessive_limb-girdle_muscular_dystrophy_type_2B|Miyoshi_muscular_dystrophy_1		MONDO:MONDO:0011721;MedGen:C1847532;OMIM:606768;Orphanet:178400|MONDO:MONDO:0009676;MedGen:C1850889;OMIM:253601;Orphanet:268|MONDO:MONDO:0024545;MedGen:C4551973;OMIM:254130;Orphanet:45448		NC_000002.12:g.71561788del	criteria_provided;_single_submitter	Likely_pathogenic			Deletion	SO:0000159			DYSF:8291	SO:0001589|frameshift_variant	0		chr2:71561786-71561787	8291	CCATGAGACACCCTCTGCCACCCA		ACTGGTCCAGGTGGGTGGCAGAGG	ACTGGTCCAGGTGGGTGCAGAGG		2.6691		3.75645	FALSE	TRUE	17
chr2	71570620	71570621	2	*	TC	T				802137	Autosomal_recessive_limb-girdle_muscular_dystrophy_type_2B		MONDO:MONDO:0009676;MedGen:C1850889;OMIM:253601;Orphanet:268		NC_000002.12:g.71570626del	criteria_provided;_single_submitter	Likely_pathogenic			Deletion	SO:0000159			DYSF:8291	SO:0001589|frameshift_variant	1	753711667	chr2:71570620-71570621	8291	AGTATAGCATCACCATCCCCCCGG	AGTATAGCATCACCATCCCCCGG	CGGCTTCCGCTCCGGGGGGATGGT		-0.000845432		2.8816		TRUE	FALSE	17
chr2	71570620	71570621	2	*	TC	T				802137	Autosomal_recessive_limb-girdle_muscular_dystrophy_type_2B		MONDO:MONDO:0009676;MedGen:C1850889;OMIM:253601;Orphanet:268		NC_000002.12:g.71570626del	criteria_provided;_single_submitter	Likely_pathogenic			Deletion	SO:0000159			DYSF:8291	SO:0001589|frameshift_variant	1	753711667	chr2:71570620-71570621	8291	GTATAGCATCACCATCCCCCCGGA		TCGGCTTCCGCTCCGGGGGGATGG	TCGGCTTCCGCTCCGGGGGATGG		2.4983		-0.562327	FALSE	TRUE	17
chr2	71574217	71574218	2	*	AG	A				1782542	Distal_myopathy_with_anterior_tibial_onset|Autosomal_recessive_limb-girdle_muscular_dystrophy_type_2B|Miyoshi_muscular_dystrophy_1		MONDO:MONDO:0011721;MedGen:C1847532;OMIM:606768;Orphanet:178400|MONDO:MONDO:0009676;MedGen:C1850889;OMIM:253601;Orphanet:268|MONDO:MONDO:0024545;MedGen:C4551973;OMIM:254130;Orphanet:45448		NC_000002.12:g.71574220del	criteria_provided;_single_submitter	Likely_pathogenic			Deletion	SO:0000159			DYSF:8291	SO:0001589|frameshift_variant	0		chr2:71574217-71574218	8291	GGCAGGCGGAGGCGGAGGGCGAGG	GGCAGGCGGAGGCGGAGGCGAGG	GTACTCCCAGCCCTCGCCCTCCGC		-1.47337		0.729065		TRUE	FALSE	17
chr2	71574217	71574218	2	*	AG	A				1782542	Distal_myopathy_with_anterior_tibial_onset|Autosomal_recessive_limb-girdle_muscular_dystrophy_type_2B|Miyoshi_muscular_dystrophy_1		MONDO:MONDO:0011721;MedGen:C1847532;OMIM:606768;Orphanet:178400|MONDO:MONDO:0009676;MedGen:C1850889;OMIM:253601;Orphanet:268|MONDO:MONDO:0024545;MedGen:C4551973;OMIM:254130;Orphanet:45448		NC_000002.12:g.71574220del	criteria_provided;_single_submitter	Likely_pathogenic			Deletion	SO:0000159			DYSF:8291	SO:0001589|frameshift_variant	0		chr2:71574217-71574218	8291	GCAGGCGGAGGCGGAGGGCGAGGG	GCAGGCGGAGGCGGAGGCGAGGG	CGTACTCCCAGCCCTCGCCCTCCG		5.10486		-2.11594		TRUE	FALSE	17
chr2	71611582	71611583	2	*	CG	C				626364	Autosomal_recessive_limb-girdle_muscular_dystrophy_type_2B		MONDO:MONDO:0009676;MedGen:C1850889;OMIM:253601;Orphanet:268		NC_000002.12:g.71611584del	criteria_provided;_multiple_submitters;_no_conflicts	Pathogenic/Likely_pathogenic			Deletion	SO:0000159			DYSF:8291	SO:0001589|frameshift_variant	1	1574340607	chr2:71611582-71611583	8291	GTCATCAGGAACCTCCGGAAGAAC		TCAAAGTTGGGGTTCTTCCGGAGG	TCAAAGTTGGGGTTCTTCGGAGG		0.587146		-2.25501	FALSE	TRUE	17
chr2	71612666	71612667	2	*	GC	G				1454071	Qualitative_or_quantitative_defects_of_dysferlin		MONDO:MONDO:0016145;MedGen:C2931687;Orphanet:207073		NC_000002.12:g.71612673del	criteria_provided;_single_submitter	Pathogenic			Deletion	SO:0000159			DYSF:8291	SO:0001589|frameshift_variant	1		chr2:71612666-71612667	8291	GAGCTCTACTGCCCCCCCATCACC		ATGACCTTGACGGTGATGGGGGGG	ATGACCTTGACGGTGATGGGGGG		-2.99188		-5.28422	FALSE	TRUE	17
chr2	71660586	71660587	2	*	AG	A				353882	Qualitative_or_quantitative_defects_of_dysferlin|Autosomal_recessive_limb-girdle_muscular_dystrophy_type_2B|Proximal_muscle_weakness		MONDO:MONDO:0016145;MedGen:C2931687;Orphanet:207073|MONDO:MONDO:0009676;MedGen:C1850889;OMIM:253601;Orphanet:268|Human_Phenotype_Ontology:HP:0003432;Human_Phenotype_Ontology:HP:0003475;Human_Phenotype_Ontology:HP:0003701;Human_Phenotype_Ontology:HP:0007195;Human_Phenotype_Ontology:HP:0008950;Human_Phenotype_Ontology:HP:0008961;Human_Phenotype_Ontology:HP:0008975;Human_Phenotype_Ontology:HP:000903…		NC_000002.12:g.71660589del	criteria_provided;_multiple_submitters;_no_conflicts	Pathogenic			Deletion	SO:0000159	ClinGen:CA10654748		DYSF:8291	SO:0001589|frameshift_variant	1	1057516051	chr2:71660586-71660587	8291	CATCAAGATCTCCATAGGGAAGAA		CACTCACTGATTTCTTCCCTATGG	CACTCACTGATTTCTTCCTATGG		-2.04675		-1.76968	FALSE	TRUE	17
chr2	71664397	71664398	2	*	CA	C				413537	not_provided		MedGen:CN517202		NC_000002.12:g.71664399del	criteria_provided;_single_submitter	Likely_pathogenic			Deletion	SO:0000159	ClinGen:CA16621750		DYSF:8291	SO:0001589|frameshift_variant	1	1064797253	chr2:71664397-71664398	8291	GAACAGGCTGCTGTCCAAGTTTGG	GAACAGGCTGCTGTCCAGTTTGG	CACAGCGAGCCCCAAACTTGGACA		-1.50172		-0.054289		TRUE	FALSE	17
chr2	71664400	71664401	2	*	GT	G				361389	Qualitative_or_quantitative_defects_of_dysferlin|Autosomal_recessive_limb-girdle_muscular_dystrophy_type_2B|not_provided		MONDO:MONDO:0016145;MedGen:C2931687;Orphanet:207073|MONDO:MONDO:0009676;MedGen:C1850889;OMIM:253601;Orphanet:268|MedGen:CN517202		NC_000002.12:g.71664403del	criteria_provided;_multiple_submitters;_no_conflicts	Pathogenic/Likely_pathogenic			Deletion	SO:0000159	ClinGen:CA16043769		DYSF:8291	SO:0001589|frameshift_variant	1	1057519132	chr2:71664400-71664401	8291	CAGGCTGCTGTCCAAGTTTGGGGC		GTCCACAGCGAGCCCCAAACTTGG	GTCCACAGCGAGCCCCAACTTGG		-0.839251		-2.00893	FALSE	TRUE	17
chr2	71665194	71665195	2	*	GC	G				1373192	Qualitative_or_quantitative_defects_of_dysferlin		MONDO:MONDO:0016145;MedGen:C2931687;Orphanet:207073		NC_000002.12:g.71665198del	criteria_provided;_single_submitter	Pathogenic			Deletion	SO:0000159			DYSF:8291	SO:0001589|frameshift_variant	1		chr2:71665194-71665195	8291	CGGGACCAGCTCCGCCCCTCCCAG		AGGTGGAGGAGCTGGGAGGGGCGG	AGGTGGAGGAGCTGGGAGGGCGG		0.359213		-3.33461	FALSE	TRUE	17
chr2	71668823	71668824	2	*	AC	A				943107	Qualitative_or_quantitative_defects_of_dysferlin		MONDO:MONDO:0016145;MedGen:C2931687;Orphanet:207073		NC_000002.12:g.71668827del	criteria_provided;_single_submitter	Pathogenic			Deletion	SO:0000159			DYSF:8291	SO:0001589|frameshift_variant	1	1553415211	chr2:71668823-71668824	8291	CCTCCCTTCAACATCACCCCACGG	CCTCCCTTCAACATCACCCACGG	CTTCTGGCTCTCCGTGGGGTGATG		-0.946963		-2.49795		TRUE	FALSE	17
chr2	73449273	73449274	2	*	AT	A				2076024	Alstrom_syndrome		MONDO:MONDO:0008763;MedGen:C0268425;OMIM:203800;Orphanet:64		NC_000002.12:g.73449279del	criteria_provided;_single_submitter	Pathogenic			Deletion	SO:0000159			ALMS1:7840	SO:0001589|frameshift_variant	1		chr2:73449273-73449274	7840	CAGAGAGAAGCCCATTATTTTTTC		GGGTCTGCTGGGAAAAAATAATGG	GGGTCTGCTGGGAAAAATAATGG		-1.64966		-1.95351	FALSE	TRUE	17
chr2	73450564	73450565	2	*	AG	A				1443695	Alstrom_syndrome		MONDO:MONDO:0008763;MedGen:C0268425;OMIM:203800;Orphanet:64		NC_000002.12:g.73450566del	criteria_provided;_single_submitter	Pathogenic			Deletion	SO:0000159			ALMS1:7840	SO:0001589|frameshift_variant	1		chr2:73450564-73450565	7840	GGTGTTTTCTACCAACAGGTCTTG		TGACTATGTGGCAAGACCTGTTGG	TGACTATGTGGCAAGACTGTTGG		0.561601		-2.5119	FALSE	TRUE	17
chr2	73450950	73450951	2	*	TC	T				542477	Alstrom_syndrome		MONDO:MONDO:0008763;MedGen:C0268425;OMIM:203800;Orphanet:64		NC_000002.12:g.73450952del	criteria_provided;_single_submitter	Likely_pathogenic			Deletion	SO:0000159			ALMS1:7840	SO:0001589|frameshift_variant	0	1553403882	chr2:73450950-73450951	7840	AACTGTAACCTCCCCTTCCAGCTC		TCTCTCCAAATGAGCTGGAAGGGG	TCTCTCCAAATGAGCTGAAGGGG		2.5246		0.580153	FALSE	TRUE	17
chr2	73450950	73450951	2	*	TC	T				542477	Alstrom_syndrome		MONDO:MONDO:0008763;MedGen:C0268425;OMIM:203800;Orphanet:64		NC_000002.12:g.73450952del	criteria_provided;_single_submitter	Likely_pathogenic			Deletion	SO:0000159			ALMS1:7840	SO:0001589|frameshift_variant	0	1553403882	chr2:73450950-73450951	7840	ACTGTAACCTCCCCTTCCAGCTCA		TTCTCTCCAAATGAGCTGGAAGGG	TTCTCTCCAAATGAGCTGAAGGG		-4.42591		-3.90956	FALSE	TRUE	17
chr2	73453613	73453614	2	*	TC	T				550590	Alstrom_syndrome		MONDO:MONDO:0008763;MedGen:C0268425;OMIM:203800;Orphanet:64		NC_000002.12:g.73453614del	criteria_provided;_single_submitter	Pathogenic			Deletion	SO:0000159			ALMS1:7840	SO:0001589|frameshift_variant	0	1553404395	chr2:73453613-73453614	7840	CTACAGTTAGAAGTCCTCTACAGG	CTACAGTTAGAAGTCCTTACAGG	GCTCTCTGCTTCCTGTAGAGGACT		2.73996		-0.898364		TRUE	FALSE	17
chr2	73490083	73490084	2	*	GA	G				2085251	Alstrom_syndrome		MONDO:MONDO:0008763;MedGen:C0268425;OMIM:203800;Orphanet:64		NC_000002.12:g.73490088del	criteria_provided;_single_submitter	Pathogenic			Deletion	SO:0000159			ALMS1:7840	SO:0001589|frameshift_variant	1		chr2:73490083-73490084	7840	CGTCCCCAGAACCCATGAAAAAGT		GGAGGTAGTAAACTTTTTCATGGG	GGAGGTAGTAAACTTTTCATGGG		1.65859		4.4026	FALSE	TRUE	17
chr2	73490083	73490084	2	*	GA	G				2085251	Alstrom_syndrome		MONDO:MONDO:0008763;MedGen:C0268425;OMIM:203800;Orphanet:64		NC_000002.12:g.73490088del	criteria_provided;_single_submitter	Pathogenic			Deletion	SO:0000159			ALMS1:7840	SO:0001589|frameshift_variant	1		chr2:73490083-73490084	7840	GTCCCCAGAACCCATGAAAAAGTT		TGGAGGTAGTAAACTTTTTCATGG	TGGAGGTAGTAAACTTTTCATGG		-1.83232		-0.872755	FALSE	TRUE	17
chr2	73519934	73519935	2	*	TA	T				1059505	Alstrom_syndrome		MONDO:MONDO:0008763;MedGen:C0268425;OMIM:203800;Orphanet:64		NC_000002.12:g.73519936del	criteria_provided;_single_submitter	Pathogenic			Deletion	SO:0000159			ALMS1:7840	SO:0001589|frameshift_variant	1		chr2:73519934-73519935	7840	AAATTATAGAGCCTGGTAACCAGA		TTTGCGTAGCTTCTGGTTACCAGG	TTTGCGTAGCTTCTGGTACCAGG		1.09671		4.12329	FALSE	TRUE	17
chr2	73550400	73550401	2	*	GC	G				542717	Alstrom_syndrome		MONDO:MONDO:0008763;MedGen:C0268425;OMIM:203800;Orphanet:64		NC_000002.12:g.73550402del	criteria_provided;_single_submitter	Likely_pathogenic			Deletion	SO:0000159			ALMS1:7840	SO:0001589|frameshift_variant	0	1553416233	chr2:73550400-73550401	7840	GACTAAGGCATCCTTGCCAGTGGG	GACTAAGGCATCCTTGCAGTGGG	AGGGTTTTTCTCCCACTGGCAAGG	AGGGTTTTTCTCCCACTGCAAGG	4.56918	-5.34654	-0.333186	1.81231	TRUE	FALSE	17
chr2	73572953	73572954	2	*	TA	T				542828	not_provided|Alstrom_syndrome		MedGen:CN517202|MONDO:MONDO:0008763;MedGen:C0268425;OMIM:203800;Orphanet:64		NC_000002.12:g.73572960del	criteria_provided;_single_submitter	Likely_pathogenic			Deletion	SO:0000159			ALMS1:7840	SO:0001589|frameshift_variant	1	1412574975	chr2:73572953-73572954	7840	CAGGCGAGCTTAAAAAAAGCAAGG	CAGGCGAGCTTAAAAAAGCAAGG	ATGAGAAAGCACCTTGCTTTTTTT		-3.93987		1.80088		TRUE	FALSE	17
chr2	73600703	73600704	2	*	CA	C				542833	Retinal_dystrophy|Alstrom_syndrome		Human_Phenotype_Ontology:HP:0000556;Human_Phenotype_Ontology:HP:0007736;Human_Phenotype_Ontology:HP:0007910;Human_Phenotype_Ontology:HP:0007974;Human_Phenotype_Ontology:HP:0007982;MONDO:MONDO:0019118;MeSH:D058499;MedGen:C0854723;Orphanet:71862|MONDO:MONDO:0008763;MedGen:C0268425;OMIM:203800;Orphanet:64		NC_000002.12:g.73600709del	criteria_provided;_multiple_submitters;_no_conflicts	Pathogenic/Likely_pathogenic			Deletion	SO:0000159			ALMS1:7840	SO:0001589|frameshift_variant	1	1553421626	chr2:73600703-73600704	7840	TGTGAACGGTGCCAAAAAACACAC		CAACATCTCGAGTGTGTTTTTTGG	CAACATCTCGAGTGTGTTTTTGG		0.15402		0.820861	FALSE	TRUE	17
chr2	73600742	73600743	2	*	TC	T				2027834	Alstrom_syndrome		MONDO:MONDO:0008763;MedGen:C0268425;OMIM:203800;Orphanet:64		NC_000002.12:g.73600744del	criteria_provided;_single_submitter	Pathogenic			Deletion	SO:0000159			ALMS1:7840	SO:0001589|frameshift_variant	1		chr2:73600742-73600743	7840	GGATAACTTTCCCAACTCCAAGTT		AGCCTCGCTGGAACTTGGAGTTGG	AGCCTCGCTGGAACTTGAGTTGG		4.36781		0.138151	FALSE	TRUE	17
chr2	74462906	74462907	2	*	CA	C				1059521	not_provided|MOGS-congenital_disorder_of_glycosylation		MedGen:CN517202|MONDO:MONDO:0011629;MedGen:C1853736;OMIM:606056;Orphanet:79330		NC_000002.12:g.74462907del	criteria_provided;_multiple_submitters;_no_conflicts	Pathogenic/Likely_pathogenic			Deletion	SO:0000159			MOGS:7841	SO:0001589|frameshift_variant	1		chr2:74462906-74462907	7841	AAGCCGAGGTAGCGTTCAGGGGGG	AAGCCGAGGTAGCGTTCGGGGGG	CCCCCAGGGGCCCCCCCTGAACGC		1.68175		-1.44431		TRUE	FALSE	17
chr2	84431608	84431609	2	*	AT	A				1175026	Mitochondrial_DNA_depletion_syndrome_9		MONDO:MONDO:0009504;MedGen:C3151476;OMIM:245400;Orphanet:17		NC_000002.12:g.84431611del	no_assertion_criteria_provided	Pathogenic			Deletion	SO:0000159			SUCLG1:8802	SO:0001589|frameshift_variant	8		chr2:84431608-84431609	8802	GAATCGTTCAAAAAGATTTCGAGG	GAATCGTTCAAAAAGATTCGAGG	TTTATTGACTGCCTCGAAATCTTT		-2.94626		-1.56049		TRUE	FALSE	17
chr2	86232704	86232705	2	*	TG	T				630606	Hereditary_spastic_paraplegia_31		MONDO:MONDO:0012453;MedGen:C1853247;OMIM:610250;Orphanet:101011		NC_000002.12:g.86232706del	criteria_provided;_single_submitter	Likely_pathogenic			Deletion	SO:0000159			REEP1:65055	SO:0001589|frameshift_variant;SO:0001627|intron_variant	1	1574005451	chr2:86232704-86232705	65055	CCCGCCCAGACCCCGGTGGTGGGG	CCCGCCCAGACCCCGGTGTGGGG	TCCCTCGGGCCCCCCACCACCGGG	TCCCTCGGGCCCCCCACACCGGG	-3.06147	-0.218467	0.62927	1.35242	FALSE	TRUE	17
chr2	86232704	86232705	2	*	TG	T				630606	Hereditary_spastic_paraplegia_31		MONDO:MONDO:0012453;MedGen:C1853247;OMIM:610250;Orphanet:101011		NC_000002.12:g.86232706del	criteria_provided;_single_submitter	Likely_pathogenic			Deletion	SO:0000159			REEP1:65055	SO:0001589|frameshift_variant;SO:0001627|intron_variant	1	1574005451	chr2:86232704-86232705	65055	CCGCCCAGACCCCGGTGGTGGGGG	CCGCCCAGACCCCGGTGTGGGGG	CTCCCTCGGGCCCCCCACCACCGG	CTCCCTCGGGCCCCCCACACCGG	3.65374	0.961759	-1.22613	-0.397564	TRUE	FALSE	17
chr2	86232718	86232719	2	*	AG	A				975081	not_provided		MedGen:CN517202		NC_000002.12:g.86232721del	criteria_provided;_single_submitter	Pathogenic			Deletion	SO:0000159			REEP1:65055	SO:0001589|frameshift_variant;SO:0001627|intron_variant	1	1675097381	chr2:86232718-86232719	65055	GTGGTGGGGGGCCCGAGGGAGCAG		AGACGGCGCCCCTGCTCCCTCGGG	AGACGGCGCCCCTGCTCCTCGGG		1.39515		-0.0799534	FALSE	TRUE	17
chr2	86232718	86232719	2	*	AG	A				975081	not_provided		MedGen:CN517202		NC_000002.12:g.86232721del	criteria_provided;_single_submitter	Pathogenic			Deletion	SO:0000159			REEP1:65055	SO:0001589|frameshift_variant;SO:0001627|intron_variant	1	1675097381	chr2:86232718-86232719	65055	TGGTGGGGGGCCCGAGGGAGCAGG	TGGTGGGGGGCCCGAGGAGCAGG	GAGACGGCGCCCCTGCTCCCTCGG	GAGACGGCGCCCCTGCTCCTCGG	4.44713	-0.405621	3.28106	0.49333	TRUE	FALSE	17
chr2	88585952	88585953	2	*	CT	C				980908	Wolcott-Rallison_dysplasia		MONDO:MONDO:0009192;MedGen:C0432217;OMIM:226980;Orphanet:1667		NC_000002.12:g.88585957del	no_assertion_criteria_provided	Likely_pathogenic			Deletion	SO:0000159			EIF2AK3:9451	SO:0001589|frameshift_variant	1	1674719462	chr2:88585952-88585953	9451	AGAAGAACAGGATCCTTTTTGCGG	AGAAGAACAGGATCCTTTTGCGG	AACAAGAATATCCGCAAAAAGGAT		-1.90833		-0.588514		TRUE	FALSE	17
chr2	96253954	96253955	2	*	TG	T				473425	Hereditary_pheochromocytoma-paraganglioma|Hereditary_cancer-predisposing_syndrome		MONDO:MONDO:0017366;MedGen:C1708353;Orphanet:29072|MONDO:MONDO:0015356;MeSH:D009386;MedGen:C0027672;Orphanet:140162		NC_000002.12:g.96253956del	criteria_provided;_multiple_submitters;_no_conflicts	Likely_pathogenic			Deletion	SO:0000159	ClinGen:CA534634931		TMEM127:55654	SO:0001589|frameshift_variant	1	1215337884	chr2:96253954-96253955	55654	AGGAGGTTGGCTGCCGTGGCCAGG	AGGAGGTTGGCTGCCGTGCCAGG	GGAGCCTCAATCCTGGCCACGGCA		-2.3834		1.59032		TRUE	FALSE	17
chr2	96254958	96254959	2	*	AC	A				451949	Hereditary_pheochromocytoma-paraganglioma		MONDO:MONDO:0017366;MedGen:C1708353;Orphanet:29072		NC_000002.12:g.96254961del	criteria_provided;_single_submitter	Pathogenic			Deletion	SO:0000159	ClinGen:CA658657048		TMEM127:55654	SO:0001589|frameshift_variant	1	1553437028	chr2:96254958-96254959	55654	CAGAAGGCGGCGATGACCCGCAGG	CAGAAGGCGGCGATGACCGCAGG	ACAGTGCTGCTCCTGCGGGTCATC		5.81931		-2.25618		TRUE	FALSE	17
chr2	96761337	96761338	2	*	AG	A				2090206	not_provided		MedGen:CN517202		NC_000002.12:g.96761339del	criteria_provided;_single_submitter	Pathogenic			Deletion	SO:0000159			CNNM4:26504	SO:0001589|frameshift_variant	1		chr2:96761337-96761338	26504	GCCTCGAGCTCACCAAGGACCTGG	GCCTCGAGCTCACCAAGACCTGG	CTGCTGGACGACCAGGTCCTTGGT		2.77331		3.09708		TRUE	FALSE	17
chr2	96797081	96797082	2	*	TG	T				2052505	not_provided		MedGen:CN517202		NC_000002.12:g.96797084del	criteria_provided;_single_submitter	Pathogenic			Deletion	SO:0000159			CNNM4:26504	SO:0001589|frameshift_variant	1		chr2:96797081-96797082	26504	CCTTCTACGAGGTCCTGGGCCTGG	CCTTCTACGAGGTCCTGGCCTGG	CTCCAGGGTGACCAGGCCCAGGAC		-0.141027		1.1483		TRUE	FALSE	17
chr2	98383394	98383395	2	*	GC	G				1059538	not_provided		MedGen:CN517202		NC_000002.12:g.98383398del	criteria_provided;_single_submitter	Pathogenic			Deletion	SO:0000159			CNGA3:1261	SO:0001589|frameshift_variant;SO:0001627|intron_variant	1		chr2:98383394-98383395	1261	TTCCCGCAGCGCCTGGCCCCTGGC		TGTTGCATTTGGCCAGGGGCCAGG	TGTTGCATTTGGCCAGGGCCAGG		1.84659		2.67657	FALSE	TRUE	17
chr2	98396280	98396281	2	*	AC	A				976715	not_provided|Achromatopsia_2		MedGen:CN517202|MONDO:MONDO:0009003;MedGen:C1857618;OMIM:216900;Orphanet:49382		NC_000002.12:g.98396286del	criteria_provided;_single_submitter	Pathogenic			Deletion	SO:0000159			CNGA3:1261	SO:0001589|frameshift_variant	5	958089715	chr2:98396280-98396281	1261	CATTGGTGAGACCCCACCCCCCGT		CCTCATCTTTCACGGGGGGTGGGG	CCTCATCTTTCACGGGGGTGGGG		-1.94228		0.807871	FALSE	TRUE	17
chr2	98396280	98396281	2	*	AC	A				976715	not_provided|Achromatopsia_2		MedGen:CN517202|MONDO:MONDO:0009003;MedGen:C1857618;OMIM:216900;Orphanet:49382		NC_000002.12:g.98396286del	criteria_provided;_single_submitter	Pathogenic			Deletion	SO:0000159			CNGA3:1261	SO:0001589|frameshift_variant	5	958089715	chr2:98396280-98396281	1261	ATTGGTGAGACCCCACCCCCCGTG		TCCTCATCTTTCACGGGGGGTGGG	TCCTCATCTTTCACGGGGGTGGG		4.31148		2.35534	FALSE	TRUE	17
chr2	98396280	98396281	2	*	AC	A				976715	not_provided|Achromatopsia_2		MedGen:CN517202|MONDO:MONDO:0009003;MedGen:C1857618;OMIM:216900;Orphanet:49382		NC_000002.12:g.98396286del	criteria_provided;_single_submitter	Pathogenic			Deletion	SO:0000159			CNGA3:1261	SO:0001589|frameshift_variant	5	958089715	chr2:98396280-98396281	1261	TTGGTGAGACCCCACCCCCCGTGA		CTCCTCATCTTTCACGGGGGGTGG	CTCCTCATCTTTCACGGGGGTGG		0.0277581		-2.31591	FALSE	TRUE	17
chr2	98396462	98396463	2	*	AG	A				800483	Achromatopsia		MONDO:MONDO:0018852;MedGen:C0152200;Orphanet:49382		NC_000002.12:g.98396464del	no_assertion_criteria_provided	Pathogenic			Deletion	SO:0000159			CNGA3:1261	SO:0001589|frameshift_variant	4	1574391103	chr2:98396462-98396463	1261	TCCGCAAGGTCACCAAGGACTTGG	TCCGCAAGGTCACCAAGACTTGG	AACCCGCGTCTCCAAGTCCTTGGT		4.92836		3.40373		TRUE	FALSE	17
chr2	98396685	98396686	2	*	TG	T				1052685	not_provided|Achromatopsia_2		MedGen:CN517202|MONDO:MONDO:0009003;MedGen:C1857618;OMIM:216900;Orphanet:49382		NC_000002.12:g.98396689del	criteria_provided;_multiple_submitters;_no_conflicts	Pathogenic			Deletion	SO:0000159			CNGA3:1261	SO:0001589|frameshift_variant	1		chr2:98396685-98396686	1261	ACTGTGTTCAGCCCTGGGGATTAT		TTCTTGCAGATATAATCCCCAGGG	TTCTTGCAGATATAATCCCAGGG		-3.11631		2.09787	FALSE	TRUE	17
chr2	99594112	99594113	2	*	TG	T				2418018	KINSSHIP_SYNDROME		MedGen:C5543317;OMIM:619297		NC_000002.12:g.99594115del	criteria_provided;_single_submitter	Likely_pathogenic			Deletion	SO:0000159			AFF3:3899	SO:0001589|frameshift_variant	0		chr2:99594112-99594113	3899	TCCTTCTCTCTCAGGCTGGGCTGG	TCCTTCTCTCTCAGGCTGGCTGG	CCCGACGTTTGCCAGCCCAGCCTG		3.34829		-2.48035		TRUE	FALSE	17
chr2	104855630	104855631	2	*	CG	C				973230	Inborn_genetic_diseases		MeSH:D030342;MedGen:C0950123		NC_000002.12:g.104855635del	criteria_provided;_single_submitter	Likely_pathogenic			Deletion	SO:0000159			POU3F3:5455	SO:0001589|frameshift_variant	1	1303053833	chr2:104855630-104855631	5455	CGGCGGCGGCGGCGGCGGGGGCGG	CGGCGGCGGCGGCGGCGGGGCGG	CGCCCCCTGCGCCGCCCCCGCCGC		3.6493		-0.00949007		TRUE	FALSE	17
chr2	104856280	104856281	2	*	CG	C				1678099	Snijders_blok-fisher_syndrome		MONDO:MONDO:0032830;MedGen:C5231424;OMIM:618604		NC_000002.12:g.104856284del	criteria_provided;_single_submitter	Pathogenic			Deletion	SO:0000159			POU3F3:5455	SO:0001589|frameshift_variant	1		chr2:104856280-104856281	5455	AGAGCTTGGTGCACCCGGGGCTGG	AGAGCTTGGTGCACCCGGGCTGG	GTCCCCGCGCACCAGCCCCGGGTG		5.01314		1.62333		TRUE	FALSE	17
chr2	104856280	104856281	2	*	CG	C				1678099	Snijders_blok-fisher_syndrome		MONDO:MONDO:0032830;MedGen:C5231424;OMIM:618604		NC_000002.12:g.104856284del	criteria_provided;_single_submitter	Pathogenic			Deletion	SO:0000159			POU3F3:5455	SO:0001589|frameshift_variant	1		chr2:104856280-104856281	5455	AGCTTGGTGCACCCGGGGCTGGTG		GTGTCCCCGCGCACCAGCCCCGGG	GTGTCCCCGCGCACCAGCCCGGG		4.44645		4.06919	FALSE	TRUE	17
chr2	104856538	104856539	2	*	TG	T				973232	Inborn_genetic_diseases		MeSH:D030342;MedGen:C0950123		NC_000002.12:g.104856542del	criteria_provided;_single_submitter	Likely_pathogenic			Deletion	SO:0000159			POU3F3:5455	SO:0001589|frameshift_variant	1	1676571583	chr2:104856538-104856539	5455	TCACGCAGGCCGACGTGGGGTTGG	TCACGCAGGCCGACGTGGGTTGG	TGTGCCCAGCGCCAACCCCACGTC		4.34844		-0.0193848		TRUE	FALSE	17
chr2	110150209	110150210	2	*	CT	C				1384815	Nephronophthisis		Human_Phenotype_Ontology:HP:0000090;Human_Phenotype_Ontology:HP:0004748;MONDO:MONDO:0019005;MedGen:C0687120;OMIM:PS256100;Orphanet:655		NC_000002.12:g.110150214del	criteria_provided;_single_submitter	Pathogenic			Deletion	SO:0000159			NPHP1:4867|LOC126806306:126806306	SO:0001589|frameshift_variant	1		chr2:110150209-110150210	4867	GGTCCATGTTTTGGGCTTTTTAGG	GGTCCATGTTTTGGGCTTTTAGG	CCACATGGCAACCTAAAAAGCCCA		-2.69133		-1.13182		TRUE	FALSE	17
chr2	111898745	111898746	2	*	GC	G				2183356	not_provided		MedGen:CN517202		NC_000002.12:g.111898749del	criteria_provided;_single_submitter	Pathogenic			Deletion	SO:0000159			MERTK:10461	SO:0001589|frameshift_variant	1		chr2:111898745-111898746	10461	CCGGGATGGGGCCGGCCCCGCTGC		CAGCAGCAGCGGCAGCGGGGCCGG	CAGCAGCAGCGGCAGCGGGCCGG		6.10944		2.58947	FALSE	TRUE	17
chr2	112756619	112756620	2	*	CT	C				172090	Filippi_syndrome		MONDO:MONDO:0010092;MedGen:C0795940;OMIM:272440;Orphanet:3255		NC_000002.12:g.112756622del	no_assertion_criteria_provided	Pathogenic			Deletion	SO:0000159	ClinGen:CA175014|OMIM:616174.0004		CKAP2L:150468	SO:0001589|frameshift_variant	1	727502804	chr2:112756619-112756620	150468	ACTGGGAAAGTCCTGCTTTGTGTT		TTTGTTGGAGAAACACAAAGCAGG	TTTGTTGGAGAAACACAAGCAGG		3.21636		-3.93937	FALSE	TRUE	17
chr2	120797365	120797366	2	*	CA	C				1365456	Postaxial_polydactyly-anterior_pituitary_anomalies-facial_dysmorphism_syndrome|Holoprosencephaly_9		MONDO:MONDO:0014369;MedGen:C4014479;OMIM:615849;Orphanet:420584|MONDO:MONDO:0012563;MedGen:C1835819;OMIM:610829;Orphanet:2162		NC_000002.12:g.120797369del	criteria_provided;_single_submitter	Pathogenic			Deletion	SO:0000159			GLI2:2736	SO:0001589|frameshift_variant;SO:0001623|5_prime_UTR_variant	1		chr2:120797365-120797366	2736	CGAGAAGCAAGAAGCCAAAAGTGG	CGAGAAGCAAGAAGCCAAAGTGG	CCTCCAGGATCCCACTTTTGGCTT		0.0536082		1.63141		TRUE	FALSE	17
chr2	120797365	120797366	2	*	CA	C				1365456	Postaxial_polydactyly-anterior_pituitary_anomalies-facial_dysmorphism_syndrome|Holoprosencephaly_9		MONDO:MONDO:0014369;MedGen:C4014479;OMIM:615849;Orphanet:420584|MONDO:MONDO:0012563;MedGen:C1835819;OMIM:610829;Orphanet:2162		NC_000002.12:g.120797369del	criteria_provided;_single_submitter	Pathogenic			Deletion	SO:0000159			GLI2:2736	SO:0001589|frameshift_variant;SO:0001623|5_prime_UTR_variant	1		chr2:120797365-120797366	2736	GAGAAGCAAGAAGCCAAAAGTGGG	GAGAAGCAAGAAGCCAAAGTGGG	GCCTCCAGGATCCCACTTTTGGCT		2.43484		-1.77016		TRUE	FALSE	17
chr2	120984725	120984726	2	*	CA	C				805075	Postaxial_polydactyly-anterior_pituitary_anomalies-facial_dysmorphism_syndrome		MONDO:MONDO:0014369;MedGen:C4014479;OMIM:615849;Orphanet:420584		NC_000002.12:g.120984727del	criteria_provided;_single_submitter	Likely_pathogenic			Deletion	SO:0000159			GLI2:2736	SO:0001589|frameshift_variant	16	1573730110	chr2:120984725-120984726	2736	GCACGTCAGAGCCATCAAGACCGA		CCCCGGAGCTCTCGGTCTTGATGG	CCCCGGAGCTCTCGGTCTGATGG		2.02128		-1.20327	FALSE	TRUE	17
chr2	120988248	120988249	2	*	GC	G				1326369	not_provided		MedGen:CN517202		NC_000002.12:g.120988251del	criteria_provided;_single_submitter	Pathogenic			Deletion	SO:0000159			GLI2:2736	SO:0001589|frameshift_variant	1		chr2:120988248-120988249	2736	CAGTGGGGGCGGCGGGCCCGCGGG	CAGTGGGGGCGGCGGGCCGCGGG	TCGGCAGCAGCCCCGCGGGCCCGC		5.78395		-0.801679		TRUE	FALSE	17
chr2	120988248	120988249	2	*	GC	G				1326369	not_provided		MedGen:CN517202		NC_000002.12:g.120988251del	criteria_provided;_single_submitter	Pathogenic			Deletion	SO:0000159			GLI2:2736	SO:0001589|frameshift_variant	1		chr2:120988248-120988249	2736	AGTGGGGGCGGCGGGCCCGCGGGG	AGTGGGGGCGGCGGGCCGCGGGG	TTCGGCAGCAGCCCCGCGGGCCCG		-3.89233		-0.615588		TRUE	FALSE	17
chr2	120988417	120988418	2	*	TC	T				2415457	Holoprosencephaly_9|Postaxial_polydactyly-anterior_pituitary_anomalies-facial_dysmorphism_syndrome		MONDO:MONDO:0012563;MedGen:C1835819;OMIM:610829;Orphanet:2162|MONDO:MONDO:0014369;MedGen:C4014479;OMIM:615849;Orphanet:420584		NC_000002.12:g.120988419del	criteria_provided;_single_submitter	Pathogenic			Deletion	SO:0000159			GLI2:2736	SO:0001589|frameshift_variant	0		chr2:120988417-120988418	2736	TTCTCCAGCCGCCGCTCCAGCGAG		AGGGGCGAGGCCTCGCTGGAGCGG	AGGGGCGAGGCCTCGCTGAGCGG		-3.54093		-2.60187	FALSE	TRUE	17
chr2	127288824	127288825	2	*	TC	T				1058911	not_provided		MedGen:CN517202		NC_000002.12:g.127288826del	criteria_provided;_single_submitter	Pathogenic			Deletion	SO:0000159			ERCC3:2071	SO:0001589|frameshift_variant	1		chr2:127288824-127288825	2071	GCCAACAGAGGGTACTCCAGGTGG	GCCAACAGAGGGTACTCAGGTGG	AAACGTTGCATCCACCTGGAGTAC		-0.222318		-1.23681		TRUE	FALSE	17
chr2	127428824	127428825	2	*	TG	T				15709	Thrombophilia_due_to_protein_C_deficiency;_autosomal_dominant		MONDO:MONDO:0008316;MedGen:C2674321;OMIM:176860;Orphanet:745		NC_000002.12:g.127428828del	no_assertion_criteria_provided	Pathogenic			Deletion	SO:0000159	OMIM:612283.0015		PROC:5624	SO:0001589|frameshift_variant	1		chr2:127428824-127428825	5624	TGGGCCTGGTGAGCTGGGGTGAGG	TGGGCCTGGTGAGCTGGGTGAGG	GAGCCCACAGCCCTCACCCCAGCT		-2.00843		0.899886		TRUE	FALSE	17
chr2	127428824	127428825	2	*	TG	T				15709	Thrombophilia_due_to_protein_C_deficiency;_autosomal_dominant		MONDO:MONDO:0008316;MedGen:C2674321;OMIM:176860;Orphanet:745		NC_000002.12:g.127428828del	no_assertion_criteria_provided	Pathogenic			Deletion	SO:0000159	OMIM:612283.0015		PROC:5624	SO:0001589|frameshift_variant	1		chr2:127428824-127428825	5624	GGGCCTGGTGAGCTGGGGTGAGGG	GGGCCTGGTGAGCTGGGTGAGGG	GGAGCCCACAGCCCTCACCCCAGC		3.09843		-1.06122		TRUE	FALSE	17
chr2	127428927	127428928	2	*	AG	A				615326	Reduced_protein_C_activity		Human_Phenotype_Ontology:HP:0005543;MeSH:D020151;MedGen:C0398625		NC_000002.12:g.127428928del	criteria_provided;_single_submitter	Likely_pathogenic			Deletion	SO:0000159			PROC:5624	SO:0001589|frameshift_variant	0	1573461951	chr2:127428927-127428928	5624	GACAAGGAAGCCCCCCAGAAGAGC		TAAGGTGCCCAGCTCTTCTGGGGG	TAAGGTGCCCAGCTCTTTGGGGG		2.94713		-3.34797	FALSE	TRUE	17
chr2	135168631	135168632	2	*	AC	A				22095	Warburg_micro_syndrome_1		MONDO:MONDO:0010822;MedGen:C1838625;OMIM:600118;Orphanet:2510		NC_000002.12:g.135168636del	no_assertion_criteria_provided	Pathogenic			Deletion	SO:0000159	ClinGen:CA118598|OMIM:602536.0001		RAB3GAP1:22930	SO:0001589|frameshift_variant	1	730882182	chr2:135168631-135168632	22930	GTGTCAGACTTCCCACCCCCTGCT		AATTCCCGGCCAGCAGGGGGTGGG	AATTCCCGGCCAGCAGGGGTGGG		3.60662		-0.121854	FALSE	TRUE	17
chr2	135168631	135168632	2	*	AC	A				22095	Warburg_micro_syndrome_1		MONDO:MONDO:0010822;MedGen:C1838625;OMIM:600118;Orphanet:2510		NC_000002.12:g.135168636del	no_assertion_criteria_provided	Pathogenic			Deletion	SO:0000159	ClinGen:CA118598|OMIM:602536.0001		RAB3GAP1:22930	SO:0001589|frameshift_variant	1	730882182	chr2:135168631-135168632	22930	TGTCAGACTTCCCACCCCCTGCTG		GAATTCCCGGCCAGCAGGGGGTGG	GAATTCCCGGCCAGCAGGGGTGG		3.62727		-4.00528	FALSE	TRUE	17
chr2	135168631	135168632	2	*	AC	A				22095	Warburg_micro_syndrome_1		MONDO:MONDO:0010822;MedGen:C1838625;OMIM:600118;Orphanet:2510		NC_000002.12:g.135168636del	no_assertion_criteria_provided	Pathogenic			Deletion	SO:0000159	ClinGen:CA118598|OMIM:602536.0001		RAB3GAP1:22930	SO:0001589|frameshift_variant	1	730882182	chr2:135168631-135168632	22930	GTCAGACTTCCCACCCCCTGCTGG	GTCAGACTTCCCACCCCTGCTGG	TGAATTCCCGGCCAGCAGGGGGTG		1.55049		-3.46387		TRUE	FALSE	17
chr2	144390022	144390023	2	*	CT	C				178968	Mowat-Wilson_syndrome		MONDO:MONDO:0009341;MedGen:C1856113;OMIM:235730;Orphanet:2152		NC_000002.12:g.144390027del	criteria_provided;_single_submitter	Pathogenic			Deletion	SO:0000159	ClinGen:CA297643		ZEB2:9839	SO:0001589|frameshift_variant	1	730881217	chr2:144390022-144390023	9839	ACACTGATGTGGTCTTTTTCCTGG	ACACTGATGTGGTCTTTTCCTGG	TGTTCTTTCTCCCAGGAAAAAGAC		2.09071		0.0322972		TRUE	FALSE	17
chr2	144390022	144390023	2	*	CT	C				178968	Mowat-Wilson_syndrome		MONDO:MONDO:0009341;MedGen:C1856113;OMIM:235730;Orphanet:2152		NC_000002.12:g.144390027del	criteria_provided;_single_submitter	Pathogenic			Deletion	SO:0000159	ClinGen:CA297643		ZEB2:9839	SO:0001589|frameshift_variant	1	730881217	chr2:144390022-144390023	9839	CACTGATGTGGTCTTTTTCCTGGG	CACTGATGTGGTCTTTTCCTGGG	TTGTTCTTTCTCCCAGGAAAAAGA		2.70578		-0.568969		TRUE	FALSE	17
chr2	144398441	144398442	2	*	TG	T				1405262	Mowat-Wilson_syndrome		MONDO:MONDO:0009341;MedGen:C1856113;OMIM:235730;Orphanet:2152		NC_000002.12:g.144398443del	criteria_provided;_single_submitter	Pathogenic			Deletion	SO:0000159			ZEB2:9839	SO:0001589|frameshift_variant	1		chr2:144398441-144398442	9839	CGTAGCCCAGGAATACTGGTCTGG	CGTAGCCCAGGAATACTGTCTGG	ATGCCACCAGTCCAGACCAGTATT		-1.52671		-2.56213		TRUE	FALSE	17
chr2	144399064	144399065	2	*	AG	A				1349488	Mowat-Wilson_syndrome		MONDO:MONDO:0009341;MedGen:C1856113;OMIM:235730;Orphanet:2152		NC_000002.12:g.144399067del	criteria_provided;_single_submitter	Pathogenic			Deletion	SO:0000159			ZEB2:9839	SO:0001589|frameshift_variant	1		chr2:144399064-144399065	9839	CTTGGAGCTTCTTTCCAGGGATGG	CTTGGAGCTTCTTTCCAGGATGG	ATTCCAGGTCCCCATCCCTGGAAA		-1.10012		-4.72787		TRUE	FALSE	17
chr2	144399064	144399065	2	*	AG	A				1349488	Mowat-Wilson_syndrome		MONDO:MONDO:0009341;MedGen:C1856113;OMIM:235730;Orphanet:2152		NC_000002.12:g.144399067del	criteria_provided;_single_submitter	Pathogenic			Deletion	SO:0000159			ZEB2:9839	SO:0001589|frameshift_variant	1		chr2:144399064-144399065	9839	TTGGAGCTTCTTTCCAGGGATGGG	TTGGAGCTTCTTTCCAGGATGGG	AATTCCAGGTCCCCATCCCTGGAA		-0.978753		0.117859		TRUE	FALSE	17
chr2	144399064	144399065	2	*	AG	A				1349488	Mowat-Wilson_syndrome		MONDO:MONDO:0009341;MedGen:C1856113;OMIM:235730;Orphanet:2152		NC_000002.12:g.144399067del	criteria_provided;_single_submitter	Pathogenic			Deletion	SO:0000159			ZEB2:9839	SO:0001589|frameshift_variant	1		chr2:144399064-144399065	9839	TGGAGCTTCTTTCCAGGGATGGGG	TGGAGCTTCTTTCCAGGATGGGG	AAATTCCAGGTCCCCATCCCTGGA		2.15629		2.48904		TRUE	FALSE	17
chr2	144399302	144399303	2	*	CA	C				187156	Mowat-Wilson_syndrome		MONDO:MONDO:0009341;MedGen:C1856113;OMIM:235730;Orphanet:2152		NC_000002.12:g.144399307del	criteria_provided;_single_submitter	Pathogenic			Deletion	SO:0000159	ClinGen:CA274519		ZEB2:9839	SO:0001589|frameshift_variant	1	786204811	chr2:144399302-144399303	9839	CTTTATTATCAACAAAAACTCCGG	CTTTATTATCAACAAAACTCCGG	CCCCAACAAAGCCGGAGTTTTTGT		0.478781		-0.153746		TRUE	FALSE	17
chr2	144399416	144399417	2	*	GA	G				942233	Mowat-Wilson_syndrome		MONDO:MONDO:0009341;MedGen:C1856113;OMIM:235730;Orphanet:2152		NC_000002.12:g.144399420del	criteria_provided;_single_submitter	Pathogenic			Deletion	SO:0000159			ZEB2:9839	SO:0001589|frameshift_variant	1	1703277223	chr2:144399416-144399417	9839	AAGGGATGGGGCCAGGAAAACTTT		GTTCTGTAAAGAAAGTTTTCCTGG	GTTCTGTAAAGAAAGTTTCCTGG		1.78309		1.30651	FALSE	TRUE	17
chr2	144399929	144399930	2	*	GC	G				187164	Mowat-Wilson_syndrome		MONDO:MONDO:0009341;MedGen:C1856113;OMIM:235730;Orphanet:2152		NC_000002.12:g.144399932del	no_assertion_criteria_provided	Pathogenic			Deletion	SO:0000159	ClinGen:CA274504		ZEB2:9839	SO:0001589|frameshift_variant	0	786204801	chr2:144399929-144399930	9839	GGCTGGTGGCTCCAAGCCCACCAT		TCCCTTTATGAATGGTGGGCTTGG	TCCCTTTATGAATGGTGGCTTGG		-0.353183		1.28134	FALSE	TRUE	17
chr2	144399968	144399969	2	*	GT	G				178161	not_provided|Mowat-Wilson_syndrome		MedGen:CN517202|MONDO:MONDO:0009341;MedGen:C1856113;OMIM:235730;Orphanet:2152		NC_000002.12:g.144399969del	criteria_provided;_single_submitter	Pathogenic			Deletion	SO:0000159	ClinGen:CA273387		ZEB2:9839	SO:0001589|frameshift_variant	1	727504226	chr2:144399968-144399969	9839	GTGCCACTAAACCCGTGTGTAGCC		AAAGTTCTTATGGCTACACACGGG	AAAGTTCTTATGGCTACCACGGG		0.401274		-0.792145	FALSE	TRUE	17
chr2	144517279	144517280	2	*	GT	G				964164	Mowat-Wilson_syndrome		MONDO:MONDO:0009341;MedGen:C1856113;OMIM:235730;Orphanet:2152		NC_000002.12:g.144517284del	criteria_provided;_single_submitter	Pathogenic			Deletion	SO:0000159			ZEB2:9839	SO:0001589|frameshift_variant;SO:0001619|non-coding_transcript_variant	32	1553971826	chr2:144517279-144517280	9839	GCTGCTTCTTACCGTTTTTCCTCC		AGCCAATCCCAGGAGGAAAAACGG	AGCCAATCCCAGGAGGAAAACGG		-1.24362		3.09143	FALSE	TRUE	17
chr2	144517319	144517320	2	*	CG	C				1058924	Mowat-Wilson_syndrome		MONDO:MONDO:0009341;MedGen:C1856113;OMIM:235730;Orphanet:2152		NC_000002.12:g.144517324del	criteria_provided;_single_submitter	Pathogenic			Deletion	SO:0000159			ZEB2:9839	SO:0001589|frameshift_variant;SO:0001619|non-coding_transcript_variant	1		chr2:144517319-144517320	9839	CGCCTCTTGCACCGGGGGCCATCC		CCGATCATGGCGGATGGCCCCCGG	CCGATCATGGCGGATGGCCCCGG		3.98141		3.83818	FALSE	TRUE	17
chr2	148468639	148468640	2	*	TG	T				824786	Intellectual_disability;_autosomal_dominant_1		MONDO:MONDO:0007974;MedGen:C1969562;OMIM:156200;Orphanet:228402		NC_000002.12:g.148468641del	criteria_provided;_single_submitter	Pathogenic			Deletion	SO:0000159			MBD5:55777	SO:0001589|frameshift_variant	1	1680673822	chr2:148468639-148468640	55777	AGGTTCCCAGATATATGGAGATGG	AGGTTCCCAGATATATGAGATGG	GAGAGATTGAACCATCTCCATATA		3.1082		-0.997917		TRUE	FALSE	17
chr2	148468668	148468669	2	*	AC	A				800682	Intellectual_disability;_autosomal_dominant_1		MONDO:MONDO:0007974;MedGen:C1969562;OMIM:156200;Orphanet:228402		NC_000002.12:g.148468671del	criteria_provided;_single_submitter	Pathogenic			Deletion	SO:0000159			MBD5:55777	SO:0001589|frameshift_variant	16	1680676671	chr2:148468668-148468669	55777	CTCTCCAAGGACTGACCCACTTGG	CTCTCCAAGGACTGACCACTTGG	CATCAGGACTTCCAAGTGGGTCAG		-1.60654		0.845034		TRUE	FALSE	17
chr2	148468939	148468940	2	*	AC	A				628469	Intellectual_disability;_autosomal_dominant_1		MONDO:MONDO:0007974;MedGen:C1969562;OMIM:156200;Orphanet:228402		NC_000002.12:g.148468943del	criteria_provided;_single_submitter	Pathogenic			Deletion	SO:0000159			MBD5:55777	SO:0001589|frameshift_variant	1	1574459612	chr2:148468939-148468940	55777	GTTCCACCACAAACCACCCCAAGG	GTTCCACCACAAACCACCCAAGG	GGGGAGGTGGGCCTTGGGGTGGTT		-2.6023		-0.0749468		TRUE	FALSE	17
chr2	148469752	148469753	2	*	CA	C				359274	not_provided		MedGen:CN517202		NC_000002.12:g.148469754del	criteria_provided;_single_submitter	Likely_pathogenic			Deletion	SO:0000159	ClinGen:CA16042337		MBD5:55777	SO:0001589|frameshift_variant	1	1057518567	chr2:148469752-148469753	55777	CAGTAGCAGCAGTAGCAATTCTGG	CAGTAGCAGCAGTAGCATTCTGG	CGGCAACAGCTCCAGAATTGCTAC		1.31673		-1.31036		TRUE	FALSE	17
chr2	151492158	151492159	2	*	GA	G				427910	Nemaline_myopathy_2		MONDO:MONDO:0009725;MedGen:C1850569;OMIM:256030		NC_000002.12:g.151492160del	criteria_provided;_single_submitter	Pathogenic			Deletion	SO:0000159	ClinGen:CA645372600		NEB:4703|RIF1:55183	SO:0001589|frameshift_variant	1	1553526884	chr2:151492158-151492159	4703	TCTACCACTTTCCTCTGAATACCT		ATTAACTACCGAGGTATTCAGAGG	ATTAACTACCGAGGTATCAGAGG		-0.0963923		-2.08444	FALSE	TRUE	17
chr2	151499373	151499374	2	*	GT	G				2161135	Nemaline_myopathy_2		MONDO:MONDO:0009725;MedGen:C1850569;OMIM:256030		NC_000002.12:g.151499377del	criteria_provided;_single_submitter	Pathogenic			Deletion	SO:0000159			NEB:4703|RIF1:55183	SO:0001589|frameshift_variant;SO:0001627|intron_variant	1		chr2:151499373-151499374	4703	GAATCCCTTTTCCAACGTTTTCTT		GGTGTTGTATAAAGAAAACGTTGG	GGTGTTGTATAAAGAAACGTTGG		5.45804		-2.18171	FALSE	TRUE	17
chr2	151514867	151514868	2	*	AC	A				1464112	Nemaline_myopathy_2		MONDO:MONDO:0009725;MedGen:C1850569;OMIM:256030		NC_000002.12:g.151514869del	criteria_provided;_single_submitter	Pathogenic			Deletion	SO:0000159			NEB:4703|RIF1:55183	SO:0001589|frameshift_variant	1		chr2:151514867-151514868	4703	AACAAAGCTGGCGTGACCTCCAGG	AACAAAGCTGGCGTGACTCCAGG	AACCTGACTGGCCTGGAGGTCACG		0.222134		1.54913		TRUE	FALSE	17
chr2	151540360	151540361	2	*	TA	T				1782607	Nemaline_myopathy_2		MONDO:MONDO:0009725;MedGen:C1850569;OMIM:256030		NC_000002.12:g.151540362del	criteria_provided;_single_submitter	Likely_pathogenic			Deletion	SO:0000159			NEB:4703	SO:0001589|frameshift_variant	0		chr2:151540360-151540361	4703	TCACTGGCATTCCAGTAAGCCCTC		ATCAGAGCCAAGAGGGCTTACTGG	ATCAGAGCCAAGAGGGCTACTGG		1.66564		-0.990756	FALSE	TRUE	17
chr2	151551784	151551785	2	*	GT	G				1354113	Nemaline_myopathy_2		MONDO:MONDO:0009725;MedGen:C1850569;OMIM:256030		NC_000002.12:g.151551788del	criteria_provided;_single_submitter	Pathogenic			Deletion	SO:0000159			NEB:4703	SO:0001589|frameshift_variant	1		chr2:151551784-151551785	4703	CCGGTCCAGATCCACGGTTTTGGT		TGGCTCCAACTACCAAAACCGTGG	TGGCTCCAACTACCAAACCGTGG		-1.02761		0.889263	FALSE	TRUE	17
chr2	151553878	151553879	2	*	CG	C				2074535	Nemaline_myopathy_2		MONDO:MONDO:0009725;MedGen:C1850569;OMIM:256030		NC_000002.12:g.151553882del	criteria_provided;_single_submitter	Pathogenic			Deletion	SO:0000159			NEB:4703|LOC126806373:126806373	SO:0001589|frameshift_variant	1		chr2:151553878-151553879	4703	TCATTGACTTGCAAGTCGGGGTGG	TCATTGACTTGCAAGTCGGGTGG	GAATGGATTTGCCACCCCGACTTG		0.740928		-1.74735		TRUE	FALSE	17
chr2	151565765	151565766	2	*	TC	T				942268	Nemaline_myopathy_2		MONDO:MONDO:0009725;MedGen:C1850569;OMIM:256030		NC_000002.12:g.151565767del	criteria_provided;_single_submitter	Pathogenic			Deletion	SO:0000159			NEB:4703	SO:0001589|frameshift_variant	1	997878946	chr2:151565765-151565766	4703	ACATGGTCCACAGAATCCAGTGGG	ACATGGTCCACAGAATCAGTGGG	ATTGGCTGGATCCCACTGGATTCT		2.88045		0.560926		TRUE	FALSE	17
chr2	151567337	151567338	2	*	GT	G				628551	Nemaline_myopathy_2		MONDO:MONDO:0009725;MedGen:C1850569;OMIM:256030		NC_000002.12:g.151567341del	criteria_provided;_single_submitter	Pathogenic			Deletion	SO:0000159			NEB:4703	SO:0001589|frameshift_variant	1	1577890764	chr2:151567337-151567338	4703	ATTGATTTTGGCCTTTGTTTTGTG		AAGAGGACTATCACAAAACAAAGG	AAGAGGACTATCACAAACAAAGG		0.764846		-2.43906	FALSE	TRUE	17
chr2	151570268	151570269	2	*	CG	C				2056883	Nemaline_myopathy_2		MONDO:MONDO:0009725;MedGen:C1850569;OMIM:256030		NC_000002.12:g.151570270del	criteria_provided;_single_submitter	Pathogenic			Deletion	SO:0000159			NEB:4703	SO:0001589|frameshift_variant	1		chr2:151570268-151570269	4703	TTTGGCCCAGTCCAGCCGGTACTC		AGAATGAACGAGAGTACCGGCTGG	AGAATGAACGAGAGTACGGCTGG		1.41768		-2.64823	FALSE	TRUE	17
chr2	151609956	151609957	2	*	TG	T				824884	Nemaline_myopathy_2		MONDO:MONDO:0009725;MedGen:C1850569;OMIM:256030		NC_000002.12:g.151609959del	criteria_provided;_single_submitter	Pathogenic			Deletion	SO:0000159			NEB:4703	SO:0001589|frameshift_variant	1	2097886912	chr2:151609956-151609957	4703	GCTTAACATGTCCACTGGGCTAGA		AAACCAAGTTCTCTAGCCCAGTGG	AAACCAAGTTCTCTAGCCAGTGG		1.72818		0.553297	FALSE	TRUE	17
chr2	151610547	151610548	2	*	CT	C				1783344	Nemaline_myopathy_2		MONDO:MONDO:0009725;MedGen:C1850569;OMIM:256030		NC_000002.12:g.151610551del	criteria_provided;_single_submitter	Likely_pathogenic			Deletion	SO:0000159			NEB:4703	SO:0001589|frameshift_variant	0		chr2:151610547-151610548	4703	TGGAGGCCTTGGCACTTTTGATGG	TGGAGGCCTTGGCACTTTGATGG	AGATGCTATTTCCATCAAAAGTGC		-0.694891		-0.356273		TRUE	FALSE	17
chr2	151614403	151614404	2	*	AC	A				1350926	Nemaline_myopathy_2		MONDO:MONDO:0009725;MedGen:C1850569;OMIM:256030		NC_000002.12:g.151614405del	criteria_provided;_single_submitter	Pathogenic			Deletion	SO:0000159			NEB:4703	SO:0001589|frameshift_variant	1		chr2:151614403-151614404	4703	ACACTTCTTGGCCAGCACCACCCC		TGGACATGCTGGGGGTGGTGCTGG	TGGACATGCTGGGGGTGTGCTGG		2.08367		1.08447	FALSE	TRUE	17
chr2	151631295	151631296	2	*	TG	T				541524	Nemaline_myopathy|not_provided|Nemaline_myopathy_2		MONDO:MONDO:0018958;MedGen:C0206157;OMIM:PS161800;Orphanet:607|MedGen:CN517202|MONDO:MONDO:0009725;MedGen:C1850569;OMIM:256030		NC_000002.12:g.151631299del	criteria_provided;_multiple_submitters;_no_conflicts	Pathogenic/Likely_pathogenic			Deletion	SO:0000159			NEB:4703	SO:0001589|frameshift_variant;SO:0001627|intron_variant	1	1553939600	chr2:151631295-151631296	4703	ACATCCATAGACCCAATGGGGACC		GGCATTGGCTGGGTCCCCATTGGG	GGCATTGGCTGGGTCCCATTGGG		0.656651		-1.51511	FALSE	TRUE	17
chr2	151631295	151631296	2	*	TG	T				541524	Nemaline_myopathy|not_provided|Nemaline_myopathy_2		MONDO:MONDO:0018958;MedGen:C0206157;OMIM:PS161800;Orphanet:607|MedGen:CN517202|MONDO:MONDO:0009725;MedGen:C1850569;OMIM:256030		NC_000002.12:g.151631299del	criteria_provided;_multiple_submitters;_no_conflicts	Pathogenic/Likely_pathogenic			Deletion	SO:0000159			NEB:4703	SO:0001589|frameshift_variant;SO:0001627|intron_variant	1	1553939600	chr2:151631295-151631296	4703	CATCCATAGACCCAATGGGGACCC		AGGCATTGGCTGGGTCCCCATTGG	AGGCATTGGCTGGGTCCCATTGG		0.702926		0.930075	FALSE	TRUE	17
chr2	151640485	151640486	2	*	AC	A				1783205	Nemaline_myopathy_2		MONDO:MONDO:0009725;MedGen:C1850569;OMIM:256030		NC_000002.12:g.151640490del	criteria_provided;_single_submitter	Likely_pathogenic			Deletion	SO:0000159			NEB:4703	SO:0001589|frameshift_variant	0		chr2:151640485-151640486	4703	CTTGGCCAGCACCACCCCCAGCAT		GCCCAGTGGACATGCTGGGGGTGG	GCCCAGTGGACATGCTGGGGTGG		3.18417		-0.0262024	FALSE	TRUE	17
chr2	151643960	151643961	2	*	TC	T				1783158	Nemaline_myopathy_2		MONDO:MONDO:0009725;MedGen:C1850569;OMIM:256030		NC_000002.12:g.151643962del	criteria_provided;_single_submitter	Likely_pathogenic			Deletion	SO:0000159			NEB:4703	SO:0001589|frameshift_variant	0		chr2:151643960-151643961	4703	ACCACCCCCAGCATGTCCACTGGG	ACCACCCCCAGCATGTCACTGGG	AAGTTCAGCAGCCCAGTGGACATG		3.11616		2.97732		TRUE	FALSE	17
chr2	151644500	151644501	2	*	CT	C				2114245	Nemaline_myopathy_2		MONDO:MONDO:0009725;MedGen:C1850569;OMIM:256030		NC_000002.12:g.151644503del	criteria_provided;_single_submitter	Pathogenic			Deletion	SO:0000159			NEB:4703	SO:0001589|frameshift_variant	1		chr2:151644500-151644501	4703	GGAGGCTTTTGCTGCTTTGATTGG	GGAGGCTTTTGCTGCTTGATTGG	TTGATGCCATACCAATCAAAGCAG		-2.80178		0.682144		TRUE	FALSE	17
chr2	151655956	151655957	2	*	TC	T				1058985	Nemaline_myopathy_2		MONDO:MONDO:0009725;MedGen:C1850569;OMIM:256030		NC_000002.12:g.151655958del	criteria_provided;_single_submitter	Pathogenic			Deletion	SO:0000159			NEB:4703	SO:0001589|frameshift_variant	1		chr2:151655956-151655957	4703	CTTGGCCTTCTCCACTTCCAGAGA		GTCCAGCAGGTTCTCTGGAAGTGG	GTCCAGCAGGTTCTCTGAAGTGG		3.7669		3.03818	FALSE	TRUE	17
chr2	151675322	151675323	2	*	GA	G				1058989	Nemaline_myopathy_2		MONDO:MONDO:0009725;MedGen:C1850569;OMIM:256030		NC_000002.12:g.151675325del	criteria_provided;_multiple_submitters;_no_conflicts	Pathogenic/Likely_pathogenic			Deletion	SO:0000159			NEB:4703	SO:0001589|frameshift_variant	1		chr2:151675322-151675323	4703	GCACTTGGCCTGGAGAAACTGAGG	GCACTTGGCCTGGAGAACTGAGG	GTCCTGATCTTCCTCAGTTTCTCC		-1.58366		-3.24298		TRUE	FALSE	17
chr2	151684828	151684829	2	*	CA	C				186649	Nemaline_myopathy|Nemaline_myopathy_2|Arthrogryposis_multiplex_congenita_6		MONDO:MONDO:0018958;MedGen:C0206157;OMIM:PS161800;Orphanet:607|MONDO:MONDO:0009725;MedGen:C1850569;OMIM:256030|MONDO:MONDO:0030281;MedGen:C5543431;OMIM:619334		NC_000002.12:g.151684829del	criteria_provided;_multiple_submitters;_no_conflicts	Pathogenic/Likely_pathogenic			Deletion	SO:0000159	ClinGen:CA273895		NEB:4703	SO:0001589|frameshift_variant	1	786204430	chr2:151684828-151684829	4703	TCCACATTGATGCTATCAGGGGGG	TCCACATTGATGCTATCGGGGGG	AGTTACAGCTACCCCCCTGATAGC		1.06624		-2.80741		TRUE	FALSE	17
chr2	151695628	151695629	2	*	CA	C		2e-05		559286	Nemaline_myopathy|Nemaline_myopathy_2		MONDO:MONDO:0018958;MedGen:C0206157;OMIM:PS161800;Orphanet:607|MONDO:MONDO:0009725;MedGen:C1850569;OMIM:256030		NC_000002.12:g.151695629del	criteria_provided;_multiple_submitters;_no_conflicts	Pathogenic			Deletion	SO:0000159			NEB:4703	SO:0001589|frameshift_variant	1	772366030	chr2:151695628-151695629	4703	ATAAAAGCAGGAGTATCAGGGGGG	ATAAAAGCAGGAGTATCGGGGGG	AAGTGCCATATCCCCCCTGATACT		0.891276		-1.67685		TRUE	FALSE	17
chr2	151717505	151717506	2	*	CT	C				1412163	Nemaline_myopathy_2		MONDO:MONDO:0009725;MedGen:C1850569;OMIM:256030		NC_000002.12:g.151717511del	criteria_provided;_single_submitter	Pathogenic			Deletion	SO:0000159			NEB:4703	SO:0001589|frameshift_variant	1		chr2:151717505-151717506	4703	GTTCAGCGAGACCTTTTTTGTAGG	GTTCAGCGAGACCTTTTTGTAGG	TCATCAGGTTGCCTACAAAAAAGG	TCATCAGGTTGCCTACAAAAAGG	4.43589	-1.03471	0.142182	0.910837	TRUE	FALSE	17
chr2	156329861	156329862	2	*	TG	T				2417078	Intellectual_developmental_disorder_with_language_impairment_and_early-onset_DOPA-responsive_dystonia-parkinsonism		MedGen:C5677001;OMIM:619911		NC_000002.12:g.156329868del	criteria_provided;_single_submitter	Likely_pathogenic			Deletion	SO:0000159			NR4A2:4929	SO:0001589|frameshift_variant	0		chr2:156329861-156329862	4929	ATCTCCTCAGACTGGGGGGGCAGG	ATCTCCTCAGACTGGGGGGCAGG	CAACACAGCCACCTGCCCCCCCAG		4.45895		-0.688867		TRUE	FALSE	17
chr2	161416573	161416574	2	*	AT	A				2273721	Inborn_genetic_diseases		MeSH:D030342;MedGen:C0950123		NC_000002.12:g.161416575del	criteria_provided;_single_submitter	Pathogenic			Deletion	SO:0000159			TBR1:10716	SO:0001589|frameshift_variant	1		chr2:161416573-161416574	10716	TCACCTTTGAAAAAAATTACCAGG	TCACCTTTGAAAAAAATACCAGG	TTCGTCATCCCCCTGGTAATTTTT		-0.311097		1.60998		TRUE	FALSE	17
chr2	161416787	161416788	2	*	AC	A				1691343	Neurodevelopmental_disorder		MONDO:MONDO:0700092;MeSH:D065886;MedGen:C1535926		NC_000002.12:g.161416791del	criteria_provided;_single_submitter	Pathogenic			Deletion	SO:0000159			TBR1:10716	SO:0001589|frameshift_variant	1		chr2:161416787-161416788	10716	AGTGCCATGTTCCCGTACCCCGGC		GGTCCGTGCTGGCCGGGGTACGGG	GGTCCGTGCTGGCCGGGTACGGG		2.75553		1.95965	FALSE	TRUE	17
chr2	161416787	161416788	2	*	AC	A				1691343	Neurodevelopmental_disorder		MONDO:MONDO:0700092;MeSH:D065886;MedGen:C1535926		NC_000002.12:g.161416791del	criteria_provided;_single_submitter	Pathogenic			Deletion	SO:0000159			TBR1:10716	SO:0001589|frameshift_variant	1		chr2:161416787-161416788	10716	GTGCCATGTTCCCGTACCCCGGCC		CGGTCCGTGCTGGCCGGGGTACGG	CGGTCCGTGCTGGCCGGGTACGG		-1.63405		-0.947067	FALSE	TRUE	17
chr2	161423537	161423538	2	*	CG	C				1780508	not_provided		MedGen:CN517202		NC_000002.12:g.161423540del	criteria_provided;_single_submitter	Pathogenic			Deletion	SO:0000159			TBR1:10716	SO:0001589|frameshift_variant	1		chr2:161423537-161423538	10716	CGCGGGCGCGGGCCCCGGGCCGGG	CGCGGGCGCGGGCCCCGGCCGGG	TGCGGTCCGTACCCGGCCCGGGGC		4.12556		2.9884		TRUE	FALSE	17
chr2	161423537	161423538	2	*	CG	C				1780508	not_provided		MedGen:CN517202		NC_000002.12:g.161423540del	criteria_provided;_single_submitter	Pathogenic			Deletion	SO:0000159			TBR1:10716	SO:0001589|frameshift_variant	1		chr2:161423537-161423538	10716	GCGGGCGCGGGCCCCGGGCCGGGT		CTGCGGTCCGTACCCGGCCCGGGG	CTGCGGTCCGTACCCGGCCGGGG		2.98871		2.94994	FALSE	TRUE	17
chr2	165094391	165094392	2	*	GT	G				1320619	Developmental_and_epileptic_encephalopathy;_62		MONDO:MONDO:0033371;MedGen:C4693699;OMIM:617938		NC_000002.12:g.165094394del	criteria_provided;_single_submitter	Likely_pathogenic			Deletion	SO:0000159			SCN3A:6328	SO:0001589|frameshift_variant	32		chr2:165094391-165094392	6328	TGGGCGAGGTATGGGTTTCTGAGG	TGGGCGAGGTATGGGTTCTGAGG	GATCCAAGAAACCTCAGAAACCCA		2.09291		-1.8374		TRUE	FALSE	17
chr2	165323394	165323395	2	*	TC	T				976644	Seizures;_benign_familial_infantile;_3|Developmental_and_epileptic_encephalopathy;_11|Episodic_ataxia;_type_9		MONDO:MONDO:0011904;MedGen:C1843140;OMIM:607745;Orphanet:140927;Orphanet:306|MONDO:MONDO:0013388;MedGen:C3150987;OMIM:613721;Orphanet:1934|MONDO:MONDO:0030064;MedGen:C5394520;OMIM:618924		NC_000002.12:g.165323396del	no_assertion_criteria_provided	Likely_pathogenic			Deletion	SO:0000159			SCN2A:6326	SO:0001589|frameshift_variant	32		chr2:165323394-165323395	6326	TCCAGGGTGCTCCCCATCCTGCCC		TTCCCATTCATGGGCAGGATGGGG	TTCCCATTCATGGGCAGATGGGG		0.369814		-0.188697	FALSE	TRUE	17
chr2	165323394	165323395	2	*	TC	T				976644	Seizures;_benign_familial_infantile;_3|Developmental_and_epileptic_encephalopathy;_11|Episodic_ataxia;_type_9		MONDO:MONDO:0011904;MedGen:C1843140;OMIM:607745;Orphanet:140927;Orphanet:306|MONDO:MONDO:0013388;MedGen:C3150987;OMIM:613721;Orphanet:1934|MONDO:MONDO:0030064;MedGen:C5394520;OMIM:618924		NC_000002.12:g.165323396del	no_assertion_criteria_provided	Likely_pathogenic			Deletion	SO:0000159			SCN2A:6326	SO:0001589|frameshift_variant	32		chr2:165323394-165323395	6326	CCAGGGTGCTCCCCATCCTGCCCA		CTTCCCATTCATGGGCAGGATGGG	CTTCCCATTCATGGGCAGATGGG		-2.84922		-1.05156	FALSE	TRUE	17
chr2	165388805	165388806	2	*	CT	C				405357	not_provided		MedGen:CN517202		NC_000002.12:g.165388809del	criteria_provided;_single_submitter	Likely_pathogenic			Deletion	SO:0000159	ClinGen:CA16617272		SCN2A:6326	SO:0001589|frameshift_variant	1	1064796620	chr2:165388805-165388806	6326	AACATCGGCCTCCTTCTTTTCCTG		ATGAACATGACCAGGAAAAGAAGG	ATGAACATGACCAGGAAAGAAGG		0.547517		-3.61356	FALSE	TRUE	17
chr2	165388805	165388806	2	*	CT	C				405357	not_provided		MedGen:CN517202		NC_000002.12:g.165388809del	criteria_provided;_single_submitter	Likely_pathogenic			Deletion	SO:0000159	ClinGen:CA16617272		SCN2A:6326	SO:0001589|frameshift_variant	1	1064796620	chr2:165388805-165388806	6326	ACATCGGCCTCCTTCTTTTCCTGG	ACATCGGCCTCCTTCTTTCCTGG	GATGAACATGACCAGGAAAAGAAG		1.49989		1.10824		TRUE	FALSE	17
chr2	165388929	165388930	2	*	TC	T				448807	Developmental_and_epileptic_encephalopathy;_11|Seizures;_benign_familial_infantile;_3		MONDO:MONDO:0013388;MedGen:C3150987;OMIM:613721;Orphanet:1934|MONDO:MONDO:0011904;MedGen:C1843140;OMIM:607745;Orphanet:140927;Orphanet:306		NC_000002.12:g.165388931del	criteria_provided;_single_submitter	Likely_pathogenic			Deletion	SO:0000159	ClinGen:CA658657097		SCN2A:6326	SO:0001589|frameshift_variant	1	1553463516	chr2:165388929-165388930	6326	AGCATGATCTGCCTGTTCCAAATT		GCAGAGGTTGTAATTTGGAACAGG	GCAGAGGTTGTAATTTGAACAGG		3.54119		3.54017	FALSE	TRUE	17
chr2	165890597	165890598	2	*	CT	C				1443833	Jeune_thoracic_dystrophy|Nephronophthisis		MONDO:MONDO:0018770;MedGen:C0265275;OMIM:PS208500;Orphanet:474|Human_Phenotype_Ontology:HP:0000090;Human_Phenotype_Ontology:HP:0004748;MONDO:MONDO:0019005;MedGen:C0687120;OMIM:PS256100;Orphanet:655		NC_000002.12:g.165890600del	criteria_provided;_single_submitter	Pathogenic			Deletion	SO:0000159			TTC21B:79809	SO:0001589|frameshift_variant	1		chr2:165890597-165890598	79809	TCACGATCTTTCCGAGCTTTATTA		CTTCGACATTTTAATAAAGCTCGG	CTTCGACATTTTAATAAGCTCGG		-0.862947		2.48862	FALSE	TRUE	17
chr2	165992368	165992369	2	*	CG	C				438169	not_provided		MedGen:CN517202		NC_000002.12:g.165992370del	criteria_provided;_single_submitter	Likely_pathogenic			Deletion	SO:0000159	ClinGen:CA658653754		SCN1A:6323|LOC102724058:102724058	SO:0001589|frameshift_variant;SO:0001619|non-coding_transcript_variant	1	1553520483	chr2:165992368-165992369	6323	GCAAGACGGATCACTCGGAACAGG	GCAAGACGGATCACTCGAACAGG	GTGTCCCCTACCCTGTTCCGAGTG		5.45547		4.999		TRUE	FALSE	17
chr2	165996031	165996032	2	*	CT	C				405377	not_provided		MedGen:CN517202		NC_000002.12:g.165996035del	criteria_provided;_single_submitter	Pathogenic			Deletion	SO:0000159	ClinGen:CA16617287		SCN1A:6323|LOC102724058:102724058	SO:0001589|frameshift_variant;SO:0001619|non-coding_transcript_variant	1	1064796343	chr2:165996031-165996032	6323	TGGTCGAGGTATAGGCTTTTGCGG	TGGTCGAGGTATAGGCTTTGCGG	GATCGAAAAAACCGCAAAAGCCTA		-1.58103		-2.12371		TRUE	FALSE	17
chr2	166002609	166002610	2	*	CA	C				790093	Severe_myoclonic_epilepsy_in_infancy		MONDO:MONDO:0100135;MedGen:C0751122;OMIM:607208;Orphanet:33069		NC_000002.12:g.166002610del	criteria_provided;_single_submitter	Likely_pathogenic			Deletion	SO:0000159			SCN1A:6323|LOC102724058:102724058	SO:0001589|frameshift_variant;SO:0001619|non-coding_transcript_variant	0	1574005699	chr2:166002609-166002610	6323	TCGATGTCAAACCTGTCACCAGTT		ATTAACACCACAACTGGTGACAGG	ATTAACACCACAACTGGGACAGG		-1.44272		2.98397	FALSE	TRUE	17
chr2	166009724	166009725	2	*	TC	T				1059032	Early_infantile_epileptic_encephalopathy_with_suppression_bursts		MONDO:MONDO:0100062;MedGen:C0393706;OMIM:PS308350;Orphanet:1934		NC_000002.12:g.166009727del	criteria_provided;_single_submitter	Pathogenic			Deletion	SO:0000159			SCN1A:6323|LOC102724058:102724058	SO:0001589|frameshift_variant;SO:0001619|non-coding_transcript_variant	1		chr2:166009724-166009725	6323	ATTTTTCTTACCCTCATCCCTTCA		TTATCTCGATTTGAAGGGATGAGG	TTATCTCGATTTGAAGGATGAGG		1.44369		2.40438	FALSE	TRUE	17
chr2	166009778	166009779	2	*	GA	G				1366907	Early_infantile_epileptic_encephalopathy_with_suppression_bursts		MONDO:MONDO:0100062;MedGen:C0393706;OMIM:PS308350;Orphanet:1934		NC_000002.12:g.166009779del	criteria_provided;_single_submitter	Pathogenic			Deletion	SO:0000159			SCN1A:6323|LOC102724058:102724058	SO:0001589|frameshift_variant;SO:0001619|non-coding_transcript_variant	1		chr2:166009778-166009779	6323	GCTCTTAGTGTCCTGAGAGATTTG		CTTGGAGCCATCAAATCTCTCAGG	CTTGGAGCCATCAAATCCTCAGG		-2.59631		-1.91852	FALSE	TRUE	17
chr2	166012135	166012136	2	*	AC	A				213799	Severe_myoclonic_epilepsy_in_infancy		MONDO:MONDO:0100135;MedGen:C0751122;OMIM:607208;Orphanet:33069		NC_000002.12:g.166012137del	criteria_provided;_single_submitter	Pathogenic			Deletion	SO:0000159	ClinGen:CA325456		SCN1A:6323|LOC102724058:102724058	SO:0001589|frameshift_variant;SO:0001619|non-coding_transcript_variant	1	863225034	chr2:166012135-166012136	6323	AAGAAGTCCAGCCAACACCAGGCA		TATTTCACCAATGCCTGGTGTTGG	TATTTCACCAATGCCTGTGTTGG		2.36108		3.1403	FALSE	TRUE	17
chr2	166013839	166013840	2	*	AT	A				27940	Severe_myoclonic_epilepsy_in_infancy		MONDO:MONDO:0100135;MedGen:C0751122;OMIM:607208;Orphanet:33069		NC_000002.12:g.166013841del	no_assertion_criteria_provided	Pathogenic			Deletion	SO:0000159	OMIM:182389.0020		SCN1A:6323|LOC102724058:102724058	SO:0001589|frameshift_variant;SO:0001619|non-coding_transcript_variant	1	1574061044	chr2:166013839-166013840	6323	CTTCTCAGGTTCCACCATTGTTTT		GAAGGCAGAGGAAAACAATGGTGG	GAAGGCAGAGGAAAACATGGTGG		-1.30643		-2.43903	FALSE	TRUE	17
chr2	166036067	166036068	2	*	TC	T				201527	not_provided		MedGen:CN517202		NC_000002.12:g.166036069del	criteria_provided;_single_submitter	Pathogenic			Deletion	SO:0000159	ClinGen:CA317727		SCN1A:6323|LOC102724058:102724058	SO:0001589|frameshift_variant;SO:0001619|non-coding_transcript_variant	1	796053071	chr2:166036067-166036068	6323	TTTGCTTTCTTCCAGATCCGATTC		ACTTTAGTAGTGAATCGGATCTGG	ACTTTAGTAGTGAATCGATCTGG		4.80493		4.9898	FALSE	TRUE	17
chr2	166036216	166036217	2	*	TC	T				1438227	Early_infantile_epileptic_encephalopathy_with_suppression_bursts		MONDO:MONDO:0100062;MedGen:C0393706;OMIM:PS308350;Orphanet:1934		NC_000002.12:g.166036218del	criteria_provided;_single_submitter	Pathogenic			Deletion	SO:0000159			SCN1A:6323|LOC102724058:102724058	SO:0001589|frameshift_variant;SO:0001619|non-coding_transcript_variant	1		chr2:166036216-166036217	6323	CAACACTGCTGCCAGTTCCTATAC		AACTACAAGTGGTATAGGAACTGG	AACTACAAGTGGTATAGAACTGG		3.14358		5.72094	FALSE	TRUE	17
chr2	166037870	166037871	2	*	TC	T				264043	not_provided		MedGen:CN517202		NC_000002.12:g.166037874del	criteria_provided;_single_submitter	Pathogenic			Deletion	SO:0000159	ClinGen:CA10602810		SCN1A:6323	SO:0001589|frameshift_variant;SO:0001619|non-coding_transcript_variant	1	886042004	chr2:166037870-166037871	6323	ATGGTCTCTATCCACTCCCCACAC		TTCCGCGTGCTGTGTGGGGAGTGG	TTCCGCGTGCTGTGTGGGAGTGG		-2.68073		1.23109	FALSE	TRUE	17
chr2	166038056	166038057	2	*	GC	G				557632	Early_infantile_epileptic_encephalopathy_with_suppression_bursts		MONDO:MONDO:0100062;MedGen:C0393706;OMIM:PS308350;Orphanet:1934		NC_000002.12:g.166038061del	criteria_provided;_single_submitter	Pathogenic			Deletion	SO:0000159			SCN1A:6323	SO:0001589|frameshift_variant;SO:0001619|non-coding_transcript_variant	1	1559200672	chr2:166038056-166038057	6323	GGTTAAATTTCCCAGAGCCCCCAC		TCGGCAATTCCGTGGGGGCTCTGG	TCGGCAATTCCGTGGGGCTCTGG		4.41996		2.67862	FALSE	TRUE	17
chr2	166038056	166038057	2	*	GC	G				557632	Early_infantile_epileptic_encephalopathy_with_suppression_bursts		MONDO:MONDO:0100062;MedGen:C0393706;OMIM:PS308350;Orphanet:1934		NC_000002.12:g.166038061del	criteria_provided;_single_submitter	Pathogenic			Deletion	SO:0000159			SCN1A:6323	SO:0001589|frameshift_variant;SO:0001619|non-coding_transcript_variant	1	1559200672	chr2:166038056-166038057	6323	TTAAATTTCCCAGAGCCCCCACGG	TTAAATTTCCCAGAGCCCCACGG	CATCGGCAATTCCGTGGGGGCTCT		-3.87654		-0.499898		TRUE	FALSE	17
chr2	166041271	166041272	2	*	AT	A				2074260	Early_infantile_epileptic_encephalopathy_with_suppression_bursts		MONDO:MONDO:0100062;MedGen:C0393706;OMIM:PS308350;Orphanet:1934		NC_000002.12:g.166041273del	criteria_provided;_single_submitter	Pathogenic			Deletion	SO:0000159			SCN1A:6323	SO:0001587|nonsense;SO:0001619|non-coding_transcript_variant;SO:0001623|5_prime_UTR_variant	1		chr2:166041271-166041272	6323	ATTGAAATGGTCCGTCATTGGATA		CCATGGAGCACTATCCAATGACGG	CCATGGAGCACTATCCATGACGG		0.792046		-3.35998	FALSE	TRUE	17
chr2	166043872	166043873	2	*	GT	G				942356	Early_infantile_epileptic_encephalopathy_with_suppression_bursts		MONDO:MONDO:0100062;MedGen:C0393706;OMIM:PS308350;Orphanet:1934		NC_000002.12:g.166043873del	criteria_provided;_single_submitter	Pathogenic			Deletion	SO:0000159			SCN1A:6323	SO:0001589|frameshift_variant;SO:0001619|non-coding_transcript_variant;SO:0001623|5_prime_UTR_variant	1	1697458345	chr2:166043872-166043873	6323	TTGCGTCTCTCTCCGTGTCGTCGG	TTGCGTCTCTCTCCGTGCGTCGG	TTGTTTGTGCCCCGACGACACGGA		5.08023		-0.00105774		TRUE	FALSE	17
chr2	166046923	166046924	2	*	GA	G				1935345	Severe_myoclonic_epilepsy_in_infancy		MONDO:MONDO:0100135;MedGen:C0751122;OMIM:607208;Orphanet:33069		NC_000002.12:g.166046927del	criteria_provided;_single_submitter	Likely_pathogenic			Deletion	SO:0000159			SCN1A:6323	SO:0001589|frameshift_variant;SO:0001619|non-coding_transcript_variant;SO:0001623|5_prime_UTR_variant	1		chr2:166046923-166046924	6323	GGTAGAATGAGCCCAAGAAAATGA		TTTTGTATTGGTCATTTTCTTGGG	TTTTGTATTGGTCATTTCTTGGG		2.23423		4.26834	FALSE	TRUE	17
chr2	166046923	166046924	2	*	GA	G				1935345	Severe_myoclonic_epilepsy_in_infancy		MONDO:MONDO:0100135;MedGen:C0751122;OMIM:607208;Orphanet:33069		NC_000002.12:g.166046927del	criteria_provided;_single_submitter	Likely_pathogenic			Deletion	SO:0000159			SCN1A:6323	SO:0001589|frameshift_variant;SO:0001619|non-coding_transcript_variant;SO:0001623|5_prime_UTR_variant	1		chr2:166046923-166046924	6323	GTAGAATGAGCCCAAGAAAATGAC		TTTTTGTATTGGTCATTTTCTTGG	TTTTTGTATTGGTCATTTCTTGG		0.362068		1.19276	FALSE	TRUE	17
chr2	166048927	166048928	2	*	AC	A				964180	Generalized_epilepsy_with_febrile_seizures_plus;_type_2		MONDO:MONDO:0011461;MedGen:C1858673;OMIM:604403;Orphanet:36387		NC_000002.12:g.166048930del	criteria_provided;_single_submitter	Pathogenic			Deletion	SO:0000159			SCN1A:6323	SO:0001589|frameshift_variant;SO:0001619|non-coding_transcript_variant;SO:0001623|5_prime_UTR_variant	32	1698186316	chr2:166048927-166048928	6323	AGTGCATCTAAAAAACCCTCCAGG	AGTGCATCTAAAAAACCTCCAGG	TATCATTATTTCCTGGAGGGTTTT		-2.21434		1.76565		TRUE	FALSE	17
chr2	166073495	166073496	2	*	CT	C				486946	Severe_myoclonic_epilepsy_in_infancy		MONDO:MONDO:0100135;MedGen:C0751122;OMIM:607208;Orphanet:33069		NC_000002.12:g.166073501del	criteria_provided;_single_submitter	Pathogenic			Deletion	SO:0000159	ClinGen:CA658683270		SCN1A:6323	SO:0001589|frameshift_variant;SO:0001619|non-coding_transcript_variant;SO:0001623|5_prime_UTR_variant	1	1553560831	chr2:166073495-166073496	6323	TTCGTCGTCATCTTTTTTGTCTGG	TTCGTCGTCATCTTTTTGTCTGG	AGAATCCCAAACCAGACAAAAAAG		-1.96168		-1.39095		TRUE	FALSE	17
chr2	166199556	166199557	2	*	TA	T				942371	Generalized_epilepsy_with_febrile_seizures_plus;_type_7|Neuropathy;_hereditary_sensory_and_autonomic;_type_2A		MONDO:MONDO:0013470;MedGen:C2751778;OMIM:613863;Orphanet:36387|MONDO:MONDO:0024309;MedGen:C2752089;OMIM:201300;Orphanet:970		NC_000002.12:g.166199558del	criteria_provided;_single_submitter	Pathogenic			Deletion	SO:0000159			SCN9A:6335|SCN1A-AS1:101929680	SO:0001589|frameshift_variant	1	1320568689	chr2:166199556-166199557	6335	CAGCCAGCAGAGGTTGTAATTTGG	CAGCCAGCAGAGGTTGTATTTGG	ATTTGCCTGTTCCAAATTACAACC		1.58912		3.34228		TRUE	FALSE	17
chr2	166233445	166233446	2	*	TA	T				1470980	Neuropathy;_hereditary_sensory_and_autonomic;_type_2A|Generalized_epilepsy_with_febrile_seizures_plus;_type_7		MONDO:MONDO:0024309;MedGen:C2752089;OMIM:201300;Orphanet:970|MONDO:MONDO:0013470;MedGen:C2751778;OMIM:613863;Orphanet:36387		NC_000002.12:g.166233448del	criteria_provided;_single_submitter	Pathogenic			Deletion	SO:0000159			SCN9A:6335|SCN1A-AS1:101929680	SO:0001587|nonsense	1		chr2:166233445-166233446	6335	AAGAGTGTTTGCCACTAAAGTAAC		AGGTTTCTTTGGTTACTTTAGTGG	AGGTTTCTTTGGTTACTTAGTGG		-1.09376		-3.31368	FALSE	TRUE	17
chr2	166284791	166284792	2	*	CA	C				2170418	Neuropathy;_hereditary_sensory_and_autonomic;_type_2A|Generalized_epilepsy_with_febrile_seizures_plus;_type_7		MONDO:MONDO:0024309;MedGen:C2752089;OMIM:201300;Orphanet:970|MONDO:MONDO:0013470;MedGen:C2751778;OMIM:613863;Orphanet:36387		NC_000002.12:g.166284792del	criteria_provided;_single_submitter	Pathogenic			Deletion	SO:0000159			SCN9A:6335|SCN1A-AS1:101929680	SO:0001589|frameshift_variant	1		chr2:166284791-166284792	6335	CTGCTGCTTCGCCTTGCAGAAAAC		CGTGGCTCCTTGTTTTCTGCAAGG	CGTGGCTCCTTGTTTTCGCAAGG		-3.44629		2.1711	FALSE	TRUE	17
chr2	168932379	168932380	2	*	AT	A				1379957	not_provided		MedGen:CN517202		NC_000002.12:g.168932384del	criteria_provided;_single_submitter	Pathogenic			Deletion	SO:0000159			ABCB11:8647	SO:0001589|frameshift_variant	1		chr2:168932379-168932380	8647	TCCAACACTTACCCATTTTTCACC		ACAATACTGCAGGTGAAAAATGGG	ACAATACTGCAGGTGAAAATGGG		0.88452		0.0942847	FALSE	TRUE	17
chr2	168932379	168932380	2	*	AT	A				1379957	not_provided		MedGen:CN517202		NC_000002.12:g.168932384del	criteria_provided;_single_submitter	Pathogenic			Deletion	SO:0000159			ABCB11:8647	SO:0001589|frameshift_variant	1		chr2:168932379-168932380	8647	CCAACACTTACCCATTTTTCACCT		TACAATACTGCAGGTGAAAAATGG	TACAATACTGCAGGTGAAAATGG		-0.134207		3.07982	FALSE	TRUE	17
chr2	168944673	168944674	2	*	CA	C				628978	not_provided		MedGen:CN517202		NC_000002.12:g.168944676del	criteria_provided;_single_submitter	Pathogenic			Deletion	SO:0000159			ABCB11:8647	SO:0001589|frameshift_variant	1	1574415650	chr2:168944673-168944674	8647	TATTTCTGAGGTCATCAAACCAGG	TATTTCTGAGGTCATCAACCAGG	GCAAGATATTGCCTGGTTTGATGA		2.38471		1.78079		TRUE	FALSE	17
chr2	168944726	168944727	2	*	CT	C				1015874	Benign_recurrent_intrahepatic_cholestasis_type_2		MONDO:MONDO:0011559;MedGen:C2608083;OMIM:605479;Orphanet:65682;Orphanet:99961		NC_000002.12:g.168944731del	criteria_provided;_multiple_submitters;_no_conflicts	Pathogenic			Deletion	SO:0000159			ABCB11:8647	SO:0001589|frameshift_variant	9	756323541	chr2:168944726-168944727	8647	AATTTACGTAGCCTTTTTGTTAGG	AATTTACGTAGCCTTTTGTTAGG	TCTGGGGAGCTCCTAACAAAAAGG	TCTGGGGAGCTCCTAACAAAAGG	-1.12067	-2.02505	4.0486	1.3633	TRUE	TRUE	17
chr2	169140514	169140515	2	*	TG	T				206891	not_provided|Donnai-Barrow_syndrome		MedGen:CN517202|MONDO:MONDO:0009104;MedGen:C1857277;OMIM:222448;Orphanet:2143		NC_000002.12:g.169140522del	criteria_provided;_multiple_submitters;_no_conflicts	Likely_pathogenic			Deletion	SO:0000159	ClinGen:CA277054		LRP2:4036	SO:0001589|frameshift_variant	1	80338754	chr2:169140514-169140515	4036	GTGCATGCACCTGCATGGGGGGGG	GTGCATGCACCTGCATGGGGGGG	CTATCAACCTGCCCCCCCCATGCA		2.30399		1.35824		TRUE	FALSE	17
chr2	169140514	169140515	2	*	TG	T				206891	not_provided|Donnai-Barrow_syndrome		MedGen:CN517202|MONDO:MONDO:0009104;MedGen:C1857277;OMIM:222448;Orphanet:2143		NC_000002.12:g.169140522del	criteria_provided;_multiple_submitters;_no_conflicts	Likely_pathogenic			Deletion	SO:0000159	ClinGen:CA277054		LRP2:4036	SO:0001589|frameshift_variant	1	80338754	chr2:169140514-169140515	4036	ATGCACCTGCATGGGGGGGGCAGG	ATGCACCTGCATGGGGGGGCAGG	CTGCCTATCAACCTGCCCCCCCCA		1.63673		-0.727184		TRUE	FALSE	17
chr2	169152822	169152823	2	*	TC	T				48493	Donnai-Barrow_syndrome		MONDO:MONDO:0009104;MedGen:C1857277;OMIM:222448;Orphanet:2143		NC_000002.12:g.169152824del	no_assertion_criteria_provided	Pathogenic			Deletion	SO:0000159	ClinGen:CA261233|OMIM:600073.0009		LRP2:4036	SO:0001589|frameshift_variant	1	786205122	chr2:169152822-169152823	4036	CCAGTCCACTGCTATTCCATCTGG	CCAGTCCACTGCTATTCATCTGG	ACGTAATGCAGCCAGATGGAATAG		0.265619		1.87399		TRUE	FALSE	17
chr2	169246790	169246791	2	*	AT	A				2147978	not_provided		MedGen:CN517202		NC_000002.12:g.169246795del	criteria_provided;_single_submitter	Pathogenic			Deletion	SO:0000159			LRP2:4036	SO:0001589|frameshift_variant	1		chr2:169246790-169246791	4036	GCACACATCTGCCATTTTTACAGG	GCACACATCTGCCATTTTACAGG	ATTTTCCTTCCCCTGTAAAAATGG	ATTTTCCTTCCCCTGTAAAATGG	-1.4273	-0.950392	-0.887757	2.90676	TRUE	TRUE	17
chr2	169246790	169246791	2	*	AT	A				2147978	not_provided		MedGen:CN517202		NC_000002.12:g.169246795del	criteria_provided;_single_submitter	Pathogenic			Deletion	SO:0000159			LRP2:4036	SO:0001589|frameshift_variant	1		chr2:169246790-169246791	4036	CACACATCTGCCATTTTTACAGGG	CACACATCTGCCATTTTACAGGG	TATTTTCCTTCCCCTGTAAAAATG		-2.3243		2.86813		TRUE	FALSE	17
chr2	169509985	169509986	2	*	GA	G				1314895	Nemaline_myopathy_9		MONDO:MONDO:0014326;MedGen:C3810384;OMIM:615731		NC_000002.12:g.169509993del	criteria_provided;_multiple_submitters;_no_conflicts	Pathogenic/Likely_pathogenic			Deletion	SO:0000159			KLHL41:10324	SO:0001589|frameshift_variant	1		chr2:169509985-169509986	10324	AAATTGATGAGGCGAAAAAAAAGG	AAATTGATGAGGCGAAAAAAAGG	TAGCACTACCTCCTTTTTTTTCGC		-2.63027		1.68882		TRUE	FALSE	17
chr2	169509985	169509986	2	*	GA	G				1314895	Nemaline_myopathy_9		MONDO:MONDO:0014326;MedGen:C3810384;OMIM:615731		NC_000002.12:g.169509993del	criteria_provided;_multiple_submitters;_no_conflicts	Pathogenic/Likely_pathogenic			Deletion	SO:0000159			KLHL41:10324	SO:0001589|frameshift_variant	1		chr2:169509985-169509986	10324	TTGATGAGGCGAAAAAAAAGGAGG	TTGATGAGGCGAAAAAAAGGAGG	GTCTAGCACTACCTCCTTTTTTTT		-1.04092		-4.94936		TRUE	FALSE	17
chr2	171855933	171855934	2	*	CT	C				970723	Developmental_and_epileptic_encephalopathy;_39		MONDO:MONDO:0013056;MedGen:C2751855;OMIM:612949;Orphanet:353217		NC_000002.12:g.171855935del	criteria_provided;_single_submitter	Likely_pathogenic			Deletion	SO:0000159			SLC25A12:8604	SO:0001589|frameshift_variant	0	1685036155	chr2:171855933-171855934	8604	CAAATGCCAAAAACTCTTGATAGG	CAAATGCCAAAAACTCTGATAGG	CAGGTTGATCTCCTATCAAGAGTT		-1.77304		1.12494		TRUE	FALSE	17
chr2	178529121	178529122	2	*	CT	C				225037	Primary_dilated_cardiomyopathy|Hypertrophic_cardiomyopathy_9|Dilated_cardiomyopathy_1G|Myopathy;_myofibrillar;_9;_with_early_respiratory_failure|Tibial_muscular_dystrophy|Early-onset_myopathy_with_fatal_cardiomyopathy|Autosomal_recessive_limb-girdle_muscular_dystrophy_type_2J		EFO:EFO_0000407;Human_Phenotype_Ontology:HP:0001644;Human_Phenotype_Ontology:HP:0001725;Human_Phenotype_Ontology:HP:0005159;Human_Phenotype_Ontology:HP:0200130;MONDO:MONDO:0005021;MeSH:D002311;MedGen:C0007193;Orphanet:217604|MONDO:MONDO:0013412;MedGen:C1861065;OMIM:613765|MONDO:MONDO:0011400;MedGen:C1858763;OMIM:604145;Orphanet:154|MONDO:MONDO:0011362;MedGen:C1863599;OMIM:603689;Orphanet:178464;O…		NC_000002.12:g.178529126del	criteria_provided;_multiple_submitters;_no_conflicts	Pathogenic/Likely_pathogenic			Deletion	SO:0000159	ClinGen:CA353205		TTN:7273|TTN-AS1:100506866	SO:0001589|frameshift_variant	1	869312069	chr2:178529121-178529122	7273	TCTTCAGACCTTAGGGCTTTTTGG	TCTTCAGACCTTAGGGCTTTTGG	GAGGAAATTTCCCAAAAAGCCCTA		1.33571		-1.01478		TRUE	FALSE	17
chr2	178529121	178529122	2	*	CT	C				225037	Primary_dilated_cardiomyopathy|Hypertrophic_cardiomyopathy_9|Dilated_cardiomyopathy_1G|Myopathy;_myofibrillar;_9;_with_early_respiratory_failure|Tibial_muscular_dystrophy|Early-onset_myopathy_with_fatal_cardiomyopathy|Autosomal_recessive_limb-girdle_muscular_dystrophy_type_2J		EFO:EFO_0000407;Human_Phenotype_Ontology:HP:0001644;Human_Phenotype_Ontology:HP:0001725;Human_Phenotype_Ontology:HP:0005159;Human_Phenotype_Ontology:HP:0200130;MONDO:MONDO:0005021;MeSH:D002311;MedGen:C0007193;Orphanet:217604|MONDO:MONDO:0013412;MedGen:C1861065;OMIM:613765|MONDO:MONDO:0011400;MedGen:C1858763;OMIM:604145;Orphanet:154|MONDO:MONDO:0011362;MedGen:C1863599;OMIM:603689;Orphanet:178464;O…		NC_000002.12:g.178529126del	criteria_provided;_multiple_submitters;_no_conflicts	Pathogenic/Likely_pathogenic			Deletion	SO:0000159	ClinGen:CA353205		TTN:7273|TTN-AS1:100506866	SO:0001589|frameshift_variant	1	869312069	chr2:178529121-178529122	7273	CTTCAGACCTTAGGGCTTTTTGGG	CTTCAGACCTTAGGGCTTTTGGG	AGAGGAAATTTCCCAAAAAGCCCT		-1.34391		-1.20616		TRUE	FALSE	17
chr2	178531380	178531381	2	*	CA	C				1289150	not_provided		MedGen:CN517202		NC_000002.12:g.178531381del	no_assertion_criteria_provided	Likely_pathogenic			Deletion	SO:0000159			TTN:7273|TTN-AS1:100506866	SO:0001589|frameshift_variant	1		chr2:178531380-178531381	7273	GATTTCACTTCCCTGACAGAAGAC		ATGGAAGCTTCGTCTTCTGTCAGG	ATGGAAGCTTCGTCTTCGTCAGG		1.38732		-0.857233	FALSE	TRUE	17
chr2	178531661	178531662	2	*	CT	C				1465129	Autosomal_recessive_limb-girdle_muscular_dystrophy_type_2J|Dilated_cardiomyopathy_1G		MONDO:MONDO:0012127;MedGen:C1837342;OMIM:608807;Orphanet:140922|MONDO:MONDO:0011400;MedGen:C1858763;OMIM:604145;Orphanet:154		NC_000002.12:g.178531664del	criteria_provided;_single_submitter	Likely_pathogenic			Deletion	SO:0000159			TTN:7273|TTN-AS1:100506866	SO:0001589|frameshift_variant	1		chr2:178531661-178531662	7273	TAATGAATCTTACTGCTTTCTTGG	TAATGAATCTTACTGCTTCTTGG	GGTGTGGAACTCCAAGAAAGCAGT		-0.705522		1.52305		TRUE	FALSE	17
chr2	178532865	178532866	2	*	GT	G				942451	Dilated_cardiomyopathy_1G|Autosomal_recessive_limb-girdle_muscular_dystrophy_type_2J		MONDO:MONDO:0011400;MedGen:C1858763;OMIM:604145;Orphanet:154|MONDO:MONDO:0012127;MedGen:C1837342;OMIM:608807;Orphanet:140922		NC_000002.12:g.178532868del	criteria_provided;_single_submitter	Pathogenic			Deletion	SO:0000159			TTN:7273|TTN-AS1:100506866	SO:0001589|frameshift_variant	1	1689787372	chr2:178532865-178532866	7273	TACAACTCTGTCAAGTTTCCCAGG	TACAACTCTGTCAAGTTCCCAGG	AGTATGAAATGCCTGGGAAACTTG		-0.535633		1.97027		TRUE	FALSE	17
chr2	178533553	178533554	2	*	TG	T				931009	not_provided|Dilated_cardiomyopathy_1G|Autosomal_recessive_limb-girdle_muscular_dystrophy_type_2J		MedGen:CN517202|MONDO:MONDO:0011400;MedGen:C1858763;OMIM:604145;Orphanet:154|MONDO:MONDO:0012127;MedGen:C1837342;OMIM:608807;Orphanet:140922		NC_000002.12:g.178533556del	criteria_provided;_multiple_submitters;_no_conflicts	Likely_pathogenic			Deletion	SO:0000159			TTN:7273|TTN-AS1:100506866	SO:0001589|frameshift_variant	1	1690111134	chr2:178533553-178533554	7273	CTATCTGTTGGAGGTGGGTGTAGG	CTATCTGTTGGAGGTGGTGTAGG	CTGACAGTAACCCTACACCCACCT		5.52791		0.256595		TRUE	FALSE	17
chr2	178534325	178534326	2	*	AG	A				1367343	Autosomal_recessive_limb-girdle_muscular_dystrophy_type_2J|Dilated_cardiomyopathy_1G		MONDO:MONDO:0012127;MedGen:C1837342;OMIM:608807;Orphanet:140922|MONDO:MONDO:0011400;MedGen:C1858763;OMIM:604145;Orphanet:154		NC_000002.12:g.178534328del	criteria_provided;_single_submitter	Likely_pathogenic			Deletion	SO:0000159			TTN:7273|TTN-AS1:100506866	SO:0001587|nonsense	1		chr2:178534325-178534326	7273	AGGTCTTTCTTGATCAGGGTGTGG	AGGTCTTTCTTGATCAGGTGTGG	CGGCGTTATTACCACACCCTGATC		-1.13561		-1.36675		TRUE	FALSE	17
chr2	178539928	178539929	2	*	CT	C				1054994	Dilated_cardiomyopathy_1G|Autosomal_recessive_limb-girdle_muscular_dystrophy_type_2J		MONDO:MONDO:0011400;MedGen:C1858763;OMIM:604145;Orphanet:154|MONDO:MONDO:0012127;MedGen:C1837342;OMIM:608807;Orphanet:140922		NC_000002.12:g.178539930del	criteria_provided;_single_submitter	Likely_pathogenic			Deletion	SO:0000159			TTN:7273|TTN-AS1:100506866	SO:0001589|frameshift_variant	1		chr2:178539928-178539929	7273	TGCCTTACAAAGATACCTTCTTGG	TGCCTTACAAAGATACCTCTTGG	GATGAAAGATACCAAGAAGGTATC		-3.59046		0.533147		TRUE	FALSE	17
chr2	178544493	178544494	2	*	TG	T				449259	Dilated_cardiomyopathy_1G|Autosomal_recessive_limb-girdle_muscular_dystrophy_type_2J		MONDO:MONDO:0011400;MedGen:C1858763;OMIM:604145;Orphanet:154|MONDO:MONDO:0012127;MedGen:C1837342;OMIM:608807;Orphanet:140922		NC_000002.12:g.178544495del	criteria_provided;_single_submitter	Likely_pathogenic			Deletion	SO:0000159	ClinGen:CA658657133		TTN:7273|TTN-AS1:100506866	SO:0001589|frameshift_variant	1	1553519454	chr2:178544493-178544494	7273	TCTTGGAGCAGAAGGTGGTCCAGG	TCTTGGAGCAGAAGGTGTCCAGG	CCACAGATACCCCTGGACCACCTT		3.29124		1.84547		TRUE	FALSE	17
chr2	178549672	178549673	2	*	GT	G				2118764	Autosomal_recessive_limb-girdle_muscular_dystrophy_type_2J|Dilated_cardiomyopathy_1G		MONDO:MONDO:0012127;MedGen:C1837342;OMIM:608807;Orphanet:140922|MONDO:MONDO:0011400;MedGen:C1858763;OMIM:604145;Orphanet:154		NC_000002.12:g.178549675del	criteria_provided;_single_submitter	Likely_pathogenic			Deletion	SO:0000159			TTN:7273|TTN-AS1:100506866	SO:0001589|frameshift_variant	1		chr2:178549672-178549673	7273	CATTGCCGTTTATTAGTTTAATGG	CATTGCCGTTTATTAGTTAATGG	AAGTTACACTGCCATTAAACTAAT		0.867533		-1.80083		TRUE	FALSE	17
chr2	178551707	178551708	2	*	CG	C				1811583	Cardiovascular_phenotype|Dilated_cardiomyopathy_1G|Autosomal_recessive_limb-girdle_muscular_dystrophy_type_2J		MedGen:CN230736|MONDO:MONDO:0011400;MedGen:C1858763;OMIM:604145;Orphanet:154|MONDO:MONDO:0012127;MedGen:C1837342;OMIM:608807;Orphanet:140922		NC_000002.12:g.178551709del	criteria_provided;_multiple_submitters;_no_conflicts	Likely_pathogenic			Deletion	SO:0000159			TTN:7273|TTN-AS1:100506866	SO:0001589|frameshift_variant	1		chr2:178551707-178551708	7273	TTTTCAGCATATACACGGAATTGG	TTTTCAGCATATACACGAATTGG	GGTCTGGATTACCAATTCCGTGTA		0.874481		1.95523		TRUE	FALSE	17
chr2	178553672	178553673	2	*	TC	T				2171395	Autosomal_recessive_limb-girdle_muscular_dystrophy_type_2J|Dilated_cardiomyopathy_1G		MONDO:MONDO:0012127;MedGen:C1837342;OMIM:608807;Orphanet:140922|MONDO:MONDO:0011400;MedGen:C1858763;OMIM:604145;Orphanet:154		NC_000002.12:g.178553674del	criteria_provided;_single_submitter	Likely_pathogenic			Deletion	SO:0000159			TTN:7273|TTN-AS1:100506866	SO:0001589|frameshift_variant	1		chr2:178553672-178553673	7273	AGTAGTCCATTCCTCTTCCTCTCC		AGATAAGACAAGGAGAGGAAGAGG	AGATAAGACAAGGAGAGAAGAGG		1.09207		0.627976	FALSE	TRUE	17
chr2	178554733	178554734	2	*	AC	A				189114	not_provided		MedGen:CN517202		NC_000002.12:g.178554735del	no_assertion_criteria_provided	Likely_pathogenic			Deletion	SO:0000159	ClinGen:CA236423		TTN:7273|TTN-AS1:100506866	SO:0001589|frameshift_variant	1	786205639	chr2:178554733-178554734	7273	AAATTCAATTGGTCCACCAGGTGG	AAATTCAATTGGTCCACAGGTGG	ACAAACCAGGCCCACCTGGTGGAC		-0.606293		-4.93352		TRUE	FALSE	17
chr2	178557413	178557414	2	*	TA	T				198890	not_provided		MedGen:CN517202		NC_000002.12:g.178557417del	criteria_provided;_single_submitter	Likely_pathogenic			Deletion	SO:0000159	ClinGen:CA309450		TTN:7273|TTN-AS1:100506866	SO:0001589|frameshift_variant	1	794729359	chr2:178557413-178557414	7273	TTGGCTTTTTGCCATAAAATACTG		AAAGACAGAAACAGTATTTTATGG	AAAGACAGAAACAGTATTTATGG		-2.11024		-2.29436	FALSE	TRUE	17
chr2	178557987	178557988	2	*	TG	T				1446389	Dilated_cardiomyopathy_1G|Autosomal_recessive_limb-girdle_muscular_dystrophy_type_2J		MONDO:MONDO:0011400;MedGen:C1858763;OMIM:604145;Orphanet:154|MONDO:MONDO:0012127;MedGen:C1837342;OMIM:608807;Orphanet:140922		NC_000002.12:g.178557989del	criteria_provided;_single_submitter	Likely_pathogenic			Deletion	SO:0000159			TTN:7273|TTN-AS1:100506866	SO:0001589|frameshift_variant	1		chr2:178557987-178557988	7273	CTTTGGTTGTACCACTGGAGTTGG	CTTTGGTTGTACCACTGAGTTGG	AATCACTGCTGCCAACTCCAGTGG	AATCACTGCTGCCAACTCAGTGG	3.77265	-0.384567	2.40584	-2.72902	TRUE	FALSE	17
chr2	178558100	178558101	2	*	AG	A				1505472	Autosomal_recessive_limb-girdle_muscular_dystrophy_type_2J|Dilated_cardiomyopathy_1G		MONDO:MONDO:0012127;MedGen:C1837342;OMIM:608807;Orphanet:140922|MONDO:MONDO:0011400;MedGen:C1858763;OMIM:604145;Orphanet:154		NC_000002.12:g.178558105del	criteria_provided;_single_submitter	Likely_pathogenic			Deletion	SO:0000159			TTN:7273|TTN-AS1:100506866	SO:0001589|frameshift_variant	1		chr2:178558100-178558101	7273	TCTCATGGTTGCCTTAAGGGGGAC		CAAGAGATGGTGTCCCCCTTAAGG	CAAGAGATGGTGTCCCCTTAAGG		-2.67735		-2.62419	FALSE	TRUE	17
chr2	178559461	178559462	2	*	CT	C				931018	Dilated_cardiomyopathy_1G|Autosomal_recessive_limb-girdle_muscular_dystrophy_type_2J		MONDO:MONDO:0011400;MedGen:C1858763;OMIM:604145;Orphanet:154|MONDO:MONDO:0012127;MedGen:C1837342;OMIM:608807;Orphanet:140922		NC_000002.12:g.178559464del	criteria_provided;_single_submitter	Likely_pathogenic			Deletion	SO:0000159			TTN:7273|TTN-AS1:100506866	SO:0001589|frameshift_variant	1	1702795017	chr2:178559461-178559462	7273	GTCACAGAGACCCATGCTTTCTTG		CGTGAGGCCAGCAAGAAAGCATGG	CGTGAGGCCAGCAAGAAGCATGG		-2.68672		1.05289	FALSE	TRUE	17
chr2	178559798	178559799	2	*	GA	G				2156067	Autosomal_recessive_limb-girdle_muscular_dystrophy_type_2J|Dilated_cardiomyopathy_1G		MONDO:MONDO:0012127;MedGen:C1837342;OMIM:608807;Orphanet:140922|MONDO:MONDO:0011400;MedGen:C1858763;OMIM:604145;Orphanet:154		NC_000002.12:g.178559801del	criteria_provided;_single_submitter	Likely_pathogenic			Deletion	SO:0000159			TTN:7273|TTN-AS1:100506866	SO:0001589|frameshift_variant	1		chr2:178559798-178559799	7273	GTACTGGTCTTCCTCGGAAAGGCA		TACCATGACTGTGCCTTTCCGAGG	TACCATGACTGTGCCTTCCGAGG		2.01886		-2.69205	FALSE	TRUE	17
chr2	178560700	178560701	2	*	CT	C				825359	Dilated_cardiomyopathy_1G|Autosomal_recessive_limb-girdle_muscular_dystrophy_type_2J		MONDO:MONDO:0011400;MedGen:C1858763;OMIM:604145;Orphanet:154|MONDO:MONDO:0012127;MedGen:C1837342;OMIM:608807;Orphanet:140922		NC_000002.12:g.178560702del	criteria_provided;_single_submitter	Likely_pathogenic			Deletion	SO:0000159			TTN:7273|TTN-AS1:100506866	SO:0001589|frameshift_variant	1	1703325248	chr2:178560700-178560701	7273	ATATCTGCACCACCATCTTCTTGG	ATATCTGCACCACCATCTCTTGG	TGGGGACGTCCCCAAGAAGATGGT		1.11013		0.614404		TRUE	FALSE	17
chr2	178560700	178560701	2	*	CT	C				825359	Dilated_cardiomyopathy_1G|Autosomal_recessive_limb-girdle_muscular_dystrophy_type_2J		MONDO:MONDO:0011400;MedGen:C1858763;OMIM:604145;Orphanet:154|MONDO:MONDO:0012127;MedGen:C1837342;OMIM:608807;Orphanet:140922		NC_000002.12:g.178560702del	criteria_provided;_single_submitter	Likely_pathogenic			Deletion	SO:0000159			TTN:7273|TTN-AS1:100506866	SO:0001589|frameshift_variant	1	1703325248	chr2:178560700-178560701	7273	TATCTGCACCACCATCTTCTTGGG	TATCTGCACCACCATCTCTTGGG	CTGGGGACGTCCCCAAGAAGATGG	CTGGGGACGTCCCCAAGAGATGG	2.40742	2.72919	4.16323	-0.950604	TRUE	FALSE	17
chr2	178561147	178561148	2	*	CA	C				1706372	Autosomal_recessive_limb-girdle_muscular_dystrophy_type_2J		MONDO:MONDO:0012127;MedGen:C1837342;OMIM:608807;Orphanet:140922		NC_000002.12:g.178561152del	criteria_provided;_single_submitter	Likely_pathogenic			Deletion	SO:0000159			TTN:7273|TTN-AS1:100506866	SO:0001589|frameshift_variant	8		chr2:178561147-178561148	7273	TCAGCAGCATTCCTTGCAAAAACC		TATGAATTCCGGGTTTTTGCAAGG	TATGAATTCCGGGTTTTGCAAGG		-3.84058		-0.174027	FALSE	TRUE	17
chr2	178561147	178561148	2	*	CA	C				1706372	Autosomal_recessive_limb-girdle_muscular_dystrophy_type_2J		MONDO:MONDO:0012127;MedGen:C1837342;OMIM:608807;Orphanet:140922		NC_000002.12:g.178561152del	criteria_provided;_single_submitter	Likely_pathogenic			Deletion	SO:0000159			TTN:7273|TTN-AS1:100506866	SO:0001589|frameshift_variant	8		chr2:178561147-178561148	7273	GCAGCATTCCTTGCAAAAACCCGG	GCAGCATTCCTTGCAAAACCCGG	CGTTATGAATTCCGGGTTTTTGCA		2.21976		2.01849		TRUE	FALSE	17
chr2	178561627	178561628	2	*	AT	A				903772	Cardiomyopathy		Human_Phenotype_Ontology:HP:0001638;MONDO:MONDO:0004994;MedGen:C0878544;Orphanet:167848		NC_000002.12:g.178561631del	criteria_provided;_single_submitter	Likely_pathogenic			Deletion	SO:0000159			TTN:7273|TTN-AS1:100506866	SO:0001589|frameshift_variant	1	1703692114	chr2:178561627-178561628	7273	TTACAAGCATGGTAGATTTTGTGG	TTACAAGCATGGTAGATTTGTGG	AGTTGTGCATGCCACAAAATCTAC		-1.16234		-2.58918		TRUE	FALSE	17
chr2	178561655	178561656	2	*	AC	A				509292	Cardiovascular_phenotype		MedGen:CN230736		NC_000002.12:g.178561657del	criteria_provided;_single_submitter	Likely_pathogenic			Deletion	SO:0000159	ClinGen:CA658796000		TTN:7273|TTN-AS1:100506866	SO:0001589|frameshift_variant	1	1553564694	chr2:178561655-178561656	7273	CACAACTTTAGGAGTACCAGGAGG	CACAACTTTAGGAGTACAGGAGG	GTCCCCCAGGTCCTCCTGGTACTC		-1.65829		-4.15999		TRUE	FALSE	17
chr2	178561667	178561668	2	*	TG	T				2181448	Dilated_cardiomyopathy_1G|Autosomal_recessive_limb-girdle_muscular_dystrophy_type_2J		MONDO:MONDO:0011400;MedGen:C1858763;OMIM:604145;Orphanet:154|MONDO:MONDO:0012127;MedGen:C1837342;OMIM:608807;Orphanet:140922		NC_000002.12:g.178561672del	criteria_provided;_single_submitter	Likely_pathogenic			Deletion	SO:0000159			TTN:7273|TTN-AS1:100506866	SO:0001589|frameshift_variant	1		chr2:178561667-178561668	7273	TACCAGGAGGACCTGGGGGACTGA		AGAGTATCCATTCAGTCCCCCAGG	AGAGTATCCATTCAGTCCCCAGG		-0.689378		2.48116	FALSE	TRUE	17
chr2	178562528	178562529	2	*	TC	T				172688	Primary_dilated_cardiomyopathy		EFO:EFO_0000407;Human_Phenotype_Ontology:HP:0001644;Human_Phenotype_Ontology:HP:0001725;Human_Phenotype_Ontology:HP:0005159;Human_Phenotype_Ontology:HP:0200130;MONDO:MONDO:0005021;MeSH:D002311;MedGen:C0007193;Orphanet:217604		NC_000002.12:g.178562530del	criteria_provided;_single_submitter	Likely_pathogenic			Deletion	SO:0000159	ClinGen:CA273641		TTN:7273|TTN-AS1:100506866	SO:0001589|frameshift_variant	1	727505014	chr2:178562528-178562529	7273	AACAAGAGTTACTCTTCCAGGTGG	AACAAGAGTTACTCTTCAGGTGG	AACCACCCCTCCCACCTGGAAGAG		1.04465		-1.85655		TRUE	FALSE	17
chr2	178563083	178563084	2	*	CT	C				391847	Dilated_cardiomyopathy_1G|Autosomal_recessive_limb-girdle_muscular_dystrophy_type_2J		MONDO:MONDO:0011400;MedGen:C1858763;OMIM:604145;Orphanet:154|MONDO:MONDO:0012127;MedGen:C1837342;OMIM:608807;Orphanet:140922		NC_000002.12:g.178563086del	criteria_provided;_single_submitter	Likely_pathogenic			Deletion	SO:0000159	ClinGen:CA16610362		TTN:7273|TTN-AS1:100506866	SO:0001589|frameshift_variant	1	1060500572	chr2:178563083-178563084	7273	ACGCAGAACGACCACCTTTCTGAG		TCGATGCTGATCTCAGAAAGGTGG	TCGATGCTGATCTCAGAAGGTGG		1.05707		-3.95004	FALSE	TRUE	17
chr2	178563404	178563405	2	*	AT	A				2150483	Dilated_cardiomyopathy_1G|Autosomal_recessive_limb-girdle_muscular_dystrophy_type_2J		MONDO:MONDO:0011400;MedGen:C1858763;OMIM:604145;Orphanet:154|MONDO:MONDO:0012127;MedGen:C1837342;OMIM:608807;Orphanet:140922		NC_000002.12:g.178563406del	criteria_provided;_single_submitter	Likely_pathogenic			Deletion	SO:0000159			TTN:7273|TTN-AS1:100506866	SO:0001589|frameshift_variant	1		chr2:178563404-178563405	7273	GTCCGTCACTTTTGGATTGCTTGG	GTCCGTCACTTTTGGATGCTTGG	CACCAGGTCCCCCAAGCAATCCAA		-2.49627		2.58085		TRUE	FALSE	17
chr2	178563905	178563906	2	*	CT	C				629110	Dilated_cardiomyopathy_1G|Autosomal_recessive_limb-girdle_muscular_dystrophy_type_2J		MONDO:MONDO:0011400;MedGen:C1858763;OMIM:604145;Orphanet:154|MONDO:MONDO:0012127;MedGen:C1837342;OMIM:608807;Orphanet:140922		NC_000002.12:g.178563909del	criteria_provided;_single_submitter	Likely_pathogenic			Deletion	SO:0000159			TTN:7273|TTN-AS1:100506866	SO:0001589|frameshift_variant	1	1575653015	chr2:178563905-178563906	7273	TCGGCTTGTCTCCCTCTTTTCAAT		CACATTACATCATTGAAAAGAGGG	CACATTACATCATTGAAAGAGGG		-1.20363		-5.0255	FALSE	TRUE	17
chr2	178563905	178563906	2	*	CT	C				629110	Dilated_cardiomyopathy_1G|Autosomal_recessive_limb-girdle_muscular_dystrophy_type_2J		MONDO:MONDO:0011400;MedGen:C1858763;OMIM:604145;Orphanet:154|MONDO:MONDO:0012127;MedGen:C1837342;OMIM:608807;Orphanet:140922		NC_000002.12:g.178563909del	criteria_provided;_single_submitter	Likely_pathogenic			Deletion	SO:0000159			TTN:7273|TTN-AS1:100506866	SO:0001589|frameshift_variant	1	1575653015	chr2:178563905-178563906	7273	CGGCTTGTCTCCCTCTTTTCAATG		TCACATTACATCATTGAAAAGAGG	TCACATTACATCATTGAAAGAGG		0.550461		2.5331	FALSE	TRUE	17
chr2	178564613	178564614	2	*	TG	T				225052	Primary_dilated_cardiomyopathy		EFO:EFO_0000407;Human_Phenotype_Ontology:HP:0001644;Human_Phenotype_Ontology:HP:0001725;Human_Phenotype_Ontology:HP:0005159;Human_Phenotype_Ontology:HP:0200130;MONDO:MONDO:0005021;MeSH:D002311;MedGen:C0007193;Orphanet:217604		NC_000002.12:g.178564616del	criteria_provided;_single_submitter	Likely_pathogenic			Deletion	SO:0000159	ClinGen:CA353040		TTN:7273|TTN-AS1:100506866	SO:0001589|frameshift_variant	1	869312079	chr2:178564613-178564614	7273	CTTCAGGGCGACCAGGTGGGTCAC		TCGTGATCCATGTGACCCACCTGG	TCGTGATCCATGTGACCACCTGG		-1.24133		0.69915	FALSE	TRUE	17
chr2	178565204	178565205	2	*	TG	T				1485423	Dilated_cardiomyopathy_1G|Autosomal_recessive_limb-girdle_muscular_dystrophy_type_2J		MONDO:MONDO:0011400;MedGen:C1858763;OMIM:604145;Orphanet:154|MONDO:MONDO:0012127;MedGen:C1837342;OMIM:608807;Orphanet:140922		NC_000002.12:g.178565206del	criteria_provided;_single_submitter	Likely_pathogenic			Deletion	SO:0000159			TTN:7273|TTN-AS1:100506866	SO:0001589|frameshift_variant	1		chr2:178565204-178565205	7273	ACCGAACTGGGCCAACTGGAGGTC		AGAAAAGCCTGGACCTCCAGTTGG	AGAAAAGCCTGGACCTCAGTTGG		3.89441		-0.472338	FALSE	TRUE	17
chr2	178565452	178565453	2	*	CA	C				624214	not_provided		MedGen:CN517202		NC_000002.12:g.178565453del	criteria_provided;_single_submitter	Likely_pathogenic			Deletion	SO:0000159			TTN:7273|TTN-AS1:100506866	SO:0001589|frameshift_variant	1	1575671618	chr2:178565452-178565453	7273	ATTTTAAGATCTTCTCCAGCTTGG	ATTTTAAGATCTTCTCCGCTTGG	ACATATAGTATCCAAGCTGGAGAA		-2.33553		0.670789		TRUE	FALSE	17
chr2	178565803	178565804	2	*	CT	C				1806321	Cardiovascular_phenotype		MedGen:CN230736		NC_000002.12:g.178565806del	criteria_provided;_single_submitter	Likely_pathogenic			Deletion	SO:0000159			TTN:7273|TTN-AS1:100506866	SO:0001589|frameshift_variant	1		chr2:178565803-178565804	7273	AAGGAGGTTCAGCAGCTTTCACGG	AAGGAGGTTCAGCAGCTTCACGG	AACTGTTGATGCCGTGAAAGCTGC		-3.04921		0.137896		TRUE	FALSE	17
chr2	178569497	178569498	2	*	TC	T				1799185	Cardiovascular_phenotype		MedGen:CN230736		NC_000002.12:g.178569501del	criteria_provided;_single_submitter	Likely_pathogenic			Deletion	SO:0000159			TTN:7273|TTN-AS1:100506866	SO:0001589|frameshift_variant	1		chr2:178569497-178569498	7273	TTCACCATCCACCTTTCCCCATTT		CACCAGAAGTTAAATGGGGAAAGG	CACCAGAAGTTAAATGGGAAAGG		-2.0342		0.428859	FALSE	TRUE	17
chr2	178569758	178569759	2	*	TG	T				224229	not_provided|Primary_dilated_cardiomyopathy		MedGen:CN517202|EFO:EFO_0000407;Human_Phenotype_Ontology:HP:0001644;Human_Phenotype_Ontology:HP:0001725;Human_Phenotype_Ontology:HP:0005159;Human_Phenotype_Ontology:HP:0200130;MONDO:MONDO:0005021;MeSH:D002311;MedGen:C0007193;Orphanet:217604		NC_000002.12:g.178569760del	criteria_provided;_single_submitter	Pathogenic/Likely_pathogenic			Deletion	SO:0000159	ClinGen:CA352075		TTN:7273|TTN-AS1:100506866	SO:0001589|frameshift_variant	1	869025553	chr2:178569758-178569759	7273	TTTTATTAATTCCTGTTGGTGGAG		GACAATGTGCACTCCACCAACAGG	GACAATGTGCACTCCACAACAGG		0.0270031		1.68702	FALSE	TRUE	17
chr2	178569905	178569906	2	*	TG	T				1055062	Dilated_cardiomyopathy_1G|Autosomal_recessive_limb-girdle_muscular_dystrophy_type_2J		MONDO:MONDO:0011400;MedGen:C1858763;OMIM:604145;Orphanet:154|MONDO:MONDO:0012127;MedGen:C1837342;OMIM:608807;Orphanet:140922		NC_000002.12:g.178569910del	criteria_provided;_single_submitter	Likely_pathogenic			Deletion	SO:0000159			TTN:7273|TTN-AS1:100506866	SO:0001589|frameshift_variant	1		chr2:178569905-178569906	7273	TTTGGGGTTGTTTGGGGGTCCTGG	TTTGGGGTTGTTTGGGGTCCTGG	CTATTTATAAACCAGGACCCCCAA		4.56535		1.58763		TRUE	FALSE	17
chr2	178572304	178572305	2	*	AT	A				56488	Primary_dilated_cardiomyopathy		EFO:EFO_0000407;Human_Phenotype_Ontology:HP:0001644;Human_Phenotype_Ontology:HP:0001725;Human_Phenotype_Ontology:HP:0005159;Human_Phenotype_Ontology:HP:0200130;MONDO:MONDO:0005021;MeSH:D002311;MedGen:C0007193;Orphanet:217604		NC_000002.12:g.178572306del	no_assertion_criteria_provided	Likely_pathogenic			Deletion	SO:0000159	ClinGen:CA261906		TTN:7273|TTN-AS1:100506866	SO:0001589|frameshift_variant	1	397517695	chr2:178572304-178572305	7273	CTGATGCTTTCACAGATTCTGCGG	CTGATGCTTTCACAGATCTGCGG	GCCTGCTGAAACCGCAGAATCTGT		-0.502453		-2.01597		TRUE	FALSE	17
chr2	178572563	178572564	2	*	TG	T				558955	Dilated_cardiomyopathy_1G|Autosomal_recessive_limb-girdle_muscular_dystrophy_type_2J|Primary_dilated_cardiomyopathy		MONDO:MONDO:0011400;MedGen:C1858763;OMIM:604145;Orphanet:154|MONDO:MONDO:0012127;MedGen:C1837342;OMIM:608807;Orphanet:140922|EFO:EFO_0000407;Human_Phenotype_Ontology:HP:0001644;Human_Phenotype_Ontology:HP:0001725;Human_Phenotype_Ontology:HP:0005159;Human_Phenotype_Ontology:HP:0200130;MONDO:MONDO:0005021;MeSH:D002311;MedGen:C0007193;Orphanet:217604		NC_000002.12:g.178572569del	criteria_provided;_multiple_submitters;_no_conflicts	Pathogenic/Likely_pathogenic			Deletion	SO:0000159			TTN:7273|TTN-AS1:100506866	SO:0001589|frameshift_variant	5	1559415567	chr2:178572563-178572564	7273	TACCTTCAGATCCTGTGGGGGGCC		TCGATACACCAGGCCCCCCACAGG	TCGATACACCAGGCCCCCACAGG		-2.36541		-0.858145	FALSE	TRUE	17
chr2	178572563	178572564	2	*	TG	T				558955	Dilated_cardiomyopathy_1G|Autosomal_recessive_limb-girdle_muscular_dystrophy_type_2J|Primary_dilated_cardiomyopathy		MONDO:MONDO:0011400;MedGen:C1858763;OMIM:604145;Orphanet:154|MONDO:MONDO:0012127;MedGen:C1837342;OMIM:608807;Orphanet:140922|EFO:EFO_0000407;Human_Phenotype_Ontology:HP:0001644;Human_Phenotype_Ontology:HP:0001725;Human_Phenotype_Ontology:HP:0005159;Human_Phenotype_Ontology:HP:0200130;MONDO:MONDO:0005021;MeSH:D002311;MedGen:C0007193;Orphanet:217604		NC_000002.12:g.178572569del	criteria_provided;_multiple_submitters;_no_conflicts	Pathogenic/Likely_pathogenic			Deletion	SO:0000159			TTN:7273|TTN-AS1:100506866	SO:0001589|frameshift_variant	5	1559415567	chr2:178572563-178572564	7273	CTTCAGATCCTGTGGGGGGCCTGG	CTTCAGATCCTGTGGGGGCCTGG	TTCTCGATACACCAGGCCCCCCAC		0.519308		2.20115		TRUE	FALSE	17
chr2	178572744	178572745	2	*	GC	G				496675	Dilated_cardiomyopathy_1G|Autosomal_recessive_limb-girdle_muscular_dystrophy_type_2J|Primary_dilated_cardiomyopathy		MONDO:MONDO:0011400;MedGen:C1858763;OMIM:604145;Orphanet:154|MONDO:MONDO:0012127;MedGen:C1837342;OMIM:608807;Orphanet:140922|EFO:EFO_0000407;Human_Phenotype_Ontology:HP:0001644;Human_Phenotype_Ontology:HP:0001725;Human_Phenotype_Ontology:HP:0005159;Human_Phenotype_Ontology:HP:0200130;MONDO:MONDO:0005021;MeSH:D002311;MedGen:C0007193;Orphanet:217604		NC_000002.12:g.178572747del	criteria_provided;_multiple_submitters;_no_conflicts	Likely_pathogenic			Deletion	SO:0000159	ClinGen:CA658796034		TTN:7273|TTN-AS1:100506866	SO:0001589|frameshift_variant	1	1553607425	chr2:178572744-178572745	7273	TTCTCCATGGTCCCGGGCCCACTT		CACCTGAGGTGAAGTGGGCCCGGG	CACCTGAGGTGAAGTGGCCCGGG		4.31302		2.84234	FALSE	TRUE	17
chr2	178572744	178572745	2	*	GC	G				496675	Dilated_cardiomyopathy_1G|Autosomal_recessive_limb-girdle_muscular_dystrophy_type_2J|Primary_dilated_cardiomyopathy		MONDO:MONDO:0011400;MedGen:C1858763;OMIM:604145;Orphanet:154|MONDO:MONDO:0012127;MedGen:C1837342;OMIM:608807;Orphanet:140922|EFO:EFO_0000407;Human_Phenotype_Ontology:HP:0001644;Human_Phenotype_Ontology:HP:0001725;Human_Phenotype_Ontology:HP:0005159;Human_Phenotype_Ontology:HP:0200130;MONDO:MONDO:0005021;MeSH:D002311;MedGen:C0007193;Orphanet:217604		NC_000002.12:g.178572747del	criteria_provided;_multiple_submitters;_no_conflicts	Likely_pathogenic			Deletion	SO:0000159	ClinGen:CA658796034		TTN:7273|TTN-AS1:100506866	SO:0001589|frameshift_variant	1	1553607425	chr2:178572744-178572745	7273	TCTCCATGGTCCCGGGCCCACTTC		GCACCTGAGGTGAAGTGGGCCCGG	GCACCTGAGGTGAAGTGGCCCGG		3.74104		4.69292	FALSE	TRUE	17
chr2	178575124	178575125	2	*	CT	C				1791197	Cardiovascular_phenotype		MedGen:CN230736		NC_000002.12:g.178575130del	criteria_provided;_single_submitter	Likely_pathogenic			Deletion	SO:0000159			TTN:7273|TTN-AS1:100506866	SO:0001589|frameshift_variant	1		chr2:178575124-178575125	7273	GAATTTGGTCTCCTTTTTTCCATG		GCCCACAGTGACATGGAAAAAAGG	GCCCACAGTGACATGGAAAAAGG		-0.0970211		2.67437	FALSE	TRUE	17
chr2	178576003	178576004	2	*	TC	T				495128	not_provided		MedGen:CN517202		NC_000002.12:g.178576004del	criteria_provided;_single_submitter	Likely_pathogenic			Deletion	SO:0000159	ClinGen:CA658796006		TTN:7273|TTN-AS1:100506866|LOC126806422:126806422	SO:0001589|frameshift_variant	1	1553614521	chr2:178576003-178576004	7273	TTATCTTTGGTCCATGTCACTTCA		CGTCCTGCTCCTGAAGTGACATGG	CGTCCTGCTCCTGAAGTACATGG		-1.78479		4.76544	FALSE	TRUE	17
chr2	178576288	178576289	2	*	CT	C				225048	Primary_dilated_cardiomyopathy		EFO:EFO_0000407;Human_Phenotype_Ontology:HP:0001644;Human_Phenotype_Ontology:HP:0001725;Human_Phenotype_Ontology:HP:0005159;Human_Phenotype_Ontology:HP:0200130;MONDO:MONDO:0005021;MeSH:D002311;MedGen:C0007193;Orphanet:217604		NC_000002.12:g.178576293del	criteria_provided;_single_submitter	Likely_pathogenic			Deletion	SO:0000159	ClinGen:CA353178		TTN:7273|TTN-AS1:100506866|LOC126806422:126806422	SO:0001589|frameshift_variant	1	869312075	chr2:178576288-178576289	7273	AGGCCTCGTCTCCTACTTTTTGAT		TGTCGTGGAGCATCAAAAAGTAGG	TGTCGTGGAGCATCAAAAGTAGG		0.875505		-2.04861	FALSE	TRUE	17
chr2	178577203	178577204	2	*	TG	T				1055090	Dilated_cardiomyopathy_1G|Autosomal_recessive_limb-girdle_muscular_dystrophy_type_2J		MONDO:MONDO:0011400;MedGen:C1858763;OMIM:604145;Orphanet:154|MONDO:MONDO:0012127;MedGen:C1837342;OMIM:608807;Orphanet:140922		NC_000002.12:g.178577208del	criteria_provided;_single_submitter	Likely_pathogenic			Deletion	SO:0000159			TTN:7273|TTN-AS1:100506866	SO:0001589|frameshift_variant	1		chr2:178577203-178577204	7273	TTTCAACAGGACCTGGGGGACCAG		CCTTGATGTACCTGGTCCCCCAGG	CCTTGATGTACCTGGTCCCCAGG		0.725403		2.52119	FALSE	TRUE	17
chr2	178577203	178577204	2	*	TG	T				1055090	Dilated_cardiomyopathy_1G|Autosomal_recessive_limb-girdle_muscular_dystrophy_type_2J		MONDO:MONDO:0011400;MedGen:C1858763;OMIM:604145;Orphanet:154|MONDO:MONDO:0012127;MedGen:C1837342;OMIM:608807;Orphanet:140922		NC_000002.12:g.178577208del	criteria_provided;_single_submitter	Likely_pathogenic			Deletion	SO:0000159			TTN:7273|TTN-AS1:100506866	SO:0001589|frameshift_variant	1		chr2:178577203-178577204	7273	TTCAACAGGACCTGGGGGACCAGG	TTCAACAGGACCTGGGGACCAGG	TCCTTGATGTACCTGGTCCCCCAG		4.00086		3.35572		TRUE	FALSE	17
chr2	178578631	178578632	2	*	GT	G				405462	Cardiovascular_phenotype|Early-onset_myopathy_with_fatal_cardiomyopathy|Hypertrophic_cardiomyopathy_9|Tibial_muscular_dystrophy|Dilated_cardiomyopathy_1G|Myopathy;_myofibrillar;_9;_with_early_respiratory_failure|Autosomal_recessive_limb-girdle_muscular_dystrophy_type_2J|not_provided		MedGen:CN230736|MONDO:MONDO:0012714;MedGen:C2673677;OMIM:611705;Orphanet:289377|MONDO:MONDO:0013412;MedGen:C1861065;OMIM:613765|MONDO:MONDO:0010870;MedGen:C1838244;OMIM:600334;Orphanet:609|MONDO:MONDO:0011400;MedGen:C1858763;OMIM:604145;Orphanet:154|MONDO:MONDO:0011362;MedGen:C1863599;OMIM:603689;Orphanet:178464;Orphanet:34521|MONDO:MONDO:0012127;MedGen:C1837342;OMIM:608807;Orphanet:140922|MedGen…		NC_000002.12:g.178578635del	criteria_provided;_multiple_submitters;_no_conflicts	Pathogenic/Likely_pathogenic			Deletion	SO:0000159	ClinGen:CA16617361		TTN:7273|TTN-AS1:100506866|LOC126806423:126806423	SO:0001589|frameshift_variant	1	1064796112	chr2:178578631-178578632	7273	TTGGAGAACCACCAGTTTTCTTGG	TTGGAGAACCACCAGTTTCTTGG	TTGGACTGACCCCAAGAAAACTGG	TTGGACTGACCCCAAGAAACTGG	4.03004	3.82875	0.144188	2.14181	TRUE	TRUE	17
chr2	178578631	178578632	2	*	GT	G				405462	Cardiovascular_phenotype|Early-onset_myopathy_with_fatal_cardiomyopathy|Hypertrophic_cardiomyopathy_9|Tibial_muscular_dystrophy|Dilated_cardiomyopathy_1G|Myopathy;_myofibrillar;_9;_with_early_respiratory_failure|Autosomal_recessive_limb-girdle_muscular_dystrophy_type_2J|not_provided		MedGen:CN230736|MONDO:MONDO:0012714;MedGen:C2673677;OMIM:611705;Orphanet:289377|MONDO:MONDO:0013412;MedGen:C1861065;OMIM:613765|MONDO:MONDO:0010870;MedGen:C1838244;OMIM:600334;Orphanet:609|MONDO:MONDO:0011400;MedGen:C1858763;OMIM:604145;Orphanet:154|MONDO:MONDO:0011362;MedGen:C1863599;OMIM:603689;Orphanet:178464;Orphanet:34521|MONDO:MONDO:0012127;MedGen:C1837342;OMIM:608807;Orphanet:140922|MedGen…		NC_000002.12:g.178578635del	criteria_provided;_multiple_submitters;_no_conflicts	Pathogenic/Likely_pathogenic			Deletion	SO:0000159	ClinGen:CA16617361		TTN:7273|TTN-AS1:100506866|LOC126806423:126806423	SO:0001589|frameshift_variant	1	1064796112	chr2:178578631-178578632	7273	TGGAGAACCACCAGTTTTCTTGGG	TGGAGAACCACCAGTTTCTTGGG	CTTGGACTGACCCCAAGAAAACTG		2.60873		1.09243		TRUE	FALSE	17
chr2	178580216	178580217	2	*	TG	T				2080173	Autosomal_recessive_limb-girdle_muscular_dystrophy_type_2J|Dilated_cardiomyopathy_1G		MONDO:MONDO:0012127;MedGen:C1837342;OMIM:608807;Orphanet:140922|MONDO:MONDO:0011400;MedGen:C1858763;OMIM:604145;Orphanet:154		NC_000002.12:g.178580218del	criteria_provided;_single_submitter	Likely_pathogenic			Deletion	SO:0000159			TTN:7273|TTN-AS1:100506866	SO:0001589|frameshift_variant	1		chr2:178580216-178580217	7273	AGTCACATTGACAGGTGGCCCAGG	AGTCACATTGACAGGTGCCCAGG	ATCCAGATACTCCTGGGCCACCTG		5.45871		4.58735		TRUE	FALSE	17
chr2	178581557	178581558	2	*	CT	C				391915	Dilated_cardiomyopathy_1G|Autosomal_recessive_limb-girdle_muscular_dystrophy_type_2J		MONDO:MONDO:0011400;MedGen:C1858763;OMIM:604145;Orphanet:154|MONDO:MONDO:0012127;MedGen:C1837342;OMIM:608807;Orphanet:140922		NC_000002.12:g.178581559del	criteria_provided;_single_submitter	Likely_pathogenic			Deletion	SO:0000159	ClinGen:CA16610390		TTN:7273|TTN-AS1:100506866	SO:0001589|frameshift_variant	1	1060500479	chr2:178581557-178581558	7273	GGTCACTGTATCCAATCTTATTAA		TGTGTATGCCGTTAATAAGATTGG	TGTGTATGCCGTTAATAGATTGG		-0.319291		0.683473	FALSE	TRUE	17
chr2	178581775	178581776	2	*	CT	C				2160070	Dilated_cardiomyopathy_1G|Autosomal_recessive_limb-girdle_muscular_dystrophy_type_2J		MONDO:MONDO:0011400;MedGen:C1858763;OMIM:604145;Orphanet:154|MONDO:MONDO:0012127;MedGen:C1837342;OMIM:608807;Orphanet:140922		NC_000002.12:g.178581778del	criteria_provided;_single_submitter	Likely_pathogenic			Deletion	SO:0000159			TTN:7273|TTN-AS1:100506866	SO:0001589|frameshift_variant	1		chr2:178581775-178581776	7273	CGAGTTGTATCATATACTTTAGGG	CGAGTTGTATCATATACTTAGGG	CCACCGGCTTTCCCTAAAGTATAT		-4.69183		-1.98169		TRUE	FALSE	17
chr2	178583676	178583677	2	*	CA	C				557742	Autosomal_recessive_limb-girdle_muscular_dystrophy_type_2J|Dilated_cardiomyopathy_1G|Myopathy;_myofibrillar;_9;_with_early_respiratory_failure|Tibial_muscular_dystrophy|Primary_dilated_cardiomyopathy		MONDO:MONDO:0012127;MedGen:C1837342;OMIM:608807;Orphanet:140922|MONDO:MONDO:0011400;MedGen:C1858763;OMIM:604145;Orphanet:154|MONDO:MONDO:0011362;MedGen:C1863599;OMIM:603689;Orphanet:178464;Orphanet:34521|MONDO:MONDO:0010870;MedGen:C1838244;OMIM:600334;Orphanet:609|EFO:EFO_0000407;Human_Phenotype_Ontology:HP:0001644;Human_Phenotype_Ontology:HP:0001725;Human_Phenotype_Ontology:HP:0005159;Human_Phen…		NC_000002.12:g.178583678del	criteria_provided;_single_submitter	Likely_pathogenic			Deletion	SO:0000159			TTN:7273|TTN-AS1:100506866	SO:0001589|frameshift_variant;SO:0001619|non-coding_transcript_variant	1	1559521007	chr2:178583676-178583677	7273	TTTACCGCGGTCCTGGCAATAGCT		TATCAATTTAGAGCTATTGCCAGG	TATCAATTTAGAGCTATGCCAGG		-1.6543		2.22726	FALSE	TRUE	17
chr2	178584952	178584953	2	*	AG	A				236752	not_provided|not_specified|Cardiovascular_phenotype|Dilated_cardiomyopathy_1G|Autosomal_recessive_limb-girdle_muscular_dystrophy_type_2J		MedGen:CN517202|MedGen:CN169374|MedGen:CN230736|MONDO:MONDO:0011400;MedGen:C1858763;OMIM:604145;Orphanet:154|MONDO:MONDO:0012127;MedGen:C1837342;OMIM:608807;Orphanet:140922		NC_000002.12:g.178584958del	criteria_provided;_multiple_submitters;_no_conflicts	Likely_pathogenic			Deletion	SO:0000159	ClinGen:CA10581139		TTN:7273|TTN-AS1:100506866	SO:0001589|frameshift_variant;SO:0001619|non-coding_transcript_variant	1	774395395	chr2:178584952-178584953	7273	CAAATGGAGGCTGAGGGGGGCCGG	CAAATGGAGGCTGAGGGGGCCGG	TGTAGATGCCCCCGGCCCCCCTCA		2.46729		3.13826		TRUE	FALSE	17
chr2	178584952	178584953	2	*	AG	A				236752	not_provided|not_specified|Cardiovascular_phenotype|Dilated_cardiomyopathy_1G|Autosomal_recessive_limb-girdle_muscular_dystrophy_type_2J		MedGen:CN517202|MedGen:CN169374|MedGen:CN230736|MONDO:MONDO:0011400;MedGen:C1858763;OMIM:604145;Orphanet:154|MONDO:MONDO:0012127;MedGen:C1837342;OMIM:608807;Orphanet:140922		NC_000002.12:g.178584958del	criteria_provided;_multiple_submitters;_no_conflicts	Likely_pathogenic			Deletion	SO:0000159	ClinGen:CA10581139		TTN:7273|TTN-AS1:100506866	SO:0001589|frameshift_variant;SO:0001619|non-coding_transcript_variant	1	774395395	chr2:178584952-178584953	7273	AAATGGAGGCTGAGGGGGGCCGGG	AAATGGAGGCTGAGGGGGCCGGG	ATGTAGATGCCCCCGGCCCCCCTC		0.515339		2.3234		TRUE	FALSE	17
chr2	178584952	178584953	2	*	AG	A				236752	not_provided|not_specified|Cardiovascular_phenotype|Dilated_cardiomyopathy_1G|Autosomal_recessive_limb-girdle_muscular_dystrophy_type_2J		MedGen:CN517202|MedGen:CN169374|MedGen:CN230736|MONDO:MONDO:0011400;MedGen:C1858763;OMIM:604145;Orphanet:154|MONDO:MONDO:0012127;MedGen:C1837342;OMIM:608807;Orphanet:140922		NC_000002.12:g.178584958del	criteria_provided;_multiple_submitters;_no_conflicts	Likely_pathogenic			Deletion	SO:0000159	ClinGen:CA10581139		TTN:7273|TTN-AS1:100506866	SO:0001589|frameshift_variant;SO:0001619|non-coding_transcript_variant	1	774395395	chr2:178584952-178584953	7273	AATGGAGGCTGAGGGGGGCCGGGG	AATGGAGGCTGAGGGGGCCGGGG	CATGTAGATGCCCCCGGCCCCCCT		3.68531		3.18146		TRUE	FALSE	17
chr2	178586603	178586604	2	*	TC	T				629130	Dilated_cardiomyopathy_1G|Autosomal_recessive_limb-girdle_muscular_dystrophy_type_2J		MONDO:MONDO:0011400;MedGen:C1858763;OMIM:604145;Orphanet:154|MONDO:MONDO:0012127;MedGen:C1837342;OMIM:608807;Orphanet:140922		NC_000002.12:g.178586605del	criteria_provided;_single_submitter	Likely_pathogenic			Deletion	SO:0000159			TTN:7273|TTN-AS1:100506866	SO:0001589|frameshift_variant	1	1576014780	chr2:178586603-178586604	7273	TTGTATTTCTTTCCTTCCTTTAGG	TTGTATTTCTTTCCTTCTTTAGG	GTTGTCACTGGCCTAAAGGAAGGA		1.53359		0.764626		TRUE	FALSE	17
chr2	178587228	178587229	2	*	GT	G				2068700	Autosomal_recessive_limb-girdle_muscular_dystrophy_type_2J|Dilated_cardiomyopathy_1G		MONDO:MONDO:0012127;MedGen:C1837342;OMIM:608807;Orphanet:140922|MONDO:MONDO:0011400;MedGen:C1858763;OMIM:604145;Orphanet:154		NC_000002.12:g.178587230del	criteria_provided;_single_submitter	Likely_pathogenic			Deletion	SO:0000159			TTN:7273|TTN-AS1:100506866	SO:0001589|frameshift_variant	1		chr2:178587228-178587229	7273	CCAGGGACAAGATTGGTTACATGG	CCAGGGACAAGATTGGTACATGG	AAAACAAGCTTCCATGTAACCAAT		-2.79598		3.40549		TRUE	FALSE	17
chr2	178588630	178588631	2	*	TG	T				2069232	Dilated_cardiomyopathy_1G|Autosomal_recessive_limb-girdle_muscular_dystrophy_type_2J		MONDO:MONDO:0011400;MedGen:C1858763;OMIM:604145;Orphanet:154|MONDO:MONDO:0012127;MedGen:C1837342;OMIM:608807;Orphanet:140922		NC_000002.12:g.178588632del	criteria_provided;_single_submitter	Likely_pathogenic			Deletion	SO:0000159			TTN:7273|TTN-AS1:100506866	SO:0001589|frameshift_variant	1		chr2:178588630-178588631	7273	CGGAACTGATATTCATGGTCTGGG	CGGAACTGATATTCATGTCTGGG	CAGAATCTCCTCCCAGACCATGAA		1.43801		1.10808		TRUE	FALSE	17
chr2	178590893	178590894	2	*	GT	G				942488	Autosomal_recessive_limb-girdle_muscular_dystrophy_type_2J|Dilated_cardiomyopathy_1G		MONDO:MONDO:0012127;MedGen:C1837342;OMIM:608807;Orphanet:140922|MONDO:MONDO:0011400;MedGen:C1858763;OMIM:604145;Orphanet:154		NC_000002.12:g.178590896del	criteria_provided;_single_submitter	Likely_pathogenic			Deletion	SO:0000159			TTN:7273|TTN-AS1:100506866	SO:0001589|frameshift_variant	1	2050068938	chr2:178590893-178590894	7273	GTCAGTAACCACTGGTTTACCAGG	GTCAGTAACCACTGGTTACCAGG	CTCCGTCTCCTCCTGGTAAACCAG		0.905291		1.89325		TRUE	FALSE	17
chr2	178592000	178592001	2	*	TG	T				1455429	Dilated_cardiomyopathy_1G|Autosomal_recessive_limb-girdle_muscular_dystrophy_type_2J		MONDO:MONDO:0011400;MedGen:C1858763;OMIM:604145;Orphanet:154|MONDO:MONDO:0012127;MedGen:C1837342;OMIM:608807;Orphanet:140922		NC_000002.12:g.178592002del	criteria_provided;_single_submitter	Likely_pathogenic			Deletion	SO:0000159			TTN:7273|TTN-AS1:100506866|LOC126806424:126806424	SO:0001589|frameshift_variant	1		chr2:178592000-178592001	7273	ATCCAAAGCCTTGATTGGTTTTGG	ATCCAAAGCCTTGATTGTTTTGG	TTGTTGAAACACCAAAACCAATCA		1.6223		1.79189		TRUE	FALSE	17
chr2	178593357	178593358	2	*	CT	C				931031	Dilated_cardiomyopathy_1G|Autosomal_recessive_limb-girdle_muscular_dystrophy_type_2J		MONDO:MONDO:0011400;MedGen:C1858763;OMIM:604145;Orphanet:154|MONDO:MONDO:0012127;MedGen:C1837342;OMIM:608807;Orphanet:140922		NC_000002.12:g.178593361del	criteria_provided;_single_submitter	Likely_pathogenic			Deletion	SO:0000159			TTN:7273|TTN-AS1:100506866	SO:0001589|frameshift_variant	1	2050657361	chr2:178593357-178593358	7273	GACATAGTTTCTCTCTTTTCCAGG	GACATAGTTTCTCTCTTTCCAGG	ACAAACTACATCCTGGAAAAGAGA		0.442508		1.17755		TRUE	FALSE	17
chr2	178595795	178595796	2	*	CG	C				794958	Dilated_cardiomyopathy_1G|Autosomal_recessive_limb-girdle_muscular_dystrophy_type_2J|not_provided		MONDO:MONDO:0011400;MedGen:C1858763;OMIM:604145;Orphanet:154|MONDO:MONDO:0012127;MedGen:C1837342;OMIM:608807;Orphanet:140922|MedGen:CN517202		NC_000002.12:g.178595798del	criteria_provided;_multiple_submitters;_no_conflicts	Likely_pathogenic			Deletion	SO:0000159			TTN:7273|TTN-AS1:100506866	SO:0001589|frameshift_variant	1	1576186406	chr2:178595795-178595796	7273	GAATGGTGTTCCAACGGGACCTGG	GAATGGTGTTCCAACGGACCTGG	TTCCAGATGTTCCAGGTCCCGTTG		3.30309		3.49136		TRUE	FALSE	17
chr2	178605678	178605679	2	*	CA	C				1842484	Cardiovascular_phenotype|Autosomal_recessive_limb-girdle_muscular_dystrophy_type_2J|Dilated_cardiomyopathy_1G		MedGen:CN230736|MONDO:MONDO:0012127;MedGen:C1837342;OMIM:608807;Orphanet:140922|MONDO:MONDO:0011400;MedGen:C1858763;OMIM:604145;Orphanet:154		NC_000002.12:g.178605679del	criteria_provided;_multiple_submitters;_no_conflicts	Likely_pathogenic			Deletion	SO:0000159			TTN:7273|TTN-AS1:100506866	SO:0001589|frameshift_variant	1		chr2:178605678-178605679	7273	GTGGACTTTGTCCTTTCAGTGTAT		GAGAGGCTCACATACACTGAAAGG	GAGAGGCTCACATACACGAAAGG		-2.50116		-2.02932	FALSE	TRUE	17
chr2	178609973	178609974	2	*	TG	T				1055142	Primary_dilated_cardiomyopathy|Myopathy;_myofibrillar;_9;_with_early_respiratory_failure|Autosomal_recessive_limb-girdle_muscular_dystrophy_type_2J|Tibial_muscular_dystrophy|Dilated_cardiomyopathy_1G		EFO:EFO_0000407;Human_Phenotype_Ontology:HP:0001644;Human_Phenotype_Ontology:HP:0001725;Human_Phenotype_Ontology:HP:0005159;Human_Phenotype_Ontology:HP:0200130;MONDO:MONDO:0005021;MeSH:D002311;MedGen:C0007193;Orphanet:217604|MONDO:MONDO:0011362;MedGen:C1863599;OMIM:603689;Orphanet:178464;Orphanet:34521|MONDO:MONDO:0012127;MedGen:C1837342;OMIM:608807;Orphanet:140922|MONDO:MONDO:0010870;MedGen:C183…		NC_000002.12:g.178609975del	criteria_provided;_single_submitter	Likely_pathogenic			Deletion	SO:0000159			TTN:7273|TTN-AS1:100506866	SO:0001589|frameshift_variant	1		chr2:178609973-178609974	7273	CTCTACATCTACAGGTGGATCAGG	CTCTACATCTACAGGTGATCAGG	CTTCAGAACCCCCTGATCCACCTG		5.73955		4.57874		TRUE	FALSE	17
chr2	178612080	178612081	2	*	AT	A				1851132	Cardiovascular_phenotype		MedGen:CN230736		NC_000002.12:g.178612085del	criteria_provided;_single_submitter	Likely_pathogenic			Deletion	SO:0000159			TTN:7273|TTN-AS1:100506866	SO:0001589|frameshift_variant	1		chr2:178612080-178612081	7273	TTGGTCTTCCACCATCATTTTTAG		GTGGGAGCCACCTAAAAATGATGG	GTGGGAGCCACCTAAAATGATGG		0.955527		-1.7691	FALSE	TRUE	17
chr2	178612080	178612081	2	*	AT	A				1851132	Cardiovascular_phenotype		MedGen:CN230736		NC_000002.12:g.178612085del	criteria_provided;_single_submitter	Likely_pathogenic			Deletion	SO:0000159			TTN:7273|TTN-AS1:100506866	SO:0001589|frameshift_variant	1		chr2:178612080-178612081	7273	TGGTCTTCCACCATCATTTTTAGG	TGGTCTTCCACCATCATTTTAGG	AGTGGGAGCCACCTAAAAATGATG		2.20373		0.0557625		TRUE	FALSE	17
chr2	178612080	178612081	2	*	AT	A				1851132	Cardiovascular_phenotype		MedGen:CN230736		NC_000002.12:g.178612085del	criteria_provided;_single_submitter	Likely_pathogenic			Deletion	SO:0000159			TTN:7273|TTN-AS1:100506866	SO:0001589|frameshift_variant	1		chr2:178612080-178612081	7273	TCTTCCACCATCATTTTTAGGTGG	TCTTCCACCATCATTTTAGGTGG	TAAAGTGGGAGCCACCTAAAAATG		2.85995		-2.37552		TRUE	FALSE	17
chr2	178614650	178614651	2	*	AG	A				199293	not_provided|Primary_dilated_cardiomyopathy		MedGen:CN517202|EFO:EFO_0000407;Human_Phenotype_Ontology:HP:0001644;Human_Phenotype_Ontology:HP:0001725;Human_Phenotype_Ontology:HP:0005159;Human_Phenotype_Ontology:HP:0200130;MONDO:MONDO:0005021;MeSH:D002311;MedGen:C0007193;Orphanet:217604		NC_000002.12:g.178614652del	criteria_provided;_multiple_submitters;_no_conflicts	Likely_pathogenic			Deletion	SO:0000159	ClinGen:CA309407		TTN:7273|TTN-AS1:100506866|LOC126806426:126806426	SO:0001589|frameshift_variant;SO:0001619|non-coding_transcript_variant	1	794729320	chr2:178614650-178614651	7273	TGTCCAAGTTATTTTAGGTTCAGG	TGTCCAAGTTATTTTAGTTCAGG	TAACCGGAAAACCTGAACCTAAAA		2.31415		3.03939		TRUE	FALSE	17
chr2	178624616	178624617	2	*	AT	A				359320	not_provided		MedGen:CN517202		NC_000002.12:g.178624621del	criteria_provided;_single_submitter	Likely_pathogenic			Deletion	SO:0000159	ClinGen:CA16042366		TTN:7273	SO:0001589|frameshift_variant	1	1057518065	chr2:178624616-178624617	7273	AGGATTTCTGTCCCATTTTTGAAC		AAGGTGAAATGGTTCAAAAATGGG	AAGGTGAAATGGTTCAAAATGGG		1.03588		1.97031	FALSE	TRUE	17
chr2	178624616	178624617	2	*	AT	A				359320	not_provided		MedGen:CN517202		NC_000002.12:g.178624621del	criteria_provided;_single_submitter	Likely_pathogenic			Deletion	SO:0000159	ClinGen:CA16042366		TTN:7273	SO:0001589|frameshift_variant	1	1057518065	chr2:178624616-178624617	7273	GGATTTCTGTCCCATTTTTGAACC		TAAGGTGAAATGGTTCAAAAATGG	TAAGGTGAAATGGTTCAAAATGG		-1.75126		1.74869	FALSE	TRUE	17
chr2	178632635	178632636	2	*	CT	C				495372	not_provided		MedGen:CN517202		NC_000002.12:g.178632638del	criteria_provided;_single_submitter	Likely_pathogenic			Deletion	SO:0000159	ClinGen:CA658796016		TTN:7273	SO:0001589|frameshift_variant	1	1553739413	chr2:178632635-178632636	7273	AATGCTTAGTGCCATCCTTTATAA		CAGATTTGAGCTTATAAAGGATGG	CAGATTTGAGCTTATAAGGATGG		-2.3217		-3.73722	FALSE	TRUE	17
chr2	178641265	178641266	2	*	GT	G				966819	Primary_dilated_cardiomyopathy		EFO:EFO_0000407;Human_Phenotype_Ontology:HP:0001644;Human_Phenotype_Ontology:HP:0001725;Human_Phenotype_Ontology:HP:0005159;Human_Phenotype_Ontology:HP:0200130;MONDO:MONDO:0005021;MeSH:D002311;MedGen:C0007193;Orphanet:217604		NC_000002.12:g.178641271del	criteria_provided;_single_submitter	Likely_pathogenic			Deletion	SO:0000159			TTN:7273	SO:0001589|frameshift_variant	0	1284446305	chr2:178641265-178641266	7273	TTTAACTTTTTCTAGTTTTTTAGG	TTTAACTTTTTCTAGTTTTTAGG	CTAAAGTAGAACCTAAAAAACTAG		2.45281		0.0631682		TRUE	FALSE	17
chr2	178725872	178725873	2	*	CT	C				962153	Autosomal_recessive_limb-girdle_muscular_dystrophy_type_2J		MONDO:MONDO:0012127;MedGen:C1837342;OMIM:608807;Orphanet:140922		NC_000002.12:g.178725874del	criteria_provided;_single_submitter	Likely_pathogenic			Deletion	SO:0000159			TTN:7273	SO:0001589|frameshift_variant;SO:0001627|intron_variant	1	2079254006	chr2:178725872-178725873	7273	TTGAGAATGTGAATACTTGTGTGG	TTGAGAATGTGAATACTGTGTGG	TCCAAAAACTTCCACACAAGTATT		-1.47857		-4.60593		TRUE	FALSE	17
chr2	181558605	181558606	2	*	GA	G		1e-05		96870	not_provided|Retinitis_pigmentosa|Retinitis_pigmentosa_26		MedGen:CN517202|Human_Phenotype_Ontology:HP:0000547;MONDO:MONDO:0019200;MeSH:D012174;MedGen:C0035334;OMIM:268000;OMIM:PS268000;Orphanet:791|MONDO:MONDO:0012024;MedGen:C1842127;OMIM:608380;Orphanet:791		NC_000002.12:g.181558606del	criteria_provided;_multiple_submitters;_no_conflicts	Pathogenic			Deletion	SO:0000159	ClinGen:CA266219|OMIM:608381.0004		CERKL:375298	SO:0001589|frameshift_variant;SO:0001619|non-coding_transcript_variant;SO:0001627|intron_variant	1	398122964	chr2:181558605-181558606	375298	AGCTGTGCTCTGACAGGAGTCAGG	AGCTGTGCTCTGACAGGGTCAGG	ACAGACCGAATCCTGACTCCTGTC		0.756654		2.99906		TRUE	FALSE	17
chr2	181573839	181573840	2	*	TG	T				1059115	not_provided		MedGen:CN517202		NC_000002.12:g.181573844del	criteria_provided;_single_submitter	Pathogenic			Deletion	SO:0000159			CERKL:375298	SO:0001589|frameshift_variant;SO:0001619|non-coding_transcript_variant;SO:0001627|intron_variant	1		chr2:181573839-181573840	375298	TTTTTGTGACTTTGGGGGTTAAGG	TTTTTGTGACTTTGGGGTTAAGG	TTAAAAATACTCCTTAACCCCCAA		1.69148		0.101238		TRUE	FALSE	17
chr2	183023869	183023870	2	*	GT	G				1706533	Intellectual_disability		Human_Phenotype_Ontology:HP:0000730;Human_Phenotype_Ontology:HP:0001249;Human_Phenotype_Ontology:HP:0001267;Human_Phenotype_Ontology:HP:0001286;Human_Phenotype_Ontology:HP:0002122;Human_Phenotype_Ontology:HP:0002192;Human_Phenotype_Ontology:HP:0002316;Human_Phenotype_Ontology:HP:0002382;Human_Phenotype_Ontology:HP:0002386;Human_Phenotype_Ontology:HP:0002402;Human_Phenotype_Ontology:HP:0002458;Hum…		NC_000002.12:g.183023874del	criteria_provided;_single_submitter	Likely_pathogenic			Deletion	SO:0000159			NCKAP1:10787	SO:0001589|frameshift_variant	8		chr2:183023869-183023870	10787	CACAGCAGATTCCAGGTTTTTGTC		CCTATCTTATCGACAAAAACCTGG	CCTATCTTATCGACAAAACCTGG		1.27709		1.07325	FALSE	TRUE	17
chr2	188985738	188985739	2	*	GC	G				107221	Ehlers-Danlos_syndrome;_type_4		MONDO:MONDO:0017314;MedGen:C0268338;OMIM:130050;Orphanet:286		NC_000002.12:g.188985744del	no_assertion_criteria_provided	Pathogenic			Deletion	SO:0000159	ClinGen:CA006833		COL3A1:1281	SO:0001589|frameshift_variant	1	587779707	chr2:188985738-188985739	1281	CCCCTGGTTCTCCTGGCCCCCCTG		TTCACAGATTCCAGGGGGGCCAGG	TTCACAGATTCCAGGGGGCCAGG		0.477559		3.1307	FALSE	TRUE	17
chr2	188985738	188985739	2	*	GC	G				107221	Ehlers-Danlos_syndrome;_type_4		MONDO:MONDO:0017314;MedGen:C0268338;OMIM:130050;Orphanet:286		NC_000002.12:g.188985744del	no_assertion_criteria_provided	Pathogenic			Deletion	SO:0000159	ClinGen:CA006833		COL3A1:1281	SO:0001589|frameshift_variant	1	587779707	chr2:188985738-188985739	1281	CCCTGGTTCTCCTGGCCCCCCTGG	CCCTGGTTCTCCTGGCCCCCTGG	ATTCACAGATTCCAGGGGGGCCAG		-0.428827		2.4046		TRUE	FALSE	17
chr2	188988610	188988611	2	*	AC	A				450284	Ehlers-Danlos_syndrome;_type_4		MONDO:MONDO:0017314;MedGen:C0268338;OMIM:130050;Orphanet:286		NC_000002.12:g.188988615del	criteria_provided;_single_submitter	Pathogenic			Deletion	SO:0000159	ClinGen:CA658657183		COL3A1:1281	SO:0001589|frameshift_variant	1	1553507265	chr2:188988610-188988611	1281	TCCAGGATACCAAGGACCCCCTGG	TCCAGGATACCAAGGACCCCTGG	GCCCAGGTTCACCAGGGGGTCCTT		-1.37392		1.84406		TRUE	FALSE	17
chr2	188997374	188997375	2	*	AC	A				1438675	Ehlers-Danlos_syndrome;_type_4		MONDO:MONDO:0017314;MedGen:C0268338;OMIM:130050;Orphanet:286		NC_000002.12:g.188997379del	criteria_provided;_single_submitter	Pathogenic			Deletion	SO:0000159			COL3A1:1281	SO:0001589|frameshift_variant	1		chr2:188997374-188997375	1281	AACTGGACCTCAGGGACCCCCAGG	AACTGGACCTCAGGGACCCCAGG	TTACAGTAGGCCCTGGGGGTCCCT		0.430662		1.98364		TRUE	FALSE	17
chr2	188997374	188997375	2	*	AC	A				1438675	Ehlers-Danlos_syndrome;_type_4		MONDO:MONDO:0017314;MedGen:C0268338;OMIM:130050;Orphanet:286		NC_000002.12:g.188997379del	criteria_provided;_single_submitter	Pathogenic			Deletion	SO:0000159			COL3A1:1281	SO:0001589|frameshift_variant	1		chr2:188997374-188997375	1281	ACTGGACCTCAGGGACCCCCAGGG	ACTGGACCTCAGGGACCCCAGGG	CTTACAGTAGGCCCTGGGGGTCCC		-4.13752		-1.04258		TRUE	FALSE	17
chr2	188999359	188999360	2	*	TC	T				609464	not_provided		MedGen:CN517202		NC_000002.12:g.188999364del	criteria_provided;_single_submitter	Pathogenic			Deletion	SO:0000159			COL3A1:1281	SO:0001589|frameshift_variant	1	1559058551	chr2:188999359-188999360	1281	TAGAGGTGGAGCTGGTCCCCCTGG	TAGAGGTGGAGCTGGTCCCCTGG	CTCCTTCGGGACCAGGGGGACCAG		0.764267		2.58326		TRUE	FALSE	17
chr2	189004319	189004320	2	*	AG	A				2172724	Ehlers-Danlos_syndrome;_type_4		MONDO:MONDO:0017314;MedGen:C0268338;OMIM:130050;Orphanet:286		NC_000002.12:g.189004321del	criteria_provided;_single_submitter	Pathogenic			Deletion	SO:0000159			COL3A1:1281	SO:0001589|frameshift_variant	1		chr2:189004319-189004320	1281	GTCTTGCAGGACCACCAGGCATGC		CCTAGGACCTGGCATGCCTGGTGG	CCTAGGACCTGGCATGCTGGTGG		2.24438		-1.0613	FALSE	TRUE	17
chr2	189877397	189877398	2	*	AT	A				985851	Colorectal_cancer		MONDO:MONDO:0005575;MedGen:C0346629;OMIM:114500;Orphanet:466667		NC_000002.12:g.189877403del	no_assertion_criteria_provided	Pathogenic			Deletion	SO:0000159			PMS1:5378	SO:0001589|frameshift_variant;SO:0001619|non-coding_transcript_variant	1	2057666079	chr2:189877397-189877398	5378	GTTCATGGTCGCCCATTTTTTCAT		TAGGTTAAATGATGAAAAAATGGG	TAGGTTAAATGATGAAAAATGGG		0.624983		2.43077	FALSE	TRUE	17
chr2	189877397	189877398	2	*	AT	A				985851	Colorectal_cancer		MONDO:MONDO:0005575;MedGen:C0346629;OMIM:114500;Orphanet:466667		NC_000002.12:g.189877403del	no_assertion_criteria_provided	Pathogenic			Deletion	SO:0000159			PMS1:5378	SO:0001589|frameshift_variant;SO:0001619|non-coding_transcript_variant	1	2057666079	chr2:189877397-189877398	5378	TTCATGGTCGCCCATTTTTTCATC		ATAGGTTAAATGATGAAAAAATGG	ATAGGTTAAATGATGAAAAATGG		-0.654871		-1.45244	FALSE	TRUE	17
chr2	191009915	191009916	2	*	AT	A				269730	Immunodeficiency_31B|not_provided		MONDO:MONDO:0013427;MedGen:C3151088;OMIM:613796;Orphanet:391311|MedGen:CN517202		NC_000002.12:g.191009918del	criteria_provided;_multiple_submitters;_no_conflicts	Pathogenic			Deletion	SO:0000159	ClinGen:CA10605130		STAT1:6772	SO:0001589|frameshift_variant	5	886043118	chr2:191009915-191009916	6772	CCAGGTACTGTCTGATTTCCATGG	CCAGGTACTGTCTGATTCCATGG	TGACAGTTTTCCCATGGAAATCAG		0.744204		2.3205		TRUE	FALSE	17
chr2	199323829	199323830	2	*	CA	C				259716	not_provided		MedGen:CN517202		NC_000002.12:g.199323832del	criteria_provided;_single_submitter	Pathogenic			Deletion	SO:0000159	ClinGen:CA10588329		SATB2:23314	SO:0001589|frameshift_variant	1	886039740	chr2:199323829-199323830	23314	TTGCAGCCACTTTGGCAAACAGGG	TTGCAGCCACTTTGGCAACAGGG	GGTGTCTCAAGCCCTGTTTGCCAA		-2.14064		0.639031		TRUE	FALSE	17
chr2	199328834	199328835	2	*	GC	G				2416084	Chromosome_2q32-q33_deletion_syndrome		MONDO:MONDO:0012864;MedGen:C2676739;OMIM:612313;Orphanet:251019		NC_000002.12:g.199328837del	criteria_provided;_single_submitter	Pathogenic			Deletion	SO:0000159			SATB2:23314	SO:0001589|frameshift_variant	1		chr2:199328834-199328835	23314	AGGAAATTCTGCATGGCCCTCAGG	AGGAAATTCTGCATGGCCTCAGG	CTTCTAGTAAACCTGAGGGCCATG		-2.85364		-1.86514		TRUE	FALSE	17
chr2	199381784	199381785	2	*	AG	A				1683197	See_cases		.		NC_000002.12:g.199381789del	criteria_provided;_single_submitter	Likely_pathogenic			Deletion	SO:0000159			SATB2:23314	SO:0001589|frameshift_variant	1		chr2:199381784-199381785	23314	TGTCACATAACTGAGGGGGAGAGG	TGTCACATAACTGAGGGGAGAGG	GAAGGTGGAACCCTCTCCCCCTCA		-1.7726		-0.672873		TRUE	FALSE	17
chr2	199381784	199381785	2	*	AG	A				1683197	See_cases		.		NC_000002.12:g.199381789del	criteria_provided;_single_submitter	Likely_pathogenic			Deletion	SO:0000159			SATB2:23314	SO:0001589|frameshift_variant	1		chr2:199381784-199381785	23314	GTCACATAACTGAGGGGGAGAGGG	GTCACATAACTGAGGGGAGAGGG	GGAAGGTGGAACCCTCTCCCCCTC		4.36473		-2.09333		TRUE	FALSE	17
chr2	199455954	199455955	2	*	TG	T				264084	not_provided		MedGen:CN517202		NC_000002.12:g.199455959del	criteria_provided;_single_submitter	Pathogenic			Deletion	SO:0000159	ClinGen:CA10602844		SATB2:23314	SO:0001589|frameshift_variant;SO:0001619|non-coding_transcript_variant	1	886041685	chr2:199455954-199455955	23314	CCGGGCCACCTTCACTGGGGGAGG	CCGGGCCACCTTCACTGGGGAGG	ACGTCAAGGGGCCTCCCCCAGTGA		3.90537		-1.53912		TRUE	FALSE	17
chr2	199911732	199911733	2	*	GC	G				859117	Combined_oxidative_phosphorylation_deficiency_53|not_provided		MONDO:MONDO:0030378;MedGen:C5543631;OMIM:619423|MedGen:CN517202		NC_000002.12:g.199911736del	criteria_provided;_multiple_submitters;_no_conflicts	Pathogenic			Deletion	SO:0000159	OMIM:619219.0001		C2orf69:205327	SO:0001589|frameshift_variant	5	2077262520	chr2:199911732-199911733	205327	AGGAGCCGCAGCCGCCGCCCCAGC		GAGGACGTGATGCTGGGGCGGCGG	GAGGACGTGATGCTGGGCGGCGG		5.08612		-0.531546	FALSE	TRUE	17
chr2	201078995	201078996	2	*	CA	C				1691328	Mitochondrial_complex_1_deficiency;_nuclear_type_25		MONDO:MONDO:0032629;MedGen:C4748806;OMIM:618246		NC_000002.12:g.201078999del	criteria_provided;_single_submitter	Pathogenic			Deletion	SO:0000159			NDUFB3:4709	SO:0001589|frameshift_variant	1		chr2:201078995-201078996	4709	CAGAAGAAGCTGGCTGCAAAAGGG	CAGAAGAAGCTGGCTGCAAAGGG	GGATCCCTTAGCCCTTTTGCAGCC		-1.56309		2.75011		TRUE	FALSE	17
chr2	201723334	201723335	2	*	AT	A				19447	Infantile-onset_ascending_hereditary_spastic_paralysis		MONDO:MONDO:0011797;MedGen:C2931441;OMIM:607225;Orphanet:293168		NC_000002.12:g.201723338del	criteria_provided;_single_submitter	Pathogenic			Deletion	SO:0000159	ClinGen:CA340241|OMIM:606352.0005		ALS2:57679	SO:0001587|nonsense;SO:0002152|genic_downstream_transcript_variant	1	386134187	chr2:201723334-201723335	57679	TATTCCACTCACCATCATTTTATT		ACTTTCACCTTAATAAAATGATGG	ACTTTCACCTTAATAAATGATGG		-0.808594		-2.16407	FALSE	TRUE	17
chr2	202377493	202377494	2	*	CG	C				414074	Pulmonary_hypertension;_primary;_1		MONDO:MONDO:0024533;MedGen:C4552070;OMIM:178600;Orphanet:422		NC_000002.12:g.202377495del	no_assertion_criteria_provided	Pathogenic			Deletion	SO:0000159	ClinGen:CA645293857		BMPR2:659	SO:0001589|frameshift_variant	1	1085307147	chr2:202377493-202377494	659	ACTTCCTCGCTGCAGCGGCCCTGG	ACTTCCTCGCTGCAGCGCCCTGG	CAGGGCACCCGCCAGGGCCGCTGC		6.08476		2.5821		TRUE	FALSE	17
chr2	202464864	202464865	2	*	TG	T				1431982	Primary_pulmonary_hypertension		MONDO:MONDO:0001999;MedGen:C0152171		NC_000002.12:g.202464867del	criteria_provided;_single_submitter	Pathogenic			Deletion	SO:0000159			BMPR2:659	SO:0001589|frameshift_variant	1		chr2:202464864-202464865	659	GTATCAGCAAGACCTTGGGATAGG	GTATCAGCAAGACCTTGGATAGG	TTCTACTCTCACCTATCCCAAGGT		-0.943413		0.938668		TRUE	FALSE	17
chr2	202464864	202464865	2	*	TG	T				1431982	Primary_pulmonary_hypertension		MONDO:MONDO:0001999;MedGen:C0152171		NC_000002.12:g.202464867del	criteria_provided;_single_submitter	Pathogenic			Deletion	SO:0000159			BMPR2:659	SO:0001589|frameshift_variant	1		chr2:202464864-202464865	659	TATCAGCAAGACCTTGGGATAGGT		ATTCTACTCTCACCTATCCCAAGG	ATTCTACTCTCACCTATCCAAGG		-1.56952		-0.0209652	FALSE	TRUE	17
chr2	202513822	202513823	2	*	GT	G				1059131	Primary_pulmonary_hypertension		MONDO:MONDO:0001999;MedGen:C0152171		NC_000002.12:g.202513824del	criteria_provided;_single_submitter	Pathogenic			Deletion	SO:0000159			BMPR2:659	SO:0001587|nonsense	1		chr2:202513822-202513823	659	CTTTGGATACAGAATGTTGACAGG	CTTTGGATACAGAATGTGACAGG	GGTAATTTTTACCTGTCAACATTC		-0.561254		-1.40848		TRUE	FALSE	17
chr2	202530849	202530850	2	*	GA	G				981384	not_provided		MedGen:CN517202		NC_000002.12:g.202530854del	criteria_provided;_single_submitter	Pathogenic			Deletion	SO:0000159			BMPR2:659	SO:0001589|frameshift_variant	1	1688010642	chr2:202530849-202530850	659	AAATGTCCTAGTGAAAAATGATGG	AAATGTCCTAGTGAAAATGATGG	TAACACAGGTTCCATCATTTTTCA		-1.29636		-1.10055		TRUE	FALSE	17
chr2	202530868	202530869	2	*	GT	G				414235	Pulmonary_hypertension;_primary;_1		MONDO:MONDO:0024533;MedGen:C4552070;OMIM:178600;Orphanet:422		NC_000002.12:g.202530870del	no_assertion_criteria_provided	Pathogenic			Deletion	SO:0000159	ClinGen:CA645293972		BMPR2:659	SO:0001589|frameshift_variant	1	1085307291	chr2:202530868-202530869	659	AAATGATGGAACCTGTGTTATTAG		GTCCAAAGTCACTAATAACACAGG	GTCCAAAGTCACTAATACACAGG		-3.58646		-0.134137	FALSE	TRUE	17
chr2	202530920	202530921	2	*	GC	G				414240	not_provided|Primary_pulmonary_hypertension|Pulmonary_hypertension;_primary;_1		MedGen:CN517202|MONDO:MONDO:0001999;MedGen:C0152171|MONDO:MONDO:0024533;MedGen:C4552070;OMIM:178600;Orphanet:422		NC_000002.12:g.202530923del	criteria_provided;_multiple_submitters;_no_conflicts	Pathogenic			Deletion	SO:0000159	ClinGen:CA645293976		BMPR2:659	SO:0001589|frameshift_variant	1	1085307296	chr2:202530920-202530921	659	GGAAATAGACTGGTGCGCCCAGGG	GGAAATAGACTGGTGCGCCAGGG	TTATCTTCCTCCCCTGGGCGCACC		3.42454		3.29004		TRUE	FALSE	17
chr2	202530920	202530921	2	*	GC	G				414240	not_provided|Primary_pulmonary_hypertension|Pulmonary_hypertension;_primary;_1		MedGen:CN517202|MONDO:MONDO:0001999;MedGen:C0152171|MONDO:MONDO:0024533;MedGen:C4552070;OMIM:178600;Orphanet:422		NC_000002.12:g.202530923del	criteria_provided;_multiple_submitters;_no_conflicts	Pathogenic			Deletion	SO:0000159	ClinGen:CA645293976		BMPR2:659	SO:0001589|frameshift_variant	1	1085307296	chr2:202530920-202530921	659	GAAATAGACTGGTGCGCCCAGGGG	GAAATAGACTGGTGCGCCAGGGG	ATTATCTTCCTCCCCTGGGCGCAC		0.672665		-0.197061		TRUE	FALSE	17
chr2	202542424	202542425	2	*	GA	G				414299	Pulmonary_hypertension;_primary;_1		MONDO:MONDO:0024533;MedGen:C4552070;OMIM:178600;Orphanet:422		NC_000002.12:g.202542426del	no_assertion_criteria_provided	Pathogenic			Deletion	SO:0000159	ClinGen:CA645293850		BMPR2:659	SO:0001589|frameshift_variant	1	1085307345	chr2:202542424-202542425	659	AGACCCAAGTTCCCAGAAGCCTGG	AGACCCAAGTTCCCAGAGCCTGG	CTATTTTCTTTCCAGGCTTCTGGG	CTATTTTCTTTCCAGGCTCTGGG	-2.22509	1.98917	3.01361	2.35243	TRUE	TRUE	17
chr2	202556146	202556147	2	*	TG	T				414351	Pulmonary_hypertension;_primary;_1		MONDO:MONDO:0024533;MedGen:C4552070;OMIM:178600;Orphanet:422		NC_000002.12:g.202556149del	no_assertion_criteria_provided	Pathogenic			Deletion	SO:0000159	ClinGen:CA645293953		BMPR2:659	SO:0001589|frameshift_variant	1	1085307387	chr2:202556146-202556147	659	AACCCAATATGCCAATGGGACAGT		GGCCAGATAGTACTGTCCCATTGG	GGCCAGATAGTACTGTCCATTGG		-0.237085		1.08283	FALSE	TRUE	17
chr2	202556332	202556333	2	*	CA	C				414365	Pulmonary_hypertension;_primary;_1		MONDO:MONDO:0024533;MedGen:C4552070;OMIM:178600;Orphanet:422		NC_000002.12:g.202556333del	no_assertion_criteria_provided	Pathogenic			Deletion	SO:0000159	ClinGen:CA645293980		BMPR2:659	SO:0001589|frameshift_variant	1	1085307399	chr2:202556332-202556333	659	TGGATCGTCTTGTGGACAGGAGGG	TGGATCGTCTTGTGGACGGAGGG	TAGTGGCCGTTCCCTCCTGTCCAC		-1.22574		-4.81422		TRUE	FALSE	17
chr2	203955930	203955931	2	*	CT	C				2051898	Immunodeficiency;_common_variable;_1		MONDO:MONDO:0011864;MedGen:C3149378;OMIM:607594;Orphanet:1572		NC_000002.12:g.203955934del	criteria_provided;_single_submitter	Pathogenic			Deletion	SO:0000159			ICOS:29851	SO:0001589|frameshift_variant	1		chr2:203955930-203955931	29851	TTTTTGATCCTCCTCCTTTTAAAG		TGTAAGAGTTACTTTAAAAGGAGG	TGTAAGAGTTACTTTAAAGGAGG		0.73172		-5.09376	FALSE	TRUE	17
chr2	205763746	205763747	2	*	CT	C	8e-05	2e-05		511389	Inborn_genetic_diseases		MeSH:D030342;MedGen:C0950123		NC_000002.12:g.205763747del	criteria_provided;_single_submitter	Likely_pathogenic			Deletion	SO:0000159	ClinGen:CA2069324		NRP2:8828	SO:0001589|frameshift_variant	1	779617179	chr2:205763746-205763747	8828	CGGCTCATCAGCCCCCCTGTCCAC		CTTCGGGGCAGGTGGACAGGGGGG	CTTCGGGGCAGGTGGACGGGGGG		-1.78275		-5.50023	FALSE	TRUE	17
chr2	208128304	208128305	2	*	GC	G				1019539	Cataract_2;_multiple_types		MONDO:MONDO:0100436;MedGen:C4721890;OMIM:604307;Orphanet:91492		NC_000002.12:g.208128309del	criteria_provided;_single_submitter	Pathogenic			Deletion	SO:0000159			CRYGC:1420|LOC100507443:100507443	SO:0001589|frameshift_variant	16	1553585262	chr2:208128304-208128305	1420	CTCAGCAGGTATTGCCGCCCCCGG	CTCAGCAGGTATTGCCGCCCCGG	CTGCCCAACTACCGGGGGCGGCAA		5.00956		0.877379		TRUE	FALSE	17
chr2	208128304	208128305	2	*	GC	G				1019539	Cataract_2;_multiple_types		MONDO:MONDO:0100436;MedGen:C4721890;OMIM:604307;Orphanet:91492		NC_000002.12:g.208128309del	criteria_provided;_single_submitter	Pathogenic			Deletion	SO:0000159			CRYGC:1420|LOC100507443:100507443	SO:0001589|frameshift_variant	16	1553585262	chr2:208128304-208128305	1420	AGCAGGTATTGCCGCCCCCGGTAG		GAGCTGCCCAACTACCGGGGGCGG	GAGCTGCCCAACTACCGGGGCGG		2.47271		-0.229352	FALSE	TRUE	17
chr2	209819113	209819114	2	*	TC	T				2174183	not_provided		MedGen:CN517202		NC_000002.12:g.209819116del	criteria_provided;_single_submitter	Pathogenic			Deletion	SO:0000159			UNC80:285175	SO:0001589|frameshift_variant	1		chr2:209819113-209819114	285175	GCAACCAGGTGCCTATCCCGGAGA		TTCATGTGGCATCTCCGGGATAGG	TTCATGTGGCATCTCCGGATAGG		3.47708		0.866664	FALSE	TRUE	17
chr2	210599518	210599519	2	*	TG	T				1500366	Congenital_hyperammonemia;_type_I		MONDO:MONDO:0009376;MedGen:C4082171;OMIM:237300;Orphanet:147		NC_000002.12:g.210599521del	criteria_provided;_single_submitter	Pathogenic			Deletion	SO:0000159			CPS1:1373	SO:0001589|frameshift_variant;SO:0001619|non-coding_transcript_variant	1		chr2:210599518-210599519	1373	AGGCAGAACAGCCAGATGGGTTAA		CATGCCCAGAATTAACCCATCTGG	CATGCCCAGAATTAACCATCTGG		-2.12859		1.31925	FALSE	TRUE	17
chr2	210612215	210612216	2	*	CA	C				2401927	Congenital_hyperammonemia;_type_I		MONDO:MONDO:0009376;MedGen:C4082171;OMIM:237300;Orphanet:147		NC_000002.12:g.210612218del	criteria_provided;_single_submitter	Pathogenic			Deletion	SO:0000159			CPS1:1373	SO:0001589|frameshift_variant;SO:0001619|non-coding_transcript_variant	4		chr2:210612215-210612216	1373	CGTCTCCCAATGAACAAAGAATGG	CGTCTCCCAATGAACAAGAATGG	AAATTAGATGGCCATTCTTTGTTC		-3.53638		-2.58507		TRUE	FALSE	17
chr2	210660629	210660630	2	*	AT	A				825657	Congenital_hyperammonemia;_type_I		MONDO:MONDO:0009376;MedGen:C4082171;OMIM:237300;Orphanet:147		NC_000002.12:g.210660631del	criteria_provided;_single_submitter	Pathogenic			Deletion	SO:0000159			CPS1:1373	SO:0001589|frameshift_variant;SO:0001619|non-coding_transcript_variant	1	1264586092	chr2:210660629-210660630	1373	ATTGGACCATCCCATAATTCCTGC		CAACATAGTCAGCAGGAATTATGG	CAACATAGTCAGCAGGATTATGG		-0.251693		0.512002	FALSE	TRUE	17
chr2	214767623	214767624	2	*	AC	A				559087	Familial_cancer_of_breast		MONDO:MONDO:0016419;MedGen:C0346153;OMIM:114480;Orphanet:227535		NC_000002.12:g.214767625del	criteria_provided;_single_submitter	Pathogenic			Deletion	SO:0000159			BARD1:580	SO:0001587|nonsense;SO:0001619|non-coding_transcript_variant;SO:0001627|intron_variant	1	1559410146	chr2:214767623-214767624	580	GAGCAATAATTCCACTACCTTCAG		ATCATGGGCACCTGAAGGTAGTGG	ATCATGGGCACCTGAAGTAGTGG		0.530595		1.02201	FALSE	TRUE	17
chr2	214767623	214767624	2	*	AC	A				559087	Familial_cancer_of_breast		MONDO:MONDO:0016419;MedGen:C0346153;OMIM:114480;Orphanet:227535		NC_000002.12:g.214767625del	criteria_provided;_single_submitter	Pathogenic			Deletion	SO:0000159			BARD1:580	SO:0001587|nonsense;SO:0001619|non-coding_transcript_variant;SO:0001627|intron_variant	1	1559410146	chr2:214767623-214767624	580	AGCAATAATTCCACTACCTTCAGG	AGCAATAATTCCACTACTTCAGG	AATCATGGGCACCTGAAGGTAGTG		-1.40456		-1.31528		TRUE	FALSE	17
chr2	214781160	214781161	2	*	CT	C				1815544	Hereditary_cancer-predisposing_syndrome		MONDO:MONDO:0015356;MeSH:D009386;MedGen:C0027672;Orphanet:140162		NC_000002.12:g.214781164del	criteria_provided;_single_submitter	Pathogenic			Deletion	SO:0000159			BARD1:580	SO:0001589|frameshift_variant;SO:0001619|non-coding_transcript_variant;SO:0001627|intron_variant	1		chr2:214781160-214781161	580	ACAGAAGGATACCAGCTTTTGCTT		AAGAGGAATCTAAGCAAAAGCTGG	AAGAGGAATCTAAGCAAAGCTGG		3.87293		-1.48016	FALSE	TRUE	17
chr2	214781214	214781215	2	*	TA	T				2076525	Familial_cancer_of_breast		MONDO:MONDO:0016419;MedGen:C0346153;OMIM:114480;Orphanet:227535		NC_000002.12:g.214781217del	criteria_provided;_single_submitter	Pathogenic			Deletion	SO:0000159			BARD1:580	SO:0001587|nonsense;SO:0001619|non-coding_transcript_variant;SO:0001627|intron_variant	1		chr2:214781214-214781215	580	TTCTTTTTCTGCCTCTAAATTCCA		TCAACCAAAAATGGAATTTAGAGG	TCAACCAAAAATGGAATTAGAGG		-3.97816		-2.45241	FALSE	TRUE	17
chr2	214809486	214809487	2	*	CG	C				1351505	Familial_cancer_of_breast		MONDO:MONDO:0016419;MedGen:C0346153;OMIM:114480;Orphanet:227535		NC_000002.12:g.214809488del	criteria_provided;_single_submitter	Pathogenic			Deletion	SO:0000159			BARD1:580	SO:0001589|frameshift_variant;SO:0001619|non-coding_transcript_variant	1		chr2:214809486-214809487	580	AGGCACCGCGACCATCCGGTTCCA		CGCGCCCGCCATGGAACCGGATGG	CGCGCCCGCCATGGAACGGATGG		-1.3196		-3.28202	FALSE	TRUE	17
chr2	214958430	214958431	2	*	TA	T				2149393	not_provided		MedGen:CN517202		NC_000002.12:g.214958434del	criteria_provided;_single_submitter	Pathogenic			Deletion	SO:0000159			ABCA12:26154|SNHG31:101928103	SO:0001587|nonsense;SO:0001619|non-coding_transcript_variant	1		chr2:214958430-214958431	26154	GATAGACAGTGCCACTAAAATATC		GCAGTTTAATCGATATTTTAGTGG	GCAGTTTAATCGATATTTAGTGG		-1.01577		-1.2176	FALSE	TRUE	17
chr2	216428638	216428639	2	*	TG	T				1059173	See_cases|Schimke_immuno-osseous_dysplasia		.|MONDO:MONDO:0009458;MedGen:C0877024;OMIM:242900;Orphanet:1830		NC_000002.12:g.216428639del	criteria_provided;_multiple_submitters;_no_conflicts	Pathogenic			Deletion	SO:0000159			SMARCAL1:50485	SO:0001589|frameshift_variant	1		chr2:216428638-216428639	50485	GTTCAGCTGGACCCTCTGCCCACG		AGGGTGAGAGTCGTGGGCAGAGGG	AGGGTGAGAGTCGTGGGAGAGGG		3.88488		-0.569208	FALSE	TRUE	17
chr2	216432807	216432808	2	*	AC	A				1497766	Schimke_immuno-osseous_dysplasia		MONDO:MONDO:0009458;MedGen:C0877024;OMIM:242900;Orphanet:1830		NC_000002.12:g.216432809del	criteria_provided;_single_submitter	Pathogenic			Deletion	SO:0000159			SMARCAL1:50485	SO:0001589|frameshift_variant	1		chr2:216432807-216432808	50485	GCATCGCAGCCTTTTACCGGAAGG	GCATCGCAGCCTTTTACGGAAGG	GAGCGGCCACTCCTTCCGGTAAAA		-1.44725		-4.38201		TRUE	FALSE	17
chr2	218644605	218644606	2	*	AG	A				1671269	Neurodevelopmental_disorder_with_impaired_speech_and_hyperkinetic_movements		MONDO:MONDO:0032741;MedGen:C5193088;OMIM:618425		NC_000002.12:g.218644607del	criteria_provided;_single_submitter	Likely_pathogenic			Deletion	SO:0000159			ZNF142:7701	SO:0001589|frameshift_variant	4		chr2:218644605-218644606	7701	CGTGACCTGGCCCCTCAGGTCGGG	CGTGACCTGGCCCCTCAGTCGGG	CCAGCTGTCAGCCCGACCTGAGGG	CCAGCTGTCAGCCCGACTGAGGG	-1.13661	2.26938	-1.06864	-2.90755	FALSE	TRUE	17
chr2	218661829	218661830	2	*	TC	T				541805	GRACILE_syndrome		MONDO:MONDO:0011308;MedGen:C1864002;OMIM:603358;Orphanet:53693		NC_000002.12:g.218661832del	criteria_provided;_single_submitter	Likely_pathogenic			Deletion	SO:0000159			BCS1L:617	SO:0001589|frameshift_variant;SO:0001619|non-coding_transcript_variant	0	1553596996	chr2:218661829-218661830	617	GGGCTCTGAATGGCGTCCCTTTGG	GGGCTCTGAATGGCGTCCTTTGG	GGCGTGGATAGCCAAAGGGACGCC		1.54594		-0.82972		TRUE	FALSE	17
chr2	218662231	218662232	2	*	GC	G				2187692	not_provided		MedGen:CN517202		NC_000002.12:g.218662236del	criteria_provided;_single_submitter	Pathogenic			Deletion	SO:0000159			BCS1L:617	SO:0001589|frameshift_variant;SO:0001619|non-coding_transcript_variant	1		chr2:218662231-218662232	617	CTACCTGCTTTATGGGCCCCCTGG	CTACCTGCTTTATGGGCCCCTGG	TCTTTCCGCAACCAGGGGGCCCAT		2.58826		2.57663		TRUE	FALSE	17
chr2	218662560	218662561	2	*	CG	C				541815	not_provided|GRACILE_syndrome		MedGen:CN517202|MONDO:MONDO:0011308;MedGen:C1864002;OMIM:603358;Orphanet:53693		NC_000002.12:g.218662562del	criteria_provided;_multiple_submitters;_no_conflicts	Pathogenic/Likely_pathogenic			Deletion	SO:0000159			BCS1L:617	SO:0001589|frameshift_variant;SO:0001619|non-coding_transcript_variant	1	1363475546	chr2:218662560-218662561	617	TGCCTGCTGAGCCTCACGGACTCC		TCAGAGAGGCTGGAGTCCGTGAGG	TCAGAGAGGCTGGAGTCGTGAGG		-2.36855		-3.46174	FALSE	TRUE	17
chr2	218663310	218663311	2	*	AG	A				1779908	GRACILE_syndrome		MONDO:MONDO:0011308;MedGen:C1864002;OMIM:603358;Orphanet:53693		NC_000002.12:g.218663312del	criteria_provided;_single_submitter	Likely_pathogenic			Deletion	SO:0000159			BCS1L:617	SO:0001589|frameshift_variant;SO:0001619|non-coding_transcript_variant	1		chr2:218663310-218663311	617	AGATCAGTCCTGCCCAGGTGCAGG	AGATCAGTCCTGCCCAGTGCAGG	CATGAAGTAGCCCTGCACCTGGGC		3.50936		1.25412		TRUE	FALSE	17
chr2	218782238	218782239	2	*	GC	G				1668656	Cholestanol_storage_disease		MONDO:MONDO:0008948;MedGen:C0238052;OMIM:213700;Orphanet:909		NC_000002.12:g.218782240del	criteria_provided;_single_submitter	Likely_pathogenic			Deletion	SO:0000159			CYP27A1:1593	SO:0001589|frameshift_variant	1		chr2:218782238-218782239	1593	CGAGGGGCCGGCCGTGGCCTCTGC		GCCCCGTGGGGGCAGAGGCCACGG	GCCCCGTGGGGGCAGAGCCACGG		2.13386		2.93996	FALSE	TRUE	17
chr2	218782251	218782252	2	*	CG	C				76802	Cholestanol_storage_disease		MONDO:MONDO:0008948;MedGen:C0238052;OMIM:213700;Orphanet:909		NC_000002.12:g.218782255del	no_assertion_criteria_provided	Pathogenic			Deletion	SO:0000159	ClinGen:CA345229		CYP27A1:1593	SO:0001589|frameshift_variant		587778807	chr2:218782251-218782252	1593	GTGGCCTCTGCCCCCACGGGGCCA		GGCCTTGGCTCTGGCCCCGTGGGG	GGCCTTGGCTCTGGCCCGTGGGG		-3.69121		-1.57873	FALSE	TRUE	17
chr2	218782251	218782252	2	*	CG	C				76802	Cholestanol_storage_disease		MONDO:MONDO:0008948;MedGen:C0238052;OMIM:213700;Orphanet:909		NC_000002.12:g.218782255del	no_assertion_criteria_provided	Pathogenic			Deletion	SO:0000159	ClinGen:CA345229		CYP27A1:1593	SO:0001589|frameshift_variant		587778807	chr2:218782251-218782252	1593	TGGCCTCTGCCCCCACGGGGCCAG		CGGCCTTGGCTCTGGCCCCGTGGG	CGGCCTTGGCTCTGGCCCGTGGG		5.23523		-2.01535	FALSE	TRUE	17
[truncated: 11,414 more rows]

## Sheet: Fig_6_d
Name	Unmodified.	Modified.	Reads_total	Reads_aligned	Unmodified	Modified	Discarded	Insertions	Deletions	Substitutions	Only.Insertions	Only.Deletions	Only.Substitutions	Insertions.and.Deletions	Insertions.and.Substitutions	Deletions.and.Substitutions	Insertions.Deletions.and.Substitutions	condition
[truncated: 89 more rows]
