# Supplementary material for: Linking CRISPR–Cas9 double-strand break profiles to gene editing precision with BreakTag
Source: Nat Biotechnol. 2024 May 13;43(4):608–22. doi: 10.1038/s41587-024-02238-8 (PMC11994453; doi:10.1038/s41587-024-02238-8)
Supplement: Supplementary file 10 — Statistical Source Data [file 41587_2024_2238_MOESM10_ESM.xlsx]

## Sheet: Fig_E1_d
gRNA	number of off-targets (up to 7 mismatches, at least 3 reads)
AAVS1_site_1	473
AAVS1_site_10	79
AAVS1_site_11	9029
AAVS1_site_12	745
B2M_site_1	37
B2M_site_2	161
B2M_site_3	110
B2M_site_4	198
CBLB_site_4	118
CBLB_site_5	402
CBLB_site_6	66
CBLB_site_8	5
CCR5_site_11	255
CCR5_site_13	86
CCR5_site_14	184
CCR5_site_15	344
CTLA4_site_1	266
CTLA4_site_10	71
CTLA4_site_11	89
CTLA4_site_12	118
CXCR4_site_1	35
CXCR4_site_10	108
CXCR4_site_11	111
CXCR4_site_2	10
FAS_site_1	498
FAS_site_2	98
FAS_site_3	85
FAS_site_4	653
LAG3_site_1	1325
LAG3_site_10	3892
LAG3_site_2	24
LAG3_site_3	209
PDCD1_site_1	90
PDCD1_site_10	4329
PDCD1_site_11	775
PDCD1_site_12	9328
PTPN6_site_1	423
PTPN6_site_2	205
PTPN6_site_3	125
PTPN6_site_4	156
TRAC_site_1	373
TRAC_site_2	262
TRAC_site_3	24
TRAC_site_4	2107
TRAC_site_5	83
VEGFA_site_1	772
VEGFA_site_2	4627
