# Supplementary material for: Linking CRISPR–Cas9 double-strand break profiles to gene editing precision with BreakTag
Source: Nat Biotechnol. 2024 May 13;43(4):608–22. doi: 10.1038/s41587-024-02238-8 (PMC11994453; doi:10.1038/s41587-024-02238-8)
Supplement: Supplementary file 11 — Statistical Source Data [file 41587_2024_2238_MOESM11_ESM.xlsx]

## Sheet: Fig_E2_ac
seqnames	start	end	width	strand	bt	circle	digenome	ttiss	ampliseq	sgRNA
chr1	7514367	7514386	20	*	TRUE	FALSE	FALSE	FALSE	FALSE	FANCF
chr1	9069394	9069417	24	*	FALSE	TRUE	FALSE	FALSE	FALSE	FANCF
chr1	68148162	68148185	24	*	TRUE	TRUE	FALSE	FALSE	TRUE	FANCF
chr1	80369102	80369125	24	*	FALSE	TRUE	FALSE	FALSE	FALSE	FANCF
chr2	11850161	11850180	20	*	TRUE	FALSE	FALSE	FALSE	FALSE	FANCF
chr2	16626873	16626896	24	*	FALSE	TRUE	FALSE	FALSE	FALSE	FANCF
chr2	35467862	35467888	27	*	FALSE	TRUE	TRUE	FALSE	FALSE	FANCF
chr2	54594728	54594751	24	*	FALSE	TRUE	FALSE	FALSE	FALSE	FANCF
chr2	54626167	54626193	27	*	TRUE	TRUE	TRUE	FALSE	TRUE	FANCF
chr2	96953898	96953921	24	*	FALSE	TRUE	FALSE	FALSE	FALSE	FANCF
chr2	120892453	120892476	24	*	FALSE	TRUE	FALSE	FALSE	FALSE	FANCF
chr2	132417203	132417223	21	*	FALSE	FALSE	TRUE	FALSE	FALSE	FANCF
chr2	175257027	175257047	21	*	FALSE	FALSE	TRUE	FALSE	FALSE	FANCF
chr2	215333345	215333368	24	*	FALSE	TRUE	FALSE	FALSE	FALSE	FANCF
chr2	241534233	241534255	23	*	TRUE	TRUE	FALSE	FALSE	FALSE	FANCF
chr3	9161588	9161611	24	*	FALSE	TRUE	FALSE	FALSE	FALSE	FANCF
chr3	10844198	10844226	29	*	TRUE	FALSE	TRUE	FALSE	FALSE	FANCF
chr3	17448536	17448559	24	*	FALSE	TRUE	FALSE	FALSE	FALSE	FANCF
chr3	35071663	35071689	27	*	FALSE	TRUE	TRUE	FALSE	FALSE	FANCF
chr3	63889712	63889735	24	*	FALSE	TRUE	FALSE	FALSE	FALSE	FANCF
chr3	82624152	82624175	24	*	FALSE	TRUE	FALSE	FALSE	FALSE	FANCF
chr3	86625603	86625626	24	*	FALSE	TRUE	FALSE	FALSE	FALSE	FANCF
chr3	98007010	98007030	21	*	FALSE	FALSE	TRUE	FALSE	FALSE	FANCF
chr3	123322634	123322657	24	*	FALSE	TRUE	FALSE	FALSE	FALSE	FANCF
chr4	1748849	1748870	22	*	FALSE	FALSE	FALSE	TRUE	TRUE	FANCF
chr4	7335099	7335119	21	*	FALSE	FALSE	TRUE	FALSE	FALSE	FANCF
chr4	52226761	52226787	27	*	FALSE	TRUE	TRUE	FALSE	FALSE	FANCF
chr4	75234746	75234766	21	*	FALSE	FALSE	TRUE	FALSE	FALSE	FANCF
chr4	140590966	140590989	24	*	FALSE	TRUE	FALSE	FALSE	FALSE	FANCF
chr5	36636864	36636883	20	*	TRUE	FALSE	FALSE	FALSE	TRUE	FANCF
chr5	38231739	38231758	20	*	TRUE	FALSE	FALSE	FALSE	TRUE	FANCF
chr5	69042686	69042706	21	*	FALSE	FALSE	TRUE	FALSE	FALSE	FANCF
chr5	86400214	86400234	21	*	FALSE	FALSE	TRUE	FALSE	FALSE	FANCF
chr5	113677542	113677565	24	*	FALSE	TRUE	FALSE	FALSE	FALSE	FANCF
chr5	144186918	144186941	24	*	FALSE	TRUE	FALSE	FALSE	FALSE	FANCF
chr6	41489817	41489843	27	*	FALSE	TRUE	TRUE	FALSE	TRUE	FANCF
chr6	76752890	76752913	24	*	TRUE	TRUE	FALSE	FALSE	FALSE	FANCF
chr6	142048401	142048424	24	*	FALSE	TRUE	FALSE	FALSE	FALSE	FANCF
chr6	143060944	143060965	22	*	FALSE	FALSE	FALSE	TRUE	TRUE	FANCF
chr7	44036880	44036908	29	*	TRUE	TRUE	TRUE	FALSE	FALSE	FANCF
chr7	102491202	102491222	21	*	FALSE	FALSE	TRUE	FALSE	FALSE	FANCF
chr7	102590375	102590395	21	*	FALSE	FALSE	TRUE	FALSE	FALSE	FANCF
chr8	70472159	70472179	21	*	FALSE	FALSE	TRUE	FALSE	FALSE	FANCF
chr8	101885722	101885745	24	*	FALSE	TRUE	FALSE	FALSE	FALSE	FANCF
chr9	108705519	108705539	21	*	FALSE	FALSE	TRUE	FALSE	FALSE	FANCF
chr9	110400004	110400024	21	*	FALSE	FALSE	TRUE	FALSE	FALSE	FANCF
chr9	136997069	136997097	29	*	TRUE	TRUE	TRUE	FALSE	FALSE	FANCF
chr10	3109792	3109818	27	*	TRUE	FALSE	TRUE	FALSE	TRUE	FANCF
chr10	7754678	7754701	24	*	FALSE	TRUE	FALSE	FALSE	TRUE	FANCF
chr10	13394771	13394799	29	*	TRUE	TRUE	TRUE	FALSE	FALSE	FANCF
chr10	37664252	37664282	31	*	TRUE	TRUE	TRUE	TRUE	TRUE	FANCF
chr10	42914564	42914593	30	*	TRUE	TRUE	TRUE	TRUE	TRUE	FANCF
chr10	71703358	71703389	32	*	TRUE	TRUE	TRUE	TRUE	TRUE	FANCF
chr10	79056975	79056994	20	*	TRUE	FALSE	FALSE	FALSE	TRUE	FANCF
chr11	22625782	22625809	28	*	TRUE	TRUE	TRUE	TRUE	TRUE	FANCF
chr11	47532475	47532501	27	*	FALSE	FALSE	TRUE	FALSE	TRUE	FANCF
chr11	66707556	66707584	29	*	TRUE	TRUE	TRUE	FALSE	TRUE	FANCF
chr12	2610719	2610745	27	*	FALSE	FALSE	TRUE	FALSE	TRUE	FANCF
chr12	3595366	3595385	20	*	TRUE	FALSE	FALSE	FALSE	FALSE	FANCF
chr12	115029993	115030019	27	*	TRUE	TRUE	TRUE	FALSE	FALSE	FANCF
chr12	121725196	121725219	24	*	FALSE	TRUE	FALSE	FALSE	TRUE	FANCF
chr13	99359186	99359206	21	*	FALSE	FALSE	TRUE	FALSE	FALSE	FANCF
chr13	99404615	99404638	24	*	FALSE	TRUE	FALSE	FALSE	FALSE	FANCF
chr13	109149774	109149802	29	*	TRUE	TRUE	TRUE	FALSE	FALSE	FANCF
chr16	28603860	28603890	31	*	TRUE	TRUE	TRUE	TRUE	TRUE	FANCF
chr16	49637104	49637130	27	*	FALSE	FALSE	TRUE	FALSE	TRUE	FANCF
chr16	85458793	85458816	24	*	TRUE	TRUE	FALSE	FALSE	FALSE	FANCF
chr17	4077072	4077098	27	*	FALSE	TRUE	TRUE	FALSE	FALSE	FANCF
chr17	8529278	8529298	21	*	FALSE	FALSE	TRUE	FALSE	FALSE	FANCF
chr17	32125546	32125566	21	*	FALSE	FALSE	TRUE	FALSE	FALSE	FANCF
chr17	36628600	36628620	21	*	FALSE	FALSE	TRUE	FALSE	FALSE	FANCF
chr17	41499473	41499493	21	*	FALSE	FALSE	TRUE	FALSE	FALSE	FANCF
chr17	41519527	41519553	27	*	FALSE	TRUE	TRUE	FALSE	TRUE	FANCF
chr17	67713549	67713572	24	*	FALSE	TRUE	FALSE	FALSE	TRUE	FANCF
chr17	80950158	80950188	31	*	FALSE	TRUE	TRUE	TRUE	TRUE	FANCF
chr18	8707520	8707547	28	*	TRUE	TRUE	TRUE	TRUE	TRUE	FANCF
chr18	77099855	77099878	24	*	FALSE	TRUE	FALSE	FALSE	FALSE	FANCF
chr19	1647491	1647510	20	*	TRUE	FALSE	FALSE	FALSE	FALSE	FANCF
chr19	7072933	7072952	20	*	TRUE	FALSE	FALSE	FALSE	FALSE	FANCF
chr19	38914952	38914975	24	*	TRUE	TRUE	FALSE	FALSE	FALSE	FANCF
chr20	19809972	19809992	21	*	FALSE	FALSE	TRUE	FALSE	FALSE	FANCF
chr20	42773094	42773117	24	*	FALSE	TRUE	FALSE	FALSE	FALSE	FANCF
chr20	46274924	46274944	21	*	FALSE	FALSE	TRUE	FALSE	FALSE	FANCF
chr21	8453543	8453564	22	*	FALSE	FALSE	FALSE	TRUE	FALSE	FANCF
chr21	8470265	8470286	22	*	FALSE	FALSE	FALSE	TRUE	TRUE	FANCF
chr21	29858359	29858382	24	*	FALSE	TRUE	FALSE	FALSE	FALSE	FANCF
chr22	44665186	44665209	24	*	FALSE	TRUE	FALSE	FALSE	TRUE	FANCF
chr22	45476097	45476116	20	*	TRUE	FALSE	FALSE	FALSE	TRUE	FANCF
chrX	87100156	87100187	32	*	TRUE	TRUE	TRUE	TRUE	TRUE	FANCF
chrX	98311902	98311922	21	*	FALSE	FALSE	TRUE	FALSE	FALSE	FANCF
chrX	111476496	111476519	24	*	FALSE	TRUE	FALSE	FALSE	FALSE	FANCF
chrX	113573171	113573194	24	*	FALSE	TRUE	FALSE	FALSE	FALSE	FANCF
chrX	137424299	137424318	20	*	TRUE	FALSE	FALSE	FALSE	FALSE	FANCF
chr1	1346415	1346434	20	*	TRUE	FALSE	FALSE	FALSE	FALSE	VEGFA_site_1
chr1	4462713	4462736	24	*	TRUE	TRUE	FALSE	FALSE	TRUE	VEGFA_site_1
chr1	4625531	4625554	24	*	TRUE	TRUE	FALSE	FALSE	FALSE	VEGFA_site_1
chr1	6166951	6166974	24	*	FALSE	TRUE	FALSE	FALSE	FALSE	VEGFA_site_1
chr1	9700690	9700709	20	*	TRUE	FALSE	FALSE	FALSE	FALSE	VEGFA_site_1
chr1	11791174	11791197	24	*	FALSE	TRUE	FALSE	FALSE	FALSE	VEGFA_site_1
chr1	15279781	15279804	24	*	FALSE	TRUE	FALSE	FALSE	FALSE	VEGFA_site_1
chr1	16704562	16704585	24	*	TRUE	TRUE	FALSE	FALSE	FALSE	VEGFA_site_1
chr1	19839929	19839957	29	*	FALSE	TRUE	TRUE	FALSE	FALSE	VEGFA_site_1
chr1	24610645	24610668	24	*	FALSE	TRUE	FALSE	FALSE	FALSE	VEGFA_site_1
chr1	26745129	26745152	24	*	TRUE	TRUE	FALSE	FALSE	FALSE	VEGFA_site_1
chr1	29823788	29823811	24	*	FALSE	TRUE	FALSE	FALSE	FALSE	VEGFA_site_1
chr1	32706870	32706893	24	*	TRUE	TRUE	FALSE	FALSE	FALSE	VEGFA_site_1
chr1	33177669	33177697	29	*	TRUE	TRUE	TRUE	FALSE	TRUE	VEGFA_site_1
chr1	37146845	37146868	24	*	FALSE	TRUE	FALSE	FALSE	FALSE	VEGFA_site_1
chr1	37152250	37152273	24	*	FALSE	TRUE	FALSE	FALSE	FALSE	VEGFA_site_1
chr1	40509503	40509526	24	*	FALSE	TRUE	FALSE	FALSE	TRUE	VEGFA_site_1
chr1	43564093	43564116	24	*	TRUE	TRUE	FALSE	FALSE	FALSE	VEGFA_site_1
chr1	44621479	44621502	24	*	FALSE	TRUE	FALSE	FALSE	FALSE	VEGFA_site_1
chr1	44626462	44626485	24	*	TRUE	TRUE	FALSE	FALSE	FALSE	VEGFA_site_1
chr1	46600063	46600086	24	*	TRUE	TRUE	FALSE	FALSE	FALSE	VEGFA_site_1
chr1	53340210	53340233	24	*	FALSE	TRUE	FALSE	FALSE	FALSE	VEGFA_site_1
chr1	53397602	53397625	24	*	FALSE	TRUE	FALSE	FALSE	FALSE	VEGFA_site_1
chr1	55466176	55466199	24	*	TRUE	TRUE	FALSE	FALSE	FALSE	VEGFA_site_1
chr1	82161954	82161974	21	*	FALSE	FALSE	TRUE	FALSE	FALSE	VEGFA_site_1
chr1	98882085	98882111	27	*	TRUE	TRUE	TRUE	FALSE	TRUE	VEGFA_site_1
chr1	101657091	101657110	20	*	TRUE	FALSE	FALSE	FALSE	FALSE	VEGFA_site_1
chr1	103906470	103906493	24	*	FALSE	TRUE	FALSE	FALSE	FALSE	VEGFA_site_1
chr1	105370642	105370661	20	*	TRUE	FALSE	FALSE	FALSE	FALSE	VEGFA_site_1
chr1	107460739	107460762	24	*	FALSE	TRUE	FALSE	FALSE	FALSE	VEGFA_site_1
chr1	145784631	145784654	24	*	FALSE	TRUE	FALSE	FALSE	FALSE	VEGFA_site_1
chr1	150511561	150511580	20	*	TRUE	FALSE	FALSE	FALSE	FALSE	VEGFA_site_1
chr1	157090499	157090522	24	*	FALSE	TRUE	FALSE	FALSE	FALSE	VEGFA_site_1
chr1	157159057	157159080	24	*	TRUE	TRUE	FALSE	FALSE	FALSE	VEGFA_site_1
chr1	157225213	157225232	20	*	TRUE	FALSE	FALSE	FALSE	FALSE	VEGFA_site_1
chr1	160020722	160020745	24	*	TRUE	TRUE	FALSE	FALSE	FALSE	VEGFA_site_1
chr1	168300525	168300548	24	*	TRUE	TRUE	FALSE	FALSE	FALSE	VEGFA_site_1
chr1	172288300	172288323	24	*	FALSE	TRUE	FALSE	FALSE	FALSE	VEGFA_site_1
chr1	177347160	177347183	24	*	TRUE	TRUE	FALSE	FALSE	FALSE	VEGFA_site_1
chr1	180174820	180174843	24	*	FALSE	TRUE	FALSE	FALSE	FALSE	VEGFA_site_1
chr1	182969721	182969743	23	*	FALSE	TRUE	FALSE	FALSE	FALSE	VEGFA_site_1
chr1	186486873	186486896	24	*	FALSE	TRUE	FALSE	FALSE	FALSE	VEGFA_site_1
chr1	190668281	190668304	24	*	FALSE	TRUE	FALSE	FALSE	FALSE	VEGFA_site_1
chr1	205515010	205515038	29	*	TRUE	TRUE	TRUE	FALSE	FALSE	VEGFA_site_1
chr1	230233936	230233959	24	*	TRUE	TRUE	FALSE	FALSE	FALSE	VEGFA_site_1
chr1	231959823	231959846	24	*	FALSE	TRUE	FALSE	FALSE	FALSE	VEGFA_site_1
chr1	233021590	233021618	29	*	TRUE	TRUE	TRUE	FALSE	FALSE	VEGFA_site_1
chr1	237676363	237676382	20	*	TRUE	FALSE	FALSE	FALSE	FALSE	VEGFA_site_1
chr1	238503598	238503621	24	*	TRUE	TRUE	FALSE	FALSE	FALSE	VEGFA_site_1
chr1	244125688	244125711	24	*	FALSE	TRUE	FALSE	FALSE	FALSE	VEGFA_site_1
chr2	1543145	1543164	20	*	TRUE	FALSE	FALSE	FALSE	FALSE	VEGFA_site_1
chr2	3688734	3688757	24	*	TRUE	TRUE	FALSE	FALSE	FALSE	VEGFA_site_1
chr2	11982416	11982439	24	*	TRUE	TRUE	FALSE	FALSE	FALSE	VEGFA_site_1
chr2	15943455	15943478	24	*	FALSE	TRUE	FALSE	FALSE	FALSE	VEGFA_site_1
chr2	20208651	20208674	24	*	FALSE	TRUE	FALSE	FALSE	FALSE	VEGFA_site_1
chr2	26456773	26456796	24	*	TRUE	TRUE	FALSE	FALSE	FALSE	VEGFA_site_1
chr2	26578865	26578888	24	*	FALSE	TRUE	FALSE	FALSE	FALSE	VEGFA_site_1
chr2	30207901	30207921	21	*	FALSE	FALSE	TRUE	FALSE	FALSE	VEGFA_site_1
chr2	30515142	30515165	24	*	FALSE	TRUE	FALSE	FALSE	FALSE	VEGFA_site_1
chr2	30895464	30895487	24	*	FALSE	TRUE	FALSE	FALSE	FALSE	VEGFA_site_1
chr2	51470613	51470636	24	*	FALSE	TRUE	FALSE	FALSE	FALSE	VEGFA_site_1
chr2	55128457	55128480	24	*	TRUE	TRUE	FALSE	FALSE	FALSE	VEGFA_site_1
chr2	56295782	56295805	24	*	TRUE	TRUE	FALSE	FALSE	FALSE	VEGFA_site_1
chr2	71702804	71702823	20	*	TRUE	FALSE	FALSE	FALSE	FALSE	VEGFA_site_1
chr2	72953826	72953849	24	*	TRUE	TRUE	FALSE	FALSE	FALSE	VEGFA_site_1
chr2	73213514	73213537	24	*	FALSE	TRUE	FALSE	FALSE	FALSE	VEGFA_site_1
chr2	85810774	85810793	20	*	TRUE	FALSE	FALSE	FALSE	FALSE	VEGFA_site_1
chr2	88127148	88127171	24	*	FALSE	TRUE	FALSE	FALSE	FALSE	VEGFA_site_1
chr2	91777301	91777324	24	*	TRUE	TRUE	FALSE	FALSE	TRUE	VEGFA_site_1
chr2	95390887	95390913	27	*	TRUE	TRUE	TRUE	FALSE	TRUE	VEGFA_site_1
chr2	95756415	95756434	20	*	TRUE	FALSE	FALSE	FALSE	FALSE	VEGFA_site_1
chr2	96702794	96702816	23	*	FALSE	TRUE	FALSE	FALSE	FALSE	VEGFA_site_1
chr2	109418429	109418452	24	*	TRUE	TRUE	FALSE	FALSE	FALSE	VEGFA_site_1
chr2	113232729	113232748	20	*	TRUE	FALSE	FALSE	FALSE	FALSE	VEGFA_site_1
chr2	119066830	119066853	24	*	FALSE	TRUE	FALSE	FALSE	FALSE	VEGFA_site_1
chr2	119399365	119399388	24	*	TRUE	TRUE	FALSE	FALSE	FALSE	VEGFA_site_1
chr2	127062297	127062320	24	*	FALSE	TRUE	FALSE	FALSE	FALSE	VEGFA_site_1
chr2	127070407	127070430	24	*	TRUE	TRUE	FALSE	FALSE	FALSE	VEGFA_site_1
chr2	128442225	128442253	29	*	TRUE	TRUE	TRUE	FALSE	FALSE	VEGFA_site_1
chr2	129016602	129016625	24	*	TRUE	TRUE	FALSE	FALSE	FALSE	VEGFA_site_1
chr2	133254122	133254145	24	*	FALSE	TRUE	FALSE	FALSE	FALSE	VEGFA_site_1
chr2	152565323	152565346	24	*	FALSE	TRUE	FALSE	FALSE	FALSE	VEGFA_site_1
chr2	156905179	156905198	20	*	TRUE	FALSE	FALSE	FALSE	FALSE	VEGFA_site_1
chr2	157667508	157667531	24	*	FALSE	TRUE	FALSE	FALSE	FALSE	VEGFA_site_1
chr2	169127854	169127877	24	*	FALSE	TRUE	FALSE	FALSE	FALSE	VEGFA_site_1
chr2	172359790	172359809	20	*	TRUE	FALSE	FALSE	FALSE	FALSE	VEGFA_site_1
chr2	180306216	180306244	29	*	TRUE	TRUE	TRUE	FALSE	FALSE	VEGFA_site_1
chr2	186975416	186975439	24	*	TRUE	TRUE	FALSE	FALSE	FALSE	VEGFA_site_1
chr2	204272734	204272753	20	*	TRUE	FALSE	FALSE	FALSE	FALSE	VEGFA_site_1
chr2	208572857	208572885	29	*	FALSE	TRUE	TRUE	FALSE	FALSE	VEGFA_site_1
chr2	224957139	224957162	24	*	TRUE	TRUE	FALSE	FALSE	FALSE	VEGFA_site_1
chr2	232456105	232456124	20	*	TRUE	FALSE	FALSE	FALSE	FALSE	VEGFA_site_1
chr2	240095153	240095176	24	*	FALSE	TRUE	FALSE	FALSE	FALSE	VEGFA_site_1
chr3	4684764	4684787	24	*	TRUE	TRUE	FALSE	FALSE	FALSE	VEGFA_site_1
chr3	13538653	13538680	28	*	TRUE	FALSE	TRUE	FALSE	FALSE	VEGFA_site_1
chr3	21526828	21526851	24	*	FALSE	TRUE	FALSE	FALSE	FALSE	VEGFA_site_1
chr3	23078088	23078111	24	*	TRUE	TRUE	FALSE	FALSE	FALSE	VEGFA_site_1
chr3	29851349	29851372	24	*	FALSE	TRUE	FALSE	FALSE	FALSE	VEGFA_site_1
chr3	36317424	36317452	29	*	TRUE	TRUE	TRUE	FALSE	FALSE	VEGFA_site_1
chr3	38275177	38275196	20	*	TRUE	FALSE	FALSE	FALSE	FALSE	VEGFA_site_1
chr3	39657742	39657765	24	*	FALSE	TRUE	FALSE	FALSE	FALSE	VEGFA_site_1
chr3	45888247	45888270	24	*	FALSE	TRUE	FALSE	FALSE	FALSE	VEGFA_site_1
chr3	46499169	46499188	20	*	TRUE	FALSE	FALSE	FALSE	FALSE	VEGFA_site_1
chr3	48603269	48603292	24	*	FALSE	TRUE	FALSE	FALSE	FALSE	VEGFA_site_1
chr3	50289819	50289842	24	*	FALSE	TRUE	FALSE	FALSE	FALSE	VEGFA_site_1
chr3	53067537	53067560	24	*	TRUE	TRUE	FALSE	FALSE	FALSE	VEGFA_site_1
chr3	53250411	53250434	24	*	TRUE	TRUE	FALSE	FALSE	FALSE	VEGFA_site_1
chr3	56076065	56076088	24	*	FALSE	TRUE	FALSE	FALSE	FALSE	VEGFA_site_1
chr3	69359252	69359275	24	*	FALSE	TRUE	FALSE	FALSE	FALSE	VEGFA_site_1
chr3	71632632	71632655	24	*	FALSE	TRUE	FALSE	FALSE	FALSE	VEGFA_site_1
chr3	81323575	81323598	24	*	FALSE	TRUE	FALSE	FALSE	FALSE	VEGFA_site_1
chr3	94654066	94654085	20	*	TRUE	FALSE	FALSE	FALSE	FALSE	VEGFA_site_1
chr3	112689705	112689728	24	*	FALSE	TRUE	FALSE	FALSE	FALSE	VEGFA_site_1
chr3	123832045	123832068	24	*	TRUE	TRUE	FALSE	FALSE	FALSE	VEGFA_site_1
chr3	124454914	124454937	24	*	FALSE	TRUE	FALSE	FALSE	FALSE	VEGFA_site_1
chr3	125915139	125915165	27	*	TRUE	TRUE	TRUE	FALSE	FALSE	VEGFA_site_1
chr3	127444041	127444060	20	*	TRUE	FALSE	FALSE	FALSE	FALSE	VEGFA_site_1
chr3	128565468	128565494	27	*	TRUE	TRUE	TRUE	FALSE	FALSE	VEGFA_site_1
chr3	133038523	133038546	24	*	FALSE	TRUE	FALSE	FALSE	FALSE	VEGFA_site_1
chr3	143266845	143266867	23	*	FALSE	TRUE	FALSE	FALSE	FALSE	VEGFA_site_1
chr3	144372658	144372681	24	*	FALSE	TRUE	FALSE	FALSE	FALSE	VEGFA_site_1
chr3	146394837	146394860	24	*	TRUE	TRUE	FALSE	FALSE	FALSE	VEGFA_site_1
chr3	182643555	182643578	24	*	FALSE	TRUE	FALSE	FALSE	FALSE	VEGFA_site_1
chr3	195710490	195710513	24	*	TRUE	TRUE	FALSE	FALSE	FALSE	VEGFA_site_1
chr3	195710851	195710870	20	*	TRUE	FALSE	FALSE	FALSE	FALSE	VEGFA_site_1
chr3	195891641	195891664	24	*	FALSE	TRUE	FALSE	FALSE	FALSE	VEGFA_site_1
chr3	196128743	196128766	24	*	FALSE	TRUE	FALSE	FALSE	FALSE	VEGFA_site_1
chr3	196144383	196144409	27	*	TRUE	TRUE	TRUE	FALSE	FALSE	VEGFA_site_1
chr4	8081086	8081109	24	*	TRUE	TRUE	FALSE	FALSE	FALSE	VEGFA_site_1
chr4	8452058	8452086	29	*	TRUE	TRUE	TRUE	FALSE	TRUE	VEGFA_site_1
chr4	8504637	8504656	20	*	TRUE	FALSE	FALSE	FALSE	FALSE	VEGFA_site_1
chr4	14893566	14893589	24	*	TRUE	TRUE	FALSE	FALSE	FALSE	VEGFA_site_1
chr4	16103963	16103986	24	*	FALSE	TRUE	FALSE	FALSE	FALSE	VEGFA_site_1
chr4	23114378	23114397	20	*	TRUE	FALSE	FALSE	FALSE	FALSE	VEGFA_site_1
chr4	24435494	24435513	20	*	TRUE	FALSE	FALSE	FALSE	FALSE	VEGFA_site_1
chr4	25978123	25978146	24	*	TRUE	TRUE	FALSE	FALSE	FALSE	VEGFA_site_1
chr4	39037470	39037493	24	*	TRUE	TRUE	FALSE	FALSE	FALSE	VEGFA_site_1
chr4	40650161	40650184	24	*	TRUE	TRUE	FALSE	FALSE	TRUE	VEGFA_site_1
chr4	44248835	44248858	24	*	TRUE	TRUE	FALSE	FALSE	FALSE	VEGFA_site_1
chr4	44320245	44320268	24	*	FALSE	TRUE	FALSE	FALSE	FALSE	VEGFA_site_1
chr4	49016451	49016474	24	*	FALSE	TRUE	FALSE	FALSE	FALSE	VEGFA_site_1
chr4	54100963	54100986	24	*	TRUE	TRUE	FALSE	FALSE	FALSE	VEGFA_site_1
chr4	63359423	63359446	24	*	FALSE	TRUE	FALSE	FALSE	FALSE	VEGFA_site_1
chr4	72568804	72568827	24	*	FALSE	TRUE	FALSE	FALSE	FALSE	VEGFA_site_1
chr4	94678768	94678791	24	*	FALSE	TRUE	FALSE	FALSE	FALSE	VEGFA_site_1
chr4	115932151	115932179	29	*	FALSE	TRUE	TRUE	FALSE	FALSE	VEGFA_site_1
chr4	158099282	158099301	20	*	TRUE	FALSE	FALSE	FALSE	FALSE	VEGFA_site_1
chr4	183455763	183455786	24	*	TRUE	TRUE	FALSE	FALSE	FALSE	VEGFA_site_1
chr4	184325000	184325028	29	*	FALSE	TRUE	TRUE	FALSE	FALSE	VEGFA_site_1
chr5	156257	156285	29	*	TRUE	TRUE	TRUE	FALSE	FALSE	VEGFA_site_1
chr5	2336835	2336854	20	*	TRUE	FALSE	FALSE	FALSE	FALSE	VEGFA_site_1
chr5	2536522	2536545	24	*	FALSE	TRUE	FALSE	FALSE	FALSE	VEGFA_site_1
chr5	6759529	6759548	20	*	TRUE	FALSE	FALSE	FALSE	FALSE	VEGFA_site_1
chr5	7067028	7067056	29	*	TRUE	TRUE	TRUE	FALSE	FALSE	VEGFA_site_1
chr5	7344635	7344658	24	*	TRUE	TRUE	FALSE	FALSE	FALSE	VEGFA_site_1
chr5	17747675	17747694	20	*	TRUE	FALSE	FALSE	FALSE	FALSE	VEGFA_site_1
chr5	25411595	25411618	24	*	FALSE	TRUE	FALSE	FALSE	FALSE	VEGFA_site_1
chr5	25727278	25727297	20	*	TRUE	FALSE	FALSE	FALSE	FALSE	VEGFA_site_1
chr5	30911900	30911923	24	*	FALSE	TRUE	FALSE	FALSE	FALSE	VEGFA_site_1
chr5	32505872	32505895	24	*	FALSE	TRUE	FALSE	FALSE	FALSE	VEGFA_site_1
chr5	32945151	32945179	29	*	TRUE	TRUE	TRUE	FALSE	TRUE	VEGFA_site_1
chr5	52363270	52363293	24	*	FALSE	TRUE	FALSE	FALSE	FALSE	VEGFA_site_1
chr5	54552038	54552061	24	*	FALSE	TRUE	FALSE	FALSE	FALSE	VEGFA_site_1
chr5	56876242	56876268	27	*	FALSE	TRUE	TRUE	FALSE	FALSE	VEGFA_site_1
chr5	57735034	57735060	27	*	TRUE	TRUE	TRUE	FALSE	FALSE	VEGFA_site_1
chr5	80067623	80067642	20	*	TRUE	FALSE	FALSE	FALSE	FALSE	VEGFA_site_1
chr5	81087693	81087716	24	*	FALSE	TRUE	FALSE	FALSE	FALSE	VEGFA_site_1
chr5	82664958	82664981	24	*	FALSE	TRUE	FALSE	FALSE	FALSE	VEGFA_site_1
chr5	85899092	85899115	24	*	FALSE	TRUE	FALSE	FALSE	FALSE	VEGFA_site_1
chr5	91300730	91300753	24	*	FALSE	TRUE	FALSE	FALSE	FALSE	VEGFA_site_1
chr5	95884956	95884982	27	*	TRUE	TRUE	TRUE	FALSE	FALSE	VEGFA_site_1
chr5	103015358	103015381	24	*	FALSE	TRUE	FALSE	FALSE	FALSE	VEGFA_site_1
chr5	122928226	122928249	24	*	TRUE	TRUE	FALSE	FALSE	FALSE	VEGFA_site_1
chr5	135039511	135039530	20	*	TRUE	FALSE	FALSE	FALSE	FALSE	VEGFA_site_1
chr5	135246386	135246409	24	*	TRUE	TRUE	FALSE	FALSE	FALSE	VEGFA_site_1
chr5	137428008	137428027	20	*	TRUE	FALSE	FALSE	FALSE	FALSE	VEGFA_site_1
chr5	139883421	139883449	29	*	TRUE	TRUE	TRUE	FALSE	FALSE	VEGFA_site_1
chr5	142101229	142101248	20	*	TRUE	FALSE	FALSE	FALSE	FALSE	VEGFA_site_1
chr5	144866279	144866298	20	*	TRUE	FALSE	FALSE	FALSE	FALSE	VEGFA_site_1
chr5	146856689	146856712	24	*	TRUE	TRUE	FALSE	FALSE	FALSE	VEGFA_site_1
chr5	147615434	147615453	20	*	TRUE	FALSE	FALSE	FALSE	FALSE	VEGFA_site_1
chr5	149449655	149449678	24	*	TRUE	TRUE	FALSE	FALSE	FALSE	VEGFA_site_1
chr5	153007192	153007215	24	*	FALSE	TRUE	FALSE	FALSE	FALSE	VEGFA_site_1
chr5	154774383	154774406	24	*	FALSE	TRUE	FALSE	FALSE	FALSE	VEGFA_site_1
chr5	159951246	159951269	24	*	TRUE	TRUE	FALSE	FALSE	TRUE	VEGFA_site_1
chr5	160693540	160693563	24	*	FALSE	TRUE	FALSE	FALSE	FALSE	VEGFA_site_1
chr5	167756559	167756578	20	*	TRUE	FALSE	FALSE	FALSE	FALSE	VEGFA_site_1
chr5	168175787	168175810	24	*	FALSE	TRUE	FALSE	FALSE	FALSE	VEGFA_site_1
chr5	172039820	172039839	20	*	TRUE	FALSE	FALSE	FALSE	FALSE	VEGFA_site_1
chr5	173437786	173437805	20	*	TRUE	FALSE	FALSE	FALSE	FALSE	VEGFA_site_1
chr5	173500728	173500747	20	*	TRUE	FALSE	FALSE	FALSE	FALSE	VEGFA_site_1
chr5	178306437	178306456	20	*	TRUE	FALSE	FALSE	FALSE	FALSE	VEGFA_site_1
chr5	179275358	179275381	24	*	FALSE	TRUE	FALSE	FALSE	FALSE	VEGFA_site_1
chr6	867034	867057	24	*	FALSE	TRUE	FALSE	FALSE	FALSE	VEGFA_site_1
chr6	2428675	2428698	24	*	TRUE	TRUE	FALSE	FALSE	FALSE	VEGFA_site_1
chr6	3131735	3131758	24	*	TRUE	TRUE	FALSE	FALSE	FALSE	VEGFA_site_1
chr6	10826225	10826248	24	*	TRUE	TRUE	FALSE	FALSE	FALSE	VEGFA_site_1
chr6	14316132	14316158	27	*	TRUE	TRUE	TRUE	FALSE	FALSE	VEGFA_site_1
chr6	14605423	14605446	24	*	FALSE	TRUE	FALSE	FALSE	FALSE	VEGFA_site_1
chr6	30195463	30195486	24	*	TRUE	TRUE	FALSE	FALSE	FALSE	VEGFA_site_1
chr6	30198022	30198041	20	*	TRUE	FALSE	FALSE	FALSE	FALSE	VEGFA_site_1
chr6	33362383	33362402	20	*	TRUE	FALSE	FALSE	FALSE	FALSE	VEGFA_site_1
chr6	33878896	33878915	20	*	TRUE	FALSE	FALSE	FALSE	FALSE	VEGFA_site_1
chr6	36751129	36751148	20	*	TRUE	FALSE	FALSE	FALSE	FALSE	VEGFA_site_1
chr6	36775363	36775386	24	*	TRUE	TRUE	FALSE	FALSE	FALSE	VEGFA_site_1
chr6	39939331	39939354	24	*	FALSE	TRUE	FALSE	FALSE	FALSE	VEGFA_site_1
chr6	43301728	43301751	24	*	FALSE	TRUE	FALSE	FALSE	FALSE	VEGFA_site_1
chr6	43769543	43769576	34	*	TRUE	TRUE	TRUE	FALSE	FALSE	VEGFA_site_1
chr6	45586309	45586329	21	*	FALSE	FALSE	TRUE	FALSE	FALSE	VEGFA_site_1
chr6	50517951	50517979	29	*	FALSE	TRUE	TRUE	FALSE	FALSE	VEGFA_site_1
chr6	52507605	52507624	20	*	TRUE	FALSE	FALSE	FALSE	FALSE	VEGFA_site_1
chr6	69736176	69736199	24	*	FALSE	TRUE	FALSE	FALSE	FALSE	VEGFA_site_1
chr6	81988608	81988631	24	*	FALSE	TRUE	FALSE	FALSE	FALSE	VEGFA_site_1
chr6	84687618	84687641	24	*	TRUE	TRUE	FALSE	FALSE	FALSE	VEGFA_site_1
chr6	90655526	90655552	27	*	TRUE	TRUE	TRUE	FALSE	FALSE	VEGFA_site_1
chr6	90992303	90992326	24	*	FALSE	TRUE	FALSE	FALSE	FALSE	VEGFA_site_1
chr6	96189197	96189220	24	*	FALSE	TRUE	FALSE	FALSE	FALSE	VEGFA_site_1
chr6	97122975	97122998	24	*	TRUE	TRUE	FALSE	FALSE	FALSE	VEGFA_site_1
chr6	107448942	107448965	24	*	TRUE	TRUE	FALSE	FALSE	FALSE	VEGFA_site_1
chr6	108749558	108749578	21	*	FALSE	FALSE	TRUE	FALSE	FALSE	VEGFA_site_1
chr6	108963776	108963802	27	*	TRUE	TRUE	TRUE	FALSE	FALSE	VEGFA_site_1
chr6	110398435	110398458	24	*	TRUE	TRUE	FALSE	FALSE	FALSE	VEGFA_site_1
chr6	134069732	134069751	20	*	TRUE	FALSE	FALSE	FALSE	FALSE	VEGFA_site_1
chr6	142632936	142632959	24	*	FALSE	TRUE	FALSE	FALSE	FALSE	VEGFA_site_1
chr6	157983007	157983026	20	*	TRUE	FALSE	FALSE	FALSE	FALSE	VEGFA_site_1
chr6	159959634	159959657	24	*	FALSE	TRUE	FALSE	FALSE	FALSE	VEGFA_site_1
chr6	162795122	162795145	24	*	FALSE	TRUE	FALSE	FALSE	FALSE	VEGFA_site_1
chr6	164327313	164327336	24	*	FALSE	TRUE	FALSE	FALSE	FALSE	VEGFA_site_1
chr6	168074324	168074343	20	*	TRUE	FALSE	FALSE	FALSE	FALSE	VEGFA_site_1
chr7	71603	71626	24	*	FALSE	TRUE	FALSE	FALSE	FALSE	VEGFA_site_1
chr7	515686	515709	24	*	FALSE	TRUE	FALSE	FALSE	FALSE	VEGFA_site_1
chr7	4226176	4226199	24	*	FALSE	TRUE	FALSE	FALSE	FALSE	VEGFA_site_1
chr7	4245210	4245233	24	*	TRUE	TRUE	FALSE	FALSE	FALSE	VEGFA_site_1
chr7	4581064	4581083	20	*	TRUE	FALSE	FALSE	FALSE	FALSE	VEGFA_site_1
chr7	17779455	17779483	29	*	FALSE	TRUE	TRUE	FALSE	FALSE	VEGFA_site_1
chr7	21519825	21519848	24	*	FALSE	TRUE	FALSE	FALSE	FALSE	VEGFA_site_1
chr7	25642096	25642119	24	*	FALSE	TRUE	FALSE	FALSE	FALSE	VEGFA_site_1
chr7	29041403	29041429	27	*	FALSE	TRUE	TRUE	FALSE	FALSE	VEGFA_site_1
chr7	32294105	32294128	24	*	FALSE	TRUE	FALSE	FALSE	FALSE	VEGFA_site_1
chr7	32362453	32362476	24	*	TRUE	TRUE	FALSE	FALSE	FALSE	VEGFA_site_1
chr7	38520248	38520271	24	*	FALSE	TRUE	FALSE	FALSE	FALSE	VEGFA_site_1
chr7	42833783	42833806	24	*	FALSE	TRUE	FALSE	FALSE	FALSE	VEGFA_site_1
chr7	52510409	52510432	24	*	FALSE	TRUE	FALSE	FALSE	FALSE	VEGFA_site_1
chr7	55270993	55271016	24	*	TRUE	TRUE	FALSE	FALSE	FALSE	VEGFA_site_1
chr7	56051600	56051619	20	*	TRUE	FALSE	FALSE	FALSE	TRUE	VEGFA_site_1
chr7	66074108	66074127	20	*	TRUE	FALSE	FALSE	FALSE	FALSE	VEGFA_site_1
chr7	67781169	67781192	24	*	FALSE	TRUE	FALSE	FALSE	FALSE	VEGFA_site_1
chr7	69458372	69458395	24	*	FALSE	TRUE	FALSE	FALSE	FALSE	VEGFA_site_1
chr7	69600567	69600590	24	*	FALSE	TRUE	FALSE	FALSE	FALSE	VEGFA_site_1
chr7	73839789	73839808	20	*	TRUE	FALSE	FALSE	FALSE	FALSE	VEGFA_site_1
chr7	76393068	76393091	24	*	TRUE	TRUE	FALSE	FALSE	FALSE	VEGFA_site_1
chr7	86364186	86364209	24	*	FALSE	TRUE	FALSE	FALSE	FALSE	VEGFA_site_1
chr7	88544272	88544295	24	*	FALSE	TRUE	FALSE	FALSE	FALSE	VEGFA_site_1
chr7	91540578	91540601	24	*	TRUE	TRUE	FALSE	FALSE	FALSE	VEGFA_site_1
chr7	97320382	97320401	20	*	TRUE	FALSE	FALSE	FALSE	FALSE	VEGFA_site_1
chr7	98374464	98374487	24	*	FALSE	TRUE	FALSE	FALSE	FALSE	VEGFA_site_1
chr7	98958004	98958027	24	*	FALSE	TRUE	FALSE	FALSE	FALSE	VEGFA_site_1
chr7	100132890	100132913	24	*	FALSE	TRUE	FALSE	FALSE	FALSE	VEGFA_site_1
chr7	116231161	116231184	24	*	FALSE	TRUE	FALSE	FALSE	FALSE	VEGFA_site_1
chr7	131878630	131878653	24	*	FALSE	TRUE	FALSE	FALSE	FALSE	VEGFA_site_1
chr7	143875956	143875975	20	*	TRUE	FALSE	FALSE	FALSE	FALSE	VEGFA_site_1
chr7	148380995	148381018	24	*	FALSE	TRUE	FALSE	FALSE	FALSE	VEGFA_site_1
chr7	150472241	150472264	24	*	TRUE	TRUE	FALSE	FALSE	TRUE	VEGFA_site_1
chr8	10852766	10852789	24	*	FALSE	TRUE	FALSE	FALSE	FALSE	VEGFA_site_1
chr8	10947149	10947169	21	*	FALSE	FALSE	TRUE	FALSE	FALSE	VEGFA_site_1
chr8	10949176	10949195	20	*	TRUE	FALSE	FALSE	FALSE	FALSE	VEGFA_site_1
chr8	16918078	16918101	24	*	FALSE	TRUE	FALSE	FALSE	FALSE	VEGFA_site_1
chr8	28353455	28353474	20	*	TRUE	FALSE	FALSE	FALSE	FALSE	VEGFA_site_1
chr8	28625818	28625846	29	*	TRUE	TRUE	TRUE	FALSE	FALSE	VEGFA_site_1
chr8	34462733	34462756	24	*	TRUE	TRUE	FALSE	FALSE	FALSE	VEGFA_site_1
chr8	35776555	35776578	24	*	FALSE	TRUE	FALSE	FALSE	FALSE	VEGFA_site_1
chr8	37487000	37487023	24	*	TRUE	TRUE	FALSE	FALSE	FALSE	VEGFA_site_1
chr8	38450558	38450581	24	*	TRUE	TRUE	FALSE	FALSE	FALSE	VEGFA_site_1
chr8	41465713	41465736	24	*	FALSE	TRUE	FALSE	FALSE	FALSE	VEGFA_site_1
chr8	76915358	76915381	24	*	FALSE	TRUE	FALSE	FALSE	FALSE	VEGFA_site_1
chr8	95227031	95227050	20	*	TRUE	FALSE	FALSE	FALSE	FALSE	VEGFA_site_1
chr8	95489959	95489982	24	*	FALSE	TRUE	FALSE	FALSE	FALSE	VEGFA_site_1
chr8	122261217	122261240	24	*	TRUE	TRUE	FALSE	FALSE	FALSE	VEGFA_site_1
chr8	122842345	122842368	24	*	TRUE	TRUE	FALSE	FALSE	FALSE	VEGFA_site_1
chr8	123649738	123649761	24	*	TRUE	TRUE	FALSE	FALSE	TRUE	VEGFA_site_1
chr8	130319425	130319448	24	*	FALSE	TRUE	FALSE	FALSE	FALSE	VEGFA_site_1
chr8	138701071	138701094	24	*	FALSE	TRUE	FALSE	FALSE	FALSE	VEGFA_site_1
chr8	139607524	139607543	20	*	TRUE	FALSE	FALSE	FALSE	FALSE	VEGFA_site_1
chr8	139702074	139702094	21	*	FALSE	FALSE	TRUE	FALSE	FALSE	VEGFA_site_1
chr8	141412422	141412445	24	*	FALSE	TRUE	FALSE	FALSE	FALSE	VEGFA_site_1
chr8	141608673	141608696	24	*	FALSE	TRUE	FALSE	FALSE	FALSE	VEGFA_site_1
chr8	142080310	142080333	24	*	TRUE	TRUE	FALSE	FALSE	FALSE	VEGFA_site_1
chr8	143464923	143464946	24	*	FALSE	TRUE	FALSE	FALSE	FALSE	VEGFA_site_1
chr8	144022717	144022736	20	*	TRUE	FALSE	FALSE	FALSE	FALSE	VEGFA_site_1
chr8	144416357	144416376	20	*	TRUE	FALSE	FALSE	FALSE	TRUE	VEGFA_site_1
chr9	3906926	3906949	24	*	FALSE	TRUE	FALSE	FALSE	FALSE	VEGFA_site_1
chr9	5336067	5336095	29	*	TRUE	TRUE	TRUE	FALSE	FALSE	VEGFA_site_1
chr9	16285699	16285722	24	*	FALSE	TRUE	FALSE	FALSE	FALSE	VEGFA_site_1
chr9	24026817	24026840	24	*	FALSE	TRUE	FALSE	FALSE	FALSE	VEGFA_site_1
chr9	24488543	24488566	24	*	FALSE	TRUE	FALSE	FALSE	FALSE	VEGFA_site_1
chr9	26082926	26082949	24	*	TRUE	TRUE	FALSE	FALSE	FALSE	VEGFA_site_1
chr9	27807774	27807797	24	*	FALSE	TRUE	FALSE	FALSE	FALSE	VEGFA_site_1
chr9	36924907	36924926	20	*	TRUE	FALSE	FALSE	FALSE	FALSE	VEGFA_site_1
chr9	37510617	37510640	24	*	FALSE	TRUE	FALSE	FALSE	FALSE	VEGFA_site_1
chr9	37769412	37769435	24	*	FALSE	TRUE	FALSE	FALSE	FALSE	VEGFA_site_1
chr9	38346037	38346060	24	*	TRUE	TRUE	FALSE	FALSE	FALSE	VEGFA_site_1
chr9	69464064	69464087	24	*	TRUE	TRUE	FALSE	FALSE	FALSE	VEGFA_site_1
chr9	83397574	83397593	20	*	TRUE	FALSE	FALSE	FALSE	FALSE	VEGFA_site_1
chr9	86042834	86042860	27	*	TRUE	TRUE	TRUE	FALSE	FALSE	VEGFA_site_1
chr9	91162898	91162924	27	*	TRUE	TRUE	TRUE	FALSE	FALSE	VEGFA_site_1
chr9	92189380	92189403	24	*	FALSE	TRUE	FALSE	FALSE	FALSE	VEGFA_site_1
chr9	93049774	93049797	24	*	FALSE	TRUE	FALSE	FALSE	FALSE	VEGFA_site_1
chr9	93187885	93187908	24	*	TRUE	TRUE	FALSE	FALSE	FALSE	VEGFA_site_1
chr9	93305807	93305826	20	*	TRUE	FALSE	FALSE	FALSE	FALSE	VEGFA_site_1
chr9	93724792	93724815	24	*	FALSE	TRUE	FALSE	FALSE	FALSE	VEGFA_site_1
chr9	95494161	95494184	24	*	FALSE	TRUE	FALSE	FALSE	FALSE	VEGFA_site_1
chr9	95626863	95626886	24	*	TRUE	TRUE	FALSE	FALSE	FALSE	VEGFA_site_1
chr9	99506278	99506297	20	*	TRUE	FALSE	FALSE	FALSE	FALSE	VEGFA_site_1
chr9	114208774	114208797	24	*	TRUE	TRUE	FALSE	FALSE	FALSE	VEGFA_site_1
chr9	122214449	122214472	24	*	TRUE	TRUE	FALSE	FALSE	TRUE	VEGFA_site_1
chr9	127941934	127941953	20	*	TRUE	FALSE	FALSE	FALSE	FALSE	VEGFA_site_1
chr9	128433506	128433525	20	*	TRUE	FALSE	FALSE	FALSE	FALSE	VEGFA_site_1
chr9	128439042	128439061	20	*	TRUE	FALSE	FALSE	FALSE	FALSE	VEGFA_site_1
chr9	129009398	129009417	20	*	TRUE	FALSE	FALSE	FALSE	FALSE	VEGFA_site_1
chr9	130263121	130263144	24	*	TRUE	TRUE	FALSE	FALSE	FALSE	VEGFA_site_1
chr9	131013324	131013343	20	*	TRUE	FALSE	FALSE	FALSE	FALSE	VEGFA_site_1
chr9	133741727	133741750	24	*	FALSE	TRUE	FALSE	FALSE	FALSE	VEGFA_site_1
chr9	134209134	134209157	24	*	TRUE	TRUE	FALSE	FALSE	TRUE	VEGFA_site_1
chr9	135878691	135878714	24	*	TRUE	TRUE	FALSE	FALSE	FALSE	VEGFA_site_1
chr9	136564139	136564158	20	*	TRUE	FALSE	FALSE	FALSE	FALSE	VEGFA_site_1
chr9	136838520	136838539	20	*	TRUE	FALSE	FALSE	FALSE	FALSE	VEGFA_site_1
chr10	1186864	1186883	20	*	TRUE	FALSE	FALSE	FALSE	FALSE	VEGFA_site_1
chr10	5535279	5535298	20	*	TRUE	FALSE	FALSE	FALSE	FALSE	VEGFA_site_1
chr10	7177022	7177045	24	*	FALSE	TRUE	FALSE	FALSE	FALSE	VEGFA_site_1
chr10	12930686	12930709	24	*	FALSE	TRUE	FALSE	FALSE	FALSE	VEGFA_site_1
chr10	29702792	29702815	24	*	FALSE	TRUE	FALSE	FALSE	FALSE	VEGFA_site_1
chr10	34994547	34994570	24	*	TRUE	TRUE	FALSE	FALSE	FALSE	VEGFA_site_1
chr10	37375170	37375193	24	*	FALSE	TRUE	FALSE	FALSE	FALSE	VEGFA_site_1
chr10	71770309	71770332	24	*	TRUE	TRUE	FALSE	FALSE	FALSE	VEGFA_site_1
chr10	79603508	79603527	20	*	TRUE	FALSE	FALSE	FALSE	FALSE	VEGFA_site_1
chr10	89569363	89569382	20	*	TRUE	FALSE	FALSE	FALSE	FALSE	VEGFA_site_1
chr10	97616767	97616786	20	*	TRUE	FALSE	FALSE	FALSE	FALSE	VEGFA_site_1
chr10	103709420	103709439	20	*	TRUE	FALSE	FALSE	FALSE	FALSE	VEGFA_site_1
chr10	107871642	107871665	24	*	TRUE	TRUE	FALSE	FALSE	FALSE	VEGFA_site_1
chr10	108468556	108468579	24	*	FALSE	TRUE	FALSE	FALSE	FALSE	VEGFA_site_1
chr10	110643142	110643161	20	*	TRUE	FALSE	FALSE	FALSE	FALSE	VEGFA_site_1
chr10	111232241	111232264	24	*	FALSE	TRUE	FALSE	FALSE	FALSE	VEGFA_site_1
chr10	113426936	113426959	24	*	FALSE	TRUE	FALSE	FALSE	FALSE	VEGFA_site_1
chr10	113530630	113530653	24	*	TRUE	TRUE	FALSE	FALSE	FALSE	VEGFA_site_1
chr10	116722886	116722909	24	*	TRUE	TRUE	FALSE	FALSE	TRUE	VEGFA_site_1
chr10	122717557	122717580	24	*	TRUE	TRUE	FALSE	FALSE	FALSE	VEGFA_site_1
chr10	122971882	122971910	29	*	TRUE	TRUE	TRUE	FALSE	FALSE	VEGFA_site_1
chr10	123520393	123520416	24	*	TRUE	TRUE	FALSE	FALSE	FALSE	VEGFA_site_1
chr10	124015871	124015894	24	*	TRUE	TRUE	FALSE	FALSE	FALSE	VEGFA_site_1
chr10	124446914	124446937	24	*	TRUE	TRUE	FALSE	FALSE	FALSE	VEGFA_site_1
chr10	124969298	124969321	24	*	TRUE	TRUE	FALSE	FALSE	FALSE	VEGFA_site_1
chr10	126057744	126057767	24	*	TRUE	TRUE	FALSE	FALSE	FALSE	VEGFA_site_1
chr10	129811799	129811818	20	*	TRUE	FALSE	FALSE	FALSE	FALSE	VEGFA_site_1
chr10	131147601	131147624	24	*	FALSE	TRUE	FALSE	FALSE	FALSE	VEGFA_site_1
chr10	132476480	132476503	24	*	FALSE	TRUE	FALSE	FALSE	FALSE	VEGFA_site_1
chr11	3423956	3423984	29	*	TRUE	TRUE	TRUE	FALSE	FALSE	VEGFA_site_1
chr11	11270230	11270253	24	*	TRUE	TRUE	FALSE	FALSE	FALSE	VEGFA_site_1
chr11	11802033	11802061	29	*	TRUE	TRUE	TRUE	FALSE	FALSE	VEGFA_site_1
chr11	15092497	15092516	20	*	TRUE	FALSE	FALSE	FALSE	FALSE	VEGFA_site_1
chr11	19827807	19827830	24	*	TRUE	TRUE	FALSE	FALSE	FALSE	VEGFA_site_1
chr11	22628439	22628462	24	*	FALSE	TRUE	FALSE	FALSE	FALSE	VEGFA_site_1
chr11	23272877	23272900	24	*	FALSE	TRUE	FALSE	FALSE	FALSE	VEGFA_site_1
chr11	33660703	33660726	24	*	TRUE	TRUE	FALSE	FALSE	FALSE	VEGFA_site_1
chr11	35420725	35420748	24	*	FALSE	TRUE	FALSE	FALSE	FALSE	VEGFA_site_1
chr11	38057486	38057509	24	*	FALSE	TRUE	FALSE	FALSE	FALSE	VEGFA_site_1
chr11	47201195	47201218	24	*	FALSE	TRUE	FALSE	FALSE	FALSE	VEGFA_site_1
chr11	57347751	57347774	24	*	TRUE	TRUE	FALSE	FALSE	FALSE	VEGFA_site_1
chr11	58067754	58067776	23	*	TRUE	TRUE	FALSE	FALSE	FALSE	VEGFA_site_1
chr11	67806773	67806801	29	*	TRUE	TRUE	TRUE	FALSE	FALSE	VEGFA_site_1
chr11	71786063	71786089	27	*	TRUE	TRUE	TRUE	FALSE	FALSE	VEGFA_site_1
chr11	77455546	77455569	24	*	FALSE	TRUE	FALSE	FALSE	FALSE	VEGFA_site_1
chr11	83404982	83405005	24	*	FALSE	TRUE	FALSE	FALSE	FALSE	VEGFA_site_1
chr11	84935571	84935594	24	*	TRUE	TRUE	FALSE	FALSE	FALSE	VEGFA_site_1
chr11	86984048	86984076	29	*	TRUE	TRUE	TRUE	FALSE	FALSE	VEGFA_site_1
chr11	107791523	107791542	20	*	TRUE	FALSE	FALSE	FALSE	FALSE	VEGFA_site_1
chr11	112887254	112887277	24	*	FALSE	TRUE	FALSE	FALSE	FALSE	VEGFA_site_1
chr11	116348215	116348238	24	*	TRUE	TRUE	FALSE	FALSE	FALSE	VEGFA_site_1
chr11	116863182	116863205	24	*	FALSE	TRUE	FALSE	FALSE	FALSE	VEGFA_site_1
chr11	117610483	117610509	27	*	TRUE	TRUE	TRUE	FALSE	FALSE	VEGFA_site_1
chr11	119848361	119848384	24	*	FALSE	TRUE	FALSE	FALSE	FALSE	VEGFA_site_1
chr11	122712785	122712813	29	*	TRUE	TRUE	TRUE	FALSE	FALSE	VEGFA_site_1
chr11	135000232	135000251	20	*	TRUE	FALSE	FALSE	FALSE	FALSE	VEGFA_site_1
chr12	1878893	1878921	29	*	TRUE	TRUE	TRUE	FALSE	TRUE	VEGFA_site_1
chr12	3120432	3120455	24	*	FALSE	TRUE	FALSE	FALSE	FALSE	VEGFA_site_1
chr12	3184746	3184769	24	*	TRUE	TRUE	FALSE	FALSE	FALSE	VEGFA_site_1
chr12	5072316	5072339	24	*	TRUE	TRUE	FALSE	FALSE	FALSE	VEGFA_site_1
chr12	5510225	5510244	20	*	TRUE	FALSE	FALSE	FALSE	FALSE	VEGFA_site_1
chr12	6613250	6613273	24	*	FALSE	TRUE	FALSE	FALSE	FALSE	VEGFA_site_1
chr12	6752630	6752653	24	*	FALSE	TRUE	FALSE	FALSE	FALSE	VEGFA_site_1
chr12	11540118	11540141	24	*	FALSE	TRUE	FALSE	FALSE	FALSE	VEGFA_site_1
chr12	11714749	11714772	24	*	FALSE	TRUE	FALSE	FALSE	FALSE	VEGFA_site_1
chr12	12995109	12995132	24	*	TRUE	TRUE	FALSE	FALSE	FALSE	VEGFA_site_1
chr12	13232679	13232698	20	*	TRUE	FALSE	FALSE	FALSE	FALSE	VEGFA_site_1
chr12	13385985	13386008	24	*	FALSE	TRUE	FALSE	FALSE	FALSE	VEGFA_site_1
chr12	21527606	21527629	24	*	TRUE	TRUE	FALSE	FALSE	TRUE	VEGFA_site_1
chr12	26488351	26488379	29	*	TRUE	TRUE	TRUE	FALSE	FALSE	VEGFA_site_1
chr12	45254262	45254285	24	*	FALSE	TRUE	FALSE	FALSE	FALSE	VEGFA_site_1
chr12	47733279	47733302	24	*	TRUE	TRUE	FALSE	FALSE	FALSE	VEGFA_site_1
chr12	52572347	52572370	24	*	TRUE	TRUE	FALSE	FALSE	FALSE	VEGFA_site_1
chr12	52822942	52822961	20	*	TRUE	FALSE	FALSE	FALSE	FALSE	VEGFA_site_1
chr12	53837077	53837096	20	*	TRUE	FALSE	FALSE	FALSE	FALSE	VEGFA_site_1
chr12	53969936	53969959	24	*	TRUE	TRUE	FALSE	FALSE	FALSE	VEGFA_site_1
chr12	53988683	53988706	24	*	TRUE	TRUE	FALSE	FALSE	FALSE	VEGFA_site_1
chr12	56564293	56564316	24	*	FALSE	TRUE	FALSE	FALSE	FALSE	VEGFA_site_1
chr12	58161034	58161057	24	*	FALSE	TRUE	FALSE	FALSE	FALSE	VEGFA_site_1
chr12	72725401	72725424	24	*	FALSE	TRUE	FALSE	FALSE	FALSE	VEGFA_site_1
chr12	96260741	96260764	24	*	FALSE	TRUE	FALSE	FALSE	FALSE	VEGFA_site_1
chr12	99099560	99099583	24	*	TRUE	TRUE	FALSE	FALSE	FALSE	VEGFA_site_1
chr12	105729133	105729156	24	*	FALSE	TRUE	FALSE	FALSE	FALSE	VEGFA_site_1
chr12	107438841	107438869	29	*	TRUE	TRUE	TRUE	FALSE	FALSE	VEGFA_site_1
chr12	112589012	112589035	24	*	FALSE	TRUE	FALSE	FALSE	FALSE	VEGFA_site_1
chr12	113093329	113093348	20	*	TRUE	FALSE	FALSE	FALSE	FALSE	VEGFA_site_1
chr12	117519289	117519312	24	*	FALSE	TRUE	FALSE	FALSE	FALSE	VEGFA_site_1
chr12	118911304	118911327	24	*	FALSE	TRUE	FALSE	FALSE	FALSE	VEGFA_site_1
chr12	121817661	121817680	20	*	TRUE	FALSE	FALSE	FALSE	FALSE	VEGFA_site_1
chr12	124197213	124197236	24	*	TRUE	TRUE	FALSE	FALSE	FALSE	VEGFA_site_1
chr12	124969318	124969341	24	*	FALSE	TRUE	FALSE	FALSE	FALSE	VEGFA_site_1
chr12	131205636	131205664	29	*	TRUE	TRUE	TRUE	FALSE	TRUE	VEGFA_site_1
chr12	131834689	131834712	24	*	TRUE	TRUE	FALSE	FALSE	FALSE	VEGFA_site_1
chr12	132424444	132424467	24	*	FALSE	TRUE	FALSE	FALSE	FALSE	VEGFA_site_1
chr12	133182114	133182137	24	*	FALSE	TRUE	FALSE	FALSE	FALSE	VEGFA_site_1
chr13	23274493	23274516	24	*	FALSE	TRUE	FALSE	FALSE	FALSE	VEGFA_site_1
chr13	25628656	25628684	29	*	TRUE	TRUE	TRUE	FALSE	TRUE	VEGFA_site_1
chr13	26047753	26047776	24	*	FALSE	TRUE	FALSE	FALSE	FALSE	VEGFA_site_1
chr13	27500884	27500903	20	*	TRUE	FALSE	FALSE	FALSE	FALSE	VEGFA_site_1
chr13	30151649	30151672	24	*	TRUE	TRUE	FALSE	FALSE	FALSE	VEGFA_site_1
chr13	30676859	30676886	28	*	TRUE	FALSE	TRUE	FALSE	FALSE	VEGFA_site_1
chr13	77045415	77045434	20	*	TRUE	FALSE	FALSE	FALSE	FALSE	VEGFA_site_1
chr13	86487003	86487026	24	*	FALSE	TRUE	FALSE	FALSE	FALSE	VEGFA_site_1
chr13	87939719	87939738	20	*	TRUE	FALSE	FALSE	FALSE	FALSE	VEGFA_site_1
chr13	97070242	97070265	24	*	TRUE	TRUE	FALSE	FALSE	FALSE	VEGFA_site_1
chr13	99575171	99575194	24	*	FALSE	TRUE	FALSE	FALSE	FALSE	VEGFA_site_1
chr13	99847989	99848012	24	*	FALSE	TRUE	FALSE	FALSE	FALSE	VEGFA_site_1
chr13	101002791	101002813	23	*	FALSE	TRUE	FALSE	FALSE	FALSE	VEGFA_site_1
chr13	109821346	109821369	24	*	FALSE	TRUE	FALSE	FALSE	FALSE	VEGFA_site_1
chr13	111031890	111031913	24	*	TRUE	TRUE	FALSE	FALSE	FALSE	VEGFA_site_1
chr13	112876438	112876461	24	*	TRUE	TRUE	FALSE	FALSE	TRUE	VEGFA_site_1
chr13	113085682	113085705	24	*	FALSE	TRUE	FALSE	FALSE	FALSE	VEGFA_site_1
chr13	114097377	114097400	24	*	FALSE	TRUE	FALSE	FALSE	FALSE	VEGFA_site_1
chr14	22126880	22126903	24	*	FALSE	TRUE	FALSE	FALSE	FALSE	VEGFA_site_1
chr14	29688426	29688445	20	*	TRUE	FALSE	FALSE	FALSE	FALSE	VEGFA_site_1
chr14	31017616	31017639	24	*	TRUE	TRUE	FALSE	FALSE	FALSE	VEGFA_site_1
chr14	39970127	39970146	20	*	TRUE	FALSE	FALSE	FALSE	FALSE	VEGFA_site_1
chr14	44610297	44610320	24	*	FALSE	TRUE	FALSE	FALSE	FALSE	VEGFA_site_1
chr14	55740325	55740344	20	*	TRUE	FALSE	FALSE	FALSE	FALSE	VEGFA_site_1
chr14	56555705	56555728	24	*	FALSE	TRUE	FALSE	FALSE	FALSE	VEGFA_site_1
chr14	58738391	58738414	24	*	FALSE	TRUE	FALSE	FALSE	FALSE	VEGFA_site_1
chr14	60653294	60653317	24	*	FALSE	TRUE	FALSE	FALSE	FALSE	VEGFA_site_1
chr14	61237684	61237707	24	*	FALSE	TRUE	FALSE	FALSE	FALSE	VEGFA_site_1
chr14	71286370	71286393	24	*	FALSE	TRUE	FALSE	FALSE	FALSE	VEGFA_site_1
chr14	72244647	72244670	24	*	TRUE	TRUE	FALSE	FALSE	FALSE	VEGFA_site_1
chr14	90080831	90080854	24	*	FALSE	TRUE	FALSE	FALSE	FALSE	VEGFA_site_1
chr14	90409606	90409625	20	*	TRUE	FALSE	FALSE	FALSE	FALSE	VEGFA_site_1
chr14	92285103	92285122	20	*	TRUE	FALSE	FALSE	FALSE	FALSE	VEGFA_site_1
chr14	94599552	94599575	24	*	TRUE	TRUE	FALSE	FALSE	FALSE	VEGFA_site_1
chr14	97706654	97706677	24	*	TRUE	TRUE	FALSE	FALSE	FALSE	VEGFA_site_1
chr14	99128582	99128601	20	*	TRUE	FALSE	FALSE	FALSE	FALSE	VEGFA_site_1
chr15	26998546	26998569	24	*	TRUE	TRUE	FALSE	FALSE	FALSE	VEGFA_site_1
chr15	27728166	27728189	24	*	TRUE	TRUE	FALSE	FALSE	FALSE	VEGFA_site_1
chr15	28971556	28971584	29	*	TRUE	TRUE	TRUE	FALSE	FALSE	VEGFA_site_1
chr15	38579021	38579044	24	*	FALSE	TRUE	FALSE	FALSE	FALSE	VEGFA_site_1
chr15	38885935	38885958	24	*	FALSE	TRUE	FALSE	FALSE	FALSE	VEGFA_site_1
chr15	57498807	57498830	24	*	FALSE	TRUE	FALSE	FALSE	FALSE	VEGFA_site_1
chr15	60325994	60326017	24	*	FALSE	TRUE	FALSE	FALSE	FALSE	VEGFA_site_1
chr15	60328653	60328676	24	*	FALSE	TRUE	FALSE	FALSE	FALSE	VEGFA_site_1
chr15	65345189	65345215	27	*	TRUE	TRUE	TRUE	FALSE	TRUE	VEGFA_site_1
chr15	67092662	67092681	20	*	TRUE	FALSE	FALSE	FALSE	FALSE	VEGFA_site_1
chr15	68985585	68985608	24	*	FALSE	TRUE	FALSE	FALSE	FALSE	VEGFA_site_1
chr15	74227582	74227605	24	*	TRUE	TRUE	FALSE	FALSE	FALSE	VEGFA_site_1
chr15	76212233	76212256	24	*	FALSE	TRUE	FALSE	FALSE	FALSE	VEGFA_site_1
chr15	78565009	78565028	20	*	TRUE	FALSE	FALSE	FALSE	FALSE	VEGFA_site_1
chr15	79502209	79502232	24	*	FALSE	TRUE	FALSE	FALSE	FALSE	VEGFA_site_1
chr15	83378615	83378643	29	*	TRUE	TRUE	TRUE	FALSE	FALSE	VEGFA_site_1
chr15	88816965	88816988	24	*	FALSE	TRUE	FALSE	FALSE	FALSE	VEGFA_site_1
chr15	89174530	89174549	20	*	TRUE	FALSE	FALSE	FALSE	FALSE	VEGFA_site_1
chr15	89317595	89317618	24	*	TRUE	TRUE	FALSE	FALSE	FALSE	VEGFA_site_1
chr15	89395957	89395976	20	*	TRUE	FALSE	FALSE	FALSE	FALSE	VEGFA_site_1
chr15	92597161	92597187	27	*	TRUE	TRUE	TRUE	FALSE	FALSE	VEGFA_site_1
chr15	100385206	100385229	24	*	FALSE	TRUE	FALSE	FALSE	FALSE	VEGFA_site_1
chr15	101272809	101272835	27	*	FALSE	TRUE	TRUE	FALSE	FALSE	VEGFA_site_1
chr16	830592	830615	24	*	FALSE	TRUE	FALSE	FALSE	FALSE	VEGFA_site_1
chr16	2009043	2009062	20	*	TRUE	FALSE	FALSE	FALSE	FALSE	VEGFA_site_1
chr16	2031393	2031412	20	*	TRUE	FALSE	FALSE	FALSE	FALSE	VEGFA_site_1
chr16	5241193	5241212	20	*	TRUE	FALSE	FALSE	FALSE	TRUE	VEGFA_site_1
chr16	8669346	8669372	27	*	TRUE	TRUE	TRUE	FALSE	FALSE	VEGFA_site_1
chr16	12645171	12645194	24	*	FALSE	TRUE	FALSE	FALSE	FALSE	VEGFA_site_1
chr16	23927247	23927270	24	*	FALSE	TRUE	FALSE	FALSE	FALSE	VEGFA_site_1
chr16	24954079	24954102	24	*	FALSE	TRUE	FALSE	FALSE	FALSE	VEGFA_site_1
chr16	27950420	27950443	24	*	FALSE	TRUE	FALSE	FALSE	FALSE	VEGFA_site_1
chr16	28570465	28570488	24	*	TRUE	TRUE	FALSE	FALSE	FALSE	VEGFA_site_1
chr16	28872466	28872489	24	*	FALSE	TRUE	FALSE	FALSE	FALSE	VEGFA_site_1
chr16	33665640	33665663	24	*	TRUE	TRUE	FALSE	FALSE	FALSE	VEGFA_site_1
chr16	35805232	35805255	24	*	FALSE	TRUE	FALSE	FALSE	FALSE	VEGFA_site_1
chr16	49693541	49693560	20	*	TRUE	FALSE	FALSE	FALSE	FALSE	VEGFA_site_1
chr16	52985626	52985649	24	*	TRUE	TRUE	FALSE	FALSE	FALSE	VEGFA_site_1
chr16	56213725	56213748	24	*	FALSE	TRUE	FALSE	FALSE	FALSE	VEGFA_site_1
chr16	65879949	65879972	24	*	FALSE	TRUE	FALSE	FALSE	FALSE	VEGFA_site_1
chr16	66579940	66579963	24	*	FALSE	TRUE	FALSE	FALSE	FALSE	VEGFA_site_1
chr16	66605798	66605821	24	*	FALSE	TRUE	FALSE	FALSE	FALSE	VEGFA_site_1
chr16	68228923	68228946	24	*	TRUE	TRUE	FALSE	FALSE	FALSE	VEGFA_site_1
chr16	68771132	68771155	24	*	TRUE	TRUE	FALSE	FALSE	FALSE	VEGFA_site_1
chr16	69593897	69593920	24	*	TRUE	TRUE	FALSE	FALSE	FALSE	VEGFA_site_1
chr16	77514935	77514958	24	*	TRUE	TRUE	FALSE	FALSE	FALSE	VEGFA_site_1
chr16	82202028	82202051	24	*	FALSE	TRUE	FALSE	FALSE	FALSE	VEGFA_site_1
chr16	87692963	87692986	24	*	TRUE	TRUE	FALSE	FALSE	TRUE	VEGFA_site_1
chr16	89613421	89613447	27	*	TRUE	TRUE	TRUE	FALSE	FALSE	VEGFA_site_1
chr17	321455	321474	20	*	TRUE	FALSE	FALSE	FALSE	FALSE	VEGFA_site_1
chr17	3927119	3927138	20	*	TRUE	FALSE	FALSE	FALSE	FALSE	VEGFA_site_1
chr17	6082494	6082513	20	*	TRUE	FALSE	FALSE	FALSE	FALSE	VEGFA_site_1
chr17	6324056	6324079	24	*	TRUE	TRUE	FALSE	FALSE	FALSE	VEGFA_site_1
chr17	17511293	17511312	20	*	TRUE	FALSE	FALSE	FALSE	FALSE	VEGFA_site_1
chr17	18251884	18251903	20	*	TRUE	FALSE	FALSE	FALSE	FALSE	VEGFA_site_1
chr17	21217089	21217112	24	*	FALSE	TRUE	FALSE	FALSE	FALSE	VEGFA_site_1
chr17	21400214	21400237	24	*	TRUE	TRUE	FALSE	FALSE	FALSE	VEGFA_site_1
chr17	27857293	27857316	24	*	TRUE	TRUE	FALSE	FALSE	TRUE	VEGFA_site_1
chr17	31425936	31425959	24	*	FALSE	TRUE	FALSE	FALSE	FALSE	VEGFA_site_1
chr17	34462577	34462596	20	*	TRUE	FALSE	FALSE	FALSE	FALSE	VEGFA_site_1
chr17	34659296	34659322	27	*	TRUE	TRUE	TRUE	FALSE	TRUE	VEGFA_site_1
chr17	40271063	40271086	24	*	FALSE	TRUE	FALSE	FALSE	FALSE	VEGFA_site_1
chr17	41640066	41640092	27	*	TRUE	TRUE	TRUE	FALSE	FALSE	VEGFA_site_1
chr17	42191088	42191107	20	*	TRUE	FALSE	FALSE	FALSE	TRUE	VEGFA_site_1
chr17	44976010	44976029	20	*	TRUE	FALSE	FALSE	FALSE	FALSE	VEGFA_site_1
chr17	45256790	45256809	20	*	TRUE	FALSE	FALSE	FALSE	FALSE	VEGFA_site_1
chr17	48749698	48749721	24	*	FALSE	TRUE	FALSE	FALSE	FALSE	VEGFA_site_1
chr17	49240167	49240193	27	*	TRUE	TRUE	TRUE	FALSE	FALSE	VEGFA_site_1
chr17	50913313	50913336	24	*	FALSE	TRUE	FALSE	FALSE	FALSE	VEGFA_site_1
chr17	65039580	65039606	27	*	TRUE	TRUE	TRUE	FALSE	FALSE	VEGFA_site_1
chr17	66897291	66897314	24	*	TRUE	TRUE	FALSE	FALSE	FALSE	VEGFA_site_1
chr17	73032065	73032088	24	*	FALSE	TRUE	FALSE	FALSE	FALSE	VEGFA_site_1
chr17	74968458	74968481	24	*	TRUE	TRUE	FALSE	FALSE	FALSE	VEGFA_site_1
chr17	76402522	76402541	20	*	TRUE	FALSE	FALSE	FALSE	FALSE	VEGFA_site_1
chr17	78998733	78998756	24	*	FALSE	TRUE	FALSE	FALSE	FALSE	VEGFA_site_1
chr17	80111944	80111963	20	*	TRUE	FALSE	FALSE	FALSE	FALSE	VEGFA_site_1
chr17	81330505	81330524	20	*	TRUE	FALSE	FALSE	FALSE	FALSE	VEGFA_site_1
chr18	366704	366730	27	*	FALSE	TRUE	TRUE	FALSE	FALSE	VEGFA_site_1
chr18	7319359	7319382	24	*	FALSE	TRUE	FALSE	FALSE	FALSE	VEGFA_site_1
chr18	13983465	13983491	27	*	TRUE	TRUE	TRUE	FALSE	FALSE	VEGFA_site_1
chr18	31724443	31724466	24	*	TRUE	TRUE	FALSE	FALSE	FALSE	VEGFA_site_1
chr18	35826707	35826726	20	*	TRUE	FALSE	FALSE	FALSE	FALSE	VEGFA_site_1
chr18	50775335	50775354	20	*	TRUE	FALSE	FALSE	FALSE	FALSE	VEGFA_site_1
chr18	76579360	76579383	24	*	FALSE	TRUE	FALSE	FALSE	FALSE	VEGFA_site_1
chr18	78950631	78950654	24	*	FALSE	TRUE	FALSE	FALSE	FALSE	VEGFA_site_1
chr19	3151049	3151072	24	*	FALSE	TRUE	FALSE	FALSE	FALSE	VEGFA_site_1
chr19	3195208	3195231	24	*	FALSE	TRUE	FALSE	FALSE	FALSE	VEGFA_site_1
chr19	7964185	7964204	20	*	TRUE	FALSE	FALSE	FALSE	FALSE	VEGFA_site_1
chr19	8085302	8085325	24	*	TRUE	TRUE	FALSE	FALSE	FALSE	VEGFA_site_1
chr19	9086744	9086767	24	*	TRUE	TRUE	FALSE	FALSE	FALSE	VEGFA_site_1
chr19	10119187	10119210	24	*	FALSE	TRUE	FALSE	FALSE	FALSE	VEGFA_site_1
chr19	10905427	10905450	24	*	TRUE	TRUE	FALSE	FALSE	FALSE	VEGFA_site_1
chr19	12083023	12083046	24	*	FALSE	TRUE	FALSE	FALSE	FALSE	VEGFA_site_1
chr19	18429897	18429920	24	*	FALSE	TRUE	FALSE	FALSE	FALSE	VEGFA_site_1
chr19	18648820	18648839	20	*	TRUE	FALSE	FALSE	FALSE	FALSE	VEGFA_site_1
chr19	19213272	19213291	20	*	TRUE	FALSE	FALSE	FALSE	FALSE	VEGFA_site_1
chr19	29774837	29774856	20	*	TRUE	FALSE	FALSE	FALSE	FALSE	VEGFA_site_1
chr19	38313797	38313820	24	*	FALSE	TRUE	FALSE	FALSE	FALSE	VEGFA_site_1
chr19	41303793	41303812	20	*	TRUE	FALSE	FALSE	FALSE	FALSE	VEGFA_site_1
chr19	50517216	50517239	24	*	FALSE	TRUE	FALSE	FALSE	FALSE	VEGFA_site_1
chr19	50807645	50807673	29	*	TRUE	TRUE	TRUE	FALSE	FALSE	VEGFA_site_1
chr19	58453622	58453641	20	*	TRUE	FALSE	FALSE	FALSE	FALSE	VEGFA_site_1
chr19	58468894	58468913	20	*	TRUE	FALSE	FALSE	FALSE	TRUE	VEGFA_site_1
chr20	2750206	2750229	24	*	TRUE	TRUE	FALSE	FALSE	FALSE	VEGFA_site_1
chr20	7855450	7855470	21	*	FALSE	FALSE	TRUE	FALSE	FALSE	VEGFA_site_1
chr20	22385433	22385452	20	*	TRUE	FALSE	FALSE	FALSE	FALSE	VEGFA_site_1
chr20	29427947	29427966	20	*	TRUE	FALSE	FALSE	FALSE	FALSE	VEGFA_site_1
chr20	38342496	38342519	24	*	TRUE	TRUE	FALSE	FALSE	FALSE	VEGFA_site_1
chr20	40125988	40126011	24	*	FALSE	TRUE	FALSE	FALSE	FALSE	VEGFA_site_1
chr20	41832609	41832632	24	*	FALSE	TRUE	FALSE	FALSE	FALSE	VEGFA_site_1
chr20	44465202	44465225	24	*	TRUE	TRUE	FALSE	FALSE	FALSE	VEGFA_site_1
chr20	47774442	47774465	24	*	TRUE	TRUE	FALSE	FALSE	FALSE	VEGFA_site_1
chr20	48468229	48468248	20	*	TRUE	FALSE	FALSE	FALSE	FALSE	VEGFA_site_1
chr20	50365012	50365035	24	*	FALSE	TRUE	FALSE	FALSE	FALSE	VEGFA_site_1
chr20	50859549	50859568	20	*	TRUE	FALSE	FALSE	FALSE	FALSE	VEGFA_site_1
chr20	52973429	52973452	24	*	TRUE	TRUE	FALSE	FALSE	FALSE	VEGFA_site_1
chr20	57321819	57321838	20	*	TRUE	FALSE	FALSE	FALSE	FALSE	VEGFA_site_1
chr20	57600290	57600316	27	*	TRUE	TRUE	TRUE	FALSE	FALSE	VEGFA_site_1
chr20	57687544	57687567	24	*	FALSE	TRUE	FALSE	FALSE	FALSE	VEGFA_site_1
chr20	61538897	61538920	24	*	TRUE	TRUE	FALSE	FALSE	FALSE	VEGFA_site_1
chr20	61563028	61563051	24	*	FALSE	TRUE	FALSE	FALSE	FALSE	VEGFA_site_1
chr20	61690637	61690656	20	*	TRUE	FALSE	FALSE	FALSE	FALSE	VEGFA_site_1
chr20	62208202	62208225	24	*	FALSE	TRUE	FALSE	FALSE	FALSE	VEGFA_site_1
chr20	63016447	63016470	24	*	TRUE	TRUE	FALSE	FALSE	FALSE	VEGFA_site_1
chr21	25383883	25383906	24	*	TRUE	TRUE	FALSE	FALSE	FALSE	VEGFA_site_1
chr21	30938177	30938200	24	*	FALSE	TRUE	FALSE	FALSE	FALSE	VEGFA_site_1
chr21	35744351	35744377	27	*	TRUE	TRUE	TRUE	FALSE	FALSE	VEGFA_site_1
chr21	36635447	36635470	24	*	FALSE	TRUE	FALSE	FALSE	FALSE	VEGFA_site_1
chr21	42269758	42269778	21	*	FALSE	FALSE	TRUE	FALSE	FALSE	VEGFA_site_1
chr21	44568807	44568830	24	*	FALSE	TRUE	FALSE	FALSE	FALSE	VEGFA_site_1
chr21	44861621	44861644	24	*	TRUE	TRUE	FALSE	FALSE	FALSE	VEGFA_site_1
chr22	17851851	17851870	20	*	TRUE	FALSE	FALSE	FALSE	FALSE	VEGFA_site_1
chr22	17971839	17971867	29	*	TRUE	TRUE	TRUE	FALSE	FALSE	VEGFA_site_1
chr22	19710930	19710956	27	*	TRUE	TRUE	TRUE	FALSE	FALSE	VEGFA_site_1
chr22	21919531	21919554	24	*	TRUE	TRUE	FALSE	FALSE	FALSE	VEGFA_site_1
chr22	24160639	24160662	24	*	TRUE	TRUE	FALSE	FALSE	FALSE	VEGFA_site_1
chr22	24617206	24617229	24	*	FALSE	TRUE	FALSE	FALSE	FALSE	VEGFA_site_1
chr22	28692815	28692838	24	*	FALSE	TRUE	FALSE	FALSE	FALSE	VEGFA_site_1
chr22	35585577	35585596	20	*	TRUE	FALSE	FALSE	FALSE	FALSE	VEGFA_site_1
chr22	35681958	35681977	20	*	TRUE	FALSE	FALSE	FALSE	FALSE	VEGFA_site_1
chr22	36819214	36819242	29	*	TRUE	TRUE	TRUE	FALSE	TRUE	VEGFA_site_1
chr22	37642233	37642256	24	*	TRUE	TRUE	FALSE	FALSE	FALSE	VEGFA_site_1
chr22	37823308	37823336	29	*	TRUE	TRUE	TRUE	FALSE	FALSE	VEGFA_site_1
chr22	38755229	38755252	24	*	TRUE	TRUE	FALSE	FALSE	FALSE	VEGFA_site_1
chr22	41280740	41280768	29	*	TRUE	TRUE	TRUE	FALSE	FALSE	VEGFA_site_1
chr22	42636947	42636970	24	*	FALSE	TRUE	FALSE	FALSE	FALSE	VEGFA_site_1
chr22	44691452	44691475	24	*	TRUE	TRUE	FALSE	FALSE	FALSE	VEGFA_site_1
chr22	46094086	46094105	20	*	TRUE	FALSE	FALSE	FALSE	FALSE	VEGFA_site_1
chr22	48144699	48144722	24	*	TRUE	TRUE	FALSE	FALSE	TRUE	VEGFA_site_1
chr22	48836607	48836626	20	*	TRUE	FALSE	FALSE	FALSE	FALSE	VEGFA_site_1
chr22	49304570	49304593	24	*	TRUE	TRUE	FALSE	FALSE	FALSE	VEGFA_site_1
chr22	50049680	50049703	24	*	FALSE	TRUE	FALSE	FALSE	FALSE	VEGFA_site_1
chr22	50327579	50327602	24	*	TRUE	TRUE	FALSE	FALSE	FALSE	VEGFA_site_1
chrX	13211286	13211309	24	*	FALSE	TRUE	FALSE	FALSE	FALSE	VEGFA_site_1
chrX	17558733	17558752	20	*	TRUE	FALSE	FALSE	FALSE	FALSE	VEGFA_site_1
chrX	19076287	19076310	24	*	FALSE	TRUE	FALSE	FALSE	FALSE	VEGFA_site_1
chrX	19167473	19167499	27	*	TRUE	TRUE	TRUE	FALSE	TRUE	VEGFA_site_1
chrX	43814067	43814086	20	*	TRUE	FALSE	FALSE	FALSE	FALSE	VEGFA_site_1
chrX	64023474	64023497	24	*	FALSE	TRUE	FALSE	FALSE	FALSE	VEGFA_site_1
chrX	71911994	71912013	20	*	TRUE	FALSE	FALSE	FALSE	FALSE	VEGFA_site_1
chrX	82872730	82872756	27	*	TRUE	TRUE	TRUE	FALSE	FALSE	VEGFA_site_1
chrX	99866401	99866424	24	*	FALSE	TRUE	FALSE	FALSE	FALSE	VEGFA_site_1
chrX	104335320	104335343	24	*	TRUE	TRUE	FALSE	FALSE	FALSE	VEGFA_site_1
chrX	105628046	105628069	24	*	TRUE	TRUE	FALSE	FALSE	FALSE	VEGFA_site_1
chrX	125792808	125792827	20	*	TRUE	FALSE	FALSE	FALSE	FALSE	VEGFA_site_1
chrX	129363237	129363260	24	*	TRUE	TRUE	FALSE	FALSE	FALSE	VEGFA_site_1
chrX	144963602	144963625	24	*	FALSE	TRUE	FALSE	FALSE	FALSE	VEGFA_site_1
chrX	148782348	148782371	24	*	TRUE	TRUE	FALSE	FALSE	FALSE	VEGFA_site_1
chrX	153706206	153706225	20	*	TRUE	FALSE	FALSE	FALSE	FALSE	VEGFA_site_1
chrX	154594044	154594067	24	*	TRUE	TRUE	FALSE	FALSE	FALSE	VEGFA_site_1
chr1	920940	920959	20	*	TRUE	FALSE	FALSE	FALSE	FALSE	VEGFA_site_2
chr1	939938	939963	26	*	TRUE	TRUE	FALSE	TRUE	FALSE	VEGFA_site_2
chr1	942748	942767	20	*	TRUE	FALSE	FALSE	FALSE	FALSE	VEGFA_site_2
chr1	996221	996240	20	*	TRUE	FALSE	FALSE	FALSE	FALSE	VEGFA_site_2
chr1	1028327	1028346	20	*	TRUE	FALSE	FALSE	FALSE	FALSE	VEGFA_site_2
chr1	1040905	1040924	20	*	TRUE	FALSE	FALSE	FALSE	FALSE	VEGFA_site_2
chr1	1115690	1115713	24	*	FALSE	TRUE	FALSE	FALSE	FALSE	VEGFA_site_2
chr1	1183845	1183864	20	*	TRUE	FALSE	FALSE	FALSE	FALSE	VEGFA_site_2
chr1	1243597	1243616	20	*	TRUE	FALSE	FALSE	FALSE	FALSE	VEGFA_site_2
chr1	1287518	1287537	20	*	TRUE	FALSE	FALSE	FALSE	FALSE	VEGFA_site_2
chr1	1307685	1307707	23	*	TRUE	TRUE	FALSE	FALSE	FALSE	VEGFA_site_2
chr1	1358873	1358898	26	*	TRUE	TRUE	FALSE	TRUE	TRUE	VEGFA_site_2
chr1	1371246	1371265	20	*	TRUE	FALSE	FALSE	FALSE	FALSE	VEGFA_site_2
chr1	1432035	1432054	20	*	TRUE	FALSE	FALSE	FALSE	FALSE	VEGFA_site_2
chr1	2019007	2019030	24	*	TRUE	TRUE	FALSE	FALSE	FALSE	VEGFA_site_2
chr1	2461590	2461613	24	*	TRUE	TRUE	FALSE	FALSE	FALSE	VEGFA_site_2
chr1	2546214	2546233	20	*	TRUE	FALSE	FALSE	FALSE	FALSE	VEGFA_site_2
chr1	2864103	2864122	20	*	TRUE	FALSE	FALSE	FALSE	FALSE	VEGFA_site_2
chr1	3110908	3110927	20	*	TRUE	FALSE	FALSE	FALSE	FALSE	VEGFA_site_2
chr1	3393850	3393873	24	*	TRUE	TRUE	FALSE	FALSE	FALSE	VEGFA_site_2
chr1	3718208	3718231	24	*	FALSE	TRUE	FALSE	FALSE	FALSE	VEGFA_site_2
chr1	4032007	4032026	20	*	TRUE	FALSE	FALSE	FALSE	FALSE	VEGFA_site_2
chr1	4309386	4309409	24	*	FALSE	TRUE	FALSE	FALSE	FALSE	VEGFA_site_2
chr1	4470726	4470749	24	*	TRUE	TRUE	FALSE	FALSE	FALSE	VEGFA_site_2
chr1	5417076	5417103	28	*	TRUE	FALSE	TRUE	FALSE	FALSE	VEGFA_site_2
chr1	6460726	6460745	20	*	TRUE	FALSE	FALSE	FALSE	FALSE	VEGFA_site_2
chr1	6496644	6496663	20	*	TRUE	FALSE	FALSE	FALSE	FALSE	VEGFA_site_2
chr1	6962374	6962393	20	*	TRUE	FALSE	FALSE	FALSE	FALSE	VEGFA_site_2
chr1	7477677	7477696	20	*	TRUE	FALSE	FALSE	FALSE	FALSE	VEGFA_site_2
chr1	7507829	7507854	26	*	TRUE	TRUE	FALSE	TRUE	TRUE	VEGFA_site_2
chr1	7616637	7616656	20	*	TRUE	FALSE	FALSE	FALSE	FALSE	VEGFA_site_2
chr1	8847748	8847767	20	*	TRUE	FALSE	FALSE	FALSE	FALSE	VEGFA_site_2
chr1	9020552	9020575	24	*	TRUE	TRUE	FALSE	FALSE	FALSE	VEGFA_site_2
chr1	9591608	9591631	24	*	TRUE	TRUE	FALSE	FALSE	FALSE	VEGFA_site_2
chr1	9612434	9612453	20	*	TRUE	FALSE	FALSE	FALSE	FALSE	VEGFA_site_2
chr1	9689817	9689841	25	*	TRUE	TRUE	FALSE	TRUE	TRUE	VEGFA_site_2
chr1	9824813	9824838	26	*	TRUE	TRUE	FALSE	TRUE	TRUE	VEGFA_site_2
chr1	9863610	9863633	24	*	TRUE	TRUE	FALSE	FALSE	FALSE	VEGFA_site_2
chr1	10866163	10866184	22	*	FALSE	FALSE	FALSE	TRUE	TRUE	VEGFA_site_2
chr1	11189191	11189214	24	*	TRUE	TRUE	FALSE	FALSE	FALSE	VEGFA_site_2
chr1	11273111	11273134	24	*	TRUE	TRUE	FALSE	FALSE	FALSE	VEGFA_site_2
chr1	11654469	11654494	26	*	TRUE	TRUE	FALSE	TRUE	TRUE	VEGFA_site_2
chr1	11691941	11691964	24	*	TRUE	TRUE	FALSE	FALSE	FALSE	VEGFA_site_2
chr1	11898404	11898423	20	*	TRUE	FALSE	FALSE	FALSE	FALSE	VEGFA_site_2
chr1	13449950	13449973	24	*	TRUE	TRUE	FALSE	FALSE	FALSE	VEGFA_site_2
chr1	15942970	15942990	21	*	TRUE	FALSE	FALSE	FALSE	FALSE	VEGFA_site_2
chr1	16062379	16062402	24	*	FALSE	TRUE	FALSE	FALSE	FALSE	VEGFA_site_2
chr1	16074097	16074120	24	*	TRUE	TRUE	FALSE	FALSE	FALSE	VEGFA_site_2
chr1	16164124	16164143	20	*	TRUE	FALSE	FALSE	FALSE	FALSE	VEGFA_site_2
chr1	16979963	16979982	20	*	TRUE	FALSE	FALSE	FALSE	FALSE	VEGFA_site_2
chr1	17053375	17053397	23	*	TRUE	FALSE	FALSE	TRUE	TRUE	VEGFA_site_2
chr1	17240122	17240141	20	*	TRUE	FALSE	FALSE	FALSE	FALSE	VEGFA_site_2
chr1	17437882	17437905	24	*	TRUE	TRUE	FALSE	FALSE	FALSE	VEGFA_site_2
chr1	18571727	18571746	20	*	TRUE	FALSE	FALSE	FALSE	FALSE	VEGFA_site_2
chr1	18646965	18646988	24	*	TRUE	TRUE	FALSE	TRUE	TRUE	VEGFA_site_2
chr1	18647010	18647033	24	*	TRUE	TRUE	FALSE	FALSE	FALSE	VEGFA_site_2
chr1	19294746	19294765	20	*	TRUE	FALSE	FALSE	FALSE	FALSE	VEGFA_site_2
chr1	19597317	19597336	20	*	TRUE	FALSE	FALSE	FALSE	FALSE	VEGFA_site_2
chr1	19676790	19676809	20	*	TRUE	FALSE	FALSE	FALSE	FALSE	VEGFA_site_2
chr1	19700042	19700065	24	*	TRUE	TRUE	FALSE	FALSE	FALSE	VEGFA_site_2
chr1	19850404	19850427	24	*	FALSE	TRUE	FALSE	FALSE	FALSE	VEGFA_site_2
chr1	20387035	20387058	24	*	TRUE	TRUE	FALSE	FALSE	FALSE	VEGFA_site_2
chr1	21822747	21822770	24	*	TRUE	TRUE	FALSE	FALSE	FALSE	VEGFA_site_2
chr1	21900068	21900091	24	*	TRUE	TRUE	FALSE	FALSE	FALSE	VEGFA_site_2
chr1	23435754	23435775	22	*	FALSE	FALSE	FALSE	TRUE	TRUE	VEGFA_site_2
chr1	24238371	24238394	24	*	TRUE	TRUE	FALSE	FALSE	FALSE	VEGFA_site_2
chr1	24848364	24848388	25	*	TRUE	TRUE	FALSE	TRUE	TRUE	VEGFA_site_2
chr1	24920982	24921001	20	*	TRUE	FALSE	FALSE	FALSE	FALSE	VEGFA_site_2
chr1	25185888	25185907	20	*	TRUE	FALSE	FALSE	FALSE	FALSE	VEGFA_site_2
chr1	25529097	25529120	24	*	TRUE	TRUE	FALSE	FALSE	FALSE	VEGFA_site_2
chr1	25666609	25666628	20	*	TRUE	FALSE	FALSE	FALSE	FALSE	VEGFA_site_2
chr1	26696329	26696353	25	*	TRUE	TRUE	FALSE	TRUE	TRUE	VEGFA_site_2
chr1	27021177	27021196	20	*	TRUE	FALSE	FALSE	FALSE	FALSE	VEGFA_site_2
chr1	27235142	27235166	25	*	TRUE	TRUE	FALSE	TRUE	TRUE	VEGFA_site_2
chr1	27363257	27363280	24	*	TRUE	TRUE	FALSE	FALSE	FALSE	VEGFA_site_2
chr1	27435621	27435644	24	*	TRUE	TRUE	FALSE	FALSE	FALSE	VEGFA_site_2
chr1	28370434	28370457	24	*	TRUE	TRUE	FALSE	FALSE	FALSE	VEGFA_site_2
chr1	31613588	31613611	24	*	TRUE	TRUE	FALSE	FALSE	FALSE	VEGFA_site_2
chr1	31639586	31639609	24	*	TRUE	TRUE	FALSE	FALSE	FALSE	VEGFA_site_2
chr1	31718735	31718760	26	*	TRUE	TRUE	FALSE	TRUE	TRUE	VEGFA_site_2
chr1	31735356	31735375	20	*	TRUE	FALSE	FALSE	FALSE	FALSE	VEGFA_site_2
chr1	31760836	31760859	24	*	TRUE	TRUE	FALSE	FALSE	FALSE	VEGFA_site_2
chr1	31764489	31764512	24	*	TRUE	TRUE	FALSE	FALSE	FALSE	VEGFA_site_2
chr1	31801599	31801622	24	*	TRUE	TRUE	FALSE	FALSE	FALSE	VEGFA_site_2
chr1	32099312	32099335	24	*	TRUE	TRUE	FALSE	FALSE	FALSE	VEGFA_site_2
chr1	34164178	34164197	20	*	TRUE	FALSE	FALSE	FALSE	FALSE	VEGFA_site_2
chr1	34294391	34294410	20	*	TRUE	FALSE	FALSE	FALSE	FALSE	VEGFA_site_2
chr1	34461608	34461627	20	*	TRUE	FALSE	FALSE	FALSE	FALSE	VEGFA_site_2
chr1	34825686	34825709	24	*	TRUE	TRUE	FALSE	FALSE	FALSE	VEGFA_site_2
chr1	35004690	35004713	24	*	FALSE	TRUE	FALSE	FALSE	FALSE	VEGFA_site_2
chr1	35718665	35718688	24	*	TRUE	TRUE	FALSE	FALSE	FALSE	VEGFA_site_2
chr1	36097918	36097937	20	*	TRUE	FALSE	FALSE	FALSE	FALSE	VEGFA_site_2
chr1	36157182	36157216	35	*	TRUE	TRUE	FALSE	FALSE	FALSE	VEGFA_site_2
chr1	36322107	36322126	20	*	TRUE	FALSE	FALSE	FALSE	FALSE	VEGFA_site_2
chr1	36323333	36323352	20	*	TRUE	FALSE	FALSE	FALSE	FALSE	VEGFA_site_2
chr1	36506318	36506341	24	*	TRUE	TRUE	FALSE	FALSE	FALSE	VEGFA_site_2
chr1	36909756	36909779	24	*	TRUE	TRUE	FALSE	FALSE	FALSE	VEGFA_site_2
chr1	37129396	37129419	24	*	TRUE	TRUE	FALSE	FALSE	FALSE	VEGFA_site_2
chr1	37738993	37739016	24	*	FALSE	TRUE	FALSE	FALSE	FALSE	VEGFA_site_2
chr1	37772240	37772259	20	*	TRUE	FALSE	FALSE	FALSE	FALSE	VEGFA_site_2
chr1	38212609	38212632	24	*	TRUE	TRUE	FALSE	FALSE	FALSE	VEGFA_site_2
chr1	39639697	39639716	20	*	TRUE	FALSE	FALSE	FALSE	FALSE	VEGFA_site_2
chr1	39668433	39668456	24	*	TRUE	TRUE	FALSE	FALSE	FALSE	VEGFA_site_2
chr1	39709783	39709808	26	*	TRUE	TRUE	FALSE	TRUE	TRUE	VEGFA_site_2
chr1	39766865	39766886	22	*	FALSE	FALSE	FALSE	TRUE	TRUE	VEGFA_site_2
chr1	40315258	40315281	24	*	TRUE	TRUE	FALSE	FALSE	FALSE	VEGFA_site_2
chr1	40838692	40838711	20	*	TRUE	FALSE	FALSE	FALSE	FALSE	VEGFA_site_2
chr1	41165047	41165070	24	*	FALSE	TRUE	FALSE	FALSE	FALSE	VEGFA_site_2
chr1	41405706	41405725	20	*	TRUE	FALSE	FALSE	FALSE	FALSE	VEGFA_site_2
chr1	41963514	41963533	20	*	TRUE	FALSE	FALSE	FALSE	FALSE	VEGFA_site_2
chr1	42502696	42502719	24	*	TRUE	TRUE	FALSE	FALSE	FALSE	VEGFA_site_2
chr1	43206936	43206959	24	*	FALSE	TRUE	FALSE	FALSE	FALSE	VEGFA_site_2
chr1	43367722	43367741	20	*	TRUE	FALSE	FALSE	FALSE	FALSE	VEGFA_site_2
chr1	44508169	44508188	20	*	TRUE	FALSE	FALSE	FALSE	FALSE	VEGFA_site_2
chr1	44632401	44632424	24	*	TRUE	TRUE	FALSE	FALSE	FALSE	VEGFA_site_2
chr1	46095498	46095521	24	*	FALSE	TRUE	FALSE	FALSE	FALSE	VEGFA_site_2
chr1	46105744	46105767	24	*	FALSE	TRUE	FALSE	FALSE	FALSE	VEGFA_site_2
chr1	46946558	46946577	20	*	TRUE	FALSE	FALSE	FALSE	FALSE	VEGFA_site_2
chr1	47085841	47085860	20	*	TRUE	FALSE	FALSE	FALSE	FALSE	VEGFA_site_2
chr1	47115288	47115311	24	*	TRUE	TRUE	FALSE	FALSE	FALSE	VEGFA_site_2
chr1	47131322	47131341	20	*	TRUE	FALSE	FALSE	FALSE	FALSE	VEGFA_site_2
chr1	47538903	47538926	24	*	TRUE	TRUE	FALSE	FALSE	FALSE	VEGFA_site_2
chr1	47620215	47620238	24	*	TRUE	TRUE	FALSE	FALSE	FALSE	VEGFA_site_2
chr1	47792419	47792442	24	*	TRUE	TRUE	FALSE	FALSE	FALSE	VEGFA_site_2
chr1	48099882	48099905	24	*	TRUE	TRUE	FALSE	FALSE	FALSE	VEGFA_site_2
chr1	48982342	48982365	24	*	TRUE	TRUE	FALSE	FALSE	FALSE	VEGFA_site_2
chr1	50423875	50423899	25	*	TRUE	TRUE	FALSE	TRUE	TRUE	VEGFA_site_2
chr1	50886525	50886548	24	*	TRUE	TRUE	FALSE	FALSE	FALSE	VEGFA_site_2
chr1	50976513	50976536	24	*	TRUE	TRUE	FALSE	TRUE	TRUE	VEGFA_site_2
chr1	51016016	51016039	24	*	TRUE	TRUE	FALSE	FALSE	FALSE	VEGFA_site_2
chr1	51193203	51193226	24	*	TRUE	TRUE	FALSE	FALSE	FALSE	VEGFA_site_2
chr1	51752229	51752250	22	*	FALSE	FALSE	FALSE	TRUE	TRUE	VEGFA_site_2
chr1	53103168	53103187	20	*	TRUE	FALSE	FALSE	FALSE	FALSE	VEGFA_site_2
chr1	53529747	53529770	24	*	TRUE	TRUE	FALSE	FALSE	FALSE	VEGFA_site_2
chr1	53700778	53700801	24	*	FALSE	TRUE	FALSE	FALSE	FALSE	VEGFA_site_2
chr1	53904546	53904569	24	*	TRUE	TRUE	FALSE	FALSE	FALSE	VEGFA_site_2
chr1	54788355	54788378	24	*	TRUE	TRUE	FALSE	FALSE	FALSE	VEGFA_site_2
chr1	55009663	55009682	20	*	TRUE	FALSE	FALSE	FALSE	FALSE	VEGFA_site_2
chr1	56280291	56280314	24	*	TRUE	TRUE	FALSE	FALSE	FALSE	VEGFA_site_2
chr1	58927960	58927979	20	*	TRUE	FALSE	FALSE	FALSE	FALSE	VEGFA_site_2
chr1	59423710	59423733	24	*	TRUE	TRUE	FALSE	FALSE	FALSE	VEGFA_site_2
chr1	59655425	59655444	20	*	TRUE	FALSE	FALSE	FALSE	FALSE	VEGFA_site_2
chr1	62651291	62651310	20	*	TRUE	FALSE	FALSE	FALSE	FALSE	VEGFA_site_2
chr1	64842452	64842475	24	*	TRUE	TRUE	FALSE	FALSE	FALSE	VEGFA_site_2
chr1	66100979	66100998	20	*	TRUE	FALSE	FALSE	FALSE	FALSE	VEGFA_site_2
chr1	66416548	66416570	23	*	FALSE	TRUE	FALSE	FALSE	FALSE	VEGFA_site_2
chr1	67833120	67833139	20	*	TRUE	FALSE	FALSE	FALSE	FALSE	VEGFA_site_2
chr1	68067398	68067421	24	*	FALSE	TRUE	FALSE	FALSE	FALSE	VEGFA_site_2
chr1	70736920	70736943	24	*	FALSE	TRUE	FALSE	FALSE	FALSE	VEGFA_site_2
chr1	72828888	72828907	20	*	TRUE	FALSE	FALSE	FALSE	FALSE	VEGFA_site_2
chr1	76397976	76397999	24	*	FALSE	TRUE	FALSE	FALSE	FALSE	VEGFA_site_2
chr1	77111599	77111622	24	*	FALSE	TRUE	FALSE	FALSE	FALSE	VEGFA_site_2
chr1	77779744	77779767	24	*	TRUE	TRUE	FALSE	TRUE	TRUE	VEGFA_site_2
chr1	77889381	77889404	24	*	TRUE	TRUE	FALSE	TRUE	TRUE	VEGFA_site_2
chr1	79121212	79121231	20	*	TRUE	FALSE	FALSE	FALSE	FALSE	VEGFA_site_2
chr1	79867260	79867279	20	*	TRUE	FALSE	FALSE	FALSE	FALSE	VEGFA_site_2
chr1	80289512	80289531	20	*	TRUE	FALSE	FALSE	FALSE	FALSE	VEGFA_site_2
chr1	85992069	85992092	24	*	FALSE	TRUE	FALSE	FALSE	FALSE	VEGFA_site_2
chr1	88891938	88891961	24	*	TRUE	TRUE	FALSE	FALSE	FALSE	VEGFA_site_2
chr1	89160203	89160226	24	*	FALSE	TRUE	FALSE	FALSE	FALSE	VEGFA_site_2
chr1	89522388	89522407	20	*	TRUE	FALSE	FALSE	FALSE	FALSE	VEGFA_site_2
chr1	90772789	90772812	24	*	FALSE	TRUE	FALSE	FALSE	FALSE	VEGFA_site_2
chr1	91302778	91302797	20	*	TRUE	FALSE	FALSE	FALSE	FALSE	VEGFA_site_2
chr1	93269272	93269291	20	*	TRUE	FALSE	FALSE	FALSE	FALSE	VEGFA_site_2
chr1	93448686	93448707	22	*	TRUE	FALSE	FALSE	TRUE	TRUE	VEGFA_site_2
chr1	93460762	93460785	24	*	TRUE	TRUE	FALSE	FALSE	FALSE	VEGFA_site_2
chr1	96657247	96657266	20	*	TRUE	FALSE	FALSE	FALSE	FALSE	VEGFA_site_2
chr1	97393440	97393463	24	*	FALSE	TRUE	FALSE	FALSE	FALSE	VEGFA_site_2
chr1	97540320	97540339	20	*	TRUE	FALSE	FALSE	FALSE	FALSE	VEGFA_site_2
chr1	98162027	98162046	20	*	TRUE	FALSE	FALSE	FALSE	FALSE	VEGFA_site_2
chr1	98661526	98661549	24	*	TRUE	TRUE	FALSE	FALSE	FALSE	VEGFA_site_2
chr1	99960630	99960653	24	*	TRUE	TRUE	FALSE	FALSE	FALSE	VEGFA_site_2
chr1	100663128	100663147	20	*	TRUE	FALSE	FALSE	FALSE	FALSE	VEGFA_site_2
chr1	101107615	101107638	24	*	FALSE	TRUE	FALSE	FALSE	FALSE	VEGFA_site_2
chr1	101114484	101114503	20	*	TRUE	FALSE	FALSE	FALSE	FALSE	VEGFA_site_2
chr1	102563163	102563186	24	*	FALSE	TRUE	FALSE	FALSE	FALSE	VEGFA_site_2
chr1	103487298	103487317	20	*	TRUE	FALSE	FALSE	FALSE	FALSE	VEGFA_site_2
chr1	107190574	107190593	20	*	TRUE	FALSE	FALSE	FALSE	FALSE	VEGFA_site_2
chr1	107402285	107402304	20	*	TRUE	FALSE	FALSE	FALSE	FALSE	VEGFA_site_2
chr1	107815869	107815892	24	*	FALSE	TRUE	FALSE	FALSE	FALSE	VEGFA_site_2
chr1	111283263	111283286	24	*	TRUE	TRUE	FALSE	FALSE	FALSE	VEGFA_site_2
chr1	111317963	111317991	29	*	TRUE	TRUE	TRUE	FALSE	FALSE	VEGFA_site_2
chr1	111960619	111960642	24	*	TRUE	TRUE	FALSE	FALSE	FALSE	VEGFA_site_2
chr1	112165639	112165669	31	*	FALSE	TRUE	TRUE	TRUE	TRUE	VEGFA_site_2
chr1	112691708	112691731	24	*	TRUE	TRUE	FALSE	FALSE	FALSE	VEGFA_site_2
chr1	112818026	112818049	24	*	FALSE	TRUE	FALSE	FALSE	FALSE	VEGFA_site_2
chr1	113083849	113083868	20	*	TRUE	FALSE	FALSE	FALSE	FALSE	VEGFA_site_2
chr1	114888852	114888871	20	*	TRUE	FALSE	FALSE	FALSE	FALSE	VEGFA_site_2
chr1	115466694	115466717	24	*	TRUE	TRUE	FALSE	FALSE	FALSE	VEGFA_site_2
chr1	116148076	116148095	20	*	TRUE	FALSE	FALSE	FALSE	FALSE	VEGFA_site_2
chr1	117223598	117223617	20	*	TRUE	FALSE	FALSE	FALSE	FALSE	VEGFA_site_2
chr1	117563482	117563505	24	*	TRUE	TRUE	FALSE	FALSE	FALSE	VEGFA_site_2
chr1	117655081	117655100	20	*	TRUE	FALSE	FALSE	FALSE	FALSE	VEGFA_site_2
chr1	117943234	117943257	24	*	FALSE	TRUE	FALSE	FALSE	FALSE	VEGFA_site_2
chr1	118983064	118983083	20	*	TRUE	FALSE	FALSE	FALSE	FALSE	VEGFA_site_2
chr1	119253109	119253128	20	*	TRUE	FALSE	FALSE	FALSE	FALSE	VEGFA_site_2
chr1	121097635	121097658	24	*	TRUE	FALSE	FALSE	TRUE	TRUE	VEGFA_site_2
chr1	121395970	121395991	22	*	FALSE	FALSE	FALSE	TRUE	TRUE	VEGFA_site_2
chr1	125086782	125086803	22	*	TRUE	FALSE	FALSE	TRUE	TRUE	VEGFA_site_2
chr1	143497389	143497408	20	*	TRUE	FALSE	FALSE	FALSE	FALSE	VEGFA_site_2
chr1	143885059	143885079	21	*	TRUE	FALSE	FALSE	FALSE	FALSE	VEGFA_site_2
chr1	147172855	147172874	20	*	TRUE	FALSE	FALSE	FALSE	FALSE	VEGFA_site_2
chr1	147648215	147648234	20	*	TRUE	FALSE	FALSE	FALSE	FALSE	VEGFA_site_2
chr1	149793003	149793023	21	*	TRUE	FALSE	FALSE	FALSE	FALSE	VEGFA_site_2
chr1	149917695	149917718	24	*	TRUE	TRUE	FALSE	FALSE	FALSE	VEGFA_site_2
chr1	150267792	150267811	20	*	TRUE	FALSE	FALSE	FALSE	FALSE	VEGFA_site_2
chr1	150886684	150886707	24	*	FALSE	TRUE	FALSE	FALSE	FALSE	VEGFA_site_2
chr1	151059389	151059415	27	*	TRUE	TRUE	FALSE	TRUE	TRUE	VEGFA_site_2
chr1	151707509	151707528	20	*	TRUE	FALSE	FALSE	FALSE	FALSE	VEGFA_site_2
chr1	152370568	152370591	24	*	TRUE	TRUE	FALSE	FALSE	FALSE	VEGFA_site_2
chr1	153453414	153453433	20	*	TRUE	FALSE	FALSE	FALSE	FALSE	VEGFA_site_2
chr1	154261245	154261264	20	*	TRUE	FALSE	FALSE	FALSE	FALSE	VEGFA_site_2
chr1	154532176	154532200	25	*	TRUE	TRUE	FALSE	TRUE	TRUE	VEGFA_site_2
chr1	154580175	154580196	22	*	TRUE	FALSE	FALSE	TRUE	TRUE	VEGFA_site_2
chr1	155561955	155561976	22	*	FALSE	FALSE	FALSE	TRUE	TRUE	VEGFA_site_2
chr1	155972463	155972482	20	*	TRUE	FALSE	FALSE	FALSE	FALSE	VEGFA_site_2
chr1	156156179	156156198	20	*	TRUE	FALSE	FALSE	FALSE	FALSE	VEGFA_site_2
chr1	156388462	156388485	24	*	TRUE	TRUE	FALSE	FALSE	FALSE	VEGFA_site_2
chr1	156437252	156437271	20	*	TRUE	FALSE	FALSE	FALSE	FALSE	VEGFA_site_2
chr1	156706173	156706199	27	*	TRUE	TRUE	FALSE	TRUE	TRUE	VEGFA_site_2
chr1	156840772	156840795	24	*	TRUE	TRUE	FALSE	FALSE	FALSE	VEGFA_site_2
chr1	156907518	156907539	22	*	TRUE	FALSE	FALSE	TRUE	TRUE	VEGFA_site_2
chr1	157155905	157155928	24	*	FALSE	TRUE	FALSE	FALSE	FALSE	VEGFA_site_2
chr1	157549281	157549300	20	*	TRUE	FALSE	FALSE	FALSE	FALSE	VEGFA_site_2
chr1	159203022	159203045	24	*	TRUE	TRUE	FALSE	FALSE	FALSE	VEGFA_site_2
chr1	160425420	160425439	20	*	TRUE	FALSE	FALSE	FALSE	FALSE	VEGFA_site_2
chr1	162062637	162062656	20	*	TRUE	FALSE	FALSE	FALSE	FALSE	VEGFA_site_2
chr1	162510380	162510403	24	*	FALSE	TRUE	FALSE	FALSE	FALSE	VEGFA_site_2
chr1	163058196	163058219	24	*	FALSE	TRUE	FALSE	FALSE	FALSE	VEGFA_site_2
chr1	166432187	166432206	20	*	TRUE	FALSE	FALSE	FALSE	FALSE	VEGFA_site_2
chr1	167936882	167936901	20	*	TRUE	FALSE	FALSE	FALSE	FALSE	VEGFA_site_2
chr1	168848547	168848570	24	*	TRUE	TRUE	FALSE	FALSE	FALSE	VEGFA_site_2
chr1	173234786	173234809	24	*	FALSE	TRUE	FALSE	FALSE	FALSE	VEGFA_site_2
chr1	173378871	173378890	20	*	TRUE	FALSE	FALSE	FALSE	FALSE	VEGFA_site_2
chr1	173477722	173477741	20	*	TRUE	FALSE	FALSE	FALSE	FALSE	VEGFA_site_2
chr1	174488913	174488932	20	*	TRUE	FALSE	FALSE	FALSE	FALSE	VEGFA_site_2
chr1	178093961	178093980	20	*	TRUE	FALSE	FALSE	FALSE	FALSE	VEGFA_site_2
chr1	178769585	178769608	24	*	TRUE	TRUE	FALSE	TRUE	TRUE	VEGFA_site_2
chr1	180508875	180508898	24	*	TRUE	TRUE	FALSE	FALSE	FALSE	VEGFA_site_2
chr1	183235308	183235332	25	*	TRUE	FALSE	FALSE	TRUE	TRUE	VEGFA_site_2
chr1	185318627	185318648	22	*	FALSE	FALSE	FALSE	TRUE	TRUE	VEGFA_site_2
chr1	185332825	185332848	24	*	FALSE	TRUE	FALSE	FALSE	FALSE	VEGFA_site_2
chr1	186224212	186224231	20	*	TRUE	FALSE	FALSE	FALSE	FALSE	VEGFA_site_2
chr1	188269924	188269945	22	*	FALSE	FALSE	FALSE	TRUE	TRUE	VEGFA_site_2
chr1	188340781	188340800	20	*	TRUE	FALSE	FALSE	FALSE	FALSE	VEGFA_site_2
chr1	190359007	190359026	20	*	TRUE	FALSE	FALSE	FALSE	FALSE	VEGFA_site_2
chr1	191037951	191037970	20	*	TRUE	FALSE	FALSE	FALSE	FALSE	VEGFA_site_2
chr1	195092637	195092660	24	*	FALSE	TRUE	FALSE	FALSE	FALSE	VEGFA_site_2
chr1	196062587	196062610	24	*	FALSE	TRUE	FALSE	FALSE	FALSE	VEGFA_site_2
chr1	196137906	196137929	24	*	TRUE	TRUE	FALSE	FALSE	FALSE	VEGFA_site_2
chr1	197985344	197985367	24	*	FALSE	TRUE	FALSE	FALSE	FALSE	VEGFA_site_2
chr1	198155700	198155728	29	*	TRUE	TRUE	TRUE	FALSE	FALSE	VEGFA_site_2
chr1	199959891	199959914	24	*	TRUE	TRUE	FALSE	FALSE	FALSE	VEGFA_site_2
chr1	200896830	200896849	20	*	TRUE	FALSE	FALSE	FALSE	FALSE	VEGFA_site_2
chr1	201056346	201056365	20	*	TRUE	FALSE	FALSE	FALSE	FALSE	VEGFA_site_2
chr1	201322921	201322944	24	*	TRUE	TRUE	FALSE	FALSE	FALSE	VEGFA_site_2
chr1	201598914	201598933	20	*	TRUE	FALSE	FALSE	FALSE	FALSE	VEGFA_site_2
chr1	201916675	201916699	25	*	TRUE	TRUE	FALSE	TRUE	TRUE	VEGFA_site_2
chr1	202427313	202427336	24	*	FALSE	TRUE	FALSE	FALSE	FALSE	VEGFA_site_2
chr1	202658492	202658515	24	*	TRUE	TRUE	FALSE	FALSE	FALSE	VEGFA_site_2
chr1	204367546	204367569	24	*	TRUE	TRUE	FALSE	FALSE	FALSE	VEGFA_site_2
chr1	205749914	205749937	24	*	TRUE	TRUE	FALSE	FALSE	FALSE	VEGFA_site_2
chr1	205812768	205812791	24	*	TRUE	TRUE	FALSE	FALSE	FALSE	VEGFA_site_2
chr1	206460471	206460490	20	*	TRUE	FALSE	FALSE	FALSE	FALSE	VEGFA_site_2
chr1	207212742	207212761	20	*	TRUE	FALSE	FALSE	FALSE	FALSE	VEGFA_site_2
chr1	207495364	207495383	20	*	TRUE	FALSE	FALSE	FALSE	FALSE	VEGFA_site_2
chr1	210595112	210595135	24	*	TRUE	TRUE	FALSE	FALSE	FALSE	VEGFA_site_2
chr1	211002004	211002027	24	*	FALSE	TRUE	FALSE	FALSE	FALSE	VEGFA_site_2
chr1	211033756	211033779	24	*	FALSE	TRUE	FALSE	FALSE	FALSE	VEGFA_site_2
chr1	211112295	211112318	24	*	FALSE	TRUE	FALSE	FALSE	FALSE	VEGFA_site_2
chr1	211884859	211884878	20	*	TRUE	FALSE	FALSE	FALSE	FALSE	VEGFA_site_2
chr1	212464369	212464388	20	*	TRUE	FALSE	FALSE	FALSE	FALSE	VEGFA_site_2
chr1	212624683	212624704	22	*	FALSE	FALSE	FALSE	TRUE	TRUE	VEGFA_site_2
chr1	213015513	213015536	24	*	FALSE	TRUE	FALSE	FALSE	FALSE	VEGFA_site_2
chr1	213590598	213590617	20	*	TRUE	FALSE	FALSE	FALSE	FALSE	VEGFA_site_2
chr1	214595081	214595104	24	*	FALSE	TRUE	FALSE	FALSE	FALSE	VEGFA_site_2
chr1	215173116	215173139	24	*	FALSE	TRUE	FALSE	FALSE	FALSE	VEGFA_site_2
chr1	218427477	218427496	20	*	TRUE	FALSE	FALSE	FALSE	FALSE	VEGFA_site_2
chr1	220349051	220349074	24	*	FALSE	TRUE	FALSE	FALSE	FALSE	VEGFA_site_2
chr1	220878567	220878586	20	*	TRUE	FALSE	FALSE	FALSE	FALSE	VEGFA_site_2
chr1	221709320	221709343	24	*	TRUE	TRUE	FALSE	FALSE	FALSE	VEGFA_site_2
chr1	223200225	223200244	20	*	TRUE	FALSE	FALSE	FALSE	FALSE	VEGFA_site_2
chr1	223252065	223252084	20	*	TRUE	FALSE	FALSE	FALSE	FALSE	VEGFA_site_2
chr1	223365041	223365064	24	*	TRUE	TRUE	FALSE	FALSE	FALSE	VEGFA_site_2
chr1	224550851	224550870	20	*	TRUE	FALSE	FALSE	FALSE	FALSE	VEGFA_site_2
chr1	224613038	224613061	24	*	FALSE	TRUE	FALSE	FALSE	FALSE	VEGFA_site_2
chr1	225102039	225102058	20	*	TRUE	FALSE	FALSE	FALSE	FALSE	VEGFA_site_2
chr1	225905888	225905913	26	*	TRUE	TRUE	FALSE	TRUE	TRUE	VEGFA_site_2
chr1	226432306	226432329	24	*	FALSE	TRUE	FALSE	FALSE	FALSE	VEGFA_site_2
chr1	226549130	226549153	24	*	TRUE	TRUE	FALSE	FALSE	FALSE	VEGFA_site_2
chr1	226737867	226737890	24	*	TRUE	TRUE	FALSE	FALSE	FALSE	VEGFA_site_2
chr1	227561507	227561531	25	*	TRUE	TRUE	FALSE	TRUE	TRUE	VEGFA_site_2
chr1	227948294	227948317	24	*	TRUE	TRUE	FALSE	FALSE	FALSE	VEGFA_site_2
chr1	228206823	228206846	24	*	TRUE	TRUE	FALSE	FALSE	FALSE	VEGFA_site_2
chr1	228213789	228213813	25	*	TRUE	TRUE	FALSE	TRUE	TRUE	VEGFA_site_2
chr1	228221821	228221844	24	*	TRUE	TRUE	FALSE	FALSE	FALSE	VEGFA_site_2
chr1	228364877	228364896	20	*	TRUE	FALSE	FALSE	FALSE	FALSE	VEGFA_site_2
chr1	229512033	229512052	20	*	TRUE	FALSE	FALSE	FALSE	FALSE	VEGFA_site_2
chr1	230440435	230440454	20	*	TRUE	FALSE	FALSE	FALSE	FALSE	VEGFA_site_2
chr1	230810671	230810694	24	*	FALSE	TRUE	FALSE	FALSE	FALSE	VEGFA_site_2
chr1	231209111	231209130	20	*	TRUE	FALSE	FALSE	FALSE	FALSE	VEGFA_site_2
chr1	231626783	231626808	26	*	TRUE	TRUE	FALSE	TRUE	TRUE	VEGFA_site_2
chr1	231907313	231907336	24	*	TRUE	TRUE	FALSE	FALSE	FALSE	VEGFA_site_2
chr1	231983525	231983548	24	*	TRUE	TRUE	FALSE	FALSE	FALSE	VEGFA_site_2
chr1	232344546	232344569	24	*	TRUE	TRUE	FALSE	FALSE	FALSE	VEGFA_site_2
chr1	233103433	233103456	24	*	FALSE	TRUE	FALSE	FALSE	FALSE	VEGFA_site_2
chr1	233228493	233228516	24	*	TRUE	TRUE	FALSE	FALSE	FALSE	VEGFA_site_2
chr1	236790857	236790876	20	*	TRUE	FALSE	FALSE	FALSE	FALSE	VEGFA_site_2
chr1	236795393	236795412	20	*	TRUE	FALSE	FALSE	FALSE	FALSE	VEGFA_site_2
chr1	237032374	237032398	25	*	TRUE	TRUE	FALSE	TRUE	TRUE	VEGFA_site_2
chr1	237448800	237448823	24	*	FALSE	TRUE	FALSE	FALSE	FALSE	VEGFA_site_2
chr1	243113246	243113269	24	*	FALSE	TRUE	FALSE	FALSE	FALSE	VEGFA_site_2
chr1	244451184	244451205	22	*	FALSE	FALSE	FALSE	TRUE	TRUE	VEGFA_site_2
chr1	244645491	244645517	27	*	TRUE	TRUE	FALSE	TRUE	TRUE	VEGFA_site_2
chr1	244661556	244661579	24	*	FALSE	TRUE	FALSE	FALSE	FALSE	VEGFA_site_2
chr1	244785045	244785064	20	*	TRUE	FALSE	FALSE	FALSE	FALSE	VEGFA_site_2
chr1	244817028	244817051	24	*	TRUE	TRUE	FALSE	FALSE	FALSE	VEGFA_site_2
chr1	245797518	245797541	24	*	TRUE	TRUE	FALSE	FALSE	FALSE	VEGFA_site_2
chr1	247241229	247241252	24	*	FALSE	TRUE	FALSE	FALSE	FALSE	VEGFA_site_2
chr1	248858791	248858814	24	*	FALSE	TRUE	FALSE	FALSE	FALSE	VEGFA_site_2
chr2	396526	396548	23	*	TRUE	TRUE	FALSE	FALSE	FALSE	VEGFA_site_2
chr2	1496337	1496360	24	*	FALSE	TRUE	FALSE	FALSE	FALSE	VEGFA_site_2
chr2	1505474	1505497	24	*	FALSE	TRUE	FALSE	FALSE	FALSE	VEGFA_site_2
chr2	1745235	1745254	20	*	TRUE	FALSE	FALSE	FALSE	FALSE	VEGFA_site_2
chr2	2645130	2645153	24	*	FALSE	TRUE	FALSE	FALSE	FALSE	VEGFA_site_2
chr2	3225799	3225818	20	*	TRUE	FALSE	FALSE	FALSE	TRUE	VEGFA_site_2
chr2	3936017	3936040	24	*	TRUE	TRUE	FALSE	FALSE	FALSE	VEGFA_site_2
chr2	5692242	5692263	22	*	FALSE	FALSE	FALSE	TRUE	TRUE	VEGFA_site_2
chr2	5733974	5733997	24	*	TRUE	TRUE	FALSE	FALSE	FALSE	VEGFA_site_2
chr2	8082777	8082800	24	*	TRUE	TRUE	FALSE	FALSE	FALSE	VEGFA_site_2
chr2	8088055	8088076	22	*	FALSE	FALSE	FALSE	TRUE	TRUE	VEGFA_site_2
chr2	8575702	8575725	24	*	TRUE	TRUE	FALSE	FALSE	FALSE	VEGFA_site_2
chr2	8893049	8893072	24	*	TRUE	TRUE	FALSE	FALSE	FALSE	VEGFA_site_2
chr2	9897971	9897992	22	*	FALSE	FALSE	FALSE	TRUE	TRUE	VEGFA_site_2
chr2	10224572	10224593	22	*	FALSE	FALSE	FALSE	TRUE	TRUE	VEGFA_site_2
chr2	10697782	10697801	20	*	TRUE	FALSE	FALSE	FALSE	FALSE	VEGFA_site_2
chr2	11134483	11134506	24	*	TRUE	TRUE	FALSE	FALSE	FALSE	VEGFA_site_2
chr2	11559819	11559844	26	*	TRUE	TRUE	FALSE	TRUE	TRUE	VEGFA_site_2
chr2	12422365	12422388	24	*	FALSE	TRUE	FALSE	FALSE	FALSE	VEGFA_site_2
chr2	12604630	12604660	31	*	TRUE	TRUE	TRUE	TRUE	TRUE	VEGFA_site_2
chr2	13592793	13592816	24	*	FALSE	TRUE	FALSE	FALSE	FALSE	VEGFA_site_2
chr2	14160537	14160556	20	*	TRUE	FALSE	FALSE	FALSE	FALSE	VEGFA_site_2
chr2	15747906	15747925	20	*	TRUE	FALSE	FALSE	FALSE	FALSE	VEGFA_site_2
chr2	15784781	15784804	24	*	TRUE	TRUE	FALSE	FALSE	FALSE	VEGFA_site_2
chr2	16843373	16843396	24	*	TRUE	TRUE	FALSE	FALSE	FALSE	VEGFA_site_2
chr2	18672562	18672585	24	*	FALSE	TRUE	FALSE	FALSE	FALSE	VEGFA_site_2
chr2	18692347	18692366	20	*	TRUE	FALSE	FALSE	FALSE	FALSE	VEGFA_site_2
chr2	20637032	20637055	24	*	TRUE	TRUE	FALSE	FALSE	FALSE	VEGFA_site_2
chr2	20651197	20651220	24	*	TRUE	TRUE	FALSE	FALSE	FALSE	VEGFA_site_2
chr2	23046435	23046458	24	*	FALSE	TRUE	FALSE	FALSE	FALSE	VEGFA_site_2
chr2	23643468	23643491	24	*	FALSE	TRUE	FALSE	FALSE	FALSE	VEGFA_site_2
chr2	24634705	24634730	26	*	TRUE	TRUE	FALSE	TRUE	TRUE	VEGFA_site_2
chr2	24838397	24838420	24	*	TRUE	TRUE	FALSE	FALSE	FALSE	VEGFA_site_2
chr2	25251209	25251228	20	*	TRUE	FALSE	FALSE	FALSE	FALSE	VEGFA_site_2
chr2	25315009	25315028	20	*	TRUE	FALSE	FALSE	FALSE	FALSE	VEGFA_site_2
chr2	25462377	25462400	24	*	FALSE	TRUE	FALSE	FALSE	FALSE	VEGFA_site_2
chr2	26118436	26118460	25	*	TRUE	TRUE	FALSE	TRUE	TRUE	VEGFA_site_2
chr2	26468361	26468384	24	*	TRUE	TRUE	FALSE	FALSE	FALSE	VEGFA_site_2
chr2	26849860	26849883	24	*	TRUE	TRUE	FALSE	FALSE	FALSE	VEGFA_site_2
chr2	26947498	26947521	24	*	TRUE	TRUE	FALSE	FALSE	FALSE	VEGFA_site_2
chr2	27019321	27019344	24	*	FALSE	TRUE	FALSE	FALSE	FALSE	VEGFA_site_2
chr2	28326270	28326293	24	*	TRUE	TRUE	FALSE	FALSE	FALSE	VEGFA_site_2
chr2	29644240	29644263	24	*	FALSE	TRUE	FALSE	FALSE	FALSE	VEGFA_site_2
chr2	30468686	30468709	24	*	FALSE	TRUE	FALSE	FALSE	FALSE	VEGFA_site_2
chr2	30732350	30732374	25	*	FALSE	TRUE	FALSE	TRUE	TRUE	VEGFA_site_2
chr2	31239743	31239766	24	*	TRUE	TRUE	FALSE	FALSE	FALSE	VEGFA_site_2
chr2	31591933	31591952	20	*	TRUE	FALSE	FALSE	FALSE	FALSE	VEGFA_site_2
chr2	31711279	31711298	20	*	TRUE	FALSE	FALSE	FALSE	FALSE	VEGFA_site_2
chr2	34151697	34151720	24	*	TRUE	TRUE	FALSE	FALSE	FALSE	VEGFA_site_2
chr2	36721429	36721452	24	*	TRUE	TRUE	FALSE	FALSE	FALSE	VEGFA_site_2
chr2	37038903	37038922	20	*	TRUE	FALSE	FALSE	FALSE	FALSE	VEGFA_site_2
chr2	37157186	37157205	20	*	TRUE	FALSE	FALSE	FALSE	FALSE	VEGFA_site_2
chr2	37869581	37869600	20	*	TRUE	FALSE	FALSE	FALSE	FALSE	VEGFA_site_2
chr2	38004845	38004868	24	*	FALSE	TRUE	FALSE	FALSE	FALSE	VEGFA_site_2
chr2	38292122	38292145	24	*	FALSE	TRUE	FALSE	FALSE	FALSE	VEGFA_site_2
chr2	40027790	40027813	24	*	TRUE	TRUE	FALSE	FALSE	FALSE	VEGFA_site_2
chr2	41155108	41155131	24	*	TRUE	TRUE	FALSE	FALSE	FALSE	VEGFA_site_2
chr2	41280973	41280996	24	*	FALSE	TRUE	FALSE	FALSE	FALSE	VEGFA_site_2
chr2	42373751	42373774	24	*	FALSE	TRUE	FALSE	FALSE	FALSE	VEGFA_site_2
chr2	42764262	42764285	24	*	FALSE	TRUE	FALSE	FALSE	FALSE	VEGFA_site_2
chr2	42768871	42768890	20	*	TRUE	FALSE	FALSE	FALSE	FALSE	VEGFA_site_2
chr2	43070932	43070951	20	*	TRUE	FALSE	FALSE	FALSE	FALSE	VEGFA_site_2
chr2	43381380	43381405	26	*	TRUE	TRUE	FALSE	TRUE	TRUE	VEGFA_site_2
chr2	43735412	43735435	24	*	FALSE	TRUE	FALSE	FALSE	FALSE	VEGFA_site_2
chr2	44941541	44941564	24	*	TRUE	FALSE	FALSE	TRUE	TRUE	VEGFA_site_2
chr2	45929096	45929121	26	*	TRUE	TRUE	FALSE	TRUE	TRUE	VEGFA_site_2
chr2	46699142	46699167	26	*	FALSE	TRUE	FALSE	TRUE	TRUE	VEGFA_site_2
chr2	47369089	47369112	24	*	TRUE	TRUE	FALSE	FALSE	FALSE	VEGFA_site_2
chr2	47552006	47552029	24	*	TRUE	TRUE	FALSE	FALSE	FALSE	VEGFA_site_2
chr2	47570989	47571014	26	*	TRUE	TRUE	FALSE	TRUE	TRUE	VEGFA_site_2
chr2	48060905	48060928	24	*	FALSE	TRUE	FALSE	FALSE	FALSE	VEGFA_site_2
chr2	48739654	48739677	24	*	TRUE	TRUE	FALSE	FALSE	FALSE	VEGFA_site_2
chr2	49284743	49284766	24	*	FALSE	TRUE	FALSE	FALSE	FALSE	VEGFA_site_2
chr2	49386182	49386205	24	*	FALSE	TRUE	FALSE	FALSE	FALSE	VEGFA_site_2
chr2	49692004	49692027	24	*	TRUE	TRUE	FALSE	FALSE	FALSE	VEGFA_site_2
chr2	51364762	51364785	24	*	FALSE	TRUE	FALSE	FALSE	FALSE	VEGFA_site_2
chr2	51769177	51769200	24	*	TRUE	TRUE	FALSE	FALSE	FALSE	VEGFA_site_2
chr2	54031272	54031295	24	*	TRUE	TRUE	FALSE	FALSE	FALSE	VEGFA_site_2
chr2	55077294	55077317	24	*	FALSE	TRUE	FALSE	FALSE	FALSE	VEGFA_site_2
chr2	55210477	55210500	24	*	FALSE	TRUE	FALSE	FALSE	FALSE	VEGFA_site_2
chr2	55783369	55783392	24	*	FALSE	TRUE	FALSE	FALSE	FALSE	VEGFA_site_2
chr2	56087574	56087597	24	*	TRUE	TRUE	FALSE	FALSE	FALSE	VEGFA_site_2
chr2	57096623	57096646	24	*	FALSE	TRUE	FALSE	FALSE	FALSE	VEGFA_site_2
chr2	58187407	58187430	24	*	FALSE	TRUE	FALSE	FALSE	FALSE	VEGFA_site_2
chr2	60403867	60403890	24	*	TRUE	TRUE	FALSE	FALSE	FALSE	VEGFA_site_2
chr2	60426070	60426089	20	*	TRUE	FALSE	FALSE	FALSE	FALSE	VEGFA_site_2
chr2	63453945	63453964	20	*	TRUE	FALSE	FALSE	FALSE	FALSE	VEGFA_site_2
chr2	63506567	63506590	24	*	TRUE	TRUE	FALSE	TRUE	TRUE	VEGFA_site_2
chr2	64831648	64831669	22	*	FALSE	FALSE	FALSE	TRUE	TRUE	VEGFA_site_2
chr2	65360659	65360682	24	*	FALSE	TRUE	FALSE	FALSE	FALSE	VEGFA_site_2
chr2	66090950	66090973	24	*	FALSE	TRUE	FALSE	FALSE	FALSE	VEGFA_site_2
chr2	66609786	66609809	24	*	FALSE	TRUE	FALSE	FALSE	FALSE	VEGFA_site_2
chr2	67636047	67636070	24	*	FALSE	TRUE	FALSE	FALSE	FALSE	VEGFA_site_2
chr2	68570440	68570463	24	*	TRUE	TRUE	FALSE	FALSE	FALSE	VEGFA_site_2
chr2	68643632	68643651	20	*	TRUE	FALSE	FALSE	FALSE	FALSE	VEGFA_site_2
chr2	69830298	69830321	24	*	TRUE	TRUE	FALSE	FALSE	FALSE	VEGFA_site_2
chr2	71020390	71020409	20	*	TRUE	FALSE	FALSE	FALSE	FALSE	VEGFA_site_2
chr2	71561203	71561226	24	*	TRUE	TRUE	FALSE	FALSE	FALSE	VEGFA_site_2
chr2	71591855	71591878	24	*	TRUE	TRUE	FALSE	FALSE	FALSE	VEGFA_site_2
chr2	71653656	71653675	20	*	TRUE	FALSE	FALSE	FALSE	FALSE	VEGFA_site_2
chr2	71852441	71852462	22	*	FALSE	FALSE	FALSE	TRUE	TRUE	VEGFA_site_2
chr2	73283825	73283844	20	*	TRUE	FALSE	FALSE	FALSE	FALSE	VEGFA_site_2
chr2	74512923	74512946	24	*	TRUE	TRUE	FALSE	FALSE	FALSE	VEGFA_site_2
chr2	74833923	74833942	20	*	TRUE	FALSE	FALSE	FALSE	FALSE	VEGFA_site_2
chr2	75597880	75597903	24	*	TRUE	TRUE	FALSE	FALSE	FALSE	VEGFA_site_2
chr2	75724203	75724222	20	*	TRUE	FALSE	FALSE	FALSE	FALSE	VEGFA_site_2
chr2	76345295	76345318	24	*	FALSE	TRUE	FALSE	FALSE	FALSE	VEGFA_site_2
chr2	76440839	76440858	20	*	TRUE	FALSE	FALSE	FALSE	FALSE	VEGFA_site_2
chr2	78152297	78152316	20	*	TRUE	FALSE	FALSE	FALSE	FALSE	VEGFA_site_2
chr2	80054821	80054844	24	*	TRUE	TRUE	FALSE	FALSE	FALSE	VEGFA_site_2
chr2	80341239	80341262	24	*	TRUE	TRUE	FALSE	FALSE	FALSE	VEGFA_site_2
chr2	80490269	80490292	24	*	FALSE	TRUE	FALSE	FALSE	FALSE	VEGFA_site_2
chr2	80967258	80967281	24	*	TRUE	TRUE	FALSE	FALSE	FALSE	VEGFA_site_2
chr2	82514933	82514952	20	*	TRUE	FALSE	FALSE	FALSE	FALSE	VEGFA_site_2
chr2	82870390	82870413	24	*	FALSE	TRUE	FALSE	FALSE	FALSE	VEGFA_site_2
chr2	84505705	84505728	24	*	FALSE	TRUE	FALSE	FALSE	FALSE	VEGFA_site_2
chr2	84592915	84592938	24	*	FALSE	TRUE	FALSE	FALSE	FALSE	VEGFA_site_2
chr2	85288363	85288387	25	*	TRUE	TRUE	FALSE	TRUE	TRUE	VEGFA_site_2
chr2	85959607	85959630	24	*	FALSE	TRUE	FALSE	FALSE	FALSE	VEGFA_site_2
chr2	86077108	86077129	22	*	TRUE	FALSE	FALSE	TRUE	TRUE	VEGFA_site_2
chr2	86337426	86337449	24	*	TRUE	TRUE	FALSE	FALSE	FALSE	VEGFA_site_2
chr2	88034812	88034835	24	*	FALSE	TRUE	FALSE	FALSE	FALSE	VEGFA_site_2
chr2	88151573	88151592	20	*	TRUE	FALSE	FALSE	FALSE	FALSE	VEGFA_site_2
chr2	91746534	91746557	24	*	TRUE	TRUE	FALSE	FALSE	FALSE	VEGFA_site_2
chr2	91840304	91840323	20	*	TRUE	FALSE	FALSE	FALSE	FALSE	VEGFA_site_2
chr2	91846009	91846032	24	*	FALSE	TRUE	FALSE	FALSE	FALSE	VEGFA_site_2
chr2	94870244	94870269	26	*	TRUE	TRUE	FALSE	TRUE	TRUE	VEGFA_site_2
chr2	95351541	95351560	20	*	TRUE	FALSE	FALSE	FALSE	FALSE	VEGFA_site_2
chr2	96499493	96499516	24	*	FALSE	TRUE	FALSE	FALSE	FALSE	VEGFA_site_2
chr2	98184615	98184636	22	*	FALSE	FALSE	FALSE	TRUE	TRUE	VEGFA_site_2
chr2	98581002	98581026	25	*	TRUE	TRUE	FALSE	TRUE	TRUE	VEGFA_site_2
chr2	99200657	99200676	20	*	TRUE	FALSE	FALSE	FALSE	FALSE	VEGFA_site_2
chr2	99489777	99489800	24	*	FALSE	TRUE	FALSE	FALSE	FALSE	VEGFA_site_2
chr2	99772374	99772397	24	*	TRUE	TRUE	FALSE	FALSE	FALSE	VEGFA_site_2
chr2	100820986	100821011	26	*	TRUE	TRUE	FALSE	TRUE	TRUE	VEGFA_site_2
chr2	102330336	102330355	20	*	TRUE	FALSE	FALSE	FALSE	FALSE	VEGFA_site_2
chr2	104835194	104835213	20	*	TRUE	FALSE	FALSE	FALSE	FALSE	VEGFA_site_2
chr2	105118419	105118442	24	*	TRUE	TRUE	FALSE	FALSE	FALSE	VEGFA_site_2
chr2	105374363	105374386	24	*	FALSE	TRUE	FALSE	FALSE	FALSE	VEGFA_site_2
chr2	105559882	105559901	20	*	TRUE	FALSE	FALSE	FALSE	FALSE	VEGFA_site_2
chr2	106561382	106561401	20	*	TRUE	FALSE	FALSE	FALSE	FALSE	VEGFA_site_2
chr2	107312969	107312988	20	*	TRUE	FALSE	FALSE	FALSE	FALSE	VEGFA_site_2
chr2	107501137	107501160	24	*	TRUE	TRUE	FALSE	FALSE	FALSE	VEGFA_site_2
chr2	107617604	107617627	24	*	FALSE	TRUE	FALSE	FALSE	FALSE	VEGFA_site_2
chr2	109613997	109614016	20	*	TRUE	FALSE	FALSE	FALSE	FALSE	VEGFA_site_2
chr2	111117212	111117235	24	*	TRUE	TRUE	FALSE	FALSE	FALSE	VEGFA_site_2
chr2	112821231	112821254	24	*	TRUE	TRUE	FALSE	FALSE	FALSE	VEGFA_site_2
chr2	112996878	112996897	20	*	TRUE	FALSE	FALSE	FALSE	FALSE	VEGFA_site_2
chr2	113288158	113288181	24	*	TRUE	TRUE	FALSE	FALSE	FALSE	VEGFA_site_2
chr2	113818653	113818672	20	*	TRUE	FALSE	FALSE	FALSE	FALSE	VEGFA_site_2
chr2	114059486	114059505	20	*	TRUE	FALSE	FALSE	FALSE	FALSE	VEGFA_site_2
chr2	115017849	115017868	20	*	TRUE	FALSE	FALSE	FALSE	FALSE	VEGFA_site_2
chr2	116427504	116427527	24	*	FALSE	TRUE	FALSE	FALSE	FALSE	VEGFA_site_2
chr2	116581968	116581987	20	*	TRUE	FALSE	FALSE	FALSE	FALSE	VEGFA_site_2
chr2	116824871	116824890	20	*	TRUE	FALSE	FALSE	FALSE	FALSE	VEGFA_site_2
chr2	117187289	117187312	24	*	FALSE	TRUE	FALSE	FALSE	FALSE	VEGFA_site_2
chr2	117929106	117929125	20	*	TRUE	FALSE	FALSE	FALSE	FALSE	VEGFA_site_2
chr2	118858873	118858895	23	*	FALSE	TRUE	FALSE	FALSE	FALSE	VEGFA_site_2
chr2	119155997	119156016	20	*	TRUE	FALSE	FALSE	FALSE	FALSE	VEGFA_site_2
chr2	119265262	119265285	24	*	FALSE	TRUE	FALSE	FALSE	FALSE	VEGFA_site_2
chr2	120226042	120226061	20	*	TRUE	FALSE	FALSE	FALSE	FALSE	VEGFA_site_2
chr2	120424673	120424692	20	*	TRUE	FALSE	FALSE	FALSE	FALSE	VEGFA_site_2
chr2	120568189	120568208	20	*	TRUE	FALSE	FALSE	FALSE	FALSE	VEGFA_site_2
chr2	123030364	123030383	20	*	TRUE	FALSE	FALSE	FALSE	FALSE	VEGFA_site_2
chr2	125107168	125107190	23	*	FALSE	TRUE	FALSE	FALSE	FALSE	VEGFA_site_2
chr2	127082145	127082167	23	*	FALSE	TRUE	FALSE	FALSE	FALSE	VEGFA_site_2
chr2	127416841	127416864	24	*	TRUE	TRUE	FALSE	FALSE	FALSE	VEGFA_site_2
chr2	127624063	127624086	24	*	TRUE	TRUE	FALSE	FALSE	FALSE	VEGFA_site_2
chr2	128277180	128277203	24	*	TRUE	TRUE	FALSE	FALSE	FALSE	VEGFA_site_2
chr2	128319998	128320022	25	*	TRUE	TRUE	FALSE	TRUE	TRUE	VEGFA_site_2
chr2	128486621	128486645	25	*	TRUE	TRUE	FALSE	TRUE	TRUE	VEGFA_site_2
chr2	128530850	128530873	24	*	TRUE	TRUE	FALSE	FALSE	TRUE	VEGFA_site_2
chr2	128786400	128786423	24	*	TRUE	TRUE	FALSE	FALSE	FALSE	VEGFA_site_2
chr2	129294757	129294780	24	*	TRUE	TRUE	FALSE	FALSE	FALSE	VEGFA_site_2
chr2	129576003	129576026	24	*	FALSE	TRUE	FALSE	FALSE	FALSE	VEGFA_site_2
chr2	130128647	130128670	24	*	FALSE	TRUE	FALSE	FALSE	FALSE	VEGFA_site_2
chr2	131544224	131544247	24	*	TRUE	TRUE	FALSE	FALSE	FALSE	VEGFA_site_2
chr2	134243834	134243857	24	*	FALSE	TRUE	FALSE	FALSE	FALSE	VEGFA_site_2
chr2	135568916	135568935	20	*	TRUE	FALSE	FALSE	FALSE	FALSE	VEGFA_site_2
chr2	138780934	138780953	20	*	TRUE	FALSE	FALSE	FALSE	FALSE	VEGFA_site_2
chr2	140291457	140291480	24	*	FALSE	TRUE	FALSE	FALSE	FALSE	VEGFA_site_2
chr2	147052328	147052351	24	*	FALSE	TRUE	FALSE	FALSE	FALSE	VEGFA_site_2
chr2	149289100	149289121	22	*	TRUE	FALSE	FALSE	TRUE	TRUE	VEGFA_site_2
chr2	149881547	149881570	24	*	TRUE	TRUE	FALSE	FALSE	FALSE	VEGFA_site_2
chr2	153886359	153886382	24	*	TRUE	TRUE	FALSE	FALSE	FALSE	VEGFA_site_2
chr2	154166969	154166992	24	*	FALSE	TRUE	FALSE	FALSE	FALSE	VEGFA_site_2
chr2	155479778	155479801	24	*	TRUE	TRUE	FALSE	FALSE	FALSE	VEGFA_site_2
chr2	158819789	158819812	24	*	TRUE	TRUE	FALSE	FALSE	FALSE	VEGFA_site_2
chr2	160492749	160492772	24	*	FALSE	TRUE	FALSE	FALSE	FALSE	VEGFA_site_2
chr2	161114571	161114594	24	*	FALSE	TRUE	FALSE	FALSE	FALSE	VEGFA_site_2
chr2	161651099	161651118	20	*	TRUE	FALSE	FALSE	FALSE	FALSE	VEGFA_site_2
chr2	161923666	161923689	24	*	FALSE	TRUE	FALSE	FALSE	FALSE	VEGFA_site_2
chr2	168160928	168160951	24	*	TRUE	TRUE	FALSE	FALSE	FALSE	VEGFA_site_2
chr2	169144507	169144530	24	*	TRUE	TRUE	FALSE	FALSE	FALSE	VEGFA_site_2
chr2	169716820	169716846	27	*	TRUE	TRUE	FALSE	TRUE	TRUE	VEGFA_site_2
chr2	169920308	169920331	24	*	FALSE	TRUE	FALSE	FALSE	FALSE	VEGFA_site_2
chr2	169936668	169936691	24	*	FALSE	TRUE	FALSE	FALSE	FALSE	VEGFA_site_2
chr2	171139806	171139829	24	*	TRUE	TRUE	FALSE	FALSE	FALSE	VEGFA_site_2
chr2	171641430	171641453	24	*	TRUE	TRUE	FALSE	FALSE	FALSE	VEGFA_site_2
chr2	172182240	172182263	24	*	TRUE	TRUE	FALSE	FALSE	FALSE	VEGFA_site_2
chr2	173861093	173861116	24	*	TRUE	TRUE	FALSE	FALSE	FALSE	VEGFA_site_2
chr2	173964272	173964291	20	*	TRUE	FALSE	FALSE	FALSE	FALSE	VEGFA_site_2
chr2	174023900	174023923	24	*	TRUE	TRUE	FALSE	FALSE	FALSE	VEGFA_site_2
chr2	175700536	175700559	24	*	FALSE	TRUE	FALSE	FALSE	FALSE	VEGFA_site_2
chr2	176071737	176071760	24	*	TRUE	TRUE	FALSE	FALSE	FALSE	VEGFA_site_2
chr2	177942872	177942895	24	*	FALSE	TRUE	FALSE	FALSE	FALSE	VEGFA_site_2
chr2	178376242	178376265	24	*	FALSE	TRUE	FALSE	FALSE	FALSE	VEGFA_site_2
chr2	178822249	178822272	24	*	FALSE	TRUE	FALSE	FALSE	FALSE	VEGFA_site_2
chr2	182106517	182106536	20	*	TRUE	FALSE	FALSE	FALSE	FALSE	VEGFA_site_2
chr2	182692511	182692534	24	*	TRUE	TRUE	FALSE	FALSE	FALSE	VEGFA_site_2
chr2	184535438	184535461	24	*	FALSE	TRUE	FALSE	FALSE	FALSE	VEGFA_site_2
chr2	184598376	184598399	24	*	FALSE	TRUE	FALSE	FALSE	FALSE	VEGFA_site_2
chr2	186117608	186117627	20	*	TRUE	FALSE	FALSE	FALSE	FALSE	VEGFA_site_2
chr2	187187146	187187169	24	*	FALSE	TRUE	FALSE	FALSE	FALSE	VEGFA_site_2
chr2	187572012	187572031	20	*	TRUE	FALSE	FALSE	FALSE	FALSE	VEGFA_site_2
chr2	188236170	188236193	24	*	FALSE	TRUE	FALSE	FALSE	FALSE	VEGFA_site_2
chr2	188660488	188660511	24	*	FALSE	TRUE	FALSE	FALSE	FALSE	VEGFA_site_2
chr2	188671181	188671204	24	*	FALSE	TRUE	FALSE	FALSE	FALSE	VEGFA_site_2
chr2	188949994	188950017	24	*	FALSE	TRUE	FALSE	FALSE	FALSE	VEGFA_site_2
chr2	189252604	189252627	24	*	FALSE	TRUE	FALSE	FALSE	FALSE	VEGFA_site_2
chr2	189436371	189436390	20	*	TRUE	FALSE	FALSE	FALSE	FALSE	VEGFA_site_2
chr2	189535759	189535778	20	*	TRUE	FALSE	FALSE	FALSE	FALSE	VEGFA_site_2
chr2	190786389	190786412	24	*	TRUE	TRUE	FALSE	FALSE	FALSE	VEGFA_site_2
chr2	193877462	193877485	24	*	TRUE	TRUE	FALSE	FALSE	FALSE	VEGFA_site_2
chr2	194475445	194475468	24	*	FALSE	TRUE	FALSE	FALSE	FALSE	VEGFA_site_2
chr2	195947441	195947460	20	*	TRUE	FALSE	FALSE	FALSE	FALSE	VEGFA_site_2
chr2	196171757	196171780	24	*	TRUE	TRUE	FALSE	FALSE	FALSE	VEGFA_site_2
chr2	196622758	196622781	24	*	FALSE	TRUE	FALSE	FALSE	FALSE	VEGFA_site_2
chr2	197069291	197069314	24	*	FALSE	TRUE	FALSE	FALSE	FALSE	VEGFA_site_2
chr2	198188871	198188894	24	*	TRUE	TRUE	FALSE	FALSE	FALSE	VEGFA_site_2
chr2	199028283	199028306	24	*	FALSE	TRUE	FALSE	FALSE	FALSE	VEGFA_site_2
chr2	199560215	199560238	24	*	FALSE	TRUE	FALSE	FALSE	FALSE	VEGFA_site_2
chr2	199714935	199714958	24	*	FALSE	TRUE	FALSE	FALSE	FALSE	VEGFA_site_2
chr2	201018686	201018709	24	*	FALSE	TRUE	FALSE	FALSE	FALSE	VEGFA_site_2
chr2	201130163	201130186	24	*	TRUE	TRUE	FALSE	FALSE	FALSE	VEGFA_site_2
chr2	201538181	201538204	24	*	FALSE	TRUE	FALSE	FALSE	FALSE	VEGFA_site_2
chr2	202833904	202833927	24	*	FALSE	TRUE	FALSE	FALSE	FALSE	VEGFA_site_2
chr2	202851159	202851178	20	*	TRUE	FALSE	FALSE	FALSE	FALSE	VEGFA_site_2
chr2	204372030	204372053	24	*	FALSE	TRUE	FALSE	FALSE	FALSE	VEGFA_site_2
chr2	204560034	204560053	20	*	TRUE	FALSE	FALSE	FALSE	FALSE	VEGFA_site_2
chr2	205490260	205490283	24	*	FALSE	TRUE	FALSE	FALSE	FALSE	VEGFA_site_2
chr2	205505232	205505255	24	*	TRUE	TRUE	FALSE	FALSE	FALSE	VEGFA_site_2
chr2	206715334	206715357	24	*	TRUE	TRUE	FALSE	FALSE	FALSE	VEGFA_site_2
chr2	209746326	209746349	24	*	TRUE	TRUE	FALSE	FALSE	FALSE	VEGFA_site_2
chr2	215042848	215042871	24	*	FALSE	TRUE	FALSE	FALSE	FALSE	VEGFA_site_2
chr2	217778760	217778785	26	*	TRUE	TRUE	FALSE	TRUE	FALSE	VEGFA_site_2
chr2	219210007	219210026	20	*	TRUE	FALSE	FALSE	FALSE	FALSE	VEGFA_site_2
chr2	219418079	219418102	24	*	FALSE	TRUE	FALSE	FALSE	FALSE	VEGFA_site_2
chr2	220175952	220175975	24	*	TRUE	TRUE	FALSE	FALSE	FALSE	VEGFA_site_2
chr2	220671105	220671128	24	*	TRUE	TRUE	FALSE	TRUE	TRUE	VEGFA_site_2
chr2	220758838	220758861	24	*	FALSE	TRUE	FALSE	FALSE	FALSE	VEGFA_site_2
chr2	221480042	221480069	28	*	TRUE	TRUE	FALSE	TRUE	TRUE	VEGFA_site_2
chr2	222366152	222366171	20	*	TRUE	FALSE	FALSE	FALSE	FALSE	VEGFA_site_2
chr2	222866762	222866785	24	*	FALSE	TRUE	FALSE	FALSE	FALSE	VEGFA_site_2
chr2	223053468	223053491	24	*	TRUE	TRUE	FALSE	FALSE	FALSE	VEGFA_site_2
chr2	223172274	223172297	24	*	FALSE	TRUE	FALSE	FALSE	FALSE	VEGFA_site_2
chr2	223648600	223648619	20	*	TRUE	FALSE	FALSE	FALSE	FALSE	VEGFA_site_2
chr2	224182787	224182806	20	*	TRUE	FALSE	FALSE	FALSE	FALSE	VEGFA_site_2
chr2	224265505	224265528	24	*	FALSE	TRUE	FALSE	FALSE	FALSE	VEGFA_site_2
chr2	224355027	224355046	20	*	TRUE	FALSE	FALSE	FALSE	FALSE	VEGFA_site_2
chr2	224897552	224897572	21	*	FALSE	FALSE	TRUE	FALSE	FALSE	VEGFA_site_2
chr2	225101950	225101973	24	*	FALSE	TRUE	FALSE	FALSE	FALSE	VEGFA_site_2
chr2	226030492	226030511	20	*	TRUE	FALSE	FALSE	FALSE	FALSE	VEGFA_site_2
chr2	226256045	226256068	24	*	TRUE	TRUE	FALSE	FALSE	FALSE	VEGFA_site_2
chr2	229614018	229614041	24	*	FALSE	TRUE	FALSE	FALSE	FALSE	VEGFA_site_2
chr2	230100659	230100678	20	*	TRUE	FALSE	FALSE	FALSE	FALSE	VEGFA_site_2
chr2	230160470	230160493	24	*	TRUE	TRUE	FALSE	FALSE	FALSE	VEGFA_site_2
chr2	230290516	230290539	24	*	TRUE	TRUE	FALSE	FALSE	FALSE	VEGFA_site_2
chr2	231395428	231395451	24	*	TRUE	TRUE	FALSE	FALSE	FALSE	VEGFA_site_2
chr2	231396881	231396903	23	*	FALSE	TRUE	FALSE	FALSE	FALSE	VEGFA_site_2
chr2	231527089	231527112	24	*	FALSE	TRUE	FALSE	FALSE	FALSE	VEGFA_site_2
chr2	232480481	232480505	25	*	TRUE	TRUE	FALSE	TRUE	TRUE	VEGFA_site_2
chr2	232489506	232489529	24	*	TRUE	TRUE	FALSE	FALSE	FALSE	VEGFA_site_2
chr2	233197872	233197895	24	*	FALSE	TRUE	FALSE	FALSE	FALSE	VEGFA_site_2
chr2	233997666	233997685	20	*	TRUE	FALSE	FALSE	FALSE	FALSE	VEGFA_site_2
chr2	234627549	234627572	24	*	FALSE	TRUE	FALSE	FALSE	FALSE	VEGFA_site_2
chr2	234863757	234863780	24	*	FALSE	TRUE	FALSE	FALSE	FALSE	VEGFA_site_2
chr2	236108026	236108049	24	*	FALSE	TRUE	FALSE	FALSE	FALSE	VEGFA_site_2
chr2	236620803	236620826	24	*	FALSE	TRUE	FALSE	FALSE	FALSE	VEGFA_site_2
chr2	237960569	237960588	20	*	TRUE	FALSE	FALSE	FALSE	FALSE	VEGFA_site_2
chr2	238119871	238119894	24	*	TRUE	TRUE	FALSE	FALSE	FALSE	VEGFA_site_2
chr2	238153297	238153322	26	*	TRUE	TRUE	FALSE	TRUE	FALSE	VEGFA_site_2
chr2	238396375	238396394	20	*	TRUE	FALSE	FALSE	FALSE	FALSE	VEGFA_site_2
chr2	239108182	239108205	24	*	TRUE	TRUE	FALSE	FALSE	FALSE	VEGFA_site_2
chr2	240341241	240341260	20	*	TRUE	FALSE	FALSE	FALSE	FALSE	VEGFA_site_2
chr2	240724926	240724949	24	*	TRUE	TRUE	FALSE	FALSE	FALSE	VEGFA_site_2
chr2	240874126	240874145	20	*	TRUE	FALSE	FALSE	FALSE	FALSE	VEGFA_site_2
chr2	240965407	240965426	20	*	TRUE	FALSE	FALSE	FALSE	FALSE	VEGFA_site_2
chr2	240992761	240992784	24	*	TRUE	TRUE	FALSE	FALSE	TRUE	VEGFA_site_2
chr2	241032476	241032498	23	*	FALSE	TRUE	FALSE	FALSE	FALSE	VEGFA_site_2
chr2	241275172	241275202	31	*	TRUE	TRUE	TRUE	TRUE	TRUE	VEGFA_site_2
chr2	241541291	241541310	20	*	TRUE	FALSE	FALSE	FALSE	FALSE	VEGFA_site_2
chr2	241576214	241576233	20	*	TRUE	FALSE	FALSE	FALSE	FALSE	VEGFA_site_2
chr2	241932516	241932535	20	*	TRUE	FALSE	FALSE	FALSE	FALSE	VEGFA_site_2
chr3	1264866	1264889	24	*	FALSE	TRUE	FALSE	FALSE	FALSE	VEGFA_site_2
chr3	2533280	2533303	24	*	FALSE	TRUE	FALSE	FALSE	FALSE	VEGFA_site_2
chr3	3105623	3105646	24	*	FALSE	TRUE	FALSE	FALSE	FALSE	VEGFA_site_2
chr3	3171379	3171400	22	*	FALSE	FALSE	FALSE	TRUE	TRUE	VEGFA_site_2
chr3	4971743	4971766	24	*	TRUE	TRUE	FALSE	FALSE	FALSE	VEGFA_site_2
chr3	5327675	5327694	20	*	TRUE	FALSE	FALSE	FALSE	FALSE	VEGFA_site_2
chr3	5532780	5532803	24	*	TRUE	TRUE	FALSE	FALSE	FALSE	VEGFA_site_2
chr3	7289854	7289873	20	*	TRUE	FALSE	FALSE	FALSE	FALSE	VEGFA_site_2
chr3	7785532	7785551	20	*	TRUE	FALSE	FALSE	FALSE	FALSE	VEGFA_site_2
chr3	8743704	8743727	24	*	FALSE	TRUE	FALSE	FALSE	FALSE	VEGFA_site_2
chr3	9217481	9217500	20	*	TRUE	FALSE	FALSE	FALSE	FALSE	VEGFA_site_2
chr3	9397790	9397815	26	*	TRUE	TRUE	FALSE	TRUE	TRUE	VEGFA_site_2
chr3	9501260	9501283	24	*	TRUE	TRUE	FALSE	FALSE	FALSE	VEGFA_site_2
chr3	9552688	9552707	20	*	TRUE	FALSE	FALSE	FALSE	FALSE	VEGFA_site_2
chr3	9705061	9705084	24	*	FALSE	TRUE	FALSE	FALSE	FALSE	VEGFA_site_2
chr3	9780113	9780132	20	*	TRUE	FALSE	FALSE	FALSE	FALSE	VEGFA_site_2
chr3	9792583	9792604	22	*	FALSE	FALSE	FALSE	TRUE	TRUE	VEGFA_site_2
chr3	10796898	10796921	24	*	FALSE	TRUE	FALSE	FALSE	FALSE	VEGFA_site_2
chr3	12892584	12892605	22	*	FALSE	FALSE	FALSE	TRUE	TRUE	VEGFA_site_2
chr3	13001981	13002004	24	*	TRUE	TRUE	FALSE	FALSE	FALSE	VEGFA_site_2
chr3	13104628	13104647	20	*	TRUE	FALSE	FALSE	FALSE	FALSE	VEGFA_site_2
chr3	13145796	13145819	24	*	TRUE	TRUE	FALSE	TRUE	TRUE	VEGFA_site_2
chr3	13532845	13532868	24	*	TRUE	TRUE	FALSE	FALSE	FALSE	VEGFA_site_2
chr3	14488355	14488378	24	*	FALSE	TRUE	FALSE	FALSE	FALSE	VEGFA_site_2
chr3	14519582	14519605	24	*	FALSE	TRUE	FALSE	FALSE	FALSE	VEGFA_site_2
chr3	14898878	14898902	25	*	TRUE	TRUE	FALSE	TRUE	TRUE	VEGFA_site_2
chr3	15195576	15195595	20	*	TRUE	FALSE	FALSE	FALSE	FALSE	VEGFA_site_2
chr3	15702815	15702838	24	*	FALSE	TRUE	FALSE	FALSE	FALSE	VEGFA_site_2
chr3	17603667	17603691	25	*	TRUE	TRUE	FALSE	TRUE	FALSE	VEGFA_site_2
chr3	17897713	17897732	20	*	TRUE	FALSE	FALSE	FALSE	FALSE	VEGFA_site_2
chr3	19147066	19147085	20	*	TRUE	FALSE	FALSE	FALSE	FALSE	VEGFA_site_2
chr3	20989151	20989174	24	*	TRUE	TRUE	FALSE	FALSE	FALSE	VEGFA_site_2
chr3	21456578	21456601	24	*	FALSE	TRUE	FALSE	FALSE	FALSE	VEGFA_site_2
chr3	22110630	22110653	24	*	FALSE	TRUE	FALSE	FALSE	FALSE	VEGFA_site_2
chr3	23326820	23326843	24	*	TRUE	TRUE	FALSE	FALSE	FALSE	VEGFA_site_2
chr3	23554084	23554107	24	*	FALSE	TRUE	FALSE	TRUE	TRUE	VEGFA_site_2
chr3	24071902	24071925	24	*	FALSE	TRUE	FALSE	FALSE	FALSE	VEGFA_site_2
chr3	24399070	24399093	24	*	TRUE	TRUE	FALSE	FALSE	FALSE	VEGFA_site_2
chr3	24830338	24830357	20	*	TRUE	FALSE	FALSE	FALSE	FALSE	VEGFA_site_2
chr3	25334521	25334544	24	*	TRUE	TRUE	FALSE	FALSE	FALSE	VEGFA_site_2
chr3	26928902	26928925	24	*	FALSE	TRUE	FALSE	FALSE	FALSE	VEGFA_site_2
chr3	28184343	28184362	20	*	TRUE	FALSE	FALSE	FALSE	FALSE	VEGFA_site_2
chr3	31148058	31148077	20	*	TRUE	FALSE	FALSE	FALSE	FALSE	VEGFA_site_2
chr3	31417159	31417182	24	*	TRUE	TRUE	FALSE	TRUE	TRUE	VEGFA_site_2
chr3	31533503	31533526	24	*	TRUE	TRUE	FALSE	FALSE	FALSE	VEGFA_site_2
chr3	33731155	33731178	24	*	TRUE	TRUE	FALSE	FALSE	FALSE	VEGFA_site_2
chr3	36223356	36223381	26	*	FALSE	TRUE	FALSE	TRUE	TRUE	VEGFA_site_2
chr3	36463662	36463681	20	*	TRUE	FALSE	FALSE	FALSE	FALSE	VEGFA_site_2
chr3	36692599	36692622	24	*	FALSE	TRUE	FALSE	FALSE	FALSE	VEGFA_site_2
chr3	36798088	36798111	24	*	TRUE	TRUE	FALSE	FALSE	FALSE	VEGFA_site_2
chr3	36900773	36900796	24	*	TRUE	TRUE	FALSE	FALSE	FALSE	VEGFA_site_2
chr3	37016461	37016483	23	*	TRUE	TRUE	FALSE	FALSE	FALSE	VEGFA_site_2
chr3	37393865	37393884	20	*	TRUE	FALSE	FALSE	FALSE	FALSE	VEGFA_site_2
chr3	38099767	38099791	25	*	TRUE	TRUE	FALSE	TRUE	TRUE	VEGFA_site_2
chr3	38204774	38204793	20	*	TRUE	FALSE	FALSE	FALSE	FALSE	VEGFA_site_2
chr3	38836466	38836485	20	*	TRUE	FALSE	FALSE	FALSE	FALSE	VEGFA_site_2
chr3	39514377	39514396	20	*	TRUE	FALSE	FALSE	FALSE	FALSE	VEGFA_site_2
chr3	39515246	39515269	24	*	TRUE	TRUE	FALSE	FALSE	FALSE	VEGFA_site_2
chr3	40347400	40347423	24	*	TRUE	TRUE	FALSE	FALSE	FALSE	VEGFA_site_2
chr3	41922596	41922615	20	*	TRUE	FALSE	FALSE	FALSE	FALSE	VEGFA_site_2
chr3	42545304	42545327	24	*	TRUE	TRUE	FALSE	FALSE	FALSE	VEGFA_site_2
chr3	43053849	43053868	20	*	TRUE	FALSE	FALSE	FALSE	FALSE	VEGFA_site_2
chr3	43509210	43509233	24	*	FALSE	TRUE	FALSE	FALSE	FALSE	VEGFA_site_2
chr3	45306943	45306969	27	*	TRUE	TRUE	FALSE	TRUE	TRUE	VEGFA_site_2
chr3	46693752	46693775	24	*	TRUE	TRUE	FALSE	FALSE	FALSE	VEGFA_site_2
chr3	46924066	46924085	20	*	TRUE	FALSE	FALSE	FALSE	FALSE	VEGFA_site_2
chr3	46942690	46942713	24	*	TRUE	TRUE	FALSE	FALSE	FALSE	VEGFA_site_2
chr3	47371384	47371407	24	*	FALSE	TRUE	FALSE	FALSE	FALSE	VEGFA_site_2
chr3	48563779	48563802	24	*	TRUE	TRUE	FALSE	FALSE	FALSE	VEGFA_site_2
chr3	48655854	48655875	22	*	FALSE	FALSE	FALSE	TRUE	TRUE	VEGFA_site_2
chr3	49665350	49665369	20	*	TRUE	FALSE	FALSE	FALSE	FALSE	VEGFA_site_2
chr3	49803549	49803570	22	*	FALSE	FALSE	FALSE	TRUE	TRUE	VEGFA_site_2
chr3	49812737	49812761	25	*	TRUE	TRUE	FALSE	TRUE	TRUE	VEGFA_site_2
chr3	49812957	49812980	24	*	TRUE	TRUE	FALSE	FALSE	FALSE	VEGFA_site_2
chr3	50156750	50156769	20	*	TRUE	FALSE	FALSE	FALSE	FALSE	VEGFA_site_2
chr3	50204822	50204841	20	*	TRUE	FALSE	FALSE	FALSE	FALSE	VEGFA_site_2
chr3	50903911	50903934	24	*	TRUE	TRUE	FALSE	FALSE	FALSE	VEGFA_site_2
chr3	51061558	51061577	20	*	TRUE	FALSE	FALSE	FALSE	FALSE	VEGFA_site_2
chr3	51993693	51993712	20	*	TRUE	FALSE	FALSE	FALSE	FALSE	VEGFA_site_2
chr3	52070206	52070229	24	*	TRUE	TRUE	FALSE	FALSE	FALSE	VEGFA_site_2
chr3	52292071	52292094	24	*	TRUE	TRUE	FALSE	FALSE	FALSE	VEGFA_site_2
chr3	52350618	52350637	20	*	TRUE	FALSE	FALSE	FALSE	FALSE	VEGFA_site_2
chr3	52456299	52456318	20	*	TRUE	FALSE	FALSE	FALSE	FALSE	VEGFA_site_2
chr3	52639518	52639541	24	*	FALSE	TRUE	FALSE	FALSE	FALSE	VEGFA_site_2
chr3	53022744	53022767	24	*	TRUE	TRUE	FALSE	FALSE	FALSE	VEGFA_site_2
chr3	53156619	53156649	31	*	TRUE	TRUE	FALSE	TRUE	TRUE	VEGFA_site_2
chr3	53458821	53458844	24	*	FALSE	TRUE	FALSE	FALSE	FALSE	VEGFA_site_2
chr3	54976327	54976346	20	*	TRUE	FALSE	FALSE	FALSE	FALSE	VEGFA_site_2
chr3	55823450	55823473	24	*	FALSE	TRUE	FALSE	FALSE	FALSE	VEGFA_site_2
chr3	56990200	56990219	20	*	TRUE	FALSE	FALSE	FALSE	FALSE	VEGFA_site_2
chr3	58164451	58164470	20	*	TRUE	FALSE	FALSE	FALSE	FALSE	VEGFA_site_2
chr3	60568449	60568472	24	*	TRUE	TRUE	FALSE	FALSE	FALSE	VEGFA_site_2
chr3	60931206	60931229	24	*	TRUE	TRUE	FALSE	FALSE	FALSE	VEGFA_site_2
chr3	61246687	61246710	24	*	FALSE	TRUE	FALSE	FALSE	FALSE	VEGFA_site_2
chr3	62108193	62108212	20	*	TRUE	FALSE	FALSE	FALSE	FALSE	VEGFA_site_2
chr3	63178671	63178694	24	*	FALSE	TRUE	FALSE	FALSE	FALSE	VEGFA_site_2
chr3	63436330	63436349	20	*	TRUE	FALSE	FALSE	FALSE	FALSE	VEGFA_site_2
chr3	63913350	63913373	24	*	TRUE	TRUE	FALSE	FALSE	FALSE	VEGFA_site_2
chr3	65089963	65089989	27	*	TRUE	TRUE	FALSE	TRUE	TRUE	VEGFA_site_2
chr3	66347971	66347990	20	*	TRUE	FALSE	FALSE	FALSE	FALSE	VEGFA_site_2
chr3	67615334	67615357	24	*	TRUE	TRUE	FALSE	FALSE	FALSE	VEGFA_site_2
chr3	69503531	69503550	20	*	TRUE	FALSE	FALSE	FALSE	FALSE	VEGFA_site_2
chr3	69574503	69574522	20	*	TRUE	FALSE	FALSE	FALSE	FALSE	VEGFA_site_2
chr3	69929381	69929404	24	*	TRUE	TRUE	FALSE	FALSE	FALSE	VEGFA_site_2
chr3	71068023	71068047	25	*	FALSE	TRUE	FALSE	TRUE	TRUE	VEGFA_site_2
chr3	71785321	71785344	24	*	FALSE	TRUE	FALSE	FALSE	FALSE	VEGFA_site_2
chr3	77039530	77039553	24	*	TRUE	TRUE	FALSE	FALSE	FALSE	VEGFA_site_2
chr3	77695982	77696005	24	*	FALSE	TRUE	FALSE	FALSE	FALSE	VEGFA_site_2
chr3	80177978	80177997	20	*	TRUE	FALSE	FALSE	FALSE	FALSE	VEGFA_site_2
chr3	80209661	80209684	24	*	FALSE	TRUE	FALSE	FALSE	FALSE	VEGFA_site_2
chr3	80282686	80282705	20	*	TRUE	FALSE	FALSE	FALSE	FALSE	VEGFA_site_2
chr3	87850450	87850473	24	*	TRUE	TRUE	FALSE	FALSE	FALSE	VEGFA_site_2
chr3	88771951	88771974	24	*	FALSE	TRUE	FALSE	FALSE	FALSE	VEGFA_site_2
chr3	89849214	89849237	24	*	FALSE	TRUE	FALSE	FALSE	FALSE	VEGFA_site_2
chr3	90465778	90465797	20	*	TRUE	FALSE	FALSE	FALSE	FALSE	VEGFA_site_2
chr3	94483588	94483611	24	*	FALSE	TRUE	FALSE	FALSE	FALSE	VEGFA_site_2
chr3	94841916	94841935	20	*	TRUE	FALSE	FALSE	FALSE	FALSE	VEGFA_site_2
chr3	94976757	94976776	20	*	TRUE	FALSE	FALSE	FALSE	FALSE	VEGFA_site_2
chr3	95701453	95701476	24	*	TRUE	TRUE	FALSE	FALSE	FALSE	VEGFA_site_2
chr3	95755907	95755930	24	*	TRUE	TRUE	FALSE	FALSE	FALSE	VEGFA_site_2
chr3	95991670	95991693	24	*	TRUE	TRUE	FALSE	FALSE	FALSE	VEGFA_site_2
chr3	96979205	96979228	24	*	TRUE	TRUE	FALSE	FALSE	FALSE	VEGFA_site_2
chr3	101465228	101465251	24	*	FALSE	TRUE	FALSE	FALSE	FALSE	VEGFA_site_2
chr3	107206893	107206912	20	*	TRUE	FALSE	FALSE	FALSE	FALSE	VEGFA_site_2
chr3	107983891	107983914	24	*	TRUE	TRUE	FALSE	FALSE	FALSE	VEGFA_site_2
chr3	109042910	109042932	23	*	FALSE	TRUE	FALSE	FALSE	FALSE	VEGFA_site_2
chr3	109193762	109193785	24	*	FALSE	TRUE	FALSE	FALSE	FALSE	VEGFA_site_2
chr3	109712178	109712201	24	*	TRUE	TRUE	FALSE	FALSE	FALSE	VEGFA_site_2
chr3	115274152	115274175	24	*	TRUE	TRUE	FALSE	FALSE	FALSE	VEGFA_site_2
chr3	118164244	118164267	24	*	FALSE	TRUE	FALSE	FALSE	FALSE	VEGFA_site_2
chr3	119542055	119542078	24	*	TRUE	TRUE	FALSE	FALSE	FALSE	VEGFA_site_2
chr3	119579878	119579897	20	*	TRUE	FALSE	FALSE	FALSE	FALSE	VEGFA_site_2
chr3	119847133	119847152	20	*	TRUE	FALSE	FALSE	FALSE	FALSE	VEGFA_site_2
chr3	120559904	120559928	25	*	TRUE	TRUE	FALSE	TRUE	TRUE	VEGFA_site_2
chr3	121303870	121303893	24	*	TRUE	TRUE	FALSE	FALSE	FALSE	VEGFA_site_2
chr3	123668497	123668520	24	*	TRUE	TRUE	FALSE	FALSE	FALSE	VEGFA_site_2
chr3	125018353	125018376	24	*	FALSE	TRUE	FALSE	FALSE	FALSE	VEGFA_site_2
chr3	125056180	125056199	20	*	TRUE	FALSE	FALSE	FALSE	FALSE	VEGFA_site_2
chr3	126152151	126152170	20	*	TRUE	FALSE	FALSE	FALSE	FALSE	VEGFA_site_2
chr3	126406369	126406392	24	*	TRUE	TRUE	FALSE	FALSE	FALSE	VEGFA_site_2
chr3	126625303	126625322	20	*	TRUE	FALSE	FALSE	FALSE	FALSE	VEGFA_site_2
chr3	126692349	126692370	22	*	FALSE	FALSE	FALSE	TRUE	TRUE	VEGFA_site_2
chr3	126976515	126976534	20	*	TRUE	FALSE	FALSE	FALSE	FALSE	VEGFA_site_2
chr3	127040639	127040662	24	*	TRUE	TRUE	FALSE	FALSE	FALSE	VEGFA_site_2
chr3	127536120	127536143	24	*	TRUE	TRUE	FALSE	FALSE	FALSE	VEGFA_site_2
chr3	128006523	128006542	20	*	TRUE	FALSE	FALSE	FALSE	FALSE	VEGFA_site_2
chr3	128417369	128417388	20	*	TRUE	FALSE	FALSE	FALSE	FALSE	VEGFA_site_2
chr3	128611851	128611870	20	*	TRUE	FALSE	FALSE	FALSE	FALSE	VEGFA_site_2
chr3	128989509	128989532	24	*	TRUE	TRUE	FALSE	FALSE	FALSE	VEGFA_site_2
chr3	129559007	129559030	24	*	TRUE	TRUE	FALSE	FALSE	FALSE	VEGFA_site_2
chr3	131286248	131286271	24	*	FALSE	TRUE	FALSE	FALSE	FALSE	VEGFA_site_2
chr3	131875682	131875701	20	*	TRUE	FALSE	FALSE	FALSE	FALSE	VEGFA_site_2
chr3	132384933	132384952	20	*	TRUE	FALSE	FALSE	FALSE	FALSE	VEGFA_site_2
chr3	132586333	132586356	24	*	TRUE	TRUE	FALSE	FALSE	FALSE	VEGFA_site_2
chr3	132895069	132895090	22	*	TRUE	FALSE	FALSE	TRUE	FALSE	VEGFA_site_2
chr3	133179648	133179671	24	*	FALSE	TRUE	FALSE	FALSE	FALSE	VEGFA_site_2
chr3	133840701	133840720	20	*	TRUE	FALSE	FALSE	FALSE	FALSE	VEGFA_site_2
chr3	134763227	134763250	24	*	FALSE	TRUE	FALSE	FALSE	FALSE	VEGFA_site_2
chr3	134856139	134856162	24	*	TRUE	TRUE	FALSE	FALSE	FALSE	VEGFA_site_2
chr3	135159628	135159651	24	*	FALSE	TRUE	FALSE	FALSE	FALSE	VEGFA_site_2
chr3	135396013	135396032	20	*	TRUE	FALSE	FALSE	FALSE	FALSE	VEGFA_site_2
chr3	137069983	137070002	20	*	TRUE	FALSE	FALSE	FALSE	FALSE	VEGFA_site_2
chr3	137731703	137731726	24	*	FALSE	TRUE	FALSE	FALSE	FALSE	VEGFA_site_2
chr3	138115814	138115837	24	*	TRUE	TRUE	FALSE	FALSE	FALSE	VEGFA_site_2
chr3	138403628	138403651	24	*	TRUE	TRUE	FALSE	FALSE	FALSE	VEGFA_site_2
chr3	138433631	138433652	22	*	FALSE	FALSE	FALSE	TRUE	TRUE	VEGFA_site_2
chr3	138947037	138947056	20	*	TRUE	FALSE	FALSE	FALSE	FALSE	VEGFA_site_2
chr3	139104378	139104401	24	*	TRUE	TRUE	FALSE	FALSE	FALSE	VEGFA_site_2
chr3	139827008	139827027	20	*	TRUE	FALSE	FALSE	FALSE	FALSE	VEGFA_site_2
chr3	140592541	140592564	24	*	TRUE	TRUE	FALSE	FALSE	FALSE	VEGFA_site_2
chr3	140673780	140673803	24	*	FALSE	TRUE	FALSE	FALSE	FALSE	VEGFA_site_2
chr3	140679939	140679969	31	*	TRUE	TRUE	TRUE	TRUE	TRUE	VEGFA_site_2
chr3	142168718	142168741	24	*	TRUE	TRUE	FALSE	FALSE	FALSE	VEGFA_site_2
chr3	143082907	143082930	24	*	TRUE	TRUE	FALSE	FALSE	FALSE	VEGFA_site_2
chr3	143972807	143972826	20	*	TRUE	FALSE	FALSE	FALSE	FALSE	VEGFA_site_2
chr3	144231412	144231431	20	*	TRUE	FALSE	FALSE	FALSE	FALSE	VEGFA_site_2
chr3	145286043	145286062	20	*	TRUE	FALSE	FALSE	FALSE	FALSE	VEGFA_site_2
chr3	146940820	146940839	20	*	TRUE	FALSE	FALSE	FALSE	FALSE	VEGFA_site_2
chr3	148697794	148697817	24	*	TRUE	TRUE	FALSE	FALSE	FALSE	VEGFA_site_2
chr3	152514418	152514441	24	*	FALSE	TRUE	FALSE	FALSE	FALSE	VEGFA_site_2
chr3	153447297	153447316	20	*	TRUE	FALSE	FALSE	FALSE	FALSE	VEGFA_site_2
chr3	154358132	154358155	24	*	FALSE	TRUE	FALSE	FALSE	FALSE	VEGFA_site_2
chr3	156098639	156098658	20	*	TRUE	FALSE	FALSE	FALSE	FALSE	VEGFA_site_2
chr3	158040440	158040463	24	*	FALSE	TRUE	FALSE	FALSE	FALSE	VEGFA_site_2
chr3	163317309	163317332	24	*	FALSE	TRUE	FALSE	FALSE	FALSE	VEGFA_site_2
chr3	164500873	164500892	20	*	TRUE	FALSE	FALSE	FALSE	FALSE	VEGFA_site_2
chr3	164639703	164639726	24	*	FALSE	TRUE	FALSE	FALSE	FALSE	VEGFA_site_2
chr3	164764230	164764249	20	*	TRUE	FALSE	FALSE	FALSE	FALSE	VEGFA_site_2
chr3	164865059	164865082	24	*	FALSE	TRUE	FALSE	FALSE	FALSE	VEGFA_site_2
chr3	165982844	165982867	24	*	FALSE	TRUE	FALSE	FALSE	FALSE	VEGFA_site_2
chr3	167548839	167548862	24	*	TRUE	TRUE	FALSE	FALSE	FALSE	VEGFA_site_2
chr3	169194306	169194329	24	*	FALSE	TRUE	FALSE	FALSE	FALSE	VEGFA_site_2
chr3	170288674	170288693	20	*	TRUE	FALSE	FALSE	FALSE	FALSE	VEGFA_site_2
chr3	174668568	174668591	24	*	TRUE	TRUE	FALSE	FALSE	FALSE	VEGFA_site_2
chr3	175361015	175361038	24	*	FALSE	TRUE	FALSE	FALSE	FALSE	VEGFA_site_2
chr3	175526634	175526657	24	*	TRUE	TRUE	FALSE	FALSE	FALSE	VEGFA_site_2
chr3	176506071	176506094	24	*	FALSE	TRUE	FALSE	FALSE	FALSE	VEGFA_site_2
chr3	176711541	176711560	20	*	TRUE	FALSE	FALSE	FALSE	FALSE	VEGFA_site_2
chr3	179024836	179024859	24	*	TRUE	TRUE	FALSE	FALSE	FALSE	VEGFA_site_2
chr3	179274431	179274450	20	*	TRUE	FALSE	FALSE	FALSE	FALSE	VEGFA_site_2
chr3	182431943	182431966	24	*	FALSE	TRUE	FALSE	FALSE	FALSE	VEGFA_site_2
chr3	183199773	183199796	24	*	TRUE	TRUE	FALSE	FALSE	FALSE	VEGFA_site_2
chr3	183564889	183564912	24	*	FALSE	TRUE	FALSE	FALSE	FALSE	VEGFA_site_2
chr3	184077367	184077386	20	*	TRUE	FALSE	FALSE	FALSE	FALSE	VEGFA_site_2
chr3	184155801	184155824	24	*	TRUE	TRUE	FALSE	FALSE	FALSE	VEGFA_site_2
chr3	184171802	184171825	24	*	FALSE	TRUE	FALSE	FALSE	FALSE	VEGFA_site_2
chr3	192895070	192895093	24	*	FALSE	TRUE	FALSE	FALSE	FALSE	VEGFA_site_2
chr3	194095811	194095834	24	*	TRUE	TRUE	FALSE	FALSE	FALSE	VEGFA_site_2
chr3	194218774	194218793	20	*	TRUE	FALSE	FALSE	FALSE	FALSE	VEGFA_site_2
chr3	194251540	194251559	20	*	TRUE	FALSE	FALSE	FALSE	FALSE	VEGFA_site_2
chr3	195762330	195762355	26	*	TRUE	TRUE	FALSE	TRUE	TRUE	VEGFA_site_2
chr3	196189855	196189878	24	*	TRUE	TRUE	FALSE	FALSE	FALSE	VEGFA_site_2
chr3	196827595	196827618	24	*	FALSE	TRUE	FALSE	FALSE	FALSE	VEGFA_site_2
chr3	197353978	197354001	24	*	TRUE	TRUE	FALSE	TRUE	TRUE	VEGFA_site_2
chr3	197554965	197554984	20	*	TRUE	FALSE	FALSE	FALSE	FALSE	VEGFA_site_2
chr3	198011270	198011293	24	*	FALSE	TRUE	FALSE	FALSE	FALSE	VEGFA_site_2
chr4	676345	676364	20	*	TRUE	FALSE	FALSE	FALSE	FALSE	VEGFA_site_2
chr4	1171223	1171246	24	*	TRUE	TRUE	FALSE	FALSE	FALSE	VEGFA_site_2
chr4	1225257	1225276	20	*	TRUE	FALSE	FALSE	FALSE	FALSE	VEGFA_site_2
chr4	1226164	1226183	20	*	TRUE	FALSE	FALSE	FALSE	FALSE	VEGFA_site_2
chr4	1494511	1494541	31	*	TRUE	TRUE	TRUE	TRUE	TRUE	VEGFA_site_2
chr4	1556751	1556776	26	*	TRUE	TRUE	FALSE	TRUE	TRUE	VEGFA_site_2
chr4	1797059	1797078	20	*	TRUE	FALSE	FALSE	FALSE	FALSE	VEGFA_site_2
chr4	1957570	1957589	20	*	TRUE	FALSE	FALSE	FALSE	FALSE	VEGFA_site_2
chr4	2042173	2042192	20	*	TRUE	FALSE	FALSE	FALSE	FALSE	VEGFA_site_2
chr4	2449417	2449440	24	*	TRUE	TRUE	FALSE	FALSE	FALSE	VEGFA_site_2
chr4	3243197	3243220	24	*	TRUE	TRUE	FALSE	FALSE	FALSE	VEGFA_site_2
chr4	3556280	3556299	20	*	TRUE	FALSE	FALSE	FALSE	FALSE	VEGFA_site_2
chr4	3631055	3631078	24	*	TRUE	TRUE	FALSE	FALSE	FALSE	VEGFA_site_2
chr4	3631481	3631500	20	*	TRUE	FALSE	FALSE	FALSE	FALSE	VEGFA_site_2
chr4	3868321	3868340	20	*	TRUE	FALSE	FALSE	FALSE	FALSE	VEGFA_site_2
chr4	4196971	4196994	24	*	TRUE	TRUE	FALSE	FALSE	FALSE	VEGFA_site_2
chr4	4387539	4387564	26	*	TRUE	TRUE	FALSE	TRUE	TRUE	VEGFA_site_2
chr4	4852058	4852077	20	*	TRUE	FALSE	FALSE	FALSE	FALSE	VEGFA_site_2
chr4	5192867	5192890	24	*	TRUE	TRUE	FALSE	FALSE	FALSE	VEGFA_site_2
chr4	5343097	5343116	20	*	TRUE	FALSE	FALSE	FALSE	FALSE	VEGFA_site_2
chr4	5888054	5888077	24	*	TRUE	TRUE	FALSE	FALSE	FALSE	VEGFA_site_2
chr4	6278148	6278171	24	*	TRUE	TRUE	FALSE	FALSE	FALSE	VEGFA_site_2
chr4	6453475	6453498	24	*	TRUE	TRUE	FALSE	FALSE	FALSE	VEGFA_site_2
chr4	6463351	6463374	24	*	TRUE	TRUE	FALSE	FALSE	FALSE	VEGFA_site_2
chr4	6563694	6563713	20	*	TRUE	FALSE	FALSE	FALSE	FALSE	VEGFA_site_2
chr4	6565169	6565192	24	*	TRUE	TRUE	FALSE	FALSE	FALSE	VEGFA_site_2
chr4	7090080	7090103	24	*	TRUE	TRUE	FALSE	FALSE	FALSE	VEGFA_site_2
chr4	7192033	7192054	22	*	FALSE	FALSE	FALSE	TRUE	TRUE	VEGFA_site_2
chr4	7288546	7288565	20	*	TRUE	FALSE	FALSE	FALSE	FALSE	VEGFA_site_2
chr4	7327799	7327825	27	*	FALSE	TRUE	FALSE	TRUE	TRUE	VEGFA_site_2
chr4	7480741	7480762	22	*	FALSE	FALSE	FALSE	TRUE	TRUE	VEGFA_site_2
chr4	8603240	8603263	24	*	TRUE	TRUE	FALSE	FALSE	FALSE	VEGFA_site_2
chr4	8695072	8695095	24	*	TRUE	TRUE	FALSE	FALSE	FALSE	VEGFA_site_2
chr4	8840184	8840208	25	*	TRUE	TRUE	FALSE	TRUE	TRUE	VEGFA_site_2
chr4	10018679	10018702	24	*	TRUE	TRUE	FALSE	FALSE	FALSE	VEGFA_site_2
chr4	10081650	10081673	24	*	TRUE	TRUE	FALSE	FALSE	FALSE	VEGFA_site_2
chr4	10308576	10308595	20	*	TRUE	FALSE	FALSE	FALSE	FALSE	VEGFA_site_2
chr4	10680363	10680382	20	*	TRUE	FALSE	FALSE	FALSE	FALSE	VEGFA_site_2
chr4	12020772	12020795	24	*	TRUE	TRUE	FALSE	FALSE	FALSE	VEGFA_site_2
chr4	13484209	13484232	24	*	FALSE	TRUE	FALSE	FALSE	FALSE	VEGFA_site_2
chr4	13556137	13556156	20	*	TRUE	FALSE	FALSE	FALSE	FALSE	VEGFA_site_2
chr4	17660883	17660902	20	*	TRUE	FALSE	FALSE	FALSE	FALSE	VEGFA_site_2
chr4	17793159	17793182	24	*	FALSE	TRUE	FALSE	FALSE	FALSE	VEGFA_site_2
chr4	19964181	19964204	24	*	FALSE	TRUE	FALSE	FALSE	FALSE	VEGFA_site_2
chr4	20867872	20867895	24	*	FALSE	TRUE	FALSE	FALSE	FALSE	VEGFA_site_2
chr4	24471908	24471929	22	*	TRUE	FALSE	FALSE	TRUE	TRUE	VEGFA_site_2
chr4	27053484	27053503	20	*	TRUE	FALSE	FALSE	FALSE	FALSE	VEGFA_site_2
chr4	29217611	29217634	24	*	FALSE	TRUE	FALSE	FALSE	FALSE	VEGFA_site_2
chr4	31442020	31442043	24	*	FALSE	TRUE	FALSE	FALSE	FALSE	VEGFA_site_2
chr4	37686905	37686924	20	*	TRUE	FALSE	FALSE	FALSE	FALSE	VEGFA_site_2
chr4	38535986	38536017	32	*	TRUE	TRUE	TRUE	TRUE	TRUE	VEGFA_site_2
chr4	39713714	39713737	24	*	FALSE	TRUE	FALSE	FALSE	FALSE	VEGFA_site_2
chr4	40232427	40232450	24	*	FALSE	TRUE	FALSE	TRUE	TRUE	VEGFA_site_2
chr4	48269087	48269110	24	*	FALSE	TRUE	FALSE	FALSE	FALSE	VEGFA_site_2
chr4	48312756	48312779	24	*	FALSE	TRUE	FALSE	FALSE	FALSE	VEGFA_site_2
chr4	48347318	48347341	24	*	FALSE	TRUE	FALSE	FALSE	FALSE	VEGFA_site_2
chr4	48443163	48443186	24	*	FALSE	TRUE	FALSE	FALSE	FALSE	VEGFA_site_2
chr4	48745595	48745618	24	*	FALSE	TRUE	FALSE	FALSE	FALSE	VEGFA_site_2
chr4	53201172	53201191	20	*	TRUE	FALSE	FALSE	FALSE	FALSE	VEGFA_site_2
chr4	53393766	53393789	24	*	FALSE	TRUE	FALSE	FALSE	FALSE	VEGFA_site_2
chr4	57052587	57052610	24	*	FALSE	TRUE	FALSE	FALSE	FALSE	VEGFA_site_2
chr4	57467553	57467572	20	*	TRUE	FALSE	FALSE	FALSE	FALSE	VEGFA_site_2
chr4	57943937	57943960	24	*	TRUE	TRUE	FALSE	FALSE	FALSE	VEGFA_site_2
chr4	58853525	58853544	20	*	TRUE	FALSE	FALSE	FALSE	FALSE	VEGFA_site_2
chr4	60269173	60269196	24	*	FALSE	TRUE	FALSE	FALSE	FALSE	VEGFA_site_2
chr4	60902356	60902375	20	*	TRUE	FALSE	FALSE	FALSE	FALSE	VEGFA_site_2
chr4	62180043	62180066	24	*	FALSE	TRUE	FALSE	FALSE	FALSE	VEGFA_site_2
chr4	63466807	63466830	24	*	FALSE	TRUE	FALSE	FALSE	FALSE	VEGFA_site_2
chr4	63545577	63545600	24	*	FALSE	TRUE	FALSE	FALSE	FALSE	VEGFA_site_2
chr4	64241378	64241397	20	*	TRUE	FALSE	FALSE	FALSE	FALSE	VEGFA_site_2
chr4	64374558	64374581	24	*	FALSE	TRUE	FALSE	FALSE	FALSE	VEGFA_site_2
chr4	64731134	64731157	24	*	TRUE	TRUE	FALSE	FALSE	FALSE	VEGFA_site_2
chr4	64742251	64742274	24	*	TRUE	TRUE	FALSE	FALSE	FALSE	VEGFA_site_2
chr4	65483007	65483030	24	*	FALSE	TRUE	FALSE	FALSE	FALSE	VEGFA_site_2
chr4	65496376	65496399	24	*	TRUE	TRUE	FALSE	FALSE	FALSE	VEGFA_site_2
chr4	67405444	67405463	20	*	TRUE	FALSE	FALSE	FALSE	FALSE	VEGFA_site_2
chr4	69725864	69725887	24	*	TRUE	TRUE	FALSE	FALSE	FALSE	VEGFA_site_2
chr4	70587890	70587913	24	*	FALSE	TRUE	FALSE	FALSE	FALSE	VEGFA_site_2
chr4	72631570	72631593	24	*	FALSE	TRUE	FALSE	FALSE	FALSE	VEGFA_site_2
chr4	73325160	73325179	20	*	TRUE	FALSE	FALSE	FALSE	FALSE	VEGFA_site_2
chr4	76483988	76484007	20	*	TRUE	FALSE	FALSE	FALSE	FALSE	VEGFA_site_2
chr4	76555815	76555834	20	*	TRUE	FALSE	FALSE	FALSE	FALSE	VEGFA_site_2
chr4	77259577	77259596	20	*	TRUE	FALSE	FALSE	FALSE	FALSE	VEGFA_site_2
chr4	77321799	77321818	20	*	TRUE	FALSE	FALSE	FALSE	FALSE	VEGFA_site_2
chr4	78112974	78112997	24	*	FALSE	TRUE	FALSE	FALSE	FALSE	VEGFA_site_2
chr4	78776041	78776064	24	*	TRUE	TRUE	FALSE	FALSE	FALSE	VEGFA_site_2
chr4	79226576	79226595	20	*	TRUE	FALSE	FALSE	FALSE	FALSE	VEGFA_site_2
chr4	80320735	80320758	24	*	TRUE	TRUE	FALSE	FALSE	FALSE	VEGFA_site_2
chr4	82266085	82266104	20	*	TRUE	FALSE	FALSE	FALSE	FALSE	VEGFA_site_2
chr4	82753305	82753324	20	*	TRUE	FALSE	FALSE	FALSE	FALSE	VEGFA_site_2
chr4	83823059	83823079	21	*	FALSE	FALSE	TRUE	FALSE	FALSE	VEGFA_site_2
chr4	83978221	83978244	24	*	TRUE	TRUE	FALSE	FALSE	FALSE	VEGFA_site_2
chr4	86988321	86988344	24	*	FALSE	TRUE	FALSE	FALSE	FALSE	VEGFA_site_2
chr4	87754243	87754262	20	*	TRUE	FALSE	FALSE	FALSE	FALSE	VEGFA_site_2
chr4	88682470	88682492	23	*	FALSE	TRUE	FALSE	FALSE	FALSE	VEGFA_site_2
chr4	94309267	94309290	24	*	FALSE	TRUE	FALSE	FALSE	FALSE	VEGFA_site_2
chr4	98503158	98503181	24	*	TRUE	TRUE	FALSE	FALSE	FALSE	VEGFA_site_2
chr4	99914486	99914509	24	*	TRUE	TRUE	FALSE	FALSE	FALSE	VEGFA_site_2
chr4	102030581	102030600	20	*	TRUE	FALSE	FALSE	FALSE	FALSE	VEGFA_site_2
chr4	102572326	102572349	24	*	TRUE	TRUE	FALSE	FALSE	FALSE	VEGFA_site_2
chr4	103531128	103531151	24	*	FALSE	TRUE	FALSE	FALSE	FALSE	VEGFA_site_2
chr4	104231348	104231371	24	*	FALSE	TRUE	FALSE	FALSE	FALSE	VEGFA_site_2
chr4	104379511	104379534	24	*	TRUE	TRUE	FALSE	FALSE	FALSE	VEGFA_site_2
chr4	104514166	104514185	20	*	TRUE	FALSE	FALSE	FALSE	FALSE	VEGFA_site_2
chr4	106558236	106558259	24	*	FALSE	TRUE	FALSE	FALSE	FALSE	VEGFA_site_2
chr4	106892837	106892860	24	*	TRUE	TRUE	FALSE	FALSE	FALSE	VEGFA_site_2
chr4	107475954	107475977	24	*	FALSE	TRUE	FALSE	FALSE	FALSE	VEGFA_site_2
chr4	108098315	108098338	24	*	TRUE	TRUE	FALSE	FALSE	FALSE	VEGFA_site_2
chr4	108313697	108313720	24	*	TRUE	TRUE	FALSE	FALSE	FALSE	VEGFA_site_2
chr4	109768128	109768147	20	*	TRUE	FALSE	FALSE	FALSE	FALSE	VEGFA_site_2
chr4	109894446	109894469	24	*	FALSE	TRUE	FALSE	FALSE	FALSE	VEGFA_site_2
chr4	109992943	109992962	20	*	TRUE	FALSE	FALSE	FALSE	FALSE	VEGFA_site_2
chr4	110321966	110321985	20	*	TRUE	FALSE	FALSE	FALSE	FALSE	VEGFA_site_2
chr4	111673697	111673720	24	*	FALSE	TRUE	FALSE	FALSE	FALSE	VEGFA_site_2
chr4	112946272	112946295	24	*	TRUE	TRUE	FALSE	FALSE	FALSE	VEGFA_site_2
chr4	116425258	116425281	24	*	FALSE	TRUE	FALSE	FALSE	FALSE	VEGFA_site_2
chr4	118898298	118898321	24	*	FALSE	TRUE	FALSE	FALSE	FALSE	VEGFA_site_2
chr4	119579682	119579705	24	*	FALSE	TRUE	FALSE	FALSE	FALSE	VEGFA_site_2
chr4	122459923	122459946	24	*	FALSE	TRUE	FALSE	FALSE	FALSE	VEGFA_site_2
chr4	122900046	122900069	24	*	TRUE	TRUE	FALSE	FALSE	FALSE	VEGFA_site_2
chr4	124298476	124298499	24	*	FALSE	TRUE	FALSE	FALSE	FALSE	VEGFA_site_2
chr4	129029519	129029542	24	*	FALSE	TRUE	FALSE	FALSE	FALSE	VEGFA_site_2
chr4	129181754	129181777	24	*	FALSE	TRUE	FALSE	FALSE	FALSE	VEGFA_site_2
chr4	129400574	129400597	24	*	FALSE	TRUE	FALSE	FALSE	FALSE	VEGFA_site_2
chr4	129433758	129433777	20	*	TRUE	FALSE	FALSE	FALSE	FALSE	VEGFA_site_2
chr4	129870886	129870909	24	*	FALSE	TRUE	FALSE	FALSE	FALSE	VEGFA_site_2
chr4	133627825	133627844	20	*	TRUE	FALSE	FALSE	FALSE	FALSE	VEGFA_site_2
chr4	134835639	134835662	24	*	TRUE	TRUE	FALSE	FALSE	FALSE	VEGFA_site_2
chr4	137579234	137579253	20	*	TRUE	FALSE	FALSE	FALSE	FALSE	VEGFA_site_2
chr4	139209681	139209704	24	*	FALSE	TRUE	FALSE	FALSE	FALSE	VEGFA_site_2
chr4	142035351	142035370	20	*	TRUE	FALSE	FALSE	FALSE	FALSE	VEGFA_site_2
chr4	142641417	142641436	20	*	TRUE	FALSE	FALSE	FALSE	FALSE	VEGFA_site_2
chr4	142846213	142846236	24	*	TRUE	TRUE	FALSE	TRUE	TRUE	VEGFA_site_2
chr4	145580303	145580326	24	*	TRUE	TRUE	FALSE	FALSE	FALSE	VEGFA_site_2
chr4	146700101	146700124	24	*	FALSE	TRUE	FALSE	FALSE	FALSE	VEGFA_site_2
chr4	147815464	147815487	24	*	TRUE	TRUE	FALSE	TRUE	TRUE	VEGFA_site_2
chr4	148056544	148056575	32	*	FALSE	TRUE	TRUE	TRUE	TRUE	VEGFA_site_2
chr4	148443777	148443800	24	*	TRUE	TRUE	FALSE	FALSE	FALSE	VEGFA_site_2
chr4	148976381	148976400	20	*	TRUE	FALSE	FALSE	FALSE	FALSE	VEGFA_site_2
chr4	149088740	149088759	20	*	TRUE	FALSE	FALSE	FALSE	FALSE	VEGFA_site_2
chr4	149648744	149648763	20	*	TRUE	FALSE	FALSE	FALSE	FALSE	VEGFA_site_2
chr4	149938849	149938868	20	*	TRUE	FALSE	FALSE	FALSE	FALSE	VEGFA_site_2
chr4	150059684	150059707	24	*	FALSE	TRUE	FALSE	FALSE	FALSE	VEGFA_site_2
chr4	151901517	151901540	24	*	FALSE	TRUE	FALSE	FALSE	FALSE	VEGFA_site_2
chr4	153810743	153810766	24	*	TRUE	TRUE	FALSE	FALSE	FALSE	VEGFA_site_2
chr4	154214793	154214816	24	*	FALSE	TRUE	FALSE	FALSE	FALSE	VEGFA_site_2
chr4	154385072	154385091	20	*	TRUE	FALSE	FALSE	FALSE	FALSE	VEGFA_site_2
chr4	154706425	154706444	20	*	TRUE	FALSE	FALSE	FALSE	FALSE	VEGFA_site_2
chr4	155024497	155024520	24	*	FALSE	TRUE	FALSE	FALSE	FALSE	VEGFA_site_2
chr4	155548449	155548472	24	*	TRUE	TRUE	FALSE	FALSE	FALSE	VEGFA_site_2
chr4	156932742	156932761	20	*	TRUE	FALSE	FALSE	FALSE	FALSE	VEGFA_site_2
chr4	156971731	156971754	24	*	TRUE	TRUE	FALSE	FALSE	FALSE	VEGFA_site_2
chr4	157175039	157175058	20	*	TRUE	FALSE	FALSE	FALSE	FALSE	VEGFA_site_2
chr4	157274515	157274534	20	*	TRUE	FALSE	FALSE	FALSE	FALSE	VEGFA_site_2
chr4	158160941	158160964	24	*	TRUE	TRUE	FALSE	FALSE	FALSE	VEGFA_site_2
chr4	158567174	158567193	20	*	TRUE	FALSE	FALSE	FALSE	FALSE	VEGFA_site_2
chr4	158880433	158880456	24	*	TRUE	TRUE	FALSE	FALSE	FALSE	VEGFA_site_2
chr4	159111981	159112011	31	*	TRUE	TRUE	TRUE	TRUE	TRUE	VEGFA_site_2
chr4	159449564	159449583	20	*	TRUE	FALSE	FALSE	FALSE	FALSE	VEGFA_site_2
chr4	160607135	160607154	20	*	TRUE	FALSE	FALSE	FALSE	FALSE	VEGFA_site_2
chr4	165013779	165013798	20	*	TRUE	FALSE	FALSE	FALSE	FALSE	VEGFA_site_2
chr4	165112894	165112917	24	*	FALSE	TRUE	FALSE	FALSE	FALSE	VEGFA_site_2
chr4	165181526	165181549	24	*	FALSE	TRUE	FALSE	FALSE	FALSE	VEGFA_site_2
chr4	165824869	165824888	20	*	TRUE	FALSE	FALSE	FALSE	FALSE	VEGFA_site_2
chr4	166482369	166482392	24	*	FALSE	TRUE	FALSE	FALSE	FALSE	VEGFA_site_2
chr4	168848158	168848181	24	*	TRUE	TRUE	FALSE	FALSE	FALSE	VEGFA_site_2
chr4	169738981	169739004	24	*	TRUE	TRUE	FALSE	FALSE	FALSE	VEGFA_site_2
chr4	169782346	169782365	20	*	TRUE	FALSE	FALSE	FALSE	FALSE	VEGFA_site_2
chr4	170409761	170409780	20	*	TRUE	FALSE	FALSE	FALSE	FALSE	VEGFA_site_2
chr4	170944044	170944067	24	*	TRUE	TRUE	FALSE	FALSE	FALSE	VEGFA_site_2
chr4	171535132	171535155	24	*	TRUE	TRUE	FALSE	FALSE	FALSE	VEGFA_site_2
chr4	172918235	172918254	20	*	TRUE	FALSE	FALSE	FALSE	FALSE	VEGFA_site_2
chr4	173507046	173507065	20	*	TRUE	FALSE	FALSE	FALSE	FALSE	VEGFA_site_2
chr4	178589827	178589850	24	*	FALSE	TRUE	FALSE	FALSE	FALSE	VEGFA_site_2
chr4	179243550	179243573	24	*	FALSE	TRUE	FALSE	FALSE	FALSE	VEGFA_site_2
chr4	181145085	181145108	24	*	FALSE	TRUE	FALSE	FALSE	FALSE	VEGFA_site_2
chr4	181716861	181716889	29	*	TRUE	TRUE	TRUE	FALSE	FALSE	VEGFA_site_2
chr4	181801473	181801497	25	*	FALSE	TRUE	FALSE	TRUE	TRUE	VEGFA_site_2
chr4	183443765	183443784	20	*	TRUE	FALSE	FALSE	FALSE	FALSE	VEGFA_site_2
chr4	184758897	184758916	20	*	TRUE	FALSE	FALSE	FALSE	FALSE	VEGFA_site_2
chr4	186124410	186124433	24	*	FALSE	TRUE	FALSE	FALSE	FALSE	VEGFA_site_2
chr4	188146279	188146298	20	*	TRUE	FALSE	FALSE	FALSE	FALSE	VEGFA_site_2
chr4	189716657	189716680	24	*	FALSE	TRUE	FALSE	FALSE	FALSE	VEGFA_site_2
chr5	620694	620713	20	*	TRUE	FALSE	FALSE	FALSE	FALSE	VEGFA_site_2
chr5	777902	777925	24	*	TRUE	TRUE	FALSE	FALSE	FALSE	VEGFA_site_2
chr5	861854	861873	20	*	TRUE	FALSE	FALSE	FALSE	FALSE	VEGFA_site_2
chr5	1051382	1051405	24	*	TRUE	TRUE	FALSE	FALSE	FALSE	VEGFA_site_2
chr5	1130445	1130468	24	*	TRUE	TRUE	FALSE	FALSE	FALSE	VEGFA_site_2
chr5	1180603	1180627	25	*	TRUE	TRUE	FALSE	TRUE	TRUE	VEGFA_site_2
chr5	1413587	1413606	20	*	TRUE	FALSE	FALSE	FALSE	FALSE	VEGFA_site_2
chr5	1465962	1465981	20	*	TRUE	FALSE	FALSE	FALSE	FALSE	VEGFA_site_2
chr5	1647422	1647441	20	*	TRUE	FALSE	FALSE	FALSE	FALSE	VEGFA_site_2
chr5	1761034	1761053	20	*	TRUE	FALSE	FALSE	FALSE	FALSE	VEGFA_site_2
chr5	1915253	1915272	20	*	TRUE	FALSE	FALSE	FALSE	FALSE	VEGFA_site_2
chr5	2373209	2373232	24	*	FALSE	TRUE	FALSE	FALSE	FALSE	VEGFA_site_2
chr5	3592201	3592222	22	*	FALSE	FALSE	FALSE	TRUE	TRUE	VEGFA_site_2
chr5	6095314	6095337	24	*	TRUE	TRUE	FALSE	FALSE	FALSE	VEGFA_site_2
chr5	6356044	6356065	22	*	FALSE	FALSE	FALSE	TRUE	TRUE	VEGFA_site_2
chr5	6527329	6527348	20	*	TRUE	FALSE	FALSE	FALSE	FALSE	VEGFA_site_2
chr5	6714985	6715016	32	*	FALSE	TRUE	TRUE	TRUE	TRUE	VEGFA_site_2
chr5	6744940	6744959	20	*	TRUE	FALSE	FALSE	FALSE	FALSE	VEGFA_site_2
chr5	7930465	7930488	24	*	TRUE	TRUE	FALSE	FALSE	FALSE	VEGFA_site_2
chr5	8245666	8245685	20	*	TRUE	FALSE	FALSE	FALSE	FALSE	VEGFA_site_2
chr5	8736826	8736845	20	*	TRUE	FALSE	FALSE	FALSE	FALSE	VEGFA_site_2
chr5	8856697	8856716	20	*	TRUE	FALSE	FALSE	FALSE	FALSE	VEGFA_site_2
chr5	10753232	10753251	20	*	TRUE	FALSE	FALSE	FALSE	FALSE	VEGFA_site_2
chr5	13747036	13747055	20	*	TRUE	FALSE	FALSE	FALSE	FALSE	VEGFA_site_2
chr5	13986146	13986169	24	*	FALSE	TRUE	FALSE	FALSE	FALSE	VEGFA_site_2
chr5	14581776	14581799	24	*	TRUE	TRUE	FALSE	FALSE	FALSE	VEGFA_site_2
chr5	14742229	14742252	24	*	FALSE	TRUE	FALSE	FALSE	FALSE	VEGFA_site_2
chr5	21624707	21624726	20	*	TRUE	FALSE	FALSE	FALSE	FALSE	VEGFA_site_2
chr5	22362927	22362946	20	*	TRUE	FALSE	FALSE	FALSE	FALSE	VEGFA_site_2
chr5	22586330	22586353	24	*	TRUE	TRUE	FALSE	FALSE	FALSE	VEGFA_site_2
chr5	24072061	24072080	20	*	TRUE	FALSE	FALSE	FALSE	FALSE	VEGFA_site_2
chr5	24654874	24654897	24	*	TRUE	TRUE	FALSE	FALSE	FALSE	VEGFA_site_2
chr5	26444702	26444725	24	*	TRUE	TRUE	FALSE	FALSE	FALSE	VEGFA_site_2
chr5	27255244	27255267	24	*	FALSE	TRUE	FALSE	FALSE	FALSE	VEGFA_site_2
chr5	27672212	27672231	20	*	TRUE	FALSE	FALSE	FALSE	FALSE	VEGFA_site_2
chr5	28951624	28951647	24	*	FALSE	TRUE	FALSE	FALSE	FALSE	VEGFA_site_2
chr5	31827405	31827428	24	*	FALSE	TRUE	FALSE	FALSE	FALSE	VEGFA_site_2
chr5	34380496	34380517	22	*	TRUE	FALSE	FALSE	TRUE	TRUE	VEGFA_site_2
chr5	35500229	35500252	24	*	FALSE	TRUE	FALSE	FALSE	FALSE	VEGFA_site_2
chr5	36916647	36916670	24	*	TRUE	TRUE	FALSE	FALSE	FALSE	VEGFA_site_2
chr5	36989374	36989395	22	*	FALSE	FALSE	FALSE	TRUE	TRUE	VEGFA_site_2
chr5	37622737	37622756	20	*	TRUE	FALSE	FALSE	FALSE	FALSE	VEGFA_site_2
chr5	38104734	38104757	24	*	TRUE	TRUE	FALSE	FALSE	FALSE	VEGFA_site_2
chr5	38224760	38224779	20	*	TRUE	FALSE	FALSE	FALSE	FALSE	VEGFA_site_2
chr5	41556477	41556500	24	*	FALSE	TRUE	FALSE	FALSE	FALSE	VEGFA_site_2
chr5	43797611	43797630	20	*	TRUE	FALSE	FALSE	FALSE	FALSE	VEGFA_site_2
chr5	44136173	44136196	24	*	FALSE	TRUE	FALSE	FALSE	FALSE	VEGFA_site_2
chr5	53987314	53987337	24	*	FALSE	TRUE	FALSE	FALSE	FALSE	VEGFA_site_2
chr5	59041057	59041077	21	*	FALSE	FALSE	TRUE	FALSE	FALSE	VEGFA_site_2
chr5	60982546	60982569	24	*	TRUE	TRUE	FALSE	FALSE	FALSE	VEGFA_site_2
chr5	63884421	63884444	24	*	FALSE	TRUE	FALSE	FALSE	FALSE	VEGFA_site_2
chr5	65103969	65103988	20	*	TRUE	FALSE	FALSE	FALSE	FALSE	VEGFA_site_2
chr5	66100888	66100907	20	*	TRUE	FALSE	FALSE	FALSE	FALSE	VEGFA_site_2
chr5	67166751	67166770	20	*	TRUE	FALSE	FALSE	FALSE	FALSE	VEGFA_site_2
chr5	67837572	67837595	24	*	TRUE	TRUE	FALSE	FALSE	FALSE	VEGFA_site_2
chr5	72054941	72054960	20	*	TRUE	FALSE	FALSE	FALSE	FALSE	VEGFA_site_2
chr5	74621669	74621692	24	*	FALSE	TRUE	FALSE	FALSE	FALSE	VEGFA_site_2
chr5	77280026	77280045	20	*	TRUE	FALSE	FALSE	FALSE	FALSE	VEGFA_site_2
chr5	77474277	77474300	24	*	TRUE	TRUE	FALSE	FALSE	FALSE	VEGFA_site_2
chr5	77779784	77779803	20	*	TRUE	FALSE	FALSE	FALSE	FALSE	VEGFA_site_2
chr5	77856432	77856451	20	*	TRUE	FALSE	FALSE	FALSE	FALSE	VEGFA_site_2
chr5	77973447	77973470	24	*	TRUE	TRUE	FALSE	FALSE	TRUE	VEGFA_site_2
chr5	79210137	79210160	24	*	FALSE	TRUE	FALSE	FALSE	FALSE	VEGFA_site_2
chr5	80698796	80698819	24	*	FALSE	TRUE	FALSE	FALSE	FALSE	VEGFA_site_2
chr5	82551715	82551738	24	*	TRUE	TRUE	FALSE	FALSE	FALSE	VEGFA_site_2
chr5	83091518	83091541	24	*	FALSE	TRUE	FALSE	FALSE	FALSE	VEGFA_site_2
chr5	86375534	86375553	20	*	TRUE	FALSE	FALSE	FALSE	FALSE	VEGFA_site_2
chr5	87518917	87518940	24	*	TRUE	TRUE	FALSE	FALSE	FALSE	VEGFA_site_2
chr5	87694385	87694408	24	*	TRUE	TRUE	FALSE	FALSE	FALSE	VEGFA_site_2
chr5	88163985	88164008	24	*	FALSE	TRUE	FALSE	FALSE	FALSE	VEGFA_site_2
chr5	89852045	89852068	24	*	TRUE	TRUE	FALSE	FALSE	FALSE	VEGFA_site_2
chr5	94540091	94540114	24	*	TRUE	TRUE	FALSE	FALSE	FALSE	VEGFA_site_2
chr5	95161426	95161449	24	*	TRUE	TRUE	FALSE	FALSE	TRUE	VEGFA_site_2
chr5	96497008	96497027	20	*	TRUE	FALSE	FALSE	FALSE	FALSE	VEGFA_site_2
chr5	96561198	96561217	20	*	TRUE	FALSE	FALSE	FALSE	FALSE	VEGFA_site_2
chr5	97997290	97997309	20	*	TRUE	FALSE	FALSE	FALSE	FALSE	VEGFA_site_2
chr5	98316387	98316410	24	*	FALSE	TRUE	FALSE	FALSE	FALSE	VEGFA_site_2
chr5	98591844	98591867	24	*	FALSE	TRUE	FALSE	FALSE	FALSE	VEGFA_site_2
chr5	98955441	98955460	20	*	TRUE	FALSE	FALSE	FALSE	FALSE	VEGFA_site_2
chr5	99557889	99557908	20	*	TRUE	FALSE	FALSE	FALSE	FALSE	VEGFA_site_2
chr5	100672856	100672879	24	*	FALSE	TRUE	FALSE	FALSE	FALSE	VEGFA_site_2
chr5	100916148	100916171	24	*	FALSE	TRUE	FALSE	FALSE	FALSE	VEGFA_site_2
chr5	102166943	102166966	24	*	FALSE	TRUE	FALSE	FALSE	FALSE	VEGFA_site_2
chr5	102661227	102661250	24	*	TRUE	TRUE	FALSE	FALSE	FALSE	VEGFA_site_2
chr5	105000710	105000729	20	*	TRUE	FALSE	FALSE	FALSE	FALSE	VEGFA_site_2
chr5	105605162	105605185	24	*	TRUE	TRUE	FALSE	FALSE	FALSE	VEGFA_site_2
chr5	106829324	106829343	20	*	TRUE	FALSE	FALSE	FALSE	FALSE	VEGFA_site_2
chr5	108611281	108611300	20	*	TRUE	FALSE	FALSE	FALSE	FALSE	VEGFA_site_2
chr5	110191802	110191825	24	*	FALSE	TRUE	FALSE	FALSE	FALSE	VEGFA_site_2
chr5	113080645	113080668	24	*	FALSE	TRUE	FALSE	FALSE	FALSE	VEGFA_site_2
chr5	113789181	113789204	24	*	TRUE	TRUE	FALSE	FALSE	FALSE	VEGFA_site_2
chr5	114279448	114279467	20	*	TRUE	FALSE	FALSE	FALSE	FALSE	VEGFA_site_2
chr5	115448044	115448067	24	*	TRUE	TRUE	FALSE	FALSE	FALSE	VEGFA_site_2
chr5	115544255	115544278	24	*	FALSE	TRUE	FALSE	FALSE	FALSE	VEGFA_site_2
chr5	119000953	119000976	24	*	TRUE	TRUE	FALSE	FALSE	FALSE	VEGFA_site_2
chr5	120119962	120119985	24	*	TRUE	TRUE	FALSE	FALSE	FALSE	VEGFA_site_2
chr5	120303856	120303875	20	*	TRUE	FALSE	FALSE	FALSE	FALSE	VEGFA_site_2
chr5	121236269	121236292	24	*	FALSE	TRUE	FALSE	FALSE	FALSE	VEGFA_site_2
chr5	123091064	123091089	26	*	TRUE	TRUE	FALSE	TRUE	TRUE	VEGFA_site_2
chr5	123230115	123230138	24	*	TRUE	TRUE	FALSE	FALSE	FALSE	VEGFA_site_2
chr5	123466856	123466879	24	*	TRUE	TRUE	FALSE	FALSE	FALSE	VEGFA_site_2
chr5	124712196	124712217	22	*	TRUE	FALSE	FALSE	TRUE	TRUE	VEGFA_site_2
chr5	126187338	126187361	24	*	FALSE	TRUE	FALSE	FALSE	FALSE	VEGFA_site_2
chr5	130789501	130789520	20	*	TRUE	FALSE	FALSE	FALSE	FALSE	VEGFA_site_2
chr5	131349336	131349355	20	*	TRUE	FALSE	FALSE	FALSE	FALSE	VEGFA_site_2
chr5	132066505	132066524	20	*	TRUE	FALSE	FALSE	FALSE	FALSE	VEGFA_site_2
chr5	132257328	132257347	20	*	TRUE	FALSE	FALSE	FALSE	FALSE	VEGFA_site_2
chr5	132459648	132459667	20	*	TRUE	FALSE	FALSE	FALSE	FALSE	VEGFA_site_2
chr5	132499964	132499983	20	*	TRUE	FALSE	FALSE	FALSE	FALSE	VEGFA_site_2
chr5	132584945	132584964	20	*	TRUE	FALSE	FALSE	FALSE	FALSE	VEGFA_site_2
chr5	133202350	133202369	20	*	TRUE	FALSE	FALSE	FALSE	FALSE	VEGFA_site_2
chr5	133265443	133265462	20	*	TRUE	FALSE	FALSE	FALSE	FALSE	VEGFA_site_2
chr5	133524664	133524690	27	*	TRUE	TRUE	FALSE	TRUE	TRUE	VEGFA_site_2
chr5	134177445	134177468	24	*	TRUE	TRUE	FALSE	FALSE	FALSE	VEGFA_site_2
chr5	134226285	134226306	22	*	FALSE	FALSE	FALSE	TRUE	TRUE	VEGFA_site_2
chr5	134649566	134649585	20	*	TRUE	FALSE	FALSE	FALSE	FALSE	VEGFA_site_2
chr5	135025365	135025384	20	*	TRUE	FALSE	FALSE	FALSE	FALSE	VEGFA_site_2
chr5	135132348	135132371	24	*	TRUE	TRUE	FALSE	FALSE	FALSE	VEGFA_site_2
chr5	136133189	136133208	20	*	TRUE	FALSE	FALSE	FALSE	TRUE	VEGFA_site_2
chr5	136295130	136295153	24	*	FALSE	TRUE	FALSE	FALSE	FALSE	VEGFA_site_2
chr5	136346079	136346102	24	*	FALSE	TRUE	FALSE	FALSE	FALSE	VEGFA_site_2
chr5	137893976	137893999	24	*	TRUE	TRUE	FALSE	FALSE	FALSE	VEGFA_site_2
chr5	139648651	139648682	32	*	TRUE	TRUE	TRUE	TRUE	TRUE	VEGFA_site_2
chr5	139678628	139678651	24	*	TRUE	TRUE	FALSE	FALSE	FALSE	VEGFA_site_2
chr5	139697193	139697216	24	*	TRUE	TRUE	FALSE	TRUE	TRUE	VEGFA_site_2
chr5	139974729	139974752	24	*	TRUE	TRUE	FALSE	FALSE	FALSE	VEGFA_site_2
chr5	139979081	139979100	20	*	TRUE	FALSE	FALSE	FALSE	FALSE	VEGFA_site_2
chr5	140012236	140012255	20	*	TRUE	FALSE	FALSE	FALSE	FALSE	VEGFA_site_2
chr5	140758676	140758695	20	*	TRUE	FALSE	FALSE	FALSE	FALSE	VEGFA_site_2
chr5	141060323	141060346	24	*	TRUE	TRUE	FALSE	FALSE	FALSE	VEGFA_site_2
chr5	141688245	141688264	20	*	TRUE	FALSE	FALSE	FALSE	FALSE	VEGFA_site_2
chr5	141742326	141742349	24	*	TRUE	TRUE	FALSE	FALSE	FALSE	VEGFA_site_2
chr5	144397071	144397090	20	*	TRUE	FALSE	FALSE	FALSE	FALSE	VEGFA_site_2
chr5	144894512	144894531	20	*	TRUE	FALSE	FALSE	FALSE	FALSE	VEGFA_site_2
chr5	146062476	146062499	24	*	TRUE	TRUE	FALSE	FALSE	FALSE	VEGFA_site_2
chr5	146810871	146810890	20	*	TRUE	FALSE	FALSE	FALSE	FALSE	VEGFA_site_2
chr5	147452676	147452702	27	*	TRUE	TRUE	FALSE	TRUE	TRUE	VEGFA_site_2
chr5	148926818	148926841	24	*	TRUE	TRUE	FALSE	FALSE	FALSE	VEGFA_site_2
chr5	149422928	149422947	20	*	TRUE	FALSE	FALSE	FALSE	FALSE	VEGFA_site_2
chr5	149696932	149696955	24	*	FALSE	TRUE	FALSE	FALSE	FALSE	VEGFA_site_2
chr5	149810394	149810417	24	*	TRUE	TRUE	FALSE	FALSE	FALSE	VEGFA_site_2
chr5	150153069	150153092	24	*	TRUE	TRUE	FALSE	FALSE	FALSE	VEGFA_site_2
chr5	150166966	150166985	20	*	TRUE	FALSE	FALSE	FALSE	FALSE	VEGFA_site_2
chr5	150221433	150221452	20	*	TRUE	FALSE	FALSE	FALSE	FALSE	VEGFA_site_2
chr5	150239596	150239615	20	*	TRUE	FALSE	FALSE	FALSE	FALSE	VEGFA_site_2
chr5	150539206	150539225	20	*	TRUE	FALSE	FALSE	FALSE	FALSE	VEGFA_site_2
chr5	150669204	150669227	24	*	TRUE	TRUE	FALSE	FALSE	FALSE	VEGFA_site_2
chr5	153973244	153973267	24	*	FALSE	TRUE	FALSE	FALSE	FALSE	VEGFA_site_2
chr5	154245955	154245978	24	*	FALSE	TRUE	FALSE	FALSE	FALSE	VEGFA_site_2
chr5	154755419	154755442	24	*	TRUE	TRUE	FALSE	FALSE	FALSE	VEGFA_site_2
chr5	155079221	155079240	20	*	TRUE	FALSE	FALSE	FALSE	FALSE	VEGFA_site_2
chr5	156635877	156635900	24	*	TRUE	TRUE	FALSE	FALSE	FALSE	VEGFA_site_2
chr5	156894110	156894136	27	*	TRUE	TRUE	FALSE	TRUE	TRUE	VEGFA_site_2
chr5	157867657	157867676	20	*	TRUE	FALSE	FALSE	FALSE	FALSE	VEGFA_site_2
chr5	159585780	159585803	24	*	FALSE	TRUE	FALSE	FALSE	FALSE	VEGFA_site_2
chr5	159784859	159784878	20	*	TRUE	FALSE	FALSE	FALSE	FALSE	VEGFA_site_2
chr5	160726940	160726959	20	*	TRUE	FALSE	FALSE	FALSE	FALSE	VEGFA_site_2
chr5	161767744	161767767	24	*	TRUE	TRUE	FALSE	FALSE	FALSE	VEGFA_site_2
chr5	162142741	162142764	24	*	TRUE	TRUE	FALSE	FALSE	FALSE	VEGFA_site_2
chr5	162972480	162972503	24	*	FALSE	TRUE	FALSE	FALSE	FALSE	VEGFA_site_2
chr5	163985018	163985037	20	*	TRUE	FALSE	FALSE	FALSE	FALSE	VEGFA_site_2
chr5	164668315	164668338	24	*	FALSE	TRUE	FALSE	FALSE	FALSE	VEGFA_site_2
chr5	164797635	164797658	24	*	FALSE	TRUE	FALSE	FALSE	FALSE	VEGFA_site_2
chr5	166774290	166774309	20	*	TRUE	FALSE	FALSE	FALSE	FALSE	VEGFA_site_2
chr5	168103028	168103051	24	*	FALSE	TRUE	FALSE	FALSE	FALSE	VEGFA_site_2
chr5	169596000	169596023	24	*	FALSE	TRUE	FALSE	FALSE	FALSE	VEGFA_site_2
chr5	170603317	170603336	20	*	TRUE	FALSE	FALSE	FALSE	FALSE	VEGFA_site_2
chr5	171451046	171451068	23	*	TRUE	FALSE	FALSE	TRUE	TRUE	VEGFA_site_2
chr5	171619411	171619435	25	*	TRUE	TRUE	FALSE	TRUE	TRUE	VEGFA_site_2
chr5	173309099	173309122	24	*	TRUE	TRUE	FALSE	FALSE	FALSE	VEGFA_site_2
chr5	173775365	173775388	24	*	TRUE	TRUE	FALSE	FALSE	FALSE	VEGFA_site_2
chr5	175395441	175395460	20	*	TRUE	FALSE	FALSE	FALSE	FALSE	VEGFA_site_2
chr5	176191870	176191893	24	*	FALSE	TRUE	FALSE	FALSE	FALSE	VEGFA_site_2
chr5	176361279	176361303	25	*	TRUE	TRUE	FALSE	TRUE	TRUE	VEGFA_site_2
chr5	176368692	176368715	24	*	TRUE	TRUE	FALSE	FALSE	FALSE	VEGFA_site_2
chr5	177122430	177122449	20	*	TRUE	FALSE	FALSE	FALSE	FALSE	VEGFA_site_2
chr5	177529318	177529337	20	*	TRUE	FALSE	FALSE	FALSE	FALSE	VEGFA_site_2
chr5	177930495	177930516	22	*	FALSE	FALSE	FALSE	TRUE	TRUE	VEGFA_site_2
chr5	178307566	178307589	24	*	TRUE	TRUE	FALSE	FALSE	FALSE	VEGFA_site_2
chr5	178320919	178320938	20	*	TRUE	FALSE	FALSE	FALSE	FALSE	VEGFA_site_2
chr5	178368950	178368969	20	*	TRUE	FALSE	FALSE	FALSE	FALSE	VEGFA_site_2
chr5	178832280	178832303	24	*	TRUE	TRUE	FALSE	FALSE	FALSE	VEGFA_site_2
chr5	179907998	179908019	22	*	TRUE	FALSE	FALSE	TRUE	TRUE	VEGFA_site_2
chr5	179911061	179911080	20	*	TRUE	FALSE	FALSE	FALSE	FALSE	VEGFA_site_2
chr5	180161282	180161304	23	*	FALSE	FALSE	FALSE	TRUE	TRUE	VEGFA_site_2
chr5	180468837	180468856	20	*	TRUE	FALSE	FALSE	FALSE	FALSE	VEGFA_site_2
chr5	180469723	180469746	24	*	FALSE	TRUE	FALSE	FALSE	FALSE	VEGFA_site_2
chr5	180673709	180673732	24	*	TRUE	TRUE	FALSE	FALSE	FALSE	VEGFA_site_2
chr5	180756824	180756843	20	*	TRUE	FALSE	FALSE	FALSE	FALSE	VEGFA_site_2
chr5	180971006	180971029	24	*	FALSE	TRUE	FALSE	FALSE	FALSE	VEGFA_site_2
chr5	181224137	181224156	20	*	TRUE	FALSE	FALSE	FALSE	FALSE	VEGFA_site_2
chr5	181282290	181282309	20	*	TRUE	FALSE	FALSE	FALSE	FALSE	VEGFA_site_2
chr6	1610014	1610033	20	*	TRUE	FALSE	FALSE	FALSE	FALSE	VEGFA_site_2
chr6	1733083	1733102	20	*	TRUE	FALSE	FALSE	FALSE	FALSE	VEGFA_site_2
chr6	2118187	2118206	20	*	TRUE	FALSE	FALSE	FALSE	FALSE	VEGFA_site_2
chr6	2634130	2634149	20	*	TRUE	FALSE	FALSE	FALSE	FALSE	VEGFA_site_2
chr6	2737969	2737992	24	*	FALSE	TRUE	FALSE	FALSE	FALSE	VEGFA_site_2
chr6	3053831	3053850	20	*	TRUE	FALSE	FALSE	FALSE	FALSE	VEGFA_site_2
chr6	3228688	3228711	24	*	TRUE	TRUE	FALSE	FALSE	FALSE	VEGFA_site_2
chr6	3229310	3229329	20	*	TRUE	FALSE	FALSE	FALSE	FALSE	VEGFA_site_2
chr6	3268151	3268170	20	*	TRUE	FALSE	FALSE	FALSE	FALSE	VEGFA_site_2
chr6	3269283	3269302	20	*	TRUE	FALSE	FALSE	FALSE	FALSE	VEGFA_site_2
chr6	3427881	3427900	20	*	TRUE	FALSE	FALSE	FALSE	FALSE	VEGFA_site_2
chr6	3641662	3641685	24	*	FALSE	TRUE	FALSE	TRUE	TRUE	VEGFA_site_2
chr6	3863325	3863348	24	*	FALSE	TRUE	FALSE	FALSE	FALSE	VEGFA_site_2
chr6	4776810	4776833	24	*	TRUE	TRUE	FALSE	FALSE	FALSE	VEGFA_site_2
chr6	5084293	5084312	20	*	TRUE	FALSE	FALSE	FALSE	FALSE	VEGFA_site_2
chr6	5227979	5227998	20	*	TRUE	FALSE	FALSE	FALSE	FALSE	VEGFA_site_2
chr6	6217524	6217543	20	*	TRUE	FALSE	FALSE	FALSE	FALSE	VEGFA_site_2
chr6	6410738	6410761	24	*	TRUE	TRUE	FALSE	FALSE	FALSE	VEGFA_site_2
chr6	6725758	6725781	24	*	TRUE	TRUE	FALSE	FALSE	FALSE	VEGFA_site_2
chr6	7031323	7031346	24	*	FALSE	TRUE	FALSE	FALSE	FALSE	VEGFA_site_2
chr6	7638347	7638370	24	*	FALSE	TRUE	FALSE	FALSE	FALSE	VEGFA_site_2
chr6	7729319	7729340	22	*	FALSE	FALSE	FALSE	TRUE	TRUE	VEGFA_site_2
chr6	10420880	10420903	24	*	TRUE	TRUE	FALSE	FALSE	FALSE	VEGFA_site_2
chr6	10446778	10446797	20	*	TRUE	FALSE	FALSE	FALSE	FALSE	VEGFA_site_2
chr6	10882211	10882231	21	*	FALSE	FALSE	TRUE	FALSE	FALSE	VEGFA_site_2
chr6	12236972	12236995	24	*	TRUE	TRUE	FALSE	FALSE	FALSE	VEGFA_site_2
chr6	13814589	13814612	24	*	TRUE	TRUE	FALSE	FALSE	FALSE	VEGFA_site_2
chr6	14057762	14057781	20	*	TRUE	FALSE	FALSE	FALSE	FALSE	VEGFA_site_2
chr6	14612443	14612462	20	*	TRUE	FALSE	FALSE	FALSE	FALSE	VEGFA_site_2
chr6	14634214	14634237	24	*	TRUE	TRUE	FALSE	FALSE	FALSE	VEGFA_site_2
chr6	15223574	15223597	24	*	TRUE	TRUE	FALSE	FALSE	FALSE	VEGFA_site_2
chr6	15667659	15667682	24	*	TRUE	TRUE	FALSE	FALSE	FALSE	VEGFA_site_2
chr6	18234183	18234202	20	*	TRUE	FALSE	FALSE	FALSE	FALSE	VEGFA_site_2
chr6	18552323	18552342	20	*	TRUE	FALSE	FALSE	FALSE	FALSE	VEGFA_site_2
chr6	20688122	20688141	20	*	TRUE	FALSE	FALSE	FALSE	FALSE	VEGFA_site_2
chr6	21095164	21095187	24	*	FALSE	TRUE	FALSE	FALSE	FALSE	VEGFA_site_2
chr6	23064812	23064831	20	*	TRUE	FALSE	FALSE	FALSE	FALSE	VEGFA_site_2
chr6	23839597	23839616	20	*	TRUE	FALSE	FALSE	FALSE	FALSE	VEGFA_site_2
chr6	25837865	25837884	20	*	TRUE	FALSE	FALSE	FALSE	FALSE	VEGFA_site_2
chr6	26470375	26470401	27	*	TRUE	TRUE	FALSE	TRUE	TRUE	VEGFA_site_2
chr6	26570625	26570646	22	*	FALSE	FALSE	FALSE	TRUE	TRUE	VEGFA_site_2
chr6	28212152	28212175	24	*	TRUE	TRUE	FALSE	FALSE	FALSE	VEGFA_site_2
chr6	28368027	28368046	20	*	TRUE	FALSE	FALSE	FALSE	FALSE	VEGFA_site_2
chr6	29056959	29056982	24	*	FALSE	TRUE	FALSE	FALSE	FALSE	VEGFA_site_2
chr6	29300858	29300881	24	*	TRUE	TRUE	FALSE	FALSE	FALSE	VEGFA_site_2
chr6	29752433	29752454	22	*	FALSE	FALSE	FALSE	TRUE	TRUE	VEGFA_site_2
chr6	30253212	30253231	20	*	TRUE	FALSE	FALSE	FALSE	FALSE	VEGFA_site_2
chr6	30686734	30686753	20	*	TRUE	FALSE	FALSE	FALSE	FALSE	VEGFA_site_2
chr6	30897295	30897314	20	*	TRUE	FALSE	FALSE	FALSE	FALSE	VEGFA_site_2
chr6	31308100	31308119	20	*	TRUE	FALSE	FALSE	FALSE	FALSE	VEGFA_site_2
chr6	31495045	31495066	22	*	FALSE	FALSE	FALSE	TRUE	TRUE	VEGFA_site_2
chr6	31531408	31531427	20	*	TRUE	FALSE	FALSE	FALSE	FALSE	VEGFA_site_2
chr6	31943574	31943596	23	*	TRUE	TRUE	FALSE	FALSE	FALSE	VEGFA_site_2
chr6	32070374	32070393	20	*	TRUE	FALSE	FALSE	FALSE	FALSE	VEGFA_site_2
chr6	32361027	32361046	20	*	TRUE	FALSE	FALSE	FALSE	FALSE	VEGFA_site_2
chr6	33022093	33022116	24	*	TRUE	TRUE	FALSE	FALSE	FALSE	VEGFA_site_2
chr6	33077067	33077086	20	*	TRUE	FALSE	FALSE	FALSE	FALSE	VEGFA_site_2
chr6	33432551	33432570	20	*	TRUE	FALSE	FALSE	FALSE	FALSE	VEGFA_site_2
chr6	33452611	33452630	20	*	TRUE	FALSE	FALSE	FALSE	FALSE	VEGFA_site_2
chr6	33643330	33643356	27	*	TRUE	TRUE	FALSE	TRUE	TRUE	VEGFA_site_2
chr6	33764541	33764560	20	*	TRUE	FALSE	FALSE	FALSE	FALSE	VEGFA_site_2
chr6	34112470	34112489	20	*	TRUE	FALSE	FALSE	FALSE	FALSE	VEGFA_site_2
chr6	34237905	34237924	20	*	TRUE	FALSE	FALSE	FALSE	FALSE	VEGFA_site_2
chr6	34248857	34248876	20	*	TRUE	FALSE	FALSE	FALSE	FALSE	VEGFA_site_2
chr6	34473215	34473234	20	*	TRUE	FALSE	FALSE	FALSE	FALSE	VEGFA_site_2
chr6	34528898	34528917	20	*	TRUE	FALSE	FALSE	FALSE	FALSE	VEGFA_site_2
chr6	35233331	35233354	24	*	TRUE	TRUE	FALSE	FALSE	FALSE	VEGFA_site_2
chr6	35464634	35464657	24	*	FALSE	TRUE	FALSE	FALSE	FALSE	VEGFA_site_2
chr6	36801792	36801811	20	*	TRUE	FALSE	FALSE	FALSE	FALSE	VEGFA_site_2
chr6	36836898	36836921	24	*	TRUE	TRUE	FALSE	FALSE	FALSE	VEGFA_site_2
chr6	36886042	36886066	25	*	TRUE	TRUE	FALSE	TRUE	TRUE	VEGFA_site_2
chr6	36968730	36968749	20	*	TRUE	FALSE	FALSE	FALSE	FALSE	VEGFA_site_2
chr6	37174369	37174388	20	*	TRUE	FALSE	FALSE	FALSE	FALSE	VEGFA_site_2
chr6	37451587	37451610	24	*	TRUE	TRUE	FALSE	FALSE	FALSE	VEGFA_site_2
[truncated: 2,376 more rows]
