# Supplementary material for: Linking CRISPR–Cas9 double-strand break profiles to gene editing precision with BreakTag
Source: Nat Biotechnol. 2024 May 13;43(4):608–22. doi: 10.1038/s41587-024-02238-8 (PMC11994453; doi:10.1038/s41587-024-02238-8)
Supplement: Supplementary file 12 — Statistical Source Data [file 41587_2024_2238_MOESM12_ESM.xlsx]

## Sheet: Fig_E3_efg
seqnames	start	end	width	strand	cutsite.start	cutsite.end	cutsite.width	sense	guide	pam	mismatches	target.breaks	target.cutsite_breaks	nontarget.breaks	nontarget.cutsite_breaks	enrichment	pval	qval	fdr	cutsiteFromPAM	sgRNA	on.target	around.target	on.nontarget	around.nontarget	pval	qval	scission_profile	target_counts_per_position.cutsite.3	target_counts_per_position.cutsite.2	target_counts_per_position.cutsite.1	target_counts_per_position.cutsite	target_counts_per_position.cutsite.1.1	target_counts_per_position.cutsite.2.1	target_counts_per_position.cutsite.3.1	sgRNA
chr13	113978101	113978120	20	*	113978103	113978103	1	antisense	TTCCCAAAGGGCGTCCTCCC	GGG	7	5	4	0	0	6.89779	3.5091e-05	3.5091e-05	0	3	ACTL6A.5	1	1	0	0	0.0579836	0.0773114	blunt	1	0	0	1	0	0	0	ACTL6A.5
chr17	56259569	56259588	20	*	56259571	56259571	1	antisense	TAGCTTATGGTCATTCTACT	GGG	3	26	25	1	0	15.52	3.31372e-24	4.4183e-24	0	3	ACTL6A.5	5	1	0	0	0.0579836	0.0773114	blunt	0	0	1	5	0	0	0	ACTL6A.5
chr3	179576219	179576238	20	*	179576235	179576235	1	sense	TTGCTAATGGTCGTTCTACT	GGG	0	103	95	0	0	119.562	1.71019e-175	6.84074e-175	0	3	ACTL6A.5	39	8	0	0	3.10739e-08	1.24296e-07	blunt	0	0	8	39	0	0	0	ACTL6A.5
chr5	63959172	63959191	20	*	63959188	63959188	1	sense	TTGCTCTTTCAGGTTTTACT	GGG	7	37	7	0	0	43.686	9.12809e-50	1.82562e-49	0	3	ACTL6A.5	7	0	0	0	0.216504	0.216504	blunt	0	0	0	7	0	0	0	ACTL6A.5
chr10	10836208	10836227	20	*	10836224	10836224	1	sense	AGAAAAGAAAAGGAGAAAGG	AGG	7	15	7	1	0	9.19706	6.6879e-12	1.92277e-11	0	3	ACTL6A.6	0	8	0	1	1.45538e-05	4.65721e-05	staggered	0	0	8	0	0	0	0	ACTL6A.6
chr12	63764019	63764038	20	*	63764035	63764035	1	sense	AGAACAGAAAAGAAGAAAGG	AGG	7	24	6	0	0	28.7408	2.85944e-29	2.19224e-28	0	3	ACTL6A.6	3	18	0	0	1.10474e-20	5.89197e-20	staggered	0	0	18	3	0	0	0	ACTL6A.6
chr12	129426281	129426300	20	*	129426297	129426297	1	sense	AGAAAACAGCAGGAGAAAGG	AGG	6	7	4	0	0	9.19706	3.60258e-07	5.91852e-07	0	3	ACTL6A.6	1	3	0	0	0.002026	0.004052	staggered	0	0	3	1	0	0	0	ACTL6A.6
chr13	28982837	28982856	20	*	28982853	28982853	1	sense	ATAGACGAAAAGTAGAAGGG	TGG	7	12	9	0	0	14.9452	7.2417e-13	2.37941e-12	0	3	ACTL6A.6	2	3	0	0	0.002026	0.004052	staggered	0	1	2	2	0	0	0	ACTL6A.6
chr13	33768698	33768717	20	*	33768714	33768714	1	sense	AGAAAAGGAAAGGAGAACGG	TGG	7	84	25	0	0	97.7187	1.08184e-136	2.48824e-135	0	3	ACTL6A.6	12	58	0	0	1.18776e-86	1.90041e-85	staggered	0	7	50	12	1	0	0	ACTL6A.6
chr15	93130136	93130155	20	*	93130138	93130138	1	antisense	GTAATACAGCAAGAAAATGG	AGG	7	42	6	0	0	49.4342	3.47935e-58	4.00125e-57	0	3	ACTL6A.6	5	36	0	0	4.09498e-48	3.27598e-47	staggered	0	3	33	5	0	0	0	ACTL6A.6
chr16	55557675	55557694	20	*	55557677	55557677	1	antisense	AGAAAAGAAAAGAAGAAAGG	GGG	7	7	4	0	0	9.19706	3.60258e-07	5.91852e-07	0	3	ACTL6A.6	1	2	0	0	0.012021	0.0147951	blunt	0	0	2	1	0	0	0	ACTL6A.6
chr18	73781413	73781432	20	*	73781415	73781415	1	antisense	AGAATACAACATAGAAGAGA	TGG	7	7	5	0	0	9.19706	3.60258e-07	5.91852e-07	0	3	ACTL6A.6	1	1	0	0	0.0579836	0.0662669	blunt	0	0	1	1	0	0	0	ACTL6A.6
chr19	41673386	41673405	20	*	41673402	41673402	1	sense	GCAATACAACAGTAGAACAG	TGG	4	7	5	0	0	9.19706	3.60258e-07	5.91852e-07	0	3	ACTL6A.6	2	2	0	0	0.012021	0.0147951	blunt	0	0	2	2	0	0	0	ACTL6A.6
chr2	100900872	100900891	20	*	100900874	100900874	1	antisense	AGAAGAGAAGAGGAGAAGGG	AGG	7	11	9	1	0	6.89779	4.29904e-08	9.88779e-08	0	3	ACTL6A.6	0	2	0	0	0.012021	0.0147951	blunt	0	0	2	0	0	0	0	ACTL6A.6
chr2	152215148	152215167	20	*	152215150	152215150	1	antisense	ATGATGAAAGAGGGAAAAGG	AGG	7	17	8	0	0	20.6934	2.54557e-19	1.17096e-18	0	3	ACTL6A.6	3	9	0	0	2.4401e-09	9.76041e-09	staggered	0	0	9	3	0	0	0	ACTL6A.6
chr2	152397622	152397641	20	*	152397624	152397624	1	antisense	AGAAAAGTAAAGTAGAAGGG	AGG	7	8	6	1	0	5.17334	1.45538e-05	2.0921e-05	0	3	ACTL6A.6	1	2	0	0	0.012021	0.0147951	blunt	0	0	2	1	0	0	0	ACTL6A.6
chr3	71959742	71959761	20	*	71959744	71959744	1	antisense	AGAATAAAACAGTGGAAAGG	GGG	3	10	5	0	0	12.646	1.75836e-10	4.49358e-10	0	3	ACTL6A.6	1	5	0	0	3.5091e-05	9.35761e-05	staggered	0	0	5	1	0	0	0	ACTL6A.6
chr3	179586571	179586590	20	*	179586587	179586587	1	sense	ATAATACAACAGTGGAACGG	AGG	0	21	21	0	0	25.2919	6.80592e-25	3.9134e-24	0	3	ACTL6A.6	14	0	0	0	0.216504	0.216504	blunt	0	0	0	14	0	0	0	ACTL6A.6
chr6	14874993	14875012	20	*	14875009	14875009	1	sense	AGAAAACCAAAGGAGAAGGG	AGG	7	6	3	0	0	8.04742	3.76622e-06	5.77487e-06	0	3	ACTL6A.6	1	2	0	0	0.012021	0.0147951	blunt	0	0	2	1	0	0	0	ACTL6A.6
chr7	74288082	74288101	20	*	74288098	74288098	1	sense	ATACCAAGACAGTTGAGGGG	TGG	7	15	14	0	0	18.3941	1.15641e-16	4.43291e-16	0	3	ACTL6A.6	0	0	0	0	0.216504	0.216504	blunt	0	0	0	0	0	0	0	ACTL6A.6
chr1	78644589	78644608	20	*	78644591	78644591	1	antisense	AGGGTGGTAGAAAAAGATCA	GGG	3	3	3	0	0	4.59853	0.002026	0.00209836	0	3	ACTL6A.7	0	0	0	0	0.216504	0.222201	blunt	0	0	0	0	0	0	0	ACTL6A.7
chr1	209853666	209853685	20	*	209853668	209853668	1	antisense	ATGGCAGTAGAAAAAGATGT	AGG	4	4	4	0	0	5.74816	0.000287175	0.000323421	0	3	ACTL6A.7	0	0	0	0	0.216504	0.222201	blunt	0	0	0	0	0	0	0	ACTL6A.7
chr10	1698717	1698736	20	*	1698733	1698733	1	sense	GTGAAGGTAGAAAGAGTTGA	AGG	4	27	26	1	0	16.0948	1.98368e-25	5.75267e-25	0	3	ACTL6A.7	0	1	0	0	0.0579836	0.0793459	blunt	0	0	1	0	0	0	0	ACTL6A.7
chr10	7783848	7783867	20	*	7783850	7783850	1	antisense	TTGGAGGTAGAAAGAGAAGA	AGG	3	15	9	0	0	18.3941	1.15641e-16	2.68288e-16	0	3	ACTL6A.7	4	6	0	0	3.76622e-06	1.08802e-05	staggered	0	0	6	4	0	0	0	ACTL6A.7
chr10	100808993	100809012	20	*	100808995	100808995	1	antisense	GATGGGGTAGAAAGAGATGG	TGG	5	92	83	0	0	106.916	7.89289e-153	7.6298e-152	0	3	ACTL6A.7	14	8	0	0	3.10739e-08	1.05381e-07	blunt	1	0	7	14	0	0	0	ACTL6A.7
chr10	107800082	107800101	20	*	107800098	107800098	1	sense	CATGAGGCAGAAAGAGATGA	TGG	5	5	4	0	0	6.89779	3.5091e-05	4.37695e-05	0	3	ACTL6A.7	3	1	0	0	0.0579836	0.0793459	blunt	0	0	1	3	0	0	0	ACTL6A.7
chr10	111918659	111918678	20	*	111918675	111918675	1	sense	GTGGTGATATAAGGAGATGA	TGG	4	15	11	0	0	18.3941	1.15641e-16	2.68288e-16	0	3	ACTL6A.7	9	3	0	0	0.002026	0.00385434	blunt	2	0	1	9	0	0	0	ACTL6A.7
chr11	94733466	94733485	20	*	94733468	94733468	1	antisense	TGGGTGGTAGAAAGAGAAGC	AGG	4	10	8	0	0	12.646	1.75836e-10	3.28983e-10	0	3	ACTL6A.7	5	2	0	0	0.012021	0.0199498	blunt	1	0	1	5	0	0	0	ACTL6A.7
chr11	101956537	101956556	20	*	101956539	101956539	1	antisense	GTGGAAGTAGAAGGAGATGA	AGG	4	53	39	1	0	31.0401	2.40086e-61	9.9464e-61	0	3	ACTL6A.7	11	15	0	1	6.6879e-12	3.26035e-11	staggered	0	1	13	11	0	0	1	ACTL6A.7
chr11	115330644	115330663	20	*	115330646	115330646	1	antisense	GGTGGGGAAGGAAGAGATGA	GGG	6	8	7	1	0	5.17334	1.45538e-05	1.9405e-05	0	3	ACTL6A.7	2	1	0	0	0.0579836	0.0793459	blunt	0	0	1	2	0	0	0	ACTL6A.7
chr11	132621989	132622008	20	*	132621991	132621991	1	antisense	CTAAAGGTAGAAAGAGATGA	TGG	4	3	3	0	0	4.59853	0.002026	0.00209836	0	3	ACTL6A.7	2	0	0	0	0.216504	0.222201	blunt	0	0	0	2	0	0	0	ACTL6A.7
chr12	48748412	48748431	20	*	48748414	48748414	1	antisense	GAGGGTGGAGAAAGAAATGA	GGG	6	28	17	0	0	33.3393	2.47826e-35	7.76967e-35	0	3	ACTL6A.7	1	11	0	0	1.17063e-11	5.3711e-11	staggered	0	1	10	1	0	0	0	ACTL6A.7
chr12	63807071	63807090	20	*	63807073	63807073	1	antisense	GTGGTTGTAGAAAGAGATGC	TGG	3	31	28	0	0	36.7882	4.96982e-40	1.74697e-39	0	3	ACTL6A.7	8	3	0	0	0.002026	0.00385434	blunt	0	1	2	8	0	0	0	ACTL6A.7
chr12	92519368	92519387	20	*	92519384	92519384	1	sense	ACTGTGGTAGAAAAAGAAGA	AGG	4	8	6	1	0	5.17334	1.45538e-05	1.9405e-05	0	3	ACTL6A.7	3	2	0	0	0.012021	0.0199498	blunt	0	0	2	3	0	0	0	ACTL6A.7
chr12	95632656	95632675	20	*	95632658	95632658	1	antisense	GTGGTAGTTGAAAGAGATGA	GGG	3	61	52	0	0	71.2772	3.27863e-92	1.9016e-91	0	3	ACTL6A.7	27	9	0	0	2.4401e-09	9.5164e-09	blunt	1	2	6	27	0	0	0	ACTL6A.7
chr13	31119514	31119533	20	*	31119516	31119516	1	antisense	GGGGTGGCAGAAAGAGAAGT	GGG	5	45	44	0	0	52.8831	2.3508e-63	1.00998e-62	0	3	ACTL6A.7	26	0	0	0	0.216504	0.222201	blunt	0	0	0	26	0	0	0	ACTL6A.7
chr13	60314278	60314297	20	*	60314294	60314294	1	sense	GGGGTGGAAGAAAGAGAAGA	AGG	4	218	184	0	0	251.769	0	0	0	3	ACTL6A.7	110	34	0	0	7.61887e-45	9.90454e-44	blunt	0	0	34	110	0	0	0	ACTL6A.7
chr13	75247468	75247487	20	*	75247470	75247470	1	antisense	ACAGTGGTAGAAAGAAATGA	GGG	3	16	6	0	0	19.5437	5.57353e-18	1.34694e-17	0	3	ACTL6A.7	5	10	0	0	1.75836e-10	7.21853e-10	staggered	0	0	10	5	0	0	0	ACTL6A.7
chr13	98077759	98077778	20	*	98077761	98077761	1	antisense	TTGGTGGTAGAATGGGATGA	TGG	3	18	15	0	0	21.843	1.10474e-20	2.84778e-20	0	3	ACTL6A.7	12	3	0	0	0.002026	0.00385434	blunt	0	0	3	12	0	0	0	ACTL6A.7
chr14	33422966	33422985	20	*	33422982	33422982	1	sense	AGTGTGGAAGACAGAGTGGG	TGG	7	74	60	1	0	43.1112	1.79769e-94	1.15851e-93	0	3	ACTL6A.7	6	13	0	0	4.1835e-14	2.17542e-13	staggered	0	0	13	6	0	0	0	ACTL6A.7
chr14	53396694	53396713	20	*	53396710	53396710	1	sense	GTGGTGGCTGAGAGAGATGA	AGG	4	7	6	0	0	9.19706	3.60258e-07	5.35768e-07	0	3	ACTL6A.7	6	1	0	0	0.0579836	0.0793459	blunt	0	0	1	6	0	0	0	ACTL6A.7
chr14	102101409	102101428	20	*	102101411	102101411	1	antisense	GTGGTGGTGGCAAGAGATGA	TGG	3	5	5	0	0	6.89779	3.5091e-05	4.37695e-05	0	3	ACTL6A.7	1	0	0	0	0.216504	0.222201	blunt	0	0	0	1	0	0	0	ACTL6A.7
chr15	45231515	45231534	20	*	45231531	45231531	1	sense	TGGTAAGTAGAAAGAGATGA	AGG	5	27	27	0	0	32.1897	8.55547e-34	2.61167e-33	0	3	ACTL6A.7	0	0	0	0	0.216504	0.222201	blunt	0	0	0	0	0	0	0	ACTL6A.7
chr15	49830133	49830152	20	*	49830149	49830149	1	sense	CTGGTGGAAGACAGAAAGGG	CGG	6	10	6	0	0	12.646	1.75836e-10	3.28983e-10	0	3	ACTL6A.7	1	3	0	0	0.002026	0.00385434	staggered	0	1	2	1	0	0	0	ACTL6A.7
chr16	4625837	4625856	20	*	4625853	4625853	1	sense	TTTGTGGTGGAAAGGAGAGA	AGG	7	154	142	1	0	89.0965	7.74812e-240	1.28397e-238	0	3	ACTL6A.7	56	12	0	1	5.2934e-09	1.96612e-08	blunt	0	0	12	56	0	0	0	ACTL6A.7
chr16	65807380	65807399	20	*	65807382	65807382	1	antisense	GTGATGGAAGAAATAGATGA	TGG	4	12	12	0	0	14.9452	7.2417e-13	1.52734e-12	0	3	ACTL6A.7	3	0	0	0	0.216504	0.222201	blunt	0	0	0	3	0	0	0	ACTL6A.7
chr17	1494231	1494250	20	*	1494247	1494247	1	sense	AGTGGGGCAGAAAGAGAAGA	TGG	5	79	68	1	0	45.9853	9.30388e-103	6.34853e-102	0	3	ACTL6A.7	43	10	0	0	1.75836e-10	7.21853e-10	blunt	0	0	10	43	0	0	0	ACTL6A.7
chr17	54637078	54637097	20	*	54637094	54637094	1	sense	GGAGGTGGAGAAAGAGATAA	GGG	7	70	47	0	0	81.6239	3.02103e-109	2.19025e-108	0	3	ACTL6A.7	17	23	0	0	8.55791e-28	6.06834e-27	staggered	0	0	23	17	0	0	0	ACTL6A.7
chr17	57517860	57517879	20	*	57517876	57517876	1	sense	AGAGTGGCAGAAAGAGATGG	TGG	4	59	59	1	0	34.489	1.65966e-70	7.70082e-70	0	3	ACTL6A.7	6	0	0	1	0.518978	0.518978	blunt	0	0	0	6	0	0	0	ACTL6A.7
chr17	76084675	76084694	20	*	76084691	76084691	1	sense	GTGGTGGTAGGAAGGGATGT	GGG	4	4	4	0	0	5.74816	0.000287175	0.000323421	0	3	ACTL6A.7	0	0	0	0	0.216504	0.222201	blunt	0	0	0	0	0	0	0	ACTL6A.7
chr17	76616766	76616785	20	*	76616782	76616782	1	sense	TCTGTGGTAGAAAGGGGAGT	AGG	7	25	25	2	0	9.96348	1.3159e-18	3.31835e-18	0	3	ACTL6A.7	3	0	0	0	0.216504	0.222201	blunt	0	0	0	3	0	0	0	ACTL6A.7
chr18	58176322	58176341	20	*	58176324	58176324	1	antisense	GGTGAGGAAGAAAGAGATGA	GGG	5	10	9	2	0	4.21532	1.90806e-05	2.51517e-05	0	3	ACTL6A.7	2	1	0	0	0.0579836	0.0793459	blunt	0	0	1	2	0	0	0	ACTL6A.7
chr19	11769061	11769080	20	*	11769077	11769077	1	sense	GAGGTGGTGAAAGGAGATGA	TGG	5	7	5	0	0	9.19706	3.60258e-07	5.35768e-07	0	3	ACTL6A.7	3	1	0	0	0.0579836	0.0793459	blunt	0	0	1	3	0	0	0	ACTL6A.7
chr19	50857344	50857363	20	*	50857360	50857360	1	sense	AGGGAGGAGGAAGGAGAAGG	GGG	7	21	19	0	0	25.2919	6.80592e-25	1.92558e-24	0	3	ACTL6A.7	19	0	0	0	0.216504	0.222201	blunt	0	0	0	19	0	0	0	ACTL6A.7
chr19	53235643	53235662	20	*	53235645	53235645	1	antisense	TATGTGGTAGAAAGAAATGG	AGG	5	16	14	1	0	9.77187	6.42819e-13	1.38087e-12	0	3	ACTL6A.7	2	2	0	0	0.012021	0.0199498	blunt	0	0	2	2	0	0	0	ACTL6A.7
chr2	24581211	24581230	20	*	24581227	24581227	1	sense	CCTGTGGCAGAAAGAGAGAA	GGG	6	11	5	0	0	13.7956	1.17063e-11	2.26321e-11	0	3	ACTL6A.7	1	6	0	0	3.76622e-06	1.08802e-05	staggered	0	0	6	1	0	0	0	ACTL6A.7
chr2	41440954	41440973	20	*	41440956	41440956	1	antisense	GGAGGTGAAGAAAGAGATAA	GGG	7	52	47	1	0	30.4653	7.59471e-60	3.03788e-59	0	3	ACTL6A.7	10	5	0	0	3.5091e-05	8.82936e-05	blunt	0	0	5	10	0	0	0	ACTL6A.7
chr2	64353351	64353370	20	*	64353367	64353367	1	sense	AGAGGTGGAGAAAGAGATGG	GGG	6	31	31	0	0	36.7882	4.96982e-40	1.74697e-39	0	3	ACTL6A.7	1	0	0	0	0.216504	0.222201	blunt	0	0	0	1	0	0	0	ACTL6A.7
chr2	152539436	152539455	20	*	152539452	152539452	1	sense	GTGGAGGTAGAAAGAGGAGA	TGG	4	73	70	1	0	42.5364	7.85579e-93	4.79617e-92	0	3	ACTL6A.7	23	3	0	0	0.002026	0.00385434	blunt	0	0	3	23	0	0	0	ACTL6A.7
chr2	168104693	168104712	20	*	168104709	168104709	1	sense	TGGTGAGTAGTAAGAGATGA	GGG	6	9	7	0	0	11.4963	2.4401e-09	4.16253e-09	0	3	ACTL6A.7	3	2	0	0	0.012021	0.0199498	blunt	0	0	2	3	0	0	0	ACTL6A.7
chr2	199153438	199153457	20	*	199153440	199153440	1	antisense	AGGGAGAGAGAAAGAAAAGG	AGG	7	126	73	1	0	73.0016	2.782e-186	3.22712e-185	0	3	ACTL6A.7	36	52	0	0	9.89987e-76	3.86095e-74	staggered	0	4	48	36	0	0	0	ACTL6A.7
chr20	21138906	21138925	20	*	21138908	21138908	1	antisense	AGGTTGAAAGAAAGAAAAGG	GGG	7	143	78	0	0	165.547	8.66793e-262	1.6758e-260	0	3	ACTL6A.7	72	65	0	0	1.0195e-99	7.95211e-98	blunt	0	3	61	72	1	0	0	ACTL6A.7
chr20	22944574	22944593	20	*	22944576	22944576	1	antisense	AGGGTGGTAAAAAGAGATTA	GGG	3	204	133	3	1	58.9186	1.98134e-279	4.59671e-278	0	3	ACTL6A.7	11	69	1	2	3.3802e-74	8.78851e-73	staggered	0	2	67	11	0	0	0	ACTL6A.7
chr20	52860686	52860705	20	*	52860702	52860702	1	sense	AGAGGTGTAGAGAGAGATGA	AGG	5	6	3	0	0	8.04742	3.76622e-06	5.20097e-06	0	3	ACTL6A.7	3	3	0	0	0.002026	0.00385434	blunt	0	0	3	3	0	0	0	ACTL6A.7
chr22	17065440	17065459	20	*	17065456	17065456	1	sense	TGGGTGGCAGAAAGAGATCA	AGG	4	61	61	1	0	35.6386	1.2848e-73	6.20987e-73	0	3	ACTL6A.7	0	0	0	0	0.216504	0.222201	blunt	0	0	0	0	0	0	0	ACTL6A.7
chr22	17566018	17566037	20	*	17566020	17566020	1	antisense	ATGGTGGAAGACAGTATGGC	AGG	7	180	131	0	0	208.083	0	0	0	3	ACTL6A.7	10	49	0	0	2.2407e-70	4.36937e-69	staggered	0	0	49	10	0	0	0	ACTL6A.7
chr22	25963479	25963498	20	*	25963481	25963481	1	antisense	ATGGAGACAGAAAGAGAAGA	GGG	4	34	17	0	0	40.2371	7.61887e-45	2.85093e-44	0	3	ACTL6A.7	17	1	0	1	0.253288	0.256578	blunt	0	0	0	17	1	0	0	ACTL6A.7
chr22	26637857	26637876	20	*	26637873	26637873	1	sense	GGGGTGGATGAAAGAGATAA	TGG	5	7	7	0	0	9.19706	3.60258e-07	5.35768e-07	0	3	ACTL6A.7	4	0	0	0	0.216504	0.222201	blunt	0	0	0	4	0	0	0	ACTL6A.7
chr22	46047793	46047812	20	*	46047809	46047809	1	sense	TAACTGGTAGAAAGAGATGT	AGG	5	13	13	1	0	8.04742	6.09046e-10	1.12142e-09	0	3	ACTL6A.7	6	0	0	0	0.216504	0.222201	blunt	0	0	0	6	0	0	0	ACTL6A.7
chr3	141769261	141769280	20	*	141769263	141769263	1	antisense	GGTGAGGTAGAAGGAGATGA	AGG	5	126	100	0	0	146.003	1.93787e-224	2.80992e-223	0	3	ACTL6A.7	44	25	0	0	9.20117e-31	7.97435e-30	blunt	0	0	25	44	0	0	0	ACTL6A.7
chr3	161758065	161758084	20	*	161758081	161758081	1	sense	GGTGGTGGAGAAAGAGAAGA	AGG	7	96	69	0	0	111.514	5.21002e-161	5.4942e-160	0	3	ACTL6A.7	40	27	0	0	8.55547e-34	8.34159e-33	blunt	0	0	25	40	0	1	1	ACTL6A.7
chr3	179570091	179570110	20	*	179570107	179570107	1	sense	ATGGTGGTAGAAAGAGATGA	CGG	0	86	82	0	0	100.018	1.06891e-140	8.85671e-140	0	3	ACTL6A.7	70	4	0	0	0.000287175	0.000678778	blunt	0	2	1	70	1	0	0	ACTL6A.7
chr3	191334661	191334680	20	*	191334663	191334663	1	antisense	AGGTAGGTAAAAAGAAATGG	AGG	6	56	4	0	0	65.529	5.55986e-83	2.8041e-82	0	3	ACTL6A.7	4	0	0	0	0.216504	0.222201	blunt	0	0	0	4	0	0	0	ACTL6A.7
chr5	57844932	57844951	20	*	57844934	57844934	1	antisense	GTGGTGCAAGAAAGAGATGG	TGG	4	20	20	0	0	24.1423	1.80252e-23	4.9784e-23	0	3	ACTL6A.7	2	0	0	0	0.216504	0.222201	blunt	0	0	0	2	0	0	0	ACTL6A.7
chr5	92408791	92408810	20	*	92408807	92408807	1	sense	GGTGTAGTAGAAAGAGATTA	TGG	5	8	3	0	0	10.3467	3.10739e-08	5.00635e-08	0	3	ACTL6A.7	3	5	0	0	3.5091e-05	8.82936e-05	staggered	1	0	4	3	0	0	0	ACTL6A.7
chr5	124725218	124725237	20	*	124725220	124725220	1	antisense	AAGGTGGTAGAAAGAGATGG	TGG	2	56	49	0	0	65.529	5.55986e-83	2.8041e-82	0	3	ACTL6A.7	33	7	0	0	3.60258e-07	1.17084e-06	blunt	0	0	7	33	0	0	0	ACTL6A.7
chr5	135912088	135912107	20	*	135912090	135912090	1	antisense	AGTGGTGGAGAAAGAGAGAA	CGG	7	38	20	0	0	44.8357	1.98393e-51	7.67118e-51	0	3	ACTL6A.7	1	17	0	0	2.54557e-19	1.65462e-18	staggered	1	1	15	1	0	0	0	ACTL6A.7
chr5	158899864	158899883	20	*	158899866	158899866	1	antisense	GGGGTGGTAGGAAGAGAAGA	GGG	4	213	186	0	0	246.021	0	0	0	3	ACTL6A.7	100	24	0	0	2.85944e-29	2.23036e-28	blunt	0	0	24	100	0	0	0	ACTL6A.7
chr6	105571673	105571692	20	*	105571675	105571675	1	antisense	CATGTGATAGAAAGAGATGA	AGG	4	147	108	2	0	56.7152	2.29674e-200	2.96024e-199	0	3	ACTL6A.7	47	39	0	1	3.95995e-41	4.41251e-40	blunt	0	1	38	47	0	0	0	ACTL6A.7
chr6	131199805	131199824	20	*	131199807	131199807	1	antisense	ACAGTGGTAGAAATAAATGA	TGG	4	7	3	0	0	9.19706	3.60258e-07	5.35768e-07	0	3	ACTL6A.7	1	4	0	0	0.000287175	0.000678778	staggered	0	0	4	1	0	0	0	ACTL6A.7
chr6	149426374	149426393	20	*	149426376	149426376	1	antisense	CAGGTGGTAGAAAGAGATGC	TGG	3	88	86	0	0	102.317	1.00947e-144	9.00761e-144	0	3	ACTL6A.7	26	2	0	0	0.012021	0.0199498	blunt	0	0	2	26	0	0	0	ACTL6A.7
chr7	17030537	17030556	20	*	17030553	17030553	1	sense	AAGAGGACAGAAAGAGAAGG	AGG	7	29	12	0	0	34.489	6.9476e-37	2.23867e-36	0	3	ACTL6A.7	12	5	0	0	3.5091e-05	8.82936e-05	blunt	0	0	1	12	3	1	0	ACTL6A.7
chr7	112805885	112805904	20	*	112805887	112805887	1	antisense	GAGGCAGTAGAAAGAGAAGA	GGG	5	6	5	0	0	8.04742	3.76622e-06	5.20097e-06	0	3	ACTL6A.7	3	1	0	0	0.0579836	0.0793459	blunt	0	0	1	3	0	0	0	ACTL6A.7
chr7	155861881	155861900	20	*	155861883	155861883	1	antisense	GTGGAGTAAGAAAGAGATGT	GGG	5	6	4	0	0	8.04742	3.76622e-06	5.20097e-06	0	3	ACTL6A.7	2	1	0	0	0.0579836	0.0793459	blunt	0	0	1	2	0	0	0	ACTL6A.7
chr8	3786792	3786811	20	*	3786808	3786808	1	sense	CAGGTGGTAGAGAGAGAAGA	AGG	4	11	10	0	0	13.7956	1.17063e-11	2.26321e-11	0	3	ACTL6A.7	6	1	0	0	0.0579836	0.0793459	blunt	0	0	1	6	0	0	0	ACTL6A.7
chr8	25737163	25737182	20	*	25737165	25737165	1	antisense	AAGATGAGAGAAGGAGAAGG	AGG	7	48	46	0	0	56.332	1.31419e-68	5.86332e-68	0	3	ACTL6A.7	9	2	0	0	0.012021	0.0199498	blunt	0	0	2	9	0	0	0	ACTL6A.7
chr8	69942369	69942388	20	*	69942385	69942385	1	sense	TTGGTGGAAGAGAGAGATGA	GGG	3	19	19	0	0	22.9926	4.56705e-22	1.20404e-21	0	3	ACTL6A.7	6	0	0	0	0.216504	0.222201	blunt	0	0	0	6	0	0	0	ACTL6A.7
chr8	118293835	118293854	20	*	118293851	118293851	1	sense	GATGTGGCAGGAAGAGATGA	AGG	5	9	8	0	0	11.4963	2.4401e-09	4.16253e-09	0	3	ACTL6A.7	3	1	0	0	0.0579836	0.0793459	blunt	0	0	1	3	0	0	0	ACTL6A.7
chr9	1878020	1878039	20	*	1878036	1878036	1	sense	AGGATGGGAGAAGGAGAAGG	AGG	6	19	11	0	0	22.9926	4.56705e-22	1.20404e-21	0	3	ACTL6A.7	4	8	0	0	3.10739e-08	1.05381e-07	staggered	0	0	8	4	0	0	0	ACTL6A.7
chr9	3926591	3926610	20	*	3926593	3926593	1	antisense	AAGGAGAGAGAAAGAAAAGG	AGG	7	29	16	0	0	34.489	6.9476e-37	2.23867e-36	0	3	ACTL6A.7	7	13	0	0	4.1835e-14	2.17542e-13	staggered	0	0	13	7	0	0	0	ACTL6A.7
chr9	7844075	7844094	20	*	7844091	7844091	1	sense	GAAGTGGTAGAAAGAAATAA	TGG	5	11	5	0	0	13.7956	1.17063e-11	2.26321e-11	0	3	ACTL6A.7	1	6	0	0	3.76622e-06	1.08802e-05	staggered	0	2	4	1	0	0	0	ACTL6A.7
chr9	35698064	35698083	20	*	35698066	35698066	1	antisense	AGTGGTGGTGAAAGAGAAGA	TGG	7	205	185	3	0	59.2061	3.33005e-281	9.65714e-280	0	3	ACTL6A.7	99	20	0	1	3.29683e-17	1.9781e-16	blunt	0	0	20	99	0	0	0	ACTL6A.7
chr9	87187662	87187681	20	*	87187664	87187664	1	antisense	AAGGTGGCAAAAAGAGATGG	AGG	4	9	9	0	0	11.4963	2.4401e-09	4.16253e-09	0	3	ACTL6A.7	0	0	0	0	0.216504	0.222201	blunt	0	0	0	0	0	0	0	ACTL6A.7
chr9	98674905	98674924	20	*	98674907	98674907	1	antisense	AGGGAGGCAGAAAGAGAAGA	GGG	4	30	25	0	0	35.6386	1.88694e-38	6.4378e-38	0	3	ACTL6A.7	12	5	0	0	3.5091e-05	8.82936e-05	blunt	0	0	5	12	0	0	0	ACTL6A.7
chr9	111246669	111246688	20	*	111246685	111246685	1	sense	ATGGTGTCAGAAAGAGAAGA	AGG	3	14	10	0	0	17.2445	2.26678e-15	5.05666e-15	0	3	ACTL6A.7	2	3	0	0	0.002026	0.00385434	staggered	0	0	3	2	0	0	0	ACTL6A.7
chrX	28178747	28178766	20	*	28178749	28178749	1	antisense	AGGGTGAAGGAAGGAAAAGA	AGG	7	58	21	0	0	67.8283	1.18776e-86	6.56095e-86	0	3	ACTL6A.7	14	37	0	0	9.12809e-50	1.42398e-48	staggered	0	1	36	14	0	0	0	ACTL6A.7
chrX	38472591	38472610	20	*	38472593	38472593	1	antisense	GGGGTGGAAGAAAGAGAAGA	AGG	4	22	19	0	0	26.4415	2.46301e-26	7.32588e-26	0	3	ACTL6A.7	12	3	0	0	0.002026	0.00385434	blunt	0	0	3	12	0	0	0	ACTL6A.7
chrX	44203911	44203930	20	*	44203913	44203913	1	antisense	GTGGTGGCAGGAAGAGATGA	TGG	3	88	88	1	1	51.1586	5.28735e-118	4.08888e-117	0	3	ACTL6A.7	40	0	1	0	0.216504	0.222201	blunt	0	0	0	40	0	0	0	ACTL6A.7
chr1	155480135	155480154	20	*	155480151	155480151	1	sense	GGAGCCACTGACAGTACAGG	TGG	6	170	154	0	0	196.587	7.41098e-323	3.35965e-322	0	3	ACTR5.5	99	16	0	0	5.57353e-18	2.50809e-17	blunt	0	0	15	99	1	0	0	ACTR5.5
chr10	66279639	66279658	20	*	66279641	66279641	1	antisense	TGGGTCACTGCAGGCAACTG	GGG	7	16	9	0	0	19.5437	5.57353e-18	7.16597e-18	0	3	ACTR5.5	5	7	0	0	3.60258e-07	8.10579e-07	staggered	0	2	5	5	0	0	0	ACTR5.5
chr10	83995870	83995889	20	*	83995872	83995872	1	antisense	CCGGAGACTGCAGGCAACGG	AGG	7	18	12	0	0	21.843	1.10474e-20	1.65712e-20	0	3	ACTR5.5	10	6	0	0	3.76622e-06	4.84228e-06	blunt	0	2	4	10	0	0	0	ACTR5.5
chr11	133517397	133517416	20	*	133517413	133517413	1	sense	GAGCCCACTGATAGTACAGC	GGG	7	22	4	0	0	26.4415	2.46301e-26	4.43342e-26	0	3	ACTR5.5	3	17	0	0	2.54557e-19	2.29101e-18	staggered	1	15	1	3	0	0	0	ACTR5.5
chr13	31800224	31800243	20	*	31800240	31800240	1	sense	CATGCCACTGACAGTACCTG	GGG	6	15	12	0	0	18.3941	1.15641e-16	1.30096e-16	0	3	ACTR5.5	3	3	0	0	0.002026	0.00227925	blunt	0	0	3	3	0	0	0	ACTR5.5
chr2	118806344	118806363	20	*	118806346	118806346	1	antisense	GAGGCCTCTGACAGTACAGG	TGG	7	36	15	1	0	21.2682	4.82645e-37	1.08595e-36	0	3	ACTR5.5	4	20	0	1	3.29683e-17	9.89048e-17	staggered	0	4	16	4	0	0	0	ACTR5.5
chr20	38748556	38748575	20	*	38748572	38748572	1	sense	CGGGCCACTGCCGGTACCGC	TGG	0	174	168	0	0	201.186	0	0	0	3	ACTR5.5	42	6	0	0	3.76622e-06	4.84228e-06	blunt	0	1	5	42	0	0	0	ACTR5.5
chr3	9739353	9739372	20	*	9739355	9739355	1	antisense	AGGGTGACTGCAGGCAACGG	CGG	7	156	149	1	0	90.2461	9.45181e-244	2.83554e-243	0	3	ACTR5.5	130	6	0	0	3.76622e-06	4.84228e-06	blunt	0	2	4	130	0	0	0	ACTR5.5
chr3	17192945	17192964	20	*	17192947	17192947	1	antisense	AGGAGCACTGCTAGTACAGG	AGG	7	10	8	1	1	6.32298	3.24685e-07	3.24685e-07	0	3	ACTR5.5	1	2	1	0	0.012021	0.012021	blunt	0	0	2	1	0	0	0	ACTR5.5
chr1	28320081	28320100	20	*	28320097	28320097	1	sense	ACAGCCATGAGCCACTGCGC	AGG	3	6	6	0	0	8.04742	3.76622e-06	5.36401e-06	0	3	ACTR5.6	6	0	0	0	0.216504	0.0743248	blunt	0	0	0	6	0	0	0	ACTR5.6
chr1	38738375	38738394	20	*	38738391	38738391	1	sense	TCAGCCAAGAGCCACTGCAC	AGG	4	16	16	0	0	19.5437	5.57353e-18	2.38142e-17	0	3	ACTR5.6	15	0	0	0	0.216504	0.0743248	blunt	0	0	0	15	0	0	0	ACTR5.6
chr1	233022971	233022990	20	*	233022987	233022987	1	sense	ACAGGCTTGAGCCACTGCGC	CGG	3	6	5	0	0	8.04742	3.76622e-06	5.36401e-06	0	3	ACTR5.6	5	1	0	0	0.0579836	0.0424651	blunt	0	0	0	5	0	1	0	ACTR5.6
chr10	63735266	63735285	20	*	63735282	63735282	1	sense	GCAGCCATGAGCCACTGTGC	CGG	3	8	3	0	0	10.3467	3.10739e-08	6.34989e-08	0	3	ACTR5.6	3	5	0	0	3.5091e-05	9.6373e-05	staggered	0	0	5	3	0	0	0	ACTR5.6
chr11	940228	940247	20	*	940244	940244	1	sense	ACAGCCGTGAGCCACTGCGC	CGG	3	7	7	0	0	9.19706	3.60258e-07	6.77284e-07	0	3	ACTR5.6	7	0	0	0	0.216504	0.0743248	blunt	0	0	0	7	0	0	0	ACTR5.6
chr11	111457908	111457927	20	*	111457924	111457924	1	sense	GCTTTGTGGAGCCACTGAGC	AGG	5	8	6	0	0	10.3467	3.10739e-08	6.34989e-08	0	3	ACTR5.6	6	0	0	0	0.216504	0.0743248	blunt	0	0	0	6	0	0	0	ACTR5.6
chr12	1032323	1032342	20	*	1032339	1032339	1	sense	ATAGGCAGGAGCCACTGCGC	CGG	4	15	11	0	0	18.3941	1.15641e-16	4.52928e-16	0	3	ACTR5.6	11	4	0	0	0.000287175	0.000525793	blunt	0	0	4	11	0	0	0	ACTR5.6
chr12	34304069	34304088	20	*	34304085	34304085	1	sense	CTTCCCAGGAGCCACTGCGC	GGG	5	18	18	0	0	21.843	1.10474e-20	6.49037e-20	0	3	ACTR5.6	6	0	0	0	0.216504	0.0743248	blunt	0	0	0	6	0	0	0	ACTR5.6
chr12	118423098	118423117	20	*	118423100	118423100	1	antisense	TCAGCCATGAGCCACTGCAC	TGG	4	9	4	0	0	11.4963	2.4401e-09	5.73424e-09	0	3	ACTR5.6	1	5	0	0	3.5091e-05	9.6373e-05	staggered	0	0	5	1	0	0	0	ACTR5.6
chr14	50009545	50009564	20	*	50009547	50009547	1	antisense	ACAGGCTGGAGCCACTGTGC	TGG	3	3	3	0	0	4.59853	0.002026	0.00221447	0	3	ACTR5.6	3	0	0	0	0.216504	0.0743248	blunt	0	0	0	3	0	0	0	ACTR5.6
chr14	75661229	75661248	20	*	75661231	75661231	1	antisense	CCCGCTCGGAGCCACTGCGC	AGG	4	13	12	0	0	16.0948	4.1835e-14	1.40446e-13	0	3	ACTR5.6	7	1	0	0	0.0579836	0.0424651	blunt	0	0	1	7	0	0	0	ACTR5.6
chr14	97640069	97640088	20	*	97640085	97640085	1	sense	ACATACAGGAGCCACTGCTC	TGG	5	5	5	1	0	3.4489	0.00213061	0.00227588	0	3	ACTR5.6	2	0	0	1	0.518978	0.167683	blunt	0	0	0	2	0	0	0	ACTR5.6
chr14	105199916	105199935	20	*	105199932	105199932	1	sense	CTCGCCTGGAGACACTGCAC	CGG	5	13	13	0	0	16.0948	4.1835e-14	1.40446e-13	0	3	ACTR5.6	7	0	0	0	0.216504	0.0743248	blunt	0	0	0	7	0	0	0	ACTR5.6
chr15	90706243	90706262	20	*	90706259	90706259	1	sense	ACAGCCATGAGCCACTGCGC	CGG	3	47	46	0	0	55.1823	7.55683e-67	1.1839e-65	0	3	ACTR5.6	17	1	0	0	0.0579836	0.0424651	blunt	0	0	1	17	0	0	0	ACTR5.6
chr17	81899810	81899829	20	*	81899826	81899826	1	sense	CAGTGCTGGAGCCACTGCCC	AGG	6	6	5	0	0	8.04742	3.76622e-06	5.36401e-06	0	3	ACTR5.6	3	1	0	0	0.0579836	0.0424651	blunt	1	0	0	3	0	0	0	ACTR5.6
chr19	7160023	7160042	20	*	7160025	7160025	1	antisense	ACAGACCTGAGCCACTGCGC	TGG	4	16	8	0	0	19.5437	5.57353e-18	2.38142e-17	0	3	ACTR5.6	8	5	0	0	3.5091e-05	9.6373e-05	blunt	0	0	5	8	0	0	0	ACTR5.6
chr2	74870284	74870303	20	*	74870300	74870300	1	sense	ACAGGCAGGAGCCACTGCGC	CGG	3	25	23	1	0	14.9452	5.34549e-23	3.58912e-22	0	3	ACTR5.6	23	1	0	0	0.0579836	0.0424651	blunt	0	0	1	23	0	0	0	ACTR5.6
chr2	128292673	128292692	20	*	128292675	128292675	1	antisense	TGAATCTGGAGCCACTGCAC	AGG	5	11	10	0	0	13.7956	1.17063e-11	3.43871e-11	0	3	ACTR5.6	9	1	0	0	0.0579836	0.0424651	blunt	0	0	1	9	0	0	0	ACTR5.6
chr2	240002054	240002073	20	*	240002056	240002056	1	antisense	ACAGGCGGGAGCCACTGCGC	CGG	3	6	5	0	0	8.04742	3.76622e-06	5.36401e-06	0	3	ACTR5.6	5	0	0	0	0.216504	0.0743248	blunt	0	0	0	5	0	0	0	ACTR5.6
chr20	13152510	13152529	20	*	13152512	13152512	1	antisense	TCACATAGAAGCCACTGCGC	AGG	6	9	6	1	0	5.74816	2.26776e-06	4.09941e-06	0	3	ACTR5.6	2	2	0	0	0.012021	0.0165071	blunt	0	0	2	2	0	0	0	ACTR5.6
chr20	38748732	38748751	20	*	38748748	38748748	1	sense	GCAGCCTGGAGCCACTGCGC	TGG	0	213	213	0	0	246.021	0	0	0	3	ACTR5.6	186	0	0	0	0.216504	0.0743248	blunt	0	0	0	186	0	0	0	ACTR5.6
chr20	49959353	49959372	20	*	49959355	49959355	1	antisense	ATAGGCGGGAGCCACTGCGC	TGG	4	6	5	0	0	8.04742	3.76622e-06	5.36401e-06	0	3	ACTR5.6	5	0	0	0	0.216504	0.0743248	blunt	0	0	0	5	0	0	0	ACTR5.6
chr20	61976303	61976322	20	*	61976319	61976319	1	sense	GCTGCCTGGGACCACTGAGC	CGG	4	6	4	1	0	4.02371	0.000450528	0.000542944	0	3	ACTR5.6	3	0	0	1	0.518978	0.167683	blunt	0	0	0	3	0	0	0	ACTR5.6
chr22	37119363	37119382	20	*	37119365	37119365	1	antisense	ACAGGCCTGAGCCACTGCGC	AGG	4	16	9	0	0	19.5437	5.57353e-18	2.38142e-17	0	3	ACTR5.6	9	7	0	1	8.51758e-05	0.000187139	blunt	0	1	6	9	0	0	0	ACTR5.6
chr22	41824485	41824504	20	*	41824487	41824487	1	antisense	ACAGGCATGAGCCACTGCGC	CGG	4	4	3	0	0	5.74816	0.000287175	0.000355191	0	3	ACTR5.6	3	0	0	0	0.216504	0.0743248	blunt	0	0	0	3	0	0	0	ACTR5.6
chr3	66127056	66127075	20	*	66127058	66127058	1	antisense	GCCCCTTGGAGCCACTGCGC	AGG	3	36	31	0	0	42.5364	4.09498e-48	4.8116e-47	0	3	ACTR5.6	13	6	0	0	3.76622e-06	4.13737e-05	blunt	0	1	4	13	0	0	1	ACTR5.6
chr3	111733846	111733865	20	*	111733848	111733848	1	antisense	GGAGCCAGGAACCACTGCAC	AGG	4	11	11	0	0	13.7956	1.17063e-11	3.43871e-11	0	3	ACTR5.6	2	0	0	0	0.216504	0.0743248	blunt	0	0	0	2	0	0	0	ACTR5.6
chr4	134521513	134521532	20	*	134521529	134521529	1	sense	ACAGCCATGAACCACTGCAC	CGG	5	7	3	0	0	9.19706	3.60258e-07	6.77284e-07	0	3	ACTR5.6	3	3	0	0	0.002026	0.00317951	blunt	0	0	3	3	0	0	0	ACTR5.6
chr5	618530	618549	20	*	618546	618546	1	sense	TGGGCCTGGGGCCACTGCGC	TGG	4	10	10	0	0	12.646	1.75836e-10	4.59127e-10	0	3	ACTR5.6	7	0	0	0	0.216504	0.0743248	blunt	0	0	0	7	0	0	0	ACTR5.6
chr5	34588538	34588557	20	*	34588554	34588554	1	sense	ATAGCCTTGAGCCACCGCGC	TGG	4	6	6	0	0	8.04742	3.76622e-06	5.36401e-06	0	3	ACTR5.6	5	0	0	0	0.216504	0.0743248	blunt	0	0	0	5	0	0	0	ACTR5.6
chr6	107115509	107115528	20	*	107115511	107115511	1	antisense	CCCACGTGGAGCCACTGCGC	TGG	4	6	6	0	0	8.04742	3.76622e-06	5.36401e-06	0	3	ACTR5.6	1	0	0	0	0.216504	0.0743248	blunt	0	0	0	1	0	0	0	ACTR5.6
chr7	140493347	140493366	20	*	140493349	140493349	1	antisense	ACAGGCATGAGCCACTGCGC	TGG	4	5	4	0	0	6.89779	3.5091e-05	4.58133e-05	0	3	ACTR5.6	4	1	0	0	0.0579836	0.0424651	blunt	0	0	1	4	0	0	0	ACTR5.6
chr8	117871849	117871868	20	*	117871851	117871851	1	antisense	ACAGCCATGAGCCACTGAGC	TGG	4	8	7	0	0	10.3467	3.10739e-08	6.34989e-08	0	3	ACTR5.6	6	0	0	0	0.216504	0.0743248	blunt	0	0	0	6	0	0	0	ACTR5.6
chrM	13708	13727	20	*	13724	13724	1	sense	GCAGCCGGAAGCCTATTCGC	AGG	5	95	31	67	7	1.62301	3.98496e-06	5.50862e-06	0	3	ACTR5.6	7	9	7	29	0.999706	0.313778	blunt	6	1	0	7	0	0	2	ACTR5.6
chrX	22419576	22419595	20	*	22419578	22419578	1	antisense	ACCCCCAGGAGCCACTGCGC	AGG	4	10	8	0	0	12.646	1.75836e-10	4.59127e-10	0	3	ACTR5.6	5	0	0	0	0.216504	0.0743248	blunt	0	0	0	5	0	0	0	ACTR5.6
chr11	6257922	6257941	20	*	6257938	6257938	1	sense	CATCACAGCATCCAGCGCAG	GGG	3	24	23	0	0	28.7408	2.85944e-29	7.30745e-29	0	3	ACTR5.7	12	1	0	0	0.0579836	0.109525	blunt	0	1	0	12	0	0	0	ACTR5.7
chr11	102268186	102268205	20	*	102268202	102268202	1	sense	GAGAGCAGCTTCCAGCGCAG	GGG	2	103	103	1	0	59.7809	2.93112e-144	2.24719e-143	0	3	ACTR5.7	61	0	0	0	0.216504	0.216504	blunt	0	0	0	61	0	0	0	ACTR5.7
chr14	74885471	74885490	20	*	74885473	74885473	1	antisense	CAGAGCAGGATCAACGGCAA	CGG	7	78	76	1	0	45.4105	4.33307e-101	1.99321e-100	0	3	ACTR5.7	37	0	0	0	0.216504	0.216504	blunt	0	0	0	37	0	0	0	ACTR5.7
chr15	74591793	74591812	20	*	74591809	74591809	1	sense	AAGATCAGGATCAACGGCAG	GGG	7	73	72	0	0	85.0728	4.90515e-115	2.82046e-114	0	3	ACTR5.7	72	1	0	0	0.0579836	0.109525	blunt	1	0	0	72	0	0	0	ACTR5.7
chr16	1817909	1817928	20	*	1817925	1817925	1	sense	GTGCCCAGCACCCAGCACAG	TGG	4	10	5	0	0	12.646	1.75836e-10	2.88873e-10	0	3	ACTR5.7	1	5	0	0	3.5091e-05	0.000298274	staggered	0	0	5	1	0	0	0	ACTR5.7
chr17	13429705	13429724	20	*	13429707	13429707	1	antisense	GAGAGGAGGAGACAGAGCAG	AGG	6	14	13	0	0	17.2445	2.26678e-15	5.21359e-15	0	3	ACTR5.7	2	1	0	0	0.0579836	0.109525	blunt	0	0	1	2	0	0	0	ACTR5.7
chr2	46307981	46308000	20	*	46307997	46307997	1	sense	AAGGGCAGCCACCATGGCAG	TGG	6	30	28	0	0	35.6386	1.88694e-38	5.42496e-38	0	3	ACTR5.7	4	0	0	0	0.216504	0.216504	blunt	0	0	0	4	0	0	0	ACTR5.7
chr2	128292659	128292678	20	*	128292675	128292675	1	sense	GAGGGCAGTGCCCTGTGCAG	TGG	6	11	10	0	0	13.7956	1.17063e-11	2.2437e-11	0	3	ACTR5.7	1	0	0	0	0.216504	0.216504	blunt	0	0	0	1	0	0	0	ACTR5.7
chr2	132978394	132978413	20	*	132978396	132978396	1	antisense	GGAACCAGCATCCAGCTCAG	TGG	5	41	39	0	0	48.2845	1.76078e-56	6.74965e-56	0	3	ACTR5.7	6	2	0	0	0.012021	0.0340596	blunt	0	0	2	6	0	0	0	ACTR5.7
chr2	136149085	136149104	20	*	136149101	136149101	1	sense	GAGAGCATCCACCATGGCAG	AGG	6	6	6	1	0	4.02371	0.000450528	0.000518107	0	3	ACTR5.7	3	0	0	0	0.216504	0.216504	blunt	0	0	0	3	0	0	0	ACTR5.7
chr20	13152496	13152515	20	*	13152512	13152512	1	sense	ACTCTCAGTGTCCTGCGCAG	TGG	7	9	6	1	0	5.74816	2.26776e-06	3.47723e-06	0	3	ACTR5.7	4	0	0	0	0.216504	0.216504	blunt	0	0	0	4	0	0	0	ACTR5.7
chr20	38748746	38748765	20	*	38748748	38748748	1	antisense	GAGCGCAGCATCCAGCGCAG	TGG	0	213	213	0	0	246.021	0	0	0	3	ACTR5.7	27	0	0	0	0.216504	0.216504	blunt	0	0	0	27	0	0	0	ACTR5.7
chr22	24953390	24953409	20	*	24953406	24953406	1	sense	GAGCCCGGAGGACAGCGCGG	TGG	7	94	90	0	0	109.215	6.54693e-157	7.52896e-156	0	3	ACTR5.7	12	3	0	0	0.002026	0.0086105	blunt	0	0	3	12	0	0	0	ACTR5.7
chr3	100893135	100893154	20	*	100893137	100893137	1	antisense	GGAGGAAGCATCCAGCACAG	GGG	5	10	7	0	0	12.646	1.75836e-10	2.88873e-10	0	3	ACTR5.7	7	2	0	0	0.012021	0.0340596	blunt	1	0	1	7	0	0	0	ACTR5.7
chr6	5931183	5931202	20	*	5931185	5931185	1	antisense	TGGGGCAGCACCAAGGGCAG	AGG	6	5	3	0	0	6.89779	3.5091e-05	4.48386e-05	0	3	ACTR5.7	1	0	0	0	0.216504	0.216504	blunt	0	0	0	1	0	0	0	ACTR5.7
chr7	75993553	75993572	20	*	75993569	75993569	1	sense	GGGAGAAGCACCAATGGCAG	GGG	7	12	9	0	0	14.9452	7.2417e-13	1.51417e-12	0	3	ACTR5.7	1	3	0	0	0.002026	0.0086105	staggered	0	1	2	1	0	0	0	ACTR5.7
chr8	22369155	22369174	20	*	22369171	22369171	1	sense	GAGGGCACCAGACAGTGGAA	GGG	7	32	26	0	0	37.9379	1.27051e-41	4.17452e-41	0	3	ACTR5.7	5	6	0	0	3.76622e-06	6.40257e-05	staggered	0	0	6	5	0	0	0	ACTR5.7
chr1	215058724	215058743	20	*	215058726	215058726	1	antisense	GTAGATTGCAAGGAGAAAAG	TGG	7	12	7	0	0	14.9452	7.2417e-13	1.08625e-12	0	3	ACTR6.2	1	4	0	0	0.000287175	0.00034461	staggered	0	0	4	1	0	0	0	ACTR6.2
chr12	100200876	100200895	20	*	100200892	100200892	1	sense	GGAGCTTACAACGCCAAAAT	CGG	0	256	204	0	0	295.455	0	0	0	3	ACTR6.2	189	51	0	0	6.1477e-74	3.68862e-73	blunt	0	1	50	189	0	0	0	ACTR6.2
chr20	35118010	35118029	20	*	35118012	35118012	1	antisense	GGAGCAAGCAAGGAGAAAAG	TGG	7	7	3	0	0	9.19706	3.60258e-07	4.32309e-07	0	3	ACTR6.2	0	4	0	0	0.000287175	0.00034461	staggered	1	0	3	0	0	0	0	ACTR6.2
chr3	6434839	6434858	20	*	6434841	6434841	1	antisense	GGAGCTACCAAAGCCACAGA	GGG	6	28	18	0	0	33.3393	2.47826e-35	7.43477e-35	0	3	ACTR6.2	1	9	0	0	2.4401e-09	4.8802e-09	staggered	0	0	9	1	0	0	0	ACTR6.2
chr7	21467511	21467530	20	*	21467513	21467513	1	antisense	GGAGGATAGAAAGGAGAAAT	GGG	7	5	3	1	0	3.4489	0.00213061	0.00213061	0	3	ACTR6.2	3	0	0	0	0.216504	0.216504	blunt	0	0	0	3	0	0	0	ACTR6.2
chr9	82928269	82928288	20	*	82928285	82928285	1	sense	GGAGATTTAAAGGAGAAAAG	AGG	7	20	5	0	0	24.1423	1.80252e-23	3.60505e-23	0	3	ACTR6.2	2	14	0	0	2.26678e-15	6.80033e-15	staggered	0	0	14	2	0	0	0	ACTR6.2
chr1	3909113	3909132	20	*	3909115	3909115	1	antisense	CAGGACGGGGACTGACCATT	TGG	6	16	9	0	0	19.5437	5.57353e-18	7.43138e-18	0	3	ACTR6.5	5	5	0	0	3.5091e-05	4.67881e-05	blunt	0	0	5	5	0	0	0	ACTR6.5
chr10	79299607	79299626	20	*	79299623	79299623	1	sense	ATTGCAGGGGGCTGACCATT	GGG	7	21	8	0	0	25.2919	6.80592e-25	1.36118e-24	0	3	ACTR6.5	4	13	0	0	4.1835e-14	8.36701e-14	staggered	0	1	12	4	0	0	0	ACTR6.5
chr12	100204950	100204969	20	*	100204952	100204952	1	antisense	TTTGACCGGAACTGACAATT	AGG	0	93	78	1	1	54.0327	1.21055e-126	4.84218e-126	0	3	ACTR6.5	77	15	1	0	1.15641e-16	4.62565e-16	blunt	0	0	15	77	0	0	0	ACTR6.5
chr16	30848070	30848089	20	*	30848086	30848086	1	sense	TTTGGCTGTAAGAGACTACT	TGG	7	6	4	1	0	4.02371	0.000450528	0.000450528	0	3	ACTR6.5	2	0	0	0	0.216504	0.216504	blunt	0	0	0	2	0	0	0	ACTR6.5
chr1	57539039	57539058	20	*	57539041	57539041	1	antisense	GGAGCAACGTAAGAGAAGGG	AGG	7	16	4	1	0	9.77187	6.42819e-13	1.15707e-12	0	3	ACTR6.6	0	11	0	0	1.17063e-11	2.10713e-11	staggered	0	0	11	0	0	0	0	ACTR6.6
chr12	100205045	100205064	20	*	100205047	100205047	1	antisense	GGATTACCTTTTGAAAAGGG	AGG	0	6	3	0	0	8.04742	3.76622e-06	5.64933e-06	0	3	ACTR6.6	3	3	0	0	0.002026	0.00260486	blunt	0	0	3	3	0	0	0	ACTR6.6
chr13	46229497	46229516	20	*	46229513	46229513	1	sense	GGATTACAAGTAGAATGTGG	TGG	7	5	5	0	0	6.89779	3.5091e-05	3.94774e-05	0	3	ACTR6.6	1	0	0	0	0.216504	0.216504	blunt	0	0	0	1	0	0	0	ACTR6.6
chr2	118474041	118474060	20	*	118474043	118474043	1	antisense	GGATAAAGAGTAGGAAAGGG	TGG	7	83	45	1	0	48.2845	1.75192e-109	5.25577e-109	0	3	ACTR6.6	6	37	0	0	9.12809e-50	8.21528e-49	staggered	0	3	34	6	0	0	0	ACTR6.6
chr20	15189143	15189162	20	*	15189145	15189145	1	antisense	TTATTACCTTATGAAAAAGG	TGG	4	17	5	0	0	20.6934	2.54557e-19	5.72752e-19	0	3	ACTR6.6	5	11	0	0	1.17063e-11	2.10713e-11	staggered	0	0	11	5	0	0	0	ACTR6.6
chr4	48718787	48718806	20	*	48718789	48718789	1	antisense	AGGATTAGCTTTGAAAAGGG	AGG	7	7	3	1	0	4.59853	8.51758e-05	8.51758e-05	0	3	ACTR6.6	2	4	0	0	0.000287175	0.000430763	staggered	0	0	4	2	0	0	0	ACTR6.6
chr4	78211864	78211883	20	*	78211866	78211866	1	antisense	GGGTTACCAGAGGCAGAGGG	AGG	7	83	3	0	0	96.5691	1.06973e-134	4.81378e-134	0	3	ACTR6.6	3	14	0	0	2.26678e-15	6.80033e-15	staggered	0	0	2	3	12	0	0	ACTR6.6
chr6	36309242	36309261	20	*	36309258	36309258	1	sense	GGATGACAGGTAGGTAAGGG	AGG	7	87	6	0	0	101.168	1.04459e-142	9.40128e-142	0	3	ACTR6.6	6	27	0	0	8.55547e-34	3.84996e-33	staggered	0	0	23	6	4	0	0	ACTR6.6
chrY	13049916	13049935	20	*	13049918	13049918	1	antisense	GAAGAACCAATGGAGAAGGG	AGG	7	5	3	0	0	6.89779	3.5091e-05	3.94774e-05	0	3	ACTR6.6	0	1	0	0	0.0579836	0.0652315	blunt	0	0	1	0	0	0	0	ACTR6.6
chr10	48792917	48792936	20	*	48792933	48792933	1	sense	GAGAACATTGCCTTGAGAGG	AGG	3	8	8	0	0	10.3467	3.10739e-08	5.5933e-08	0	3	ACTR6.7	5	0	0	0	0.216504	0.216504	blunt	0	0	0	5	0	0	0	ACTR6.7
chr12	55931422	55931441	20	*	55931438	55931438	1	sense	AGAACATGAGTCTTGACAGG	AGG	7	78	46	1	0	45.4105	4.33307e-101	2.59984e-100	0	3	ACTR6.7	7	29	0	0	6.9476e-37	7.64236e-36	staggered	0	0	29	7	0	0	0	ACTR6.7
chr12	100220028	100220047	20	*	100220044	100220044	1	sense	AAGAACATTGTCTTGACAGG	AGG	0	173	152	0	0	200.036	0	0	0	3	ACTR6.7	60	21	0	0	6.80592e-25	3.74326e-24	blunt	0	0	21	60	0	0	0	ACTR6.7
chr13	94704538	94704557	20	*	94704554	94704554	1	sense	AAGAAATCTGGTTTTACTGG	TGG	7	128	115	0	0	148.303	8.74228e-229	7.86805e-228	0	3	ACTR6.7	5	13	0	0	4.1835e-14	1.53395e-13	staggered	0	2	11	5	0	0	0	ACTR6.7
chr14	100470505	100470524	20	*	100470521	100470521	1	sense	GAGTGGGGTGTCTTGACAGG	GGG	6	8	3	0	0	10.3467	3.10739e-08	5.5933e-08	0	3	ACTR6.7	1	2	0	0	0.012021	0.0165289	blunt	0	0	2	1	0	0	0	ACTR6.7
chr20	23340548	23340567	20	*	23340550	23340550	1	antisense	ATCTCCTTTGTCTTGACAGG	TGG	5	8	3	0	0	10.3467	3.10739e-08	5.5933e-08	0	3	ACTR6.7	1	3	0	0	0.002026	0.00371433	staggered	0	0	3	1	0	0	0	ACTR6.7
chr5	24816334	24816353	20	*	24816350	24816350	1	sense	AGAGCCATTGCCTTGACAGG	AGG	5	19	11	0	0	22.9926	4.56705e-22	2.05517e-21	0	3	ACTR6.7	1	8	0	0	3.10739e-08	8.54533e-08	staggered	0	0	8	1	0	0	0	ACTR6.7
chr5	25279446	25279465	20	*	25279462	25279462	1	sense	GAGATTCTTGTCTTGACAGA	GGG	5	9	5	0	0	11.4963	2.4401e-09	6.27455e-09	0	3	ACTR6.7	3	3	0	0	0.002026	0.00371433	blunt	0	0	3	3	0	0	0	ACTR6.7
chr6	29496704	29496723	20	*	29496720	29496720	1	sense	TGGAGAATTATCTTGACAAG	GGG	6	6	3	0	0	8.04742	3.76622e-06	4.84228e-06	0	3	ACTR6.7	0	2	0	0	0.012021	0.0165289	blunt	0	0	2	0	0	0	0	ACTR6.7
chr6	38499108	38499127	20	*	38499124	38499124	1	sense	GTGAACACTATTTTGACAGG	AGG	5	6	5	1	0	4.02371	0.000450528	0.000506844	0	3	ACTR6.7	1	1	0	0	0.0579836	0.0708688	blunt	0	0	1	1	0	0	0	ACTR6.7
chrY	7688251	7688270	20	*	7688253	7688253	1	antisense	CTCCACATTGTCCTGACAGG	TGG	5	17	17	0	0	20.6934	2.54557e-19	9.16404e-19	0	3	ACTR6.7	0	0	0	0	0.216504	0.216504	blunt	0	0	0	0	0	0	0	ACTR6.7
chr1	8313945	8313964	20	*	8313961	8313961	1	sense	GGGTGGTAGAGACAATGGGA	CGG	6	23	19	0	0	27.5912	8.55791e-28	3.08085e-27	0	3	ACTR8.5	3	4	0	0	0.000287175	0.000430763	staggered	0	0	4	3	0	0	0	ACTR8.5
chr1	9201231	9201250	20	*	9201233	9201233	1	antisense	GGGTGCCAGGCAGAAGAGGA	GGG	7	54	5	0	0	63.2298	2.43061e-79	1.45836e-78	0	3	ACTR8.5	5	10	0	0	1.75836e-10	4.68896e-10	staggered	0	0	0	5	10	0	0	ACTR8.5
chr1	38061790	38061809	20	*	38061792	38061792	1	antisense	GGGAGATGGGAAGAAGGTAG	AGG	7	28	26	0	0	33.3393	2.47826e-35	9.91303e-35	0	3	ACTR8.5	4	2	0	0	0.012021	0.0160281	blunt	1	0	1	4	0	0	0	ACTR8.5
chr1	110696821	110696840	20	*	110696837	110696837	1	sense	GGGTATTACAGAGAAAGGAA	AGG	4	13	9	0	0	16.0948	4.1835e-14	1.00404e-13	0	3	ACTR8.5	0	4	0	0	0.000287175	0.000430763	staggered	0	1	3	0	0	0	0	ACTR8.5
chr1	204897415	204897434	20	*	204897431	204897431	1	sense	CAGTGATACGGAGAAAGGAT	TGG	4	6	6	0	0	8.04742	3.76622e-06	5.21476e-06	0	3	ACTR8.5	0	0	0	0	0.216504	0.216504	blunt	0	0	0	0	0	0	0	ACTR8.5
chr10	121813331	121813350	20	*	121813333	121813333	1	antisense	GGTTGAGATGGAGAATGAGG	AGG	7	12	11	1	0	7.47261	5.2934e-09	9.07439e-09	0	3	ACTR8.5	7	0	0	0	0.216504	0.216504	blunt	0	0	0	7	0	0	0	ACTR8.5
chr12	114698698	114698717	20	*	114698700	114698700	1	antisense	GGGAGATAGGGAGAAAGGAA	GGG	3	9	7	0	0	11.4963	2.4401e-09	4.39218e-09	0	3	ACTR8.5	1	1	0	0	0.0579836	0.0695803	blunt	0	0	1	1	0	0	0	ACTR8.5
chr14	94675963	94675982	20	*	94675979	94675979	1	sense	GGGTAATAGAGACAAGGGGA	GGG	6	13	7	1	0	8.04742	6.09046e-10	1.15398e-09	0	3	ACTR8.5	3	6	0	0	3.76622e-06	6.95302e-06	staggered	0	0	6	3	0	0	0	ACTR8.5
chr15	58501071	58501090	20	*	58501073	58501073	1	antisense	GGAGTGAAAGGAGAACAGAA	GGG	7	14	7	1	0	8.62224	6.57597e-11	1.39256e-10	0	3	ACTR8.5	1	7	0	0	3.60258e-07	7.20515e-07	staggered	1	1	5	1	0	0	0	ACTR8.5
chr15	71086307	71086326	20	*	71086323	71086323	1	sense	GGGAGATGAGAAGAAGGCAG	AGG	7	184	167	0	0	212.682	0	0	0	3	ACTR8.5	55	16	0	0	5.57353e-18	2.22941e-17	blunt	2	0	14	55	0	0	0	ACTR8.5
chr16	70383646	70383665	20	*	70383662	70383662	1	sense	GAAAGGAAAGGAGAAAGGAA	AGG	7	20	4	0	0	24.1423	1.80252e-23	5.89917e-23	0	3	ACTR8.5	3	14	0	0	2.26678e-15	7.77181e-15	staggered	5	0	9	3	0	0	0	ACTR8.5
chr17	11366996	11367015	20	*	11367012	11367012	1	sense	TGGTGATAAGAAGAACGGAA	AGG	3	168	113	0	0	194.288	2.94031e-318	5.29256e-317	0	3	ACTR8.5	18	55	0	0	3.70821e-81	4.44985e-80	staggered	0	7	48	18	0	0	0	ACTR8.5
chr19	829358	829377	20	*	829374	829374	1	sense	AGGAGGCGCAGAGAAGGGAA	GGG	7	51	4	0	0	59.7809	6.1477e-74	3.16167e-73	0	3	ACTR8.5	4	19	0	0	4.56705e-22	2.19218e-21	staggered	1	0	2	4	15	0	1	ACTR8.5
chr2	25304431	25304450	20	*	25304433	25304433	1	antisense	GGGGGATGGGGAGGATGGAG	TGG	6	3	3	0	0	4.59853	0.002026	0.00214518	0	3	ACTR8.5	0	0	0	0	0.216504	0.216504	blunt	0	0	0	0	0	0	0	ACTR8.5
chr2	26549526	26549545	20	*	26549528	26549528	1	antisense	GAGAAATGGGGAAAATGGAA	GGG	7	121	9	0	0	140.255	1.23585e-213	1.11227e-212	0	3	ACTR8.5	8	34	0	0	7.61887e-45	6.0951e-44	staggered	0	0	0	8	34	0	0	ACTR8.5
chr20	38721130	38721149	20	*	38721132	38721132	1	antisense	GGGAGGTCAGGAGCAGGGAG	AGG	7	20	3	2	0	8.04742	1.07723e-13	2.42376e-13	0	3	ACTR8.5	3	8	0	0	3.10739e-08	6.77976e-08	staggered	0	0	0	3	8	0	0	ACTR8.5
chr20	60430321	60430340	20	*	60430323	60430323	1	antisense	GGGAGAGAGGAAGAAGGCAA	GGG	6	19	17	0	0	22.9926	4.56705e-22	1.37011e-21	0	3	ACTR8.5	7	1	0	0	0.0579836	0.0695803	blunt	0	0	1	7	0	0	0	ACTR8.5
chr3	43099034	43099053	20	*	43099050	43099050	1	sense	GGATGAAACAGGGAACAGAA	CGG	5	22	8	1	0	13.2208	1.79594e-19	4.97338e-19	0	3	ACTR8.5	0	13	0	0	4.1835e-14	1.25505e-13	staggered	1	2	10	0	0	0	0	ACTR8.5
chr3	134295427	134295446	20	*	134295443	134295443	1	sense	GGGATGAACAGAGAACAGAA	GGG	6	28	22	0	0	33.3393	2.47826e-35	9.91303e-35	0	3	ACTR8.5	0	5	0	0	3.5091e-05	6.01561e-05	staggered	0	0	5	0	0	0	0	ACTR8.5
chr3	152183360	152183379	20	*	152183376	152183376	1	sense	GGGAGATAGGAAGATAGAAG	AGG	7	17	8	0	0	20.6934	2.54557e-19	6.54574e-19	0	3	ACTR8.5	6	9	0	0	2.4401e-09	5.85624e-09	staggered	0	0	9	6	0	0	0	ACTR8.5
chr6	135344735	135344754	20	*	135344737	135344737	1	antisense	GAAAGGAAAGGAGAAAGGAA	GGG	7	135	3	0	0	156.35	4.2477e-244	5.09724e-243	0	3	ACTR8.5	2	71	0	0	3.59916e-111	8.63799e-110	staggered	29	33	9	2	0	0	0	ACTR8.5
chr7	25353725	25353744	20	*	25353727	25353727	1	antisense	GGGAAATATAGAGAAAGCAA	TGG	6	10	10	0	0	12.646	1.75836e-10	3.51672e-10	0	3	ACTR8.5	3	0	0	0	0.216504	0.216504	blunt	0	0	0	3	0	0	0	ACTR8.5
chr7	83520408	83520427	20	*	83520410	83520410	1	antisense	AGATTATACGGAGAAAGGAA	TGG	4	5	3	0	0	6.89779	3.5091e-05	4.51171e-05	0	3	ACTR8.5	0	2	0	0	0.012021	0.0160281	blunt	2	0	0	0	0	0	0	ACTR8.5
chrX	18226281	18226300	20	*	18226297	18226297	1	sense	AGGGGAGCTGGAGGAGGGAA	GGG	7	85	9	0	0	98.8684	1.08152e-138	7.78694e-138	0	3	ACTR8.5	9	31	0	0	4.96982e-40	2.98189e-39	staggered	0	0	0	9	31	0	0	ACTR8.5
chr1	63214691	63214710	20	*	63214693	63214693	1	antisense	AATTATAGCCATCCTAGTGG	TGG	7	8	7	0	0	10.3467	3.10739e-08	6.90531e-08	0	3	ACTR8.6	1	0	0	0	0.216504	0.272772	blunt	0	0	0	1	0	0	0	ACTR8.6
chr10	37226843	37226862	20	*	37226859	37226859	1	sense	GAAAGATTCCATCCTAGTGG	TGG	5	8	3	1	0	5.17334	1.45538e-05	2.42563e-05	0	3	ACTR8.6	0	1	0	1	0.253288	0.272772	blunt	0	1	0	0	0	0	0	ACTR8.6
chr11	61617664	61617683	20	*	61617680	61617680	1	sense	ATTGTAGCCCATCCTAGTGG	TGG	7	13	5	0	0	16.0948	4.1835e-14	1.3945e-13	0	3	ACTR8.6	0	0	0	0	0.216504	0.272772	blunt	0	0	0	0	0	0	0	ACTR8.6
chr12	54315996	54316015	20	*	54315998	54315998	1	antisense	CTTTACAGCCATCCTAGTGG	TGG	6	10	3	0	0	12.646	1.75836e-10	4.3959e-10	0	3	ACTR8.6	0	3	0	0	0.002026	0.007091	staggered	2	0	1	0	0	0	0	ACTR8.6
chr16	59543224	59543243	20	*	59543240	59543240	1	sense	GCATTTATAAATCCTAGTGG	AGG	7	7	7	0	0	9.19706	3.60258e-07	7.20515e-07	0	3	ACTR8.6	0	0	0	0	0.216504	0.272772	blunt	0	0	0	0	0	0	0	ACTR8.6
chr16	85071147	85071166	20	*	85071163	85071163	1	sense	CATGTTATCCATCCTAGTGG	TGG	7	48	11	0	0	56.332	1.31419e-68	8.76129e-68	0	3	ACTR8.6	0	11	0	0	1.17063e-11	1.63888e-10	staggered	0	7	4	0	0	0	0	ACTR8.6
chr17	18854455	18854474	20	*	18854471	18854471	1	sense	AGCAGGCTCCATCCTAGTGA	TGG	6	14	7	0	0	17.2445	2.26678e-15	9.06711e-15	0	3	ACTR8.6	1	1	0	0	0.0579836	0.115967	blunt	0	0	1	1	0	0	0	ACTR8.6
chr18	405591	405610	20	*	405593	405593	1	antisense	ATACAGCCCCACCCTACTGG	GGG	4	15	15	1	0	9.19706	6.6879e-12	1.91083e-11	0	3	ACTR8.6	0	0	0	1	0.518978	0.518978	blunt	0	0	0	0	0	0	0	ACTR8.6
chr20	41370218	41370237	20	*	41370234	41370234	1	sense	TCTGGGCCCCATTCTAGTGG	GGG	7	5	4	1	0	3.4489	0.00213061	0.0025066	0	3	ACTR8.6	0	1	0	1	0.253288	0.272772	blunt	1	0	0	0	0	0	0	ACTR8.6
chr3	53870101	53870120	20	*	53870103	53870103	1	antisense	GTACAGCTCCATCCTAGTGG	TGG	0	114	114	0	0	132.208	1.17469e-198	2.34938e-197	0	3	ACTR8.6	21	0	0	0	0.216504	0.272772	blunt	0	0	0	21	0	0	0	ACTR8.6
chr4	100508663	100508682	20	*	100508679	100508679	1	sense	TTTACAGTCTATCCTAGTGG	GGG	7	8	4	1	0	5.17334	1.45538e-05	2.42563e-05	0	3	ACTR8.6	0	2	0	0	0.012021	0.0336589	blunt	0	2	0	0	0	0	0	ACTR8.6
chr5	53760182	53760201	20	*	53760198	53760198	1	sense	GTACAACCCCATCCTAGAGT	TGG	4	5	4	0	0	6.89779	3.5091e-05	5.01301e-05	0	3	ACTR8.6	1	1	0	0	0.0579836	0.115967	blunt	0	1	0	1	0	0	0	ACTR8.6
chr6	35735760	35735779	20	*	35735776	35735776	1	sense	CACCTGCCCCATCCTAGTGG	TGG	5	82	38	3	0	23.8549	2.96975e-83	2.96975e-82	0	3	ACTR8.6	6	7	0	1	8.51758e-05	0.00059623	staggered	0	6	1	6	0	0	0	ACTR8.6
chr8	129582686	129582705	20	*	129582702	129582702	1	sense	GTACACTCATATCCTAGTGG	AGG	5	22	14	0	0	26.4415	2.46301e-26	1.23151e-25	0	3	ACTR8.6	1	3	0	0	0.002026	0.007091	staggered	0	0	3	1	0	0	0	ACTR8.6
chr1	3054910	3054929	20	*	3054926	3054926	1	sense	AGAGACTGAAAGCAGAAAGG	GGG	7	5	3	0	0	6.89779	3.5091e-05	4.00358e-05	0.00773694	3	ACTR8.7	1	2	0	0	0.012021	0.015545	blunt	0	0	2	1	0	0	0	ACTR8.7
chr1	3172752	3172771	20	*	3172768	3172768	1	sense	AGAGACGGAAAGTAGAATGG	TGG	6	8	4	0	0	10.3467	3.10739e-08	4.19065e-08	0	3	ACTR8.7	0	4	0	0	0.000287175	0.000439057	staggered	0	1	3	0	0	0	0	ACTR8.7
chr1	5113482	5113501	20	*	5113498	5113498	1	sense	GAGGAAGGAAAAGAGATAGG	AGG	5	7	6	1	0	4.59853	8.51758e-05	9.62703e-05	0.00296736	3	ACTR8.7	0	1	0	1	0.253288	0.254914	blunt	0	0	1	0	0	0	0	ACTR8.7
chr1	5512837	5512856	20	*	5512853	5512853	1	sense	GAGAAGGGAAGCAGAAGGGG	AGG	7	39	4	0	0	45.9853	4.20686e-53	1.23818e-52	0.00645161	3	ACTR8.7	3	25	0	0	9.20117e-31	3.52481e-30	staggered	0	15	10	3	0	0	0	ACTR8.7
chr1	5656017	5656036	20	*	5656033	5656033	1	sense	AGAGAGAGAAAGGAGAAGGA	AGG	7	101	36	0	0	117.262	2.46863e-171	1.84133e-170	0	3	ACTR8.7	7	65	0	0	1.0195e-99	1.04409e-98	staggered	0	0	65	7	0	0	0	ACTR8.7
chr1	6485005	6485024	20	*	6485021	6485021	1	sense	GAGGAAGGAAAGGAGAGGGG	CGG	3	161	119	0	0	186.24	2.8263e-302	5.49615e-301	0	3	ACTR8.7	10	42	0	0	3.47935e-58	2.18855e-57	staggered	0	32	10	10	0	0	0	ACTR8.7
chr1	6926330	6926349	20	*	6926332	6926332	1	antisense	AGGAAAGGAAAGGAGAGGAG	AGG	5	5	3	1	0	3.4489	0.00213061	0.00218684	0.00510204	3	ACTR8.7	0	2	0	0	0.012021	0.015545	blunt	0	0	2	0	0	0	0	ACTR8.7
chr1	7124907	7124926	20	*	7124923	7124923	1	sense	GGAGTCAGGAAGGGGAAGGG	AGG	7	17	6	1	0	10.3467	5.85672e-14	9.59093e-14	0.00361011	3	ACTR8.7	0	11	0	0	1.17063e-11	2.67159e-11	staggered	0	0	11	0	0	0	0	ACTR8.7
chr1	7268250	7268269	20	*	7268266	7268266	1	sense	AAGAGTACAGAGGAGAAGGG	GGG	6	26	26	0	0	31.0401	2.85527e-32	6.49142e-32	0	3	ACTR8.7	19	0	0	0	0.216504	0.219084	blunt	0	0	0	19	0	0	0	ACTR8.7
chr1	7377387	7377406	20	*	7377389	7377389	1	antisense	GAGAACAGTAAGGAGGAGGG	AGG	3	154	83	1	0	89.0965	7.74812e-240	9.02428e-239	0	3	ACTR8.7	40	71	0	0	3.59916e-111	4.52783e-110	staggered	0	1	69	40	1	0	0	ACTR8.7
chr1	8176512	8176531	20	*	8176514	8176514	1	antisense	GGAGACAGAAAGCAGAATGG	TGG	6	26	7	0	0	31.0401	2.85527e-32	6.49142e-32	0	3	ACTR8.7	3	19	0	0	4.56705e-22	1.42319e-21	staggered	0	0	19	3	0	0	0	ACTR8.7
chr1	8629998	8630017	20	*	8630000	8630000	1	antisense	AGAAACAGAAAGCAGAAGAG	CGG	6	215	81	0	0	248.321	0	0	0	3	ACTR8.7	6	134	0	0	6.69045e-242	8.02067e-240	staggered	0	10	124	6	0	0	0	ACTR8.7
chr1	9657514	9657533	20	*	9657516	9657516	1	antisense	GGGAACGGAAAGCAGGAAGG	AGG	4	7	4	0	0	9.19706	3.60258e-07	4.56187e-07	0	3	ACTR8.7	3	1	0	0	0.0579836	0.0681491	blunt	0	0	1	3	0	0	0	ACTR8.7
chr1	10699217	10699236	20	*	10699219	10699219	1	antisense	GGAGAGGGGAAGGAGAACGG	AGG	6	19	10	1	0	11.4963	4.18455e-16	7.2448e-16	0	3	ACTR8.7	2	9	0	1	2.26776e-06	4.24398e-06	staggered	0	0	9	2	0	0	0	ACTR8.7
chr1	14950402	14950421	20	*	14950418	14950418	1	sense	GGGACCAGGCAGGAGAGGGG	AGG	6	196	151	0	0	226.478	0	0	0	3	ACTR8.7	14	42	0	0	3.47935e-58	2.18855e-57	staggered	0	12	30	14	0	0	0	ACTR8.7
chr1	15078814	15078833	20	*	15078816	15078816	1	antisense	GAGAATGGCAAGGGGAACAC	TGG	6	7	3	0	0	9.19706	3.60258e-07	4.56187e-07	0.00249377	3	ACTR8.7	1	4	0	0	0.000287175	0.000439057	staggered	0	1	3	1	0	0	0	ACTR8.7
chr1	15222712	15222731	20	*	15222728	15222728	1	sense	GGGAAGGGAAGGGAGAAGGG	AGG	3	136	56	0	0	157.5	2.67728e-246	3.2759e-245	0	3	ACTR8.7	5	80	0	0	9.63588e-129	1.70765e-127	staggered	0	2	78	5	0	0	0	ACTR8.7
chr1	18680481	18680500	20	*	18680483	18680483	1	antisense	GAGACAGAAAGGAGGAGGGG	AGG	7	125	35	0	0	144.854	2.8518e-222	2.91607e-221	0	3	ACTR8.7	8	60	0	0	2.37513e-90	2.21028e-89	staggered	0	35	25	8	0	0	0	ACTR8.7
chr1	18738559	18738578	20	*	18738561	18738561	1	antisense	GAGGATGGAAAAGAGAAGAA	TGG	5	8	6	0	0	10.3467	3.10739e-08	4.19065e-08	0.00324675	3	ACTR8.7	0	2	0	0	0.012021	0.015545	blunt	0	0	2	0	0	0	0	ACTR8.7
chr1	18808165	18808184	20	*	18808181	18808181	1	sense	GAGGGAGGAAAGGAGATGGG	AGG	4	4	3	1	0	2.87408	0.00889078	0.00901495	0.00200803	3	ACTR8.7	0	1	0	0	0.0579836	0.0681491	blunt	0	0	1	0	0	0	0	ACTR8.7
chr1	18933956	18933975	20	*	18933958	18933958	1	antisense	AGAGACAGAAAGTAGAAGGG	TGG	6	38	10	0	0	44.8357	1.98393e-51	5.75365e-51	0	3	ACTR8.7	4	28	0	0	2.47826e-35	1.06107e-34	staggered	0	3	25	4	0	0	0	ACTR8.7
chr1	19098702	19098721	20	*	19098718	19098718	1	sense	GAGAAAAGAAAGGAGAGAGG	CGG	4	219	212	0	0	252.919	0	0	0	3	ACTR8.7	43	5	0	0	3.5091e-05	5.82374e-05	blunt	0	0	4	43	1	0	0	ACTR8.7
chr1	19892630	19892649	20	*	19892632	19892632	1	antisense	ATGAACGGGTAAGAGAAGGG	AGG	5	34	11	1	0	20.1186	2.24784e-34	5.3506e-34	0	3	ACTR8.7	1	23	0	0	8.55791e-28	3.07602e-27	staggered	0	0	23	1	0	0	0	ACTR8.7
chr1	20143316	20143335	20	*	20143318	20143318	1	antisense	GGGAGAAGGAAGGAGAAAGC	AGG	7	10	7	0	0	12.646	1.75836e-10	2.58764e-10	0.00802139	3	ACTR8.7	2	3	0	0	0.002026	0.00287935	staggered	0	0	3	2	0	0	0	ACTR8.7
chr1	20368875	20368894	20	*	20368891	20368891	1	sense	AGGGAAGGAAAGGGGAAAGG	AGG	6	16	4	2	0	6.51458	4.18894e-10	6.16037e-10	0	3	ACTR8.7	0	12	0	0	7.2417e-13	1.72817e-12	staggered	0	0	12	0	0	0	0	ACTR8.7
chr1	22178798	22178817	20	*	22178800	22178800	1	antisense	CAGAGAAGGAAGGAGAAGGA	AGG	6	16	11	1	0	9.77187	6.42819e-13	1.0456e-12	0	3	ACTR8.7	1	5	0	1	0.00213061	0.0030196	staggered	0	0	5	1	0	0	0	ACTR8.7
chr1	22207519	22207538	20	*	22207521	22207521	1	antisense	GAGATGGGAAAGGGGAAGGG	AGG	3	81	59	0	0	94.2698	1.00971e-130	5.49789e-130	0	3	ACTR8.7	2	22	0	0	2.46301e-26	8.5659e-26	staggered	0	1	21	2	0	0	0	ACTR8.7
chr1	22600127	22600146	20	*	22600143	22600143	1	sense	GAGAGAAGGAAGGAGGAGGG	AGG	5	5	3	0	0	6.89779	3.5091e-05	4.00358e-05	0.00510204	3	ACTR8.7	0	2	0	0	0.012021	0.015545	blunt	0	0	2	0	0	0	0	ACTR8.7
chr1	23735002	23735021	20	*	23735004	23735004	1	antisense	GGAATAAGAAAGGGGAAGGG	TGG	6	3	3	0	0	4.59853	0.002026	0.00209726	0.00823045	3	ACTR8.7	0	0	0	0	0.216504	0.219084	blunt	0	0	0	0	0	0	0	ACTR8.7
chr1	24013945	24013964	20	*	24013961	24013961	1	sense	GAGATGGCTAAGAAGAGGGG	AGG	6	9	8	0	0	11.4963	2.4401e-09	3.44429e-09	0	3	ACTR8.7	2	1	0	0	0.0579836	0.0681491	blunt	0	1	0	2	0	0	0	ACTR8.7
chr1	26752622	26752641	20	*	26752624	26752624	1	antisense	CATGAAGAAAAGGAAAAGGT	AGG	7	7	3	0	0	9.19706	3.60258e-07	4.56187e-07	0.00886918	3	ACTR8.7	0	3	0	0	0.002026	0.00287935	staggered	0	2	1	0	0	0	0	ACTR8.7
chr1	30773852	30773871	20	*	30773868	30773868	1	sense	AGGAGAGGAAAGGAGAGGAG	AGG	6	4	4	1	0	2.87408	0.00889078	0.00901495	0.00858369	3	ACTR8.7	0	0	0	1	0.518978	0.518978	blunt	0	0	0	0	0	0	0	ACTR8.7
chr1	30814412	30814431	20	*	30814414	30814414	1	antisense	GGAAAAGGAAAAGAGAAGAA	AGG	6	70	28	1	0	40.8119	6.05082e-88	2.40049e-87	0	3	ACTR8.7	1	41	0	0	1.76078e-56	1.07762e-55	staggered	0	0	41	1	0	0	0	ACTR8.7
chr1	31803768	31803787	20	*	31803784	31803784	1	sense	AAGAAAAGAAAGGAGAAGAA	AGG	5	45	23	0	0	52.8831	2.3508e-63	7.5517e-63	0	3	ACTR8.7	0	21	0	0	6.80592e-25	2.30406e-24	staggered	0	0	21	0	0	0	0	ACTR8.7
chr1	34151615	34151634	20	*	34151631	34151631	1	sense	GGGAGAGGAAAGGAGAGAGG	CGG	5	19	18	0	0	22.9926	4.56705e-22	8.94518e-22	0	3	ACTR8.7	3	1	0	0	0.0579836	0.0681491	blunt	0	0	0	3	0	1	0	ACTR8.7
chr1	34151820	34151839	20	*	34151822	34151822	1	antisense	AAGAAAGGAAGAGAGAAGGG	GGG	4	74	38	0	0	86.2224	5.61323e-117	2.78488e-116	0	3	ACTR8.7	3	36	0	0	4.09498e-48	2.16768e-47	staggered	0	2	34	3	0	0	0	ACTR8.7
chr1	37453167	37453186	20	*	37453169	37453169	1	antisense	GAGGAAGGAAAGGAGAGAGG	AGG	4	9	8	0	0	11.4963	2.4401e-09	3.44429e-09	0	3	ACTR8.7	2	0	0	0	0.216504	0.219084	blunt	0	0	0	2	0	0	0	ACTR8.7
chr1	39147263	39147282	20	*	39147265	39147265	1	antisense	GGAAAAAGAAAAGAGAAGGA	AGG	6	126	66	0	0	146.003	1.93787e-224	2.00985e-223	0	3	ACTR8.7	5	60	0	0	2.37513e-90	2.21028e-89	staggered	0	1	58	5	1	0	0	ACTR8.7
chr1	40270698	40270717	20	*	40270700	40270700	1	antisense	GGAAAAGGAAAGGAGAAGAG	AGG	4	194	93	0	0	224.178	0	0	0	3	ACTR8.7	10	101	0	0	2.46863e-171	8.11464e-170	staggered	0	0	101	10	0	0	0	ACTR8.7
chr1	44681644	44681663	20	*	44681660	44681660	1	sense	AGAGAAGGAGAGGAGAAGGA	TGG	7	170	100	0	0	196.587	7.41098e-323	1.64524e-321	0	3	ACTR8.7	83	70	0	0	3.02103e-109	3.70895e-108	blunt	0	1	69	83	0	0	0	ACTR8.7
chr1	46179805	46179824	20	*	46179821	46179821	1	sense	GGAGATGGAAAGATGAAGGG	AGG	6	67	33	0	0	78.175	1.64342e-103	7.3954e-103	0	3	ACTR8.7	2	34	0	0	7.61887e-45	3.85292e-44	staggered	0	6	28	2	0	0	0	ACTR8.7
chr1	47202596	47202615	20	*	47202612	47202612	1	sense	AGGGAAGGAAAGGAGGAGGG	AGG	5	16	14	0	0	19.5437	5.57353e-18	1.00241e-17	0	3	ACTR8.7	0	2	0	0	0.012021	0.015545	blunt	0	0	2	0	0	0	0	ACTR8.7
chr1	47463413	47463432	20	*	47463429	47463429	1	sense	AGAAAGGAAGAGGAGAAGGG	AGG	6	159	75	1	0	91.9706	1.21475e-249	1.53822e-248	0	3	ACTR8.7	27	84	0	0	1.08184e-136	2.0998e-135	staggered	0	0	84	27	0	0	0	ACTR8.7
chr1	47679567	47679586	20	*	47679569	47679569	1	antisense	GGAGATGGAAAAGAGAAGCA	GGG	7	29	10	0	0	34.489	6.9476e-37	1.6983e-36	0.005	3	ACTR8.7	0	18	0	0	1.10474e-20	3.32075e-20	staggered	0	0	18	0	0	0	0	ACTR8.7
chr1	47841762	47841781	20	*	47841764	47841764	1	antisense	AGAAAAGAAAAGGAGAAGGT	TGG	6	29	12	0	0	34.489	6.9476e-37	1.6983e-36	0	3	ACTR8.7	12	17	0	0	2.54557e-19	7.39012e-19	staggered	0	2	15	12	0	0	0	ACTR8.7
chr1	48199859	48199878	20	*	48199875	48199875	1	sense	GAGAAAAGATTGGAGAAGGG	AGG	4	13	6	2	0	5.36495	1.18858e-07	1.5911e-07	0	3	ACTR8.7	1	7	0	0	3.60258e-07	6.75441e-07	staggered	0	0	7	1	0	0	0	ACTR8.7
chr1	51079995	51080014	20	*	51079997	51079997	1	antisense	AGGAAAGGAAAGGGGAAGGG	AGG	4	135	60	0	0	156.35	4.2477e-244	5.11132e-243	0	3	ACTR8.7	5	75	0	0	6.34013e-119	9.16397e-118	staggered	0	1	74	5	0	0	0	ACTR8.7
chr1	51956535	51956554	20	*	51956537	51956537	1	antisense	GAGAAAAGAATGGAGAGGGG	TGG	4	5	5	0	0	6.89779	3.5091e-05	4.00358e-05	0	3	ACTR8.7	1	0	0	0	0.216504	0.219084	blunt	0	0	0	1	0	0	0	ACTR8.7
chr1	54503888	54503907	20	*	54503904	54503904	1	sense	GGAGAAGGAAGGGAGAAGGG	AGG	5	132	92	1	0	76.4505	1.49132e-197	1.29406e-196	0	3	ACTR8.7	50	40	0	0	8.70836e-55	5.12937e-54	blunt	0	0	40	50	0	0	0	ACTR8.7
chr1	58189952	58189971	20	*	58189954	58189954	1	antisense	GAGTGAGGAAAGGAAAAAGG	AGG	5	11	6	0	0	13.7956	1.17063e-11	1.7867e-11	0.00387597	3	ACTR8.7	1	4	0	0	0.000287175	0.000439057	staggered	0	0	4	1	0	0	0	ACTR8.7
chr1	58402631	58402650	20	*	58402647	58402647	1	sense	GAGGAGGGAAAGGAGGAGGG	GGG	3	10	4	1	0	6.32298	3.24685e-07	4.30673e-07	0	3	ACTR8.7	2	4	0	1	0.00889078	0.0124875	blunt	0	0	4	2	0	0	0	ACTR8.7
chr1	59315386	59315405	20	*	59315388	59315388	1	antisense	GAGAGGAGAAAAGAGAAGGG	AGG	4	92	10	0	0	106.916	7.89289e-153	5.16238e-152	0	3	ACTR8.7	10	82	0	0	1.04545e-132	1.90235e-131	staggered	0	1	81	10	0	0	0	ACTR8.7
chr1	60014167	60014186	20	*	60014183	60014183	1	sense	AGGGAAGGAAAGGAGATGTG	GGG	6	7	5	0	0	9.19706	3.60258e-07	4.56187e-07	0.00249377	3	ACTR8.7	0	1	0	0	0.0579836	0.0681491	blunt	0	0	1	0	0	0	0	ACTR8.7
chr1	60868276	60868295	20	*	60868278	60868278	1	antisense	GAGAGAGGGAAGGAGAAGAG	AGG	4	14	3	0	0	17.2445	2.26678e-15	3.83311e-15	0	3	ACTR8.7	0	11	0	0	1.17063e-11	2.67159e-11	staggered	0	0	11	0	0	0	0	ACTR8.7
chr1	63679951	63679970	20	*	63679953	63679953	1	antisense	GAGAAGCAAAAAGAGAAGGG	AGG	4	28	8	0	0	33.3393	2.47826e-35	5.92497e-35	0	3	ACTR8.7	0	18	0	0	1.10474e-20	3.32075e-20	staggered	0	1	17	0	0	0	0	ACTR8.7
chr1	64551248	64551267	20	*	64551250	64551250	1	antisense	GAGAACTGAAAGAAGATGGG	AGG	3	24	16	0	0	28.7408	2.85944e-29	6.20923e-29	0	3	ACTR8.7	1	8	0	0	3.10739e-08	6.17238e-08	staggered	0	0	8	1	0	0	0	ACTR8.7
chr1	66311114	66311133	20	*	66311130	66311130	1	sense	GAGAAGGAAGGGAAGAAGGG	AGG	5	26	5	1	0	15.52	3.31372e-24	6.76409e-24	0	3	ACTR8.7	2	20	0	1	3.29683e-17	9.20402e-17	staggered	0	0	20	2	0	0	0	ACTR8.7
chr1	66532703	66532722	20	*	66532705	66532705	1	antisense	GAAAAAGGAAAGGAGATGGG	AGG	3	46	37	0	0	54.0327	4.25846e-65	1.39683e-64	0	3	ACTR8.7	1	9	0	0	2.4401e-09	5.10567e-09	staggered	0	0	9	1	0	0	0	ACTR8.7
chr1	67631116	67631135	20	*	67631132	67631132	1	sense	GAAGAAGGAAAGGAGAGGAG	AGG	5	59	37	0	0	68.9779	1.69331e-88	6.76703e-88	0	3	ACTR8.7	12	22	0	0	2.46301e-26	8.5659e-26	staggered	0	1	21	12	0	0	0	ACTR8.7
chr1	72091398	72091417	20	*	72091400	72091400	1	antisense	GAGAAGGAAGGGAGGAAGGG	AGG	6	36	22	0	0	42.5364	4.09498e-48	1.14786e-47	0	3	ACTR8.7	0	12	0	0	7.2417e-13	1.72817e-12	staggered	0	0	12	0	0	0	0	ACTR8.7
chr1	76146500	76146519	20	*	76146502	76146502	1	antisense	GAGAAAAGAAGGAGGAGGGG	AGG	6	6	3	0	0	8.04742	3.76622e-06	4.53696e-06	0.00238663	3	ACTR8.7	1	3	0	1	0.0322059	0.0414366	blunt	0	1	2	1	0	0	0	ACTR8.7
chr1	76758223	76758242	20	*	76758239	76758239	1	sense	GGAAAAGGAAGGGAGAAGGA	AGG	5	46	22	1	0	27.0164	5.11489e-51	1.47945e-50	0	3	ACTR8.7	21	18	0	0	1.10474e-20	3.32075e-20	blunt	0	0	18	21	0	0	0	ACTR8.7
chr1	76758234	76758253	20	*	76758250	76758250	1	sense	GGAGAAGGAAGGGAGAAGGA	AGG	6	104	45	1	0	60.3557	4.80983e-146	2.99309e-145	0	3	ACTR8.7	25	19	0	0	4.56705e-22	1.42319e-21	blunt	0	0	19	25	0	0	0	ACTR8.7
chr1	77466248	77466267	20	*	77466250	77466250	1	antisense	GGAGAAGGGAAGGAAAAGGA	AGG	7	29	9	0	0	34.489	6.9476e-37	1.6983e-36	0.005	3	ACTR8.7	5	20	0	0	1.80252e-23	5.89654e-23	staggered	0	3	17	5	0	0	0	ACTR8.7
chr1	79077006	79077025	20	*	79077022	79077022	1	sense	GAGAAAGGAAAAGAGAAAGA	AGG	4	157	95	0	0	181.642	3.35871e-293	5.71505e-292	0	3	ACTR8.7	22	62	0	0	4.45512e-94	4.42904e-93	staggered	0	0	62	22	0	0	0	ACTR8.7
chr1	84881753	84881772	20	*	84881769	84881769	1	sense	GAGGAGGGAGAGGAGAAGAG	AGG	4	7	3	0	0	9.19706	3.60258e-07	4.56187e-07	0	3	ACTR8.7	0	3	0	0	0.002026	0.00287935	staggered	0	0	3	0	0	0	0	ACTR8.7
chr1	86098320	86098339	20	*	86098336	86098336	1	sense	AAGAAAGGAAAGGAAAGGGG	AGG	4	11	7	0	0	13.7956	1.17063e-11	1.7867e-11	0	3	ACTR8.7	0	4	0	0	0.000287175	0.000439057	staggered	0	1	2	0	0	0	1	ACTR8.7
chr1	87967036	87967055	20	*	87967038	87967038	1	antisense	GAGAAAGAAAAGGAAAACAG	AGG	5	8	4	0	0	10.3467	3.10739e-08	4.19065e-08	0.00324675	3	ACTR8.7	1	4	0	0	0.000287175	0.000439057	staggered	0	0	4	1	0	0	0	ACTR8.7
chr1	88014133	88014152	20	*	88014149	88014149	1	sense	AAGGAAGGAAAGGAGATAGG	TGG	5	24	23	0	0	28.7408	2.85944e-29	6.20923e-29	0	3	ACTR8.7	0	1	0	0	0.0579836	0.0681491	blunt	0	0	1	0	0	0	0	ACTR8.7
chr1	91059239	91059258	20	*	91059255	91059255	1	sense	GGAGAAGGAATGAAGAAAGG	AGG	7	20	6	0	0	24.1423	1.80252e-23	3.58857e-23	0.00392157	3	ACTR8.7	6	14	0	0	2.26678e-15	5.87747e-15	staggered	0	0	13	6	1	0	0	ACTR8.7
chr1	91660764	91660783	20	*	91660780	91660780	1	sense	GGAAAAGGAGAGGAGAAGGA	TGG	5	78	20	0	0	90.8209	8.46106e-125	4.41923e-124	0	3	ACTR8.7	10	58	0	0	1.18776e-86	1.03891e-85	staggered	0	1	56	10	1	0	0	ACTR8.7
chr1	93827744	93827763	20	*	93827760	93827760	1	sense	GAGGAGAGAAAGGAGAAGGG	AGG	3	58	25	1	0	33.9141	5.82216e-69	2.0128e-68	0	3	ACTR8.7	4	33	0	1	4.65791e-33	1.93336e-32	staggered	0	2	31	4	0	0	0	ACTR8.7
chr1	94116179	94116198	20	*	94116181	94116181	1	antisense	AAAGAAGGAAGGGAGAAAGG	AGG	6	112	28	0	0	129.908	2.07137e-194	1.76228e-193	0	3	ACTR8.7	2	84	0	0	1.08184e-136	2.0998e-135	staggered	0	0	84	2	0	0	0	ACTR8.7
chr1	106860764	106860783	20	*	106860780	106860780	1	sense	AAAGAAGGAAAGGAGAGGAG	AGG	6	13	10	0	0	16.0948	4.1835e-14	6.87155e-14	0	3	ACTR8.7	0	3	0	0	0.002026	0.00287935	staggered	0	0	3	0	0	0	0	ACTR8.7
chr1	107756055	107756074	20	*	107756071	107756071	1	sense	GGAGAAGTAAAGGAGAGGTG	AGG	7	16	11	1	1	9.77187	6.42819e-13	1.0456e-12	0.00343643	3	ACTR8.7	0	5	1	0	3.5091e-05	5.82374e-05	staggered	0	1	4	0	0	0	0	ACTR8.7
chr1	109495416	109495435	20	*	109495432	109495432	1	sense	GGGGCCGGAAAGGAGAAGGG	GGG	3	29	16	0	0	34.489	6.9476e-37	1.6983e-36	0	3	ACTR8.7	4	12	0	0	7.2417e-13	1.72817e-12	staggered	0	0	12	4	0	0	0	ACTR8.7
chr1	110620205	110620224	20	*	110620207	110620207	1	antisense	ACAGAGGGAAAGGAGAAGAG	AGG	6	20	10	0	0	24.1423	1.80252e-23	3.58857e-23	0	3	ACTR8.7	2	10	0	0	1.75836e-10	3.84087e-10	staggered	0	0	10	2	0	0	0	ACTR8.7
chr1	112243659	112243678	20	*	112243675	112243675	1	sense	GAGAAAGGAGAGGAGAGGGA	GGG	4	19	10	1	0	11.4963	4.18455e-16	7.2448e-16	0	3	ACTR8.7	1	9	0	0	2.4401e-09	5.10567e-09	staggered	0	2	6	1	0	1	0	ACTR8.7
chr1	112396965	112396984	20	*	112396967	112396967	1	antisense	AGGAACAGAAAGTAGAAGGA	AGG	5	46	22	1	0	27.0164	5.11489e-51	1.47945e-50	0	3	ACTR8.7	3	24	0	0	2.85944e-29	1.05571e-28	staggered	0	1	22	3	1	0	0	ACTR8.7
chr1	112402448	112402467	20	*	112402464	112402464	1	sense	GAGAACAGAAAGTAGAAGCA	GGG	4	5	3	0	0	6.89779	3.5091e-05	4.00358e-05	0	3	ACTR8.7	0	2	0	0	0.012021	0.015545	blunt	0	0	2	0	0	0	0	ACTR8.7
chr1	113223243	113223262	20	*	113223259	113223259	1	sense	GAGAAAGGAAGGGAGAAAGA	AGG	4	13	5	0	0	16.0948	4.1835e-14	6.87155e-14	0	3	ACTR8.7	2	8	0	0	3.10739e-08	6.17238e-08	staggered	0	0	8	2	0	0	0	ACTR8.7
chr1	113435381	113435400	20	*	113435383	113435383	1	antisense	GAAGAAGGAAAAGAGAAAGT	AGG	6	53	36	1	1	31.0401	2.40086e-61	7.52383e-61	0	3	ACTR8.7	29	17	1	0	2.54557e-19	7.39012e-19	blunt	0	0	17	29	0	0	0	ACTR8.7
chr1	113505118	113505137	20	*	113505134	113505134	1	sense	AGGAGTAGGAAGGAAAAGGG	AGG	7	14	4	0	0	17.2445	2.26678e-15	3.83311e-15	0.00318471	3	ACTR8.7	1	9	0	0	2.4401e-09	5.10567e-09	staggered	0	1	8	1	0	0	0	ACTR8.7
chr1	114344625	114344644	20	*	114344641	114344641	1	sense	AAGGGAGGAAAGGAGAAGGG	AGG	4	8	6	0	0	10.3467	3.10739e-08	4.19065e-08	0	3	ACTR8.7	4	2	0	0	0.012021	0.015545	blunt	0	0	2	4	0	0	0	ACTR8.7
chr1	117229778	117229797	20	*	117229780	117229780	1	antisense	AAGAGAGGAAAGGAGAAGAA	AGG	5	8	5	0	0	10.3467	3.10739e-08	4.19065e-08	0.00324675	3	ACTR8.7	1	2	0	0	0.012021	0.015545	blunt	0	0	2	1	0	0	0	ACTR8.7
chr1	117329481	117329500	20	*	117329483	117329483	1	antisense	GGGAAGGGAAAGGAAAAGGA	AGG	4	10	9	0	0	12.646	1.75836e-10	2.58764e-10	0	3	ACTR8.7	0	0	0	0	0.216504	0.219084	blunt	0	0	0	0	0	0	0	ACTR8.7
chr1	119647505	119647524	20	*	119647521	119647521	1	sense	TGGAGAAGAGAGGAAAAGGG	AGG	7	8	4	0	0	10.3467	3.10739e-08	4.19065e-08	0.00952381	3	ACTR8.7	1	1	0	0	0.0579836	0.0681491	blunt	0	1	0	1	0	0	0	ACTR8.7
chr1	119819996	119820015	20	*	119819998	119819998	1	antisense	GAGAAAGAGAAGAAGAAGGG	AGG	4	68	31	0	0	79.3246	2.0418e-105	9.38196e-105	0	3	ACTR8.7	4	37	0	0	9.12809e-50	5.00082e-49	staggered	0	3	34	4	0	0	0	ACTR8.7
chr1	143634147	143634166	20	*	143634163	143634163	1	sense	AGGAAGGAAAGGAAGAAGGA	AGG	7	23	11	0	0	27.5912	8.55791e-28	1.81845e-27	0.00429185	3	ACTR8.7	0	12	0	0	7.2417e-13	1.72817e-12	staggered	0	0	12	0	0	0	0	ACTR8.7
chr1	145802353	145802372	20	*	145802369	145802369	1	sense	TAGGAAGGAAAGGAAAAGGG	TGG	4	109	69	1	1	63.2298	4.97972e-155	3.34748e-154	0	3	ACTR8.7	4	40	1	0	8.70836e-55	5.12937e-54	staggered	2	17	21	4	0	0	0	ACTR8.7
chr1	150594846	150594865	20	*	150594862	150594862	1	sense	GTGAAGAGAAAGCAGAAGGG	TGG	4	7	4	0	0	9.19706	3.60258e-07	4.56187e-07	0	3	ACTR8.7	0	3	0	0	0.002026	0.00287935	staggered	0	0	3	0	0	0	0	ACTR8.7
chr1	151006250	151006269	20	*	151006266	151006266	1	sense	GGAGAGGAAATAGAGAAGGG	TGG	7	29	17	0	0	34.489	6.9476e-37	1.6983e-36	0.005	3	ACTR8.7	0	12	0	0	7.2417e-13	1.72817e-12	staggered	0	2	10	0	0	0	0	ACTR8.7
chr1	151750138	151750157	20	*	151750140	151750140	1	antisense	TAGAACAGAAAGGCAAAGGG	AGG	4	11	3	1	0	6.89779	4.29904e-08	5.75849e-08	0	3	ACTR8.7	2	8	0	0	3.10739e-08	6.17238e-08	staggered	0	0	8	2	0	0	0	ACTR8.7
chr1	152197629	152197648	20	*	152197631	152197631	1	antisense	GAAGAAAGAAAGGAGGAGGG	GGG	5	37	4	1	0	21.843	2.15045e-38	5.4335e-38	0	3	ACTR8.7	4	33	0	1	4.65791e-33	1.93336e-32	staggered	0	0	33	4	0	0	0	ACTR8.7
chr1	157136461	157136480	20	*	157136463	157136463	1	antisense	GCATACGGAAAGAAGAACAG	GGG	6	4	3	0	0	5.74816	0.000287175	0.000310252	0.00858369	3	ACTR8.7	0	1	0	0	0.0579836	0.0681491	blunt	0	0	1	0	0	0	0	ACTR8.7
chr1	160356461	160356480	20	*	160356463	160356463	1	antisense	GAAGAAAGAAAGGAAAACAG	GGG	7	6	5	0	0	8.04742	3.76622e-06	4.53696e-06	0.00819672	3	ACTR8.7	0	1	0	0	0.0579836	0.0681491	blunt	0	0	1	0	0	0	0	ACTR8.7
chr1	161137950	161137969	20	*	161137966	161137966	1	sense	AAGAATGGAAAGGTGAAGGA	AGG	4	4	3	1	0	2.87408	0.00889078	0.00901495	0.00200803	3	ACTR8.7	0	1	0	1	0.253288	0.254914	blunt	0	0	1	0	0	0	0	ACTR8.7
chr1	164522543	164522562	20	*	164522545	164522545	1	antisense	TTGAAAGAAAAGGAGAAGAG	AGG	5	21	6	0	0	25.2919	6.80592e-25	1.39317e-24	0	3	ACTR8.7	0	15	0	0	1.15641e-16	3.1051e-16	staggered	0	0	14	0	1	0	0	ACTR8.7
chr1	165611790	165611809	20	*	165611806	165611806	1	sense	AGAAATGGAAAGGAGAAGAA	AGG	6	68	21	0	0	79.3246	2.0418e-105	9.38196e-105	0	3	ACTR8.7	1	47	0	0	7.55683e-67	5.4038e-66	staggered	0	0	47	1	0	0	0	ACTR8.7
chr1	165949946	165949965	20	*	165949948	165949948	1	antisense	TAGAAAGGAAAGGAGAGGGA	TGG	4	5	5	0	0	6.89779	3.5091e-05	4.00358e-05	0	3	ACTR8.7	1	0	0	0	0.216504	0.219084	blunt	0	0	0	1	0	0	0	ACTR8.7
chr1	166481036	166481055	20	*	166481052	166481052	1	sense	GAGGAGGAAAAGGAGAACCC	TGG	6	3	3	0	0	4.59853	0.002026	0.00209726	0.00823045	3	ACTR8.7	1	0	0	0	0.216504	0.219084	blunt	0	0	0	1	0	0	0	ACTR8.7
chr1	167614128	167614147	20	*	167614130	167614130	1	antisense	GAAGAAGGAAGGAAGAAGGG	AGG	5	121	48	1	0	70.1276	5.54584e-177	4.31387e-176	0	3	ACTR8.7	9	73	0	0	4.90515e-115	6.62033e-114	staggered	0	3	70	9	0	0	0	ACTR8.7
chr1	168490401	168490420	20	*	168490403	168490403	1	antisense	GAGAAAGAAAAGGAGAAAGA	GGG	4	128	77	0	0	148.303	8.74228e-229	9.28814e-228	0	3	ACTR8.7	29	51	0	0	6.1477e-74	4.64037e-73	staggered	0	0	48	29	3	0	0	ACTR8.7
chr1	170663423	170663442	20	*	170663439	170663439	1	sense	GAGAGAGAGAAGGGGAAAGG	GGG	6	70	3	1	0	40.8119	6.05082e-88	2.40049e-87	0	3	ACTR8.7	3	6	0	0	3.76622e-06	6.63975e-06	staggered	0	0	6	3	0	0	0	ACTR8.7
chr1	172236604	172236623	20	*	172236620	172236620	1	sense	GGAAAAGGAAAGGAAAAGGA	GGG	5	23	8	0	0	27.5912	8.55791e-28	1.81845e-27	0	3	ACTR8.7	4	15	0	0	1.15641e-16	3.1051e-16	staggered	0	2	13	4	0	0	0	ACTR8.7
chr1	178668416	178668435	20	*	178668432	178668432	1	sense	AGAACGAGAAAGGAGAAGGG	AGG	6	58	16	0	0	67.8283	1.18776e-86	4.65276e-86	0	3	ACTR8.7	3	42	0	0	3.47935e-58	2.18855e-57	staggered	0	2	40	3	0	0	0	ACTR8.7
chr1	179459814	179459833	20	*	179459816	179459816	1	antisense	AGAAAAGAAAAAGAGAAGGA	AGG	7	10	6	0	0	12.646	1.75836e-10	2.58764e-10	0.00802139	3	ACTR8.7	0	4	0	0	0.000287175	0.000439057	staggered	0	0	4	0	0	0	0	ACTR8.7
chr1	181131542	181131561	20	*	181131558	181131558	1	sense	GGGGACGGGAAGAAGAAGGA	GGG	5	8	5	0	0	10.3467	3.10739e-08	4.19065e-08	0.00324675	3	ACTR8.7	2	3	0	0	0.002026	0.00287935	staggered	0	0	3	2	0	0	0	ACTR8.7
chr1	181258090	181258109	20	*	181258106	181258106	1	sense	AGAGAAGGAAAGGGGAGGGG	AGG	7	5	5	0	0	6.89779	3.5091e-05	4.00358e-05	0.00773694	3	ACTR8.7	1	0	0	0	0.216504	0.219084	blunt	0	0	0	1	0	0	0	ACTR8.7
chr1	181538722	181538741	20	*	181538738	181538738	1	sense	GAGATTGCCAAGGAGAACAT	GGG	7	132	117	1	0	76.4505	1.49132e-197	1.29406e-196	0	3	ACTR8.7	60	13	0	0	4.1835e-14	1.03849e-13	blunt	1	1	11	60	0	0	0	ACTR8.7
chr1	183263970	183263989	20	*	183263986	183263986	1	sense	AGAGATAGAAAAGAGAAGGG	AGG	7	146	77	0	0	168.996	1.79575e-268	2.59016e-267	0	3	ACTR8.7	3	69	0	0	2.50104e-107	2.94631e-106	staggered	0	1	68	3	0	0	0	ACTR8.7
chr1	183464165	183464184	20	*	183464181	183464181	1	sense	AAGAAAGGAAAGGAGAGGAG	AGG	4	19	14	0	0	22.9926	4.56705e-22	8.94518e-22	0	3	ACTR8.7	0	5	0	0	3.5091e-05	5.82374e-05	staggered	0	0	5	0	0	0	0	ACTR8.7
chr1	184088447	184088466	20	*	184088463	184088463	1	sense	GAAGAGGAAAAGGAGAAGGA	AGG	5	7	4	0	0	9.19706	3.60258e-07	4.56187e-07	0.00296736	3	ACTR8.7	0	3	0	0	0.002026	0.00287935	staggered	0	0	3	0	0	0	0	ACTR8.7
chr1	184861776	184861795	20	*	184861792	184861792	1	sense	AAAGAAGGAAAGAAGAAGGG	AGG	5	186	81	1	0	107.491	1.06184e-303	2.14137e-302	0	3	ACTR8.7	9	104	0	1	4.80983e-146	1.01056e-144	staggered	0	7	96	9	1	0	0	ACTR8.7
chr1	185470995	185471014	20	*	185470997	185470997	1	antisense	GAGAAAAGAAGGAAGAAGAG	GGG	5	7	3	1	0	4.59853	8.51758e-05	9.62703e-05	0.00296736	3	ACTR8.7	0	3	0	0	0.002026	0.00287935	staggered	0	0	2	0	1	0	0	ACTR8.7
chr1	186193305	186193324	20	*	186193321	186193321	1	sense	GGAGAAGGGAAGGAGAAAGG	AGG	6	41	9	0	0	48.2845	1.76078e-56	5.30425e-56	0	3	ACTR8.7	9	32	0	0	1.27051e-41	6.19448e-41	staggered	0	0	32	9	0	0	0	ACTR8.7
chr1	187081871	187081890	20	*	187081873	187081873	1	antisense	GGAAAAAGGAAGGAAAAGGG	AGG	6	11	10	0	0	13.7956	1.17063e-11	1.7867e-11	0	3	ACTR8.7	0	0	0	0	0.216504	0.219084	blunt	0	0	0	0	0	0	0	ACTR8.7
chr1	187605710	187605729	20	*	187605726	187605726	1	sense	GAAAATGGAAAGAAGATGGG	AGG	4	10	4	0	0	12.646	1.75836e-10	2.58764e-10	0	3	ACTR8.7	0	6	0	0	3.76622e-06	6.63975e-06	staggered	0	0	5	0	1	0	0	ACTR8.7
chr1	188022942	188022961	20	*	188022958	188022958	1	sense	AGGAGAGGAAAGGAGAGGGG	AGG	5	66	66	0	0	77.0254	1.30388e-101	5.81936e-101	0	3	ACTR8.7	0	0	0	0	0.216504	0.219084	blunt	0	0	0	0	0	0	0	ACTR8.7
chr1	191256985	191257004	20	*	191257001	191257001	1	sense	AGAGACAGAAAGTAGAAGGG	TGG	6	40	21	0	0	47.1349	8.70836e-55	2.59464e-54	0	3	ACTR8.7	6	19	0	0	4.56705e-22	1.42319e-21	staggered	0	3	16	6	0	0	0	ACTR8.7
chr1	194331199	194331218	20	*	194331215	194331215	1	sense	AGGAAAGGAAAGGAAAAGAG	AGG	5	13	8	0	0	16.0948	4.1835e-14	6.87155e-14	0	3	ACTR8.7	0	5	0	0	3.5091e-05	5.82374e-05	staggered	0	0	5	0	0	0	0	ACTR8.7
chr1	199820410	199820429	20	*	199820426	199820426	1	sense	AAGGAGGAAAGGAAGAAGGG	AGG	6	10	5	0	0	12.646	1.75836e-10	2.58764e-10	0	3	ACTR8.7	2	4	0	0	0.000287175	0.000439057	staggered	0	0	4	2	0	0	0	ACTR8.7
chr1	200963552	200963571	20	*	200963554	200963554	1	antisense	GAGAAAGAGAAGGAGAAGTG	GGG	4	179	53	0	0	206.934	0	0	0	3	ACTR8.7	6	125	0	1	2.04712e-184	9.06965e-183	staggered	0	0	125	6	0	0	0	ACTR8.7
chr1	201320151	201320170	20	*	201320153	201320153	1	antisense	GAGAACAGGCAGGAGAGGGG	AGG	4	6	5	0	0	8.04742	3.76622e-06	4.53696e-06	0	3	ACTR8.7	1	0	0	0	0.216504	0.219084	blunt	0	0	0	1	0	0	0	ACTR8.7
chr1	202208383	202208402	20	*	202208399	202208399	1	sense	GGAGAGAGAGAGGAGAAGGA	GGG	7	10	3	0	0	12.646	1.75836e-10	2.58764e-10	0.00802139	3	ACTR8.7	0	7	0	0	3.60258e-07	6.75441e-07	staggered	0	0	7	0	0	0	0	ACTR8.7
chr1	204484088	204484107	20	*	204484104	204484104	1	sense	GTGAAAGGGAAAGAGAAGGA	AGG	5	28	15	0	0	33.3393	2.47826e-35	5.92497e-35	0	3	ACTR8.7	0	13	0	0	4.1835e-14	1.03849e-13	staggered	0	0	13	0	0	0	0	ACTR8.7
chr1	205031642	205031661	20	*	205031644	205031644	1	antisense	AGAATAGGAAAAGAGAAGGA	GGG	7	8	4	0	0	10.3467	3.10739e-08	4.19065e-08	0.00952381	3	ACTR8.7	0	2	0	0	0.012021	0.015545	blunt	0	0	2	0	0	0	0	ACTR8.7
chr1	205923268	205923287	20	*	205923270	205923270	1	antisense	GGAAAATGGAAGCAGAAGGG	CGG	6	23	9	1	0	13.7956	1.24619e-20	2.36224e-20	0	3	ACTR8.7	0	13	0	0	4.1835e-14	1.03849e-13	staggered	0	0	13	0	0	0	0	ACTR8.7
chr1	209199165	209199184	20	*	209199167	209199167	1	antisense	GATGGCAGGAAGGTGAGGGG	TGG	7	183	148	0	0	211.532	0	0	0	3	ACTR8.7	11	35	0	0	1.79001e-46	9.23553e-46	staggered	1	27	7	11	0	0	0	ACTR8.7
chr1	209407796	209407815	20	*	209407798	209407798	1	antisense	AGAGACAGAAAGGAGAATGG	TGG	6	60	40	0	0	70.1276	2.37513e-90	9.59746e-90	0	3	ACTR8.7	5	19	0	0	4.56705e-22	1.42319e-21	staggered	0	0	19	5	0	0	0	ACTR8.7
chr1	209556582	209556601	20	*	209556598	209556598	1	sense	AGGGAAGGAAAAGGGAAGGG	AGG	6	8	8	0	0	10.3467	3.10739e-08	4.19065e-08	0	3	ACTR8.7	0	0	0	0	0.216504	0.219084	blunt	0	0	0	0	0	0	0	ACTR8.7
chr1	209575541	209575560	20	*	209575557	209575557	1	sense	AAGAATGGAAGAGAGAAGGA	GGG	5	29	9	0	0	34.489	6.9476e-37	1.6983e-36	0	3	ACTR8.7	0	19	0	0	4.56705e-22	1.42319e-21	staggered	0	0	19	0	0	0	0	ACTR8.7
chr1	210514694	210514713	20	*	210514710	210514710	1	sense	TGAGACAGAAAGGACAAGGG	GGG	6	8	4	0	0	10.3467	3.10739e-08	4.19065e-08	0	3	ACTR8.7	4	4	0	0	0.000287175	0.000439057	blunt	0	3	1	4	0	0	0	ACTR8.7
chr1	214455010	214455029	20	*	214455012	214455012	1	antisense	GAAGAACGGGAGGAGTAGGG	TGG	7	6	4	0	0	8.04742	3.76622e-06	4.53696e-06	0.00819672	3	ACTR8.7	1	2	0	0	0.012021	0.015545	blunt	0	0	2	1	0	0	0	ACTR8.7
chr1	221272037	221272056	20	*	221272039	221272039	1	antisense	AAAGAAAGGAAGGGGAAGGG	AGG	7	16	9	0	0	19.5437	5.57353e-18	1.00241e-17	0.00343643	3	ACTR8.7	0	6	0	0	3.76622e-06	6.63975e-06	staggered	0	0	6	0	0	0	0	ACTR8.7
chr1	225757872	225757891	20	*	225757888	225757888	1	sense	GAGAAAGGAAAGGAGAGGAG	AGG	3	28	21	0	0	33.3393	2.47826e-35	5.92497e-35	0	3	ACTR8.7	2	7	0	0	3.60258e-07	6.75441e-07	staggered	0	0	7	2	0	0	0	ACTR8.7
chr1	229679196	229679215	20	*	229679198	229679198	1	antisense	GAGAAAAGAAAGAAGAAAGG	AGG	4	75	69	0	0	87.372	6.34013e-119	3.21135e-118	0	3	ACTR8.7	3	6	0	0	3.76622e-06	6.63975e-06	staggered	0	0	6	3	0	0	0	ACTR8.7
chr1	229795738	229795757	20	*	229795740	229795740	1	antisense	GGGAAAGGAAAGGAGAGGAG	AGG	4	26	26	0	0	31.0401	2.85527e-32	6.49142e-32	0	3	ACTR8.7	0	0	0	0	0.216504	0.219084	blunt	0	0	0	0	0	0	0	ACTR8.7
chr1	230175628	230175647	20	*	230175630	230175630	1	antisense	GGAGAGGGAAAGGAGGAGGA	GGG	6	16	12	0	0	19.5437	5.57353e-18	1.00241e-17	0	3	ACTR8.7	0	3	0	0	0.002026	0.00287935	staggered	0	0	3	0	0	0	0	ACTR8.7
chr1	231047375	231047394	20	*	231047377	231047377	1	antisense	TAGAAAGGAAAGGAGAGAGG	AGG	4	21	17	0	0	25.2919	6.80592e-25	1.39317e-24	0	3	ACTR8.7	17	4	0	0	0.000287175	0.000439057	blunt	0	0	4	17	0	0	0	ACTR8.7
chr1	231472064	231472083	20	*	231472080	231472080	1	sense	AAAAAAGGAAAGGAGAAGGT	AGG	4	6	3	0	0	8.04742	3.76622e-06	4.53696e-06	0	3	ACTR8.7	3	3	0	0	0.002026	0.00287935	blunt	0	0	3	3	0	0	0	ACTR8.7
chr1	231920451	231920470	20	*	231920453	231920453	1	antisense	AGAGCCAGAAAGGAGAACGG	AGG	7	7	3	0	0	9.19706	3.60258e-07	4.56187e-07	0.00886918	3	ACTR8.7	3	4	0	0	0.000287175	0.000439057	staggered	0	0	4	3	0	0	0	ACTR8.7
chr1	238086936	238086955	20	*	238086952	238086952	1	sense	GAGAAACAGAAAGAGAAGGA	TGG	6	16	10	0	0	19.5437	5.57353e-18	1.00241e-17	0	3	ACTR8.7	0	5	0	0	3.5091e-05	5.82374e-05	staggered	0	0	5	0	0	0	0	ACTR8.7
chr1	239731593	239731612	20	*	239731609	239731609	1	sense	GAGAGAACAGTAGAGAAGGG	AGG	7	13	8	0	0	16.0948	4.1835e-14	6.87155e-14	0.00311526	3	ACTR8.7	0	5	0	0	3.5091e-05	5.82374e-05	staggered	0	0	5	0	0	0	0	ACTR8.7
chr1	240010432	240010451	20	*	240010434	240010434	1	antisense	GAGAAAGAAAAGGAGAACAG	AGG	4	12	7	1	0	7.47261	5.2934e-09	7.40464e-09	0	3	ACTR8.7	1	4	0	0	0.000287175	0.000439057	staggered	0	0	4	1	0	0	0	ACTR8.7
chr1	240323134	240323153	20	*	240323136	240323136	1	antisense	GAGAAAGGAAAGGAAAAGGA	AGG	3	122	77	0	0	141.405	8.66879e-216	8.54327e-215	0	3	ACTR8.7	33	45	0	0	2.3508e-63	1.6077e-62	staggered	0	36	9	33	0	0	0	ACTR8.7
chr1	241675139	241675158	20	*	241675141	241675141	1	antisense	GAAGAAGGAAGGAAGAAGGG	AGG	5	13	13	0	0	16.0948	4.1835e-14	6.87155e-14	0	3	ACTR8.7	0	0	0	0	0.216504	0.219084	blunt	0	0	0	0	0	0	0	ACTR8.7
chr1	244159018	244159037	20	*	244159020	244159020	1	antisense	GAGAAGGAGAAGAAGAAGGG	TGG	4	84	56	3	0	24.4297	4.91333e-86	1.91435e-85	0	3	ACTR8.7	4	28	0	1	1.14806e-26	4.11927e-26	staggered	0	6	21	4	1	0	0	ACTR8.7
chr1	244601980	244601999	20	*	244601996	244601996	1	sense	GAGAAAGGGAAGGAGAAGAA	GGG	4	95	49	0	0	110.365	5.87036e-159	4.09797e-158	0	3	ACTR8.7	4	46	0	0	4.25846e-65	2.98238e-64	staggered	0	0	42	4	4	0	0	ACTR8.7
chr1	247057799	247057818	20	*	247057815	247057815	1	sense	GGAGATAGAAAGTAGAAGGA	TGG	7	6	3	0	0	8.04742	3.76622e-06	4.53696e-06	0.00819672	3	ACTR8.7	0	3	0	0	0.002026	0.00287935	staggered	0	0	3	0	0	0	0	ACTR8.7
chr1	248019735	248019754	20	*	248019737	248019737	1	antisense	GAGAAGGAGAAGGAGAAGGA	AGG	4	84	40	0	0	97.7187	1.08184e-136	6.26663e-136	0	3	ACTR8.7	9	43	0	0	6.72264e-60	4.33568e-59	staggered	0	0	43	9	0	0	0	ACTR8.7
chr10	1608510	1608529	20	*	1608526	1608526	1	sense	AAGAGAAGGAAGGAGAATGG	AGG	6	5	3	0	0	6.89779	3.5091e-05	4.00358e-05	0.00674157	3	ACTR8.7	1	2	0	0	0.012021	0.015545	blunt	0	1	1	1	0	0	0	ACTR8.7
chr10	3353765	3353784	20	*	3353767	3353767	1	antisense	GGAGACAGAAAGTGGAAGGG	GGG	6	12	7	1	0	7.47261	5.2934e-09	7.40464e-09	0	3	ACTR8.7	0	4	0	0	0.000287175	0.000439057	staggered	0	1	3	0	0	0	0	ACTR8.7
chr10	3681992	3682011	20	*	3681994	3681994	1	antisense	GGAGAAGGAAAGGAAAAGAG	AGG	6	111	67	0	0	128.759	2.71489e-192	2.29187e-191	0	3	ACTR8.7	7	44	0	0	1.2707e-61	8.43549e-61	staggered	0	0	44	7	0	0	0	ACTR8.7
chr10	6576504	6576523	20	*	6576520	6576520	1	sense	AGAGACAGGAAGTAGAAGGG	TGG	7	24	9	0	0	28.7408	2.85944e-29	6.20923e-29	0.00442478	3	ACTR8.7	4	15	0	0	1.15641e-16	3.1051e-16	staggered	0	4	11	4	0	0	0	ACTR8.7
chr10	7625312	7625331	20	*	7625328	7625328	1	sense	TGAGACAGAAAGGAGAACAG	TGG	7	30	13	1	0	17.8193	3.49012e-29	7.54115e-29	0.00531915	3	ACTR8.7	2	16	0	0	5.57353e-18	1.56458e-17	staggered	0	1	15	2	0	0	0	ACTR8.7
chr10	10397278	10397297	20	*	10397294	10397294	1	sense	GGAGAAGGAAAAGAAAAGGA	GGG	7	31	27	0	0	36.7882	4.96982e-40	1.28554e-39	0.00549451	3	ACTR8.7	2	2	0	0	0.012021	0.015545	blunt	0	0	2	2	0	0	0	ACTR8.7
chr10	10791979	10791998	20	*	10791995	10791995	1	sense	GGAGAAGGAAAAGAGAAGGA	AGG	6	29	22	0	0	34.489	6.9476e-37	1.6983e-36	0	3	ACTR8.7	9	7	0	0	3.60258e-07	6.75441e-07	blunt	0	0	7	9	0	0	0	ACTR8.7
chr10	10791990	10792009	20	*	10792006	10792006	1	sense	AGAGAAGGAAGGGAGAAGGA	AGG	7	45	12	0	0	52.8831	2.3508e-63	7.5517e-63	0	3	ACTR8.7	5	4	0	0	0.000287175	0.000439057	blunt	0	0	4	5	0	0	0	ACTR8.7
chr10	10836208	10836227	20	*	10836224	10836224	1	sense	AGAAAAGAAAAGGAGAAAGG	AGG	6	15	7	1	0	9.19706	6.6879e-12	1.05323e-11	0	3	ACTR8.7	0	8	0	1	1.45538e-05	2.55695e-05	staggered	0	0	8	0	0	0	0	ACTR8.7
chr10	12475312	12475331	20	*	12475314	12475314	1	antisense	GGAGACAGAAAGCAGAATGG	TGG	6	39	24	0	0	45.9853	4.20686e-53	1.23818e-52	0	3	ACTR8.7	4	15	0	0	1.15641e-16	3.1051e-16	staggered	0	2	12	4	1	0	0	ACTR8.7
chr10	14158642	14158661	20	*	14158658	14158658	1	sense	GAGAAGGAGGAGGAGAAGGG	GGG	4	4	4	0	0	5.74816	0.000287175	0.000310252	0.00200803	3	ACTR8.7	0	0	0	0	0.216504	0.219084	blunt	0	0	0	0	0	0	0	ACTR8.7
chr10	14606680	14606699	20	*	14606682	14606682	1	antisense	GAGAGAGGAAGAGAGAAGGA	AGG	5	12	5	0	0	14.9452	7.2417e-13	1.14708e-12	0	3	ACTR8.7	0	7	0	0	3.60258e-07	6.75441e-07	staggered	0	0	7	0	0	0	0	ACTR8.7
chr10	15033948	15033967	20	*	15033964	15033964	1	sense	GAGAAAGGAAGGAAGAAGGA	GGG	4	10	6	0	0	12.646	1.75836e-10	2.58764e-10	0	3	ACTR8.7	0	3	0	0	0.002026	0.00287935	staggered	0	0	3	0	0	0	0	ACTR8.7
chr10	15726261	15726280	20	*	15726277	15726277	1	sense	AAAGAAGGAAGGGAGAAGGA	AGG	6	58	19	0	0	67.8283	1.18776e-86	4.65276e-86	0	3	ACTR8.7	3	39	0	0	4.20686e-53	2.41509e-52	staggered	0	1	38	3	0	0	0	ACTR8.7
chr10	16586073	16586092	20	*	16586075	16586075	1	antisense	GAGAAAGGAAAGGAAAAGAA	AGG	4	21	7	0	0	25.2919	6.80592e-25	1.39317e-24	0	3	ACTR8.7	3	12	0	0	7.2417e-13	1.72817e-12	staggered	0	1	11	3	0	0	0	ACTR8.7
chr10	16614326	16614345	20	*	16614342	16614342	1	sense	GGAGATAGAGAGGAGAAGGA	TGG	7	16	4	0	0	19.5437	5.57353e-18	1.00241e-17	0.00343643	3	ACTR8.7	4	12	0	0	7.2417e-13	1.72817e-12	staggered	0	1	11	4	0	0	0	ACTR8.7
chr10	17322261	17322280	20	*	17322277	17322277	1	sense	GAGAAAGAAAAGAAGGAGGG	AGG	4	4	3	0	0	5.74816	0.000287175	0.000310252	0.00200803	3	ACTR8.7	0	1	0	0	0.0579836	0.0681491	blunt	0	0	1	0	0	0	0	ACTR8.7
chr10	19493190	19493209	20	*	19493192	19493192	1	antisense	AGAGATGGAGAGGAGAAGGG	TGG	6	46	14	0	0	54.0327	4.25846e-65	1.39683e-64	0	3	ACTR8.7	2	32	0	0	1.27051e-41	6.19448e-41	staggered	0	2	30	2	0	0	0	ACTR8.7
chr10	19707099	19707118	20	*	19707101	19707101	1	antisense	AGGAAAAGGAAGAAGAAGGG	AGG	6	20	14	0	0	24.1423	1.80252e-23	3.58857e-23	0	3	ACTR8.7	1	4	0	0	0.000287175	0.000439057	staggered	0	1	3	1	0	0	0	ACTR8.7
chr10	24767644	24767663	20	*	24767646	24767646	1	antisense	AAGAAAGGAAAAGAGAAGGG	AGG	3	148	54	0	0	171.295	6.07872e-273	9.06811e-272	0	3	ACTR8.7	11	94	0	0	6.54693e-157	1.68894e-155	staggered	0	1	93	11	0	0	0	ACTR8.7
chr10	27241444	27241463	20	*	27241460	27241460	1	sense	GAGCAGCCGAAGGAGAGAGG	AGG	7	8	7	0	0	10.3467	3.10739e-08	4.19065e-08	0.00952381	3	ACTR8.7	1	0	0	0	0.216504	0.219084	blunt	0	0	0	1	0	0	0	ACTR8.7
chr10	28812771	28812790	20	*	28812787	28812787	1	sense	GAGAACGAAAGGGAGAAAGG	AGG	3	20	20	0	0	24.1423	1.80252e-23	3.58857e-23	0	3	ACTR8.7	0	0	0	0	0.216504	0.219084	blunt	0	0	0	0	0	0	0	ACTR8.7
chr10	28987780	28987799	20	*	28987782	28987782	1	antisense	AGGAGAAGGAAGGAGAAAGG	AGG	7	74	17	0	0	86.2224	5.61323e-117	2.78488e-116	0	3	ACTR8.7	11	57	0	0	8.1949e-85	7.1069e-84	staggered	0	0	56	11	1	0	0	ACTR8.7
chr10	29509303	29509322	20	*	29509319	29509319	1	sense	GAGAGAGAAAGGGAGAAGGA	GGG	5	7	7	0	0	9.19706	3.60258e-07	4.56187e-07	0.00296736	3	ACTR8.7	0	0	0	0	0.216504	0.219084	blunt	0	0	0	0	0	0	0	ACTR8.7
chr10	29586190	29586209	20	*	29586206	29586206	1	sense	GAGAACAAAAAGGAGAGGGG	AGG	3	155	154	0	0	179.343	1.11527e-288	1.82636e-287	0	3	ACTR8.7	0	0	0	0	0.216504	0.219084	blunt	0	0	0	0	0	0	0	ACTR8.7
chr10	30121606	30121625	20	*	30121608	30121608	1	antisense	AAGAAAGGAAAGGAAAAGGA	TGG	4	100	48	0	0	116.113	2.92341e-169	2.15837e-168	0	3	ACTR8.7	16	52	0	0	9.89987e-76	7.70074e-75	staggered	0	3	49	16	0	0	0	ACTR8.7
chr10	30427836	30427855	20	*	30427852	30427852	1	sense	GGAAAACGGAAGGAGGAGGA	TGG	7	36	27	0	0	42.5364	4.09498e-48	1.14786e-47	0.00613497	3	ACTR8.7	15	9	0	0	2.4401e-09	5.10567e-09	blunt	0	0	9	15	0	0	0	ACTR8.7
chr10	30645102	30645121	20	*	30645104	30645104	1	antisense	GAGAACACAAAGGAAAGGGG	AGG	4	6	5	0	0	8.04742	3.76622e-06	4.53696e-06	0	3	ACTR8.7	0	0	0	0	0.216504	0.219084	blunt	0	0	0	0	0	0	0	ACTR8.7
chr10	30674830	30674849	20	*	30674846	30674846	1	sense	AAAGAAAGAAAGGGGAAGGG	AGG	6	14	4	2	1	5.74816	1.91727e-08	2.68025e-08	0	3	ACTR8.7	0	10	1	0	1.75836e-10	3.84087e-10	staggered	0	0	10	0	0	0	0	ACTR8.7
chr10	31000940	31000959	20	*	31000942	31000942	1	antisense	CAAGATGGATAGGAGAAAAG	GGG	7	5	3	1	0	3.4489	0.00213061	0.00218684	0.00773694	3	ACTR8.7	2	2	0	0	0.012021	0.015545	blunt	0	0	2	2	0	0	0	ACTR8.7
chr10	33865621	33865640	20	*	33865623	33865623	1	antisense	GGAAAGAGAAAAGAGAAGGA	AGG	6	3	3	0	0	4.59853	0.002026	0.00209726	0.00823045	3	ACTR8.7	0	0	0	0	0.216504	0.219084	blunt	0	0	0	0	0	0	0	ACTR8.7
chr10	35306705	35306724	20	*	35306707	35306707	1	antisense	AAGAAAGAAAAGGAGAAGGA	GGG	4	46	29	0	0	54.0327	4.25846e-65	1.39683e-64	0	3	ACTR8.7	0	17	0	0	2.54557e-19	7.39012e-19	staggered	0	0	17	0	0	0	0	ACTR8.7
chr10	43888475	43888494	20	*	43888477	43888477	1	antisense	GAAGAAGGAAAAGAGAAAGA	AGG	6	88	85	0	0	102.317	1.00947e-144	6.21083e-144	0	3	ACTR8.7	3	3	0	0	0.002026	0.00287935	blunt	0	0	3	3	0	0	0	ACTR8.7
chr10	44418490	44418509	20	*	44418506	44418506	1	sense	AGAAGAGGAAAGGAGAAAGG	AGG	6	11	10	1	0	6.89779	4.29904e-08	5.75849e-08	0	3	ACTR8.7	0	1	0	0	0.0579836	0.0681491	blunt	0	0	1	0	0	0	0	ACTR8.7
chr10	46072788	46072807	20	*	46072804	46072804	1	sense	ATAGACGGAAAGTAGAAGGG	TGG	5	36	9	0	0	42.5364	4.09498e-48	1.14786e-47	0	3	ACTR8.7	5	27	0	0	8.55547e-34	3.58767e-33	staggered	0	5	22	5	0	0	0	ACTR8.7
chr10	48252891	48252910	20	*	48252893	48252893	1	antisense	AGAAAAGGAAAGGAAAAGGA	AGG	6	146	54	0	0	168.996	1.79575e-268	2.59016e-267	0	3	ACTR8.7	20	92	0	0	7.89289e-153	1.93804e-151	staggered	0	4	88	20	0	0	0	ACTR8.7
chr10	48803735	48803754	20	*	48803751	48803751	1	sense	GAGAAGGAAAGAAGGAAGGG	AGG	6	185	115	1	0	106.916	1.14754e-301	2.19241e-300	0	3	ACTR8.7	13	68	0	1	1.02274e-84	8.79467e-84	staggered	0	2	66	13	0	0	0	ACTR8.7
chr10	49054481	49054500	20	*	49054497	49054497	1	sense	GGAAGCGCAGAGGAGGAAGG	GGG	7	94	53	0	0	109.215	6.54693e-157	4.44212e-156	0	3	ACTR8.7	26	41	0	0	1.76078e-56	1.07762e-55	staggered	0	1	40	26	0	0	0	ACTR8.7
chr10	50384413	50384432	20	*	50384415	50384415	1	antisense	GAAGAGGGAAAGGAGAAAGA	AGG	5	18	17	0	0	21.843	1.10474e-20	2.1125e-20	0	3	ACTR8.7	0	1	0	0	0.0579836	0.0681491	blunt	0	0	1	0	0	0	0	ACTR8.7
chr10	50620140	50620159	20	*	50620142	50620142	1	antisense	AAGAAAGGGAAAGAGAAGGG	TGG	4	90	47	1	0	52.3083	1.91058e-121	9.79117e-121	0	3	ACTR8.7	5	43	0	1	1.01056e-46	5.33557e-46	staggered	0	0	43	5	0	0	0	ACTR8.7
chr10	52982845	52982864	20	*	52982847	52982847	1	antisense	GGAGACAGAAAGTAGAATGG	TGG	6	6	3	2	0	2.68247	0.00544748	0.00558334	0.00238663	3	ACTR8.7	1	3	0	0	0.002026	0.00287935	staggered	0	0	3	1	0	0	0	ACTR8.7
chr10	55975742	55975761	20	*	55975744	55975744	1	antisense	TACGACGGAAAGGAAAAGAG	AGG	5	23	8	0	0	27.5912	8.55791e-28	1.81845e-27	0	3	ACTR8.7	1	15	0	0	1.15641e-16	3.1051e-16	staggered	0	2	13	1	0	0	0	ACTR8.7
chr10	59378805	59378824	20	*	59378807	59378807	1	antisense	GAGAGAGAAGAGGAGAAGAG	AGG	5	4	3	0	0	5.74816	0.000287175	0.000310252	0.00717703	3	ACTR8.7	0	1	0	0	0.0579836	0.0681491	blunt	0	0	1	0	0	0	0	ACTR8.7
chr10	59711057	59711076	20	*	59711073	59711073	1	sense	AAGAAGGAAAAAGAGAAGAG	GGG	5	9	3	1	0	5.74816	2.26776e-06	2.83698e-06	0.00343643	3	ACTR8.7	0	6	0	0	3.76622e-06	6.63975e-06	staggered	0	0	6	0	0	0	0	ACTR8.7
chr10	60765463	60765482	20	*	60765479	60765479	1	sense	GAAGAAGGAAGAGAGAAGAG	AGG	6	22	4	1	0	13.2208	1.79594e-19	3.38663e-19	0	3	ACTR8.7	0	18	0	0	1.10474e-20	3.32075e-20	staggered	0	0	18	0	0	0	0	ACTR8.7
chr10	60862626	60862645	20	*	60862628	60862628	1	antisense	AGAAAGGAAAAAGAGAAGGA	AGG	7	55	55	1	0	32.1897	2.27386e-64	7.44733e-64	0	3	ACTR8.7	0	0	0	1	0.518978	0.518978	blunt	0	0	0	0	0	0	0	ACTR8.7
chr10	61323626	61323645	20	*	61323642	61323642	1	sense	GAGGAGGAAAGGAAGAAGGG	TGG	5	22	19	0	0	26.4415	2.46301e-26	5.12363e-26	0	3	ACTR8.7	0	3	0	0	0.002026	0.00287935	staggered	0	1	2	0	0	0	0	ACTR8.7
chr10	63337491	63337510	20	*	63337507	63337507	1	sense	AAGAAGAGAAAAGAGAAGGG	AGG	4	21	8	0	0	25.2919	6.80592e-25	1.39317e-24	0	3	ACTR8.7	0	13	0	0	4.1835e-14	1.03849e-13	staggered	0	0	13	0	0	0	0	ACTR8.7
chr10	63380840	63380859	20	*	63380856	63380856	1	sense	CAGTATGGAAAACAGTATGG	AGG	7	11	5	0	0	13.7956	1.17063e-11	1.7867e-11	0.00280899	3	ACTR8.7	5	6	0	0	3.76622e-06	6.63975e-06	staggered	0	1	5	5	0	0	0	ACTR8.7
chr10	63511906	63511925	20	*	63511908	63511908	1	antisense	AAGAAGGGGAAGGAGAAGGA	AGG	4	18	5	0	0	21.843	1.10474e-20	2.1125e-20	0	3	ACTR8.7	1	13	0	0	4.1835e-14	1.03849e-13	staggered	0	0	13	1	0	0	0	ACTR8.7
chr10	63704224	63704243	20	*	63704240	63704240	1	sense	GGAAATGGAAAGGAGAAGAA	TGG	5	87	33	0	0	101.168	1.04459e-142	6.28483e-142	0	3	ACTR8.7	2	54	0	0	2.43061e-79	1.9657e-78	staggered	0	1	53	2	0	0	0	ACTR8.7
chr10	67465413	67465432	20	*	67465429	67465429	1	sense	AGGAAAGGAAAGGAAAAGAG	AGG	5	28	9	1	0	16.6697	1.14806e-26	2.42765e-26	0	3	ACTR8.7	3	19	0	1	4.18455e-16	1.11918e-15	staggered	0	0	19	3	0	0	0	ACTR8.7
chr10	70535643	70535662	20	*	70535645	70535645	1	antisense	GGAGAAGGAAGGGAGGAGGG	AGG	6	14	8	0	0	17.2445	2.26678e-15	3.83311e-15	0	3	ACTR8.7	2	4	0	0	0.000287175	0.000439057	staggered	0	0	3	2	0	0	1	ACTR8.7
chr10	71187104	71187123	20	*	71187106	71187106	1	antisense	AGAGAGGGAGAGGAGAAGAG	TGG	7	29	11	0	0	34.489	6.9476e-37	1.6983e-36	0.005	3	ACTR8.7	0	18	0	0	1.10474e-20	3.32075e-20	staggered	0	0	18	0	0	0	0	ACTR8.7
chr10	71793790	71793809	20	*	71793792	71793792	1	antisense	AGAGATGGAAAAGAGAAGGA	CGG	7	230	102	1	0	132.783	0	0	0	3	ACTR8.7	19	128	0	0	8.74228e-229	7.74642e-227	staggered	0	0	128	19	0	0	0	ACTR8.7
chr10	71818735	71818754	20	*	71818751	71818751	1	sense	AGAAAAGGAAAGAAGAAAGG	GGG	6	162	94	0	0	187.39	1.49899e-304	3.05122e-303	0	3	ACTR8.7	15	68	0	0	2.0418e-105	2.31177e-104	staggered	0	5	63	15	0	0	0	ACTR8.7
chr10	72895306	72895325	20	*	72895308	72895308	1	antisense	AGAATAGGTAAGGAGAAGGG	TGG	6	17	9	1	0	10.3467	5.85672e-14	9.59093e-14	0	3	ACTR8.7	0	8	0	0	3.10739e-08	6.17238e-08	staggered	0	1	7	0	0	0	0	ACTR8.7
chr10	74186249	74186268	20	*	74186251	74186251	1	antisense	GAGAAGGGAAAGGGGAAAGG	CGG	3	60	60	0	0	70.1276	2.37513e-90	9.59746e-90	0	3	ACTR8.7	0	0	0	0	0.216504	0.219084	blunt	0	0	0	0	0	0	0	ACTR8.7
chr10	75305697	75305716	20	*	75305699	75305699	1	antisense	AGAGACAGAGAGGAGAAAGG	TGG	7	7	6	1	0	4.59853	8.51758e-05	9.62703e-05	0.00886918	3	ACTR8.7	4	1	0	0	0.0579836	0.0681491	blunt	0	0	1	4	0	0	0	ACTR8.7
chr10	76884783	76884802	20	*	76884799	76884799	1	sense	GGAGAGGGAAAGGGGAGGGG	GGG	6	10	9	0	0	12.646	1.75836e-10	2.58764e-10	0	3	ACTR8.7	0	1	0	0	0.0579836	0.0681491	blunt	0	0	1	0	0	0	0	ACTR8.7
chr10	77166612	77166631	20	*	77166628	77166628	1	sense	GGAAAAGAAAAGGAGAAGGA	GGG	5	109	72	1	0	63.2298	4.97972e-155	3.34748e-154	0	3	ACTR8.7	2	36	0	1	4.82645e-37	2.22541e-36	staggered	0	2	34	2	0	0	0	ACTR8.7
chr10	77539160	77539179	20	*	77539162	77539162	1	antisense	GGGAACAGAAAAGAGAAAAG	TGG	5	26	15	0	0	31.0401	2.85527e-32	6.49142e-32	0	3	ACTR8.7	0	11	0	0	1.17063e-11	2.67159e-11	staggered	0	0	11	0	0	0	0	ACTR8.7
chr10	90898108	90898127	20	*	90898110	90898110	1	antisense	GGAGACAGAAAGTAGAAGGA	TGG	6	28	28	0	0	33.3393	2.47826e-35	5.92497e-35	0	3	ACTR8.7	0	0	0	0	0.216504	0.219084	blunt	0	0	0	0	0	0	0	ACTR8.7
chr10	92771203	92771222	20	*	92771205	92771205	1	antisense	AGGAGAGGGAAGGGGAAGGG	AGG	6	3	3	0	0	4.59853	0.002026	0.00209726	0.00823045	3	ACTR8.7	0	0	0	0	0.216504	0.219084	blunt	0	0	0	0	0	0	0	ACTR8.7
chr10	93214870	93214889	20	*	93214872	93214872	1	antisense	AAGAAGGGACAGGAGAAGGA	GGG	4	11	3	0	0	13.7956	1.17063e-11	1.7867e-11	0	3	ACTR8.7	0	8	0	0	3.10739e-08	6.17238e-08	staggered	0	1	7	0	0	0	0	ACTR8.7
chr10	94175749	94175768	20	*	94175751	94175751	1	antisense	GGAGACAGAAAGTAGAAGGA	TGG	6	18	5	0	0	21.843	1.10474e-20	2.1125e-20	0	3	ACTR8.7	5	13	0	0	4.1835e-14	1.03849e-13	staggered	0	0	13	5	0	0	0	ACTR8.7
chr10	96212096	96212115	20	*	96212098	96212098	1	antisense	AGGGAAGGAAAGGAAAAGGA	AGG	6	67	22	0	0	78.175	1.64342e-103	7.3954e-103	0	3	ACTR8.7	4	44	0	0	1.2707e-61	8.43549e-61	staggered	0	6	38	4	0	0	0	ACTR8.7
chr10	96326867	96326886	20	*	96326869	96326869	1	antisense	GAAAGAGGAAAGGAGAAGGG	AGG	3	12	6	0	0	14.9452	7.2417e-13	1.14708e-12	0	3	ACTR8.7	3	6	0	0	3.76622e-06	6.63975e-06	staggered	0	0	6	3	0	0	0	ACTR8.7
chr10	96753522	96753541	20	*	96753538	96753538	1	sense	AGGAGAGGAGAGGAGAAGGG	AGG	5	23	11	0	0	27.5912	8.55791e-28	1.81845e-27	0	3	ACTR8.7	0	12	0	0	7.2417e-13	1.72817e-12	staggered	0	0	12	0	0	0	0	ACTR8.7
chr10	98762016	98762035	20	*	98762018	98762018	1	antisense	AGGAAAGGAGAGGAGAAGAG	GGG	5	7	7	0	0	9.19706	3.60258e-07	4.56187e-07	0.00296736	3	ACTR8.7	0	0	0	0	0.216504	0.219084	blunt	0	0	0	0	0	0	0	ACTR8.7
chr10	100267466	100267485	20	*	100267468	100267468	1	antisense	GGGAAGGGAGAAGGAAAAGG	CGG	7	24	12	0	0	28.7408	2.85944e-29	6.20923e-29	0.00442478	3	ACTR8.7	6	11	0	0	1.17063e-11	2.67159e-11	staggered	0	1	10	6	0	0	0	ACTR8.7
chr10	100712290	100712309	20	*	100712292	100712292	1	antisense	GAGAGCAGAAAGGAGAATTA	GGG	5	11	7	0	0	13.7956	1.17063e-11	1.7867e-11	0.00387597	3	ACTR8.7	0	4	0	0	0.000287175	0.000439057	staggered	0	0	4	0	0	0	0	ACTR8.7
chr10	101043201	101043220	20	*	101043203	101043203	1	antisense	AGAGAGGGAAAGGAGGAGGA	CGG	7	56	31	0	0	65.529	5.55986e-83	2.11333e-82	0	3	ACTR8.7	5	20	0	0	1.80252e-23	5.89654e-23	staggered	0	0	20	5	0	0	0	ACTR8.7
chr10	101229402	101229421	20	*	101229404	101229404	1	antisense	GAGAGAAGGAGAGAGAAGGG	GGG	6	11	6	2	0	4.59853	3.76601e-06	4.53696e-06	0	3	ACTR8.7	2	4	0	1	0.00889078	0.0124875	blunt	0	0	4	2	0	0	0	ACTR8.7
chr10	104527241	104527260	20	*	104527257	104527257	1	sense	AGAGACAGAAAGGAGAATGG	TGG	6	48	12	0	0	56.332	1.31419e-68	4.46539e-68	0	3	ACTR8.7	12	36	0	0	4.09498e-48	2.16768e-47	staggered	0	0	36	12	0	0	0	ACTR8.7
chr10	104817672	104817691	20	*	104817674	104817674	1	antisense	GGGAAAAGAAAGGGGAAGAG	GGG	5	5	5	0	0	6.89779	3.5091e-05	4.00358e-05	0.00510204	3	ACTR8.7	0	0	0	1	0.518978	0.518978	blunt	0	0	0	0	0	0	0	ACTR8.7
chr10	105999860	105999879	20	*	105999862	105999862	1	antisense	GGAAAGGGAAAGGAGAGGAG	AGG	5	7	3	0	0	9.19706	3.60258e-07	4.56187e-07	0.00296736	3	ACTR8.7	1	4	0	0	0.000287175	0.000439057	staggered	0	0	4	1	0	0	0	ACTR8.7
chr10	106401940	106401959	20	*	106401956	106401956	1	sense	GGAGATAGAAAGTAGAAGGA	TGG	7	8	4	0	0	10.3467	3.10739e-08	4.19065e-08	0.00952381	3	ACTR8.7	1	3	0	0	0.002026	0.00287935	staggered	0	0	3	1	0	0	0	ACTR8.7
chr10	109508928	109508947	20	*	109508944	109508944	1	sense	TAGATGGGCAAAGAGAAAGG	AGG	6	6	3	0	0	8.04742	3.76622e-06	4.53696e-06	0.00238663	3	ACTR8.7	0	3	0	0	0.002026	0.00287935	staggered	0	0	2	0	1	0	0	ACTR8.7
chr10	109846944	109846963	20	*	109846960	109846960	1	sense	GAGAGAGGAGAGGAGAAGAG	AGG	4	106	33	0	0	123.011	9.18647e-182	7.30224e-181	0	3	ACTR8.7	0	73	0	0	4.90515e-115	6.62033e-114	staggered	0	0	73	0	0	0	0	ACTR8.7
chr10	110297588	110297607	20	*	110297590	110297590	1	antisense	AGGAAGGCAAAGGAGGACAG	TGG	7	7	7	0	0	9.19706	3.60258e-07	4.56187e-07	0.00886918	3	ACTR8.7	0	0	0	0	0.216504	0.219084	blunt	0	0	0	0	0	0	0	ACTR8.7
chr10	111414421	111414440	20	*	111414437	111414437	1	sense	GAGACAGAAAAAGAGAAAGG	GGG	5	28	24	0	0	33.3393	2.47826e-35	5.92497e-35	0	3	ACTR8.7	3	4	0	0	0.000287175	0.000439057	staggered	0	0	4	3	0	0	0	ACTR8.7
chr10	112037748	112037767	20	*	112037764	112037764	1	sense	AAGAAGGAAAGGAGGAAGGG	AGG	6	23	6	1	0	13.7956	1.24619e-20	2.36224e-20	0	3	ACTR8.7	3	17	0	0	2.54557e-19	7.39012e-19	staggered	0	2	15	3	0	0	0	ACTR8.7
chr10	113278133	113278152	20	*	113278135	113278135	1	antisense	AGAGATGGAAAGTAGAATGG	TGG	7	16	12	3	0	4.88594	3.28402e-08	4.42612e-08	0.00343643	3	ACTR8.7	1	3	0	0	0.002026	0.00287935	staggered	0	0	3	1	0	0	0	ACTR8.7
chr10	113773001	113773020	20	*	113773017	113773017	1	sense	GAGATAGGAAGACAGAATGG	AGG	6	24	5	1	0	14.3704	8.31649e-22	1.62451e-21	0	3	ACTR8.7	5	0	0	0	0.216504	0.219084	blunt	0	0	0	5	0	0	0	ACTR8.7
chr10	114371288	114371307	20	*	114371304	114371304	1	sense	GGTGATGGAAAGGAGAAAGG	TGG	5	6	3	1	0	4.02371	0.000450528	0.000481477	0.00278552	3	ACTR8.7	0	2	0	0	0.012021	0.015545	blunt	0	0	2	0	0	0	0	ACTR8.7
chr10	117228246	117228265	20	*	117228248	117228248	1	antisense	GAGAAAGGGAAGGGGAAGGA	TGG	4	8	5	0	0	10.3467	3.10739e-08	4.19065e-08	0	3	ACTR8.7	3	3	0	0	0.002026	0.00287935	blunt	0	0	3	3	0	0	0	ACTR8.7
chr10	117600641	117600660	20	*	117600643	117600643	1	antisense	GAGGAGGAGAAGGAGAAGGG	AGG	4	4	3	1	0	2.87408	0.00889078	0.00901495	0.00200803	3	ACTR8.7	2	1	0	1	0.253288	0.254914	blunt	0	0	1	2	0	0	0	ACTR8.7
chr10	118209763	118209782	20	*	118209779	118209779	1	sense	GAGAAAGAGAAAGAGAAGGA	AGG	5	12	7	0	0	14.9452	7.2417e-13	1.14708e-12	0	3	ACTR8.7	2	5	0	0	3.5091e-05	5.82374e-05	staggered	0	0	5	2	0	0	0	ACTR8.7
chr10	119020899	119020918	20	*	119020915	119020915	1	sense	GACATGGCCAAGGAGAACTG	AGG	7	171	100	0	0	197.737	0	0	0	3	ACTR8.7	25	71	0	0	3.59916e-111	4.52783e-110	staggered	0	3	68	25	0	0	0	ACTR8.7
chr10	122498168	122498187	20	*	122498170	122498170	1	antisense	GAGAAGGAGAAGGAGAACAG	AGG	5	6	3	1	0	4.02371	0.000450528	0.000481477	0.00278552	3	ACTR8.7	1	3	0	1	0.0322059	0.0414366	blunt	0	0	3	1	0	0	0	ACTR8.7
chr10	125210772	125210791	20	*	125210774	125210774	1	antisense	AGAGACAGAAAGTAGAAGGG	TGG	6	157	66	0	0	181.642	3.35871e-293	5.71505e-292	0	3	ACTR8.7	13	90	0	0	9.12125e-149	2.02056e-147	staggered	0	17	73	13	0	0	0	ACTR8.7
chr10	126935614	126935633	20	*	126935616	126935616	1	antisense	CAGGAAGGAAAGGAGAGAGG	CGG	5	6	5	1	0	4.02371	0.000450528	0.000481477	0.00278552	3	ACTR8.7	0	0	0	0	0.216504	0.219084	blunt	0	0	0	0	0	0	0	ACTR8.7
chr10	128145386	128145405	20	*	128145402	128145402	1	sense	AAGAATGGAAGAAAGAAGGG	AGG	5	11	3	0	0	13.7956	1.17063e-11	1.7867e-11	0.00387597	3	ACTR8.7	0	8	0	0	3.10739e-08	6.17238e-08	staggered	0	0	8	0	0	0	0	ACTR8.7
chr10	128184955	128184974	20	*	128184957	128184957	1	antisense	AGAAACAGAAAGGAGAATGG	TGG	5	7	6	0	0	9.19706	3.60258e-07	4.56187e-07	0.00296736	3	ACTR8.7	1	1	0	0	0.0579836	0.0681491	blunt	0	0	1	1	0	0	0	ACTR8.7
chr10	129550838	129550857	20	*	129550840	129550840	1	antisense	CAAGACGGAAAGGAGTAGGG	TGG	4	3	3	0	0	4.59853	0.002026	0.00209726	0.0019685	3	ACTR8.7	0	0	0	0	0.216504	0.219084	blunt	0	0	0	0	0	0	0	ACTR8.7
chr10	131045557	131045576	20	*	131045573	131045573	1	sense	GAGGAGGAAAGGAGGAAGGG	AGG	6	23	15	1	0	13.7956	1.24619e-20	2.36224e-20	0	3	ACTR8.7	1	8	0	0	3.10739e-08	6.17238e-08	staggered	0	0	7	1	0	1	0	ACTR8.7
chr10	131345637	131345656	20	*	131345653	131345653	1	sense	GGAAAAGAAAAGGAAAAAGG	AGG	6	40	20	0	0	47.1349	8.70836e-55	2.59464e-54	0	3	ACTR8.7	3	20	0	0	1.80252e-23	5.89654e-23	staggered	0	0	20	3	0	0	0	ACTR8.7
chr10	132053252	132053271	20	*	132053254	132053254	1	antisense	GAAGAAGAAAAGGAAAAGGA	AGG	6	64	14	0	0	74.7261	7.85429e-98	3.36745e-97	0	3	ACTR8.7	0	37	0	0	9.12809e-50	5.00082e-49	staggered	0	5	32	0	0	0	0	ACTR8.7
chr11	501395	501414	20	*	501411	501411	1	sense	GAGAGGGCTAAGGAGACAGA	GGG	7	41	15	0	0	48.2845	1.76078e-56	5.30425e-56	0.00671141	3	ACTR8.7	6	22	0	0	2.46301e-26	8.5659e-26	staggered	0	2	20	6	0	0	0	ACTR8.7
chr11	1873632	1873651	20	*	1873648	1873648	1	sense	GAAGAATGGAAGGAGGAGGG	AGG	6	9	5	0	0	11.4963	2.4401e-09	3.44429e-09	0	3	ACTR8.7	2	4	0	0	0.000287175	0.000439057	staggered	0	0	4	2	0	0	0	ACTR8.7
chr11	4616098	4616117	20	*	4616100	4616100	1	antisense	AGGAAAGGAAAGGAGAAGGG	AGG	3	35	34	0	0	41.3868	1.79001e-46	4.94751e-46	0	3	ACTR8.7	0	0	0	0	0.216504	0.219084	blunt	0	0	0	0	0	0	0	ACTR8.7
chr11	8261782	8261801	20	*	8261784	8261784	1	antisense	TAGAATGAAAAGGAGAAGAA	GGG	5	14	3	0	0	17.2445	2.26678e-15	3.83311e-15	0	3	ACTR8.7	0	11	0	0	1.17063e-11	2.67159e-11	staggered	0	0	11	0	0	0	0	ACTR8.7
chr11	13358087	13358106	20	*	13358089	13358089	1	antisense	GGTGAAAGGAAAGAGAAGGG	AGG	7	118	42	0	0	136.806	3.41017e-207	3.14718e-206	0	3	ACTR8.7	10	75	0	0	6.34013e-119	9.16397e-118	staggered	0	0	75	10	0	0	0	ACTR8.7
chr11	19551876	19551895	20	*	19551878	19551878	1	antisense	AGGAGAGGAGAGGAGAAGGA	GGG	6	9	3	0	0	11.4963	2.4401e-09	3.44429e-09	0	3	ACTR8.7	3	4	0	0	0.000287175	0.000439057	staggered	0	0	4	3	0	0	0	ACTR8.7
chr11	19914960	19914979	20	*	19914962	19914962	1	antisense	TAGAAAGGAGAGGAGAAGGG	AGG	3	98	34	0	0	113.814	3.98113e-165	2.85227e-164	0	3	ACTR8.7	5	64	0	1	2.46074e-78	1.98221e-77	staggered	0	3	61	5	0	0	0	ACTR8.7
chr11	20457252	20457271	20	*	20457254	20457254	1	antisense	AAGAGAAGGAAGGAGAAAGG	GGG	6	12	5	0	0	14.9452	7.2417e-13	1.14708e-12	0	3	ACTR8.7	3	7	0	0	3.60258e-07	6.75441e-07	staggered	0	0	6	3	1	0	0	ACTR8.7
chr11	21302753	21302772	20	*	21302769	21302769	1	sense	GAAAACAAAAAGGAGAATGG	GGG	4	30	22	1	0	17.8193	3.49012e-29	7.54115e-29	0	3	ACTR8.7	1	8	0	0	3.10739e-08	6.17238e-08	staggered	0	0	8	1	0	0	0	ACTR8.7
chr11	28575605	28575624	20	*	28575607	28575607	1	antisense	TGGAATGGAAAGGAAAAGGA	AGG	5	11	5	0	0	13.7956	1.17063e-11	1.7867e-11	0.00387597	3	ACTR8.7	0	6	0	0	3.76622e-06	6.63975e-06	staggered	0	0	6	0	0	0	0	ACTR8.7
chr11	32466339	32466358	20	*	32466355	32466355	1	sense	GAAGTCAGGCAGGTGAAGGG	AGG	7	32	12	1	0	18.9689	9.38461e-32	2.11591e-31	0.00564972	3	ACTR8.7	4	20	0	0	1.80252e-23	5.89654e-23	staggered	0	0	20	4	0	0	0	ACTR8.7
chr11	34520500	34520519	20	*	34520502	34520502	1	antisense	AGGAAAGGAAAGGAGAGGAG	AGG	5	10	10	0	0	12.646	1.75836e-10	2.58764e-10	0.003663	3	ACTR8.7	0	0	0	0	0.216504	0.219084	blunt	0	0	0	0	0	0	0	ACTR8.7
chr11	35944490	35944509	20	*	35944506	35944506	1	sense	GGGAAAGGAAAGGAGAGGAG	AGG	4	63	40	0	0	73.5765	5.9607e-96	2.5111e-95	0	3	ACTR8.7	6	23	0	0	8.55791e-28	3.07602e-27	staggered	0	2	21	6	0	0	0	ACTR8.7
chr11	36439733	36439752	20	*	36439735	36439735	1	antisense	GAGAACAAAAAGGAGGAGGA	AGG	4	11	6	0	0	13.7956	1.17063e-11	1.7867e-11	0	3	ACTR8.7	2	5	0	0	3.5091e-05	5.82374e-05	staggered	0	0	5	2	0	0	0	ACTR8.7
chr11	36784775	36784794	20	*	36784777	36784777	1	antisense	GGAAAAGGAAAAGAGAAAGA	AGG	6	9	6	0	0	11.4963	2.4401e-09	3.44429e-09	0	3	ACTR8.7	1	2	0	0	0.012021	0.015545	blunt	0	0	2	1	0	0	0	ACTR8.7
chr11	39248725	39248744	20	*	39248741	39248741	1	sense	AGGAAAGGATAGGAGAAGAG	AGG	5	59	4	0	0	68.9779	1.69331e-88	6.76703e-88	0	3	ACTR8.7	0	55	0	0	3.70821e-81	3.08462e-80	staggered	0	1	54	0	0	0	0	ACTR8.7
chr11	39611862	39611881	20	*	39611878	39611878	1	sense	GGAGAGAGAAAAGAGAAGAG	AGG	7	101	61	0	0	117.262	2.46863e-171	1.84133e-170	0	3	ACTR8.7	1	39	0	0	4.20686e-53	2.41509e-52	staggered	0	0	39	1	0	0	0	ACTR8.7
chr11	43504232	43504251	20	*	43504234	43504234	1	antisense	GAGAACAGAAAGGAGGAGGA	AGG	3	34	31	1	0	20.1186	2.24784e-34	5.3506e-34	0	3	ACTR8.7	4	2	0	0	0.012021	0.015545	blunt	0	0	2	4	0	0	0	ACTR8.7
chr11	44464656	44464675	20	*	44464658	44464658	1	antisense	GGAGATGGAAAGTAGAACAG	GGG	7	71	51	1	0	41.3868	1.44151e-89	5.80335e-89	0	3	ACTR8.7	12	20	0	1	3.29683e-17	9.20402e-17	staggered	0	1	19	12	0	0	0	ACTR8.7
chr11	45723624	45723643	20	*	45723626	45723626	1	antisense	GGAAAAGGAAAGGAGAGAGG	AGG	5	227	222	1	1	131.058	0	0	0	3	ACTR8.7	124	6	1	0	3.76622e-06	6.63975e-06	blunt	0	0	5	124	0	0	1	ACTR8.7
chr11	50275533	50275552	20	*	50275549	50275549	1	sense	GAGAGAGAAAAGGAGATGGG	AGG	4	4	4	0	0	5.74816	0.000287175	0.000310252	0.00200803	3	ACTR8.7	0	0	0	0	0.216504	0.219084	blunt	0	0	0	0	0	0	0	ACTR8.7
chr11	61024316	61024335	20	*	61024318	61024318	1	antisense	AAGGAAGGAAAGAAGAAGGA	AGG	5	10	10	0	0	12.646	1.75836e-10	2.58764e-10	0.003663	3	ACTR8.7	0	0	0	0	0.216504	0.219084	blunt	0	0	0	0	0	0	0	ACTR8.7
chr11	61032674	61032693	20	*	61032690	61032690	1	sense	AGAGACAGAAAGTAGAAGGG	TGG	6	135	51	0	0	156.35	4.2477e-244	5.11132e-243	0	3	ACTR8.7	9	83	0	0	1.06973e-134	2.0567e-133	staggered	0	15	68	9	0	0	0	ACTR8.7
chr11	62035501	62035520	20	*	62035503	62035503	1	antisense	AAGAAAGAAAAGAAGAAGGA	AGG	5	7	6	1	0	4.59853	8.51758e-05	9.62703e-05	0.00296736	3	ACTR8.7	1	1	0	0	0.0579836	0.0681491	blunt	0	0	1	1	0	0	0	ACTR8.7
chr11	62496854	62496873	20	*	62496870	62496870	1	sense	GGAAAAGGAAGGAAGAAGGG	AGG	5	21	21	0	0	25.2919	6.80592e-25	1.39317e-24	0	3	ACTR8.7	2	0	0	0	0.216504	0.219084	blunt	0	0	0	2	0	0	0	ACTR8.7
chr11	62638569	62638588	20	*	62638585	62638585	1	sense	GAAAAGGAAAGGAGGAAGGA	AGG	7	7	7	0	0	9.19706	3.60258e-07	4.56187e-07	0.00886918	3	ACTR8.7	0	0	0	0	0.216504	0.219084	blunt	0	0	0	0	0	0	0	ACTR8.7
chr11	62757482	62757501	20	*	62757484	62757484	1	antisense	GAGAAAGGAAAAGAAAAGGA	AGG	4	31	11	1	0	18.3941	1.83692e-30	4.06586e-30	0	3	ACTR8.7	11	20	0	0	1.80252e-23	5.89654e-23	staggered	0	0	20	11	0	0	0	ACTR8.7
chr11	62883814	62883833	20	*	62883830	62883830	1	sense	AGGGAAGAAAAGGAGAATGG	GGG	6	15	6	1	0	9.19706	6.6879e-12	1.05323e-11	0	3	ACTR8.7	1	8	0	0	3.10739e-08	6.17238e-08	staggered	0	0	8	1	0	0	0	ACTR8.7
chr11	63257469	63257488	20	*	63257471	63257471	1	antisense	AAGGAAGGAAGGGAGAAGGG	AGG	4	21	4	0	0	25.2919	6.80592e-25	1.39317e-24	0	3	ACTR8.7	0	17	0	0	2.54557e-19	7.39012e-19	staggered	0	0	17	0	0	0	0	ACTR8.7
chr11	63800631	63800650	20	*	63800647	63800647	1	sense	GAGAAAGAAAAGGAAAAAGA	AGG	5	11	10	0	0	13.7956	1.17063e-11	1.7867e-11	0.00387597	3	ACTR8.7	2	1	0	0	0.0579836	0.0681491	blunt	0	0	1	2	0	0	0	ACTR8.7
chr11	64091094	64091113	20	*	64091110	64091110	1	sense	GAGAAGGGAGAGGAGAAGGA	GGG	3	106	65	2	0	41.0035	5.5431e-131	3.08769e-130	0	3	ACTR8.7	14	40	0	1	1.63861e-42	8.12527e-42	staggered	0	0	40	14	0	0	0	ACTR8.7
chr11	69067869	69067888	20	*	69067871	69067871	1	antisense	GGAGATGAAAAGAAAAAGGG	AGG	7	25	11	0	0	29.8904	9.20117e-31	2.04491e-30	0.00458716	3	ACTR8.7	0	14	0	0	2.26678e-15	5.87747e-15	staggered	0	4	10	0	0	0	0	ACTR8.7
chr11	69501248	69501267	20	*	69501264	69501264	1	sense	AGAGATGGAAAGGAGAGAGG	GGG	7	29	28	1	0	17.2445	6.4309e-28	1.38404e-27	0.005	3	ACTR8.7	11	1	0	1	0.253288	0.254914	blunt	0	0	0	11	1	0	0	ACTR8.7
chr11	69531072	69531091	20	*	69531088	69531088	1	sense	GGAGATGGTAACGAGAAGGG	AGG	6	107	28	1	0	62.0801	2.00959e-151	1.29494e-150	0	3	ACTR8.7	3	79	0	0	9.08493e-127	1.49315e-125	staggered	0	2	77	3	0	0	0	ACTR8.7
chr11	69830555	69830574	20	*	69830557	69830557	1	antisense	GGAGAGGGAAAGGAAAGGGG	GGG	6	94	89	0	0	109.215	6.54693e-157	4.44212e-156	0	3	ACTR8.7	31	4	0	0	0.000287175	0.000439057	blunt	1	1	2	31	0	0	0	ACTR8.7
chr11	69830556	69830575	20	*	69830558	69830558	1	antisense	GGGAGAGGGAAAGGAAAGGG	GGG	7	94	3	0	0	109.215	6.54693e-157	4.44212e-156	0	3	ACTR8.7	2	33	0	0	3.15532e-43	1.57226e-42	staggered	0	1	1	2	31	0	0	ACTR8.7
chr11	70032842	70032861	20	*	70032858	70032858	1	sense	AAAGAGGGAAAGTAGAAGGG	TGG	5	9	3	0	0	11.4963	2.4401e-09	3.44429e-09	0.00343643	3	ACTR8.7	0	5	0	0	3.5091e-05	5.82374e-05	staggered	0	0	5	0	0	0	0	ACTR8.7
chr11	72364686	72364705	20	*	72364688	72364688	1	antisense	GGAGGAGGAAAGGAAAAAGG	TGG	7	89	65	0	0	103.467	9.64822e-147	6.02115e-146	0	3	ACTR8.7	12	24	0	0	2.85944e-29	1.05571e-28	staggered	0	0	24	12	0	0	0	ACTR8.7
chr11	73697020	73697039	20	*	73697022	73697022	1	antisense	GAGATAGTTATGGAGAACAG	AGG	7	112	62	3	0	32.4771	6.72727e-127	3.6e-126	0	3	ACTR8.7	22	50	0	0	3.74699e-72	2.78699e-71	staggered	0	3	47	22	0	0	0	ACTR8.7
chr11	74010353	74010372	20	*	74010369	74010369	1	sense	GGAGAAGAAGAAGAGAAGGG	AGG	7	142	68	0	0	164.397	1.44498e-259	1.97935e-258	0	3	ACTR8.7	4	74	0	0	5.61323e-117	7.8895e-116	staggered	0	4	70	4	0	0	0	ACTR8.7
chr11	74317526	74317545	20	*	74317528	74317528	1	antisense	GAGAAAGAGAAAGAGAAGGA	AGG	5	8	6	0	0	10.3467	3.10739e-08	4.19065e-08	0.00324675	3	ACTR8.7	0	2	0	0	0.012021	0.015545	blunt	0	0	2	0	0	0	0	ACTR8.7
chr11	74697771	74697790	20	*	74697787	74697787	1	sense	GAAGAAAGGAAAGAGAAGGA	GGG	7	71	40	0	0	82.7735	3.59916e-111	1.70413e-110	0	3	ACTR8.7	3	31	0	0	4.96982e-40	2.34456e-39	staggered	0	1	30	3	0	0	0	ACTR8.7
chr11	75132213	75132232	20	*	75132229	75132229	1	sense	AGGAAAGGAAAGGAGAAAGA	AGG	5	58	31	0	0	67.8283	1.18776e-86	4.65276e-86	0	3	ACTR8.7	3	26	0	0	2.85527e-32	1.14099e-31	staggered	0	0	26	3	0	0	0	ACTR8.7
chr11	78724046	78724065	20	*	78724048	78724048	1	antisense	GAGAGAGGAAAGGAGAGGAG	AGG	4	26	26	0	0	31.0401	2.85527e-32	6.49142e-32	0	3	ACTR8.7	0	0	0	0	0.216504	0.219084	blunt	0	0	0	0	0	0	0	ACTR8.7
chr11	78735885	78735904	20	*	78735887	78735887	1	antisense	GGAAAGGAAAGGGAGAAAGG	GGG	6	8	3	1	0	5.17334	1.45538e-05	1.73593e-05	0	3	ACTR8.7	2	4	0	1	0.00889078	0.0124875	blunt	0	0	4	2	0	0	0	ACTR8.7
chr11	78735886	78735905	20	*	78735888	78735888	1	antisense	GGGAAAGGAAAGGGAGAAAG	GGG	7	8	4	1	0	5.17334	1.45538e-05	1.73593e-05	0.00952381	3	ACTR8.7	4	2	0	1	0.0992155	0.115676	blunt	0	0	0	4	2	0	0	ACTR8.7
chr11	79118586	79118605	20	*	79118588	79118588	1	antisense	GGAGACAGAAAGTAGAAGGG	TGG	5	66	9	0	0	77.0254	1.30388e-101	5.81936e-101	0	3	ACTR8.7	8	56	0	0	5.55986e-83	4.70166e-82	staggered	0	7	48	8	1	0	0	ACTR8.7
chr11	79188554	79188573	20	*	79188570	79188570	1	sense	GGAGAAGGAAGGGAGAATGG	AGG	6	115	84	0	0	133.357	8.73271e-201	7.63849e-200	0	3	ACTR8.7	38	31	0	0	4.96982e-40	2.34456e-39	blunt	0	1	30	38	0	0	0	ACTR8.7
chr11	79453924	79453943	20	*	79453926	79453926	1	antisense	GAGAAAGGGAAGGGGAAGGG	AGG	3	47	29	0	0	55.1823	7.55683e-67	2.53993e-66	0	3	ACTR8.7	2	18	0	0	1.10474e-20	3.32075e-20	staggered	0	1	17	2	0	0	0	ACTR8.7
chr11	80188852	80188871	20	*	80188854	80188854	1	antisense	GGAAAAGAAAAAGAGAAGGA	AGG	6	59	19	0	0	68.9779	1.69331e-88	6.76703e-88	0	3	ACTR8.7	1	39	0	0	4.20686e-53	2.41509e-52	staggered	0	0	39	1	0	0	0	ACTR8.7
chr11	80358396	80358415	20	*	80358412	80358412	1	sense	AAGAACAGAAAAGAGAATGG	AGG	4	191	130	0	0	220.729	0	0	0	3	ACTR8.7	21	61	0	0	3.27863e-92	3.19705e-91	staggered	0	2	59	21	0	0	0	ACTR8.7
chr11	81062576	81062595	20	*	81062578	81062578	1	antisense	ATGAAAGGAAGGGAGAAGGG	TGG	4	26	17	0	0	31.0401	2.85527e-32	6.49142e-32	0	3	ACTR8.7	3	8	0	0	3.10739e-08	6.17238e-08	staggered	0	4	4	3	0	0	0	ACTR8.7
chr11	81816969	81816988	20	*	81816971	81816971	1	antisense	TAGAAAGGAAAGAAGAAAGG	GGG	4	25	6	0	0	29.8904	9.20117e-31	2.04491e-30	0	3	ACTR8.7	4	19	0	0	4.56705e-22	1.42319e-21	staggered	0	0	19	4	0	0	0	ACTR8.7
chr11	83351374	83351393	20	*	83351390	83351390	1	sense	GGAAAGGGAAAGGAGAAAAG	GGG	5	6	3	0	0	8.04742	3.76622e-06	4.53696e-06	0.00278552	3	ACTR8.7	0	3	0	0	0.002026	0.00287935	staggered	0	0	3	0	0	0	0	ACTR8.7
chr11	86235096	86235115	20	*	86235112	86235112	1	sense	AGAAAGGAAAAGAAGAAGGG	AGG	6	119	79	2	0	45.9853	2.35409e-152	1.53509e-151	0	3	ACTR8.7	13	40	0	0	8.70836e-55	5.12937e-54	staggered	0	4	36	13	0	0	0	ACTR8.7
chr11	87865700	87865719	20	*	87865716	87865716	1	sense	AAAGAAGGAAAAGAGAAGGA	AGG	6	217	127	0	0	250.62	0	0	0	3	ACTR8.7	12	90	0	0	9.12125e-149	2.02056e-147	staggered	0	1	88	12	0	1	0	ACTR8.7
chr11	87922884	87922903	20	*	87922900	87922900	1	sense	GGAGATGGAAGGGGGAAGGG	AGG	6	35	10	0	0	41.3868	1.79001e-46	4.94751e-46	0	3	ACTR8.7	1	25	0	0	9.20117e-31	3.52481e-30	staggered	0	0	25	1	0	0	0	ACTR8.7
chr11	90717448	90717467	20	*	90717450	90717450	1	antisense	AGGAGAGGAAAGGAGAGGAG	AGG	6	4	4	0	0	5.74816	0.000287175	0.000310252	0.00858369	3	ACTR8.7	0	0	0	0	0.216504	0.219084	blunt	0	0	0	0	0	0	0	ACTR8.7
chr11	92860466	92860485	20	*	92860482	92860482	1	sense	GAGAGAAGGCAGGAGAAGGA	GGG	6	11	6	1	0	6.89779	4.29904e-08	5.75849e-08	0	3	ACTR8.7	2	4	0	1	0.00889078	0.0124875	blunt	0	0	4	2	0	0	0	ACTR8.7
chr11	94065616	94065635	20	*	94065632	94065632	1	sense	AGAGAAGGAAAGGGGAAGGC	AGG	7	5	5	0	0	6.89779	3.5091e-05	4.00358e-05	0.00773694	3	ACTR8.7	2	0	0	0	0.216504	0.219084	blunt	0	0	0	2	0	0	0	ACTR8.7
chr11	99114408	99114427	20	*	99114410	99114410	1	antisense	GAGAAGGAGAAAGAGAAGGA	AGG	5	25	3	0	0	29.8904	9.20117e-31	2.04491e-30	0	3	ACTR8.7	3	22	0	0	2.46301e-26	8.5659e-26	staggered	0	0	22	3	0	0	0	ACTR8.7
chr11	100158018	100158037	20	*	100158034	100158034	1	sense	AGAGAAGGAAAGGAAAAGGG	AGG	6	32	30	0	0	37.9379	1.27051e-41	3.36229e-41	0	3	ACTR8.7	21	2	0	0	0.012021	0.015545	blunt	0	0	2	21	0	0	0	ACTR8.7
chr11	101089694	101089713	20	*	101089710	101089710	1	sense	GAGGAAGGAAAGAAGAAGGA	AGG	4	108	90	0	0	125.31	5.79622e-186	4.74593e-185	0	3	ACTR8.7	4	18	0	0	1.10474e-20	3.32075e-20	staggered	0	0	17	4	0	1	0	ACTR8.7
chr11	105002426	105002445	20	*	105002428	105002428	1	antisense	GAGAAGAAAAAGGAGAAGGA	AGG	4	82	10	0	0	95.4195	1.04545e-132	5.85347e-132	0	3	ACTR8.7	3	72	0	0	4.23e-113	5.63447e-112	staggered	0	2	70	3	0	0	0	ACTR8.7
chr11	105261945	105261964	20	*	105261961	105261961	1	sense	AAGAAGGAAAAGAGGAAGGG	AGG	5	7	6	0	0	9.19706	3.60258e-07	4.56187e-07	0.00296736	3	ACTR8.7	0	1	0	0	0.0579836	0.0681491	blunt	0	0	1	0	0	0	0	ACTR8.7
chr11	109586800	109586819	20	*	109586816	109586816	1	sense	AGAAAGGAAAAGAAGAAAGG	AGG	7	23	10	0	0	27.5912	8.55791e-28	1.81845e-27	0.00429185	3	ACTR8.7	4	13	0	0	4.1835e-14	1.03849e-13	staggered	0	0	13	4	0	0	0	ACTR8.7
chr11	111264880	111264899	20	*	111264896	111264896	1	sense	AGGAAAAGAAAAGAGAAGGA	AGG	6	3	3	0	0	4.59853	0.002026	0.00209726	0.00823045	3	ACTR8.7	1	0	0	0	0.216504	0.219084	blunt	0	0	0	1	0	0	0	ACTR8.7
chr11	112029441	112029460	20	*	112029457	112029457	1	sense	TGGAAGGGAAAGGGGAAGGG	TGG	4	10	5	0	0	12.646	1.75836e-10	2.58764e-10	0	3	ACTR8.7	0	5	0	0	3.5091e-05	5.82374e-05	staggered	0	0	5	0	0	0	0	ACTR8.7
chr11	112876528	112876547	20	*	112876530	112876530	1	antisense	GAGAAGGGTAAGGAAAAGGG	AGG	3	177	47	0	0	204.635	0	0	0	3	ACTR8.7	9	130	0	0	3.82484e-233	3.89751e-231	staggered	0	43	86	9	1	0	0	ACTR8.7
chr11	113116335	113116354	20	*	113116351	113116351	1	sense	ATAGAAGGGAAAGAGAAGGG	TGG	7	20	3	1	0	12.0711	3.29683e-17	5.89531e-17	0.00392157	3	ACTR8.7	1	16	0	1	6.42819e-13	1.58796e-12	staggered	0	2	14	1	0	0	0	ACTR8.7
chr11	115678249	115678268	20	*	115678265	115678265	1	sense	GGAGAAGGAAAAGAAAAGGG	AGG	6	144	119	0	0	166.697	5.16396e-264	7.20969e-263	0	3	ACTR8.7	33	25	0	0	9.20117e-31	3.52481e-30	blunt	0	0	25	33	0	0	0	ACTR8.7
chr11	116274731	116274750	20	*	116274747	116274747	1	sense	GAGAAAGGAAGGGAGAGAGG	CGG	4	35	30	1	0	20.6934	1.05554e-35	2.57731e-35	0	3	ACTR8.7	9	5	0	1	0.00213061	0.0030196	blunt	0	0	5	9	0	0	0	ACTR8.7
chr11	116415148	116415167	20	*	116415164	116415164	1	sense	GAGAAAAGAAAGGAGAAAGA	AGG	4	157	79	0	0	181.642	3.35871e-293	5.71505e-292	0	3	ACTR8.7	20	78	0	0	8.46106e-125	1.32643e-123	staggered	0	0	77	20	1	0	0	ACTR8.7
chr11	116899622	116899641	20	*	116899624	116899624	1	antisense	GGAGAGGGAGAGAAGAAGGG	AGG	6	12	10	0	0	14.9452	7.2417e-13	1.14708e-12	0	3	ACTR8.7	0	1	0	0	0.0579836	0.0681491	blunt	0	0	1	0	0	0	0	ACTR8.7
chr11	117071575	117071594	20	*	117071591	117071591	1	sense	AAGAAGGGGAAGAAGAAGGG	AGG	4	15	5	1	0	9.19706	6.6879e-12	1.05323e-11	0	3	ACTR8.7	0	10	0	0	1.75836e-10	3.84087e-10	staggered	0	0	9	0	0	1	0	ACTR8.7
chr11	117697624	117697643	20	*	117697626	117697626	1	antisense	AGAGACAGAAAATAGAAGGG	TGG	7	26	20	0	0	31.0401	2.85527e-32	6.49142e-32	0.00469484	3	ACTR8.7	2	5	0	0	3.5091e-05	5.82374e-05	staggered	0	0	5	2	0	0	0	ACTR8.7
chr11	118028831	118028850	20	*	118028847	118028847	1	sense	GGAAAAGGAGAAGAAAAAGG	AGG	7	7	3	1	0	4.59853	8.51758e-05	9.62703e-05	0.00886918	3	ACTR8.7	1	4	0	0	0.000287175	0.000439057	staggered	0	0	4	1	0	0	0	ACTR8.7
chr11	118314185	118314204	20	*	118314187	118314187	1	antisense	GGGAAGGGAAAGGAAAAGGC	AGG	4	16	10	0	0	19.5437	5.57353e-18	1.00241e-17	0	3	ACTR8.7	2	5	0	0	3.5091e-05	5.82374e-05	staggered	0	0	5	2	0	0	0	ACTR8.7
chr11	119677481	119677500	20	*	119677497	119677497	1	sense	GAGAAAGGAGAGGAGGAGGG	AGG	3	49	27	0	0	57.4816	2.2407e-70	7.7835e-70	0	3	ACTR8.7	10	21	0	0	6.80592e-25	2.30406e-24	staggered	0	0	21	10	0	0	0	ACTR8.7
chr11	120495975	120495994	20	*	120495977	120495977	1	antisense	AGGAGAGGAGAGGAGAAGGG	AGG	5	8	3	0	0	10.3467	3.10739e-08	4.19065e-08	0.00324675	3	ACTR8.7	3	5	0	0	3.5091e-05	5.82374e-05	staggered	0	0	5	3	0	0	0	ACTR8.7
chr11	121800531	121800550	20	*	121800547	121800547	1	sense	GAGACAGGAAAGGAGGAAGG	AGG	4	52	31	0	0	60.9305	9.89987e-76	3.59365e-75	0	3	ACTR8.7	21	13	0	0	4.1835e-14	1.03849e-13	blunt	0	0	11	21	2	0	0	ACTR8.7
chr11	122230660	122230679	20	*	122230662	122230662	1	antisense	AAGGAAGGAAAGAAGAAGGA	AGG	5	15	4	0	0	18.3941	1.15641e-16	2.01332e-16	0	3	ACTR8.7	0	11	0	0	1.17063e-11	2.67159e-11	staggered	0	0	11	0	0	0	0	ACTR8.7
chr11	123477646	123477665	20	*	123477648	123477648	1	antisense	GAGAAGGGAAAGGGGAAGGG	AGG	2	85	67	0	0	98.8684	1.08152e-138	6.36635e-138	0	3	ACTR8.7	29	18	0	0	1.10474e-20	3.32075e-20	blunt	0	0	18	29	0	0	0	ACTR8.7
chr11	124652066	124652085	20	*	124652082	124652082	1	sense	GAGATTATAAAAGAGAACAG	TGG	7	20	12	1	0	12.0711	3.29683e-17	5.89531e-17	0.00392157	3	ACTR8.7	0	8	0	0	3.10739e-08	6.17238e-08	staggered	0	1	7	0	0	0	0	ACTR8.7
chr11	124862933	124862952	20	*	124862949	124862949	1	sense	GAGAATGGGAAGGAAAAGGG	AGG	3	165	66	0	0	190.839	2.15657e-311	4.43114e-310	0	3	ACTR8.7	18	98	0	0	3.98113e-165	1.22932e-163	staggered	0	17	81	18	0	0	0	ACTR8.7
chr11	125157244	125157263	20	*	125157260	125157260	1	sense	GAGATTGGGAAGGAGAAGGT	AGG	4	18	12	1	0	10.9215	5.07172e-15	8.55632e-15	0	3	ACTR8.7	5	6	0	1	0.000450528	0.00068623	staggered	0	0	6	5	0	0	0	ACTR8.7
chr11	125950481	125950500	20	*	125950497	125950497	1	sense	GGGAAGGGGAAGGGGAAGGG	AGG	4	4	3	0	0	5.74816	0.000287175	0.000310252	0.00200803	3	ACTR8.7	0	1	0	0	0.0579836	0.0681491	blunt	0	0	1	0	0	0	0	ACTR8.7
chr11	126161224	126161243	20	*	126161240	126161240	1	sense	GGAAAGGGCATGGAGAACAG	TGG	7	75	43	0	0	87.372	6.34013e-119	3.21135e-118	0	3	ACTR8.7	6	31	0	0	4.96982e-40	2.34456e-39	staggered	0	4	27	6	0	0	0	ACTR8.7
chr11	127807142	127807161	20	*	127807144	127807144	1	antisense	AGGAAAGGAGAGGAGAAGGA	AGG	5	29	4	0	0	34.489	6.9476e-37	1.6983e-36	0	3	ACTR8.7	2	25	0	0	9.20117e-31	3.52481e-30	staggered	0	2	23	2	0	0	0	ACTR8.7
chr11	129328504	129328523	20	*	129328520	129328520	1	sense	GTGCCAGGAAAGGTGAAGGG	TGG	5	9	9	1	0	5.74816	2.26776e-06	2.83698e-06	0.00343643	3	ACTR8.7	1	0	0	1	0.518978	0.518978	blunt	0	0	0	1	0	0	0	ACTR8.7
chr11	130300118	130300137	20	*	130300134	130300134	1	sense	GAGACAGAAAAGTAGAAGGG	TGG	4	7	6	0	0	9.19706	3.60258e-07	4.56187e-07	0	3	ACTR8.7	1	1	0	0	0.0579836	0.0681491	blunt	0	0	1	1	0	0	0	ACTR8.7
chr11	131812498	131812517	20	*	131812500	131812500	1	antisense	GGAGGAGGAAAGGAAAAAGG	AGG	7	132	73	0	0	152.901	1.62365e-237	1.86121e-236	0	3	ACTR8.7	28	59	0	0	1.69331e-88	1.55449e-87	staggered	0	0	59	28	0	0	0	ACTR8.7
chr11	132126658	132126677	20	*	132126674	132126674	1	sense	AAGAAAGAAAAGGAGAAAGA	GGG	5	8	3	1	0	5.17334	1.45538e-05	1.73593e-05	0.00324675	3	ACTR8.7	0	4	0	1	0.00889078	0.0124875	blunt	0	0	4	0	0	0	0	ACTR8.7
chr11	133250393	133250412	20	*	133250409	133250409	1	sense	AAAGAAGGAAAGAAGAAGGA	AGG	6	34	34	0	0	40.2371	7.61887e-45	2.08466e-44	0	3	ACTR8.7	0	0	0	0	0.216504	0.219084	blunt	0	0	0	0	0	0	0	ACTR8.7
chr12	1102038	1102057	20	*	1102054	1102054	1	sense	CAGGTAGGAAAGGAAAAGGG	TGG	5	9	4	0	0	11.4963	2.4401e-09	3.44429e-09	0.00343643	3	ACTR8.7	1	5	0	0	3.5091e-05	5.82374e-05	staggered	0	4	1	1	0	0	0	ACTR8.7
chr12	1125947	1125966	20	*	1125963	1125963	1	sense	GGAGACAGAAAGTAGAAAGG	TGG	6	27	8	0	0	32.1897	8.55547e-34	1.98867e-33	0	3	ACTR8.7	6	19	0	0	4.56705e-22	1.42319e-21	staggered	0	0	19	6	0	0	0	ACTR8.7
chr12	2753581	2753600	20	*	2753597	2753597	1	sense	GAAGAAGAAAAGGGGAAGGT	GGG	6	10	7	2	0	4.21532	1.90806e-05	2.26719e-05	0	3	ACTR8.7	3	2	0	1	0.0992155	0.115676	blunt	0	1	1	3	0	0	0	ACTR8.7
chr12	4484863	4484882	20	*	4484879	4484879	1	sense	GAGAAGGCTAGGGAGAAAGG	AGG	5	44	10	0	0	51.7334	1.2707e-61	4.0052e-61	0	3	ACTR8.7	8	33	0	0	3.15532e-43	1.57226e-42	staggered	0	0	33	8	0	0	0	ACTR8.7
chr12	5562491	5562510	20	*	5562507	5562507	1	sense	AGGAAAGGAAAGGAGAGGAG	AGG	5	4	4	0	0	5.74816	0.000287175	0.000310252	0.00717703	3	ACTR8.7	0	0	0	0	0.216504	0.219084	blunt	0	0	0	0	0	0	0	ACTR8.7
chr12	6187442	6187461	20	*	6187458	6187458	1	sense	GAAGAAAGGAAGAAGAAGGA	AGG	7	15	6	0	0	18.3941	1.15641e-16	2.01332e-16	0.00330033	3	ACTR8.7	2	8	0	0	3.10739e-08	6.17238e-08	staggered	0	0	3	2	0	0	5	ACTR8.7
chr12	9090508	9090527	20	*	9090524	9090524	1	sense	TAGAGAGGGAAGGAGAACAG	AGG	6	4	3	1	0	2.87408	0.00889078	0.00901495	0.00858369	3	ACTR8.7	1	1	0	1	0.253288	0.254914	blunt	0	0	1	1	0	0	0	ACTR8.7
chr12	11641032	11641051	20	*	11641034	11641034	1	antisense	GGGAAAGGAAAGGAGAGAGG	AGG	4	19	19	2	0	7.66421	9.13395e-13	1.44577e-12	0	3	ACTR8.7	4	0	0	0	0.216504	0.219084	blunt	0	0	0	4	0	0	0	ACTR8.7
chr12	14696769	14696788	20	*	14696785	14696785	1	sense	GAAGAGGGAAAAGAGAAAGA	GGG	6	3	3	0	0	4.59853	0.002026	0.00209726	0.00823045	3	ACTR8.7	0	0	0	0	0.216504	0.219084	blunt	0	0	0	0	0	0	0	ACTR8.7
chr12	14882774	14882793	20	*	14882776	14882776	1	antisense	AGATCCGGAAAGGAGAAGGA	AGG	6	4	3	0	0	5.74816	0.000287175	0.000310252	0.00858369	3	ACTR8.7	2	1	0	0	0.0579836	0.0681491	blunt	0	0	1	2	0	0	0	ACTR8.7
chr12	15088031	15088050	20	*	15088047	15088047	1	sense	GGAGAAGGAAAAGAGAAAGC	AGG	7	123	68	1	0	71.2772	1.08262e-180	8.57434e-180	0	3	ACTR8.7	9	54	0	0	2.43061e-79	1.9657e-78	staggered	0	0	53	9	0	1	0	ACTR8.7
chr12	15244801	15244820	20	*	15244817	15244817	1	sense	AAGAAAGGAAAGGAGAGGAG	AGG	4	5	5	1	0	3.4489	0.00213061	0.00218684	0	3	ACTR8.7	0	0	0	0	0.216504	0.219084	blunt	0	0	0	0	0	0	0	ACTR8.7
chr12	16606543	16606562	20	*	16606545	16606545	1	antisense	AGAGAAGGAAAGAAGAGGGG	AGG	7	240	235	0	0	277.061	0	0	0	3	ACTR8.7	28	3	0	0	0.002026	0.00287935	blunt	0	1	2	28	0	0	0	ACTR8.7
chr12	18099610	18099629	20	*	18099612	18099612	1	antisense	AAAGAAGGAAAGGGGAAGGA	AGG	6	14	7	0	0	17.2445	2.26678e-15	3.83311e-15	0	3	ACTR8.7	2	7	0	0	3.60258e-07	6.75441e-07	staggered	0	1	6	2	0	0	0	ACTR8.7
chr12	18914356	18914375	20	*	18914358	18914358	1	antisense	GGACAAGGAAAGGAAAAGGA	AGG	6	69	31	1	0	40.2371	2.50509e-86	9.77795e-86	0	3	ACTR8.7	7	38	0	0	1.98393e-51	1.12001e-50	staggered	0	4	34	7	0	0	0	ACTR8.7
chr12	20338402	20338421	20	*	20338404	20338404	1	antisense	GAGAGCGGAAAAGTGAAGGG	AGG	3	154	94	1	1	89.0965	7.74812e-240	9.02428e-239	0	3	ACTR8.7	11	60	1	0	2.37513e-90	2.21028e-89	staggered	0	1	59	11	0	0	0	ACTR8.7
chr12	21872666	21872685	20	*	21872682	21872682	1	sense	GAGGATGGCAAGGAGAAGAG	AGG	4	19	6	0	0	22.9926	4.56705e-22	8.94518e-22	0	3	ACTR8.7	1	13	0	0	4.1835e-14	1.03849e-13	staggered	0	0	13	1	0	0	0	ACTR8.7
chr12	23067157	23067176	20	*	23067159	23067159	1	antisense	GAGAAGGAAGAAGAGAAAGG	AGG	5	36	13	1	0	21.2682	4.82645e-37	1.21106e-36	0	3	ACTR8.7	6	23	0	0	8.55791e-28	3.07602e-27	staggered	0	0	23	6	0	0	0	ACTR8.7
chr12	23112050	23112069	20	*	23112052	23112052	1	antisense	GAGAAAGGAAAAGAGAGGAG	AGG	4	6	3	1	0	4.02371	0.000450528	0.000481477	0	3	ACTR8.7	0	2	0	0	0.012021	0.015545	blunt	0	0	2	0	0	0	0	ACTR8.7
chr12	23332866	23332885	20	*	23332868	23332868	1	antisense	GGAGATAGAAAGTAGAAGGA	TGG	7	17	11	0	0	20.6934	2.54557e-19	4.71449e-19	0.00361011	3	ACTR8.7	2	6	0	0	3.76622e-06	6.63975e-06	staggered	0	0	6	2	0	0	0	ACTR8.7
chr12	26566269	26566288	20	*	26566285	26566285	1	sense	AGGAGAGGAGAGGAGAAGGG	AGG	5	20	11	0	0	24.1423	1.80252e-23	3.58857e-23	0	3	ACTR8.7	1	9	0	0	2.4401e-09	5.10567e-09	staggered	0	0	9	1	0	0	0	ACTR8.7
chr12	31016465	31016484	20	*	31016481	31016481	1	sense	AGGAAAGGAAAGGAGAGGAG	AGG	5	6	3	0	0	8.04742	3.76622e-06	4.53696e-06	0.00278552	3	ACTR8.7	0	3	0	0	0.002026	0.00287935	staggered	0	0	3	0	0	0	0	ACTR8.7
chr12	31016480	31016499	20	*	31016496	31016496	1	sense	AGGAGAGGAAAGGAGAGGAG	AGG	6	11	4	0	0	13.7956	1.17063e-11	1.7867e-11	0	3	ACTR8.7	1	1	0	0	0.0579836	0.0681491	blunt	0	0	1	1	0	0	0	ACTR8.7
chr12	39221879	39221898	20	*	39221881	39221881	1	antisense	GGAGAGGGAAAGGAGAAGGG	AGG	4	26	16	0	0	31.0401	2.85527e-32	6.49142e-32	0	3	ACTR8.7	12	10	0	0	1.75836e-10	3.84087e-10	blunt	0	0	10	12	0	0	0	ACTR8.7
chr12	39457035	39457054	20	*	39457051	39457051	1	sense	GATGAAGGAAGGGAGAAGGG	AGG	4	12	5	0	0	14.9452	7.2417e-13	1.14708e-12	0	3	ACTR8.7	0	7	0	0	3.60258e-07	6.75441e-07	staggered	0	0	7	0	0	0	0	ACTR8.7
chr12	40716271	40716290	20	*	40716273	40716273	1	antisense	GAGGAAGGAAAGGAGGAGGG	AGG	3	104	60	0	0	120.711	1.40328e-177	1.0994e-176	0	3	ACTR8.7	10	43	0	0	6.72264e-60	4.33568e-59	staggered	0	0	43	10	0	0	0	ACTR8.7
chr12	47814442	47814461	20	*	47814458	47814458	1	sense	GGAGAAGGGAAGGAGGTGGG	AGG	7	5	3	1	0	3.4489	0.00213061	0.00218684	0.00773694	3	ACTR8.7	0	2	0	0	0.012021	0.015545	blunt	0	0	2	0	0	0	0	ACTR8.7
chr12	48127241	48127260	20	*	48127243	48127243	1	antisense	AGGAACAGGAAGGGGAAGGG	GGG	5	35	18	0	0	41.3868	1.79001e-46	4.94751e-46	0	3	ACTR8.7	1	17	0	0	2.54557e-19	7.39012e-19	staggered	0	4	13	1	0	0	0	ACTR8.7
chr12	48245793	48245812	20	*	48245795	48245795	1	antisense	AAGAAAAGAAAGGAGAAAGG	GGG	4	21	14	1	1	12.646	2.48528e-18	4.57174e-18	0	3	ACTR8.7	3	6	1	0	3.76622e-06	6.63975e-06	staggered	0	0	6	3	0	0	0	ACTR8.7
chr12	48837826	48837845	20	*	48837828	48837828	1	antisense	GAGTTTGGAAAGGGGAAGGA	TGG	5	45	31	1	0	26.4415	1.41234e-49	4.04215e-49	0	3	ACTR8.7	8	14	0	0	2.26678e-15	5.87747e-15	staggered	0	1	13	8	0	0	0	ACTR8.7
chr12	49598620	49598639	20	*	49598622	49598622	1	antisense	CAGAAGGGAAAGGAGAAGGC	AGG	3	77	33	1	0	44.8357	1.99313e-99	8.69946e-99	0	3	ACTR8.7	9	43	0	0	6.72264e-60	4.33568e-59	staggered	0	1	42	9	0	0	0	ACTR8.7
chr12	50593909	50593928	20	*	50593911	50593911	1	antisense	AGAGAGGAAAAGGAGAGGGG	AGG	7	13	13	0	0	16.0948	4.1835e-14	6.87155e-14	0.00311526	3	ACTR8.7	0	0	0	0	0.216504	0.219084	blunt	0	0	0	0	0	0	0	ACTR8.7
chr12	51115850	51115869	20	*	51115866	51115866	1	sense	AGAGACAGAAAGGAGAATAG	TGG	7	32	19	1	0	18.9689	9.38461e-32	2.11591e-31	0.00564972	3	ACTR8.7	2	12	0	0	7.2417e-13	1.72817e-12	staggered	0	0	12	2	0	0	0	ACTR8.7
chr12	51370652	51370671	20	*	51370668	51370668	1	sense	AGAGACAGAAAGTAGAAGGG	TGG	6	91	33	0	0	105.766	8.53036e-151	5.41665e-150	0	3	ACTR8.7	7	58	0	0	1.18776e-86	1.03891e-85	staggered	0	10	48	7	0	0	0	ACTR8.7
chr12	53166413	53166432	20	*	53166429	53166429	1	sense	GGAGACAGAAAGTAGAATGG	TGG	6	6	5	1	0	4.02371	0.000450528	0.000481477	0.00238663	3	ACTR8.7	0	1	0	0	0.0579836	0.0681491	blunt	0	0	1	0	0	0	0	ACTR8.7
chr12	54008629	54008648	20	*	54008645	54008645	1	sense	GAAGAAGGAAAAGAGAAGCG	AGG	5	202	136	0	0	233.375	0	0	0	3	ACTR8.7	1	66	0	0	1.30388e-101	1.38401e-100	staggered	0	0	66	1	0	0	0	ACTR8.7
chr12	54354907	54354926	20	*	54354909	54354909	1	antisense	ATAGATGGAAAGGAGAAAAG	AGG	7	85	31	1	0	49.4342	7.08326e-113	3.42069e-112	0	3	ACTR8.7	6	54	0	1	7.45426e-63	5.06392e-62	staggered	0	1	53	6	0	0	0	ACTR8.7
chr12	55252952	55252971	20	*	55252954	55252954	1	antisense	TAGAAGAGAAAGGAGAAGGA	AGG	4	20	19	0	0	24.1423	1.80252e-23	3.58857e-23	0	3	ACTR8.7	0	1	0	0	0.0579836	0.0681491	blunt	0	0	1	0	0	0	0	ACTR8.7
chr12	56221864	56221883	20	*	56221880	56221880	1	sense	GGGAAGGGAAAGGGGAAGGA	GGG	4	17	8	0	0	20.6934	2.54557e-19	4.71449e-19	0	3	ACTR8.7	1	6	0	0	3.76622e-06	6.63975e-06	staggered	0	0	6	1	0	0	0	ACTR8.7
chr12	57244457	57244476	20	*	57244459	57244459	1	antisense	CCCAAGGGAAAGGAAAAGGG	GGG	5	8	3	0	0	10.3467	3.10739e-08	4.19065e-08	0.00324675	3	ACTR8.7	1	4	0	0	0.000287175	0.000439057	staggered	0	2	2	1	0	0	0	ACTR8.7
chr12	57886993	57887012	20	*	57887009	57887009	1	sense	GAGAACAGGGAAGAGAAGGA	GGG	5	39	26	1	0	22.9926	3.95995e-41	1.04543e-40	0	3	ACTR8.7	6	13	0	1	6.09046e-10	1.31906e-09	staggered	0	0	13	6	0	0	0	ACTR8.7
chr12	60797737	60797756	20	*	60797739	60797739	1	antisense	GAGAAGGAGAAGGAGAAAGA	GGG	5	7	4	0	0	9.19706	3.60258e-07	4.56187e-07	0.00296736	3	ACTR8.7	4	2	0	0	0.012021	0.015545	blunt	0	0	2	4	0	0	0	ACTR8.7
chr12	63776853	63776872	20	*	63776869	63776869	1	sense	GGAGATAGAAAGTAGAAGGA	TGG	7	27	5	0	0	32.1897	8.55547e-34	1.98867e-33	0.00473934	3	ACTR8.7	5	22	0	0	2.46301e-26	8.5659e-26	staggered	0	3	19	5	0	0	0	ACTR8.7
chr12	64172444	64172463	20	*	64172460	64172460	1	sense	GAGGAAGGAAAAGAGGAGGG	AGG	4	20	5	0	0	24.1423	1.80252e-23	3.58857e-23	0	3	ACTR8.7	5	15	0	0	1.15641e-16	3.1051e-16	staggered	0	1	14	5	0	0	0	ACTR8.7
chr12	68606058	68606077	20	*	68606074	68606074	1	sense	AGGAGAGGAAAGGAGAGGAG	AGG	6	4	4	0	0	5.74816	0.000287175	0.000310252	0.00858369	3	ACTR8.7	0	0	0	0	0.216504	0.219084	blunt	0	0	0	0	0	0	0	ACTR8.7
chr12	71440842	71440861	20	*	71440844	71440844	1	antisense	AGGGAAGGAAGGAAGAAGGG	AGG	6	8	3	0	0	10.3467	3.10739e-08	4.19065e-08	0	3	ACTR8.7	0	4	0	0	0.000287175	0.000439057	staggered	0	0	4	0	0	0	0	ACTR8.7
chr12	72009234	72009253	20	*	72009250	72009250	1	sense	GGGGAAGGGAAAGAGAAGAG	AGG	6	6	4	0	0	8.04742	3.76622e-06	4.53696e-06	0.00238663	3	ACTR8.7	0	2	0	0	0.012021	0.015545	blunt	0	0	2	0	0	0	0	ACTR8.7
chr12	73548134	73548153	20	*	73548150	73548150	1	sense	GAGAAAGGAAGGGAGAGAGG	GGG	4	10	10	1	0	6.32298	3.24685e-07	4.30673e-07	0	3	ACTR8.7	4	0	0	1	0.518978	0.518978	blunt	0	0	0	4	0	0	0	ACTR8.7
chr12	78727149	78727168	20	*	78727151	78727151	1	antisense	CAGATGGCAAAGGAGAAATG	TGG	6	11	9	0	0	13.7956	1.17063e-11	1.7867e-11	0	3	ACTR8.7	0	2	0	0	0.012021	0.015545	blunt	0	0	2	0	0	0	0	ACTR8.7
chr12	79285891	79285910	20	*	79285907	79285907	1	sense	AAGAAGGGAAAGGAAAAAGG	AGG	4	33	28	0	0	39.0875	3.15532e-43	8.53699e-43	0	3	ACTR8.7	1	5	0	0	3.5091e-05	5.82374e-05	staggered	0	0	5	1	0	0	0	ACTR8.7
chr12	79521368	79521387	20	*	79521384	79521384	1	sense	AGAGAAGGAAAGGAGAGGGG	AGG	6	179	178	1	1	103.467	1.63291e-289	2.71487e-288	0	3	ACTR8.7	21	1	1	0	0.0579836	0.0681491	blunt	0	0	0	21	1	0	0	ACTR8.7
chr12	86276611	86276630	20	*	86276613	86276613	1	antisense	GGAGATAGAAAGTAGAAGGA	TGG	7	10	9	0	0	12.646	1.75836e-10	2.58764e-10	0.00802139	3	ACTR8.7	1	0	0	0	0.216504	0.219084	blunt	0	0	0	1	0	0	0	ACTR8.7
chr12	91076591	91076610	20	*	91076607	91076607	1	sense	GAGAAGGAGACGGAGAAGGG	AGG	4	20	7	1	0	12.0711	3.29683e-17	5.89531e-17	0	3	ACTR8.7	3	13	0	1	6.09046e-10	1.31906e-09	staggered	0	0	13	3	0	0	0	ACTR8.7
chr12	94740749	94740768	20	*	94740765	94740765	1	sense	GAGAAAAGAAAAGAAAAGGA	AGG	5	5	4	0	0	6.89779	3.5091e-05	4.00358e-05	0.00510204	3	ACTR8.7	0	0	0	0	0.216504	0.219084	blunt	0	0	0	0	0	0	0	ACTR8.7
chr12	94791426	94791445	20	*	94791428	94791428	1	antisense	GGAGATGGAAAGGAAATGAG	GGG	7	5	4	0	0	6.89779	3.5091e-05	4.00358e-05	0.00773694	3	ACTR8.7	0	1	0	0	0.0579836	0.0681491	blunt	0	0	1	0	0	0	0	ACTR8.7
chr12	94966085	94966104	20	*	94966101	94966101	1	sense	AGGAAAGGAAAGGAGAGGGG	AGG	4	57	34	0	0	66.6787	8.1949e-85	3.17025e-84	0	3	ACTR8.7	15	23	0	0	8.55791e-28	3.07602e-27	staggered	0	6	17	15	0	0	0	ACTR8.7
chr12	95662205	95662224	20	*	95662207	95662207	1	antisense	GAAGAACAGAAGGAGAGGGG	AGG	7	60	48	0	0	70.1276	2.37513e-90	9.59746e-90	0	3	ACTR8.7	2	12	0	0	7.2417e-13	1.72817e-12	staggered	0	3	9	2	0	0	0	ACTR8.7
chr12	97637425	97637444	20	*	97637427	97637427	1	antisense	AAGAATGAAAAGAAGAAGGA	AGG	5	12	9	0	0	14.9452	7.2417e-13	1.14708e-12	0	3	ACTR8.7	2	2	0	0	0.012021	0.015545	blunt	0	0	2	2	0	0	0	ACTR8.7
chr12	98049979	98049998	20	*	98049981	98049981	1	antisense	AAGAAAGAAAGGAAGAAGGG	AGG	5	44	15	1	1	25.8667	3.81869e-48	1.09148e-47	0	3	ACTR8.7	2	29	1	0	6.9476e-37	3.11877e-36	staggered	0	7	22	2	0	0	0	ACTR8.7
chr12	99964406	99964425	20	*	99964408	99964408	1	antisense	GAGAAGGGAAATGAGAAGGA	AGG	3	64	37	0	0	74.7261	7.85429e-98	3.36745e-97	0	3	ACTR8.7	8	27	0	0	8.55547e-34	3.58767e-33	staggered	0	0	27	8	0	0	0	ACTR8.7
chr12	102778150	102778169	20	*	102778152	102778152	1	antisense	GAGAAAGAGAAGGAGAAGGG	AGG	3	91	37	0	0	105.766	8.53036e-151	5.41665e-150	0	3	ACTR8.7	11	54	0	0	2.43061e-79	1.9657e-78	staggered	0	1	53	11	0	0	0	ACTR8.7
chr12	103680086	103680105	20	*	103680102	103680102	1	sense	AGAGACAGAAAGGAGAATGG	TGG	6	68	52	0	0	79.3246	2.0418e-105	9.38196e-105	0	3	ACTR8.7	5	16	0	0	5.57353e-18	1.56458e-17	staggered	0	0	16	5	0	0	0	ACTR8.7
chr12	103941233	103941252	20	*	103941235	103941235	1	antisense	GGGGAAGAGAAAGAAAAGGG	TGG	7	34	13	0	0	40.2371	7.61887e-45	2.08466e-44	0.00598802	3	ACTR8.7	4	19	0	0	4.56705e-22	1.42319e-21	staggered	1	4	13	4	0	1	0	ACTR8.7
chr12	104893820	104893839	20	*	104893836	104893836	1	sense	GGAGACAGAAAGTAGAAGGA	TGG	6	18	4	0	0	21.843	1.10474e-20	2.1125e-20	0	3	ACTR8.7	4	14	0	0	2.26678e-15	5.87747e-15	staggered	0	1	13	4	0	0	0	ACTR8.7
chr12	105926568	105926587	20	*	105926570	105926570	1	antisense	GGAGATGGAAAGTAGAAGGA	AGG	6	82	22	0	0	95.4195	1.04545e-132	5.85347e-132	0	3	ACTR8.7	4	59	0	0	1.69331e-88	1.55449e-87	staggered	0	4	55	4	0	0	0	ACTR8.7
chr12	106048822	106048841	20	*	106048838	106048838	1	sense	AGGGAGGGAAAGGAGAGGGG	AGG	5	9	6	0	0	11.4963	2.4401e-09	3.44429e-09	0.00343643	3	ACTR8.7	0	3	0	0	0.002026	0.00287935	staggered	0	0	3	0	0	0	0	ACTR8.7
chr12	107849256	107849275	20	*	107849258	107849258	1	antisense	GAGAGACAAAGAGAGAAGGG	AGG	6	6	4	0	0	8.04742	3.76622e-06	4.53696e-06	0.00238663	3	ACTR8.7	1	2	0	0	0.012021	0.015545	blunt	0	0	2	1	0	0	0	ACTR8.7
chr12	108253501	108253520	20	*	108253503	108253503	1	antisense	GAGAAGAGAGAAGAGAAGGA	GGG	5	5	4	0	0	6.89779	3.5091e-05	4.00358e-05	0.00510204	3	ACTR8.7	1	1	0	0	0.0579836	0.0681491	blunt	0	0	1	1	0	0	0	ACTR8.7
chr12	108792843	108792862	20	*	108792859	108792859	1	sense	GGGTAGAGGAAGGTGAGGGG	AGG	7	6	4	0	0	8.04742	3.76622e-06	4.53696e-06	0.00819672	3	ACTR8.7	0	2	0	0	0.012021	0.015545	blunt	0	1	1	0	0	0	0	ACTR8.7
chr12	109852868	109852887	20	*	109852884	109852884	1	sense	TGGAAGGGAAAGGAAAAGGG	AGG	4	51	21	1	0	29.8904	2.35883e-58	7.27697e-58	0	3	ACTR8.7	2	30	0	0	1.88694e-38	8.72016e-38	staggered	0	6	24	2	0	0	0	ACTR8.7
chr12	110090835	110090854	20	*	110090851	110090851	1	sense	GAAAAAGGAAAGGAGAAAGA	AGG	4	26	13	0	0	31.0401	2.85527e-32	6.49142e-32	0	3	ACTR8.7	3	12	0	0	7.2417e-13	1.72817e-12	staggered	0	0	12	3	0	0	0	ACTR8.7
chr12	112691357	112691376	20	*	112691373	112691373	1	sense	GAGGACTGAAAGGAGAAGTG	GGG	3	48	28	0	0	56.332	1.31419e-68	4.46539e-68	0	3	ACTR8.7	1	19	0	0	4.56705e-22	1.42319e-21	staggered	0	0	19	1	0	0	0	ACTR8.7
chr12	112798654	112798673	20	*	112798656	112798656	1	antisense	AGAGACGGAAAGGGGAAAGG	GGG	6	126	61	1	0	73.0016	2.782e-186	2.29515e-185	0	3	ACTR8.7	9	65	0	0	1.0195e-99	1.04409e-98	staggered	0	0	64	9	1	0	0	ACTR8.7
chr12	113045160	113045179	20	*	113045176	113045176	1	sense	GAGAAAGGAAAGAAGAAAGG	AGG	3	178	146	1	0	102.892	1.69901e-287	2.74107e-286	0	3	ACTR8.7	84	32	0	1	9.38461e-32	3.73551e-31	blunt	0	0	32	84	0	0	0	ACTR8.7
chr12	113603227	113603246	20	*	113603229	113603229	1	antisense	AGAAAGAGAAAGGAGAAGGA	AGG	6	11	3	0	0	13.7956	1.17063e-11	1.7867e-11	0	3	ACTR8.7	0	8	0	0	3.10739e-08	6.17238e-08	staggered	0	0	8	0	0	0	0	ACTR8.7
chr12	114005729	114005748	20	*	114005745	114005745	1	sense	AGGAAGGGGAAGGAGAAGGG	AGG	4	14	3	0	0	17.2445	2.26678e-15	3.83311e-15	0	3	ACTR8.7	0	9	0	0	2.4401e-09	5.10567e-09	staggered	0	1	8	0	0	0	0	ACTR8.7
chr12	114221078	114221097	20	*	114221094	114221094	1	sense	AAGGAAGGAAGGGAGAAAGG	AGG	5	6	4	0	0	8.04742	3.76622e-06	4.53696e-06	0.00278552	3	ACTR8.7	2	1	0	0	0.0579836	0.0681491	blunt	0	0	1	2	0	0	0	ACTR8.7
chr12	115360555	115360574	20	*	115360557	115360557	1	antisense	CAGTATGGAAAACAGTATGG	AGG	7	15	13	0	0	18.3941	1.15641e-16	2.01332e-16	0.00330033	3	ACTR8.7	2	1	0	0	0.0579836	0.0681491	blunt	0	0	1	2	0	0	0	ACTR8.7
chr12	115423185	115423204	20	*	115423201	115423201	1	sense	GAGAAAGGAAAGAAGGAGGG	AGG	3	71	68	0	0	82.7735	3.59916e-111	1.70413e-110	0	3	ACTR8.7	6	2	0	0	0.012021	0.015545	blunt	0	0	2	6	0	0	0	ACTR8.7
chr12	116474199	116474218	20	*	116474201	116474201	1	antisense	AGGAAAGGAAAGGAGAGGGG	AGG	4	99	98	0	0	114.963	3.42837e-167	2.48899e-166	0	3	ACTR8.7	0	0	0	0	0.216504	0.219084	blunt	0	0	0	0	0	0	0	ACTR8.7
chr12	119572919	119572938	20	*	119572935	119572935	1	sense	TGGGAAGGAAAGGAAAAGGA	AGG	6	5	4	0	0	6.89779	3.5091e-05	4.00358e-05	0.00674157	3	ACTR8.7	0	0	0	0	0.216504	0.219084	blunt	0	0	0	0	0	0	0	ACTR8.7
chr12	119772920	119772939	20	*	119772936	119772936	1	sense	GAGAAGGAAAAGGAGATAGG	TGG	4	155	137	0	0	179.343	1.11527e-288	1.82636e-287	0	3	ACTR8.7	5	2	0	0	0.012021	0.015545	blunt	0	0	2	5	0	0	0	ACTR8.7
chr12	121470280	121470299	20	*	121470296	121470296	1	sense	AAGAGCGGAAAGGAAAAGTG	CGG	4	98	35	1	0	56.9068	2.13318e-135	1.22265e-134	0	3	ACTR8.7	2	61	0	0	3.27863e-92	3.19705e-91	staggered	1	3	57	2	0	0	0	ACTR8.7
chr12	121924983	121925002	20	*	121924985	121924985	1	antisense	GAAAAGGGAAAGGAGAGGGG	AGG	3	69	60	0	0	80.4742	2.50104e-107	1.16644e-106	0	3	ACTR8.7	4	9	0	0	2.4401e-09	5.10567e-09	staggered	0	3	6	4	0	0	0	ACTR8.7
chr12	124615193	124615212	20	*	124615195	124615195	1	antisense	AGACACAGAAAGGAGAAGAG	GGG	6	6	4	1	0	4.02371	0.000450528	0.000481477	0.00238663	3	ACTR8.7	0	2	0	1	0.0992155	0.115676	blunt	0	0	1	0	1	0	0	ACTR8.7
chr12	124874875	124874894	20	*	124874891	124874891	1	sense	AGAGACAGAAAAGAGAATGG	TGG	7	8	4	0	0	10.3467	3.10739e-08	4.19065e-08	0.00952381	3	ACTR8.7	4	4	0	0	0.000287175	0.000439057	blunt	0	0	4	4	0	0	0	ACTR8.7
chr12	125313485	125313504	20	*	125313487	125313487	1	antisense	AGAAAGGGAAGGAGGAAGGG	AGG	7	81	11	0	0	94.2698	1.00971e-130	5.49789e-130	0	3	ACTR8.7	7	70	0	0	3.02103e-109	3.70895e-108	staggered	0	0	70	7	0	0	0	ACTR8.7
chr12	125521250	125521269	20	*	125521252	125521252	1	antisense	GAGAATGAGAAAGAGAAGGA	GGG	5	38	21	1	0	22.4178	9.34242e-40	2.41088e-39	0	3	ACTR8.7	1	16	0	0	5.57353e-18	1.56458e-17	staggered	0	0	16	1	0	0	0	ACTR8.7
chr12	128767350	128767369	20	*	128767366	128767366	1	sense	AGGAAAGGAAAGGAGAAAGG	AGG	4	98	43	4	0	22.7627	1.00298e-96	4.2833e-96	0	3	ACTR8.7	13	54	0	1	7.45426e-63	5.06392e-62	staggered	0	0	54	13	0	0	0	ACTR8.7
chr12	129263638	129263657	20	*	129263654	129263654	1	sense	GAGGGAGGAAGGGAGAAGGG	AGG	4	99	32	1	0	57.4816	3.67368e-137	2.13938e-136	0	3	ACTR8.7	7	66	0	0	1.30388e-101	1.38401e-100	staggered	0	5	61	7	0	0	0	ACTR8.7
chr12	129266354	129266373	20	*	129266356	129266356	1	antisense	AAGAGGAGAAAGGAAAGGAG	AGG	7	24	3	0	0	28.7408	2.85944e-29	6.20923e-29	0.00442478	3	ACTR8.7	3	9	0	0	2.4401e-09	5.10567e-09	staggered	0	0	0	3	9	0	0	ACTR8.7
chr12	129269371	129269390	20	*	129269373	129269373	1	antisense	GAGAAGGCAAAGGGGAAGGG	AGG	3	125	76	0	0	144.854	2.8518e-222	2.91607e-221	0	3	ACTR8.7	6	47	0	0	7.55683e-67	5.4038e-66	staggered	0	5	42	6	0	0	0	ACTR8.7
chr12	129327162	129327181	20	*	129327164	129327164	1	antisense	AGGCACTGAGAGGAGAGAGG	AGG	7	7	6	1	0	4.59853	8.51758e-05	9.62703e-05	0.00886918	3	ACTR8.7	1	1	0	0	0.0579836	0.0681491	blunt	0	0	1	1	0	0	0	ACTR8.7
chr12	129562707	129562726	20	*	129562709	129562709	1	antisense	GGGAGTGGCAGGGAGAACAG	TGG	7	18	5	0	0	21.843	1.10474e-20	2.1125e-20	0.00371747	3	ACTR8.7	1	12	0	0	7.2417e-13	1.72817e-12	staggered	0	0	12	1	0	0	0	ACTR8.7
chr12	130666960	130666979	20	*	130666976	130666976	1	sense	AGAGAGGGAAGGAAGAAGGG	AGG	7	6	5	0	0	8.04742	3.76622e-06	4.53696e-06	0.00819672	3	ACTR8.7	0	1	0	0	0.0579836	0.0681491	blunt	0	0	1	0	0	0	0	ACTR8.7
chr12	130718101	130718120	20	*	130718117	130718117	1	sense	AGAGACAGAAAGGAGACTGG	TGG	7	15	10	0	0	18.3941	1.15641e-16	2.01332e-16	0.00330033	3	ACTR8.7	0	4	0	0	0.000287175	0.000439057	staggered	0	0	4	0	0	0	0	ACTR8.7
chr13	18981041	18981060	20	*	18981057	18981057	1	sense	GAGAAAGGAAGGGAGATGGG	AGG	3	127	125	0	0	147.153	1.30663e-226	1.36164e-225	0	3	ACTR8.7	0	2	0	0	0.012021	0.015545	blunt	0	0	2	0	0	0	0	ACTR8.7
chr13	20132937	20132956	20	*	20132939	20132939	1	antisense	TAGAACAGAAAGCAGAATGG	TGG	4	39	35	0	0	45.9853	4.20686e-53	1.23818e-52	0	3	ACTR8.7	3	4	0	0	0.000287175	0.000439057	staggered	0	0	4	3	0	0	0	ACTR8.7
chr13	20162930	20162949	20	*	20162946	20162946	1	sense	AGAGACGGAAAGTAGAAGTG	TGG	6	22	4	1	0	13.2208	1.79594e-19	3.38663e-19	0	3	ACTR8.7	1	18	0	0	1.10474e-20	3.32075e-20	staggered	0	0	18	1	0	0	0	ACTR8.7
chr13	20879308	20879327	20	*	20879324	20879324	1	sense	AGAAAAAGAAGGGAGAAGGG	AGG	6	8	4	1	0	5.17334	1.45538e-05	1.73593e-05	0	3	ACTR8.7	0	4	0	1	0.00889078	0.0124875	blunt	0	0	4	0	0	0	0	ACTR8.7
chr13	22148648	22148667	20	*	22148650	22148650	1	antisense	AGAAAAGGAGAGGAGAGGGG	AGG	6	3	3	0	0	4.59853	0.002026	0.00209726	0.00823045	3	ACTR8.7	1	0	0	0	0.216504	0.219084	blunt	0	0	0	1	0	0	0	ACTR8.7
chr13	25758996	25759015	20	*	25759012	25759012	1	sense	GAGAAAGGAAAGAAGGAAGG	GGG	4	136	49	0	0	157.5	2.67728e-246	3.2759e-245	0	3	ACTR8.7	49	20	0	0	1.80252e-23	5.89654e-23	blunt	0	0	0	49	20	0	0	ACTR8.7
chr13	26562893	26562912	20	*	26562895	26562895	1	antisense	GAGAAAAGAAAAGAAAAGGG	AGG	4	50	35	0	0	58.6312	3.74699e-72	1.32054e-71	0	3	ACTR8.7	2	15	0	1	6.6879e-12	1.58857e-11	staggered	0	1	14	2	0	0	0	ACTR8.7
chr13	26846015	26846034	20	*	26846017	26846017	1	antisense	AGAGACAGAAAGTAGAATGG	TGG	7	12	10	1	0	7.47261	5.2934e-09	7.40464e-09	0.00291545	3	ACTR8.7	6	2	0	0	0.012021	0.015545	blunt	0	0	2	6	0	0	0	ACTR8.7
chr13	27266178	27266197	20	*	27266180	27266180	1	antisense	GAGGAAGGAAAGGGGAAGGG	AGG	3	50	10	0	0	58.6312	3.74699e-72	1.32054e-71	0	3	ACTR8.7	10	40	0	0	8.70836e-55	5.12937e-54	staggered	0	0	40	10	0	0	0	ACTR8.7
chr13	27621246	27621265	20	*	27621262	27621262	1	sense	TAGGACGGAAAGGATAAGGT	GGG	4	10	9	0	0	12.646	1.75836e-10	2.58764e-10	0	3	ACTR8.7	4	0	0	0	0.216504	0.219084	blunt	0	0	0	4	0	0	0	ACTR8.7
chr13	28982837	28982856	20	*	28982853	28982853	1	sense	ATAGACGAAAAGTAGAAGGG	TGG	6	12	9	0	0	14.9452	7.2417e-13	1.14708e-12	0	3	ACTR8.7	2	3	0	0	0.002026	0.00287935	staggered	0	1	2	2	0	0	0	ACTR8.7
chr13	31467529	31467548	20	*	31467531	31467531	1	antisense	AAGGAAGGAAGGGAGAAGGA	AGG	5	7	3	0	0	9.19706	3.60258e-07	4.56187e-07	0.00296736	3	ACTR8.7	1	4	0	0	0.000287175	0.000439057	staggered	0	0	4	1	0	0	0	ACTR8.7
chr13	33130382	33130401	20	*	33130384	33130384	1	antisense	GAGGACAGAGGGGAGGGAGG	TGG	7	5	4	0	0	6.89779	3.5091e-05	4.00358e-05	0.00773694	3	ACTR8.7	0	0	0	0	0.216504	0.219084	blunt	0	0	0	0	0	0	0	ACTR8.7
chr13	33556256	33556275	20	*	33556258	33556258	1	antisense	GAGAAAGGAAAAGAAAAGGG	AGG	3	49	47	0	0	57.4816	2.2407e-70	7.7835e-70	0	3	ACTR8.7	2	2	0	0	0.012021	0.015545	blunt	0	1	1	2	0	0	0	ACTR8.7
chr13	33768640	33768659	20	*	33768642	33768642	1	antisense	AGAAACGGAAAGGAGAATGG	TGG	4	46	17	0	0	54.0327	4.25846e-65	1.39683e-64	0	3	ACTR8.7	4	29	0	0	6.9476e-37	3.11877e-36	staggered	0	1	28	4	0	0	0	ACTR8.7
chr13	33768698	33768717	20	*	33768714	33768714	1	sense	AGAAAAGGAAAGGAGAACGG	TGG	5	84	25	0	0	97.7187	1.08184e-136	6.26663e-136	0	3	ACTR8.7	12	58	0	0	1.18776e-86	1.03891e-85	staggered	0	7	50	12	1	0	0	ACTR8.7
chr13	34824986	34825005	20	*	34824988	34824988	1	antisense	GAGAGTAGAAAGGAGAATGG	TGG	4	41	19	0	0	48.2845	1.76078e-56	5.30425e-56	0	3	ACTR8.7	3	21	0	0	6.80592e-25	2.30406e-24	staggered	0	0	21	3	0	0	0	ACTR8.7
chr13	35851370	35851389	20	*	35851372	35851372	1	antisense	GAGGTAGGAAAGGAGAGAGG	AGG	5	6	5	0	0	8.04742	3.76622e-06	4.53696e-06	0.00278552	3	ACTR8.7	0	1	0	0	0.0579836	0.0681491	blunt	0	0	1	0	0	0	0	ACTR8.7
chr13	39322720	39322739	20	*	39322736	39322736	1	sense	AAGAACAGAAAAAAGAAGGA	AGG	5	50	44	0	0	58.6312	3.74699e-72	1.32054e-71	0	3	ACTR8.7	2	6	0	0	3.76622e-06	6.63975e-06	staggered	0	0	6	2	0	0	0	ACTR8.7
chr13	43756500	43756519	20	*	43756516	43756516	1	sense	AGAGAGGGAAAGGAGAGGGG	AGG	6	55	41	0	0	64.3794	3.70821e-81	1.3901e-80	0	3	ACTR8.7	41	14	0	0	2.26678e-15	5.87747e-15	blunt	0	0	14	41	0	0	0	ACTR8.7
chr13	44807949	44807968	20	*	44807951	44807951	1	antisense	AGAGACAGAAAGAAGAATGG	TGG	7	16	15	1	0	9.77187	6.42819e-13	1.0456e-12	0.00343643	3	ACTR8.7	3	0	0	0	0.216504	0.219084	blunt	0	0	0	3	0	0	0	ACTR8.7
chr13	46494748	46494767	20	*	46494750	46494750	1	antisense	AGAGACAGAAAGAAGAATGG	TGG	7	6	6	0	0	8.04742	3.76622e-06	4.53696e-06	0.00819672	3	ACTR8.7	2	0	0	0	0.216504	0.219084	blunt	0	0	0	2	0	0	0	ACTR8.7
chr13	47883507	47883526	20	*	47883523	47883523	1	sense	GAGATGCTAAGGGAGAACAG	AGG	7	45	26	0	0	52.8831	2.3508e-63	7.5517e-63	0	3	ACTR8.7	20	19	0	0	4.56705e-22	1.42319e-21	blunt	0	1	18	20	0	0	0	ACTR8.7
chr13	48162064	48162083	20	*	48162066	48162066	1	antisense	GAGAGAGGAAAGGAAAAAGG	AGG	4	139	56	0	0	160.948	6.4208e-253	8.37396e-252	0	3	ACTR8.7	41	82	0	0	1.04545e-132	1.90235e-131	staggered	0	0	82	41	0	0	0	ACTR8.7
chr13	48552220	48552239	20	*	48552236	48552236	1	sense	AGAAAAGAAAGGGAGAAGGA	TGG	7	33	16	2	1	13.0292	2.91571e-27	6.1895e-27	0.00581395	3	ACTR8.7	9	17	1	1	5.85672e-14	1.44854e-13	staggered	0	1	16	9	0	0	0	ACTR8.7
chr13	50188225	50188244	20	*	50188227	50188227	1	antisense	AGAGACCAAAAGGAGAAGTG	AGG	7	6	4	0	0	8.04742	3.76622e-06	4.53696e-06	0.00819672	3	ACTR8.7	0	2	0	0	0.012021	0.015545	blunt	0	0	2	0	0	0	0	ACTR8.7
chr13	51887377	51887396	20	*	51887393	51887393	1	sense	AAGATGGCAAAGGAGAACCA	AGG	7	59	48	1	0	34.489	1.65966e-70	5.81148e-70	0	3	ACTR8.7	2	11	0	1	4.29904e-08	8.5311e-08	staggered	0	0	11	2	0	0	0	ACTR8.7
chr13	57360533	57360552	20	*	57360549	57360549	1	sense	GAGAAAGAAAAGGAAAAGGA	AGG	4	9	4	0	0	11.4963	2.4401e-09	3.44429e-09	0	3	ACTR8.7	2	5	0	0	3.5091e-05	5.82374e-05	staggered	0	0	5	2	0	0	0	ACTR8.7
chr13	60138765	60138784	20	*	60138781	60138781	1	sense	GAGAAGGAGAAGGAGAAGAA	GGG	5	10	3	0	0	12.646	1.75836e-10	2.58764e-10	0.003663	3	ACTR8.7	0	7	0	0	3.60258e-07	6.75441e-07	staggered	0	0	7	0	0	0	0	ACTR8.7
chr13	72003032	72003051	20	*	72003034	72003034	1	antisense	AAAGAAGGAAAGGAGACGAG	AGG	6	54	48	1	1	31.6149	7.45426e-63	2.38055e-62	0	3	ACTR8.7	1	5	1	0	3.5091e-05	5.82374e-05	staggered	0	0	5	1	0	0	0	ACTR8.7
chr13	77563246	77563265	20	*	77563248	77563248	1	antisense	GAAAATGAAAAGGAGAAAGT	GGG	5	5	5	0	0	6.89779	3.5091e-05	4.00358e-05	0.00510204	3	ACTR8.7	1	0	0	0	0.216504	0.219084	blunt	0	0	0	1	0	0	0	ACTR8.7
chr13	78066090	78066109	20	*	78066106	78066106	1	sense	AGAAAGAGAAAAGAGAAGGG	AGG	6	13	6	0	0	16.0948	4.1835e-14	6.87155e-14	0	3	ACTR8.7	1	7	0	0	3.60258e-07	6.75441e-07	staggered	0	0	7	1	0	0	0	ACTR8.7
chr13	78096397	78096416	20	*	78096413	78096413	1	sense	TAGAACAAAAAGGAGAAGGA	AGG	4	104	37	0	0	120.711	1.40328e-177	1.0994e-176	0	3	ACTR8.7	11	67	0	0	1.64342e-103	1.78154e-102	staggered	0	0	67	11	0	0	0	ACTR8.7
chr13	79433747	79433766	20	*	79433763	79433763	1	sense	GAGACAGAGGAGGAGGAAGG	AGG	7	7	4	0	0	9.19706	3.60258e-07	4.56187e-07	0.00886918	3	ACTR8.7	1	3	0	0	0.002026	0.00287935	staggered	0	0	3	1	0	0	0	ACTR8.7
chr13	80420455	80420474	20	*	80420457	80420457	1	antisense	GAGAAGGGAGAAGAGAAGGG	GGG	3	43	42	0	0	50.5838	6.72264e-60	2.07687e-59	0	3	ACTR8.7	0	0	0	0	0.216504	0.219084	blunt	0	0	0	0	0	0	0	ACTR8.7
chr13	80860636	80860655	20	*	80860638	80860638	1	antisense	AGAAAAGGGAAGGAGAAGGA	CGG	6	15	8	0	0	18.3941	1.15641e-16	2.01332e-16	0	3	ACTR8.7	1	6	0	0	3.76622e-06	6.63975e-06	staggered	0	2	4	1	0	0	0	ACTR8.7
chr13	81851424	81851443	20	*	81851440	81851440	1	sense	GAAAACAGAAGGAAGAAGGG	AGG	4	51	31	0	0	59.7809	6.1477e-74	2.19503e-73	0	3	ACTR8.7	5	20	0	0	1.80252e-23	5.89654e-23	staggered	0	0	20	5	0	0	0	ACTR8.7
chr13	83096249	83096268	20	*	83096265	83096265	1	sense	GAGAAAGGAAGGAAGAAGGG	AGG	3	48	48	0	0	56.332	1.31419e-68	4.46539e-68	0	3	ACTR8.7	0	0	0	0	0.216504	0.219084	blunt	0	0	0	0	0	0	0	ACTR8.7
chr13	89497414	89497433	20	*	89497430	89497430	1	sense	GAAGAAAGAAAGGAAAAGGA	AGG	6	74	33	0	0	86.2224	5.61323e-117	2.78488e-116	0	3	ACTR8.7	2	41	0	0	1.76078e-56	1.07762e-55	staggered	0	19	22	2	0	0	0	ACTR8.7
chr13	91863057	91863076	20	*	91863059	91863059	1	antisense	GAAAGAGGAAAGGAGAAGGA	AGG	4	28	13	0	0	33.3393	2.47826e-35	5.92497e-35	0	3	ACTR8.7	1	14	0	0	2.26678e-15	5.87747e-15	staggered	0	0	14	1	0	0	0	ACTR8.7
chr13	94038765	94038784	20	*	94038781	94038781	1	sense	ATGAACAGAAAGTAGAAAGG	AGG	5	15	8	0	0	18.3941	1.15641e-16	2.01332e-16	0	3	ACTR8.7	4	7	0	0	3.60258e-07	6.75441e-07	staggered	0	0	7	4	0	0	0	ACTR8.7
chr13	95325915	95325934	20	*	95325917	95325917	1	antisense	ATGAAAGGAAAGGAGAGGGG	AGG	4	14	13	0	0	17.2445	2.26678e-15	3.83311e-15	0	3	ACTR8.7	0	1	0	0	0.0579836	0.0681491	blunt	0	0	1	0	0	0	0	ACTR8.7
chr13	95388568	95388587	20	*	95388570	95388570	1	antisense	AGAGACAGAAAGTAGAAGGG	TGG	6	63	5	0	0	73.5765	5.9607e-96	2.5111e-95	0	3	ACTR8.7	5	58	0	0	1.18776e-86	1.03891e-85	staggered	0	7	51	5	0	0	0	ACTR8.7
chr13	96223992	96224011	20	*	96223994	96223994	1	antisense	AGAGGAGGAAAGGGGAAGGG	AGG	7	112	51	0	0	129.908	2.07137e-194	1.76228e-193	0	3	ACTR8.7	4	61	0	0	3.27863e-92	3.19705e-91	staggered	0	4	57	4	0	0	0	ACTR8.7
chr13	99280806	99280825	20	*	99280808	99280808	1	antisense	GAAGAAGGAAGGAAGAAGGG	AGG	5	149	10	0	0	172.445	3.50152e-275	5.25953e-274	0	3	ACTR8.7	4	24	0	0	2.85944e-29	1.05571e-28	staggered	0	3	21	4	0	0	0	ACTR8.7
chr13	99280817	99280836	20	*	99280819	99280819	1	antisense	AGAGAGGGAAAGAAGAAGGA	AGG	7	115	27	0	0	133.357	8.73271e-201	7.63849e-200	0	3	ACTR8.7	12	88	0	0	1.00947e-144	2.09929e-143	staggered	0	3	85	12	0	0	0	ACTR8.7
chr13	99817298	99817317	20	*	99817314	99817314	1	sense	AGGAGACGAAAGGAGAGGGG	AGG	6	4	4	1	0	2.87408	0.00889078	0.00901495	0.00858369	3	ACTR8.7	1	0	0	0	0.216504	0.219084	blunt	0	0	0	1	0	0	0	ACTR8.7
chr13	100876279	100876298	20	*	100876281	100876281	1	antisense	GAAGAAAGAAAGGAAAAAGG	AGG	6	16	10	1	0	9.77187	6.42819e-13	1.0456e-12	0	3	ACTR8.7	1	6	0	0	3.76622e-06	6.63975e-06	staggered	0	0	5	1	1	0	0	ACTR8.7
chr13	102234005	102234024	20	*	102234021	102234021	1	sense	AGAGACAGAAAGTAGAAAGG	TGG	7	18	14	2	1	7.281	7.39698e-12	1.16406e-11	0.00371747	3	ACTR8.7	10	4	1	1	0.00889078	0.0124875	blunt	0	0	4	10	0	0	0	ACTR8.7
chr13	102912885	102912904	20	*	102912887	102912887	1	antisense	GGAGAAGGAAAGAAAAAGGA	TGG	7	7	6	0	0	9.19706	3.60258e-07	4.56187e-07	0.00886918	3	ACTR8.7	3	1	0	0	0.0579836	0.0681491	blunt	0	0	1	3	0	0	0	ACTR8.7
chr13	104762557	104762576	20	*	104762559	104762559	1	antisense	GAGTAAGGCAAGGAGAACAA	TGG	6	30	18	0	0	35.6386	1.88694e-38	4.77879e-38	0	3	ACTR8.7	3	11	0	0	1.17063e-11	2.67159e-11	staggered	0	0	11	3	0	0	0	ACTR8.7
chr13	106008306	106008325	20	*	106008322	106008322	1	sense	GAGAGGAGAAAAGAGAAGAG	AGG	5	44	22	0	0	51.7334	1.2707e-61	4.0052e-61	0	3	ACTR8.7	0	22	0	0	2.46301e-26	8.5659e-26	staggered	0	2	20	0	0	0	0	ACTR8.7
chr13	108617915	108617934	20	*	108617917	108617917	1	antisense	GGTGAGGGAAAGGAGAGTGG	AGG	6	3	3	0	0	4.59853	0.002026	0.00209726	0.00823045	3	ACTR8.7	0	0	0	0	0.216504	0.219084	blunt	0	0	0	0	0	0	0	ACTR8.7
chr13	109758939	109758958	20	*	109758955	109758955	1	sense	GGGAAAGGGAAGGAGAAGGG	AGG	3	18	4	1	0	10.9215	5.07172e-15	8.55632e-15	0	3	ACTR8.7	1	14	0	1	6.57597e-11	1.49574e-10	staggered	0	0	14	1	0	0	0	ACTR8.7
chr13	112094974	112094993	20	*	112094976	112094976	1	antisense	AGGGAAGGGAAGGAGAAGGA	AGG	6	10	3	2	1	4.21532	1.90806e-05	2.26719e-05	0	3	ACTR8.7	1	7	1	0	3.60258e-07	6.75441e-07	staggered	0	0	6	1	0	1	0	ACTR8.7
chr14	20495788	20495807	20	*	20495790	20495790	1	antisense	AAGAAAGGAAAGGAAAAGGA	AGG	4	68	43	1	0	39.6623	1.02274e-84	3.9495e-84	0	3	ACTR8.7	21	23	0	0	8.55791e-28	3.07602e-27	staggered	0	0	23	21	0	0	0	ACTR8.7
chr14	20553334	20553353	20	*	20553350	20553350	1	sense	AGAGACAGAAAGGAGAATGG	TGG	6	99	48	1	1	57.4816	3.67368e-137	2.13938e-136	0	3	ACTR8.7	9	51	1	0	6.1477e-74	4.64037e-73	staggered	0	1	50	9	0	0	0	ACTR8.7
chr14	21393410	21393429	20	*	21393426	21393426	1	sense	AGAAAAGGGAAAGAGAAGAG	AGG	7	8	5	2	0	3.4489	0.000386368	0.000416795	0.00952381	3	ACTR8.7	0	3	0	1	0.0322059	0.0414366	blunt	0	0	3	0	0	0	0	ACTR8.7
chr14	22481514	22481533	20	*	22481530	22481530	1	sense	GGGAGGAGGAAGGAGAACAG	AGG	7	27	5	1	0	16.0948	1.98368e-25	4.11081e-25	0.00473934	3	ACTR8.7	1	21	0	0	6.80592e-25	2.30406e-24	staggered	0	1	20	1	0	0	0	ACTR8.7
chr14	22910501	22910520	20	*	22910517	22910517	1	sense	GGGAAAGGAAGGGAGAAGGA	GGG	4	161	32	1	0	93.1202	1.39208e-253	1.83755e-252	0	3	ACTR8.7	9	128	0	1	5.01961e-190	2.32499e-188	staggered	0	2	126	9	0	0	0	ACTR8.7
chr14	24146677	24146696	20	*	24146679	24146679	1	antisense	GGGGGCGGAAAGAAGAAAGG	GGG	5	9	7	1	0	5.74816	2.26776e-06	2.83698e-06	0.00343643	3	ACTR8.7	0	1	0	0	0.0579836	0.0681491	blunt	0	0	1	0	0	0	0	ACTR8.7
chr14	26152027	26152046	20	*	26152043	26152043	1	sense	AGAGACAGAAAGCAGAATGG	TGG	7	6	5	0	0	8.04742	3.76622e-06	4.53696e-06	0.00819672	3	ACTR8.7	2	1	0	0	0.0579836	0.0681491	blunt	0	0	1	2	0	0	0	ACTR8.7
chr14	26987762	26987781	20	*	26987764	26987764	1	antisense	GAGAAAAGAAAGGAAAAGAG	AGG	4	260	155	2	0	100.018	0	0	0	3	ACTR8.7	3	101	0	1	1.05793e-140	2.15606e-139	staggered	0	4	97	3	0	0	0	ACTR8.7
chr14	28026978	28026997	20	*	28026994	28026994	1	sense	GAAAACAGAAGAGAGAAGGA	AGG	5	84	34	2	0	32.5729	2.08889e-96	8.90333e-96	0	3	ACTR8.7	6	49	0	1	2.15076e-55	1.31235e-54	staggered	0	0	49	6	0	0	0	ACTR8.7
chr14	28140648	28140667	20	*	28140650	28140650	1	antisense	AGGGAAGGAAAGAAGAAGGA	AGG	6	29	28	0	0	34.489	6.9476e-37	1.6983e-36	0	3	ACTR8.7	0	0	0	0	0.216504	0.219084	blunt	0	0	0	0	0	0	0	ACTR8.7
chr14	28410122	28410141	20	*	28410138	28410138	1	sense	GAGGAAGAGAAGGAAAAAGA	AGG	7	84	6	1	0	48.8594	3.5431e-111	1.7035e-110	0	3	ACTR8.7	0	1	0	0	0.0579836	0.0681491	blunt	0	0	1	0	0	0	0	ACTR8.7
chr14	30188685	30188704	20	*	30188701	30188701	1	sense	AGAAACAGAAAGTAGAAAGG	TGG	6	7	5	0	0	9.19706	3.60258e-07	4.56187e-07	0.00249377	3	ACTR8.7	3	2	0	0	0.012021	0.015545	blunt	0	0	2	3	0	0	0	ACTR8.7
chr14	30242981	30243000	20	*	30242997	30242997	1	sense	GAGAAAGGAAAGGTGAAGAA	TGG	4	6	3	1	0	4.02371	0.000450528	0.000481477	0	3	ACTR8.7	1	3	0	1	0.0322059	0.0414366	blunt	0	0	3	1	0	0	0	ACTR8.7
chr14	31530063	31530082	20	*	31530065	31530065	1	antisense	TGTAACAGGAAGGTGAGGGG	TGG	7	26	25	0	0	31.0401	2.85527e-32	6.49142e-32	0.00469484	3	ACTR8.7	0	0	0	1	0.518978	0.518978	blunt	0	0	0	0	0	0	0	ACTR8.7
chr14	31605813	31605832	20	*	31605815	31605815	1	antisense	GAGACGAGAAAGGAGAAGGG	AGG	3	85	36	0	0	98.8684	1.08152e-138	6.36635e-138	0	3	ACTR8.7	3	51	0	0	6.1477e-74	4.64037e-73	staggered	0	0	49	3	0	0	2	ACTR8.7
chr14	31605849	31605868	20	*	31605851	31605851	1	antisense	GAGACAAGGAAGGAGAAGGG	AGG	4	29	24	0	0	34.489	6.9476e-37	1.6983e-36	0	3	ACTR8.7	6	5	0	1	0.00213061	0.0030196	blunt	0	0	5	6	0	0	0	ACTR8.7
chr14	31605896	31605915	20	*	31605898	31605898	1	antisense	GAGAGAAGGAAGGAGAAGGG	AGG	4	54	33	0	0	63.2298	2.43061e-79	9.03389e-79	0	3	ACTR8.7	7	20	0	0	1.80252e-23	5.89654e-23	staggered	0	0	20	7	0	0	0	ACTR8.7
chr14	31825639	31825658	20	*	31825641	31825641	1	antisense	GAAAAAGGAAAGGAGAAAGA	GGG	4	160	75	0	0	185.091	5.29642e-300	9.85949e-299	0	3	ACTR8.7	19	73	0	0	4.90515e-115	6.62033e-114	staggered	0	0	73	19	0	0	0	ACTR8.7
chr14	31888334	31888353	20	*	31888336	31888336	1	antisense	GAGAAAGAAAAAGAGAAGAA	AGG	5	15	5	0	0	18.3941	1.15641e-16	2.01332e-16	0	3	ACTR8.7	0	10	0	0	1.75836e-10	3.84087e-10	staggered	0	0	10	0	0	0	0	ACTR8.7
chr14	31933044	31933063	20	*	31933046	31933046	1	antisense	GGAAAGGGAAAGGAGAATGA	TGG	5	45	13	0	0	52.8831	2.3508e-63	7.5517e-63	0	3	ACTR8.7	11	31	0	0	4.96982e-40	2.34456e-39	staggered	0	2	29	11	0	0	0	ACTR8.7
chr14	33309207	33309226	20	*	33309223	33309223	1	sense	GAAAAAGGAAAAGAGAAGGC	AGG	4	7	5	1	0	4.59853	8.51758e-05	9.62703e-05	0	3	ACTR8.7	1	1	0	0	0.0579836	0.0681491	blunt	0	0	1	1	0	0	0	ACTR8.7
chr14	34549193	34549212	20	*	34549195	34549195	1	antisense	AGAGACAGAAAGGAGACAGG	GGG	7	30	14	0	0	35.6386	1.88694e-38	4.77879e-38	0.00531915	3	ACTR8.7	11	16	0	0	5.57353e-18	1.56458e-17	staggered	0	0	16	11	0	0	0	ACTR8.7
chr14	34959337	34959356	20	*	34959339	34959339	1	antisense	AGAAATGGAAAAGAAAAGGG	GGG	6	43	37	2	0	16.8613	3.62664e-39	9.33666e-39	0	3	ACTR8.7	0	6	0	2	0.00544748	0.00771505	staggered	0	0	6	0	0	0	0	ACTR8.7
chr14	35420692	35420711	20	*	35420708	35420708	1	sense	GACTACAGAAGGGAGAAGGG	AGG	4	22	12	0	0	26.4415	2.46301e-26	5.12363e-26	0	3	ACTR8.7	1	8	0	0	3.10739e-08	6.17238e-08	staggered	0	1	7	1	0	0	0	ACTR8.7
chr14	38246265	38246284	20	*	38246281	38246281	1	sense	AAGAAGGGAAAGGAGAAGAG	TGG	3	159	148	0	0	183.941	9.86447e-298	1.7904e-296	0	3	ACTR8.7	1	11	0	0	1.17063e-11	2.67159e-11	staggered	0	1	10	1	0	0	0	ACTR8.7
chr14	47783262	47783281	20	*	47783264	47783264	1	antisense	GGAGAAGAAAAGAAGAAAGG	AGG	7	36	32	0	0	42.5364	4.09498e-48	1.14786e-47	0.00613497	3	ACTR8.7	1	4	0	0	0.000287175	0.000439057	staggered	0	0	4	1	0	0	0	ACTR8.7
chr14	48451320	48451339	20	*	48451322	48451322	1	antisense	AAGAAGGAAAAGGAGAAGAG	AGG	4	17	5	0	0	20.6934	2.54557e-19	4.71449e-19	0	3	ACTR8.7	1	12	0	0	7.2417e-13	1.72817e-12	staggered	0	0	12	1	0	0	0	ACTR8.7
chr14	49706166	49706185	20	*	49706168	49706168	1	antisense	GGAGAGAGAAAGCAGAAGGA	TGG	7	32	26	1	0	18.9689	9.38461e-32	2.11591e-31	0.00564972	3	ACTR8.7	3	6	0	1	0.000450528	0.00068623	staggered	0	1	5	3	0	0	0	ACTR8.7
chr14	50682215	50682234	20	*	50682217	50682217	1	antisense	GGAGATAGAGAGGAGAAGGA	TGG	7	40	20	1	0	23.5675	1.63861e-42	4.40061e-42	0.00657895	3	ACTR8.7	3	20	0	1	3.29683e-17	9.20402e-17	staggered	0	0	20	3	0	0	0	ACTR8.7
chr14	51050761	51050780	20	*	51050763	51050763	1	antisense	GAGAGGGAAAGGAAGAGGGG	TGG	6	7	7	1	0	4.59853	8.51758e-05	9.62703e-05	0.00249377	3	ACTR8.7	0	0	0	0	0.216504	0.219084	blunt	0	0	0	0	0	0	0	ACTR8.7
chr14	51172909	51172928	20	*	51172911	51172911	1	antisense	AAGAACAGAAAGTAGAATGG	TGG	4	26	11	1	0	15.52	3.31372e-24	6.76409e-24	0	3	ACTR8.7	2	15	0	0	1.15641e-16	3.1051e-16	staggered	0	1	14	2	0	0	0	ACTR8.7
chr14	51208017	51208036	20	*	51208019	51208019	1	antisense	GAGGAGGGAAAGGAGAAGAA	GGG	4	44	14	0	0	51.7334	1.2707e-61	4.0052e-61	0	3	ACTR8.7	0	31	0	0	4.96982e-40	2.34456e-39	staggered	0	1	26	0	0	3	1	ACTR8.7
chr14	53096182	53096201	20	*	53096198	53096198	1	sense	AGAGAAGGGAGGGAGAAGGG	AGG	7	22	13	0	0	26.4415	2.46301e-26	5.12363e-26	0.00420168	3	ACTR8.7	2	9	0	0	2.4401e-09	5.10567e-09	staggered	0	0	9	2	0	0	0	ACTR8.7
chr14	53287816	53287835	20	*	53287818	53287818	1	antisense	AGAGGCAGAAAGTAGAAGGG	TGG	7	6	6	1	0	4.02371	0.000450528	0.000481477	0.00819672	3	ACTR8.7	0	0	0	0	0.216504	0.219084	blunt	0	0	0	0	0	0	0	ACTR8.7
chr14	53452009	53452028	20	*	53452011	53452011	1	antisense	AAGAAGGAAAGGAGGAAGGG	TGG	6	36	20	0	0	42.5364	4.09498e-48	1.14786e-47	0	3	ACTR8.7	1	15	0	0	1.15641e-16	3.1051e-16	staggered	0	5	10	1	0	0	0	ACTR8.7
chr14	55104234	55104253	20	*	55104250	55104250	1	sense	AGCAACAGAAAAGAGAAGGA	AGG	6	93	50	0	0	108.065	7.2262e-155	4.79838e-154	0	3	ACTR8.7	6	42	0	0	3.47935e-58	2.18855e-57	staggered	0	0	42	6	0	0	0	ACTR8.7
chr14	55211515	55211534	20	*	55211517	55211517	1	antisense	GAGAAAGAAAGGAAGAAAGG	AGG	5	70	70	1	0	40.8119	6.05082e-88	2.40049e-87	0	3	ACTR8.7	0	0	0	0	0.216504	0.219084	blunt	0	0	0	0	0	0	0	ACTR8.7
chr14	55928485	55928504	20	*	55928487	55928487	1	antisense	GAGCAGGCAAAGGAGAGCAG	GGG	6	3	3	0	0	4.59853	0.002026	0.00209726	0.00823045	3	ACTR8.7	2	0	0	0	0.216504	0.219084	blunt	0	0	0	2	0	0	0	ACTR8.7
chr14	56432240	56432259	20	*	56432242	56432242	1	antisense	AAGAAAGAAAGGGAGAAGGG	AGG	4	11	11	0	0	13.7956	1.17063e-11	1.7867e-11	0	3	ACTR8.7	0	0	0	0	0.216504	0.219084	blunt	0	0	0	0	0	0	0	ACTR8.7
chr14	65907246	65907265	20	*	65907262	65907262	1	sense	GGAGAAGGAAGGAAGAAAGG	AGG	7	49	29	0	0	57.4816	2.2407e-70	7.7835e-70	0	3	ACTR8.7	10	20	0	0	1.80252e-23	5.89654e-23	staggered	0	0	20	10	0	0	0	ACTR8.7
chr14	65994047	65994066	20	*	65994049	65994049	1	antisense	GAGATAAGAAAATAGAAGGG	CGG	5	5	3	0	0	6.89779	3.5091e-05	4.00358e-05	0.00510204	3	ACTR8.7	0	1	0	0	0.0579836	0.0681491	blunt	0	0	1	0	0	0	0	ACTR8.7
chr14	66445840	66445859	20	*	66445842	66445842	1	antisense	GGAGAGAGAAAGGAGAAAGG	TGG	6	32	20	1	0	18.9689	9.38461e-32	2.11591e-31	0	3	ACTR8.7	4	12	0	0	7.2417e-13	1.72817e-12	staggered	0	0	12	4	0	0	0	ACTR8.7
chr14	69139839	69139858	20	*	69139855	69139855	1	sense	AAGAAAGAAAAGGAGAAGGA	AGG	4	32	12	0	0	37.9379	1.27051e-41	3.36229e-41	0	3	ACTR8.7	2	20	0	0	1.80252e-23	5.89654e-23	staggered	0	0	20	2	0	0	0	ACTR8.7
chr14	70813742	70813761	20	*	70813758	70813758	1	sense	AGGAACAGAAAGGAGAGGAG	AGG	5	121	87	2	0	46.7517	1.06789e-155	7.22317e-155	0	3	ACTR8.7	4	34	0	0	7.61887e-45	3.85292e-44	staggered	0	3	31	4	0	0	0	ACTR8.7
chr14	72536382	72536401	20	*	72536384	72536384	1	antisense	GAGAAGGGAAAGAAGAAAGT	AGG	4	34	33	0	0	40.2371	7.61887e-45	2.08466e-44	0	3	ACTR8.7	18	0	0	0	0.216504	0.219084	blunt	0	0	0	18	0	0	0	ACTR8.7
chr14	75370733	75370752	20	*	75370735	75370735	1	antisense	AGGAGAGGAAAGGACAAGGG	AGG	5	144	38	1	0	83.3483	1.94173e-220	1.96702e-219	0	3	ACTR8.7	21	106	0	0	9.18647e-182	3.7444e-180	staggered	0	44	62	21	0	0	0	ACTR8.7
chr14	75824532	75824551	20	*	75824548	75824548	1	sense	AGAAACAGAAAGTAGAAAGG	TGG	6	4	3	0	0	5.74816	0.000287175	0.000310252	0.00858369	3	ACTR8.7	0	1	0	0	0.0579836	0.0681491	blunt	0	0	1	0	0	0	0	ACTR8.7
chr14	76266800	76266819	20	*	76266816	76266816	1	sense	GAGGGAGGAAAGGAGAGGGG	AGG	4	10	9	0	0	12.646	1.75836e-10	2.58764e-10	0	3	ACTR8.7	0	0	0	0	0.216504	0.219084	blunt	0	0	0	0	0	0	0	ACTR8.7
chr14	76928882	76928901	20	*	76928898	76928898	1	sense	AGGGAAGGAAAGGAGAAAGG	AGG	5	152	76	0	0	175.894	6.4338e-282	9.73113e-281	0	3	ACTR8.7	13	76	0	0	7.06938e-121	1.05937e-119	staggered	0	0	71	13	4	0	1	ACTR8.7
chr14	77146338	77146357	20	*	77146354	77146354	1	sense	GGAGACAGGAAGGAGAAGAA	AGG	7	30	5	0	0	35.6386	1.88694e-38	4.77879e-38	0.00531915	3	ACTR8.7	0	25	0	0	9.20117e-31	3.52481e-30	staggered	0	0	22	0	0	1	2	ACTR8.7
chr14	78028152	78028171	20	*	78028154	78028154	1	antisense	AGAAAAGGAAAGGAGAGGGG	AGG	5	197	175	2	0	75.8757	1.48628e-291	2.50939e-290	0	3	ACTR8.7	28	22	0	0	2.46301e-26	8.5659e-26	blunt	0	3	19	28	0	0	0	ACTR8.7
chr14	78330338	78330357	20	*	78330340	78330340	1	antisense	GAGAACAGGAAAGAGAATGG	GGG	4	102	74	0	0	118.412	2.06456e-173	1.57776e-172	0	3	ACTR8.7	11	28	0	0	2.47826e-35	1.06107e-34	staggered	0	0	28	11	0	0	0	ACTR8.7
chr14	79046202	79046221	20	*	79046204	79046204	1	antisense	AGGAAAGGAAAGGAGAGGAG	GGG	5	20	20	0	0	24.1423	1.80252e-23	3.58857e-23	0	3	ACTR8.7	0	0	0	0	0.216504	0.219084	blunt	0	0	0	0	0	0	0	ACTR8.7
chr14	79149357	79149376	20	*	79149373	79149373	1	sense	GCTAACAGAAAAGAGAAGGT	AGG	5	10	8	0	0	12.646	1.75836e-10	2.58764e-10	0.003663	3	ACTR8.7	2	2	0	0	0.012021	0.015545	blunt	0	0	2	2	0	0	0	ACTR8.7
chr14	79262382	79262401	20	*	79262398	79262398	1	sense	GGGAGAAGGAAGAAGAAAGG	AGG	7	36	23	0	0	42.5364	4.09498e-48	1.14786e-47	0.00613497	3	ACTR8.7	3	13	0	0	4.1835e-14	1.03849e-13	staggered	0	0	13	3	0	0	0	ACTR8.7
chr14	80958560	80958579	20	*	80958576	80958576	1	sense	GGGAAAGGAAAGAAGAAGGA	AGG	4	97	65	0	0	112.664	4.57725e-163	3.23677e-162	0	3	ACTR8.7	4	32	0	0	1.27051e-41	6.19448e-41	staggered	0	2	30	4	0	0	0	ACTR8.7
chr14	81729536	81729555	20	*	81729552	81729552	1	sense	GAGAAGGCAAAGCAGAACAG	TGG	5	124	98	0	0	143.704	4.16397e-220	4.17932e-219	0	3	ACTR8.7	58	26	0	0	2.85527e-32	1.14099e-31	blunt	0	0	26	58	0	0	0	ACTR8.7
chr14	82525398	82525417	20	*	82525414	82525414	1	sense	AGAAAACAAAAGGAGAAGGA	TGG	7	5	5	1	0	3.4489	0.00213061	0.00218684	0.00773694	3	ACTR8.7	2	0	0	0	0.216504	0.219084	blunt	0	0	0	2	0	0	0	ACTR8.7
chr14	85508198	85508217	20	*	85508214	85508214	1	sense	AAAGAAGGAAAGGAGAAAGG	AGG	5	136	69	0	0	157.5	2.67728e-246	3.2759e-245	0	3	ACTR8.7	33	67	0	0	1.64342e-103	1.78154e-102	staggered	0	0	66	33	1	0	0	ACTR8.7
chr14	85554042	85554061	20	*	85554044	85554044	1	antisense	TGAGAATGAAAAGAGAAGGG	AGG	7	87	47	0	0	101.168	1.04459e-142	6.28483e-142	0	3	ACTR8.7	1	40	0	0	8.70836e-55	5.12937e-54	staggered	0	2	38	1	0	0	0	ACTR8.7
chr14	90535316	90535335	20	*	90535318	90535318	1	antisense	GAGGAGGCAGAGGAGGGAGG	AGG	7	5	3	0	0	6.89779	3.5091e-05	4.00358e-05	0.00773694	3	ACTR8.7	1	2	0	0	0.012021	0.015545	blunt	0	0	2	1	0	0	0	ACTR8.7
chr14	91810356	91810375	20	*	91810372	91810372	1	sense	AGAAAGGGAAGGAGGAAGGG	AGG	7	48	41	0	0	56.332	1.31419e-68	4.46539e-68	0	3	ACTR8.7	3	7	0	0	3.60258e-07	6.75441e-07	staggered	0	0	7	3	0	0	0	ACTR8.7
chr14	93996043	93996062	20	*	93996045	93996045	1	antisense	TAAGAATGAAAGGAGAAGGT	GGG	6	31	24	0	0	36.7882	4.96982e-40	1.28554e-39	0	3	ACTR8.7	3	7	0	0	3.60258e-07	6.75441e-07	staggered	0	0	7	3	0	0	0	ACTR8.7
chr14	94820214	94820233	20	*	94820216	94820216	1	antisense	GGAGGAGGAAAGGAAAGGGG	TGG	7	20	15	0	0	24.1423	1.80252e-23	3.58857e-23	0.00392157	3	ACTR8.7	1	3	0	0	0.002026	0.00287935	staggered	0	2	1	1	0	0	0	ACTR8.7
chr14	95050257	95050276	20	*	95050273	95050273	1	sense	AAGGAAGGAAAGAAGAAGGA	AGG	5	12	12	1	0	7.47261	5.2934e-09	7.40464e-09	0	3	ACTR8.7	0	0	0	0	0.216504	0.219084	blunt	0	0	0	0	0	0	0	ACTR8.7
chr14	95067498	95067517	20	*	95067514	95067514	1	sense	GAGAATGGTCTGGAGAAGGG	TGG	4	8	4	0	0	10.3467	3.10739e-08	4.19065e-08	0	3	ACTR8.7	1	4	0	0	0.000287175	0.000439057	staggered	0	1	3	1	0	0	0	ACTR8.7
chr14	95832272	95832291	20	*	95832274	95832274	1	antisense	AGGAGAGGAGAGGAGAAGGG	AGG	5	63	27	0	0	73.5765	5.9607e-96	2.5111e-95	0	3	ACTR8.7	7	36	0	0	4.09498e-48	2.16768e-47	staggered	0	1	35	7	0	0	0	ACTR8.7
chr14	96484919	96484938	20	*	96484935	96484935	1	sense	GAGAAAGGAAGGAAGAAAGG	AGG	4	17	11	0	0	20.6934	2.54557e-19	4.71449e-19	0	3	ACTR8.7	3	6	0	0	3.76622e-06	6.63975e-06	staggered	0	0	6	3	0	0	0	ACTR8.7
chr14	99230386	99230405	20	*	99230388	99230388	1	antisense	GGGGCAGGAAAGGAGAAGGG	GGG	4	5	3	0	0	6.89779	3.5091e-05	4.00358e-05	0	3	ACTR8.7	1	1	0	0	0.0579836	0.0681491	blunt	0	0	1	1	0	0	0	ACTR8.7
chr14	99268827	99268846	20	*	99268829	99268829	1	antisense	AGAGAGGCAAAGGAGAAGAG	AGG	7	14	6	1	0	8.62224	6.57597e-11	1.00087e-10	0.00318471	3	ACTR8.7	0	8	0	0	3.10739e-08	6.17238e-08	staggered	0	0	7	0	0	0	1	ACTR8.7
chr14	100399398	100399417	20	*	100399400	100399400	1	antisense	TGAGAGAGAAAGGAAAAGGG	GGG	7	14	8	0	0	17.2445	2.26678e-15	3.83311e-15	0.00318471	3	ACTR8.7	1	6	0	0	3.76622e-06	6.63975e-06	staggered	0	1	5	1	0	0	0	ACTR8.7
chr14	100406916	100406935	20	*	100406918	100406918	1	antisense	AGGGAATGAAAGGAGAAGGG	GGG	5	10	4	1	0	6.32298	3.24685e-07	4.30673e-07	0.003663	3	ACTR8.7	0	6	0	0	3.76622e-06	6.63975e-06	staggered	0	0	6	0	0	0	0	ACTR8.7
chr14	101172359	101172378	20	*	101172375	101172375	1	sense	AGGAAAGGAAAGGAAAAGAG	AGG	5	81	35	0	0	94.2698	1.00971e-130	5.49789e-130	0	3	ACTR8.7	1	46	0	0	4.25846e-65	2.98238e-64	staggered	1	3	42	1	0	0	0	ACTR8.7
chr14	101718854	101718873	20	*	101718870	101718870	1	sense	AGGAAAGGAAAGGAGAGGGG	AGG	4	92	92	0	0	106.916	7.89289e-153	5.16238e-152	0	3	ACTR8.7	0	0	0	0	0.216504	0.219084	blunt	0	0	0	0	0	0	0	ACTR8.7
chr14	102375015	102375034	20	*	102375031	102375031	1	sense	GAGAAAAGAAAGGAGATGTG	TGG	4	9	9	1	0	5.74816	2.26776e-06	2.83698e-06	0	3	ACTR8.7	0	0	0	0	0.216504	0.219084	blunt	0	0	0	0	0	0	0	ACTR8.7
chr14	104126379	104126398	20	*	104126381	104126381	1	antisense	AGAGACAGAAAGGAGAATGA	TGG	7	6	6	1	0	4.02371	0.000450528	0.000481477	0.00819672	3	ACTR8.7	1	0	0	0	0.216504	0.219084	blunt	0	0	0	1	0	0	0	ACTR8.7
chr15	22952191	22952210	20	*	22952207	22952207	1	sense	AGAGACAGAAAGGAGAACAG	TGG	7	29	18	1	0	17.2445	6.4309e-28	1.38404e-27	0.005	3	ACTR8.7	3	11	0	0	1.17063e-11	2.67159e-11	staggered	0	1	10	3	0	0	0	ACTR8.7
chr15	26282753	26282772	20	*	26282755	26282755	1	antisense	GATTATGGAAAACAGTATGG	AGG	7	29	25	1	0	17.2445	6.4309e-28	1.38404e-27	0.005	3	ACTR8.7	4	3	0	1	0.0322059	0.0414366	blunt	0	0	3	4	0	0	0	ACTR8.7
chr15	26648175	26648194	20	*	26648177	26648177	1	antisense	AGAGACAGAAAGGAGAATGG	AGG	6	36	14	0	0	42.5364	4.09498e-48	1.14786e-47	0	3	ACTR8.7	1	22	0	0	2.46301e-26	8.5659e-26	staggered	0	0	22	1	0	0	0	ACTR8.7
chr15	27636717	27636736	20	*	27636733	27636733	1	sense	GAGAAAGGAAAACAGAAGGA	AGG	4	61	56	0	0	71.2772	3.27863e-92	1.34226e-91	0	3	ACTR8.7	2	4	0	0	0.000287175	0.000439057	staggered	0	0	4	2	0	0	0	ACTR8.7
chr15	29008194	29008213	20	*	29008210	29008210	1	sense	GGAGACAGAAAGTAGAATGG	TGG	6	7	5	0	0	9.19706	3.60258e-07	4.56187e-07	0.00249377	3	ACTR8.7	0	2	0	0	0.012021	0.015545	blunt	0	0	2	0	0	0	0	ACTR8.7
chr15	29464016	29464035	20	*	29464032	29464032	1	sense	TGAGATGGAAAGGAGAATAG	GGG	7	102	60	0	0	118.412	2.06456e-173	1.57776e-172	0	3	ACTR8.7	12	42	0	0	3.47935e-58	2.18855e-57	staggered	0	4	38	12	0	0	0	ACTR8.7
chr15	29514258	29514277	20	*	29514260	29514260	1	antisense	AGAGACAGAAAGCAGAATGG	TGG	7	7	4	0	0	9.19706	3.60258e-07	4.56187e-07	0.00886918	3	ACTR8.7	1	2	0	0	0.012021	0.015545	blunt	0	0	2	1	0	0	0	ACTR8.7
chr15	33999069	33999088	20	*	33999071	33999071	1	antisense	TAGAACAGGTTGGAGAAGGG	TGG	5	7	4	0	0	9.19706	3.60258e-07	4.56187e-07	0.00296736	3	ACTR8.7	1	3	0	0	0.002026	0.00287935	staggered	0	0	3	1	0	0	0	ACTR8.7
chr15	34700371	34700390	20	*	34700373	34700373	1	antisense	GAGAAGGGAGAGGAGGAGGG	AGG	3	11	11	0	0	13.7956	1.17063e-11	1.7867e-11	0	3	ACTR8.7	1	0	0	0	0.216504	0.219084	blunt	0	0	0	1	0	0	0	ACTR8.7
chr15	36852550	36852569	20	*	36852566	36852566	1	sense	GAGAAAGGAAAGGAGAGGAG	AGG	3	116	106	1	0	67.2535	9.02944e-168	6.64396e-167	0	3	ACTR8.7	5	10	0	0	1.75836e-10	3.84087e-10	staggered	0	0	10	5	0	0	0	ACTR8.7
chr15	36869210	36869229	20	*	36869212	36869212	1	antisense	AAGATGGCAAAGGAGAAAGT	GGG	6	15	5	0	0	18.3941	1.15641e-16	2.01332e-16	0	3	ACTR8.7	5	5	0	0	3.5091e-05	5.82374e-05	blunt	0	0	5	5	0	0	0	ACTR8.7
chr15	39478635	39478654	20	*	39478637	39478637	1	antisense	TAGAAAGGAAAAGAGAAGGC	AGG	4	116	70	0	0	134.507	6.43693e-203	5.81727e-202	0	3	ACTR8.7	5	45	0	0	2.3508e-63	1.6077e-62	staggered	0	1	44	5	0	0	0	ACTR8.7
chr15	41261110	41261129	20	*	41261112	41261112	1	antisense	GGAAAAGGAAAGGAAAAGGA	AGG	5	87	58	0	0	101.168	1.04459e-142	6.28483e-142	0	3	ACTR8.7	24	29	0	0	6.9476e-37	3.11877e-36	staggered	0	0	29	24	0	0	0	ACTR8.7
chr15	41261131	41261150	20	*	41261133	41261133	1	antisense	GGGAAAGGAAAGGAAAAGGA	AGG	4	30	20	0	0	35.6386	1.88694e-38	4.77879e-38	0	3	ACTR8.7	3	10	0	0	1.75836e-10	3.84087e-10	staggered	0	2	8	3	0	0	0	ACTR8.7
chr15	45666957	45666976	20	*	45666959	45666959	1	antisense	GAGAAAGGAGAGGAGAGGGG	AGG	3	9	9	0	0	11.4963	2.4401e-09	3.44429e-09	0	3	ACTR8.7	0	0	0	0	0.216504	0.219084	blunt	0	0	0	0	0	0	0	ACTR8.7
chr15	47904727	47904746	20	*	47904743	47904743	1	sense	AGGGAAGGAGAGAAGAAGGG	AGG	6	5	3	1	0	3.4489	0.00213061	0.00218684	0.00674157	3	ACTR8.7	0	2	0	1	0.0992155	0.115676	blunt	0	0	2	0	0	0	0	ACTR8.7
chr15	47938037	47938056	20	*	47938053	47938053	1	sense	AAGGAGGGAAAGAAGAAGGG	AGG	4	5	4	0	0	6.89779	3.5091e-05	4.00358e-05	0	3	ACTR8.7	0	1	0	0	0.0579836	0.0681491	blunt	0	0	1	0	0	0	0	ACTR8.7
chr15	48318302	48318321	20	*	48318304	48318304	1	antisense	GGAGACCAGAGGGAGAAGGG	CGG	7	42	16	0	0	49.4342	3.47935e-58	1.06135e-57	0.00680272	3	ACTR8.7	7	26	0	0	2.85527e-32	1.14099e-31	staggered	0	4	22	7	0	0	0	ACTR8.7
chr15	48333852	48333871	20	*	48333854	48333854	1	antisense	GCAGAAGGAAAGGAGAAAAA	CGG	7	19	4	1	0	11.4963	4.18455e-16	7.2448e-16	0.00384615	3	ACTR8.7	2	15	0	0	1.15641e-16	3.1051e-16	staggered	0	1	14	2	0	0	0	ACTR8.7
chr15	49185123	49185142	20	*	49185125	49185125	1	antisense	GAGAGAGGAAAGGAGGAGTG	GGG	4	8	4	0	0	10.3467	3.10739e-08	4.19065e-08	0	3	ACTR8.7	0	4	0	0	0.000287175	0.000439057	staggered	0	0	4	0	0	0	0	ACTR8.7
chr15	49763425	49763444	20	*	49763441	49763441	1	sense	AAGAACAGAAAGGTGAAGGA	AGG	4	25	12	1	0	14.9452	5.34549e-23	1.0613e-22	0	3	ACTR8.7	6	13	0	1	6.09046e-10	1.31906e-09	staggered	0	0	13	6	0	0	0	ACTR8.7
chr15	49907537	49907556	20	*	49907553	49907553	1	sense	AATGAAGGAAGGGAGAAGGG	AGG	5	9	4	2	0	3.83211	8.95053e-05	0.000100954	0.00343643	3	ACTR8.7	0	4	0	1	0.00889078	0.0124875	blunt	0	0	4	0	0	0	0	ACTR8.7
chr15	51279985	51280004	20	*	51280001	51280001	1	sense	GAGAAGGGATGGGTCTAAGG	GGG	7	5	4	0	0	6.89779	3.5091e-05	4.00358e-05	0.00773694	3	ACTR8.7	1	0	0	0	0.216504	0.219084	blunt	0	0	0	1	0	0	0	ACTR8.7
chr15	51718536	51718555	20	*	51718538	51718538	1	antisense	GAGAAGAGAAAGGAGAGAGT	GGG	5	5	4	0	0	6.89779	3.5091e-05	4.00358e-05	0.00510204	3	ACTR8.7	2	0	0	0	0.216504	0.219084	blunt	0	0	0	2	0	0	0	ACTR8.7
chr15	52082278	52082297	20	*	52082280	52082280	1	antisense	GAGAGAACAATGGAGAACAG	AGG	7	6	6	0	0	8.04742	3.76622e-06	4.53696e-06	0.00819672	3	ACTR8.7	1	0	0	0	0.216504	0.219084	blunt	0	0	0	1	0	0	0	ACTR8.7
chr15	54004189	54004208	20	*	54004191	54004191	1	antisense	GGAGATAGAAAGTAGAAGGA	TGG	7	8	6	0	0	10.3467	3.10739e-08	4.19065e-08	0.00952381	3	ACTR8.7	0	2	0	0	0.012021	0.015545	blunt	0	0	2	0	0	0	0	ACTR8.7
chr15	56859313	56859332	20	*	56859315	56859315	1	antisense	GAAAATGGATTGGAGAAGGG	TGG	4	8	4	1	0	5.17334	1.45538e-05	1.73593e-05	0	3	ACTR8.7	0	4	0	0	0.000287175	0.000439057	staggered	0	0	4	0	0	0	0	ACTR8.7
chr15	58078795	58078814	20	*	58078811	58078811	1	sense	GAAGAAAGGAAGGAGAGGGG	AGG	6	43	36	0	0	50.5838	6.72264e-60	2.07687e-59	0	3	ACTR8.7	4	7	0	0	3.60258e-07	6.75441e-07	staggered	0	1	6	4	0	0	0	ACTR8.7
chr15	61565690	61565709	20	*	61565692	61565692	1	antisense	CAGAGTAGGATGGAGAAGGG	AGG	6	4	4	0	0	5.74816	0.000287175	0.000310252	0.00858369	3	ACTR8.7	2	0	0	0	0.216504	0.219084	blunt	0	0	0	2	0	0	0	ACTR8.7
chr15	63433380	63433399	20	*	63433382	63433382	1	antisense	GAGAAGAGGCAGATGAGGGG	AGG	7	16	13	0	0	19.5437	5.57353e-18	1.00241e-17	0.00343643	3	ACTR8.7	1	3	0	0	0.002026	0.00287935	staggered	0	1	2	1	0	0	0	ACTR8.7
chr15	64440299	64440318	20	*	64440301	64440301	1	antisense	GAGAAAGAATAAGAGAAGGG	AGG	4	59	58	0	0	68.9779	1.69331e-88	6.76703e-88	0	3	ACTR8.7	1	0	0	0	0.216504	0.219084	blunt	0	0	0	1	0	0	0	ACTR8.7
chr15	67764331	67764350	20	*	67764347	67764347	1	sense	GAGAGAGGAAAGAAGAAAGT	AGG	5	15	15	0	0	18.3941	1.15641e-16	2.01332e-16	0	3	ACTR8.7	8	0	0	0	0.216504	0.219084	blunt	0	0	0	8	0	0	0	ACTR8.7
chr15	69744324	69744343	20	*	69744340	69744340	1	sense	AGAGCAGGAAAGGAGGAGGG	TGG	7	24	10	0	0	28.7408	2.85944e-29	6.20923e-29	0.00442478	3	ACTR8.7	2	14	0	0	2.26678e-15	5.87747e-15	staggered	0	0	14	2	0	0	0	ACTR8.7
chr15	70444646	70444665	20	*	70444662	70444662	1	sense	GAGAAAGGAAAGGAGATGTG	GGG	3	168	147	1	0	97.1439	1.85333e-267	2.65563e-266	0	3	ACTR8.7	2	21	0	0	6.80592e-25	2.30406e-24	staggered	0	0	21	2	0	0	0	ACTR8.7
chr15	70477271	70477290	20	*	70477273	70477273	1	antisense	GGAGGAGAAAAAGAGAAGGG	AGG	7	192	90	0	0	221.879	0	0	0	3	ACTR8.7	13	102	0	0	2.06456e-173	7.38171e-172	staggered	0	2	100	13	0	0	0	ACTR8.7
chr15	73687698	73687717	20	*	73687700	73687700	1	antisense	GAGAAAGAAAGGGAGAAAGG	GGG	4	110	40	0	0	127.609	3.52713e-190	2.94333e-189	0	3	ACTR8.7	10	68	0	0	2.0418e-105	2.31177e-104	staggered	0	0	68	10	0	0	0	ACTR8.7
chr15	73773578	73773597	20	*	73773580	73773580	1	antisense	GAGGCAGAAAAGGAGGGAGG	AGG	7	14	12	0	0	17.2445	2.26678e-15	3.83311e-15	0.00318471	3	ACTR8.7	1	0	0	0	0.216504	0.219084	blunt	0	0	0	1	0	0	0	ACTR8.7
chr15	74667417	74667436	20	*	74667433	74667433	1	sense	GAAGAAAGAAAGGAGAAGGG	GGG	4	24	21	0	0	28.7408	2.85944e-29	6.20923e-29	0	3	ACTR8.7	0	3	0	0	0.002026	0.00287935	staggered	0	0	3	0	0	0	0	ACTR8.7
chr15	74896387	74896406	20	*	74896403	74896403	1	sense	GGACAAAGGAAGGAGAAGGG	TGG	6	4	3	0	0	5.74816	0.000287175	0.000310252	0.00858369	3	ACTR8.7	0	1	0	0	0.0579836	0.0681491	blunt	0	0	1	0	0	0	0	ACTR8.7
chr15	75191895	75191914	20	*	75191897	75191897	1	antisense	AAGAAAGGAAAGGAGAGGTG	AGG	4	12	6	1	1	7.47261	5.2934e-09	7.40464e-09	0	3	ACTR8.7	0	6	1	0	3.76622e-06	6.63975e-06	staggered	0	0	6	0	0	0	0	ACTR8.7
chr15	77710051	77710070	20	*	77710067	77710067	1	sense	GGAGGAGGAAGGGAGAAGAG	AGG	7	47	14	1	0	27.5912	1.81464e-52	5.31938e-52	0	3	ACTR8.7	0	32	0	0	1.27051e-41	6.19448e-41	staggered	1	1	30	0	0	0	0	ACTR8.7
chr15	78665795	78665814	20	*	78665811	78665811	1	sense	GGAGACAGAAAGTAGAATGG	TGG	6	11	3	0	0	13.7956	1.17063e-11	1.7867e-11	0	3	ACTR8.7	3	8	0	0	3.10739e-08	6.17238e-08	staggered	0	0	8	3	0	0	0	ACTR8.7
chr15	79009646	79009665	20	*	79009648	79009648	1	antisense	AGAAAAGGAAAGGAAAAGGA	AGG	6	198	69	1	0	114.388	0	0	0	3	ACTR8.7	36	129	0	0	5.80457e-231	5.6332e-229	staggered	0	5	124	36	0	0	0	ACTR8.7
chr15	81382865	81382884	20	*	81382867	81382867	1	antisense	AGAGACAGAAAGAAGAATGG	CGG	7	13	9	0	0	16.0948	4.1835e-14	6.87155e-14	0.00311526	3	ACTR8.7	2	4	0	0	0.000287175	0.000439057	staggered	0	0	4	2	0	0	0	ACTR8.7
chr15	81903878	81903897	20	*	81903894	81903894	1	sense	AGGAAAGGAAAGGAGAGGAG	AGG	5	4	4	0	0	5.74816	0.000287175	0.000310252	0.00717703	3	ACTR8.7	0	0	0	0	0.216504	0.219084	blunt	0	0	0	0	0	0	0	ACTR8.7
chr15	85546009	85546028	20	*	85546011	85546011	1	antisense	AGAGACAGAAAGGAGAACAG	AGG	7	18	4	0	0	21.843	1.10474e-20	2.1125e-20	0.00371747	3	ACTR8.7	4	14	0	0	2.26678e-15	5.87747e-15	staggered	0	2	12	4	0	0	0	ACTR8.7
chr15	86602041	86602060	20	*	86602043	86602043	1	antisense	GAGAAGGGAAAGAAGAAGGA	AGG	3	98	70	0	0	113.814	3.98113e-165	2.85227e-164	0	3	ACTR8.7	10	28	0	0	2.47826e-35	1.06107e-34	staggered	0	0	28	10	0	0	0	ACTR8.7
chr15	87943671	87943690	20	*	87943673	87943673	1	antisense	AGGGAAGGAGAGGAGAAGGA	TGG	6	37	16	1	0	21.843	2.15045e-38	5.4335e-38	0	3	ACTR8.7	5	21	0	1	2.48528e-18	7.20484e-18	staggered	0	2	19	5	0	0	0	ACTR8.7
chr15	88104792	88104811	20	*	88104808	88104808	1	sense	GGAGATGGAAAGGAGAACAG	AGG	6	119	91	0	0	137.956	2.45134e-209	2.28163e-208	0	3	ACTR8.7	25	28	0	0	2.47826e-35	1.06107e-34	staggered	0	0	28	25	0	0	0	ACTR8.7
chr15	89004618	89004637	20	*	89004620	89004620	1	antisense	GGGAACGGAAGGAGGAAGGG	AGG	4	28	11	0	0	33.3393	2.47826e-35	5.92497e-35	0	3	ACTR8.7	4	16	0	0	5.57353e-18	1.56458e-17	staggered	0	2	14	4	0	0	0	ACTR8.7
chr15	89539278	89539297	20	*	89539294	89539294	1	sense	GAAAAGGAAAGGAAGAAGGA	AGG	6	44	37	0	0	51.7334	1.2707e-61	4.0052e-61	0	3	ACTR8.7	4	7	0	0	3.60258e-07	6.75441e-07	staggered	0	0	7	4	0	0	0	ACTR8.7
chr15	90156888	90156907	20	*	90156904	90156904	1	sense	AGGAAAGGAAAGGAGAGGAG	AGG	5	19	8	0	0	22.9926	4.56705e-22	8.94518e-22	0	3	ACTR8.7	0	10	0	0	1.75836e-10	3.84087e-10	staggered	0	2	8	0	0	0	0	ACTR8.7
chr15	90223762	90223781	20	*	90223778	90223778	1	sense	GGAGATGGAAGGGTGAAGGG	TGG	6	26	9	0	0	31.0401	2.85527e-32	6.49142e-32	0	3	ACTR8.7	0	17	0	0	2.54557e-19	7.39012e-19	staggered	0	5	12	0	0	0	0	ACTR8.7
chr15	90827348	90827367	20	*	90827364	90827364	1	sense	GAGGCGGGAAAGGAGAAGGA	GGG	4	14	4	0	0	17.2445	2.26678e-15	3.83311e-15	0	3	ACTR8.7	1	10	0	0	1.75836e-10	3.84087e-10	staggered	0	1	8	1	0	1	0	ACTR8.7
chr15	91011082	91011101	20	*	91011098	91011098	1	sense	GGAGAAGGAAAGCAGAAATG	GGG	7	25	9	0	0	29.8904	9.20117e-31	2.04491e-30	0.00458716	3	ACTR8.7	2	16	0	0	5.57353e-18	1.56458e-17	staggered	0	0	16	2	0	0	0	ACTR8.7
chr15	91192662	91192681	20	*	91192678	91192678	1	sense	GGAGAAGAAAAGGGGAAGGC	AGG	7	21	15	0	0	25.2919	6.80592e-25	1.39317e-24	0.00413223	3	ACTR8.7	2	6	0	0	3.76622e-06	6.63975e-06	staggered	0	0	6	2	0	0	0	ACTR8.7
chr15	93524121	93524140	20	*	93524123	93524123	1	antisense	GAAAAAGGAAGGGAGAAGGG	AGG	3	159	50	1	0	91.9706	1.21475e-249	1.53822e-248	0	3	ACTR8.7	9	109	0	1	4.97972e-155	1.26858e-153	staggered	0	7	102	9	0	0	0	ACTR8.7
chr15	93692040	93692059	20	*	93692042	93692042	1	antisense	GAGAGAGGAAAGAAAAAGGG	AGG	4	17	4	0	0	20.6934	2.54557e-19	4.71449e-19	0	3	ACTR8.7	2	13	0	0	4.1835e-14	1.03849e-13	staggered	0	1	12	2	0	0	0	ACTR8.7
chr15	94387143	94387162	20	*	94387145	94387145	1	antisense	AGGAAGGAAAGGAGGAAGGG	GGG	7	77	38	1	1	44.8357	1.99313e-99	8.69946e-99	0	3	ACTR8.7	3	39	1	0	4.20686e-53	2.41509e-52	staggered	0	2	36	3	0	1	0	ACTR8.7
chr15	94387144	94387163	20	*	94387146	94387146	1	antisense	GAGGAAGGAAAGGAGGAAGG	GGG	4	76	36	1	0	44.2608	9.05346e-98	3.87395e-97	0	3	ACTR8.7	36	6	0	1	0.000450528	0.00068623	blunt	0	0	2	36	3	0	1	ACTR8.7
chr15	94788279	94788298	20	*	94788281	94788281	1	antisense	AAGAAGGCAAAGGAGAAGGA	AGG	4	7	4	0	0	9.19706	3.60258e-07	4.56187e-07	0	3	ACTR8.7	0	2	0	0	0.012021	0.015545	blunt	0	0	2	0	0	0	0	ACTR8.7
chr15	94820946	94820965	20	*	94820962	94820962	1	sense	GAGAAGGAGAAAGAGAAGGA	GGG	5	92	60	1	0	53.4579	6.6118e-125	3.47838e-124	0	3	ACTR8.7	3	31	0	0	4.96982e-40	2.34456e-39	staggered	0	1	29	3	0	1	0	ACTR8.7
chr15	96541058	96541077	20	*	96541074	96541074	1	sense	AGGAAGGAAAGGAAGAAGGG	AGG	6	32	7	1	0	18.9689	9.38461e-32	2.11591e-31	0	3	ACTR8.7	2	24	0	0	2.85944e-29	1.05571e-28	staggered	0	2	22	2	0	0	0	ACTR8.7
chr15	98431789	98431808	20	*	98431791	98431791	1	antisense	GAGAAAGAAAAAGAGAAAGA	AGG	5	14	5	0	0	17.2445	2.26678e-15	3.83311e-15	0	3	ACTR8.7	2	8	0	0	3.10739e-08	6.17238e-08	staggered	0	0	8	2	0	0	0	ACTR8.7
chr15	98572536	98572555	20	*	98572552	98572552	1	sense	AAGAAGGGAAGGGAGAAGGA	AGG	4	36	10	0	0	42.5364	4.09498e-48	1.14786e-47	0	3	ACTR8.7	4	26	0	0	2.85527e-32	1.14099e-31	staggered	0	0	26	4	0	0	0	ACTR8.7
chr15	99540816	99540835	20	*	99540832	99540832	1	sense	CAGAATAGAAAAGAGAAGGG	AGG	4	6	4	0	0	8.04742	3.76622e-06	4.53696e-06	0	3	ACTR8.7	0	2	0	0	0.012021	0.015545	blunt	0	0	2	0	0	0	0	ACTR8.7
chr16	2061319	2061338	20	*	2061335	2061335	1	sense	GAGGCCAGGCAGCAGAAGGG	AGG	6	10	3	0	0	12.646	1.75836e-10	2.58764e-10	0	3	ACTR8.7	2	7	0	0	3.60258e-07	6.75441e-07	staggered	0	1	6	2	0	0	0	ACTR8.7
chr16	3028340	3028359	20	*	3028342	3028342	1	antisense	GAGGCCTGGCAGGTGAGGGG	CGG	7	154	125	0	0	178.193	2.01306e-286	3.20033e-285	0	3	ACTR8.7	12	29	0	0	6.9476e-37	3.11877e-36	staggered	0	26	3	12	0	0	0	ACTR8.7
chr16	5512366	5512385	20	*	5512368	5512368	1	antisense	AAGGAAGGAAAGAAGAAAGG	AGG	5	9	3	1	0	5.74816	2.26776e-06	2.83698e-06	0.00343643	3	ACTR8.7	1	5	0	0	3.5091e-05	5.82374e-05	staggered	0	0	5	1	0	0	0	ACTR8.7
chr16	6215099	6215118	20	*	6215115	6215115	1	sense	GGAGAGGGAGAGGAGTAGAG	GGG	7	22	3	0	0	26.4415	2.46301e-26	5.12363e-26	0.00420168	3	ACTR8.7	3	14	0	0	2.26678e-15	5.87747e-15	staggered	0	0	14	3	0	0	0	ACTR8.7
chr16	7022060	7022079	20	*	7022062	7022062	1	antisense	AGGAAAGGAAAGGAAAGGGG	AGG	5	5	4	0	0	6.89779	3.5091e-05	4.00358e-05	0.00510204	3	ACTR8.7	0	0	0	0	0.216504	0.219084	blunt	0	0	0	0	0	0	0	ACTR8.7
chr16	7027885	7027904	20	*	7027901	7027901	1	sense	AAGAAGGGAGAAGAGAAGGG	AGG	4	10	4	2	1	4.21532	1.90806e-05	2.26719e-05	0	3	ACTR8.7	2	6	1	0	3.76622e-06	6.63975e-06	staggered	0	0	6	2	0	0	0	ACTR8.7
chr16	7027913	7027932	20	*	7027929	7027929	1	sense	AAGAAGGGAAAAGAGAAGGA	AGG	4	177	43	1	1	102.317	1.75802e-285	2.77462e-284	0	3	ACTR8.7	11	134	1	0	6.69045e-242	8.02067e-240	staggered	0	2	132	11	0	0	0	ACTR8.7
chr16	7229509	7229528	20	*	7229525	7229525	1	sense	GGGAAAGGAAAGGAGAGGAG	AGG	4	32	21	0	0	37.9379	1.27051e-41	3.36229e-41	0	3	ACTR8.7	0	10	0	0	1.75836e-10	3.84087e-10	staggered	0	0	10	0	0	0	0	ACTR8.7
chr16	8188091	8188110	20	*	8188107	8188107	1	sense	GAAAACGGAAAGGAGGAGGG	AGG	2	209	139	0	0	241.423	0	0	0	3	ACTR8.7	128	69	0	0	2.50104e-107	2.94631e-106	blunt	0	0	69	128	0	0	0	ACTR8.7
chr16	9394751	9394770	20	*	9394753	9394753	1	antisense	GAAGAAGAAAGGGAGAAGGG	AGG	5	134	52	1	0	77.6002	2.45783e-201	2.20295e-200	0	3	ACTR8.7	0	82	0	0	1.04545e-132	1.90235e-131	staggered	0	7	75	0	0	0	0	ACTR8.7
chr16	10319136	10319155	20	*	10319138	10319138	1	antisense	GAGAATGGAATGGAGAAGAG	TGG	3	235	128	3	1	67.8283	0	0	0	3	ACTR8.7	44	105	1	0	1.14068e-179	4.22675e-178	staggered	0	1	93	44	11	0	0	ACTR8.7
chr16	11063975	11063994	20	*	11063991	11063991	1	sense	GGAGGAAGAAAGGGGAAGGG	AGG	7	78	41	0	0	90.8209	8.46106e-125	4.41923e-124	0	3	ACTR8.7	3	37	0	0	9.12809e-50	5.00082e-49	staggered	0	4	32	3	1	0	0	ACTR8.7
chr16	11588578	11588597	20	*	11588594	11588594	1	sense	GAGAAGGAAAGAAGGAAGGG	AGG	6	136	53	3	0	39.3749	2.43756e-164	1.74066e-163	0	3	ACTR8.7	18	82	0	1	8.56189e-108	1.04486e-106	staggered	0	9	72	18	0	0	1	ACTR8.7
chr16	12154119	12154138	20	*	12154121	12154121	1	antisense	GGGAGAAGGAAAGAGAAGGA	AGG	7	101	86	0	0	117.262	2.46863e-171	1.84133e-170	0	3	ACTR8.7	8	15	0	0	1.15641e-16	3.1051e-16	staggered	0	0	15	8	0	0	0	ACTR8.7
chr16	13797958	13797977	20	*	13797974	13797974	1	sense	GAGAAAAGGAAAGAGAAGGA	AGG	5	7	7	1	0	4.59853	8.51758e-05	9.62703e-05	0.00296736	3	ACTR8.7	0	0	0	0	0.216504	0.219084	blunt	0	0	0	0	0	0	0	ACTR8.7
chr16	14112184	14112203	20	*	14112200	14112200	1	sense	GAGGTAGGAAAGGAAAAAGG	TGG	5	19	9	1	0	11.4963	4.18455e-16	7.2448e-16	0	3	ACTR8.7	1	10	0	0	1.75836e-10	3.84087e-10	staggered	0	1	9	1	0	0	0	ACTR8.7
chr16	15453958	15453977	20	*	15453960	15453960	1	antisense	GAGGAAGGAAAGGGGAAGGG	AGG	3	259	154	0	0	298.904	0	0	0	3	ACTR8.7	13	105	0	0	1.14068e-179	4.22675e-178	staggered	0	5	100	13	0	0	0	ACTR8.7
chr16	15800428	15800447	20	*	15800444	15800444	1	sense	GAAGAAAGAAAGAAGAAAGG	AGG	6	31	23	3	0	9.19706	2.9275e-21	5.70822e-21	0	3	ACTR8.7	3	7	0	0	3.60258e-07	6.75441e-07	staggered	0	0	7	3	0	0	0	ACTR8.7
chr16	17217573	17217592	20	*	17217575	17217575	1	antisense	TGAGAAGGGAAGGAGGAGGG	TGG	7	18	16	0	0	21.843	1.10474e-20	2.1125e-20	0.00371747	3	ACTR8.7	1	3	0	0	0.002026	0.00287935	staggered	0	0	2	1	0	0	1	ACTR8.7
chr16	19408724	19408743	20	*	19408726	19408726	1	antisense	AGAAACAGAAAGGAGAAAGG	TGG	5	9	6	1	0	5.74816	2.26776e-06	2.83698e-06	0.00343643	3	ACTR8.7	1	3	0	0	0.002026	0.00287935	staggered	0	0	3	1	0	0	0	ACTR8.7
chr16	19541724	19541743	20	*	19541740	19541740	1	sense	GGGAAGGGAAGGGAGAAGGA	AGG	4	25	6	1	0	14.9452	5.34549e-23	1.0613e-22	0	3	ACTR8.7	1	19	0	0	4.56705e-22	1.42319e-21	staggered	0	0	19	1	0	0	0	ACTR8.7
chr16	20041114	20041133	20	*	20041130	20041130	1	sense	AGGAAAGGAAAGGAAAGGAG	AGG	6	10	10	0	0	12.646	1.75836e-10	2.58764e-10	0	3	ACTR8.7	0	0	0	0	0.216504	0.219084	blunt	0	0	0	0	0	0	0	ACTR8.7
chr16	20871361	20871380	20	*	20871377	20871377	1	sense	GAGGAAGGAAGGGAGAAAGG	GGG	4	276	120	1	0	159.224	0	0	0	3	ACTR8.7	21	156	0	0	6.13969e-291	1.78753e-288	staggered	0	0	156	21	0	0	0	ACTR8.7
chr16	23377586	23377605	20	*	23377588	23377588	1	antisense	AAGGAAGGAAGGGAGAAGGG	AGG	4	166	44	0	0	191.989	1.11655e-313	2.31605e-312	0	3	ACTR8.7	18	119	0	0	2.45134e-209	1.46936e-207	staggered	0	4	115	18	0	0	0	ACTR8.7
chr16	23377651	23377670	20	*	23377653	23377653	1	antisense	AAGGAAGGAAAGAAGAAGGG	AGG	4	99	66	0	0	114.963	3.42837e-167	2.48899e-166	0	3	ACTR8.7	10	32	0	0	1.27051e-41	6.19448e-41	staggered	0	3	29	10	0	0	0	ACTR8.7
chr16	24113216	24113235	20	*	24113218	24113218	1	antisense	AAAGAAAGAAAGGAGAAAGA	AGG	7	6	3	0	0	8.04742	3.76622e-06	4.53696e-06	0.00819672	3	ACTR8.7	1	2	0	0	0.012021	0.015545	blunt	0	0	2	1	0	0	0	ACTR8.7
chr16	24347364	24347383	20	*	24347380	24347380	1	sense	GAGAAAGAGAAAGAGAAGGG	AGG	4	80	24	0	0	93.1202	9.63588e-129	5.1692e-128	0	3	ACTR8.7	5	56	0	0	5.55986e-83	4.70166e-82	staggered	0	2	54	5	0	0	0	ACTR8.7
chr16	25200914	25200933	20	*	25200930	25200930	1	sense	GGAGACAGAAAGTAGAACAG	TGG	7	15	12	0	0	18.3941	1.15641e-16	2.01332e-16	0.00330033	3	ACTR8.7	1	3	0	0	0.002026	0.00287935	staggered	0	0	3	1	0	0	0	ACTR8.7
chr16	25631701	25631720	20	*	25631703	25631703	1	antisense	GGAGACAGAAAAGAGGAGGG	TGG	6	7	6	0	0	9.19706	3.60258e-07	4.56187e-07	0.00249377	3	ACTR8.7	0	1	0	0	0.0579836	0.0681491	blunt	0	0	1	0	0	0	0	ACTR8.7
chr16	25828143	25828162	20	*	25828145	25828145	1	antisense	GGAAAGGAAAGGAAGAAGGG	AGG	6	36	10	0	0	42.5364	4.09498e-48	1.14786e-47	0	3	ACTR8.7	4	26	0	0	2.85527e-32	1.14099e-31	staggered	0	1	25	4	0	0	0	ACTR8.7
chr16	26066514	26066533	20	*	26066516	26066516	1	antisense	AGAGAAGGAAAGAAGAAGGA	AGG	7	177	163	0	0	204.635	0	0	0	3	ACTR8.7	23	12	0	0	7.2417e-13	1.72817e-12	blunt	0	0	12	23	0	0	0	ACTR8.7
chr16	26363796	26363815	20	*	26363798	26363798	1	antisense	AGAAAGAGAAAGAAGAAGGA	AGG	7	12	8	0	0	14.9452	7.2417e-13	1.14708e-12	0.00291545	3	ACTR8.7	1	3	0	0	0.002026	0.00287935	staggered	0	2	1	1	0	0	0	ACTR8.7
chr16	26549032	26549051	20	*	26549048	26549048	1	sense	AAAGAAGGTAAGGGGAAGGG	AGG	6	5	4	0	0	6.89779	3.5091e-05	4.00358e-05	0.00674157	3	ACTR8.7	2	1	0	0	0.0579836	0.0681491	blunt	0	0	1	2	0	0	0	ACTR8.7
chr16	26959563	26959582	20	*	26959565	26959565	1	antisense	AGGAGAGGAGAGGAGAAGAG	AGG	6	12	6	0	0	14.9452	7.2417e-13	1.14708e-12	0	3	ACTR8.7	0	6	0	0	3.76622e-06	6.63975e-06	staggered	0	0	6	0	0	0	0	ACTR8.7
chr16	27141618	27141637	20	*	27141634	27141634	1	sense	GAAAACAAAAAGGAAAAGGA	AGG	5	21	5	1	0	12.646	2.48528e-18	4.57174e-18	0	3	ACTR8.7	0	12	0	1	5.2934e-09	1.10419e-08	staggered	0	2	10	0	0	0	0	ACTR8.7
chr16	28535300	28535319	20	*	28535302	28535302	1	antisense	GAGAAAGAAAGAGAGAAGGA	GGG	5	7	4	1	1	4.59853	8.51758e-05	9.62703e-05	0.00296736	3	ACTR8.7	1	3	1	0	0.002026	0.00287935	staggered	0	0	3	1	0	0	0	ACTR8.7
chr16	31074511	31074530	20	*	31074513	31074513	1	antisense	AAAGAGGGAAAGGAGAAGGG	GGG	4	88	32	1	0	51.1586	5.28735e-118	2.65955e-117	0	3	ACTR8.7	0	56	0	0	5.55986e-83	4.70166e-82	staggered	0	2	54	0	0	0	0	ACTR8.7
chr16	31220871	31220890	20	*	31220873	31220873	1	antisense	GAGAGAGAAAAAGAGAATGG	TGG	5	5	5	0	0	6.89779	3.5091e-05	4.00358e-05	0.00510204	3	ACTR8.7	0	0	0	0	0.216504	0.219084	blunt	0	0	0	0	0	0	0	ACTR8.7
chr16	48811477	48811496	20	*	48811479	48811479	1	antisense	GGGGAAGGAAAGGAGAGGGA	GGG	5	56	41	0	0	65.529	5.55986e-83	2.11333e-82	0	3	ACTR8.7	3	15	0	0	1.15641e-16	3.1051e-16	staggered	0	4	10	3	1	0	0	ACTR8.7
chr16	48811639	48811658	20	*	48811641	48811641	1	antisense	GTAAACAGAAAGGAGAAGGA	AGG	4	73	32	0	0	85.0728	4.90515e-115	2.39538e-114	0	3	ACTR8.7	4	41	0	0	1.76078e-56	1.07762e-55	staggered	0	1	40	4	0	0	0	ACTR8.7
chr16	48983272	48983291	20	*	48983274	48983274	1	antisense	GAGAAAAGGAAGGAAAAGGG	AGG	4	24	16	0	0	28.7408	2.85944e-29	6.20923e-29	0	3	ACTR8.7	1	8	0	0	3.10739e-08	6.17238e-08	staggered	0	2	6	1	0	0	0	ACTR8.7
chr16	49097139	49097158	20	*	49097141	49097141	1	antisense	GAGAATGGAAGACAGATGGG	TGG	5	5	3	0	0	6.89779	3.5091e-05	4.00358e-05	0.00510204	3	ACTR8.7	0	0	0	0	0.216504	0.219084	blunt	0	0	0	0	0	0	0	ACTR8.7
chr16	50219747	50219766	20	*	50219749	50219749	1	antisense	GAAAAGAGAAAAGAAAAGGG	AGG	5	5	4	0	0	6.89779	3.5091e-05	4.00358e-05	0.00510204	3	ACTR8.7	0	0	0	0	0.216504	0.219084	blunt	0	0	0	0	0	0	0	ACTR8.7
chr16	51060739	51060758	20	*	51060755	51060755	1	sense	GAGGGAGGAAGGGAGAAGGA	GGG	5	9	9	0	0	11.4963	2.4401e-09	3.44429e-09	0.00343643	3	ACTR8.7	0	0	0	0	0.216504	0.219084	blunt	0	0	0	0	0	0	0	ACTR8.7
chr16	51103972	51103991	20	*	51103974	51103974	1	antisense	GAGAACAGAAAAGGGAAGGA	GGG	4	119	73	0	0	137.956	2.45134e-209	2.28163e-208	0	3	ACTR8.7	13	43	0	0	6.72264e-60	4.33568e-59	staggered	0	0	38	13	5	0	0	ACTR8.7
chr16	51763911	51763930	20	*	51763913	51763913	1	antisense	AAAGAAGGAAGGGAGAAGGA	AGG	6	143	68	3	0	41.3868	1.2918e-175	1.00126e-174	0	3	ACTR8.7	6	75	0	3	1.10244e-73	8.29064e-73	staggered	0	3	72	6	0	0	0	ACTR8.7
chr16	53081043	53081062	20	*	53081045	53081045	1	antisense	TGGAGTGGGAAGGAGAAGGA	AGG	6	7	5	1	0	4.59853	8.51758e-05	9.62703e-05	0.00249377	3	ACTR8.7	0	1	0	1	0.253288	0.254914	blunt	0	0	1	0	0	0	0	ACTR8.7
chr16	54568852	54568871	20	*	54568868	54568868	1	sense	GAGAAGGGAGAAGGAGAAGG	AGG	7	21	13	0	0	25.2919	6.80592e-25	1.39317e-24	0.00413223	3	ACTR8.7	13	6	0	0	3.76622e-06	6.63975e-06	blunt	0	0	6	13	0	0	0	ACTR8.7
chr16	55557675	55557694	20	*	55557677	55557677	1	antisense	AGAAAAGAAAAGAAGAAAGG	GGG	7	7	4	0	0	9.19706	3.60258e-07	4.56187e-07	0.00886918	3	ACTR8.7	1	2	0	0	0.012021	0.015545	blunt	0	0	2	1	0	0	0	ACTR8.7
chr16	57350570	57350589	20	*	57350572	57350572	1	antisense	AGAGACAGAAAGGAGAATGG	TGG	6	57	16	0	0	66.6787	8.1949e-85	3.17025e-84	0	3	ACTR8.7	2	41	0	0	1.76078e-56	1.07762e-55	staggered	0	0	41	2	0	0	0	ACTR8.7
chr16	58237382	58237401	20	*	58237384	58237384	1	antisense	GAGAAAGAAAGGAAGAAGGA	AGG	5	10	10	0	0	12.646	1.75836e-10	2.58764e-10	0.003663	3	ACTR8.7	0	0	0	0	0.216504	0.219084	blunt	0	0	0	0	0	0	0	ACTR8.7
chr16	63455375	63455394	20	*	63455391	63455391	1	sense	CGGAACGGAAAGGAGAGGAG	AGG	4	36	32	0	0	42.5364	4.09498e-48	1.14786e-47	0	3	ACTR8.7	0	4	0	0	0.000287175	0.000439057	staggered	0	1	2	0	0	0	1	ACTR8.7
chr16	64104628	64104647	20	*	64104630	64104630	1	antisense	GGGAGAAGGAAGGAGAACTG	AGG	7	31	26	0	0	36.7882	4.96982e-40	1.28554e-39	0.00549451	3	ACTR8.7	0	5	0	0	3.5091e-05	5.82374e-05	staggered	0	0	5	0	0	0	0	ACTR8.7
chr16	64659955	64659974	20	*	64659957	64659957	1	antisense	CATTATGGAAAACAGTAGGG	AGG	7	5	4	1	0	3.4489	0.00213061	0.00218684	0.00773694	3	ACTR8.7	3	1	0	0	0.0579836	0.0681491	blunt	0	0	1	3	0	0	0	ACTR8.7
chr16	65843226	65843245	20	*	65843242	65843242	1	sense	GGAGACAGAAAGTAGAACAG	GGG	7	25	15	0	0	29.8904	9.20117e-31	2.04491e-30	0.00458716	3	ACTR8.7	7	10	0	0	1.75836e-10	3.84087e-10	staggered	0	1	9	7	0	0	0	ACTR8.7
chr16	65848475	65848494	20	*	65848491	65848491	1	sense	TTTAACAGAAAGAAGAAGGA	AGG	6	3	3	0	0	4.59853	0.002026	0.00209726	0.00823045	3	ACTR8.7	0	0	0	0	0.216504	0.219084	blunt	0	0	0	0	0	0	0	ACTR8.7
chr16	66270006	66270025	20	*	66270022	66270022	1	sense	AAGAACGGAAAGCAGGAAGG	AGG	4	4	4	0	0	5.74816	0.000287175	0.000310252	0.00200803	3	ACTR8.7	1	0	0	0	0.216504	0.219084	blunt	0	0	0	1	0	0	0	ACTR8.7
chr16	68290324	68290343	20	*	68290326	68290326	1	antisense	AGAAAGGAAGAGGAGATGGG	AGG	7	75	52	1	0	43.686	4.06036e-96	1.72387e-95	0	3	ACTR8.7	1	24	0	0	2.85944e-29	1.05571e-28	staggered	0	0	23	1	0	0	1	ACTR8.7
chr16	69522117	69522136	20	*	69522133	69522133	1	sense	GAAGAATGGATGGAGAAGGA	GGG	7	12	6	0	0	14.9452	7.2417e-13	1.14708e-12	0.00291545	3	ACTR8.7	2	6	0	0	3.76622e-06	6.63975e-06	staggered	0	1	5	2	0	0	0	ACTR8.7
chr16	69700117	69700136	20	*	69700119	69700119	1	antisense	GAGATGGAAGGGAAGAAGGG	AGG	6	3	3	0	0	4.59853	0.002026	0.00209726	0.00823045	3	ACTR8.7	0	0	0	0	0.216504	0.219084	blunt	0	0	0	0	0	0	0	ACTR8.7
chr16	70383568	70383587	20	*	70383584	70383584	1	sense	AGGAAAGGAAAGGAGAGGGG	TGG	4	143	117	0	0	165.547	8.66793e-262	1.20247e-260	0	3	ACTR8.7	13	26	0	0	2.85527e-32	1.14099e-31	staggered	1	13	12	13	0	0	0	ACTR8.7
chr16	70721397	70721416	20	*	70721413	70721413	1	sense	GAGGTGGGGAAGGAAAAAGG	AGG	6	4	3	0	0	5.74816	0.000287175	0.000310252	0.00858369	3	ACTR8.7	3	1	0	0	0.0579836	0.0681491	blunt	0	0	1	3	0	0	0	ACTR8.7
chr16	73059492	73059511	20	*	73059494	73059494	1	antisense	TAAGAAAGAAAAGAGAAGGG	GGG	6	14	10	0	0	17.2445	2.26678e-15	3.83311e-15	0	3	ACTR8.7	0	4	0	0	0.000287175	0.000439057	staggered	0	0	4	0	0	0	0	ACTR8.7
chr16	73158455	73158474	20	*	73158457	73158457	1	antisense	AAGAAGAGAAAAGAGAAGGG	AGG	4	94	15	0	0	109.215	6.54693e-157	4.44212e-156	0	3	ACTR8.7	1	79	0	0	9.08493e-127	1.49315e-125	staggered	0	5	74	1	0	0	0	ACTR8.7
chr16	73349915	73349934	20	*	73349917	73349917	1	antisense	AGGAGAGGAAAGGAAAAAGG	AGG	6	13	6	0	0	16.0948	4.1835e-14	6.87155e-14	0	3	ACTR8.7	1	6	0	0	3.76622e-06	6.63975e-06	staggered	0	3	3	1	0	0	0	ACTR8.7
chr16	77422633	77422652	20	*	77422649	77422649	1	sense	AAGAAAGGAAAGAAGAAAGG	AGG	4	170	134	2	1	65.529	1.5576e-241	1.83375e-240	0	3	ACTR8.7	17	35	1	1	1.05554e-35	4.70718e-35	staggered	0	0	35	17	0	0	0	ACTR8.7
chr16	79392210	79392229	20	*	79392226	79392226	1	sense	GAGAAAGAAAAAGAGAAAGA	AGG	5	42	31	0	0	49.4342	3.47935e-58	1.06135e-57	0	3	ACTR8.7	0	11	0	0	1.17063e-11	2.67159e-11	staggered	0	0	11	0	0	0	0	ACTR8.7
chr16	79392370	79392389	20	*	79392386	79392386	1	sense	GGAGAAGGAAAGGAAAGGGA	AGG	7	6	3	0	0	8.04742	3.76622e-06	4.53696e-06	0.00819672	3	ACTR8.7	0	2	0	0	0.012021	0.015545	blunt	0	2	0	0	0	0	0	ACTR8.7
chr16	80363233	80363252	20	*	80363249	80363249	1	sense	GAGAAGGAGGAGGAGAAGGA	GGG	5	7	3	0	0	9.19706	3.60258e-07	4.56187e-07	0.00296736	3	ACTR8.7	1	3	0	0	0.002026	0.00287935	staggered	0	0	3	1	0	0	0	ACTR8.7
chr16	81474366	81474385	20	*	81474368	81474368	1	antisense	GAGAAAGGAAGGGGGAAGGG	AGG	3	248	154	2	0	95.4195	0	0	0	3	ACTR8.7	68	94	0	0	6.54693e-157	1.68894e-155	staggered	0	1	93	68	0	0	0	ACTR8.7
chr16	81823938	81823957	20	*	81823940	81823940	1	antisense	GAAAGGGAAAGGAGGAAGGG	AGG	7	7	3	0	0	9.19706	3.60258e-07	4.56187e-07	0.00886918	3	ACTR8.7	0	3	0	0	0.002026	0.00287935	staggered	0	0	3	0	0	0	0	ACTR8.7
chr16	82048482	82048501	20	*	82048498	82048498	1	sense	GGAAAAGGGAAGGAGAAGAT	GGG	6	16	10	0	0	19.5437	5.57353e-18	1.00241e-17	0	3	ACTR8.7	1	5	0	0	3.5091e-05	5.82374e-05	staggered	0	0	5	1	0	0	0	ACTR8.7
chr16	83820749	83820768	20	*	83820751	83820751	1	antisense	GAGAGAGAAAAGAAGAAGGG	AGG	4	95	11	0	0	110.365	5.87036e-159	4.09797e-158	0	3	ACTR8.7	11	84	0	0	1.08184e-136	2.0998e-135	staggered	0	6	78	11	0	0	0	ACTR8.7
chr16	84637896	84637915	20	*	84637898	84637898	1	antisense	AGGAGAGGAGAGGAGAAGAG	AGG	6	31	9	1	0	18.3941	1.83692e-30	4.06586e-30	0	3	ACTR8.7	0	22	0	0	2.46301e-26	8.5659e-26	staggered	0	0	22	0	0	0	0	ACTR8.7
chr16	85037062	85037081	20	*	85037078	85037078	1	sense	GAAGAAGGAAAGGAGAGAGA	AGG	6	30	29	0	0	35.6386	1.88694e-38	4.77879e-38	0	3	ACTR8.7	6	1	0	0	0.0579836	0.0681491	blunt	0	0	1	6	0	0	0	ACTR8.7
chr16	85426663	85426682	20	*	85426679	85426679	1	sense	AAGGAAGGAAAGAAGAAGGG	AGG	4	51	50	0	0	59.7809	6.1477e-74	2.19503e-73	0	3	ACTR8.7	0	0	0	0	0.216504	0.219084	blunt	0	0	0	0	0	0	0	ACTR8.7
chr16	89057655	89057674	20	*	89057657	89057657	1	antisense	GAGAACAGGAAGGAGGACAG	GGG	5	13	13	0	0	16.0948	4.1835e-14	6.87155e-14	0	3	ACTR8.7	0	0	0	0	0.216504	0.219084	blunt	0	0	0	0	0	0	0	ACTR8.7
chr16	89634550	89634569	20	*	89634552	89634552	1	antisense	AGGAAGGGAAAGGAGAAGGA	AGG	4	48	11	0	0	56.332	1.31419e-68	4.46539e-68	0	3	ACTR8.7	11	36	0	0	4.09498e-48	2.16768e-47	staggered	0	0	36	11	0	0	0	ACTR8.7
chr17	1284216	1284235	20	*	1284218	1284218	1	antisense	AGAAACAGAAAGGAGATGAG	TGG	6	5	3	0	0	6.89779	3.5091e-05	4.00358e-05	0.00674157	3	ACTR8.7	0	2	0	0	0.012021	0.015545	blunt	0	0	2	0	0	0	0	ACTR8.7
chr17	3506973	3506992	20	*	3506989	3506989	1	sense	AGAGAAGGAAAAGAGAAGGA	AGG	7	153	121	0	0	177.043	3.61043e-284	5.6572e-283	0	3	ACTR8.7	0	12	0	0	7.2417e-13	1.72817e-12	staggered	12	0	0	0	0	0	0	ACTR8.7
chr17	3918299	3918318	20	*	3918315	3918315	1	sense	GAGGGAGGAAAGAAGAAGGA	GGG	5	17	4	0	0	20.6934	2.54557e-19	4.71449e-19	0	3	ACTR8.7	0	13	0	0	4.1835e-14	1.03849e-13	staggered	0	1	12	0	0	0	0	ACTR8.7
chr17	4450232	4450251	20	*	4450234	4450234	1	antisense	GGAGGAGGGAAGGAGAAGGT	AGG	7	14	7	0	0	17.2445	2.26678e-15	3.83311e-15	0.00318471	3	ACTR8.7	3	6	0	0	3.76622e-06	6.63975e-06	staggered	0	0	6	3	0	0	0	ACTR8.7
chr17	4992653	4992672	20	*	4992655	4992655	1	antisense	AAGAAAGAAAAGGAAAAGAG	GGG	5	5	3	0	0	6.89779	3.5091e-05	4.00358e-05	0.00510204	3	ACTR8.7	1	2	0	0	0.012021	0.015545	blunt	0	0	0	1	2	0	0	ACTR8.7
chr17	5229853	5229872	20	*	5229855	5229855	1	antisense	GAGAGGAGAAAGGAGAAGAG	GGG	4	16	5	1	0	9.77187	6.42819e-13	1.0456e-12	0	3	ACTR8.7	0	11	0	0	1.17063e-11	2.67159e-11	staggered	0	0	11	0	0	0	0	ACTR8.7
chr17	5835543	5835562	20	*	5835545	5835545	1	antisense	AAGAACGTTTAGGAGAAGGG	AGG	4	18	4	0	0	21.843	1.10474e-20	2.1125e-20	0	3	ACTR8.7	1	14	0	0	2.26678e-15	5.87747e-15	staggered	0	0	14	1	0	0	0	ACTR8.7
chr17	5929260	5929279	20	*	5929262	5929262	1	antisense	GAGGAAGAAAAAGAGAAGGG	GGG	4	61	30	0	0	71.2772	3.27863e-92	1.34226e-91	0	3	ACTR8.7	0	30	0	0	1.88694e-38	8.72016e-38	staggered	0	0	0	0	30	0	0	ACTR8.7
chr17	9163245	9163264	20	*	9163261	9163261	1	sense	AGGAGAAGAAAGGAGAAGGT	GGG	6	43	28	0	0	50.5838	6.72264e-60	2.07687e-59	0	3	ACTR8.7	9	13	0	0	4.1835e-14	1.03849e-13	staggered	0	2	10	9	0	0	1	ACTR8.7
chr17	10349020	10349039	20	*	10349022	10349022	1	antisense	GGAGAAGGAAGGGAGAAGGA	AGG	6	55	28	0	0	64.3794	3.70821e-81	1.3901e-80	0	3	ACTR8.7	28	26	0	0	2.85527e-32	1.14099e-31	blunt	0	0	26	28	0	0	0	ACTR8.7
chr17	11456180	11456199	20	*	11456196	11456196	1	sense	GAGGACCGGAGGGAGGGAGG	AGG	7	13	12	0	0	16.0948	4.1835e-14	6.87155e-14	0.00311526	3	ACTR8.7	7	1	0	0	0.0579836	0.0681491	blunt	0	0	1	7	0	0	0	ACTR8.7
chr17	11997866	11997885	20	*	11997868	11997868	1	antisense	AAGAACGGAAAGGAGAAAGG	CGG	2	152	128	0	0	175.894	6.4338e-282	9.73113e-281	0	3	ACTR8.7	61	24	0	0	2.85944e-29	1.05571e-28	blunt	0	0	24	61	0	0	0	ACTR8.7
chr17	12100014	12100033	20	*	12100016	12100016	1	antisense	GAAGAGGGAAAGGAGAAGAG	GGG	4	73	36	0	0	85.0728	4.90515e-115	2.39538e-114	0	3	ACTR8.7	2	37	0	0	9.12809e-50	5.00082e-49	staggered	0	2	35	2	0	0	0	ACTR8.7
chr17	13293582	13293601	20	*	13293584	13293584	1	antisense	AGAAAAGAAAAGGAGAAGAA	AGG	7	5	3	0	0	6.89779	3.5091e-05	4.00358e-05	0.00773694	3	ACTR8.7	0	2	0	0	0.012021	0.015545	blunt	0	0	2	0	0	0	0	ACTR8.7
chr17	13966701	13966720	20	*	13966703	13966703	1	antisense	GGAGATAGAAAAGAAAAGGG	GGG	7	202	110	1	1	116.688	0	0	0	3	ACTR8.7	5	91	1	0	8.53036e-151	1.97555e-149	staggered	0	9	82	5	0	0	0	ACTR8.7
chr17	15775538	15775557	20	*	15775540	15775540	1	antisense	AGAAAGGGAAGGAGGAAGGG	AGG	7	65	39	0	0	75.8757	1.0195e-99	4.46775e-99	0	3	ACTR8.7	6	26	0	0	2.85527e-32	1.14099e-31	staggered	0	1	25	6	0	0	0	ACTR8.7
chr17	16573811	16573830	20	*	16573827	16573827	1	sense	GGAGAGGGAAAGGGGAAGAG	GGG	6	176	83	1	0	101.742	1.80898e-283	2.7943e-282	0	3	ACTR8.7	8	93	0	0	7.2262e-155	1.81815e-153	staggered	0	0	93	8	0	0	0	ACTR8.7
chr17	17655293	17655312	20	*	17655295	17655295	1	antisense	GAAGACAGGAAGATGAGGGG	AGG	7	7	3	0	0	9.19706	3.60258e-07	4.56187e-07	0.00886918	3	ACTR8.7	3	4	0	0	0.000287175	0.000439057	staggered	0	3	1	3	0	0	0	ACTR8.7
chr17	21397908	21397927	20	*	21397910	21397910	1	antisense	AAAGAAGAAAAGGAGAAGGG	AGG	5	218	95	0	0	251.769	0	0	0	3	ACTR8.7	4	120	0	0	1.74766e-211	1.07931e-209	staggered	0	17	103	4	0	0	0	ACTR8.7
chr17	22590407	22590426	20	*	22590409	22590409	1	antisense	CAGAAGGGAGAAGATCAAGG	AGG	7	10	6	0	0	12.646	1.75836e-10	2.58764e-10	0.00802139	3	ACTR8.7	1	2	0	0	0.012021	0.015545	blunt	0	0	2	1	0	0	0	ACTR8.7
chr17	26851596	26851615	20	*	26851612	26851612	1	sense	AAGAATGGAAAGGAAAAGAA	TGG	5	4	3	0	0	5.74816	0.000287175	0.000310252	0.00717703	3	ACTR8.7	0	0	0	0	0.216504	0.219084	blunt	0	0	0	0	0	0	0	ACTR8.7
chr17	27407558	27407577	20	*	27407560	27407560	1	antisense	GAGAGAGAAAGGAAGAAGGA	GGG	6	3	3	0	0	4.59853	0.002026	0.00209726	0.00823045	3	ACTR8.7	0	0	0	0	0.216504	0.219084	blunt	0	0	0	0	0	0	0	ACTR8.7
chr17	30415942	30415961	20	*	30415958	30415958	1	sense	AGAAACAGAAAGTAGAAAGG	TGG	6	10	6	0	0	12.646	1.75836e-10	2.58764e-10	0	3	ACTR8.7	6	4	0	0	0.000287175	0.000439057	blunt	0	0	4	6	0	0	0	ACTR8.7
chr17	32415369	32415388	20	*	32415385	32415385	1	sense	AGGAAAGGAAAGGAGAAGGA	TGG	4	98	29	1	0	56.9068	2.13318e-135	1.22265e-134	0	3	ACTR8.7	22	68	0	0	2.0418e-105	2.31177e-104	staggered	0	1	67	22	0	0	0	ACTR8.7
chr17	32581497	32581516	20	*	32581499	32581499	1	antisense	GGAAAAGGAAAAGGGAAGGG	AGG	5	79	53	0	0	91.9706	9.08493e-127	4.81435e-126	0	3	ACTR8.7	3	26	0	0	2.85527e-32	1.14099e-31	staggered	0	0	26	3	0	0	0	ACTR8.7
chr17	34530636	34530655	20	*	34530638	34530638	1	antisense	AAGGAAGGAAAGAAGAAGGG	AGG	4	40	5	0	0	47.1349	8.70836e-55	2.59464e-54	0	3	ACTR8.7	5	34	0	0	7.61887e-45	3.85292e-44	staggered	0	2	32	5	0	0	0	ACTR8.7
chr17	34962078	34962097	20	*	34962094	34962094	1	sense	GAGATGGAGAAAGAAAAAGG	GGG	7	11	8	0	0	13.7956	1.17063e-11	1.7867e-11	0.00280899	3	ACTR8.7	1	3	0	0	0.002026	0.00287935	staggered	0	0	3	1	0	0	0	ACTR8.7
chr17	36642141	36642160	20	*	36642143	36642143	1	antisense	CGGATGGGAAAGGAAAACAG	AGG	7	7	3	0	0	9.19706	3.60258e-07	4.56187e-07	0.00886918	3	ACTR8.7	3	3	0	0	0.002026	0.00287935	blunt	0	3	0	3	0	0	0	ACTR8.7
chr17	36920549	36920568	20	*	36920551	36920551	1	antisense	GAGAAAGGAAAGAAGGAAGG	AGG	4	12	7	0	0	14.9452	7.2417e-13	1.14708e-12	0	3	ACTR8.7	7	2	0	0	0.012021	0.015545	blunt	0	0	2	7	0	0	0	ACTR8.7
chr17	37134996	37135015	20	*	37135012	37135012	1	sense	GATGAGAGAGAGGAAAAGGG	AGG	6	8	4	1	0	5.17334	1.45538e-05	1.73593e-05	0	3	ACTR8.7	0	4	0	1	0.00889078	0.0124875	blunt	0	1	2	0	0	0	1	ACTR8.7
chr17	37577065	37577084	20	*	37577081	37577081	1	sense	AAGAACAGAAAGTATAAGGG	GGG	4	7	7	0	0	9.19706	3.60258e-07	4.56187e-07	0	3	ACTR8.7	0	0	0	0	0.216504	0.219084	blunt	0	0	0	0	0	0	0	ACTR8.7
chr17	40840205	40840224	20	*	40840207	40840207	1	antisense	GAGAGCAGAATGGAGAAAGG	TGG	4	157	97	0	0	181.642	3.35871e-293	5.71505e-292	0	3	ACTR8.7	12	60	0	0	2.37513e-90	2.21028e-89	staggered	0	0	58	12	2	0	0	ACTR8.7
chr17	41077095	41077114	20	*	41077111	41077111	1	sense	AGGGAAGGAAAGAAGAAGGA	AGG	6	119	78	0	0	137.956	2.45134e-209	2.28163e-208	0	3	ACTR8.7	7	41	0	0	1.76078e-56	1.07762e-55	staggered	0	3	38	7	0	0	0	ACTR8.7
chr17	41236056	41236075	20	*	41236072	41236072	1	sense	GAAGAAGGAAAGGAAAAGAA	AGG	6	5	4	0	0	6.89779	3.5091e-05	4.00358e-05	0.00674157	3	ACTR8.7	0	0	0	0	0.216504	0.219084	blunt	0	0	0	0	0	0	0	ACTR8.7
chr17	43503771	43503790	20	*	43503787	43503787	1	sense	GCCAAGGGAAAGGAAAAGGG	AGG	4	7	4	0	0	9.19706	3.60258e-07	4.56187e-07	0	3	ACTR8.7	0	2	0	0	0.012021	0.015545	blunt	0	1	1	0	0	0	0	ACTR8.7
chr17	44141700	44141719	20	*	44141716	44141716	1	sense	AAGAACGGAAAAGAAAGGGG	CGG	4	9	7	0	0	11.4963	2.4401e-09	3.44429e-09	0	3	ACTR8.7	0	1	0	0	0.0579836	0.0681491	blunt	0	0	1	0	0	0	0	ACTR8.7
chr17	44219776	44219795	20	*	44219792	44219792	1	sense	GGGAGGAGGAGGGAGAAGGG	AGG	6	8	3	1	0	5.17334	1.45538e-05	1.73593e-05	0	3	ACTR8.7	1	3	0	0	0.002026	0.00287935	staggered	0	0	3	1	0	0	0	ACTR8.7
chr17	44903509	44903528	20	*	44903511	44903511	1	antisense	GGAAACCGGAATGAGAAGGG	CGG	5	26	7	2	0	10.3467	1.2221e-19	2.31254e-19	0	3	ACTR8.7	2	18	0	1	5.07172e-15	1.3117e-14	staggered	0	1	17	2	0	0	0	ACTR8.7
chr17	46923015	46923034	20	*	46923017	46923017	1	antisense	GAGAAGGGGAAGGAGAAATG	AGG	4	15	5	0	0	18.3941	1.15641e-16	2.01332e-16	0	3	ACTR8.7	1	10	0	0	1.75836e-10	3.84087e-10	staggered	0	0	10	1	0	0	0	ACTR8.7
chr17	49668046	49668065	20	*	49668062	49668062	1	sense	AGAGACAGAAAGTAGAAGGG	TGG	6	128	72	0	0	148.303	8.74228e-229	9.28814e-228	0	3	ACTR8.7	3	56	0	0	5.55986e-83	4.70166e-82	staggered	0	9	46	3	0	0	1	ACTR8.7
chr17	50027567	50027586	20	*	50027569	50027569	1	antisense	GCAGAGGGAAGGGAGAAGGG	GGG	5	18	5	0	0	21.843	1.10474e-20	2.1125e-20	0	3	ACTR8.7	1	12	0	0	7.2417e-13	1.72817e-12	staggered	0	1	11	1	0	0	0	ACTR8.7
chr17	50162839	50162858	20	*	50162855	50162855	1	sense	AGGAACGAGAAAGAGAAGGG	AGG	5	130	130	0	0	150.602	3.82484e-233	4.27205e-232	0	3	ACTR8.7	0	0	0	0	0.216504	0.219084	blunt	0	0	0	0	0	0	0	ACTR8.7
chr17	50162994	50163013	20	*	50163010	50163010	1	sense	GAGAGAAGGAAGAAGAAGGA	GGG	6	5	5	0	0	6.89779	3.5091e-05	4.00358e-05	0.00674157	3	ACTR8.7	5	0	0	0	0.216504	0.219084	blunt	0	0	0	5	0	0	0	ACTR8.7
chr17	54076991	54077010	20	*	54077007	54077007	1	sense	AGGAGAGGAAAGGAGAAGGG	AGG	4	47	46	0	0	55.1823	7.55683e-67	2.53993e-66	0	3	ACTR8.7	0	1	0	0	0.0579836	0.0681491	blunt	0	0	1	0	0	0	0	ACTR8.7
chr17	55407672	55407691	20	*	55407688	55407688	1	sense	GAGAAAGGAAAGGAGGAGTG	AGG	3	53	25	0	0	62.0801	1.56525e-77	5.75862e-77	0	3	ACTR8.7	8	28	0	0	2.47826e-35	1.06107e-34	staggered	0	0	28	8	0	0	0	ACTR8.7
chr17	57780197	57780216	20	*	57780213	57780213	1	sense	GAAAACAGAAAAGAGAAGGT	GGG	4	267	200	3	2	77.0254	0	0	0	3	ACTR8.7	42	65	2	1	6.38692e-80	5.29127e-79	staggered	0	0	65	42	0	0	0	ACTR8.7
chr17	57943524	57943543	20	*	57943526	57943526	1	antisense	ATGAAAGGAAAGGTGAAGGG	TGG	4	31	14	2	0	12.2627	5.11865e-25	1.05974e-24	0	3	ACTR8.7	0	17	0	0	2.54557e-19	7.39012e-19	staggered	0	3	14	0	0	0	0	ACTR8.7
chr17	59433889	59433908	20	*	59433891	59433891	1	antisense	GAGAGGGGAAAGGAGGAGGG	AGG	3	68	35	0	0	79.3246	2.0418e-105	9.38196e-105	0	3	ACTR8.7	10	33	0	0	3.15532e-43	1.57226e-42	staggered	0	0	33	10	0	0	0	ACTR8.7
chr17	60363859	60363878	20	*	60363875	60363875	1	sense	GGAGAAGGAAGGAGGAAGGG	AGG	7	10	5	0	0	12.646	1.75836e-10	2.58764e-10	0.00802139	3	ACTR8.7	2	5	0	0	3.5091e-05	5.82374e-05	staggered	0	0	5	2	0	0	0	ACTR8.7
chr17	61763098	61763117	20	*	61763100	61763100	1	antisense	AGAGATAGAAAGTAGAAGGG	TGG	7	23	22	0	0	27.5912	8.55791e-28	1.81845e-27	0.00429185	3	ACTR8.7	0	1	0	0	0.0579836	0.0681491	blunt	0	0	1	0	0	0	0	ACTR8.7
chr17	63523221	63523240	20	*	63523237	63523237	1	sense	AGGAAAGGAAAGGAGAGGTG	GGG	5	7	6	1	0	4.59853	8.51758e-05	9.62703e-05	0.00296736	3	ACTR8.7	0	1	0	0	0.0579836	0.0681491	blunt	0	0	1	0	0	0	0	ACTR8.7
chr17	64461800	64461819	20	*	64461802	64461802	1	antisense	GGAGATAGAAAGCAGAATGG	TGG	7	10	9	3	0	3.16149	0.000274255	0.000309176	0.00802139	3	ACTR8.7	0	1	0	0	0.0579836	0.0681491	blunt	0	0	1	0	0	0	0	ACTR8.7
chr17	66913054	66913073	20	*	66913070	66913070	1	sense	ACAGACAGAAAGAAGAAGAG	GGG	7	20	10	0	0	24.1423	1.80252e-23	3.58857e-23	0.00392157	3	ACTR8.7	0	9	0	0	2.4401e-09	5.10567e-09	staggered	0	0	9	0	0	0	0	ACTR8.7
chr17	66968770	66968789	20	*	66968772	66968772	1	antisense	AAGAGAGGAATGGAGAAGAG	AGG	5	5	5	0	0	6.89779	3.5091e-05	4.00358e-05	0.00510204	3	ACTR8.7	0	0	0	0	0.216504	0.219084	blunt	0	0	0	0	0	0	0	ACTR8.7
chr17	66996840	66996859	20	*	66996856	66996856	1	sense	GAGAATGCAAAAGAGAAGAG	GGG	4	7	3	0	0	9.19706	3.60258e-07	4.56187e-07	0	3	ACTR8.7	0	4	0	0	0.000287175	0.000439057	staggered	0	0	4	0	0	0	0	ACTR8.7
chr17	67915759	67915778	20	*	67915761	67915761	1	antisense	AAGAGAGGAAAGGACAAGGG	AGG	4	10	3	2	0	4.21532	1.90806e-05	2.26719e-05	0	3	ACTR8.7	2	7	0	0	3.60258e-07	6.75441e-07	staggered	0	3	4	2	0	0	0	ACTR8.7
chr17	68471572	68471591	20	*	68471574	68471574	1	antisense	CGGAACGGAAAGGAGGAGGT	GGG	4	13	10	0	0	16.0948	4.1835e-14	6.87155e-14	0	3	ACTR8.7	5	0	0	0	0.216504	0.219084	blunt	0	0	0	5	0	0	0	ACTR8.7
chr17	69573054	69573073	20	*	69573056	69573056	1	antisense	AAGGAAGGAAAGGAGAGGGG	AGG	4	10	5	1	0	6.32298	3.24685e-07	4.30673e-07	0	3	ACTR8.7	2	4	0	1	0.00889078	0.0124875	blunt	0	2	2	2	0	0	0	ACTR8.7
chr17	70454889	70454908	20	*	70454905	70454905	1	sense	AAAGAAGGAAAGAAGAAGGA	AGG	6	98	33	1	0	56.9068	2.13318e-135	1.22265e-134	0	3	ACTR8.7	12	65	0	0	1.0195e-99	1.04409e-98	staggered	0	2	63	12	0	0	0	ACTR8.7
chr17	70802400	70802419	20	*	70802416	70802416	1	sense	AAGGACAGAAAGGAGAAGGC	AGG	4	48	39	0	0	56.332	1.31419e-68	4.46539e-68	0	3	ACTR8.7	1	9	0	0	2.4401e-09	5.10567e-09	staggered	0	0	8	1	0	0	1	ACTR8.7
chr17	70971358	70971377	20	*	70971360	70971360	1	antisense	AGGAAAGGAAAGGAGAGGAG	AGG	5	4	4	0	0	5.74816	0.000287175	0.000310252	0.00717703	3	ACTR8.7	0	0	0	0	0.216504	0.219084	blunt	0	0	0	0	0	0	0	ACTR8.7
chr17	73704051	73704070	20	*	73704053	73704053	1	antisense	AAAGAAGGAAAGAAGAAGGG	AGG	5	190	85	3	0	54.8949	8.2128e-255	1.0907e-253	0	3	ACTR8.7	7	105	0	1	7.81895e-148	1.71344e-146	staggered	0	9	95	7	0	1	0	ACTR8.7
chr17	74203470	74203489	20	*	74203486	74203486	1	sense	GAGGAGCGAGAGGAGGGAGG	CGG	7	24	21	0	0	28.7408	2.85944e-29	6.20923e-29	0.00442478	3	ACTR8.7	9	2	0	0	0.012021	0.015545	blunt	0	1	1	9	0	0	0	ACTR8.7
chr17	74385150	74385169	20	*	74385166	74385166	1	sense	GGGAAGGAAAAGGAAAAGGG	AGG	4	44	21	0	0	51.7334	1.2707e-61	4.0052e-61	0	3	ACTR8.7	3	23	0	0	8.55791e-28	3.07602e-27	staggered	0	0	23	3	0	0	0	ACTR8.7
chr17	74837082	74837101	20	*	74837084	74837084	1	antisense	AGGATGGGGCAGGAGAGGGG	AGG	7	13	11	0	0	16.0948	4.1835e-14	6.87155e-14	0.00311526	3	ACTR8.7	0	1	0	0	0.0579836	0.0681491	blunt	0	1	0	0	0	0	0	ACTR8.7
chr17	75476404	75476423	20	*	75476406	75476406	1	antisense	GAGAAGAGGAAAGAGAAGGA	GGG	5	81	28	0	0	94.2698	1.00971e-130	5.49789e-130	0	3	ACTR8.7	1	53	0	0	1.56525e-77	1.24123e-76	staggered	0	4	49	1	0	0	0	ACTR8.7
chr17	75547864	75547883	20	*	75547880	75547880	1	sense	GGTTACAGGAAGGTGAGGGG	AGG	7	14	11	0	0	17.2445	2.26678e-15	3.83311e-15	0.00318471	3	ACTR8.7	0	3	0	0	0.002026	0.00287935	staggered	0	1	2	0	0	0	0	ACTR8.7
chr17	77357608	77357627	20	*	77357610	77357610	1	antisense	AGGAAAGGAAAGGAGAGGGG	AGG	4	221	195	0	0	255.218	0	0	0	3	ACTR8.7	10	26	0	0	2.85527e-32	1.14099e-31	staggered	0	8	18	10	0	0	0	ACTR8.7
chr17	78644482	78644501	20	*	78644484	78644484	1	antisense	GGGGAAGGAAAGGAGGAGAG	AGG	5	69	15	1	0	40.2371	2.50509e-86	9.77795e-86	0	3	ACTR8.7	2	49	0	0	2.2407e-70	1.64265e-69	staggered	0	0	46	2	3	0	0	ACTR8.7
chr17	79652506	79652525	20	*	79652522	79652522	1	sense	GGAAAAGGAAAGGAGAGGGG	AGG	4	134	134	1	0	77.6002	2.45783e-201	2.20295e-200	0	3	ACTR8.7	2	0	0	0	0.216504	0.219084	blunt	0	0	0	2	0	0	0	ACTR8.7
chr17	79930061	79930080	20	*	79930063	79930063	1	antisense	AGGAGAGGAGAGGAGAAGAG	AGG	6	5	5	0	0	6.89779	3.5091e-05	4.00358e-05	0.00674157	3	ACTR8.7	0	0	0	0	0.216504	0.219084	blunt	0	0	0	0	0	0	0	ACTR8.7
chr17	80559123	80559142	20	*	80559125	80559125	1	antisense	AGAGACAGAAAGCAGAAGAG	CGG	7	29	10	1	0	17.2445	6.4309e-28	1.38404e-27	0.005	3	ACTR8.7	3	19	0	0	4.56705e-22	1.42319e-21	staggered	0	0	19	3	0	0	0	ACTR8.7
chr18	2183649	2183668	20	*	2183665	2183665	1	sense	AGAAAAGGAAAGGAAAAGAG	AGG	6	49	24	0	0	57.4816	2.2407e-70	7.7835e-70	0	3	ACTR8.7	0	25	0	0	9.20117e-31	3.52481e-30	staggered	0	2	23	0	0	0	0	ACTR8.7
chr18	2474333	2474352	20	*	2474349	2474349	1	sense	GAGATTGGAAAGGAGAGAGG	TGG	4	20	20	0	0	24.1423	1.80252e-23	3.58857e-23	0	3	ACTR8.7	20	0	0	0	0.216504	0.219084	blunt	0	0	0	20	0	0	0	ACTR8.7
chr18	3389958	3389977	20	*	3389974	3389974	1	sense	GGAAAGGGAAAGGAGAAAGG	AGG	4	56	13	0	0	65.529	5.55986e-83	2.11333e-82	0	3	ACTR8.7	5	40	0	0	8.70836e-55	5.12937e-54	staggered	0	0	40	5	0	0	0	ACTR8.7
chr18	5066365	5066384	20	*	5066367	5066367	1	antisense	GGAAGAGGAAAGGAGAAGAG	AGG	5	55	32	0	0	64.3794	3.70821e-81	1.3901e-80	0	3	ACTR8.7	0	23	0	0	8.55791e-28	3.07602e-27	staggered	0	1	22	0	0	0	0	ACTR8.7
chr18	5694501	5694520	20	*	5694517	5694517	1	sense	AGGAAGGGAAAGGAAGAGGG	AGG	5	5	3	1	0	3.4489	0.00213061	0.00218684	0.00510204	3	ACTR8.7	2	2	0	1	0.0992155	0.115676	blunt	0	0	2	2	0	0	0	ACTR8.7
chr18	6012933	6012952	20	*	6012935	6012935	1	antisense	AGAAGCAGAAAGGAGAAGAG	AGG	6	159	76	0	0	183.941	9.86447e-298	1.7904e-296	0	3	ACTR8.7	3	82	0	0	1.04545e-132	1.90235e-131	staggered	0	0	82	3	0	0	0	ACTR8.7
chr18	6906452	6906471	20	*	6906454	6906454	1	antisense	AGAGACAGAAAGGAGAAGAA	TGG	7	71	35	0	0	82.7735	3.59916e-111	1.70413e-110	0	3	ACTR8.7	1	36	0	0	4.09498e-48	2.16768e-47	staggered	0	0	36	1	0	0	0	ACTR8.7
chr18	9446694	9446713	20	*	9446696	9446696	1	antisense	GAGAAAGGAAAAGAGAGGGA	GGG	4	93	7	0	0	108.065	7.2262e-155	4.79838e-154	0	3	ACTR8.7	1	5	0	0	3.5091e-05	5.82374e-05	staggered	0	1	4	1	0	0	0	ACTR8.7
chr18	9446699	9446718	20	*	9446701	9446701	1	antisense	GGAGAGAGAAAGGAAAAGAG	AGG	7	79	29	0	0	91.9706	9.08493e-127	4.81435e-126	0	3	ACTR8.7	0	51	0	0	6.1477e-74	4.64037e-73	staggered	0	6	44	0	0	0	1	ACTR8.7
chr18	10025594	10025613	20	*	10025610	10025610	1	sense	TAGAACAGAAAGTTGAAGGG	TGG	4	22	3	1	0	13.2208	1.79594e-19	3.38663e-19	0	3	ACTR8.7	0	19	0	0	4.56705e-22	1.42319e-21	staggered	0	2	17	0	0	0	0	ACTR8.7
chr18	10272665	10272684	20	*	10272681	10272681	1	sense	GGGAACGGGGAAGAGAAGGG	AGG	4	102	49	0	0	118.412	2.06456e-173	1.57776e-172	0	3	ACTR8.7	1	53	0	0	1.56525e-77	1.24123e-76	staggered	0	0	53	1	0	0	0	ACTR8.7
chr18	10368572	10368591	20	*	10368588	10368588	1	sense	GGGAGAGGGAGGGAGAAGGG	AGG	5	8	3	0	0	10.3467	3.10739e-08	4.19065e-08	0.00324675	3	ACTR8.7	3	5	0	0	3.5091e-05	5.82374e-05	staggered	0	0	5	3	0	0	0	ACTR8.7
chr18	10481495	10481514	20	*	10481511	10481511	1	sense	AGAGACAGAAAGGAGAATGG	AGG	6	70	45	0	0	81.6239	3.02103e-109	1.41806e-108	0	3	ACTR8.7	0	25	0	0	9.20117e-31	3.52481e-30	staggered	0	0	25	0	0	0	0	ACTR8.7
chr18	10692538	10692557	20	*	10692540	10692540	1	antisense	GAGAGACAGAAAGAGAAGGA	AGG	7	12	10	0	0	14.9452	7.2417e-13	1.14708e-12	0.00291545	3	ACTR8.7	1	2	0	0	0.012021	0.015545	blunt	0	0	2	1	0	0	0	ACTR8.7
chr18	11567584	11567603	20	*	11567600	11567600	1	sense	GAGAAGGAGAAGGAGAGGGG	AGG	4	15	13	0	0	18.3941	1.15641e-16	2.01332e-16	0	3	ACTR8.7	2	1	0	0	0.0579836	0.0681491	blunt	0	1	0	2	0	0	0	ACTR8.7
chr18	12605047	12605066	20	*	12605063	12605063	1	sense	AGAGACTGAAAGGAGAATGG	TGG	6	6	5	0	0	8.04742	3.76622e-06	4.53696e-06	0.00238663	3	ACTR8.7	0	1	0	0	0.0579836	0.0681491	blunt	0	0	1	0	0	0	0	ACTR8.7
chr18	12880159	12880178	20	*	12880175	12880175	1	sense	CAAGAAAGGAAAGAGAAGGG	GGG	7	15	11	0	0	18.3941	1.15641e-16	2.01332e-16	0.00330033	3	ACTR8.7	0	2	0	0	0.012021	0.015545	blunt	0	0	1	0	0	0	1	ACTR8.7
chr18	13640826	13640845	20	*	13640842	13640842	1	sense	AGAGAGGGAACGGAGAAGAG	GGG	7	48	35	0	0	56.332	1.31419e-68	4.46539e-68	0	3	ACTR8.7	0	13	0	0	4.1835e-14	1.03849e-13	staggered	0	0	13	0	0	0	0	ACTR8.7
chr18	21364444	21364463	20	*	21364460	21364460	1	sense	GGAGTAAGAAAGGAGAAGAG	GGG	7	33	6	0	0	39.0875	3.15532e-43	8.53699e-43	0.00581395	3	ACTR8.7	0	26	0	0	2.85527e-32	1.14099e-31	staggered	0	0	25	0	1	0	0	ACTR8.7
chr18	22274089	22274108	20	*	22274091	22274091	1	antisense	GAGGGAGGAAAGGGGAAGGG	GGG	4	8	8	0	0	10.3467	3.10739e-08	4.19065e-08	0	3	ACTR8.7	0	0	0	0	0.216504	0.219084	blunt	0	0	0	0	0	0	0	ACTR8.7
chr18	23474444	23474463	20	*	23474446	23474446	1	antisense	GAGTACAGAAAAGAGACTGG	AGG	5	8	8	0	0	10.3467	3.10739e-08	4.19065e-08	0.00324675	3	ACTR8.7	0	0	0	0	0.216504	0.219084	blunt	0	0	0	0	0	0	0	ACTR8.7
chr18	23801617	23801636	20	*	23801619	23801619	1	antisense	GATTATGGAAAACAGTATGG	AGG	7	12	12	0	0	14.9452	7.2417e-13	1.14708e-12	0.00291545	3	ACTR8.7	10	0	0	0	0.216504	0.219084	blunt	0	0	0	10	0	0	0	ACTR8.7
chr18	24410612	24410631	20	*	24410628	24410628	1	sense	GAGAAAAGAAAGGATAATGG	AGG	4	9	4	0	0	11.4963	2.4401e-09	3.44429e-09	0	3	ACTR8.7	2	4	0	0	0.000287175	0.000439057	staggered	0	0	4	2	0	0	0	ACTR8.7
chr18	26658341	26658360	20	*	26658343	26658343	1	antisense	GAGAATAGCAAAGAGAAGGG	AGG	4	103	54	2	0	39.8539	3.82372e-126	2.02138e-125	0	3	ACTR8.7	6	48	0	0	1.31419e-68	9.56545e-68	staggered	0	1	46	6	0	1	0	ACTR8.7
chr18	28335735	28335754	20	*	28335737	28335737	1	antisense	GAGAATGAGGTGGAGAAGGG	TGG	5	54	25	0	0	63.2298	2.43061e-79	9.03389e-79	0	3	ACTR8.7	4	28	0	0	2.47826e-35	1.06107e-34	staggered	0	3	25	4	0	0	0	ACTR8.7
chr18	30323843	30323862	20	*	30323845	30323845	1	antisense	GAAAAGGAAAGGAAGAACAG	AGG	7	10	7	1	0	6.32298	3.24685e-07	4.30673e-07	0.00802139	3	ACTR8.7	3	3	0	0	0.002026	0.00287935	blunt	0	0	3	3	0	0	0	ACTR8.7
chr18	34744610	34744629	20	*	34744626	34744626	1	sense	TAAGATGGAAAGAAGAAGAG	AGG	6	17	5	0	0	20.6934	2.54557e-19	4.71449e-19	0	3	ACTR8.7	0	12	0	0	7.2417e-13	1.72817e-12	staggered	0	1	11	0	0	0	0	ACTR8.7
chr18	35443144	35443163	20	*	35443146	35443146	1	antisense	GAGAAGGGAAAAGAAAAGGA	GGG	4	24	11	1	0	14.3704	8.31649e-22	1.62451e-21	0	3	ACTR8.7	1	11	0	0	1.17063e-11	2.67159e-11	staggered	0	4	7	1	0	0	0	ACTR8.7
chr18	35953881	35953900	20	*	35953897	35953897	1	sense	AGAAACAGAAAGTAGAAAGG	TGG	6	10	7	0	0	12.646	1.75836e-10	2.58764e-10	0	3	ACTR8.7	3	3	0	0	0.002026	0.00287935	blunt	0	0	3	3	0	0	0	ACTR8.7
chr18	36196061	36196080	20	*	36196077	36196077	1	sense	GAACACGGAAGGGAGAAGAG	TGG	4	19	5	0	0	22.9926	4.56705e-22	8.94518e-22	0	3	ACTR8.7	1	14	0	0	2.26678e-15	5.87747e-15	staggered	0	0	13	1	1	0	0	ACTR8.7
chr18	37416996	37417015	20	*	37417012	37417012	1	sense	AGGAAAGGAAAGGAGAAAGC	AGG	5	60	31	1	1	35.0638	4.65478e-72	1.63782e-71	0	3	ACTR8.7	6	28	1	0	2.47826e-35	1.06107e-34	staggered	0	0	27	6	1	0	0	ACTR8.7
chr18	38624472	38624491	20	*	38624488	38624488	1	sense	CAGAACAGAAAAGAGAATGG	AGG	4	131	93	1	0	75.8757	1.14881e-195	9.88977e-195	0	3	ACTR8.7	15	38	0	1	9.34242e-40	4.39719e-39	staggered	0	0	38	15	0	0	0	ACTR8.7
chr18	38888685	38888704	20	*	38888701	38888701	1	sense	GAGAGAGGAAAGGAGAGGAG	AGG	4	55	40	0	0	64.3794	3.70821e-81	1.3901e-80	0	3	ACTR8.7	0	13	0	0	4.1835e-14	1.03849e-13	staggered	0	0	13	0	0	0	0	ACTR8.7
chr18	39835975	39835994	20	*	39835977	39835977	1	antisense	AAGTACGGAAAGAAGAAAGG	AGG	4	21	16	0	0	25.2919	6.80592e-25	1.39317e-24	0	3	ACTR8.7	5	4	0	0	0.000287175	0.000439057	blunt	0	0	4	5	0	0	0	ACTR8.7
chr18	39888741	39888760	20	*	39888743	39888743	1	antisense	GAAAAGGGAAAGGAGAGGAG	AGG	4	11	10	0	0	13.7956	1.17063e-11	1.7867e-11	0	3	ACTR8.7	0	1	0	0	0.0579836	0.0681491	blunt	0	0	1	0	0	0	0	ACTR8.7
chr18	44449995	44450014	20	*	44449997	44449997	1	antisense	GGGAACAGAAAGCAGAAGGG	AGG	3	152	54	0	0	175.894	6.4338e-282	9.73113e-281	0	3	ACTR8.7	8	98	0	0	3.98113e-165	1.22932e-163	staggered	0	1	97	8	0	0	0	ACTR8.7
chr18	45516257	45516276	20	*	45516259	45516259	1	antisense	AGGAAGGAAAGGAAGAAGGG	AGG	6	11	10	0	0	13.7956	1.17063e-11	1.7867e-11	0	3	ACTR8.7	0	1	0	0	0.0579836	0.0681491	blunt	0	0	1	0	0	0	0	ACTR8.7
chr18	46039605	46039624	20	*	46039607	46039607	1	antisense	AAAGAAGGAAAGGAGAGGGA	AGG	6	8	4	0	0	10.3467	3.10739e-08	4.19065e-08	0	3	ACTR8.7	2	4	0	0	0.000287175	0.000439057	staggered	0	2	2	2	0	0	0	ACTR8.7
chr18	46569071	46569090	20	*	46569073	46569073	1	antisense	AGGGAAGGAAAAGAGAAGGG	AGG	5	215	106	0	0	248.321	0	0	0	3	ACTR8.7	12	109	0	0	4.54182e-188	2.05694e-186	staggered	0	2	107	12	0	0	0	ACTR8.7
chr18	47424735	47424754	20	*	47424737	47424737	1	antisense	AGGAGAAGAAGGGAGAAGGG	AGG	6	55	22	0	0	64.3794	3.70821e-81	1.3901e-80	0	3	ACTR8.7	5	32	0	0	1.27051e-41	6.19448e-41	staggered	0	0	32	5	0	0	0	ACTR8.7
chr18	48142856	48142875	20	*	48142858	48142858	1	antisense	GGAGGAGGAAGGGAGAAGGA	AGG	7	130	34	0	0	150.602	3.82484e-233	4.27205e-232	0	3	ACTR8.7	7	96	0	0	5.21002e-161	1.45452e-159	staggered	0	1	95	7	0	0	0	ACTR8.7
chr18	48217494	48217513	20	*	48217496	48217496	1	antisense	GAGGAAGGAGAGGAGAAGGA	GGG	4	22	5	0	0	26.4415	2.46301e-26	5.12363e-26	0	3	ACTR8.7	0	17	0	0	2.54557e-19	7.39012e-19	staggered	0	3	14	0	0	0	0	ACTR8.7
chr18	51350575	51350594	20	*	51350577	51350577	1	antisense	GAGAAGGGAAGGGGGAAGGG	AGG	3	23	9	1	0	13.7956	1.24619e-20	2.36224e-20	0	3	ACTR8.7	5	13	0	1	6.09046e-10	1.31906e-09	staggered	0	0	13	5	0	0	0	ACTR8.7
chr18	52427391	52427410	20	*	52427407	52427407	1	sense	AAGGAAGAGAAGGAAAAAGG	AGG	7	27	9	1	0	16.0948	1.98368e-25	4.11081e-25	0.00473934	3	ACTR8.7	9	18	0	0	1.10474e-20	3.32075e-20	staggered	0	2	16	9	0	0	0	ACTR8.7
chr18	53334613	53334632	20	*	53334615	53334615	1	antisense	GGAGACAGAAAAGAGAATGG	TGG	6	108	73	0	0	125.31	5.79622e-186	4.74593e-185	0	3	ACTR8.7	6	35	0	0	1.79001e-46	9.23553e-46	staggered	0	0	35	6	0	0	0	ACTR8.7
chr18	56284637	56284656	20	*	56284639	56284639	1	antisense	GGAGAAGGGAAAGAGAAGGA	CGG	7	89	61	0	0	103.467	9.64822e-147	6.02115e-146	0	3	ACTR8.7	3	28	0	0	2.47826e-35	1.06107e-34	staggered	0	0	28	3	0	0	0	ACTR8.7
chr18	57061990	57062009	20	*	57062006	57062006	1	sense	GGAAAGGGAAAGGTGAAGGG	AGG	4	140	58	0	0	162.098	3.93297e-255	5.25522e-254	0	3	ACTR8.7	4	82	0	0	1.04545e-132	1.90235e-131	staggered	0	2	80	4	0	0	0	ACTR8.7
chr18	63499281	63499300	20	*	63499297	63499297	1	sense	GGAGAAGGTAAGGAGAAGGC	AGG	6	157	44	0	0	181.642	3.35871e-293	5.71505e-292	0	3	ACTR8.7	10	113	0	0	1.56664e-196	7.42516e-195	staggered	0	7	106	10	0	0	0	ACTR8.7
chr18	65613323	65613342	20	*	65613339	65613339	1	sense	GAGGAGGGAAGGAAGAAGGG	AGG	4	10	5	0	0	12.646	1.75836e-10	2.58764e-10	0	3	ACTR8.7	2	5	0	0	3.5091e-05	5.82374e-05	staggered	0	0	5	2	0	0	0	ACTR8.7
chr18	67169306	67169325	20	*	67169322	67169322	1	sense	GAGAAAGAAAGGAGGAAGGG	AGG	5	45	31	0	0	52.8831	2.3508e-63	7.5517e-63	0	3	ACTR8.7	0	13	0	0	4.1835e-14	1.03849e-13	staggered	0	0	13	0	0	0	0	ACTR8.7
chr18	68562988	68563007	20	*	68563004	68563004	1	sense	GGAGATGGAAAGGAGAATGA	TGG	6	23	22	1	0	13.7956	1.24619e-20	2.36224e-20	0	3	ACTR8.7	0	1	0	0	0.0579836	0.0681491	blunt	0	0	1	0	0	0	0	ACTR8.7
chr18	68575809	68575828	20	*	68575811	68575811	1	antisense	GAGGAAGGAAAGAGGAAGGG	AGG	4	13	9	0	0	16.0948	4.1835e-14	6.87155e-14	0	3	ACTR8.7	2	4	0	0	0.000287175	0.000439057	staggered	0	0	4	2	0	0	0	ACTR8.7
chr18	70164025	70164044	20	*	70164041	70164041	1	sense	AGAGACAGAAAGTAGAAAGG	TGG	7	7	7	0	0	9.19706	3.60258e-07	4.56187e-07	0.00886918	3	ACTR8.7	4	0	0	0	0.216504	0.219084	blunt	0	0	0	4	0	0	0	ACTR8.7
chr18	70468792	70468811	20	*	70468808	70468808	1	sense	TGGAGAAGGAAGGAGAAGGC	AGG	7	35	18	2	0	13.7956	1.48454e-29	3.28257e-29	0.0060241	3	ACTR8.7	9	16	0	0	5.57353e-18	1.56458e-17	staggered	0	1	13	9	0	2	0	ACTR8.7
chr18	74575050	74575069	20	*	74575066	74575066	1	sense	GAGAAAGGAAAGAAGAAAGA	AGG	4	107	82	0	0	124.16	7.33043e-184	5.9352e-183	0	3	ACTR8.7	44	25	0	0	9.20117e-31	3.52481e-30	blunt	0	0	25	44	0	0	0	ACTR8.7
chr18	74579237	74579256	20	*	74579239	74579239	1	antisense	GAAAAAGGAAAGGAGAGGGG	AGG	3	11	11	0	0	13.7956	1.17063e-11	1.7867e-11	0	3	ACTR8.7	0	0	0	0	0.216504	0.219084	blunt	0	0	0	0	0	0	0	ACTR8.7
chr18	75167301	75167320	20	*	75167317	75167317	1	sense	GAGGAGTCTAAGGAGAACTG	AGG	7	13	9	0	0	16.0948	4.1835e-14	6.87155e-14	0.00311526	3	ACTR8.7	3	4	0	0	0.000287175	0.000439057	staggered	0	0	4	3	0	0	0	ACTR8.7
chr18	77449641	77449660	20	*	77449657	77449657	1	sense	GAGAACTTGAAGGAGAAGTG	GGG	4	48	27	0	0	56.332	1.31419e-68	4.46539e-68	0	3	ACTR8.7	0	21	0	0	6.80592e-25	2.30406e-24	staggered	0	0	21	0	0	0	0	ACTR8.7
chr18	77818651	77818670	20	*	77818653	77818653	1	antisense	AAAGAAGGAAAGAAGAAGGA	AGG	6	63	35	0	0	73.5765	5.9607e-96	2.5111e-95	0	3	ACTR8.7	2	28	0	0	2.47826e-35	1.06107e-34	staggered	0	0	28	2	0	0	0	ACTR8.7
chr18	79127398	79127417	20	*	79127400	79127400	1	antisense	AGAGACAGAAAGGAGAACGG	CGG	6	20	17	0	0	24.1423	1.80252e-23	3.58857e-23	0	3	ACTR8.7	2	2	0	0	0.012021	0.015545	blunt	0	0	2	2	0	0	0	ACTR8.7
chr18	79690153	79690172	20	*	79690169	79690169	1	sense	GTAGAAGGAAGGGAGAAGGT	TGG	6	8	5	0	0	10.3467	3.10739e-08	4.19065e-08	0	3	ACTR8.7	2	3	0	0	0.002026	0.00287935	staggered	0	0	3	2	0	0	0	ACTR8.7
chr19	1570546	1570565	20	*	1570548	1570548	1	antisense	AGAAAAGGAAAGGAGAGGAG	AGG	6	36	30	1	0	21.2682	4.82645e-37	1.21106e-36	0	3	ACTR8.7	0	6	0	0	3.76622e-06	6.63975e-06	staggered	0	1	5	0	0	0	0	ACTR8.7
chr19	1673950	1673969	20	*	1673952	1673952	1	antisense	GGGAACGGTAAAGAGGAGGG	AGG	4	15	4	0	0	18.3941	1.15641e-16	2.01332e-16	0	3	ACTR8.7	0	11	0	0	1.17063e-11	2.67159e-11	staggered	0	0	11	0	0	0	0	ACTR8.7
chr19	2317009	2317028	20	*	2317011	2317011	1	antisense	AGGAGAGGAAAGGAGAGTGG	AGG	6	16	16	0	0	19.5437	5.57353e-18	1.00241e-17	0	3	ACTR8.7	0	0	0	0	0.216504	0.219084	blunt	0	0	0	0	0	0	0	ACTR8.7
chr19	2539860	2539879	20	*	2539862	2539862	1	antisense	GGAGAGAGAAAGAAGAAGGG	AGG	6	212	70	0	0	244.872	0	0	0	3	ACTR8.7	11	142	0	0	1.44498e-259	1.96325e-257	staggered	0	13	129	11	0	0	0	ACTR8.7
chr19	2652655	2652674	20	*	2652671	2652671	1	sense	AGAAACAGAAAGCAGAAGAG	CGG	6	10	3	0	0	12.646	1.75836e-10	2.58764e-10	0	3	ACTR8.7	0	6	0	0	3.76622e-06	6.63975e-06	staggered	0	0	6	0	0	0	0	ACTR8.7
chr19	4081805	4081824	20	*	4081807	4081807	1	antisense	AGGAGAGGAAAGGAGGAGGG	AGG	5	80	36	0	0	93.1202	9.63588e-129	5.1692e-128	0	3	ACTR8.7	15	44	0	0	1.2707e-61	8.43549e-61	staggered	0	0	44	15	0	0	0	ACTR8.7
chr19	4618183	4618202	20	*	4618185	4618185	1	antisense	GAGAAACGGAGGGAGAAAGG	GGG	5	24	13	0	0	28.7408	2.85944e-29	6.20923e-29	0	3	ACTR8.7	9	11	0	0	1.17063e-11	2.67159e-11	staggered	0	0	11	9	0	0	0	ACTR8.7
chr19	5326751	5326770	20	*	5326767	5326767	1	sense	GGGAGAAGGAAGGAGAAAGA	AGG	7	12	12	1	0	7.47261	5.2934e-09	7.40464e-09	0.00291545	3	ACTR8.7	0	0	0	0	0.216504	0.219084	blunt	0	0	0	0	0	0	0	ACTR8.7
chr19	5404058	5404077	20	*	5404074	5404074	1	sense	GAAAAGAAAAGGAAGAAGGG	AGG	6	80	37	0	0	93.1202	9.63588e-129	5.1692e-128	0	3	ACTR8.7	2	43	0	0	6.72264e-60	4.33568e-59	staggered	0	7	36	2	0	0	0	ACTR8.7
chr19	6119461	6119480	20	*	6119463	6119463	1	antisense	AGGAGAGGAGAGGAGAAGAG	AGG	6	9	3	0	0	11.4963	2.4401e-09	3.44429e-09	0	3	ACTR8.7	0	6	0	0	3.76622e-06	6.63975e-06	staggered	0	0	6	0	0	0	0	ACTR8.7
chr19	6634659	6634678	20	*	6634675	6634675	1	sense	AGAGACAGAAAGGAGAAAGG	TGG	6	22	15	0	0	26.4415	2.46301e-26	5.12363e-26	0	3	ACTR8.7	3	6	0	0	3.76622e-06	6.63975e-06	staggered	0	0	6	3	0	0	0	ACTR8.7
chr19	7371213	7371232	20	*	7371229	7371229	1	sense	GGAGACAGAAAGTAGAAAGG	TGG	6	24	17	0	0	28.7408	2.85944e-29	6.20923e-29	0	3	ACTR8.7	6	7	0	0	3.60258e-07	6.75441e-07	staggered	0	0	7	6	0	0	0	ACTR8.7
chr19	9065075	9065094	20	*	9065091	9065091	1	sense	GGAGAAGGAAAGGAAGAGGG	TGG	6	64	51	1	0	37.363	2.46074e-78	9.09932e-78	0	3	ACTR8.7	19	13	0	0	4.1835e-14	1.03849e-13	blunt	1	0	12	19	0	0	0	ACTR8.7
chr19	9862325	9862344	20	*	9862341	9862341	1	sense	ACAGAAGAAAAGGAGAAGGC	AGG	7	50	37	0	0	58.6312	3.74699e-72	1.32054e-71	0	3	ACTR8.7	1	13	0	0	4.1835e-14	1.03849e-13	staggered	0	2	11	1	0	0	0	ACTR8.7
chr19	11344823	11344842	20	*	11344825	11344825	1	antisense	AGGAGAGGAAAGGAGAGGGG	AGG	5	101	66	0	0	117.262	2.46863e-171	1.84133e-170	0	3	ACTR8.7	14	35	0	0	1.79001e-46	9.23553e-46	staggered	0	7	28	14	0	0	0	ACTR8.7
chr19	11613162	11613181	20	*	11613164	11613164	1	antisense	AGGAAAGGAAAGGAGAGGGG	AGG	4	99	99	0	0	114.963	3.42837e-167	2.48899e-166	0	3	ACTR8.7	0	0	0	0	0.216504	0.219084	blunt	0	0	0	0	0	0	0	ACTR8.7
chr19	11748045	11748064	20	*	11748047	11748047	1	antisense	GGAGATAGAAAGTAGAAGGA	TGG	7	5	4	0	0	6.89779	3.5091e-05	4.00358e-05	0.00773694	3	ACTR8.7	0	1	0	0	0.0579836	0.0681491	blunt	0	0	1	0	0	0	0	ACTR8.7
chr19	12332156	12332175	20	*	12332172	12332172	1	sense	GAAAAGGCTAAGGGGAACAG	GGG	7	40	32	0	0	47.1349	8.70836e-55	2.59464e-54	0.00657895	3	ACTR8.7	14	7	0	0	3.60258e-07	6.75441e-07	blunt	0	1	6	14	0	0	0	ACTR8.7
chr19	13023316	13023335	20	*	13023318	13023318	1	antisense	AGGGAGGAAAGGAAGAAGGG	GGG	7	36	17	0	0	42.5364	4.09498e-48	1.14786e-47	0.00613497	3	ACTR8.7	2	19	0	0	4.56705e-22	1.42319e-21	staggered	0	2	17	2	0	0	0	ACTR8.7
chr19	13023317	13023336	20	*	13023319	13023319	1	antisense	GAGGGAGGAAAGGAAGAAGG	GGG	6	36	17	0	0	42.5364	4.09498e-48	1.14786e-47	0	3	ACTR8.7	17	4	0	0	0.000287175	0.000439057	blunt	0	0	2	17	2	0	0	ACTR8.7
chr19	13458131	13458150	20	*	13458133	13458133	1	antisense	AAGAAAAGAAAGGAGAGGGG	AGG	4	5	3	0	0	6.89779	3.5091e-05	4.00358e-05	0	3	ACTR8.7	2	1	0	0	0.0579836	0.0681491	blunt	0	0	1	2	0	0	0	ACTR8.7
chr19	13490818	13490837	20	*	13490834	13490834	1	sense	AAGAAAGGAAGGAAGAAGGG	AGG	4	12	7	0	0	14.9452	7.2417e-13	1.14708e-12	0	3	ACTR8.7	2	5	0	0	3.5091e-05	5.82374e-05	staggered	0	0	5	2	0	0	0	ACTR8.7
chr19	15532266	15532285	20	*	15532268	15532268	1	antisense	GAGAAAGAAGAAGAGAAGGG	AGG	4	72	49	0	0	83.9231	4.23e-113	2.05188e-112	0	3	ACTR8.7	1	22	0	0	2.46301e-26	8.5659e-26	staggered	0	0	22	1	0	0	0	ACTR8.7
chr19	16334454	16334473	20	*	16334456	16334456	1	antisense	AGAGACAGAAGGAAGAAGGG	TGG	7	11	9	0	0	13.7956	1.17063e-11	1.7867e-11	0.00280899	3	ACTR8.7	2	1	0	1	0.253288	0.254914	blunt	0	0	1	2	0	0	0	ACTR8.7
chr19	16772852	16772871	20	*	16772868	16772868	1	sense	AGAGAGGGAGAGAAGAAGGG	AGG	7	22	3	0	0	26.4415	2.46301e-26	5.12363e-26	0.00420168	3	ACTR8.7	1	19	0	0	4.56705e-22	1.42319e-21	staggered	0	1	18	1	0	0	0	ACTR8.7
chr19	18135533	18135552	20	*	18135549	18135549	1	sense	AGAGACAGAAAAGAGAAAGG	TGG	7	48	24	0	0	56.332	1.31419e-68	4.46539e-68	0	3	ACTR8.7	2	23	0	0	8.55791e-28	3.07602e-27	staggered	0	1	21	2	1	0	0	ACTR8.7
chr19	19239889	19239908	20	*	19239891	19239891	1	antisense	GAGGAAGGGAAGGAGAAAGG	AGG	4	4	3	0	0	5.74816	0.000287175	0.000310252	0.00200803	3	ACTR8.7	1	1	0	0	0.0579836	0.0681491	blunt	0	0	1	1	0	0	0	ACTR8.7
chr19	23467343	23467362	20	*	23467345	23467345	1	antisense	GAGGAGGAAAGGAGGAAGAG	AGG	7	6	3	0	0	8.04742	3.76622e-06	4.53696e-06	0.00819672	3	ACTR8.7	0	2	0	0	0.012021	0.015545	blunt	0	0	2	0	0	0	0	ACTR8.7
chr19	28483338	28483357	20	*	28483340	28483340	1	antisense	GGGAAGAGAAAGGAGAAGGA	GGG	4	19	8	1	0	11.4963	4.18455e-16	7.2448e-16	0	3	ACTR8.7	1	11	0	0	1.17063e-11	2.67159e-11	staggered	0	1	10	1	0	0	0	ACTR8.7
chr19	30050513	30050532	20	*	30050515	30050515	1	antisense	AGGGAAGGAAAGAAGAAAGG	AGG	6	10	6	0	0	12.646	1.75836e-10	2.58764e-10	0	3	ACTR8.7	5	4	0	0	0.000287175	0.000439057	blunt	0	0	4	5	0	0	0	ACTR8.7
chr19	30062284	30062303	20	*	30062286	30062286	1	antisense	AGGGAAGGAAAGGAGGAGGA	AGG	6	5	4	0	0	6.89779	3.5091e-05	4.00358e-05	0.00674157	3	ACTR8.7	2	1	0	0	0.0579836	0.0681491	blunt	0	0	1	2	0	0	0	ACTR8.7
chr19	31014605	31014624	20	*	31014621	31014621	1	sense	AGAAAGGAAGAGCAGAAGGG	AGG	7	54	21	1	0	31.6149	7.45426e-63	2.38055e-62	0	3	ACTR8.7	11	33	0	1	4.65791e-33	1.93336e-32	staggered	0	0	33	11	0	0	0	ACTR8.7
chr19	31118116	31118135	20	*	31118132	31118132	1	sense	GAGACAGGAAGGGAGAAAGG	AGG	4	13	4	3	0	4.02371	3.97733e-06	4.78863e-06	0	3	ACTR8.7	3	9	0	1	2.26776e-06	4.24398e-06	staggered	0	1	8	3	0	0	0	ACTR8.7
chr19	32822807	32822826	20	*	32822823	32822823	1	sense	GGAGAAGGAAAGGAGAGGTG	AGG	6	141	113	1	1	81.6239	1.12454e-214	1.10327e-213	0	3	ACTR8.7	18	28	1	0	2.47826e-35	1.06107e-34	staggered	0	0	28	18	0	0	0	ACTR8.7
chr19	33341169	33341188	20	*	33341185	33341185	1	sense	GGGAAAGGAAAGGAAAAGGA	AGG	4	62	34	0	0	72.4268	4.45512e-94	1.86243e-93	0	3	ACTR8.7	3	27	0	0	8.55547e-34	3.58767e-33	staggered	0	2	25	3	0	0	0	ACTR8.7
chr19	33436119	33436138	20	*	33436135	33436135	1	sense	GAGAAAAGAAGGGAGAAGGG	AGG	3	190	84	0	0	219.58	0	0	0	3	ACTR8.7	12	105	0	0	1.14068e-179	4.22675e-178	staggered	0	2	103	12	0	0	0	ACTR8.7
chr19	35626643	35626662	20	*	35626659	35626659	1	sense	GAGAAAGAAAGAAGAAAGGG	AGG	7	12	5	0	0	14.9452	7.2417e-13	1.14708e-12	0.00291545	3	ACTR8.7	3	4	0	0	0.000287175	0.000439057	staggered	0	1	3	3	0	0	0	ACTR8.7
chr19	39928410	39928429	20	*	39928412	39928412	1	antisense	GAAGAAAGGAAAGAGAAGGG	TGG	6	139	70	1	0	80.4742	7.54636e-211	7.14607e-210	0	3	ACTR8.7	1	69	0	0	2.50104e-107	2.94631e-106	staggered	0	4	65	1	0	0	0	ACTR8.7
chr19	41434656	41434675	20	*	41434672	41434672	1	sense	GAGAAAGGGAAGGAGAAAGG	AGG	3	128	57	0	0	148.303	8.74228e-229	9.28814e-228	0	3	ACTR8.7	21	71	0	0	3.59916e-111	4.52783e-110	staggered	0	0	71	21	0	0	0	ACTR8.7
chr19	43799550	43799569	20	*	43799552	43799552	1	antisense	GAGGAAGAAAAAGAAAAGGG	TGG	5	4	4	0	0	5.74816	0.000287175	0.000310252	0.00717703	3	ACTR8.7	1	0	0	0	0.216504	0.219084	blunt	0	0	0	1	0	0	0	ACTR8.7
chr19	45778224	45778243	20	*	45778240	45778240	1	sense	CACGGAGGAAAAGAGAAGGG	TGG	6	7	3	0	0	9.19706	3.60258e-07	4.56187e-07	0.00249377	3	ACTR8.7	1	3	0	0	0.002026	0.00287935	staggered	0	0	3	1	0	0	0	ACTR8.7
chr19	46330018	46330037	20	*	46330034	46330034	1	sense	GAGGAAGGAAAGAAGAAGGA	AGG	4	203	97	0	0	234.525	0	0	0	3	ACTR8.7	19	105	0	0	1.14068e-179	4.22675e-178	staggered	0	1	104	19	0	0	0	ACTR8.7
chr19	46835308	46835327	20	*	46835310	46835310	1	antisense	AGGAAAGGAAAGGAGAGGGG	AGG	4	107	84	1	0	62.0801	2.00959e-151	1.29494e-150	0	3	ACTR8.7	15	22	0	0	2.46301e-26	8.5659e-26	staggered	0	5	17	15	0	0	0	ACTR8.7
chr19	47611470	47611489	20	*	47611472	47611472	1	antisense	GAGAAGGGAGAAGATGACAG	TGG	7	64	40	0	0	74.7261	7.85429e-98	3.36745e-97	0	3	ACTR8.7	1	24	0	0	2.85944e-29	1.05571e-28	staggered	0	3	20	1	0	0	1	ACTR8.7
chr19	48833208	48833227	20	*	48833224	48833224	1	sense	GGAGACAGGAAGGAGACAGG	GGG	7	5	4	0	0	6.89779	3.5091e-05	4.00358e-05	0.00773694	3	ACTR8.7	3	1	0	0	0.0579836	0.0681491	blunt	0	0	1	3	0	0	0	ACTR8.7
chr19	50976287	50976306	20	*	50976289	50976289	1	antisense	GAAGAAGGAAGGGAGGAGGG	AGG	5	6	4	0	0	8.04742	3.76622e-06	4.53696e-06	0.00278552	3	ACTR8.7	2	2	0	0	0.012021	0.015545	blunt	0	0	2	2	0	0	0	ACTR8.7
chr19	51720035	51720054	20	*	51720037	51720037	1	antisense	GAGAAAGATAAAGAGAAGGA	AGG	5	5	4	0	0	6.89779	3.5091e-05	4.00358e-05	0.00510204	3	ACTR8.7	1	1	0	0	0.0579836	0.0681491	blunt	0	0	1	1	0	0	0	ACTR8.7
chr19	53192068	53192087	20	*	53192070	53192070	1	antisense	GAGAAACAGCAGGAGAAGAG	AGG	6	18	7	0	0	21.843	1.10474e-20	2.1125e-20	0	3	ACTR8.7	0	10	0	0	1.75836e-10	3.84087e-10	staggered	0	1	9	0	0	0	0	ACTR8.7
chr19	53979839	53979858	20	*	53979841	53979841	1	antisense	GAGGAAGGAAAGGAAAAGGA	GGG	4	172	8	0	0	198.886	0	0	0	3	ACTR8.7	0	91	0	0	8.53036e-151	1.97555e-149	staggered	3	67	21	0	0	0	0	ACTR8.7
chr19	55470010	55470029	20	*	55470026	55470026	1	sense	AGGAGAGGAAAGGAGAAGGG	AGG	4	47	4	1	1	27.5912	1.81464e-52	5.31938e-52	0	3	ACTR8.7	3	43	1	0	6.72264e-60	4.33568e-59	staggered	0	1	42	3	0	0	0	ACTR8.7
chr19	56054742	56054761	20	*	56054758	56054758	1	sense	GGGAATGGGAAGTAGAAGGG	GGG	4	6	3	0	0	8.04742	3.76622e-06	4.53696e-06	0	3	ACTR8.7	0	3	0	0	0.002026	0.00287935	staggered	0	0	3	0	0	0	0	ACTR8.7
chr19	57231701	57231720	20	*	57231703	57231703	1	antisense	GAGATAGGAAGGGAGAGGGG	AGG	4	10	7	1	0	6.32298	3.24685e-07	4.30673e-07	0	3	ACTR8.7	1	2	0	0	0.012021	0.015545	blunt	0	1	1	1	0	0	0	ACTR8.7
chr19	57652631	57652650	20	*	57652633	57652633	1	antisense	GGAGAAAGAAGGGAGAATGG	AGG	7	69	30	0	0	80.4742	2.50104e-107	1.16644e-106	0	3	ACTR8.7	9	38	0	0	1.98393e-51	1.12001e-50	staggered	0	1	37	9	0	0	0	ACTR8.7
chr2	3560535	3560554	20	*	3560537	3560537	1	antisense	AAAGAAGGAAAGAAGAAGGA	AGG	6	37	36	0	0	43.686	9.12809e-50	2.61937e-49	0	3	ACTR8.7	0	0	0	0	0.216504	0.219084	blunt	0	0	0	0	0	0	0	ACTR8.7
chr2	3625179	3625198	20	*	3625181	3625181	1	antisense	GGAGAAGGAAGGAAGAAAGG	AGG	7	74	48	3	1	21.5556	2.44122e-72	8.68787e-72	0	3	ACTR8.7	12	24	1	0	2.85944e-29	1.05571e-28	staggered	0	0	24	12	0	0	0	ACTR8.7
chr2	4140671	4140690	20	*	4140673	4140673	1	antisense	GTGAAGGGAAAGGAGAAAGG	AGG	3	25	8	2	0	9.96348	1.3159e-18	2.43503e-18	0	3	ACTR8.7	5	16	0	2	4.18894e-10	9.14032e-10	staggered	0	0	16	5	0	0	0	ACTR8.7
chr2	5841969	5841988	20	*	5841985	5841985	1	sense	GGAGAAATAAAGGAGGAGGG	AGG	7	15	8	1	0	9.19706	6.6879e-12	1.05323e-11	0.00330033	3	ACTR8.7	0	7	0	1	8.51758e-05	0.000140785	staggered	0	0	7	0	0	0	0	ACTR8.7
chr2	5940373	5940392	20	*	5940375	5940375	1	antisense	GAGAATAGAATGGAGAAGGC	TGG	4	9	6	2	0	3.83211	8.95053e-05	0.000100954	0	3	ACTR8.7	0	3	0	1	0.0322059	0.0414366	blunt	0	0	3	0	0	0	0	ACTR8.7
chr2	8190426	8190445	20	*	8190428	8190428	1	antisense	GGGAAGAGAAAGGAAAAGGG	AGG	4	51	40	0	0	59.7809	6.1477e-74	2.19503e-73	0	3	ACTR8.7	1	11	0	0	1.17063e-11	2.67159e-11	staggered	0	0	11	1	0	0	0	ACTR8.7
chr2	8569248	8569267	20	*	8569264	8569264	1	sense	GTGAAAGGGAAAGAGAAGGA	GGG	5	39	21	0	0	45.9853	4.20686e-53	1.23818e-52	0	3	ACTR8.7	0	18	0	0	1.10474e-20	3.32075e-20	staggered	0	0	18	0	0	0	0	ACTR8.7
chr2	8665600	8665619	20	*	8665616	8665616	1	sense	GGAGACAGGAAGTAGAAGGG	TGG	6	89	43	0	0	103.467	9.64822e-147	6.02115e-146	0	3	ACTR8.7	12	44	0	0	1.2707e-61	8.43549e-61	staggered	0	10	34	12	0	0	0	ACTR8.7
chr2	16373954	16373973	20	*	16373956	16373956	1	antisense	AAAAACGGAAAGGAGAAAGA	GGG	4	28	3	0	0	33.3393	2.47826e-35	5.92497e-35	0	3	ACTR8.7	2	25	0	0	9.20117e-31	3.52481e-30	staggered	0	0	23	2	2	0	0	ACTR8.7
chr2	16688360	16688379	20	*	16688376	16688376	1	sense	GAGAAAGTAAAGGAGATGGA	TGG	4	20	11	1	1	12.0711	3.29683e-17	5.89531e-17	0	3	ACTR8.7	2	8	1	0	3.10739e-08	6.17238e-08	staggered	0	0	7	2	0	1	0	ACTR8.7
chr2	18475750	18475769	20	*	18475766	18475766	1	sense	AGGAAAGGAGAGGAGAAGAG	AGG	5	33	9	1	0	19.5437	4.65791e-33	1.07925e-32	0	3	ACTR8.7	1	24	0	0	2.85944e-29	1.05571e-28	staggered	0	0	24	1	0	0	0	ACTR8.7
chr2	20102665	20102684	20	*	20102681	20102681	1	sense	GAGAAGGAGAAGGAGAAAGA	AGG	5	15	13	0	0	18.3941	1.15641e-16	2.01332e-16	0	3	ACTR8.7	0	0	0	0	0.216504	0.219084	blunt	0	0	0	0	0	0	0	ACTR8.7
chr2	20352508	20352527	20	*	20352510	20352510	1	antisense	CGGAGGGGAAAGGAGAAGGA	AGG	5	23	11	1	0	13.7956	1.24619e-20	2.36224e-20	0	3	ACTR8.7	0	11	0	0	1.17063e-11	2.67159e-11	staggered	0	0	11	0	0	0	0	ACTR8.7
chr2	21191833	21191852	20	*	21191835	21191835	1	antisense	AGAGAGGGAAAGGAGAGGAG	AGG	7	38	38	0	0	44.8357	1.98393e-51	5.75365e-51	0.00641026	3	ACTR8.7	0	0	0	0	0.216504	0.219084	blunt	0	0	0	0	0	0	0	ACTR8.7
chr2	22287176	22287195	20	*	22287192	22287192	1	sense	GAGAATGGGAAAAAGAAGGG	AGG	4	25	17	0	0	29.8904	9.20117e-31	2.04491e-30	0	3	ACTR8.7	1	8	0	0	3.10739e-08	6.17238e-08	staggered	0	0	8	1	0	0	0	ACTR8.7
chr2	24969052	24969071	20	*	24969054	24969054	1	antisense	ATGAACAGAAAGGATAAGGA	TGG	5	11	7	0	0	13.7956	1.17063e-11	1.7867e-11	0.00387597	3	ACTR8.7	1	4	0	0	0.000287175	0.000439057	staggered	0	0	4	1	0	0	0	ACTR8.7
chr2	25288815	25288834	20	*	25288817	25288817	1	antisense	GAAGACAGAAAGTAGAAGAG	TGG	5	8	6	1	0	5.17334	1.45538e-05	1.73593e-05	0.00324675	3	ACTR8.7	0	2	0	1	0.0992155	0.115676	blunt	0	0	2	0	0	0	0	ACTR8.7
chr2	26083457	26083476	20	*	26083459	26083459	1	antisense	AGGGAAGGAAAGGAGAAAGG	AGG	5	96	79	1	1	55.7572	6.98036e-132	3.89826e-131	0	3	ACTR8.7	4	17	1	0	2.54557e-19	7.39012e-19	staggered	0	0	17	4	0	0	0	ACTR8.7
chr2	26590547	26590566	20	*	26590549	26590549	1	antisense	AGAAAGGGAAAGGAGAAGGC	GGG	5	22	12	0	0	26.4415	2.46301e-26	5.12363e-26	0	3	ACTR8.7	2	9	0	0	2.4401e-09	5.10567e-09	staggered	0	0	9	2	0	0	0	ACTR8.7
chr2	27279938	27279957	20	*	27279954	27279954	1	sense	GAAGAAGGAAAGGAGGAGGA	GGG	5	52	37	0	0	60.9305	9.89987e-76	3.59365e-75	0	3	ACTR8.7	7	15	0	0	1.15641e-16	3.1051e-16	staggered	0	0	13	7	2	0	0	ACTR8.7
chr2	27946681	27946700	20	*	27946697	27946697	1	sense	AGGAGAGGAGAGGAGAAGAG	AGG	6	15	9	0	0	18.3941	1.15641e-16	2.01332e-16	0	3	ACTR8.7	0	6	0	0	3.76622e-06	6.63975e-06	staggered	0	0	6	0	0	0	0	ACTR8.7
chr2	29362269	29362288	20	*	29362271	29362271	1	antisense	AGGAAGGAAAAAGAGAAGGA	AGG	6	13	8	0	0	16.0948	4.1835e-14	6.87155e-14	0	3	ACTR8.7	2	5	0	0	3.5091e-05	5.82374e-05	staggered	0	0	5	2	0	0	0	ACTR8.7
chr2	29391710	29391729	20	*	29391712	29391712	1	antisense	AAAGAAGGAAAGGAAAAGTG	AGG	6	100	30	0	0	116.113	2.92341e-169	2.15837e-168	0	3	ACTR8.7	3	69	0	0	2.50104e-107	2.94631e-106	staggered	0	0	69	3	0	0	0	ACTR8.7
chr2	29591690	29591709	20	*	29591706	29591706	1	sense	GAGAAATGAAAGGAGAGAGG	GGG	4	16	16	0	0	19.5437	5.57353e-18	1.00241e-17	0	3	ACTR8.7	5	0	0	0	0.216504	0.219084	blunt	0	0	0	5	0	0	0	ACTR8.7
chr2	29677220	29677239	20	*	29677222	29677222	1	antisense	GGAGAAGGAAGGAAGAAGGG	AGG	6	38	12	0	0	44.8357	1.98393e-51	5.75365e-51	0	3	ACTR8.7	12	26	0	0	2.85527e-32	1.14099e-31	staggered	0	0	25	12	1	0	0	ACTR8.7
chr2	36418992	36419011	20	*	36418994	36418994	1	antisense	GGAGAGAGGAAGGAGAAGTG	GGG	7	156	34	1	0	90.2461	9.45181e-244	1.1311e-242	0	3	ACTR8.7	6	121	0	0	1.23585e-213	8.39554e-212	staggered	0	3	118	6	0	0	0	ACTR8.7
chr2	36955563	36955582	20	*	36955565	36955565	1	antisense	GAGAAGAGACAGAAGAAGGG	AGG	4	51	23	0	0	59.7809	6.1477e-74	2.19503e-73	0	3	ACTR8.7	1	27	0	0	8.55547e-34	3.58767e-33	staggered	0	1	26	1	0	0	0	ACTR8.7
chr2	39465948	39465967	20	*	39465950	39465950	1	antisense	AGGAAAGGAAAGGAGAAGGA	AGG	4	225	119	1	0	129.908	0	0	0	3	ACTR8.7	23	104	0	1	4.80983e-146	1.01056e-144	staggered	0	0	104	23	0	0	0	ACTR8.7
chr2	40066063	40066082	20	*	40066065	40066065	1	antisense	GGAGAAGGGAGGGAGAAGTG	AGG	7	21	8	0	0	25.2919	6.80592e-25	1.39317e-24	0.00413223	3	ACTR8.7	0	1	0	0	0.0579836	0.0681491	blunt	0	0	1	0	0	0	0	ACTR8.7
chr2	40066074	40066093	20	*	40066076	40066076	1	antisense	GGAGAAGAGAGGGAGAAGGG	AGG	7	12	4	0	0	14.9452	7.2417e-13	1.14708e-12	0.00291545	3	ACTR8.7	1	8	0	0	3.10739e-08	6.17238e-08	staggered	0	0	8	1	0	0	0	ACTR8.7
chr2	40257948	40257967	20	*	40257964	40257964	1	sense	TGAGGAGGAAAGGAGAATGG	CGG	7	12	5	1	0	7.47261	5.2934e-09	7.40464e-09	0.00291545	3	ACTR8.7	3	7	0	0	3.60258e-07	6.75441e-07	staggered	0	1	6	3	0	0	0	ACTR8.7
chr2	41254242	41254261	20	*	41254258	41254258	1	sense	GGAGACACAAAGAAGAAGGG	AGG	6	72	38	1	0	41.9616	3.38779e-91	1.38436e-90	0	3	ACTR8.7	3	33	0	1	4.65791e-33	1.93336e-32	staggered	1	1	31	3	0	0	0	ACTR8.7
chr2	41737559	41737578	20	*	41737575	41737575	1	sense	GAAAAGAGAAAAGAGAAGGA	AGG	5	60	20	0	0	70.1276	2.37513e-90	9.59746e-90	0	3	ACTR8.7	3	39	0	0	4.20686e-53	2.41509e-52	staggered	0	1	38	3	0	0	0	ACTR8.7
chr2	43498189	43498208	20	*	43498205	43498205	1	sense	AGAGACAGAAAGGAGAATAG	AGG	7	24	9	0	0	28.7408	2.85944e-29	6.20923e-29	0.00442478	3	ACTR8.7	1	15	0	0	1.15641e-16	3.1051e-16	staggered	0	0	15	1	0	0	0	ACTR8.7
chr2	44084934	44084953	20	*	44084936	44084936	1	antisense	AAGAAAGGAAGGAAGAAGGG	AGG	4	172	91	2	0	66.2955	3.52292e-245	4.28654e-244	0	3	ACTR8.7	15	81	0	1	4.13511e-106	4.84331e-105	staggered	0	3	78	15	0	0	0	ACTR8.7
chr2	45029263	45029282	20	*	45029265	45029265	1	antisense	ACAGAAGGAAAGGAAAAAGG	GGG	7	63	45	3	0	18.3941	6.21777e-58	1.89403e-57	0	3	ACTR8.7	19	18	0	1	5.07172e-15	1.3117e-14	blunt	0	0	18	19	0	0	0	ACTR8.7
chr2	45806616	45806635	20	*	45806618	45806618	1	antisense	AGAGACAGAAAGTAGAAGGG	TGG	6	183	111	1	1	105.766	1.31896e-297	2.37413e-296	0	3	ACTR8.7	11	71	1	0	3.59916e-111	4.52783e-110	staggered	0	7	64	11	0	0	0	ACTR8.7
chr2	49251571	49251590	20	*	49251573	49251573	1	antisense	GAGAAGGGAAAAGAGAAGGG	AGG	2	176	140	0	0	203.485	0	0	0	3	ACTR8.7	43	35	0	0	1.79001e-46	9.23553e-46	blunt	0	0	33	43	2	0	0	ACTR8.7
chr2	50027302	50027321	20	*	50027304	50027304	1	antisense	GAGAAAAGGAAGGAGAAGGA	AGG	4	12	10	0	0	14.9452	7.2417e-13	1.14708e-12	0	3	ACTR8.7	0	0	0	0	0.216504	0.219084	blunt	0	0	0	0	0	0	0	ACTR8.7
chr2	53002166	53002185	20	*	53002168	53002168	1	antisense	GGAGACAGAGAGTAGAAGGG	TGG	6	9	7	0	0	11.4963	2.4401e-09	3.44429e-09	0	3	ACTR8.7	1	1	0	0	0.0579836	0.0681491	blunt	0	1	0	1	0	0	0	ACTR8.7
chr2	55770247	55770266	20	*	55770249	55770249	1	antisense	AAGGAAGGAAGGGAGAAGGG	AGG	4	71	36	0	0	82.7735	3.59916e-111	1.70413e-110	0	3	ACTR8.7	1	35	0	0	1.79001e-46	9.23553e-46	staggered	0	2	32	1	0	0	1	ACTR8.7
chr2	56831912	56831931	20	*	56831928	56831928	1	sense	GGGGAAGGAAAGGAAAAGGA	TGG	5	29	22	0	0	34.489	6.9476e-37	1.6983e-36	0	3	ACTR8.7	2	7	0	0	3.60258e-07	6.75441e-07	staggered	0	3	4	2	0	0	0	ACTR8.7
chr2	58651346	58651365	20	*	58651348	58651348	1	antisense	GAGAGAGGAAAGGAGAGAGG	GGG	4	7	7	0	0	9.19706	3.60258e-07	4.56187e-07	0	3	ACTR8.7	1	0	0	0	0.216504	0.219084	blunt	0	0	0	1	0	0	0	ACTR8.7
chr2	60388990	60389009	20	*	60389006	60389006	1	sense	AGAAGAGGAAAGGAGAAGAG	AGG	6	8	4	0	0	10.3467	3.10739e-08	4.19065e-08	0	3	ACTR8.7	0	4	0	0	0.000287175	0.000439057	staggered	0	0	4	0	0	0	0	ACTR8.7
chr2	60692730	60692749	20	*	60692746	60692746	1	sense	AGAGACAGAAAGTAGAAGAG	CGG	7	8	4	1	0	5.17334	1.45538e-05	1.73593e-05	0.00952381	3	ACTR8.7	1	4	0	1	0.00889078	0.0124875	blunt	0	0	4	1	0	0	0	ACTR8.7
chr2	62425825	62425844	20	*	62425827	62425827	1	antisense	GAAGATGCAAAGGAGACAAG	AGG	7	5	4	0	0	6.89779	3.5091e-05	4.00358e-05	0.00773694	3	ACTR8.7	0	1	0	0	0.0579836	0.0681491	blunt	0	0	1	0	0	0	0	ACTR8.7
chr2	66062270	66062289	20	*	66062286	66062286	1	sense	AAGAAAGAAAGGGAGAAGGA	AGG	5	31	5	0	0	36.7882	4.96982e-40	1.28554e-39	0	3	ACTR8.7	5	26	0	0	2.85527e-32	1.14099e-31	staggered	0	2	24	5	0	0	0	ACTR8.7
chr2	67252783	67252802	20	*	67252799	67252799	1	sense	GAGAACACAAAGGAGAAGAG	AGG	3	290	103	0	0	334.543	0	0	0	3	ACTR8.7	7	185	0	0	0	0	staggered	1	0	184	7	0	0	0	ACTR8.7
chr2	67906723	67906742	20	*	67906739	67906739	1	sense	AGGAAAGGAAAGGAGAAGGC	TGG	4	80	9	1	0	46.5601	1.97336e-104	9.02937e-104	0	3	ACTR8.7	9	71	0	0	3.59916e-111	4.52783e-110	staggered	0	3	68	9	0	0	0	ACTR8.7
chr2	69624047	69624066	20	*	69624063	69624063	1	sense	AGAAAAAGAAAAGAGAAGGA	AGG	7	14	6	0	0	17.2445	2.26678e-15	3.83311e-15	0.00318471	3	ACTR8.7	2	8	0	0	3.10739e-08	6.17238e-08	staggered	0	0	8	2	0	0	0	ACTR8.7
chr2	70854313	70854332	20	*	70854329	70854329	1	sense	CTCTCCAGAAAGGAGAAGAG	AGG	7	7	5	0	0	9.19706	3.60258e-07	4.56187e-07	0.00886918	3	ACTR8.7	0	1	0	0	0.0579836	0.0681491	blunt	0	0	1	0	0	0	0	ACTR8.7
chr2	71313544	71313563	20	*	71313546	71313546	1	antisense	AGAAAAGAAAAGGAGAAGAG	AGG	6	87	31	2	1	33.7225	5.44201e-101	2.41892e-100	0	3	ACTR8.7	0	56	1	1	6.81678e-66	4.85755e-65	staggered	0	1	55	0	0	0	0	ACTR8.7
chr2	71488958	71488977	20	*	71488960	71488960	1	antisense	GAGCAGCTGAAGGAGGAAGG	AGG	7	49	34	1	1	28.7408	2.15076e-55	6.4701e-55	0	3	ACTR8.7	11	12	1	0	7.2417e-13	1.72817e-12	staggered	0	0	12	11	0	0	0	ACTR8.7
chr2	72088440	72088459	20	*	72088456	72088456	1	sense	GAAGAAAGGAAAGAGAAGGC	AGG	7	6	4	0	0	8.04742	3.76622e-06	4.53696e-06	0.00819672	3	ACTR8.7	0	2	0	0	0.012021	0.015545	blunt	0	0	2	0	0	0	0	ACTR8.7
chr2	72945109	72945128	20	*	72945125	72945125	1	sense	GAGAACAGAGAGGAAAAGTG	GGG	4	11	6	0	0	13.7956	1.17063e-11	1.7867e-11	0	3	ACTR8.7	0	5	0	0	3.5091e-05	5.82374e-05	staggered	0	0	4	0	1	0	0	ACTR8.7
chr2	73383223	73383242	20	*	73383225	73383225	1	antisense	GAGAAAGGAAAGGAAAGGAG	GGG	4	9	6	0	0	11.4963	2.4401e-09	3.44429e-09	0	3	ACTR8.7	1	2	0	0	0.012021	0.015545	blunt	0	1	1	1	0	0	0	ACTR8.7
chr2	74031230	74031249	20	*	74031246	74031246	1	sense	GAGGAGGAAAAGGAGAATGG	AGG	4	19	8	0	0	22.9926	4.56705e-22	8.94518e-22	0	3	ACTR8.7	3	11	0	0	1.17063e-11	2.67159e-11	staggered	0	0	11	3	0	0	0	ACTR8.7
chr2	74325938	74325957	20	*	74325954	74325954	1	sense	GGAGAAGGAAGGGAGAAGGA	AGG	6	82	51	0	0	95.4195	1.04545e-132	5.85347e-132	0	3	ACTR8.7	34	28	0	0	2.47826e-35	1.06107e-34	blunt	0	0	28	34	0	0	0	ACTR8.7
chr2	78974566	78974585	20	*	78974568	78974568	1	antisense	GGAGGAAGAAAGGAGAATGG	TGG	7	32	24	0	0	37.9379	1.27051e-41	3.36229e-41	0.00564972	3	ACTR8.7	2	7	0	0	3.60258e-07	6.75441e-07	staggered	0	2	5	2	0	0	0	ACTR8.7
chr2	79984765	79984784	20	*	79984767	79984767	1	antisense	GTGAAGGGAAAGGAGGTAGG	AGG	5	144	6	0	0	166.697	5.16396e-264	7.20969e-263	0	3	ACTR8.7	6	2	0	0	0.012021	0.015545	blunt	0	0	2	6	0	0	0	ACTR8.7
chr2	80063216	80063235	20	*	80063218	80063218	1	antisense	GAGGAAGAAAAGGGGAAGGG	AGG	4	99	23	0	0	114.963	3.42837e-167	2.48899e-166	0	3	ACTR8.7	4	76	0	0	7.06938e-121	1.05937e-119	staggered	0	4	72	4	0	0	0	ACTR8.7
chr2	80929340	80929359	20	*	80929342	80929342	1	antisense	GAAGAAGAGAAGGAGAAGGA	AGG	6	26	8	0	0	31.0401	2.85527e-32	6.49142e-32	0	3	ACTR8.7	1	17	0	0	2.54557e-19	7.39012e-19	staggered	0	0	17	1	0	0	0	ACTR8.7
chr2	82483033	82483052	20	*	82483035	82483035	1	antisense	GAGAAAGAAAAGGAGAGGTG	AGG	4	28	25	0	0	33.3393	2.47826e-35	5.92497e-35	0	3	ACTR8.7	0	3	0	0	0.002026	0.00287935	staggered	0	0	3	0	0	0	0	ACTR8.7
chr2	84617577	84617596	20	*	84617579	84617579	1	antisense	GGAGATAGAGAGGAGAAGGA	TGG	7	23	4	0	0	27.5912	8.55791e-28	1.81845e-27	0.00429185	3	ACTR8.7	4	19	0	0	4.56705e-22	1.42319e-21	staggered	0	0	19	4	0	0	0	ACTR8.7
chr2	85734566	85734585	20	*	85734582	85734582	1	sense	GAGAAAGAAAAGGAGGAGAG	GGG	4	56	4	0	0	65.529	5.55986e-83	2.11333e-82	0	3	ACTR8.7	0	5	0	0	3.5091e-05	5.82374e-05	staggered	0	0	5	0	0	0	0	ACTR8.7
chr2	86608616	86608635	20	*	86608618	86608618	1	antisense	GGGGAAGGAGAAGAGAAGGG	GGG	5	109	77	2	0	42.1532	7.39617e-136	4.27291e-135	0	3	ACTR8.7	1	32	0	1	9.38461e-32	3.73551e-31	staggered	0	0	32	1	0	0	0	ACTR8.7
chr2	88829492	88829511	20	*	88829508	88829508	1	sense	GGGAGAAGAGAAGGGAAGGG	AGG	7	20	10	0	0	24.1423	1.80252e-23	3.58857e-23	0.00392157	3	ACTR8.7	1	8	0	0	3.10739e-08	6.17238e-08	staggered	0	0	8	1	0	0	0	ACTR8.7
chr2	88847592	88847611	20	*	88847608	88847608	1	sense	GGAAAAGGAAGGGAGAAAGG	AGG	5	256	104	0	0	295.455	0	0	0	3	ACTR8.7	18	150	0	0	2.00371e-277	3.71233e-275	staggered	0	1	148	18	1	0	0	ACTR8.7
chr2	96450702	96450721	20	*	96450718	96450718	1	sense	GAGAGCAAAAAAGAGAAAGG	AGG	5	15	5	1	0	9.19706	6.6879e-12	1.05323e-11	0	3	ACTR8.7	1	10	0	0	1.75836e-10	3.84087e-10	staggered	0	0	10	1	0	0	0	ACTR8.7
chr2	96550653	96550672	20	*	96550669	96550669	1	sense	AAGATGGCTAAGGAGAACAG	GGG	7	344	329	0	0	396.623	0	0	0	3	ACTR8.7	107	14	0	0	2.26678e-15	5.87747e-15	blunt	0	0	9	107	5	0	0	ACTR8.7
chr2	99626566	99626585	20	*	99626568	99626568	1	antisense	AAGAAAGGAAAGGAGAGGGG	AGG	3	81	75	0	0	94.2698	1.00971e-130	5.49789e-130	0	3	ACTR8.7	6	5	0	0	3.5091e-05	5.82374e-05	blunt	0	1	4	6	0	0	0	ACTR8.7
chr2	100900872	100900891	20	*	100900874	100900874	1	antisense	AGAAGAGAAGAGGAGAAGGG	AGG	7	11	9	1	0	6.89779	4.29904e-08	5.75849e-08	0.00280899	3	ACTR8.7	0	2	0	0	0.012021	0.015545	blunt	0	0	2	0	0	0	0	ACTR8.7
chr2	101759787	101759806	20	*	101759789	101759789	1	antisense	GGGAAGGGAAGGGAGAAGGG	AGG	3	8	5	0	0	10.3467	3.10739e-08	4.19065e-08	0	3	ACTR8.7	1	3	0	0	0.002026	0.00287935	staggered	0	0	3	1	0	0	0	ACTR8.7
chr2	102042237	102042256	20	*	102042253	102042253	1	sense	GAAGAAAGAAAGGAGAAGAG	AGG	5	272	157	1	0	156.925	0	0	0	3	ACTR8.7	5	114	0	1	4.12003e-164	1.25323e-162	staggered	0	4	110	5	0	0	0	ACTR8.7
chr2	102718684	102718703	20	*	102718700	102718700	1	sense	GGAGAAGGACAGGAGAGTGG	AGG	7	5	5	0	0	6.89779	3.5091e-05	4.00358e-05	0.00773694	3	ACTR8.7	0	0	0	0	0.216504	0.219084	blunt	0	0	0	0	0	0	0	ACTR8.7
chr2	103122138	103122157	20	*	103122140	103122140	1	antisense	GGAGAAGGGAAAGAGGAGGG	AGG	7	12	4	0	0	14.9452	7.2417e-13	1.14708e-12	0.00291545	3	ACTR8.7	1	8	0	0	3.10739e-08	6.17238e-08	staggered	0	0	8	1	0	0	0	ACTR8.7
chr2	105376976	105376995	20	*	105376992	105376992	1	sense	GGAGACAGAAAGTAGAAGAG	TGG	6	125	38	1	0	72.4268	2.04712e-184	1.6699e-183	0	3	ACTR8.7	3	86	0	0	1.06891e-140	2.15688e-139	staggered	2	7	77	3	0	0	0	ACTR8.7
chr2	105945841	105945860	20	*	105945857	105945857	1	sense	AGAGATGGAAAGTAGAATGG	AGG	7	14	4	1	0	8.62224	6.57597e-11	1.00087e-10	0.00318471	3	ACTR8.7	1	10	0	0	1.75836e-10	3.84087e-10	staggered	0	1	9	1	0	0	0	ACTR8.7
chr2	107154273	107154292	20	*	107154289	107154289	1	sense	CAGAATGGAAAAGAGAAGGA	AGG	4	236	131	1	0	136.231	0	0	0	3	ACTR8.7	8	105	0	0	1.14068e-179	4.22675e-178	staggered	0	1	104	8	0	0	0	ACTR8.7
chr2	107818371	107818390	20	*	107818373	107818373	1	antisense	AGGAGAAGAAAGGAGAAGGA	AGG	6	17	17	0	0	20.6934	2.54557e-19	4.71449e-19	0	3	ACTR8.7	0	0	0	0	0.216504	0.219084	blunt	0	0	0	0	0	0	0	ACTR8.7
chr2	109493883	109493902	20	*	109493885	109493885	1	antisense	GAGAGAAGGAAAGAGAAGGT	GGG	6	42	35	0	0	49.4342	3.47935e-58	1.06135e-57	0	3	ACTR8.7	6	3	0	0	0.002026	0.00287935	blunt	0	0	3	6	0	0	0	ACTR8.7
chr2	110724935	110724954	20	*	110724951	110724951	1	sense	AAGAACGGAGGGAGGAAGGG	AGG	5	22	8	0	0	26.4415	2.46301e-26	5.12363e-26	0	3	ACTR8.7	2	14	0	0	2.26678e-15	5.87747e-15	staggered	0	1	13	2	0	0	0	ACTR8.7
chr2	113058819	113058838	20	*	113058835	113058835	1	sense	AAGAAAGGAAGGGAAAAGGG	AGG	4	134	43	0	0	155.2	6.69045e-242	7.96274e-241	0	3	ACTR8.7	4	90	0	0	9.12125e-149	2.02056e-147	staggered	0	16	74	4	0	0	0	ACTR8.7
chr2	113092022	113092041	20	*	113092038	113092038	1	sense	AAGAAAGGAAAAGAAAAGGA	AGG	5	7	4	0	0	9.19706	3.60258e-07	4.56187e-07	0.00296736	3	ACTR8.7	0	2	0	0	0.012021	0.015545	blunt	0	0	2	0	0	0	0	ACTR8.7
chr2	113236844	113236863	20	*	113236846	113236846	1	antisense	GAGAACGTAAAGGAAGAAGG	GGG	4	9	4	1	0	5.74816	2.26776e-06	2.83698e-06	0	3	ACTR8.7	2	2	0	0	0.012021	0.015545	blunt	0	0	2	2	0	0	0	ACTR8.7
chr2	114513005	114513024	20	*	114513021	114513021	1	sense	GGAGAAGAAAAGGAGGAAGG	GGG	7	85	56	1	0	49.4342	7.08326e-113	3.42069e-112	0	3	ACTR8.7	33	29	0	0	6.9476e-37	3.11877e-36	blunt	0	0	28	33	1	0	0	ACTR8.7
chr2	114672370	114672389	20	*	114672372	114672372	1	antisense	GAGAATGGGAAGGAAATGGG	GGG	4	9	6	0	0	11.4963	2.4401e-09	3.44429e-09	0	3	ACTR8.7	0	2	0	0	0.012021	0.015545	blunt	0	0	2	0	0	0	0	ACTR8.7
chr2	119091404	119091423	20	*	119091420	119091420	1	sense	AGGAAAGGAAAGGAGAGGAG	AGG	5	50	45	2	1	19.5437	4.39718e-48	1.23098e-47	0	3	ACTR8.7	0	3	1	1	0.0322059	0.0414366	blunt	0	2	1	0	0	0	0	ACTR8.7
chr2	119523721	119523740	20	*	119523723	119523723	1	antisense	AGGAAAGGAAAGGAGAGGAG	AGG	5	27	26	0	0	32.1897	8.55547e-34	1.98867e-33	0	3	ACTR8.7	0	2	0	0	0.012021	0.015545	blunt	0	0	0	0	1	0	1	ACTR8.7
chr2	121343624	121343643	20	*	121343640	121343640	1	sense	GGAGACAGAAAGTAGAAAGG	TGG	6	92	59	1	0	53.4579	6.6118e-125	3.47838e-124	0	3	ACTR8.7	27	33	0	1	4.65791e-33	1.93336e-32	staggered	0	2	31	27	0	0	0	ACTR8.7
chr2	121798223	121798242	20	*	121798239	121798239	1	sense	AGGGAAGGAAAAGAGAAGGA	AGG	6	250	119	0	0	288.558	0	0	0	3	ACTR8.7	9	131	0	0	2.50138e-235	2.68306e-233	staggered	0	4	127	9	0	0	0	ACTR8.7
chr2	122159228	122159247	20	*	122159244	122159244	1	sense	CAGAACAGAAGGGAGAAGAG	AGG	4	264	80	2	1	101.551	0	0	0	3	ACTR8.7	6	184	1	0	0	0	staggered	0	1	183	6	0	0	0	ACTR8.7
chr2	122583080	122583099	20	*	122583096	122583096	1	sense	GGGGAAGGAAAGGAAAAGGA	AGG	5	87	14	0	0	101.168	1.04459e-142	6.28483e-142	0	3	ACTR8.7	10	73	0	0	4.90515e-115	6.62033e-114	staggered	0	4	69	10	0	0	0	ACTR8.7
chr2	123768393	123768412	20	*	123768395	123768395	1	antisense	AAGAAGAGAAGGAAAAAAGG	AGG	7	6	4	0	0	8.04742	3.76622e-06	4.53696e-06	0.00819672	3	ACTR8.7	4	1	0	0	0.0579836	0.0681491	blunt	0	0	1	4	0	0	0	ACTR8.7
chr2	123814734	123814753	20	*	123814750	123814750	1	sense	GAAAATGGAAAAGAGAAGGA	AGG	4	65	59	0	0	75.8757	1.0195e-99	4.46775e-99	0	3	ACTR8.7	0	6	0	0	3.76622e-06	6.63975e-06	staggered	0	0	6	0	0	0	0	ACTR8.7
chr2	124463566	124463585	20	*	124463568	124463568	1	antisense	GGAGATGAAAAGCAGAAGTG	GGG	7	25	10	0	0	29.8904	9.20117e-31	2.04491e-30	0.00458716	3	ACTR8.7	0	15	0	0	1.15641e-16	3.1051e-16	staggered	0	0	15	0	0	0	0	ACTR8.7
chr2	126463905	126463924	20	*	126463921	126463921	1	sense	GGAAAAGGAAAGAAGAAAGT	TGG	6	13	10	0	0	16.0948	4.1835e-14	6.87155e-14	0	3	ACTR8.7	10	2	0	0	0.012021	0.015545	blunt	0	0	2	10	0	0	0	ACTR8.7
chr2	127679614	127679633	20	*	127679616	127679616	1	antisense	GAGTAGGGAAGGGAGAAGGT	GGG	4	30	25	2	0	11.8795	6.48925e-24	1.32337e-23	0	3	ACTR8.7	8	5	0	0	3.5091e-05	5.82374e-05	blunt	0	0	5	8	0	0	0	ACTR8.7
chr2	128802436	128802455	20	*	128802438	128802438	1	antisense	AGGAAAGGAAAGGAGAAGGA	AGG	4	56	13	0	0	65.529	5.55986e-83	2.11333e-82	0	3	ACTR8.7	4	43	0	0	6.72264e-60	4.33568e-59	staggered	0	0	43	4	0	0	0	ACTR8.7
chr2	129614714	129614733	20	*	129614730	129614730	1	sense	AAGAACAGGAAGGAGGAGGG	GGG	4	42	27	0	0	49.4342	3.47935e-58	1.06135e-57	0	3	ACTR8.7	10	15	0	0	1.15641e-16	3.1051e-16	staggered	0	0	15	10	0	0	0	ACTR8.7
chr2	132631089	132631108	20	*	132631105	132631105	1	sense	GGGAGAGGGAAAAAGAAGGG	AGG	6	12	6	0	0	14.9452	7.2417e-13	1.14708e-12	0	3	ACTR8.7	0	6	0	0	3.76622e-06	6.63975e-06	staggered	0	1	5	0	0	0	0	ACTR8.7
chr2	134321116	134321135	20	*	134321118	134321118	1	antisense	GGAGAAGGAAATGAGAAGGC	AGG	6	14	9	0	0	17.2445	2.26678e-15	3.83311e-15	0	3	ACTR8.7	3	5	0	0	3.5091e-05	5.82374e-05	staggered	0	0	5	3	0	0	0	ACTR8.7
chr2	134570856	134570875	20	*	134570872	134570872	1	sense	GAAGAGAGAAAGGAGAATGG	AGG	5	5	5	1	0	3.4489	0.00213061	0.00218684	0.00510204	3	ACTR8.7	4	0	0	1	0.518978	0.518978	blunt	0	0	0	4	0	0	0	ACTR8.7
chr2	135078702	135078721	20	*	135078704	135078704	1	antisense	AGGAAAGGAAAGGAGAGGGG	AGG	4	98	98	0	0	113.814	3.98113e-165	2.85227e-164	0	3	ACTR8.7	0	0	0	0	0.216504	0.219084	blunt	0	0	0	0	0	0	0	ACTR8.7
chr2	136872253	136872272	20	*	136872255	136872255	1	antisense	GAAGACAGAATGGAGAACAG	AGG	6	9	5	0	0	11.4963	2.4401e-09	3.44429e-09	0	3	ACTR8.7	2	3	0	0	0.002026	0.00287935	staggered	0	0	3	2	0	0	0	ACTR8.7
chr2	137036941	137036960	20	*	137036943	137036943	1	antisense	AGAGAAGGAAGAGAGAAGGG	GGG	7	195	67	1	0	112.664	4.15015e-322	9.13033e-321	0	3	ACTR8.7	6	128	0	0	8.74228e-229	7.74642e-227	staggered	0	6	121	6	1	0	0	ACTR8.7
chr2	137931187	137931206	20	*	137931203	137931203	1	sense	GAAGAAGAAAAAGAGAAGGA	AGG	6	15	3	0	0	18.3941	1.15641e-16	2.01332e-16	0	3	ACTR8.7	1	12	0	0	7.2417e-13	1.72817e-12	staggered	0	0	12	1	0	0	0	ACTR8.7
chr2	138783089	138783108	20	*	138783105	138783105	1	sense	GAGAAGAAAAGGATGAAGAG	AGG	7	48	13	1	0	28.166	6.30936e-54	1.87729e-53	0	3	ACTR8.7	6	35	0	1	1.05554e-35	4.70718e-35	staggered	0	1	34	6	0	0	0	ACTR8.7
chr2	144136438	144136457	20	*	144136454	144136454	1	sense	AAGAAAGGAAAGGAGAAAGG	AGG	3	124	40	1	0	71.852	1.4946e-182	1.20565e-181	0	3	ACTR8.7	40	84	0	0	1.08184e-136	2.0998e-135	staggered	0	0	82	40	2	0	0	ACTR8.7
chr2	144473119	144473138	20	*	144473135	144473135	1	sense	GAGAATGGAAAGGAAAGGGG	TGG	3	149	141	1	1	86.2224	4.21237e-230	4.61033e-229	0	3	ACTR8.7	72	8	1	0	3.10739e-08	6.17238e-08	blunt	2	5	1	72	0	0	0	ACTR8.7
chr2	144560549	144560568	20	*	144560551	144560551	1	antisense	AGGGAAGGAAAGGAAAAGGA	AGG	6	14	5	0	0	17.2445	2.26678e-15	3.83311e-15	0	3	ACTR8.7	0	9	0	0	2.4401e-09	5.10567e-09	staggered	0	1	8	0	0	0	0	ACTR8.7
chr2	148409429	148409448	20	*	148409445	148409445	1	sense	GAGAAAGGAAAAGGGAAGGA	GGG	4	20	5	0	0	24.1423	1.80252e-23	3.58857e-23	0	3	ACTR8.7	0	2	0	0	0.012021	0.015545	blunt	0	0	2	0	0	0	0	ACTR8.7
chr2	150693444	150693463	20	*	150693446	150693446	1	antisense	GAAGAGAGGAAAGAGAAGGA	AGG	7	12	5	1	1	7.47261	5.2934e-09	7.40464e-09	0.00291545	3	ACTR8.7	1	6	1	0	3.76622e-06	6.63975e-06	staggered	0	0	6	1	0	0	0	ACTR8.7
chr2	150918420	150918439	20	*	150918436	150918436	1	sense	AGGAAAAGGAAGGAGAAGGA	AGG	6	5	3	0	0	6.89779	3.5091e-05	4.00358e-05	0.00674157	3	ACTR8.7	1	0	0	0	0.216504	0.219084	blunt	0	0	0	1	0	0	0	ACTR8.7
chr2	151903800	151903819	20	*	151903802	151903802	1	antisense	CAGATGGGCAAGGAGAAAAG	GGG	6	53	25	1	0	31.0401	2.40086e-61	7.52383e-61	0	3	ACTR8.7	2	26	0	1	3.31372e-24	1.11811e-23	staggered	0	1	25	2	0	0	0	ACTR8.7
chr2	152045481	152045500	20	*	152045497	152045497	1	sense	GGAGACAGAAAGTAGAAGAG	TGG	6	61	43	0	0	71.2772	3.27863e-92	1.34226e-91	0	3	ACTR8.7	0	17	0	0	2.54557e-19	7.39012e-19	staggered	0	0	17	0	0	0	0	ACTR8.7
chr2	152397622	152397641	20	*	152397624	152397624	1	antisense	AGAAAAGTAAAGTAGAAGGG	AGG	6	8	6	1	0	5.17334	1.45538e-05	1.73593e-05	0	3	ACTR8.7	1	2	0	0	0.012021	0.015545	blunt	0	0	2	1	0	0	0	ACTR8.7
chr2	152531279	152531298	20	*	152531281	152531281	1	antisense	AGAGAAGGAAAGTAGAAAGG	AGG	7	177	103	0	0	204.635	0	0	0	3	ACTR8.7	42	74	0	0	5.61323e-117	7.8895e-116	staggered	0	0	74	42	0	0	0	ACTR8.7
chr2	153056044	153056063	20	*	153056060	153056060	1	sense	GGAGTGGGAAGGGAGAAGGG	TGG	6	67	25	0	0	78.175	1.64342e-103	7.3954e-103	0	3	ACTR8.7	2	40	0	0	8.70836e-55	5.12937e-54	staggered	0	7	33	2	0	0	0	ACTR8.7
chr2	153918489	153918508	20	*	153918491	153918491	1	antisense	TAAGAAGGAAGGGAGAAGAG	TGG	6	154	50	2	0	59.3977	9.64066e-213	9.33216e-212	0	3	ACTR8.7	1	104	0	0	1.40328e-177	5.10692e-176	staggered	2	8	94	1	0	0	0	ACTR8.7
chr2	158018442	158018461	20	*	158018444	158018444	1	antisense	GGAGAGAGAGAAGAGAAGGG	AGG	7	43	21	0	0	50.5838	6.72264e-60	2.07687e-59	0.00689655	3	ACTR8.7	3	22	0	0	2.46301e-26	8.5659e-26	staggered	0	0	22	3	0	0	0	ACTR8.7
chr2	159137463	159137482	20	*	159137465	159137465	1	antisense	CTGGACAGAAAGGAAAAGGG	TGG	5	14	7	0	0	17.2445	2.26678e-15	3.83311e-15	0	3	ACTR8.7	2	5	0	0	3.5091e-05	5.82374e-05	staggered	1	1	3	2	0	0	0	ACTR8.7
chr2	159623069	159623088	20	*	159623085	159623085	1	sense	GAGAAGGGAAGGGAGAGGGG	AGG	3	29	25	0	0	34.489	6.9476e-37	1.6983e-36	0	3	ACTR8.7	3	4	0	0	0.000287175	0.000439057	staggered	0	1	3	3	0	0	0	ACTR8.7
chr2	162070542	162070561	20	*	162070544	162070544	1	antisense	GGAAAGGAAAGGAAGAAGGA	AGG	7	7	3	1	1	4.59853	8.51758e-05	9.62703e-05	0.00886918	3	ACTR8.7	1	3	1	0	0.002026	0.00287935	staggered	0	0	3	1	0	0	0	ACTR8.7
chr2	167403804	167403823	20	*	167403820	167403820	1	sense	AGGGAAGGGAAGGAAAAGGG	AGG	6	13	6	0	0	16.0948	4.1835e-14	6.87155e-14	0	3	ACTR8.7	1	7	0	0	3.60258e-07	6.75441e-07	staggered	0	1	6	1	0	0	0	ACTR8.7
chr2	167758122	167758141	20	*	167758124	167758124	1	antisense	AGGAGAGGAAAGAAAAAGGG	TGG	6	10	8	1	0	6.32298	3.24685e-07	4.30673e-07	0	3	ACTR8.7	0	1	0	0	0.0579836	0.0681491	blunt	0	0	1	0	0	0	0	ACTR8.7
chr2	168600089	168600108	20	*	168600091	168600091	1	antisense	GAGAAAGGAAAGGAGGAAGG	GGG	3	210	198	0	0	242.572	0	0	0	3	ACTR8.7	126	10	0	0	1.75836e-10	3.84087e-10	blunt	0	0	10	126	0	0	0	ACTR8.7
chr2	168765157	168765176	20	*	168765173	168765173	1	sense	AGAGACAGGAAGGAGAATGG	TGG	7	7	5	0	0	9.19706	3.60258e-07	4.56187e-07	0.00886918	3	ACTR8.7	1	2	0	0	0.012021	0.015545	blunt	0	0	2	1	0	0	0	ACTR8.7
chr2	170058488	170058507	20	*	170058490	170058490	1	antisense	AAAGAAAGAAAGGAAAAGGA	AGG	7	7	3	1	1	4.59853	8.51758e-05	9.62703e-05	0.00886918	3	ACTR8.7	0	3	1	0	0.002026	0.00287935	staggered	0	0	3	0	0	0	0	ACTR8.7
chr2	171218325	171218344	20	*	171218341	171218341	1	sense	AGAGACGGAAAGTAGAATGG	TGG	6	17	11	0	0	20.6934	2.54557e-19	4.71449e-19	0	3	ACTR8.7	3	6	0	0	3.76622e-06	6.63975e-06	staggered	0	0	6	3	0	0	0	ACTR8.7
chr2	172056664	172056683	20	*	172056680	172056680	1	sense	GAGAAGGAAAAGGAAAAGAA	AGG	5	5	3	1	0	3.4489	0.00213061	0.00218684	0.00510204	3	ACTR8.7	0	2	0	0	0.012021	0.015545	blunt	0	0	2	0	0	0	0	ACTR8.7
chr2	172088267	172088286	20	*	172088269	172088269	1	antisense	GGAGACAAGAAGGAGACGGG	CGG	7	8	3	0	0	10.3467	3.10739e-08	4.19065e-08	0.00952381	3	ACTR8.7	0	5	0	0	3.5091e-05	5.82374e-05	staggered	0	0	5	0	0	0	0	ACTR8.7
chr2	172179332	172179351	20	*	172179334	172179334	1	antisense	GAGAGGAGAGAAGAAAAAGG	AGG	7	35	28	0	0	41.3868	1.79001e-46	4.94751e-46	0.0060241	3	ACTR8.7	15	7	0	0	3.60258e-07	6.75441e-07	blunt	0	0	7	15	0	0	0	ACTR8.7
chr2	172662819	172662838	20	*	172662821	172662821	1	antisense	AAGAAAGAAAAGGAGAAAAG	AGG	5	31	22	0	0	36.7882	4.96982e-40	1.28554e-39	0	3	ACTR8.7	1	7	0	0	3.60258e-07	6.75441e-07	staggered	0	0	7	1	0	0	0	ACTR8.7
chr2	173413734	173413753	20	*	173413736	173413736	1	antisense	GGAAAAGAAAAGGAGACTGG	GGG	6	14	13	0	0	17.2445	2.26678e-15	3.83311e-15	0	3	ACTR8.7	0	1	0	0	0.0579836	0.0681491	blunt	0	0	1	0	0	0	0	ACTR8.7
chr2	175376645	175376664	20	*	175376661	175376661	1	sense	GAGAAGGGGAAGGGGAAGGG	GGG	3	86	39	0	0	100.018	1.06891e-140	6.37834e-140	0	3	ACTR8.7	12	47	0	0	7.55683e-67	5.4038e-66	staggered	0	2	45	12	0	0	0	ACTR8.7
chr2	176685228	176685247	20	*	176685244	176685244	1	sense	GAGAAACGAAGAAGAAAGGG	AGG	7	6	5	0	0	8.04742	3.76622e-06	4.53696e-06	0.00819672	3	ACTR8.7	0	1	0	0	0.0579836	0.0681491	blunt	0	0	1	0	0	0	0	ACTR8.7
chr2	177819562	177819581	20	*	177819578	177819578	1	sense	GGAGAAGGAAAGGAGAATGG	AGG	5	191	169	1	0	110.365	6.65556e-314	1.40736e-312	0	3	ACTR8.7	112	22	0	1	1.79594e-19	5.38254e-19	blunt	0	0	22	112	0	0	0	ACTR8.7
chr2	180450985	180451004	20	*	180450987	180450987	1	antisense	GGGAAAGGAAAAGAGAACAG	TGG	5	6	3	1	0	4.02371	0.000450528	0.000481477	0.00278552	3	ACTR8.7	1	2	0	1	0.0992155	0.115676	blunt	0	0	2	1	0	0	0	ACTR8.7
chr2	180869561	180869580	20	*	180869563	180869563	1	antisense	AAGAACAGGAAAGAGAAGAG	TGG	5	58	49	0	0	67.8283	1.18776e-86	4.65276e-86	0	3	ACTR8.7	1	7	0	0	3.60258e-07	6.75441e-07	staggered	0	0	7	1	0	0	0	ACTR8.7
chr2	181673600	181673619	20	*	181673616	181673616	1	sense	GAGAGAGAAAAGGAGAAGTG	AGG	4	34	18	0	0	40.2371	7.61887e-45	2.08466e-44	0	3	ACTR8.7	0	16	0	0	5.57353e-18	1.56458e-17	staggered	0	0	16	0	0	0	0	ACTR8.7
chr2	181837535	181837554	20	*	181837537	181837537	1	antisense	GAGAACAGAATGGAGAAGGG	TGG	2	151	125	1	0	87.372	5.48104e-234	6.21756e-233	0	3	ACTR8.7	24	24	0	0	2.85944e-29	1.05571e-28	blunt	0	0	21	24	3	0	0	ACTR8.7
chr2	182134755	182134774	20	*	182134771	182134771	1	sense	GAGAAAGGAAAGGAGAAGAG	GGG	2	190	121	0	0	219.58	0	0	0	3	ACTR8.7	10	69	0	0	2.50104e-107	2.94631e-106	staggered	0	0	29	10	40	0	0	ACTR8.7
chr2	182576250	182576269	20	*	182576252	182576252	1	antisense	AGAGACGTAAAGTAGAAGGG	TGG	6	12	5	0	0	14.9452	7.2417e-13	1.14708e-12	0	3	ACTR8.7	4	8	0	0	3.10739e-08	6.17238e-08	staggered	0	1	6	4	0	0	1	ACTR8.7
chr2	191565609	191565628	20	*	191565611	191565611	1	antisense	GAAGAAGGAAAGGAGAACAA	AGG	6	60	34	0	0	70.1276	2.37513e-90	9.59746e-90	0	3	ACTR8.7	6	26	0	0	2.85527e-32	1.14099e-31	staggered	0	0	25	6	0	1	0	ACTR8.7
chr2	195974101	195974120	20	*	195974117	195974117	1	sense	AAGAAAGAAAGGGAGAAGGA	AGG	5	4	4	0	0	5.74816	0.000287175	0.000310252	0.00717703	3	ACTR8.7	0	0	0	0	0.216504	0.219084	blunt	0	0	0	0	0	0	0	ACTR8.7
chr2	196585684	196585703	20	*	196585700	196585700	1	sense	GAGAAGGAGAAAGAGAAGAG	AGG	5	58	28	1	0	33.9141	5.82216e-69	2.0128e-68	0	3	ACTR8.7	1	30	0	1	3.49012e-29	1.28623e-28	staggered	0	0	30	1	0	0	0	ACTR8.7
chr2	197625751	197625770	20	*	197625753	197625753	1	antisense	GAGGAGAGAAAAGAGAAGGG	AGG	4	4	4	0	0	5.74816	0.000287175	0.000310252	0.00200803	3	ACTR8.7	0	0	0	0	0.216504	0.219084	blunt	0	0	0	0	0	0	0	ACTR8.7
chr2	197992736	197992755	20	*	197992738	197992738	1	antisense	AGAAACAGAAAGGAGAATGG	TGG	5	8	5	0	0	10.3467	3.10739e-08	4.19065e-08	0.00324675	3	ACTR8.7	2	3	0	0	0.002026	0.00287935	staggered	0	0	3	2	0	0	0	ACTR8.7
chr2	200361286	200361305	20	*	200361302	200361302	1	sense	GAGAAGAAAAAGGAGAAAGA	AGG	5	4	4	0	0	5.74816	0.000287175	0.000310252	0.00717703	3	ACTR8.7	0	0	0	0	0.216504	0.219084	blunt	0	0	0	0	0	0	0	ACTR8.7
chr2	200512084	200512103	20	*	200512100	200512100	1	sense	GAGAACAGGAAAGGAAAAGT	AGG	7	5	5	0	0	6.89779	3.5091e-05	4.00358e-05	0.00773694	3	ACTR8.7	2	0	0	0	0.216504	0.219084	blunt	0	0	0	2	0	0	0	ACTR8.7
chr2	202127991	202128010	20	*	202127993	202127993	1	antisense	GATAACAGAAAGTAGAATGG	TGG	4	8	6	2	0	3.4489	0.000386368	0.000416795	0	3	ACTR8.7	0	1	0	1	0.253288	0.254914	blunt	0	0	1	0	0	0	0	ACTR8.7
chr2	205938885	205938904	20	*	205938901	205938901	1	sense	GGAGTTGAAAAGGAGAAGTG	CGG	7	28	6	0	0	33.3393	2.47826e-35	5.92497e-35	0.00487805	3	ACTR8.7	0	22	0	0	2.46301e-26	8.5659e-26	staggered	0	0	22	0	0	0	0	ACTR8.7
chr2	206830429	206830448	20	*	206830445	206830445	1	sense	GAGAAGAAGAAGAAGAAGGG	GGG	5	38	23	1	0	22.4178	9.34242e-40	2.41088e-39	0	3	ACTR8.7	2	15	0	0	1.15641e-16	3.1051e-16	staggered	0	1	14	2	0	0	0	ACTR8.7
chr2	209226878	209226897	20	*	209226894	209226894	1	sense	GAGAATGAAAAGGAAAAGAG	GGG	4	71	18	0	0	82.7735	3.59916e-111	1.70413e-110	0	3	ACTR8.7	2	52	0	0	9.89987e-76	7.70074e-75	staggered	0	7	45	2	0	0	0	ACTR8.7
chr2	209460564	209460583	20	*	209460566	209460566	1	antisense	GAGAAGGGAAAGAGAAGGGA	AGG	6	137	6	0	0	158.649	1.67532e-248	2.09704e-247	0	3	ACTR8.7	6	118	0	0	3.41017e-207	1.98569e-205	staggered	2	94	22	6	0	0	0	ACTR8.7
chr2	211803857	211803876	20	*	211803873	211803873	1	sense	AAGAATGGAAAGGGAAAGGG	AGG	4	77	29	0	0	89.6713	7.78276e-123	4.03592e-122	0	3	ACTR8.7	1	48	0	0	1.31419e-68	9.56545e-68	staggered	0	11	37	1	0	0	0	ACTR8.7
chr2	214884507	214884526	20	*	214884509	214884509	1	antisense	GGAGAAAGAAAGGAGAACGT	AGG	7	17	16	0	0	20.6934	2.54557e-19	4.71449e-19	0.00361011	3	ACTR8.7	11	0	0	0	0.216504	0.219084	blunt	0	0	0	11	0	0	0	ACTR8.7
chr2	215279946	215279965	20	*	215279962	215279962	1	sense	AAGAAAGGAAAGGAAAAGGA	AGG	4	201	30	0	0	232.226	0	0	0	3	ACTR8.7	30	171	0	0	0	0	staggered	0	16	155	30	0	0	0	ACTR8.7
chr2	216241458	216241477	20	*	216241474	216241474	1	sense	GAGGCCTGAAAAGAGGGAGG	AGG	7	21	20	0	0	25.2919	6.80592e-25	1.39317e-24	0.00413223	3	ACTR8.7	0	1	0	0	0.0579836	0.0681491	blunt	0	0	1	0	0	0	0	ACTR8.7
chr2	217639666	217639685	20	*	217639682	217639682	1	sense	GAGAGAGGAAAGGAGAAGGA	AGG	3	152	75	1	1	87.9469	6.19126e-236	7.05998e-235	0	3	ACTR8.7	27	76	1	0	7.06938e-121	1.05937e-119	staggered	0	1	73	27	2	0	0	ACTR8.7
chr2	218337430	218337449	20	*	218337446	218337446	1	sense	AAGGATGGAAAGGAAAAGGA	TGG	5	8	3	3	0	2.58667	0.00318184	0.00326427	0.00324675	3	ACTR8.7	0	4	0	3	0.139672	0.162658	blunt	0	0	4	0	0	0	0	ACTR8.7
chr2	218693709	218693728	20	*	218693711	218693711	1	antisense	TAGAACCTGAGGGAGAAGGA	AGG	6	3	3	0	0	4.59853	0.002026	0.00209726	0.00823045	3	ACTR8.7	2	0	0	0	0.216504	0.219084	blunt	0	0	0	2	0	0	0	ACTR8.7
chr2	218839244	218839263	20	*	218839246	218839246	1	antisense	GGAAGAAGGAAGAAGAAGGG	AGG	7	15	14	1	0	9.19706	6.6879e-12	1.05323e-11	0.00330033	3	ACTR8.7	0	1	0	0	0.0579836	0.0681491	blunt	0	0	1	0	0	0	0	ACTR8.7
chr2	218868359	218868378	20	*	218868375	218868375	1	sense	GAGGAGGGAGAGGAGAAGGA	TGG	4	9	7	1	0	5.74816	2.26776e-06	2.83698e-06	0	3	ACTR8.7	2	2	0	0	0.012021	0.015545	blunt	0	0	2	2	0	0	0	ACTR8.7
chr2	220413587	220413606	20	*	220413589	220413589	1	antisense	AGGAAGGAAAAGGAGAAGGG	AGG	4	9	7	0	0	11.4963	2.4401e-09	3.44429e-09	0	3	ACTR8.7	0	2	0	0	0.012021	0.015545	blunt	0	0	2	0	0	0	0	ACTR8.7
chr2	220413621	220413640	20	*	220413623	220413623	1	antisense	AGGGAAGGAAAGAAGAAAGG	AGG	6	11	6	0	0	13.7956	1.17063e-11	1.7867e-11	0	3	ACTR8.7	3	5	0	1	0.00213061	0.0030196	staggered	0	1	4	3	0	0	0	ACTR8.7
chr2	220583176	220583195	20	*	220583192	220583192	1	sense	GAGAAGGCAATGAAGAACAG	GGG	6	81	70	1	0	47.1349	4.13511e-106	1.92032e-105	0	3	ACTR8.7	22	11	0	0	1.17063e-11	2.67159e-11	blunt	0	0	11	22	0	0	0	ACTR8.7
chr2	220948717	220948736	20	*	220948733	220948733	1	sense	GAAACGGAAATAGAGAAGGG	AGG	6	13	3	1	0	8.04742	6.09046e-10	8.93268e-10	0	3	ACTR8.7	0	10	0	0	1.75836e-10	3.84087e-10	staggered	0	0	10	0	0	0	0	ACTR8.7
chr2	225123300	225123319	20	*	225123302	225123302	1	antisense	AAGGAAGGAAAGAAGAAGGA	TGG	5	6	5	0	0	8.04742	3.76622e-06	4.53696e-06	0.00278552	3	ACTR8.7	0	0	0	0	0.216504	0.219084	blunt	0	0	0	0	0	0	0	ACTR8.7
chr2	225782696	225782715	20	*	225782698	225782698	1	antisense	GAGAAAGGAAGGAGGAAGGG	AGG	4	51	4	0	0	59.7809	6.1477e-74	2.19503e-73	0	3	ACTR8.7	4	47	0	0	7.55683e-67	5.4038e-66	staggered	0	0	47	4	0	0	0	ACTR8.7
chr2	226363771	226363790	20	*	226363787	226363787	1	sense	GAGAAGAAAAGAAAGAAGGG	AGG	6	13	8	0	0	16.0948	4.1835e-14	6.87155e-14	0	3	ACTR8.7	0	3	0	0	0.002026	0.00287935	staggered	0	0	3	0	0	0	0	ACTR8.7
chr2	229426713	229426732	20	*	229426729	229426729	1	sense	AAGAACAGAAATAAGAACAG	AGG	6	6	5	0	0	8.04742	3.76622e-06	4.53696e-06	0.00238663	3	ACTR8.7	1	1	0	0	0.0579836	0.0681491	blunt	0	0	1	1	0	0	0	ACTR8.7
chr2	229672391	229672410	20	*	229672407	229672407	1	sense	GAGGAGGTGAAGGAGGGAGG	GGG	7	18	17	0	0	21.843	1.10474e-20	2.1125e-20	0.00371747	3	ACTR8.7	7	1	0	0	0.0579836	0.0681491	blunt	0	0	1	7	0	0	0	ACTR8.7
chr2	234905690	234905709	20	*	234905706	234905706	1	sense	AAAAGAGAAAGGAAGAAGGG	AGG	7	31	7	0	0	36.7882	4.96982e-40	1.28554e-39	0.00549451	3	ACTR8.7	0	22	0	0	2.46301e-26	8.5659e-26	staggered	0	0	22	0	0	0	0	ACTR8.7
chr2	235172778	235172797	20	*	235172780	235172780	1	antisense	AGATACGGAAAGCAGAAAGG	TGG	6	10	5	0	0	12.646	1.75836e-10	2.58764e-10	0	3	ACTR8.7	3	5	0	0	3.5091e-05	5.82374e-05	staggered	0	0	5	3	0	0	0	ACTR8.7
chr2	235411537	235411556	20	*	235411553	235411553	1	sense	GGAGAGGAAAAGGAGAAGGA	GGG	6	222	98	0	0	256.368	0	0	0	3	ACTR8.7	11	123	0	0	6.03203e-218	4.39045e-216	staggered	0	3	118	11	2	0	0	ACTR8.7
chr2	235983390	235983409	20	*	235983392	235983392	1	antisense	AAAGAAGGAAAGGAGAAAAA	GGG	7	30	9	3	0	8.90965	2.7861e-20	5.27663e-20	0.00531915	3	ACTR8.7	1	20	0	0	1.80252e-23	5.89654e-23	staggered	0	0	19	1	1	0	0	ACTR8.7
chr2	236875341	236875360	20	*	236875343	236875343	1	antisense	AGGAAAGGAAAGGAGAGGGT	GGG	5	7	6	0	0	9.19706	3.60258e-07	4.56187e-07	0.00296736	3	ACTR8.7	2	0	0	0	0.216504	0.219084	blunt	0	0	0	2	0	0	0	ACTR8.7
chr2	238916410	238916429	20	*	238916426	238916426	1	sense	CGAGAAGGAAAGGAGGAGGG	AGG	6	212	103	0	0	244.872	0	0	0	3	ACTR8.7	39	106	0	0	9.18647e-182	3.7444e-180	staggered	0	0	104	39	2	0	0	ACTR8.7
chr2	239772858	239772877	20	*	239772860	239772860	1	antisense	GAGGGAGGAAAGGAGGAGGG	AGG	4	8	6	1	0	5.17334	1.45538e-05	1.73593e-05	0	3	ACTR8.7	2	1	0	0	0.0579836	0.0681491	blunt	0	0	1	2	0	0	0	ACTR8.7
chr20	286535	286554	20	*	286551	286551	1	sense	AGGAAAGGAAAGGAGAGGAG	AGG	5	10	8	2	0	4.21532	1.90806e-05	2.26719e-05	0.003663	3	ACTR8.7	0	2	0	1	0.0992155	0.115676	blunt	0	1	1	0	0	0	0	ACTR8.7
chr20	960141	960160	20	*	960157	960157	1	sense	GAGAAAGGAGAGGAGAATGG	AGG	3	270	169	1	0	155.775	0	0	0	3	ACTR8.7	51	101	0	0	2.46863e-171	8.11464e-170	staggered	0	0	101	51	0	0	0	ACTR8.7
chr20	1204587	1204606	20	*	1204603	1204603	1	sense	GACACCAGCCAGGAGAGAGG	AGG	7	5	3	0	0	6.89779	3.5091e-05	4.00358e-05	0.00773694	3	ACTR8.7	0	1	0	0	0.0579836	0.0681491	blunt	0	0	0	0	1	0	0	ACTR8.7
chr20	1992692	1992711	20	*	1992708	1992708	1	sense	AGGAGGGGAAAAGAGAAGGA	AGG	6	15	5	0	0	18.3941	1.15641e-16	2.01332e-16	0	3	ACTR8.7	0	7	0	0	3.60258e-07	6.75441e-07	staggered	0	0	7	0	0	0	0	ACTR8.7
chr20	2531887	2531906	20	*	2531903	2531903	1	sense	GAGAAGGAGAAGGAGGAGGG	GGG	4	32	3	2	0	12.646	3.91936e-26	8.14539e-26	0	3	ACTR8.7	2	1	0	0	0.0579836	0.0681491	blunt	0	0	1	2	0	0	0	ACTR8.7
chr20	2694211	2694230	20	*	2694213	2694213	1	antisense	GGCGTGGGAAAGGAAAAAGG	GGG	7	8	4	1	0	5.17334	1.45538e-05	1.73593e-05	0.00952381	3	ACTR8.7	4	1	0	0	0.0579836	0.0681491	blunt	0	0	1	4	0	0	0	ACTR8.7
chr20	2804996	2805015	20	*	2804998	2804998	1	antisense	GGGAAGGGAAAGGAGAGGAG	GGG	4	59	51	1	1	34.489	1.65966e-70	5.81148e-70	0	3	ACTR8.7	1	8	1	0	3.10739e-08	6.17238e-08	staggered	0	2	6	1	0	0	0	ACTR8.7
chr20	3679771	3679790	20	*	3679787	3679787	1	sense	GGAGGAGGAAAAGAGAAGGC	TGG	7	141	93	0	0	163.248	2.39224e-257	3.21624e-256	0	3	ACTR8.7	7	46	0	0	4.25846e-65	2.98238e-64	staggered	0	3	43	7	0	0	0	ACTR8.7
chr20	4053540	4053559	20	*	4053556	4053556	1	sense	GAGAAAGGAGCGGAGAAGGG	AGG	3	11	11	1	0	6.89779	4.29904e-08	5.75849e-08	0	3	ACTR8.7	0	0	0	0	0.216504	0.219084	blunt	0	0	0	0	0	0	0	ACTR8.7
chr20	5736074	5736093	20	*	5736090	5736090	1	sense	AGGAGAGGAGAGGAGAAGGA	AGG	6	27	9	1	0	16.0948	1.98368e-25	4.11081e-25	0	3	ACTR8.7	3	15	0	0	1.15641e-16	3.1051e-16	staggered	0	1	14	3	0	0	0	ACTR8.7
chr20	6349694	6349713	20	*	6349696	6349696	1	antisense	AGAAAGGAAAGGAAGAAGGG	AGG	7	109	52	0	0	126.46	4.54182e-188	3.76125e-187	0	3	ACTR8.7	11	55	0	0	3.70821e-81	3.08462e-80	staggered	0	1	54	11	0	0	0	ACTR8.7
chr20	6586690	6586709	20	*	6586706	6586706	1	sense	GGAAAGGAAAGGAAGAAGGA	AGG	7	11	6	0	0	13.7956	1.17063e-11	1.7867e-11	0.00280899	3	ACTR8.7	1	5	0	0	3.5091e-05	5.82374e-05	staggered	0	0	5	1	0	0	0	ACTR8.7
chr20	7221100	7221119	20	*	7221102	7221102	1	antisense	GGGGAAGGGAAGGAGAGGGG	AGG	5	6	6	1	0	4.02371	0.000450528	0.000481477	0.00278552	3	ACTR8.7	2	0	0	0	0.216504	0.219084	blunt	0	0	0	2	0	0	0	ACTR8.7
chr20	8451810	8451829	20	*	8451812	8451812	1	antisense	GGAGATGGAAGAAAGAAGGG	AGG	7	22	7	0	0	26.4415	2.46301e-26	5.12363e-26	0.00420168	3	ACTR8.7	2	14	0	0	2.26678e-15	5.87747e-15	staggered	0	2	12	2	0	0	0	ACTR8.7
chr20	8990618	8990637	20	*	8990634	8990634	1	sense	AGGAAAGGAAAAGAGAAGGA	AGG	5	276	150	1	0	159.224	0	0	0	3	ACTR8.7	13	126	0	0	1.93787e-224	1.51899e-222	staggered	0	1	125	13	0	0	0	ACTR8.7
chr20	9240804	9240823	20	*	9240820	9240820	1	sense	TGAGAGGGAAAGGAGAGAGG	GGG	7	14	12	0	0	17.2445	2.26678e-15	3.83311e-15	0.00318471	3	ACTR8.7	2	1	0	0	0.0579836	0.0681491	blunt	0	0	1	2	0	0	0	ACTR8.7
chr20	10549227	10549246	20	*	10549229	10549229	1	antisense	GGAAAAGAAAAGGTGAAGAG	GGG	6	12	6	0	0	14.9452	7.2417e-13	1.14708e-12	0	3	ACTR8.7	0	6	0	0	3.76622e-06	6.63975e-06	staggered	0	2	4	0	0	0	0	ACTR8.7
chr20	11322833	11322852	20	*	11322849	11322849	1	sense	GGAGACAGAAAGAAGAATGG	TGG	6	154	87	0	0	178.193	2.01306e-286	3.20033e-285	0	3	ACTR8.7	17	66	0	0	1.30388e-101	1.38401e-100	staggered	0	9	57	17	0	0	0	ACTR8.7
chr20	11981610	11981629	20	*	11981612	11981612	1	antisense	AGGAAAGGAAAGGAGGAGGG	AGG	4	46	46	0	0	54.0327	4.25846e-65	1.39683e-64	0	3	ACTR8.7	0	0	0	0	0.216504	0.219084	blunt	0	0	0	0	0	0	0	ACTR8.7
chr20	12714261	12714280	20	*	12714263	12714263	1	antisense	GAGAGACAGAAAGAGAAGGA	TGG	7	20	19	0	0	24.1423	1.80252e-23	3.58857e-23	0.00392157	3	ACTR8.7	1	0	0	0	0.216504	0.219084	blunt	0	0	0	1	0	0	0	ACTR8.7
chr20	12750545	12750564	20	*	12750547	12750547	1	antisense	GAGACTGGAAAGGGGAAGGG	AGG	3	219	45	1	0	126.46	0	0	0	3	ACTR8.7	42	174	0	1	1.88339e-279	3.83834e-277	staggered	0	4	170	42	0	0	0	ACTR8.7
chr20	12966188	12966207	20	*	12966190	12966190	1	antisense	GAAAACAGAAAGAAGAAAGT	GGG	5	6	6	1	0	4.02371	0.000450528	0.000481477	0.00278552	3	ACTR8.7	6	0	0	1	0.518978	0.518978	blunt	0	0	0	6	0	0	0	ACTR8.7
chr20	13688820	13688839	20	*	13688836	13688836	1	sense	GAGAGGGGAAAGGAGAGGAG	GGG	4	31	20	0	0	36.7882	4.96982e-40	1.28554e-39	0	3	ACTR8.7	0	10	0	0	1.75836e-10	3.84087e-10	staggered	0	4	6	0	0	0	0	ACTR8.7
chr20	13768324	13768343	20	*	13768340	13768340	1	sense	AGAAAGAAAAAGGAGAAGGG	AGG	6	6	6	0	0	8.04742	3.76622e-06	4.53696e-06	0.00238663	3	ACTR8.7	0	0	0	0	0.216504	0.219084	blunt	0	0	0	0	0	0	0	ACTR8.7
chr20	14198700	14198719	20	*	14198702	14198702	1	antisense	GAGACTGGAAAGGAAAAAGG	TGG	4	11	7	1	1	6.89779	4.29904e-08	5.75849e-08	0	3	ACTR8.7	1	4	1	0	0.000287175	0.000439057	staggered	0	0	4	1	0	0	0	ACTR8.7
chr20	14537070	14537089	20	*	14537072	14537072	1	antisense	GTGAACAGAAAACAGAAGGA	AGG	5	15	10	0	0	18.3941	1.15641e-16	2.01332e-16	0	3	ACTR8.7	0	5	0	0	3.5091e-05	5.82374e-05	staggered	0	0	5	0	0	0	0	ACTR8.7
chr20	14764149	14764168	20	*	14764165	14764165	1	sense	GGGAAGGAGAAGGAAAAGGT	TGG	6	5	3	1	0	3.4489	0.00213061	0.00218684	0.00674157	3	ACTR8.7	1	0	0	0	0.216504	0.219084	blunt	0	0	0	1	0	0	0	ACTR8.7
chr20	15193126	15193145	20	*	15193128	15193128	1	antisense	GAGAAGAGAAAGAAGATGGG	AGG	4	31	5	0	0	36.7882	4.96982e-40	1.28554e-39	0	3	ACTR8.7	1	26	0	0	2.85527e-32	1.14099e-31	staggered	0	0	26	1	0	0	0	ACTR8.7
chr20	15657028	15657047	20	*	15657044	15657044	1	sense	AAGAAAGGAAAGGAGAAAGA	AGG	4	178	80	0	0	205.784	0	0	0	3	ACTR8.7	71	98	0	0	3.98113e-165	1.22932e-163	staggered	0	0	96	71	2	0	0	ACTR8.7
chr20	16982671	16982690	20	*	16982673	16982673	1	antisense	AGGAAGGAAAGGAAGAAGGG	AGG	6	88	87	0	0	102.317	1.00947e-144	6.21083e-144	0	3	ACTR8.7	2	1	0	0	0.0579836	0.0681491	blunt	0	0	1	2	0	0	0	ACTR8.7
chr20	17657597	17657616	20	*	17657613	17657613	1	sense	AGAAAAGGAAAGGAGAGGAG	AGG	6	30	19	0	0	35.6386	1.88694e-38	4.77879e-38	0	3	ACTR8.7	0	11	0	0	1.17063e-11	2.67159e-11	staggered	0	2	9	0	0	0	0	ACTR8.7
chr20	18678751	18678770	20	*	18678753	18678753	1	antisense	GAGGAAGGGAAGAGGAAGGG	CGG	5	20	14	1	0	12.0711	3.29683e-17	5.89531e-17	0	3	ACTR8.7	0	6	0	0	3.76622e-06	6.63975e-06	staggered	0	1	5	0	0	0	0	ACTR8.7
chr20	22556738	22556757	20	*	22556754	22556754	1	sense	GAGACCGGAAAGGAGAAAAG	AGG	3	305	160	0	0	351.787	0	0	0	3	ACTR8.7	12	143	0	0	8.66793e-262	1.35886e-259	staggered	0	1	135	12	7	0	0	ACTR8.7
chr20	22835070	22835089	20	*	22835072	22835072	1	antisense	TAAGAAGGAAAGAAGAAAGG	AGG	6	91	7	1	0	52.8831	3.57326e-123	1.85741e-122	0	3	ACTR8.7	7	84	0	1	3.5431e-111	4.52783e-110	staggered	0	1	83	7	0	0	0	ACTR8.7
chr20	22835136	22835155	20	*	22835138	22835138	1	antisense	GAGGAAGGAAAGAAGAAGGA	AGG	4	169	169	0	0	195.437	1.49554e-320	3.22501e-319	0	3	ACTR8.7	0	0	0	0	0.216504	0.219084	blunt	0	0	0	0	0	0	0	ACTR8.7
chr20	23027192	23027211	20	*	23027208	23027208	1	sense	CAGAACAGGCAGGAGAGGGG	AGG	5	5	5	0	0	6.89779	3.5091e-05	4.00358e-05	0.00510204	3	ACTR8.7	2	0	0	0	0.216504	0.219084	blunt	0	0	0	2	0	0	0	ACTR8.7
chr20	23135877	23135896	20	*	23135893	23135893	1	sense	AGAGACCGAAAGCAGAAGGG	CGG	6	32	19	0	0	37.9379	1.27051e-41	3.36229e-41	0	3	ACTR8.7	3	13	0	0	4.1835e-14	1.03849e-13	staggered	1	0	12	3	0	0	0	ACTR8.7
chr20	23356877	23356896	20	*	23356893	23356893	1	sense	GAGGTGGGCAGGGAGAACAG	GGG	7	10	6	1	1	6.32298	3.24685e-07	4.30673e-07	0.00802139	3	ACTR8.7	1	2	1	0	0.012021	0.015545	blunt	0	0	2	1	0	0	0	ACTR8.7
chr20	30507195	30507214	20	*	30507211	30507211	1	sense	AAGAAGGAAAGGAGGAAGGG	AGG	6	63	45	1	0	36.7882	9.33932e-77	3.43019e-76	0	3	ACTR8.7	0	0	0	0	0.216504	0.219084	blunt	0	0	0	0	0	0	0	ACTR8.7
chr20	32483794	32483813	20	*	32483810	32483810	1	sense	GAGAGGGGAGAGGAGAAAGG	AGG	4	8	3	0	0	10.3467	3.10739e-08	4.19065e-08	0	3	ACTR8.7	2	4	0	0	0.000287175	0.000439057	staggered	0	0	4	2	0	0	0	ACTR8.7
chr20	32913769	32913788	20	*	32913785	32913785	1	sense	GAGATAGGAAAGAAGAAAGG	AGG	4	328	116	3	2	94.5572	0	0	0	3	ACTR8.7	46	212	2	1	0	0	staggered	0	0	210	46	2	0	0	ACTR8.7
chr20	32963986	32964005	20	*	32963988	32963988	1	antisense	GAGAAGGAGAAGGAGAAAGG	AGG	4	79	12	1	0	45.9853	9.30388e-103	4.16952e-102	0	3	ACTR8.7	12	67	0	0	1.64342e-103	1.78154e-102	staggered	0	0	67	12	0	0	0	ACTR8.7
chr20	34236132	34236151	20	*	34236148	34236148	1	sense	AGGAGAGGAAAGGAGAAAGG	AGG	5	93	34	0	0	108.065	7.2262e-155	4.79838e-154	0	3	ACTR8.7	8	58	0	0	1.18776e-86	1.03891e-85	staggered	0	0	57	8	1	0	0	ACTR8.7
chr20	34983920	34983939	20	*	34983936	34983936	1	sense	AGAGAAGGAAAGGAAAAGGA	AGG	7	307	247	1	0	177.043	0	0	0	3	ACTR8.7	120	60	0	0	2.37513e-90	2.21028e-89	blunt	0	2	56	120	2	0	0	ACTR8.7
chr20	35409001	35409020	20	*	35409017	35409017	1	sense	GGAGACAGAAAGTAGAATGG	TGG	6	18	16	0	0	21.843	1.10474e-20	2.1125e-20	0	3	ACTR8.7	0	2	0	0	0.012021	0.015545	blunt	0	1	1	0	0	0	0	ACTR8.7
chr20	35424628	35424647	20	*	35424644	35424644	1	sense	AGAGACAAAAAGTAGAAGGG	TGG	7	27	16	0	0	32.1897	8.55547e-34	1.98867e-33	0.00473934	3	ACTR8.7	1	10	0	0	1.75836e-10	3.84087e-10	staggered	0	1	9	1	0	0	0	ACTR8.7
chr20	37567807	37567826	20	*	37567823	37567823	1	sense	GACGAAGGAGAAGAAAAAGG	AGG	7	8	6	1	0	5.17334	1.45538e-05	1.73593e-05	0.00952381	3	ACTR8.7	2	2	0	1	0.0992155	0.115676	blunt	0	0	2	2	0	0	0	ACTR8.7
chr20	38680911	38680930	20	*	38680913	38680913	1	antisense	GAGGGTGGAAGGGAGAAGGA	AGG	5	20	6	4	0	4.82845	1.56863e-09	2.29911e-09	0	3	ACTR8.7	2	13	0	2	1.18858e-07	2.35634e-07	staggered	0	1	12	2	0	0	0	ACTR8.7
chr20	38712326	38712345	20	*	38712342	38712342	1	sense	GAGCACAGAAATGAGAAGAG	AGG	4	12	3	0	0	14.9452	7.2417e-13	1.14708e-12	0	3	ACTR8.7	0	8	0	0	3.10739e-08	6.17238e-08	staggered	0	0	8	0	0	0	0	ACTR8.7
chr20	39703011	39703030	20	*	39703027	39703027	1	sense	AGAAAAAGGAAGGGGAAGGG	AGG	7	6	6	0	0	8.04742	3.76622e-06	4.53696e-06	0.00819672	3	ACTR8.7	0	0	0	0	0.216504	0.219084	blunt	0	0	0	0	0	0	0	ACTR8.7
chr20	40202946	40202965	20	*	40202962	40202962	1	sense	GAGAAGGAGAAGGAGAAGGA	AGG	4	217	97	0	0	250.62	0	0	0	3	ACTR8.7	16	120	0	0	1.74766e-211	1.07931e-209	staggered	0	2	118	16	0	0	0	ACTR8.7
chr20	40510733	40510752	20	*	40510749	40510749	1	sense	AGGAAGGGAAAAGAGAAGGA	GGG	5	252	137	0	0	290.857	0	0	0	3	ACTR8.7	3	113	0	0	1.56664e-196	7.42516e-195	staggered	0	2	111	3	0	0	0	ACTR8.7
chr20	42184499	42184518	20	*	42184501	42184501	1	antisense	GAGGAGGAGGAGGAGGAAGG	GGG	7	5	4	0	0	6.89779	3.5091e-05	4.00358e-05	0.00773694	3	ACTR8.7	4	1	0	0	0.0579836	0.0681491	blunt	0	0	1	4	0	0	0	ACTR8.7
chr20	42381701	42381720	20	*	42381717	42381717	1	sense	GGGAGAAGAAAAGAGAAGGA	GGG	6	67	49	1	0	39.0875	4.11669e-83	1.58412e-82	0	3	ACTR8.7	0	18	0	0	1.10474e-20	3.32075e-20	staggered	0	0	18	0	0	0	0	ACTR8.7
chr20	42939452	42939471	20	*	42939454	42939454	1	antisense	CAAGAAGGAAAGGAAAAGGA	GGG	6	58	24	1	0	33.9141	5.82216e-69	2.0128e-68	0	3	ACTR8.7	5	34	0	1	2.24784e-34	9.58389e-34	staggered	0	1	32	5	0	1	0	ACTR8.7
chr20	42954870	42954889	20	*	42954886	42954886	1	sense	GAGAGGAGAGAAGGGAAAGG	AGG	7	73	47	1	0	42.5364	7.85579e-93	3.25903e-92	0	3	ACTR8.7	9	25	0	1	5.34549e-23	1.74027e-22	staggered	0	1	24	9	0	0	0	ACTR8.7
chr20	43598254	43598273	20	*	43598270	43598270	1	sense	AGAGACAGAAAATAGAAGGG	TGG	7	56	30	1	0	32.7645	6.81678e-66	2.28414e-65	0	3	ACTR8.7	6	26	0	1	3.31372e-24	1.11811e-23	staggered	0	3	23	6	0	0	0	ACTR8.7
chr20	44013313	44013332	20	*	44013315	44013315	1	antisense	GGAGAGAGAAAGGAGATTGG	AGG	7	28	23	2	0	11.1131	9.50551e-22	1.85511e-21	0.00487805	3	ACTR8.7	2	4	0	2	0.0497411	0.0639573	blunt	0	2	2	2	0	0	0	ACTR8.7
chr20	44045069	44045088	20	*	44045085	44045085	1	sense	AGAGACAGAAAGTAGAAGAG	TGG	7	11	6	0	0	13.7956	1.17063e-11	1.7867e-11	0.00280899	3	ACTR8.7	1	5	0	0	3.5091e-05	5.82374e-05	staggered	0	1	4	1	0	0	0	ACTR8.7
chr20	45685375	45685394	20	*	45685377	45685377	1	antisense	TGGAGAGGAGAGGAGAAGGA	GGG	6	64	30	0	0	74.7261	7.85429e-98	3.36745e-97	0	3	ACTR8.7	8	34	0	0	7.61887e-45	3.85292e-44	staggered	0	1	33	8	0	0	0	ACTR8.7
chr20	46998698	46998717	20	*	46998714	46998714	1	sense	GAGAAAGGAAGCAGAAAGGG	AGG	6	27	9	0	0	32.1897	8.55547e-34	1.98867e-33	0	3	ACTR8.7	6	12	0	0	7.2417e-13	1.72817e-12	staggered	0	0	12	6	0	0	0	ACTR8.7
chr20	48178683	48178702	20	*	48178685	48178685	1	antisense	GGAGATGTTAGGGAGAAGGG	GGG	7	12	6	0	0	14.9452	7.2417e-13	1.14708e-12	0.00291545	3	ACTR8.7	1	5	0	0	3.5091e-05	5.82374e-05	staggered	0	0	5	1	0	0	0	ACTR8.7
chr20	48487118	48487137	20	*	48487134	48487134	1	sense	GGGAAAGGAAAGGAGAGGAG	AGG	4	15	14	0	0	18.3941	1.15641e-16	2.01332e-16	0	3	ACTR8.7	0	0	0	0	0.216504	0.219084	blunt	0	0	0	0	0	0	0	ACTR8.7
chr20	48790645	48790664	20	*	48790661	48790661	1	sense	AAGAAAGGGAAGGTGAAGGG	AGG	4	27	8	0	0	32.1897	8.55547e-34	1.98867e-33	0	3	ACTR8.7	1	17	0	0	2.54557e-19	7.39012e-19	staggered	0	1	16	1	0	0	0	ACTR8.7
chr20	48959463	48959482	20	*	48959465	48959465	1	antisense	AGAGAAGGAGAGAAGAAGGG	AGG	7	45	7	0	0	52.8831	2.3508e-63	7.5517e-63	0	3	ACTR8.7	7	38	0	0	1.98393e-51	1.12001e-50	staggered	0	2	36	7	0	0	0	ACTR8.7
chr20	51751052	51751071	20	*	51751068	51751068	1	sense	AAGAAGGGAAGGAAGAAGGG	AGG	4	22	10	0	0	26.4415	2.46301e-26	5.12363e-26	0	3	ACTR8.7	2	11	0	0	1.17063e-11	2.67159e-11	staggered	0	0	11	2	0	0	0	ACTR8.7
chr20	53636287	53636306	20	*	53636303	53636303	1	sense	GAGAGAGGAAAGAAGAAGGA	AGG	4	139	139	0	0	160.948	6.4208e-253	8.37396e-252	0	3	ACTR8.7	0	0	0	0	0.216504	0.219084	blunt	0	0	0	0	0	0	0	ACTR8.7
chr20	54451503	54451522	20	*	54451505	54451505	1	antisense	GGAGAAGGAAGGGAGAAGGA	AGG	6	295	219	1	0	170.146	0	0	0	3	ACTR8.7	109	74	0	0	5.61323e-117	7.8895e-116	blunt	0	1	73	109	0	0	0	ACTR8.7
chr20	54475573	54475592	20	*	54475575	54475575	1	antisense	GAGGAGGAGGAGGAGGAAGG	AGG	7	10	6	1	1	6.32298	3.24685e-07	4.30673e-07	0.00802139	3	ACTR8.7	2	4	1	0	0.000287175	0.000439057	staggered	0	0	2	2	0	2	0	ACTR8.7
chr20	54860899	54860918	20	*	54860915	54860915	1	sense	AGAAAAGGAAAGGAGAGGTG	AGG	6	22	12	0	0	26.4415	2.46301e-26	5.12363e-26	0	3	ACTR8.7	2	10	0	0	1.75836e-10	3.84087e-10	staggered	0	1	9	2	0	0	0	ACTR8.7
chr20	55800572	55800591	20	*	55800588	55800588	1	sense	AGGAGAGGAAAGGAGAGGGG	AGG	5	111	86	0	0	128.759	2.71489e-192	2.29187e-191	0	3	ACTR8.7	13	25	0	0	9.20117e-31	3.52481e-30	staggered	0	7	18	13	0	0	0	ACTR8.7
chr20	56284488	56284507	20	*	56284504	56284504	1	sense	GGAAAAGAAAAGAAGAAGGA	AGG	6	29	5	0	0	34.489	6.9476e-37	1.6983e-36	0	3	ACTR8.7	2	24	0	0	2.85944e-29	1.05571e-28	staggered	0	0	24	2	0	0	0	ACTR8.7
chr20	57111019	57111038	20	*	57111021	57111021	1	antisense	AGAGACAGAAAGCAGAAGGG	TGG	6	241	109	4	0	55.6422	2.96439e-323	6.66989e-322	0	3	ACTR8.7	11	132	0	3	5.77781e-158	1.52924e-156	staggered	0	13	119	11	0	0	0	ACTR8.7
chr20	57238146	57238165	20	*	57238148	57238148	1	antisense	AGAGACAGAAAGTAGAAGGG	TGG	6	185	94	1	0	106.916	1.14754e-301	2.19241e-300	0	3	ACTR8.7	14	90	0	1	1.91058e-121	2.94982e-120	staggered	0	11	79	14	0	0	0	ACTR8.7
chr20	57477699	57477718	20	*	57477701	57477701	1	antisense	GTAAAAGGAAAAGAGAAGGG	AGG	4	25	7	1	0	14.9452	5.34549e-23	1.0613e-22	0	3	ACTR8.7	0	18	0	0	1.10474e-20	3.32075e-20	staggered	0	0	18	0	0	0	0	ACTR8.7
chr20	57737500	57737519	20	*	57737502	57737502	1	antisense	AGGAAAGGAAGGAAGAAGGG	AGG	5	14	9	0	0	17.2445	2.26678e-15	3.83311e-15	0	3	ACTR8.7	0	4	0	0	0.000287175	0.000439057	staggered	0	0	4	0	0	0	0	ACTR8.7
chr20	57865336	57865355	20	*	57865338	57865338	1	antisense	AAGAGAGGAAAGGAGAAGAG	AGG	4	43	16	0	0	50.5838	6.72264e-60	2.07687e-59	0	3	ACTR8.7	0	0	0	0	0.216504	0.219084	blunt	0	0	0	0	0	0	0	ACTR8.7
chr20	57865351	57865370	20	*	57865353	57865353	1	antisense	AGGAAAGGAAAGGAGAAGAG	AGG	4	27	27	0	0	32.1897	8.55547e-34	1.98867e-33	0	3	ACTR8.7	0	0	0	0	0.216504	0.219084	blunt	0	0	0	0	0	0	0	ACTR8.7
chr20	57943912	57943931	20	*	57943914	57943914	1	antisense	GAGGACGGAAAGGAGAGAGG	TGG	3	330	328	3	2	95.1321	0	0	0	3	ACTR8.7	81	2	2	0	0.012021	0.015545	blunt	0	0	2	81	0	0	0	ACTR8.7
chr20	58018527	58018546	20	*	58018543	58018543	1	sense	GAGAGGGGAAAACAGAAGGG	AGG	4	222	125	0	0	256.368	0	0	0	3	ACTR8.7	26	96	0	0	5.21002e-161	1.45452e-159	staggered	0	1	95	26	0	0	0	ACTR8.7
chr20	58929419	58929438	20	*	58929421	58929421	1	antisense	AGAGACAGAAAATAGAAGGG	TGG	7	54	31	1	0	31.6149	7.45426e-63	2.38055e-62	0	3	ACTR8.7	8	22	0	1	1.79594e-19	5.38254e-19	staggered	0	6	16	8	0	0	0	ACTR8.7
chr20	59460001	59460020	20	*	59460003	59460003	1	antisense	GAGAAGGACAAGGAGAAGAT	GGG	5	13	8	1	0	8.04742	6.09046e-10	8.93268e-10	0	3	ACTR8.7	2	3	0	2	0.123928	0.144405	blunt	0	0	3	2	0	0	0	ACTR8.7
chr20	59707427	59707446	20	*	59707429	59707429	1	antisense	AGAGAGAGAAAGAAGAAGGG	AGG	7	221	89	0	0	255.218	0	0	0	3	ACTR8.7	12	131	0	0	2.50138e-235	2.68306e-233	staggered	0	13	118	12	0	0	0	ACTR8.7
chr20	61744338	61744357	20	*	61744354	61744354	1	sense	GAGACAGGAAAGGAGAGGGA	GGG	4	82	76	0	0	95.4195	1.04545e-132	5.85347e-132	0	3	ACTR8.7	0	0	0	0	0.216504	0.219084	blunt	0	0	0	0	0	0	0	ACTR8.7
chr20	62157044	62157063	20	*	62157046	62157046	1	antisense	GAGGCGAGAGAGGAGAGAGG	GGG	7	178	161	1	0	102.892	1.69901e-287	2.74107e-286	0	3	ACTR8.7	23	15	0	0	1.15641e-16	3.1051e-16	blunt	0	8	7	23	0	0	0	ACTR8.7
chr20	63241631	63241650	20	*	63241647	63241647	1	sense	TTTGGCAGAAAGGAGATGGG	TGG	7	11	6	1	1	6.89779	4.29904e-08	5.75849e-08	0.00280899	3	ACTR8.7	0	1	1	0	0.0579836	0.0681491	blunt	0	0	1	0	0	0	0	ACTR8.7
chr20	63875904	63875923	20	*	63875906	63875906	1	antisense	GGAGGCGGAGAGGAGGAAGG	AGG	7	81	51	1	0	47.1349	4.13511e-106	1.92032e-105	0	3	ACTR8.7	21	30	0	0	1.88694e-38	8.72016e-38	staggered	0	1	29	21	0	0	0	ACTR8.7
chr20	63970871	63970890	20	*	63970873	63970873	1	antisense	GAGAAGGAAGGGAGGAAGGG	AGG	6	31	12	1	0	18.3941	1.83692e-30	4.06586e-30	0	3	ACTR8.7	0	16	0	0	5.57353e-18	1.56458e-17	staggered	0	0	16	0	0	0	0	ACTR8.7
chr20	64233498	64233517	20	*	64233500	64233500	1	antisense	GAGGAAGGAAGGGAAAAGGG	AGG	4	15	13	1	0	9.19706	6.6879e-12	1.05323e-11	0	3	ACTR8.7	0	2	0	1	0.0992155	0.115676	blunt	0	0	2	0	0	0	0	ACTR8.7
chr21	18964030	18964049	20	*	18964046	18964046	1	sense	GGAAAGGGAAAGGGGAAGGG	AGG	4	51	25	0	0	59.7809	6.1477e-74	2.19503e-73	0	3	ACTR8.7	5	26	0	0	2.85527e-32	1.14099e-31	staggered	0	0	26	5	0	0	0	ACTR8.7
chr21	20417181	20417200	20	*	20417183	20417183	1	antisense	GAGAAAGAAAGAGAGAAGGA	GGG	5	6	6	0	0	8.04742	3.76622e-06	4.53696e-06	0.00278552	3	ACTR8.7	0	0	0	0	0.216504	0.219084	blunt	0	0	0	0	0	0	0	ACTR8.7
chr21	25387953	25387972	20	*	25387969	25387969	1	sense	GGAAACAGCCAGGAGAACAG	GGG	7	6	4	0	0	8.04742	3.76622e-06	4.53696e-06	0.00819672	3	ACTR8.7	1	2	0	0	0.012021	0.015545	blunt	0	0	2	1	0	0	0	ACTR8.7
chr21	28208729	28208748	20	*	28208745	28208745	1	sense	GGAGAGAGAAAGGAGACGAG	AGG	7	7	5	0	0	9.19706	3.60258e-07	4.56187e-07	0.00886918	3	ACTR8.7	0	2	0	0	0.012021	0.015545	blunt	0	0	2	0	0	0	0	ACTR8.7
chr21	33648875	33648894	20	*	33648891	33648891	1	sense	GAGAAAGAGAAAGAGAAGGA	AGG	5	24	12	0	0	28.7408	2.85944e-29	6.20923e-29	0	3	ACTR8.7	2	12	0	0	7.2417e-13	1.72817e-12	staggered	0	0	12	2	0	0	0	ACTR8.7
chr21	34240255	34240274	20	*	34240257	34240257	1	antisense	AAGAAAGGAAAGGAGAGGAG	AGG	4	8	4	0	0	10.3467	3.10739e-08	4.19065e-08	0	3	ACTR8.7	0	4	0	0	0.000287175	0.000439057	staggered	0	0	4	0	0	0	0	ACTR8.7
chr21	35133977	35133996	20	*	35133979	35133979	1	antisense	GAGACTGAAAAAGAGAACAG	GGG	6	10	6	0	0	12.646	1.75836e-10	2.58764e-10	0	3	ACTR8.7	0	3	0	0	0.002026	0.00287935	staggered	0	0	3	0	0	0	0	ACTR8.7
chr21	35305761	35305780	20	*	35305763	35305763	1	antisense	GAAAAAGGAAAGGAGAGGGG	AGG	3	161	144	0	0	186.24	2.8263e-302	5.49615e-301	0	3	ACTR8.7	10	16	0	0	5.57353e-18	1.56458e-17	staggered	0	2	14	10	0	0	0	ACTR8.7
chr21	38071807	38071826	20	*	38071809	38071809	1	antisense	GAGAACAAAAGGGAGAAAGG	GGG	4	124	57	0	0	143.704	4.16397e-220	4.17932e-219	0	3	ACTR8.7	14	67	0	0	1.64342e-103	1.78154e-102	staggered	0	0	66	14	1	0	0	ACTR8.7
chr21	38207421	38207440	20	*	38207423	38207423	1	antisense	GAGAGGAGAAGGGAGAAGGG	AGG	4	55	7	0	0	64.3794	3.70821e-81	1.3901e-80	0	3	ACTR8.7	0	49	0	0	2.2407e-70	1.64265e-69	staggered	0	2	46	0	0	0	1	ACTR8.7
chr21	38351685	38351704	20	*	38351701	38351701	1	sense	GGGAAGAGAAAGGAGAAGGA	AGG	4	75	9	1	0	43.686	4.06036e-96	1.72387e-95	0	3	ACTR8.7	1	12	0	0	7.2417e-13	1.72817e-12	staggered	0	1	11	1	0	0	0	ACTR8.7
chr21	38916880	38916899	20	*	38916896	38916896	1	sense	GAGAAGGAAGAAGAGAAGGA	AGG	5	4	4	0	0	5.74816	0.000287175	0.000310252	0.00717703	3	ACTR8.7	0	0	0	0	0.216504	0.219084	blunt	0	0	0	0	0	0	0	ACTR8.7
chr21	39766049	39766068	20	*	39766051	39766051	1	antisense	GGAGAAGGGAAGAAGAAGTG	AGG	7	30	14	1	0	17.8193	3.49012e-29	7.54115e-29	0.00531915	3	ACTR8.7	0	16	0	0	5.57353e-18	1.56458e-17	staggered	0	0	16	0	0	0	0	ACTR8.7
chr21	40856151	40856170	20	*	40856167	40856167	1	sense	GGAAAGGAAAGGAAGAAGGG	AGG	6	46	15	0	0	54.0327	4.25846e-65	1.39683e-64	0	3	ACTR8.7	4	31	0	0	4.96982e-40	2.34456e-39	staggered	0	0	31	4	0	0	0	ACTR8.7
chr21	40857468	40857487	20	*	40857470	40857470	1	antisense	TAGAACAAAAAGAAGAAGGA	AGG	5	99	30	1	0	57.4816	3.67368e-137	2.13938e-136	0	3	ACTR8.7	5	67	0	0	1.64342e-103	1.78154e-102	staggered	0	4	63	5	0	0	0	ACTR8.7
chr21	41703604	41703623	20	*	41703620	41703620	1	sense	AGAGACAGGAAGTAGAAGGG	TGG	7	14	7	0	0	17.2445	2.26678e-15	3.83311e-15	0.00318471	3	ACTR8.7	0	6	0	0	3.76622e-06	6.63975e-06	staggered	0	0	6	0	0	0	0	ACTR8.7
chr21	42824833	42824852	20	*	42824849	42824849	1	sense	AGAGAGAGAAAGAAGAAGGG	AGG	7	8	8	0	0	10.3467	3.10739e-08	4.19065e-08	0.00952381	3	ACTR8.7	0	0	0	0	0.216504	0.219084	blunt	0	0	0	0	0	0	0	ACTR8.7
chr21	43653257	43653276	20	*	43653273	43653273	1	sense	GGGAAGGGAAGGGAGAAGGA	AGG	4	23	3	0	0	27.5912	8.55791e-28	1.81845e-27	0	3	ACTR8.7	3	20	0	0	1.80252e-23	5.89654e-23	staggered	0	1	19	3	0	0	0	ACTR8.7
chr21	44660091	44660110	20	*	44660107	44660107	1	sense	GAGAAAGAGAAAGAGAAGGG	TGG	4	22	18	0	0	26.4415	2.46301e-26	5.12363e-26	0	3	ACTR8.7	0	3	0	0	0.002026	0.00287935	staggered	0	0	3	0	0	0	0	ACTR8.7
chr22	10561497	10561516	20	*	10561513	10561513	1	sense	GAGAAAGAAAGGAGGAAGGG	AGG	5	18	18	0	0	21.843	1.10474e-20	2.1125e-20	0	3	ACTR8.7	0	0	0	0	0.216504	0.219084	blunt	0	0	0	0	0	0	0	ACTR8.7
chr22	18051311	18051330	20	*	18051327	18051327	1	sense	GGAAAAGAAAAGGAGAGGGG	AGG	5	116	89	0	0	134.507	6.43693e-203	5.81727e-202	0	3	ACTR8.7	7	26	0	0	2.85527e-32	1.14099e-31	staggered	0	8	17	7	1	0	0	ACTR8.7
chr22	20084647	20084666	20	*	20084649	20084649	1	antisense	GAGCCTGGCGAGGAGAACAG	AGG	7	16	7	1	0	9.77187	6.42819e-13	1.0456e-12	0.00343643	3	ACTR8.7	3	9	0	0	2.4401e-09	5.10567e-09	staggered	0	0	9	3	0	0	0	ACTR8.7
chr22	21725670	21725689	20	*	21725686	21725686	1	sense	GAGACAGCAAAAGTAAATGG	GGG	7	45	27	0	0	52.8831	2.3508e-63	7.5517e-63	0	3	ACTR8.7	1	18	0	0	1.10474e-20	3.32075e-20	staggered	0	0	18	1	0	0	0	ACTR8.7
chr22	22584913	22584932	20	*	22584915	22584915	1	antisense	AAGAAAGGAAAAGAAAAGGA	AGG	5	5	4	0	0	6.89779	3.5091e-05	4.00358e-05	0.00510204	3	ACTR8.7	0	1	0	0	0.0579836	0.0681491	blunt	0	0	1	0	0	0	0	ACTR8.7
chr22	23109453	23109472	20	*	23109469	23109469	1	sense	GGAGTCAGACAGGAGAGGGG	TGG	7	12	9	1	1	7.47261	5.2934e-09	7.40464e-09	0.00291545	3	ACTR8.7	1	2	1	0	0.012021	0.015545	blunt	0	0	2	1	0	0	0	ACTR8.7
chr22	23240865	23240884	20	*	23240867	23240867	1	antisense	AGAGACAGAAAGTAGAAAGG	GGG	7	10	8	0	0	12.646	1.75836e-10	2.58764e-10	0.00802139	3	ACTR8.7	8	2	0	0	0.012021	0.015545	blunt	0	0	2	8	0	0	0	ACTR8.7
chr22	23605537	23605556	20	*	23605553	23605553	1	sense	GGGAGAGGAAGGGAGAAAGG	AGG	5	16	8	0	0	19.5437	5.57353e-18	1.00241e-17	0	3	ACTR8.7	0	8	0	0	3.10739e-08	6.17238e-08	staggered	0	0	8	0	0	0	0	ACTR8.7
chr22	23715591	23715610	20	*	23715593	23715593	1	antisense	GGAGAAAGAGAGGAGAAGGC	TGG	7	12	5	0	0	14.9452	7.2417e-13	1.14708e-12	0.00291545	3	ACTR8.7	2	7	0	0	3.60258e-07	6.75441e-07	staggered	0	0	7	2	0	0	0	ACTR8.7
chr22	24787590	24787609	20	*	24787592	24787592	1	antisense	GAGAAGAGAAGAGAGAAGGG	AGG	4	90	89	1	1	52.3083	1.91058e-121	9.79117e-121	0	3	ACTR8.7	0	0	1	0	0.216504	0.219084	blunt	0	0	0	0	0	0	0	ACTR8.7
chr22	24836136	24836155	20	*	24836138	24836138	1	antisense	AGAGAAAGAAAGGAGAATGG	TGG	7	85	85	0	0	98.8684	1.08152e-138	6.36635e-138	0	3	ACTR8.7	13	0	0	0	0.216504	0.219084	blunt	0	0	0	13	0	0	0	ACTR8.7
chr22	27101414	27101433	20	*	27101416	27101416	1	antisense	ACAGAAGGAAAGGAGGAAGG	AGG	7	29	12	0	0	34.489	6.9476e-37	1.6983e-36	0.005	3	ACTR8.7	6	17	0	0	2.54557e-19	7.39012e-19	staggered	0	0	17	6	0	0	0	ACTR8.7
chr22	27299000	27299019	20	*	27299016	27299016	1	sense	GAGAAAGAGAAGAAGAAGGG	AGG	4	161	95	0	0	186.24	2.8263e-302	5.49615e-301	0	3	ACTR8.7	24	65	0	0	1.0195e-99	1.04409e-98	staggered	0	2	63	24	0	0	0	ACTR8.7
chr22	27674858	27674877	20	*	27674860	27674860	1	antisense	GAGAGAGGAAGAGAGAAGGG	TGG	4	97	51	3	0	28.166	1.38939e-104	6.37072e-104	0	3	ACTR8.7	5	46	0	2	6.1873e-43	3.07554e-42	staggered	0	3	43	5	0	0	0	ACTR8.7
chr22	33792882	33792901	20	*	33792898	33792898	1	sense	GGAAAAAGAAAGGAGAAGGT	GGG	5	73	45	0	0	85.0728	4.90515e-115	2.39538e-114	0	3	ACTR8.7	6	28	0	0	2.47826e-35	1.06107e-34	staggered	0	2	25	6	1	0	0	ACTR8.7
chr22	35561163	35561182	20	*	35561165	35561165	1	antisense	AGAGAAGGCAGGGAGAAGGG	GGG	7	44	7	0	0	51.7334	1.2707e-61	4.0052e-61	0.00704225	3	ACTR8.7	1	35	0	0	1.79001e-46	9.23553e-46	staggered	0	1	34	1	0	0	0	ACTR8.7
chr22	36561292	36561311	20	*	36561294	36561294	1	antisense	TGAGAGCGAAGGGAGAAGGG	AGG	7	7	3	1	0	4.59853	8.51758e-05	9.62703e-05	0.00886918	3	ACTR8.7	0	4	0	0	0.000287175	0.000439057	staggered	0	0	4	0	0	0	0	ACTR8.7
chr22	36643184	36643203	20	*	36643186	36643186	1	antisense	GGAGAAAGAAAGGAGAGGGA	AGG	7	43	27	0	0	50.5838	6.72264e-60	2.07687e-59	0.00689655	3	ACTR8.7	5	13	0	0	4.1835e-14	1.03849e-13	staggered	0	5	8	5	0	0	0	ACTR8.7
chr22	37917345	37917364	20	*	37917347	37917347	1	antisense	GGTGAAGGAAAGGAAAAGAA	AGG	7	10	3	1	1	6.32298	3.24685e-07	4.30673e-07	0.00802139	3	ACTR8.7	1	5	1	0	3.5091e-05	5.82374e-05	staggered	0	0	5	1	0	0	0	ACTR8.7
chr22	38950494	38950513	20	*	38950510	38950510	1	sense	ATGGAAGGAAAGGAGAAGAG	AGG	5	32	17	1	0	18.9689	9.38461e-32	2.11591e-31	0	3	ACTR8.7	0	15	0	1	6.6879e-12	1.58857e-11	staggered	0	0	15	0	0	0	0	ACTR8.7
chr22	40715159	40715178	20	*	40715175	40715175	1	sense	AGAAACAGAAAGGGGAAGGG	TGG	5	40	19	1	0	23.5675	1.63861e-42	4.40061e-42	0	3	ACTR8.7	1	20	0	0	1.80252e-23	5.89654e-23	staggered	0	1	19	1	0	0	0	ACTR8.7
chr22	42283942	42283961	20	*	42283958	42283958	1	sense	GGAGAAGGAAAAGGAAAGGG	GGG	7	13	7	1	0	8.04742	6.09046e-10	8.93268e-10	0.00311526	3	ACTR8.7	2	6	0	0	3.76622e-06	6.63975e-06	staggered	0	0	6	2	0	0	0	ACTR8.7
chr22	46212050	46212069	20	*	46212052	46212052	1	antisense	AGGAGAGGAGAGGAGAAGAG	AGG	6	15	6	0	0	18.3941	1.15641e-16	2.01332e-16	0	3	ACTR8.7	0	9	0	0	2.4401e-09	5.10567e-09	staggered	0	0	9	0	0	0	0	ACTR8.7
chr22	47040297	47040316	20	*	47040313	47040313	1	sense	GAGAACGGCGTGGAGAAGGG	TGG	3	15	6	0	0	18.3941	1.15641e-16	2.01332e-16	0	3	ACTR8.7	2	9	0	0	2.4401e-09	5.10567e-09	staggered	1	2	6	2	0	0	0	ACTR8.7
chr22	47051753	47051772	20	*	47051755	47051755	1	antisense	GAGGAAGGAAAGGAGGAGGG	AGG	3	91	51	1	0	52.8831	3.57326e-123	1.85741e-122	0	3	ACTR8.7	17	39	0	1	3.95995e-41	1.9261e-40	staggered	0	1	38	17	0	0	0	ACTR8.7
chr22	47849520	47849539	20	*	47849536	47849536	1	sense	GAGAAGGGAAGGGAGAAGGC	AGG	3	20	3	0	0	24.1423	1.80252e-23	3.58857e-23	0	3	ACTR8.7	1	17	0	0	2.54557e-19	7.39012e-19	staggered	0	0	17	1	0	0	0	ACTR8.7
chr22	47901887	47901906	20	*	47901889	47901889	1	antisense	GAGAAAGGAAGAAGTAAGGG	AGG	6	26	5	0	0	31.0401	2.85527e-32	6.49142e-32	0	3	ACTR8.7	0	4	0	0	0.000287175	0.000439057	staggered	0	1	3	0	0	0	0	ACTR8.7
chr22	48251298	48251317	20	*	48251300	48251300	1	antisense	AAAGAAGGAAGGGAGAAGGA	AGG	6	149	34	1	0	86.2224	4.21237e-230	4.61033e-229	0	3	ACTR8.7	8	115	0	0	8.73271e-201	4.68349e-199	staggered	0	2	113	8	0	0	0	ACTR8.7
chr22	48484492	48484511	20	*	48484494	48484494	1	antisense	AGGAGAAGGAAGGAGAAGGA	GGG	7	14	11	0	0	17.2445	2.26678e-15	3.83311e-15	0.00318471	3	ACTR8.7	0	0	0	0	0.216504	0.219084	blunt	0	0	0	0	0	0	0	ACTR8.7
chr3	887195	887214	20	*	887197	887197	1	antisense	AGGGAGGGAAAGAAGAAGGA	AGG	6	5	5	0	0	6.89779	3.5091e-05	4.00358e-05	0.00674157	3	ACTR8.7	0	0	0	0	0.216504	0.219084	blunt	0	0	0	0	0	0	0	ACTR8.7
chr3	2121095	2121114	20	*	2121097	2121097	1	antisense	AGAGAAGGAAGGAAGAAGGG	AGG	7	111	66	1	1	64.3794	1.19049e-158	8.23141e-158	0	3	ACTR8.7	4	45	1	0	2.3508e-63	1.6077e-62	staggered	0	2	42	4	1	0	0	ACTR8.7
chr3	3446707	3446726	20	*	3446723	3446723	1	sense	GGAAATGGAAAGGAGAGGAG	AGG	5	38	19	0	0	44.8357	1.98393e-51	5.75365e-51	0	3	ACTR8.7	3	18	0	0	1.10474e-20	3.32075e-20	staggered	0	4	14	3	0	0	0	ACTR8.7
chr3	3836377	3836396	20	*	3836379	3836379	1	antisense	AGAAACAGAAAGTAGAAAGG	TGG	6	8	8	0	0	10.3467	3.10739e-08	4.19065e-08	0	3	ACTR8.7	1	0	0	0	0.216504	0.219084	blunt	0	0	0	1	0	0	0	ACTR8.7
chr3	6105259	6105278	20	*	6105261	6105261	1	antisense	GGGGAAGGAAATGAGAAGGA	AGG	5	4	4	1	1	2.87408	0.00889078	0.00901495	0.00717703	3	ACTR8.7	0	0	1	0	0.216504	0.219084	blunt	0	0	0	0	0	0	0	ACTR8.7
chr3	8432816	8432835	20	*	8432832	8432832	1	sense	AGGAAGGGAAGGGAGAAGAG	AGG	5	9	3	0	0	11.4963	2.4401e-09	3.44429e-09	0.00343643	3	ACTR8.7	0	5	0	0	3.5091e-05	5.82374e-05	staggered	0	0	5	0	0	0	0	ACTR8.7
chr3	8432882	8432901	20	*	8432898	8432898	1	sense	GATAAGGGAAAGTAGAAGGG	AGG	3	22	9	0	0	26.4415	2.46301e-26	5.12363e-26	0	3	ACTR8.7	1	13	0	0	4.1835e-14	1.03849e-13	staggered	0	0	13	1	0	0	0	ACTR8.7
chr3	8652515	8652534	20	*	8652531	8652531	1	sense	GAGGAAAGAAAGGGGAAGGG	TGG	4	30	16	0	0	35.6386	1.88694e-38	4.77879e-38	0	3	ACTR8.7	3	14	0	0	2.26678e-15	5.87747e-15	staggered	0	0	14	3	0	0	0	ACTR8.7
chr3	10302993	10303012	20	*	10303009	10303009	1	sense	ATAGACAGAAAGGAGAAGGG	TGG	5	11	5	0	0	13.7956	1.17063e-11	1.7867e-11	0.00387597	3	ACTR8.7	1	5	0	0	3.5091e-05	5.82374e-05	staggered	0	1	4	1	0	0	0	ACTR8.7
chr3	10407394	10407413	20	*	10407396	10407396	1	antisense	GAAAAGGAAAGGAAGAAGGA	AGG	6	62	36	1	0	36.2134	3.49092e-75	1.2609e-74	0	3	ACTR8.7	4	25	0	0	9.20117e-31	3.52481e-30	staggered	0	0	25	4	0	0	0	ACTR8.7
chr3	11129439	11129458	20	*	11129455	11129455	1	sense	AGAGACAGAAAGCAGAATGG	GGG	7	6	5	2	0	2.68247	0.00544748	0.00558334	0.00819672	3	ACTR8.7	3	0	0	1	0.518978	0.518978	blunt	0	0	0	3	0	0	0	ACTR8.7
chr3	14154603	14154622	20	*	14154619	14154619	1	sense	AGAGACAGAAAGGAGAATGG	TGG	6	34	28	1	0	20.1186	2.24784e-34	5.3506e-34	0	3	ACTR8.7	1	6	0	1	0.000450528	0.00068623	staggered	0	0	5	1	0	0	1	ACTR8.7
chr3	15368978	15368997	20	*	15368980	15368980	1	antisense	AGGAACGGAAGAGAGAAGGC	AGG	5	12	5	2	0	4.98174	6.91864e-07	8.73553e-07	0	3	ACTR8.7	2	7	0	0	3.60258e-07	6.75441e-07	staggered	0	0	7	2	0	0	0	ACTR8.7
chr3	22379534	22379553	20	*	22379550	22379550	1	sense	GAGAAGGAAGAGGAGAAGGA	GGG	4	83	44	0	0	96.5691	1.06973e-134	6.09913e-134	0	3	ACTR8.7	5	39	0	0	4.20686e-53	2.41509e-52	staggered	0	0	39	5	0	0	0	ACTR8.7
chr3	25115568	25115587	20	*	25115570	25115570	1	antisense	AAGAAAGGAAAGGAGAGGAG	GGG	4	18	13	0	0	21.843	1.10474e-20	2.1125e-20	0	3	ACTR8.7	0	5	0	0	3.5091e-05	5.82374e-05	staggered	0	4	1	0	0	0	0	ACTR8.7
chr3	27783188	27783207	20	*	27783204	27783204	1	sense	GAGAAGGGAAGGAGGAAGGG	AGG	4	44	9	0	0	51.7334	1.2707e-61	4.0052e-61	0	3	ACTR8.7	3	35	0	0	1.79001e-46	9.23553e-46	staggered	0	4	31	3	0	0	0	ACTR8.7
chr3	28563634	28563653	20	*	28563650	28563650	1	sense	AAAGACAGAAAGTAGAAGGG	TGG	5	4	4	0	0	5.74816	0.000287175	0.000310252	0.00717703	3	ACTR8.7	0	0	0	0	0.216504	0.219084	blunt	0	0	0	0	0	0	0	ACTR8.7
chr3	30032055	30032074	20	*	30032057	30032057	1	antisense	GGAAAGGGAAGGGAGAAGGG	AGG	4	29	21	0	0	34.489	6.9476e-37	1.6983e-36	0	3	ACTR8.7	0	8	0	0	3.10739e-08	6.17238e-08	staggered	0	0	8	0	0	0	0	ACTR8.7
chr3	31221110	31221129	20	*	31221126	31221126	1	sense	AGAAACAGAAAGTAGAAAGG	TGG	6	6	4	0	0	8.04742	3.76622e-06	4.53696e-06	0.00238663	3	ACTR8.7	2	2	0	0	0.012021	0.015545	blunt	0	0	2	2	0	0	0	ACTR8.7
chr3	31724133	31724152	20	*	31724149	31724149	1	sense	ATGAACGGAAAAGAGAAAAG	GGG	5	93	49	0	0	108.065	7.2262e-155	4.79838e-154	0	3	ACTR8.7	3	44	0	0	1.2707e-61	8.43549e-61	staggered	0	0	44	3	0	0	0	ACTR8.7
chr3	38217808	38217827	20	*	38217810	38217810	1	antisense	GGAGACAGAAAGGAGAATGG	TGG	5	56	19	0	0	65.529	5.55986e-83	2.11333e-82	0	3	ACTR8.7	12	37	0	0	9.12809e-50	5.00082e-49	staggered	0	0	37	12	0	0	0	ACTR8.7
chr3	38945870	38945889	20	*	38945872	38945872	1	antisense	GAGAAAGGGAAGCAGAAGGG	GGG	3	111	53	1	0	64.3794	1.19049e-158	8.23141e-158	0	3	ACTR8.7	28	58	0	0	1.18776e-86	1.03891e-85	staggered	0	0	58	28	0	0	0	ACTR8.7
chr3	40112302	40112321	20	*	40112318	40112318	1	sense	GGAGAGTGAAAGAAGAAAGG	AGG	7	19	4	0	0	22.9926	4.56705e-22	8.94518e-22	0.00384615	3	ACTR8.7	0	15	0	0	1.15641e-16	3.1051e-16	staggered	0	0	15	0	0	0	0	ACTR8.7
chr3	43121228	43121247	20	*	43121230	43121230	1	antisense	ACAGACAGAAAGTAGAAGGG	TGG	6	8	4	1	0	5.17334	1.45538e-05	1.73593e-05	0	3	ACTR8.7	3	4	0	0	0.000287175	0.000439057	staggered	0	0	4	3	0	0	0	ACTR8.7
chr3	43923905	43923924	20	*	43923907	43923907	1	antisense	AGAGAATGAAAGGGGAAGGG	GGG	7	141	75	0	0	163.248	2.39224e-257	3.21624e-256	0	3	ACTR8.7	5	66	0	0	1.30388e-101	1.38401e-100	staggered	0	2	64	5	0	0	0	ACTR8.7
chr3	45508898	45508917	20	*	45508900	45508900	1	antisense	AAGAAGGAAAGAAGGAAGGG	AGG	7	6	4	0	0	8.04742	3.76622e-06	4.53696e-06	0.00819672	3	ACTR8.7	1	1	0	0	0.0579836	0.0681491	blunt	0	1	0	1	0	0	0	ACTR8.7
chr3	45633259	45633278	20	*	45633275	45633275	1	sense	GAAGATGGAAGGGAGAAGGC	AGG	5	7	4	0	0	9.19706	3.60258e-07	4.56187e-07	0.00296736	3	ACTR8.7	2	2	0	0	0.012021	0.015545	blunt	0	1	1	2	0	0	0	ACTR8.7
chr3	48087857	48087876	20	*	48087873	48087873	1	sense	GAGAAGGCAAAGGAGAAAAG	GGG	4	128	59	4	0	29.6605	2.03436e-139	1.21061e-138	0	3	ACTR8.7	25	69	0	2	3.3802e-74	2.61933e-73	staggered	0	0	66	25	3	0	0	ACTR8.7
chr3	51988669	51988688	20	*	51988671	51988671	1	antisense	GGGAGAAGGAGGGAGAAGGG	AGG	6	36	16	0	0	42.5364	4.09498e-48	1.14786e-47	0	3	ACTR8.7	6	20	0	0	1.80252e-23	5.89654e-23	staggered	0	0	20	6	0	0	0	ACTR8.7
chr3	53840753	53840772	20	*	53840769	53840769	1	sense	AGTGAAGGAAAGCAGAAAGG	TGG	7	6	4	1	0	4.02371	0.000450528	0.000481477	0.00819672	3	ACTR8.7	0	2	0	1	0.0992155	0.115676	blunt	0	0	2	0	0	0	0	ACTR8.7
chr3	53882055	53882074	20	*	53882057	53882057	1	antisense	GAGAACGGAAAGGAGAAGGG	CGG	0	88	78	0	0	102.317	1.00947e-144	6.21083e-144	0	3	ACTR8.7	18	7	0	0	3.60258e-07	6.75441e-07	blunt	0	2	5	18	0	0	0	ACTR8.7
chr3	54688468	54688487	20	*	54688484	54688484	1	sense	AGGGAAGGAAAGGAGAAGAA	AGG	6	142	39	0	0	164.397	1.44498e-259	1.97935e-258	0	3	ACTR8.7	1	101	0	0	2.46863e-171	8.11464e-170	staggered	0	2	99	1	0	0	0	ACTR8.7
chr3	58152686	58152705	20	*	58152688	58152688	1	antisense	GAGGACAGAAAAGGGAAGGG	AGG	4	21	15	1	0	12.646	2.48528e-18	4.57174e-18	0	3	ACTR8.7	1	6	0	0	3.76622e-06	6.63975e-06	staggered	0	0	6	1	0	0	0	ACTR8.7
chr3	60327874	60327893	20	*	60327890	60327890	1	sense	GGCGAAGGAAACAAGAAGGG	AGG	6	95	46	1	0	55.1823	3.93291e-130	2.13613e-129	0	3	ACTR8.7	10	47	0	0	7.55683e-67	5.4038e-66	staggered	0	1	46	10	0	0	0	ACTR8.7
chr3	62610192	62610211	20	*	62610194	62610194	1	antisense	GGGAAAGGAAAGGAAAAGAA	AGG	5	10	3	2	0	4.21532	1.90806e-05	2.26719e-05	0.003663	3	ACTR8.7	0	7	0	0	3.60258e-07	6.75441e-07	staggered	0	0	7	0	0	0	0	ACTR8.7
chr3	63008669	63008688	20	*	63008671	63008671	1	antisense	GAGGAAGGAAAGGACAAGGG	AGG	3	81	45	0	0	94.2698	1.00971e-130	5.49789e-130	0	3	ACTR8.7	23	36	0	0	4.09498e-48	2.16768e-47	staggered	0	6	30	23	0	0	0	ACTR8.7
chr3	63466252	63466271	20	*	63466254	63466254	1	antisense	AGAAAAGAAAAAGAGAAAGG	AGG	7	10	8	0	0	12.646	1.75836e-10	2.58764e-10	0.00802139	3	ACTR8.7	0	2	0	0	0.012021	0.015545	blunt	0	0	2	0	0	0	0	ACTR8.7
chr3	63612930	63612949	20	*	63612932	63612932	1	antisense	AGAAAAGGAGAGGAGAAGAG	AGG	6	26	9	0	0	31.0401	2.85527e-32	6.49142e-32	0	3	ACTR8.7	0	17	0	1	5.85672e-14	1.44854e-13	staggered	0	1	16	0	0	0	0	ACTR8.7
chr3	65419736	65419755	20	*	65419738	65419738	1	antisense	ACTGAAGGAAAGGAAAAGGG	AGG	6	70	31	1	0	40.8119	6.05082e-88	2.40049e-87	0	3	ACTR8.7	4	39	0	0	4.20686e-53	2.41509e-52	staggered	0	7	32	4	0	0	0	ACTR8.7
chr3	65569240	65569259	20	*	65569256	65569256	1	sense	GGAGACAGAAAGGAGAATTG	TGG	6	18	10	0	0	21.843	1.10474e-20	2.1125e-20	0	3	ACTR8.7	0	8	0	0	3.10739e-08	6.17238e-08	staggered	0	0	8	0	0	0	0	ACTR8.7
chr3	65897875	65897894	20	*	65897891	65897891	1	sense	AAAGAAAGAAAGGAAAAGGG	GGG	6	16	5	0	0	19.5437	5.57353e-18	1.00241e-17	0	3	ACTR8.7	1	11	0	0	1.17063e-11	2.67159e-11	staggered	0	1	9	1	0	0	1	ACTR8.7
chr3	68595086	68595105	20	*	68595088	68595088	1	antisense	AGGAAGGGAAAGGAAGAGGG	TGG	5	4	3	1	0	2.87408	0.00889078	0.00901495	0.00717703	3	ACTR8.7	0	0	0	0	0.216504	0.219084	blunt	0	0	0	0	0	0	0	ACTR8.7
chr3	70520189	70520208	20	*	70520205	70520205	1	sense	AGAAAAGAAAAAGAAAAGGG	GGG	7	7	6	0	0	9.19706	3.60258e-07	4.56187e-07	0.00886918	3	ACTR8.7	0	1	0	0	0.0579836	0.0681491	blunt	0	0	1	0	0	0	0	ACTR8.7
chr3	71435221	71435240	20	*	71435237	71435237	1	sense	AAAGAAGGAAGGAAGAAGGG	AGG	6	7	7	0	0	9.19706	3.60258e-07	4.56187e-07	0.00249377	3	ACTR8.7	0	0	0	0	0.216504	0.219084	blunt	0	0	0	0	0	0	0	ACTR8.7
chr3	71908936	71908955	20	*	71908952	71908952	1	sense	GAGAAAGGAAGAGAGAAAGA	GGG	5	7	6	0	0	9.19706	3.60258e-07	4.56187e-07	0.00296736	3	ACTR8.7	4	1	0	0	0.0579836	0.0681491	blunt	0	0	1	4	0	0	0	ACTR8.7
chr3	73024660	73024679	20	*	73024662	73024662	1	antisense	AGGAAAGGAAAGGAGAAGGA	GGG	4	36	32	0	0	42.5364	4.09498e-48	1.14786e-47	0	3	ACTR8.7	1	4	0	0	0.000287175	0.000439057	staggered	0	0	4	1	0	0	0	ACTR8.7
chr3	77372134	77372153	20	*	77372150	77372150	1	sense	GAGAAAGGGAAAGAGAAGGA	AGG	4	83	54	0	0	96.5691	1.06973e-134	6.09913e-134	0	3	ACTR8.7	9	29	0	0	6.9476e-37	3.11877e-36	staggered	0	0	29	9	0	0	0	ACTR8.7
chr3	78531152	78531171	20	*	78531154	78531154	1	antisense	AAGAACAGAAATGAGAACAG	AGG	5	15	5	0	0	18.3941	1.15641e-16	2.01332e-16	0	3	ACTR8.7	4	10	0	0	1.75836e-10	3.84087e-10	staggered	0	0	10	4	0	0	0	ACTR8.7
chr3	83469719	83469738	20	*	83469735	83469735	1	sense	AGGAGAGGAAAGGAGAAGAG	AGG	5	40	39	1	0	23.5675	1.63861e-42	4.40061e-42	0	3	ACTR8.7	0	1	0	0	0.0579836	0.0681491	blunt	0	0	1	0	0	0	0	ACTR8.7
chr3	84135447	84135466	20	*	84135463	84135463	1	sense	AGGGAAGGAAGGGAGAAGGA	AGG	6	21	16	0	0	25.2919	6.80592e-25	1.39317e-24	0	3	ACTR8.7	0	5	0	0	3.5091e-05	5.82374e-05	staggered	0	0	5	0	0	0	0	ACTR8.7
chr3	84700410	84700429	20	*	84700426	84700426	1	sense	AGGAAAGGAAAGGAGAAGAA	AGG	5	39	12	0	0	45.9853	4.20686e-53	1.23818e-52	0	3	ACTR8.7	0	27	0	0	8.55547e-34	3.58767e-33	staggered	0	0	25	0	0	1	1	ACTR8.7
chr3	85752423	85752442	20	*	85752425	85752425	1	antisense	GAGAGAAGAAAAGAGAAGGG	AGG	4	121	63	0	0	140.255	1.23585e-213	1.20164e-212	0	3	ACTR8.7	4	58	0	0	1.18776e-86	1.03891e-85	staggered	0	1	57	4	0	0	0	ACTR8.7
chr3	99220251	99220270	20	*	99220267	99220267	1	sense	AAGAAAGGAAAGAAGAAGGA	AGG	4	67	46	0	0	78.175	1.64342e-103	7.3954e-103	0	3	ACTR8.7	7	21	0	0	6.80592e-25	2.30406e-24	staggered	0	0	21	7	0	0	0	ACTR8.7
chr3	103792500	103792519	20	*	103792502	103792502	1	antisense	GAGAAGGGGAAGGGGAAGGG	AGG	3	19	12	0	0	22.9926	4.56705e-22	8.94518e-22	0	3	ACTR8.7	2	7	0	0	3.60258e-07	6.75441e-07	staggered	0	0	7	2	0	0	0	ACTR8.7
chr3	103882582	103882601	20	*	103882598	103882598	1	sense	GAGAAAGGAAAGGAGAAAAA	GGG	4	36	12	1	0	21.2682	4.82645e-37	1.21106e-36	0	3	ACTR8.7	0	24	0	0	2.85944e-29	1.05571e-28	staggered	0	0	23	0	1	0	0	ACTR8.7
chr3	105081518	105081537	20	*	105081534	105081534	1	sense	GAAGAAAGAAAGGAGAAAAG	GGG	6	37	4	0	0	43.686	9.12809e-50	2.61937e-49	0	3	ACTR8.7	0	33	0	0	3.15532e-43	1.57226e-42	staggered	0	0	32	0	1	0	0	ACTR8.7
chr3	106350133	106350152	20	*	106350135	106350135	1	antisense	GCTAACGGAAAAGAGAAGGA	TGG	4	169	89	0	0	195.437	1.49554e-320	3.22501e-319	0	3	ACTR8.7	21	79	0	0	9.08493e-127	1.49315e-125	staggered	0	2	77	21	0	0	0	ACTR8.7
chr3	108777313	108777332	20	*	108777315	108777315	1	antisense	AGAGATGGAAGGGAGAATGG	AGG	7	29	8	0	0	34.489	6.9476e-37	1.6983e-36	0.005	3	ACTR8.7	1	21	0	0	6.80592e-25	2.30406e-24	staggered	0	0	21	1	0	0	0	ACTR8.7
chr3	108782767	108782786	20	*	108782769	108782769	1	antisense	AGAAACAGAAAGTAGAAGGG	TGG	5	15	12	0	0	18.3941	1.15641e-16	2.01332e-16	0	3	ACTR8.7	0	3	0	0	0.002026	0.00287935	staggered	0	0	2	0	1	0	0	ACTR8.7
chr3	110515502	110515521	20	*	110515504	110515504	1	antisense	GGGAAGGGAAAGGAGGAAGG	GGG	4	7	6	0	0	9.19706	3.60258e-07	4.56187e-07	0	3	ACTR8.7	1	0	0	0	0.216504	0.219084	blunt	0	0	0	1	0	0	0	ACTR8.7
chr3	111202130	111202149	20	*	111202132	111202132	1	antisense	AGAGATGGAAAGGAGATTGG	TGG	7	23	20	0	0	27.5912	8.55791e-28	1.81845e-27	0.00429185	3	ACTR8.7	1	3	0	0	0.002026	0.00287935	staggered	0	0	3	1	0	0	0	ACTR8.7
chr3	111549177	111549196	20	*	111549179	111549179	1	antisense	AGGAAAGGAAAGGAGAGGGG	AGG	4	135	107	1	1	78.175	3.12076e-203	2.86794e-202	0	3	ACTR8.7	12	28	1	0	2.47826e-35	1.06107e-34	staggered	0	9	19	12	0	0	0	ACTR8.7
chr3	113201242	113201261	20	*	113201244	113201244	1	antisense	AGAGACAGAAAGTAGAAAGG	TGG	7	7	6	0	0	9.19706	3.60258e-07	4.56187e-07	0.00886918	3	ACTR8.7	2	0	0	0	0.216504	0.219084	blunt	0	0	0	2	0	0	0	ACTR8.7
chr3	114859357	114859376	20	*	114859359	114859359	1	antisense	GAAGAAAGGAAGGAGAAGAG	AGG	6	40	9	0	0	47.1349	8.70836e-55	2.59464e-54	0	3	ACTR8.7	0	31	0	0	4.96982e-40	2.34456e-39	staggered	0	0	31	0	0	0	0	ACTR8.7
chr3	116326968	116326987	20	*	116326984	116326984	1	sense	GAGAAAGGAAAAGAGAAGGG	TGG	2	123	98	0	0	142.554	6.03203e-218	6.02649e-217	0	3	ACTR8.7	17	25	0	0	9.20117e-31	3.52481e-30	staggered	0	1	24	17	0	0	0	ACTR8.7
chr3	116864248	116864267	20	*	116864250	116864250	1	antisense	GGAGAGGAAAAAGGGAAGGG	GGG	7	16	11	0	0	19.5437	5.57353e-18	1.00241e-17	0.00343643	3	ACTR8.7	1	5	0	0	3.5091e-05	5.82374e-05	staggered	0	1	3	1	1	0	0	ACTR8.7
chr3	117230003	117230022	20	*	117230005	117230005	1	antisense	GGGTAAGGAAAAGAGAAGTG	GGG	5	5	3	0	0	6.89779	3.5091e-05	4.00358e-05	0.00510204	3	ACTR8.7	0	2	0	0	0.012021	0.015545	blunt	0	0	2	0	0	0	0	ACTR8.7
chr3	117254331	117254350	20	*	117254333	117254333	1	antisense	AAGAATGGAAAAGAAAAGGA	AGG	5	4	4	0	0	5.74816	0.000287175	0.000310252	0.00717703	3	ACTR8.7	1	0	0	0	0.216504	0.219084	blunt	0	0	0	1	0	0	0	ACTR8.7
chr3	119608150	119608169	20	*	119608166	119608166	1	sense	GAGAAAGAAAGGGAGAAGGA	AGG	4	20	19	1	1	12.0711	3.29683e-17	5.89531e-17	0	3	ACTR8.7	0	1	1	0	0.0579836	0.0681491	blunt	0	0	1	0	0	0	0	ACTR8.7
chr3	120216040	120216059	20	*	120216042	120216042	1	antisense	AGAAAGGAAAGGAAGAAGGG	AGG	7	19	18	0	0	22.9926	4.56705e-22	8.94518e-22	0.00384615	3	ACTR8.7	0	1	0	0	0.0579836	0.0681491	blunt	0	0	1	0	0	0	0	ACTR8.7
chr3	123085688	123085707	20	*	123085690	123085690	1	antisense	GGAGAAGGAAAGGGGAAGGC	AGG	6	17	10	0	0	20.6934	2.54557e-19	4.71449e-19	0	3	ACTR8.7	2	7	0	0	3.60258e-07	6.75441e-07	staggered	0	0	7	2	0	0	0	ACTR8.7
chr3	124349279	124349298	20	*	124349295	124349295	1	sense	GGAGATGGAAAGTAGAATGG	TGG	6	14	8	0	0	17.2445	2.26678e-15	3.83311e-15	0	3	ACTR8.7	4	6	0	0	3.76622e-06	6.63975e-06	staggered	0	0	6	4	0	0	0	ACTR8.7
chr3	124794814	124794833	20	*	124794830	124794830	1	sense	GAGAGAGGAAGGGAGAAGGG	AGG	3	142	33	1	0	82.1987	1.35845e-216	1.35101e-215	0	3	ACTR8.7	9	108	0	1	3.17776e-153	7.89789e-152	staggered	0	5	103	9	0	0	0	ACTR8.7
chr3	125695620	125695639	20	*	125695636	125695636	1	sense	GAAAACAGCAAAGAGAAGGG	AGG	4	50	3	0	0	58.6312	3.74699e-72	1.32054e-71	0	3	ACTR8.7	3	45	0	0	2.3508e-63	1.6077e-62	staggered	0	0	45	3	0	0	0	ACTR8.7
chr3	129615498	129615517	20	*	129615500	129615500	1	antisense	GAGAAAGGAAGGAAGAAGGG	AGG	3	185	123	0	0	213.832	0	0	0	3	ACTR8.7	18	63	0	0	5.9607e-96	6.04373e-95	staggered	0	1	61	18	0	0	1	ACTR8.7
chr3	129757265	129757284	20	*	129757267	129757267	1	antisense	AGAGAAGGAAAGAAAAAGGG	AGG	7	144	108	1	0	83.3483	1.94173e-220	1.96702e-219	0	3	ACTR8.7	52	36	0	0	4.09498e-48	2.16768e-47	blunt	1	2	33	52	0	0	0	ACTR8.7
chr3	135570374	135570393	20	*	135570376	135570376	1	antisense	AGGGAAGGAAAGAAGAATGG	AGG	6	5	4	0	0	6.89779	3.5091e-05	4.00358e-05	0.00674157	3	ACTR8.7	0	1	0	0	0.0579836	0.0681491	blunt	0	0	1	0	0	0	0	ACTR8.7
chr3	137279285	137279304	20	*	137279287	137279287	1	antisense	TAGAACGGGAAGGAGAAAGG	GGG	3	81	20	0	0	94.2698	1.00971e-130	5.49789e-130	0	3	ACTR8.7	8	60	0	0	2.37513e-90	2.21028e-89	staggered	0	0	60	8	0	0	0	ACTR8.7
chr3	138757597	138757616	20	*	138757613	138757613	1	sense	AAGAAAGGAAGGAAGAAGGG	AGG	4	45	19	0	0	52.8831	2.3508e-63	7.5517e-63	0	3	ACTR8.7	3	25	0	0	9.20117e-31	3.52481e-30	staggered	0	0	25	3	0	0	0	ACTR8.7
chr3	139251318	139251337	20	*	139251320	139251320	1	antisense	GAGAAGGAAAAGGAGAAGAA	GGG	4	113	35	0	0	131.058	1.56664e-196	1.35403e-195	0	3	ACTR8.7	3	78	0	0	8.46106e-125	1.32643e-123	staggered	0	1	71	3	6	0	0	ACTR8.7
chr3	141334508	141334527	20	*	141334510	141334510	1	antisense	GAGAAAGGAAGGGAGAAGGA	AGG	3	62	62	0	0	72.4268	4.45512e-94	1.86243e-93	0	3	ACTR8.7	0	0	0	0	0.216504	0.219084	blunt	0	0	0	0	0	0	0	ACTR8.7
chr3	143122646	143122665	20	*	143122648	143122648	1	antisense	GAGAAGGCAAAGAAGAAGAG	GGG	4	8	5	0	0	10.3467	3.10739e-08	4.19065e-08	0	3	ACTR8.7	0	3	0	0	0.002026	0.00287935	staggered	0	0	3	0	0	0	0	ACTR8.7
chr3	144397136	144397155	20	*	144397138	144397138	1	antisense	GGAGATAGAAAGTAGAAGGA	TGG	7	12	9	0	0	14.9452	7.2417e-13	1.14708e-12	0.00291545	3	ACTR8.7	0	3	0	0	0.002026	0.00287935	staggered	0	0	3	0	0	0	0	ACTR8.7
chr3	144528450	144528469	20	*	144528452	144528452	1	antisense	GAGAGAAGAAAAGAAGAAGG	GGG	7	94	39	0	0	109.215	6.54693e-157	4.44212e-156	0	3	ACTR8.7	39	15	0	0	1.15641e-16	3.1051e-16	blunt	0	0	8	39	7	0	0	ACTR8.7
chr3	145297031	145297050	20	*	145297047	145297047	1	sense	CAGTATGGAAAACAGTATGG	AGG	7	16	15	0	0	19.5437	5.57353e-18	1.00241e-17	0.00343643	3	ACTR8.7	4	1	0	0	0.0579836	0.0681491	blunt	0	0	1	4	0	0	0	ACTR8.7
chr3	146709337	146709356	20	*	146709339	146709339	1	antisense	GAGGAAGGAAAGAAGGAGGG	AGG	4	3	3	0	0	4.59853	0.002026	0.00209726	0.0019685	3	ACTR8.7	2	0	0	0	0.216504	0.219084	blunt	0	0	0	2	0	0	0	ACTR8.7
chr3	147361142	147361161	20	*	147361144	147361144	1	antisense	GGAGGAGGAAAGGAGGAAGG	AGG	7	8	4	0	0	10.3467	3.10739e-08	4.19065e-08	0.00952381	3	ACTR8.7	3	10	0	0	1.75836e-10	3.84087e-10	staggered	0	0	4	3	0	0	6	ACTR8.7
chr3	151106341	151106360	20	*	151106343	151106343	1	antisense	AGGAAAGGAAAGGAAAGGGG	AGG	5	6	6	1	1	4.02371	0.000450528	0.000481477	0.00278552	3	ACTR8.7	0	0	1	0	0.216504	0.219084	blunt	0	0	0	0	0	0	0	ACTR8.7
chr3	152160389	152160408	20	*	152160391	152160391	1	antisense	GGAGAGGTAAAGGAGAAGAG	AGG	6	28	17	0	0	33.3393	2.47826e-35	5.92497e-35	0	3	ACTR8.7	0	10	0	0	1.75836e-10	3.84087e-10	staggered	0	0	10	0	0	0	0	ACTR8.7
chr3	154686401	154686420	20	*	154686403	154686403	1	antisense	AAGAAAGGAAAGGAAAAGGA	AGG	4	34	19	1	0	20.1186	2.24784e-34	5.3506e-34	0	3	ACTR8.7	12	15	0	0	1.15641e-16	3.1051e-16	staggered	0	2	13	12	0	0	0	ACTR8.7
chr3	156353246	156353265	20	*	156353248	156353248	1	antisense	GAGAGAGAAAAGGAAAAGGT	AGG	5	10	8	0	0	12.646	1.75836e-10	2.58764e-10	0.003663	3	ACTR8.7	2	1	0	0	0.0579836	0.0681491	blunt	0	1	0	2	0	0	0	ACTR8.7
chr3	160274043	160274062	20	*	160274059	160274059	1	sense	GAGAACTGGAAGGTGAAGGG	GGG	3	28	14	0	0	33.3393	2.47826e-35	5.92497e-35	0	3	ACTR8.7	3	14	0	0	2.26678e-15	5.87747e-15	staggered	0	0	13	3	1	0	0	ACTR8.7
chr3	162040901	162040920	20	*	162040903	162040903	1	antisense	AAGAAAGGAAAAGAGAAAGA	AGG	5	6	5	0	0	8.04742	3.76622e-06	4.53696e-06	0.00278552	3	ACTR8.7	0	0	0	0	0.216504	0.219084	blunt	0	0	0	0	0	0	0	ACTR8.7
chr3	164626573	164626592	20	*	164626575	164626575	1	antisense	GAAGAAGGAAAAGAGAAGAT	CGG	6	27	16	0	0	32.1897	8.55547e-34	1.98867e-33	0	3	ACTR8.7	2	10	0	0	1.75836e-10	3.84087e-10	staggered	0	0	10	2	0	0	0	ACTR8.7
chr3	169410747	169410766	20	*	169410749	169410749	1	antisense	GCAGAATGAAAGGAAAAGGG	CGG	6	8	3	0	0	10.3467	3.10739e-08	4.19065e-08	0	3	ACTR8.7	0	5	0	0	3.5091e-05	5.82374e-05	staggered	0	3	2	0	0	0	0	ACTR8.7
chr3	171428853	171428872	20	*	171428855	171428855	1	antisense	GAGAGAAGAGAAGAAAAAGG	AGG	7	65	25	0	0	75.8757	1.0195e-99	4.46775e-99	0	3	ACTR8.7	11	40	0	0	8.70836e-55	5.12937e-54	staggered	0	0	40	11	0	0	0	ACTR8.7
chr3	173580678	173580697	20	*	173580680	173580680	1	antisense	GAGAAGTGAAAGGAGAAGGA	GGG	3	31	10	0	0	36.7882	4.96982e-40	1.28554e-39	0	3	ACTR8.7	1	21	0	0	6.80592e-25	2.30406e-24	staggered	0	2	19	1	0	0	0	ACTR8.7
chr3	176953384	176953403	20	*	176953400	176953400	1	sense	GAGATACGAGAGGAGAAAGG	GGG	5	10	5	0	0	12.646	1.75836e-10	2.58764e-10	0.003663	3	ACTR8.7	2	5	0	0	3.5091e-05	5.82374e-05	staggered	0	0	5	2	0	0	0	ACTR8.7
chr3	178533928	178533947	20	*	178533930	178533930	1	antisense	GAGAAGAGAAGGGAGAAGAG	GGG	4	48	7	0	0	56.332	1.31419e-68	4.46539e-68	0	3	ACTR8.7	1	41	0	0	1.76078e-56	1.07762e-55	staggered	0	1	40	1	0	0	0	ACTR8.7
chr3	180142744	180142763	20	*	180142746	180142746	1	antisense	AGGAGAGGAAAGGGGAAGGG	AGG	5	88	38	0	0	102.317	1.00947e-144	6.21083e-144	0	3	ACTR8.7	5	50	0	0	3.74699e-72	2.78699e-71	staggered	0	3	47	5	0	0	0	ACTR8.7
chr3	181431190	181431209	20	*	181431206	181431206	1	sense	AGGAAGGAAAGGAAGAAGGG	AGG	6	12	5	0	0	14.9452	7.2417e-13	1.14708e-12	0	3	ACTR8.7	1	7	0	0	3.60258e-07	6.75441e-07	staggered	0	0	7	1	0	0	0	ACTR8.7
chr3	182187183	182187202	20	*	182187199	182187199	1	sense	GAAGAAGGAAGGGAGAAGGA	AGG	5	80	27	0	0	93.1202	9.63588e-129	5.1692e-128	0	3	ACTR8.7	4	53	0	0	1.56525e-77	1.24123e-76	staggered	0	1	52	4	0	0	0	ACTR8.7
chr3	183258311	183258330	20	*	183258313	183258313	1	antisense	GAGAAAGAAAAGGAGAAGGG	AGG	2	65	44	0	0	75.8757	1.0195e-99	4.46775e-99	0	3	ACTR8.7	44	21	0	0	6.80592e-25	2.30406e-24	blunt	0	0	21	44	0	0	0	ACTR8.7
chr3	184423029	184423048	20	*	184423045	184423045	1	sense	AAAGAAGGAAAGGAGGAGGA	TGG	6	30	16	1	0	17.8193	3.49012e-29	7.54115e-29	0	3	ACTR8.7	11	14	0	0	2.26678e-15	5.87747e-15	staggered	0	0	14	11	0	0	0	ACTR8.7
chr3	184444948	184444967	20	*	184444950	184444950	1	antisense	TGGAGAAGGAAAGAGAAGGG	AGG	7	205	91	1	0	118.412	0	0	0	3	ACTR8.7	14	114	0	0	1.17469e-198	5.83907e-197	staggered	0	1	113	14	0	0	0	ACTR8.7
chr3	185202977	185202996	20	*	185202993	185202993	1	sense	AAGGCCAGGAAGGGGAGGGG	GGG	7	7	7	0	0	9.19706	3.60258e-07	4.56187e-07	0.00886918	3	ACTR8.7	0	0	0	0	0.216504	0.219084	blunt	0	0	0	0	0	0	0	ACTR8.7
chr3	186151248	186151267	20	*	186151264	186151264	1	sense	GAGAAAGAGAAGGAGAAAGA	TGG	5	31	12	0	0	36.7882	4.96982e-40	1.28554e-39	0	3	ACTR8.7	6	19	0	0	4.56705e-22	1.42319e-21	staggered	0	0	19	6	0	0	0	ACTR8.7
chr3	186385317	186385336	20	*	186385333	186385333	1	sense	GGAGGAGGAAAGGATAAAGG	TGG	7	12	6	2	0	4.98174	6.91864e-07	8.73553e-07	0.00291545	3	ACTR8.7	2	6	0	0	3.76622e-06	6.63975e-06	staggered	0	0	6	2	0	0	0	ACTR8.7
chr3	187795452	187795471	20	*	187795468	187795468	1	sense	AAAGAAGGAAAGGAGGAGGA	AGG	6	38	17	0	0	44.8357	1.98393e-51	5.75365e-51	0	3	ACTR8.7	7	20	0	0	1.80252e-23	5.89654e-23	staggered	0	0	20	7	0	0	0	ACTR8.7
chr3	191334677	191334696	20	*	191334679	191334679	1	antisense	GGAAAAGGAAAAGAGAAGGT	AGG	5	54	36	0	0	63.2298	2.43061e-79	9.03389e-79	0	3	ACTR8.7	17	17	0	0	2.54557e-19	7.39012e-19	blunt	0	1	16	17	0	0	0	ACTR8.7
chr3	192509140	192509159	20	*	192509156	192509156	1	sense	GAGAGGGAAAGAAAGAAGGG	AGG	6	10	6	0	0	12.646	1.75836e-10	2.58764e-10	0	3	ACTR8.7	1	3	0	0	0.002026	0.00287935	staggered	0	0	3	1	0	0	0	ACTR8.7
chr3	194064236	194064255	20	*	194064238	194064238	1	antisense	GGGAGAAGAAAGGAGAAGTG	AGG	5	107	36	1	0	62.0801	2.00959e-151	1.29494e-150	0	3	ACTR8.7	2	71	0	0	3.59916e-111	4.52783e-110	staggered	0	4	67	2	0	0	0	ACTR8.7
chr3	195155699	195155718	20	*	195155701	195155701	1	antisense	AGAATGGGAAAGGAGAAGGG	GGG	5	73	48	1	0	42.5364	7.85579e-93	3.25903e-92	0	3	ACTR8.7	2	24	0	0	2.85944e-29	1.05571e-28	staggered	0	1	23	2	0	0	0	ACTR8.7
chr3	195155700	195155719	20	*	195155702	195155702	1	antisense	GAGAATGGGAAAGGAGAAGG	GGG	7	73	23	1	0	42.5364	7.85579e-93	3.25903e-92	0	3	ACTR8.7	23	3	0	0	0.002026	0.00287935	blunt	0	0	1	23	2	0	0	ACTR8.7
chr3	196500463	196500482	20	*	196500479	196500479	1	sense	AGAAATGGAAAGGAGAACGG	TGG	5	38	35	0	0	44.8357	1.98393e-51	5.75365e-51	0	3	ACTR8.7	4	3	0	0	0.002026	0.00287935	blunt	0	1	2	4	0	0	0	ACTR8.7
chr4	2976210	2976229	20	*	2976212	2976212	1	antisense	GAAGAAGGGAAGGAGGAGGG	AGG	5	27	13	0	0	32.1897	8.55547e-34	1.98867e-33	0	3	ACTR8.7	3	12	0	0	7.2417e-13	1.72817e-12	staggered	0	0	12	3	0	0	0	ACTR8.7
chr4	3290401	3290420	20	*	3290403	3290403	1	antisense	AGAGACGGATAGTAGAAGGG	TGG	6	12	7	0	0	14.9452	7.2417e-13	1.14708e-12	0	3	ACTR8.7	4	5	0	0	3.5091e-05	5.82374e-05	staggered	0	2	3	4	0	0	0	ACTR8.7
chr4	3450786	3450805	20	*	3450788	3450788	1	antisense	GAGGAAGGAAGGAAGAAGGG	AGG	4	45	17	0	0	52.8831	2.3508e-63	7.5517e-63	0	3	ACTR8.7	6	28	0	0	2.47826e-35	1.06107e-34	staggered	0	0	28	6	0	0	0	ACTR8.7
chr4	4889802	4889821	20	*	4889818	4889818	1	sense	GGGGAAGGCAAGGGGAACAG	GGG	7	39	25	0	0	45.9853	4.20686e-53	1.23818e-52	0.00645161	3	ACTR8.7	4	14	0	0	2.26678e-15	5.87747e-15	staggered	0	0	14	4	0	0	0	ACTR8.7
chr4	5101371	5101390	20	*	5101387	5101387	1	sense	GAGAAAAGAAAGGAGAAAGT	GGG	4	88	82	1	0	51.1586	5.28735e-118	2.65955e-117	0	3	ACTR8.7	16	6	0	0	3.76622e-06	6.63975e-06	blunt	0	0	5	16	0	1	0	ACTR8.7
chr4	6414656	6414675	20	*	6414672	6414672	1	sense	AGAGAAGCAAGGGAGAAGGG	AGG	7	82	27	0	0	95.4195	1.04545e-132	5.85347e-132	0	3	ACTR8.7	3	55	0	0	3.70821e-81	3.08462e-80	staggered	0	5	50	3	0	0	0	ACTR8.7
chr4	7625724	7625743	20	*	7625740	7625740	1	sense	AGAGAAGGAAAAGAGCAGGG	AGG	7	161	83	0	0	186.24	2.8263e-302	5.49615e-301	0	3	ACTR8.7	5	77	0	0	7.78276e-123	1.21078e-121	staggered	0	1	76	5	0	0	0	ACTR8.7
chr4	8136250	8136269	20	*	8136266	8136266	1	sense	AGAGATGGAAAGTAGAAGGG	TGG	6	141	58	0	0	163.248	2.39224e-257	3.21624e-256	0	3	ACTR8.7	5	82	0	0	1.04545e-132	1.90235e-131	staggered	1	20	61	5	0	0	0	ACTR8.7
chr4	8139219	8139238	20	*	8139235	8139235	1	sense	GAAAAGGGAAAAGGGAAGGG	AGG	4	6	5	0	0	8.04742	3.76622e-06	4.53696e-06	0	3	ACTR8.7	0	0	0	0	0.216504	0.219084	blunt	0	0	0	0	0	0	0	ACTR8.7
chr4	8577040	8577059	20	*	8577042	8577042	1	antisense	ACAGGCGGAAAAGAGAAAGG	AGG	7	6	3	0	0	8.04742	3.76622e-06	4.53696e-06	0.00819672	3	ACTR8.7	0	2	0	0	0.012021	0.015545	blunt	0	0	2	0	0	0	0	ACTR8.7
chr4	10044866	10044885	20	*	10044882	10044882	1	sense	GGAAACAGAAAGCAGAAGGG	TGG	4	33	9	0	0	39.0875	3.15532e-43	8.53699e-43	0	3	ACTR8.7	6	24	0	0	2.85944e-29	1.05571e-28	staggered	0	3	21	6	0	0	0	ACTR8.7
chr4	11120858	11120877	20	*	11120860	11120860	1	antisense	ACAGAAGGAAAGGAAAAGAG	AGG	7	112	67	0	0	129.908	2.07137e-194	1.76228e-193	0	3	ACTR8.7	2	43	0	0	6.72264e-60	4.33568e-59	staggered	0	1	41	2	1	0	0	ACTR8.7
chr4	11473468	11473487	20	*	11473470	11473470	1	antisense	GAGAACGGAAGAAGGGAAGG	GGG	6	7	4	0	0	9.19706	3.60258e-07	4.56187e-07	0.00249377	3	ACTR8.7	4	0	0	0	0.216504	0.219084	blunt	0	0	0	4	0	0	0	ACTR8.7
chr4	12662786	12662805	20	*	12662802	12662802	1	sense	GAGGAAGGAAGAGAGAAGGG	AGG	4	31	12	1	0	18.3941	1.83692e-30	4.06586e-30	0	3	ACTR8.7	1	19	0	1	4.18455e-16	1.11918e-15	staggered	0	0	19	1	0	0	0	ACTR8.7
chr4	14639545	14639564	20	*	14639547	14639547	1	antisense	AGGAGAGGAGAGGAGAAGAG	AGG	6	16	5	0	0	19.5437	5.57353e-18	1.00241e-17	0	3	ACTR8.7	0	11	0	0	1.17063e-11	2.67159e-11	staggered	0	0	11	0	0	0	0	ACTR8.7
chr4	14777855	14777874	20	*	14777871	14777871	1	sense	TAGAGGAGGAAAGAGAAGGG	TGG	6	9	4	0	0	11.4963	2.4401e-09	3.44429e-09	0	3	ACTR8.7	0	4	0	0	0.000287175	0.000439057	staggered	0	1	3	0	0	0	0	ACTR8.7
chr4	17411528	17411547	20	*	17411544	17411544	1	sense	AAAGAAAGGAAGGAGATGGG	AGG	7	5	5	0	0	6.89779	3.5091e-05	4.00358e-05	0.00773694	3	ACTR8.7	0	0	0	0	0.216504	0.219084	blunt	0	0	0	0	0	0	0	ACTR8.7
chr4	18518199	18518218	20	*	18518201	18518201	1	antisense	CAGAAGGAAAGGAAGAAGGG	AGG	5	23	10	1	0	13.7956	1.24619e-20	2.36224e-20	0	3	ACTR8.7	1	13	0	1	6.09046e-10	1.31906e-09	staggered	0	2	11	1	0	0	0	ACTR8.7
chr4	19638033	19638052	20	*	19638035	19638035	1	antisense	AGGAACGGAAAGGAGAGAGG	AGG	4	79	79	0	0	91.9706	9.08493e-127	4.81435e-126	0	3	ACTR8.7	0	0	0	0	0.216504	0.219084	blunt	0	0	0	0	0	0	0	ACTR8.7
chr4	22488864	22488883	20	*	22488880	22488880	1	sense	GGAGAAAAAAAGGAGAAGAG	TGG	7	86	18	0	0	100.018	1.06891e-140	6.37834e-140	0	3	ACTR8.7	0	68	0	0	2.0418e-105	2.31177e-104	staggered	0	6	62	0	0	0	0	ACTR8.7
chr4	23976998	23977017	20	*	23977014	23977014	1	sense	GGAGAAGGAAAAGAGAGAGG	AGG	7	116	104	0	0	134.507	6.43693e-203	5.81727e-202	0	3	ACTR8.7	42	10	0	0	1.75836e-10	3.84087e-10	blunt	0	0	10	42	0	0	0	ACTR8.7
chr4	24955684	24955703	20	*	24955700	24955700	1	sense	AGAGACAGAAAGTAGAAGGG	TGG	6	23	7	0	0	27.5912	8.55791e-28	1.81845e-27	0	3	ACTR8.7	6	16	0	0	5.57353e-18	1.56458e-17	staggered	0	4	12	6	0	0	0	ACTR8.7
chr4	26214777	26214796	20	*	26214793	26214793	1	sense	AAGAAAGAAAAAGAGAAGGA	AGG	5	14	11	0	0	17.2445	2.26678e-15	3.83311e-15	0	3	ACTR8.7	0	3	0	0	0.002026	0.00287935	staggered	0	0	3	0	0	0	0	ACTR8.7
chr4	26287567	26287586	20	*	26287583	26287583	1	sense	AGGAAAGGAAAGGACAGGAG	AGG	6	34	33	0	0	40.2371	7.61887e-45	2.08466e-44	0	3	ACTR8.7	0	0	0	0	0.216504	0.219084	blunt	0	0	0	0	0	0	0	ACTR8.7
chr4	27194714	27194733	20	*	27194716	27194716	1	antisense	AAAGAAGGAAAGAAGAAGAA	AGG	7	8	8	0	0	10.3467	3.10739e-08	4.19065e-08	0.00952381	3	ACTR8.7	0	0	0	0	0.216504	0.219084	blunt	0	0	0	0	0	0	0	ACTR8.7
chr4	30930239	30930258	20	*	30930255	30930255	1	sense	GATAAGGCTATGGAGAACAG	TGG	7	42	35	1	0	24.7171	2.61628e-45	7.22213e-45	0.00680272	3	ACTR8.7	10	6	0	0	3.76622e-06	6.63975e-06	blunt	0	0	6	10	0	0	0	ACTR8.7
chr4	31011499	31011518	20	*	31011501	31011501	1	antisense	AAGAATAGAAAAGAGAAGGT	CGG	5	26	19	0	0	31.0401	2.85527e-32	6.49142e-32	0	3	ACTR8.7	6	7	0	0	3.60258e-07	6.75441e-07	staggered	0	1	6	6	0	0	0	ACTR8.7
chr4	37606117	37606136	20	*	37606133	37606133	1	sense	GAGAAGGAGGAGGAGAAGGA	AGG	5	10	4	0	0	12.646	1.75836e-10	2.58764e-10	0.003663	3	ACTR8.7	1	6	0	0	3.76622e-06	6.63975e-06	staggered	0	0	6	1	0	0	0	ACTR8.7
chr4	40340333	40340352	20	*	40340335	40340335	1	antisense	GAGAAGGCAAAAGAGAAGAG	AGG	4	193	97	0	0	223.029	0	0	0	3	ACTR8.7	1	96	0	0	5.21002e-161	1.45452e-159	staggered	0	3	93	1	0	0	0	ACTR8.7
chr4	41653673	41653692	20	*	41653689	41653689	1	sense	GGGAGAACAACAGAGAAGGG	CGG	7	7	5	1	0	4.59853	8.51758e-05	9.62703e-05	0.00886918	3	ACTR8.7	0	2	0	1	0.0992155	0.115676	blunt	0	0	2	0	0	0	0	ACTR8.7
chr4	46388904	46388923	20	*	46388906	46388906	1	antisense	AGAAACAGAAAGGAAAAGGG	TGG	5	33	19	1	0	19.5437	4.65791e-33	1.07925e-32	0	3	ACTR8.7	0	13	0	1	6.09046e-10	1.31906e-09	staggered	3	2	8	0	0	0	0	ACTR8.7
chr4	47306433	47306452	20	*	47306449	47306449	1	sense	AGGAAGGGAGAGGAGAAGGG	AGG	4	25	10	0	0	29.8904	9.20117e-31	2.04491e-30	0	3	ACTR8.7	1	15	0	0	1.15641e-16	3.1051e-16	staggered	0	0	15	1	0	0	0	ACTR8.7
chr4	47501500	47501519	20	*	47501502	47501502	1	antisense	GAGAGAGAATAGGAGAAGAG	TGG	5	4	4	0	0	5.74816	0.000287175	0.000310252	0.00717703	3	ACTR8.7	0	0	0	0	0.216504	0.219084	blunt	0	0	0	0	0	0	0	ACTR8.7
chr4	48418141	48418160	20	*	48418143	48418143	1	antisense	GGGAGAAGGAAGGAGAAAGA	AGG	7	20	7	0	0	24.1423	1.80252e-23	3.58857e-23	0.00392157	3	ACTR8.7	3	13	0	0	4.1835e-14	1.03849e-13	staggered	0	0	13	3	0	0	0	ACTR8.7
chr4	54195528	54195547	20	*	54195544	54195544	1	sense	GGGAAGGGTAAAGAGAAGGG	TGG	4	11	5	0	0	13.7956	1.17063e-11	1.7867e-11	0	3	ACTR8.7	1	6	0	0	3.76622e-06	6.63975e-06	staggered	0	0	6	1	0	0	0	ACTR8.7
chr4	54254909	54254928	20	*	54254925	54254925	1	sense	AGAGAGGGAAAAGGGAAGGG	AGG	7	45	24	0	0	52.8831	2.3508e-63	7.5517e-63	0	3	ACTR8.7	0	21	0	0	6.80592e-25	2.30406e-24	staggered	0	0	21	0	0	0	0	ACTR8.7
chr4	55022101	55022120	20	*	55022117	55022117	1	sense	AGGGAGGGAAAGAAGAAGGG	AGG	5	4	4	0	0	5.74816	0.000287175	0.000310252	0.00717703	3	ACTR8.7	0	0	0	0	0.216504	0.219084	blunt	0	0	0	0	0	0	0	ACTR8.7
chr4	56426931	56426950	20	*	56426933	56426933	1	antisense	AAAGATGGAAAGGAGAATAG	TGG	6	28	3	0	0	33.3393	2.47826e-35	5.92497e-35	0	3	ACTR8.7	3	25	0	0	9.20117e-31	3.52481e-30	staggered	0	1	24	3	0	0	0	ACTR8.7
chr4	58833259	58833278	20	*	58833261	58833261	1	antisense	GAAAAAGGAAAGGAGAGGAG	AGG	4	12	9	0	0	14.9452	7.2417e-13	1.14708e-12	0	3	ACTR8.7	1	3	0	0	0.002026	0.00287935	staggered	0	0	3	1	0	0	0	ACTR8.7
chr4	59340732	59340751	20	*	59340748	59340748	1	sense	AGGAACGTAAGGGAGAAGGG	AGG	4	57	22	2	1	22.2262	2.09469e-57	6.37183e-57	0	3	ACTR8.7	2	35	1	1	1.05554e-35	4.70718e-35	staggered	0	3	32	2	0	0	0	ACTR8.7
chr4	61856345	61856364	20	*	61856347	61856347	1	antisense	GAAGAAGGAAAGAAGAAGGG	AGG	4	29	21	0	0	34.489	6.9476e-37	1.6983e-36	0	3	ACTR8.7	2	8	0	0	3.10739e-08	6.17238e-08	staggered	0	0	8	2	0	0	0	ACTR8.7
chr4	66163790	66163809	20	*	66163792	66163792	1	antisense	GGGAAGAGAGAGGGAAAAGG	AGG	7	78	65	1	0	45.4105	4.33307e-101	1.92994e-100	0	3	ACTR8.7	1	13	0	0	4.1835e-14	1.03849e-13	staggered	0	1	12	1	0	0	0	ACTR8.7
chr4	66169618	66169637	20	*	66169620	66169620	1	antisense	GGAGAAGAAAGGAAGAAGGG	AGG	7	76	8	0	0	88.5217	7.06938e-121	3.61435e-120	0	3	ACTR8.7	7	68	0	0	2.0418e-105	2.31177e-104	staggered	0	9	59	7	0	0	0	ACTR8.7
chr4	71277529	71277548	20	*	71277531	71277531	1	antisense	AAGAAAGAAAAAGAGAAGGA	AGG	5	29	11	0	0	34.489	6.9476e-37	1.6983e-36	0	3	ACTR8.7	0	18	0	0	1.10474e-20	3.32075e-20	staggered	0	0	18	0	0	0	0	ACTR8.7
chr4	74781890	74781909	20	*	74781892	74781892	1	antisense	AGAGATGGAAAGCAGAATGG	GGG	7	23	17	0	0	27.5912	8.55791e-28	1.81845e-27	0.00429185	3	ACTR8.7	3	6	0	0	3.76622e-06	6.63975e-06	staggered	0	0	6	3	0	0	0	ACTR8.7
chr4	78607450	78607469	20	*	78607466	78607466	1	sense	GAGAAGGCAAGGAAGAACAG	AGG	6	27	26	0	0	32.1897	8.55547e-34	1.98867e-33	0	3	ACTR8.7	0	1	0	0	0.0579836	0.0681491	blunt	0	0	1	0	0	0	0	ACTR8.7
chr4	82304777	82304796	20	*	82304793	82304793	1	sense	AGAGACAGAAAATAGAAGGG	TGG	7	17	10	1	0	10.3467	5.85672e-14	9.59093e-14	0.00361011	3	ACTR8.7	4	7	0	1	8.51758e-05	0.000140785	staggered	0	1	6	4	0	0	0	ACTR8.7
chr4	83381022	83381041	20	*	83381024	83381024	1	antisense	AAGAAAGGAGAAGAGAAGAG	AGG	5	13	5	0	0	16.0948	4.1835e-14	6.87155e-14	0	3	ACTR8.7	1	7	0	0	3.60258e-07	6.75441e-07	staggered	0	0	7	1	0	0	0	ACTR8.7
chr4	86721748	86721767	20	*	86721750	86721750	1	antisense	AGGAGAGGAAAGGAGAAAAG	AGG	6	11	11	0	0	13.7956	1.17063e-11	1.7867e-11	0	3	ACTR8.7	0	0	0	0	0.216504	0.219084	blunt	0	0	0	0	0	0	0	ACTR8.7
chr4	86763875	86763894	20	*	86763891	86763891	1	sense	GGGAAGGAAAGGAGGAAGGG	AGG	6	4	3	1	0	2.87408	0.00889078	0.00901495	0.00858369	3	ACTR8.7	0	0	0	0	0.216504	0.219084	blunt	0	0	0	0	0	0	0	ACTR8.7
chr4	87554838	87554857	20	*	87554840	87554840	1	antisense	AGAGACAGAAAGGAGAATGA	TGG	7	16	8	1	0	9.77187	6.42819e-13	1.0456e-12	0.00343643	3	ACTR8.7	2	7	0	0	3.60258e-07	6.75441e-07	staggered	0	0	7	2	0	0	0	ACTR8.7
chr4	89670281	89670300	20	*	89670283	89670283	1	antisense	AGGAAAGGAAAGGAGAGGAG	AGG	5	4	3	0	0	5.74816	0.000287175	0.000310252	0.00717703	3	ACTR8.7	0	1	0	0	0.0579836	0.0681491	blunt	0	0	1	0	0	0	0	ACTR8.7
chr4	89885149	89885168	20	*	89885151	89885151	1	antisense	GAGAAAGGAAAAAAGAAGGA	AGG	4	17	15	2	0	6.89779	5.70886e-11	8.70721e-11	0	3	ACTR8.7	0	2	0	1	0.0992155	0.115676	blunt	0	0	2	0	0	0	0	ACTR8.7
chr4	90603785	90603804	20	*	90603801	90603801	1	sense	GAGTAACTGTAGGAGAAGGG	AGG	6	4	3	1	0	2.87408	0.00889078	0.00901495	0.00858369	3	ACTR8.7	1	0	0	0	0.216504	0.219084	blunt	0	0	0	1	0	0	0	ACTR8.7
chr4	90693923	90693942	20	*	90693939	90693939	1	sense	GAGAGGGGAAAGAAGAAGTG	GGG	4	9	5	0	0	11.4963	2.4401e-09	3.44429e-09	0	3	ACTR8.7	0	4	0	0	0.000287175	0.000439057	staggered	0	0	4	0	0	0	0	ACTR8.7
chr4	96213144	96213163	20	*	96213146	96213146	1	antisense	AAGAAAGGATAAGAGAAGGG	AGG	4	27	17	0	0	32.1897	8.55547e-34	1.98867e-33	0	3	ACTR8.7	3	10	0	0	1.75836e-10	3.84087e-10	staggered	0	1	9	3	0	0	0	ACTR8.7
chr4	97434821	97434840	20	*	97434837	97434837	1	sense	AAGGAAGGAAGGGAGAAGGG	AGG	4	5	3	0	0	6.89779	3.5091e-05	4.00358e-05	0	3	ACTR8.7	0	2	0	0	0.012021	0.015545	blunt	0	0	2	0	0	0	0	ACTR8.7
chr4	101288506	101288525	20	*	101288522	101288522	1	sense	AAAGAAGGAAAGGAGAGGGG	AGG	5	40	32	1	1	23.5675	1.63861e-42	4.40061e-42	0	3	ACTR8.7	7	8	1	0	3.10739e-08	6.17238e-08	staggered	0	1	7	7	0	0	0	ACTR8.7
chr4	102998202	102998221	20	*	102998204	102998204	1	antisense	AGAGACAGAAAGGAGAATGG	TGG	6	25	10	0	0	29.8904	9.20117e-31	2.04491e-30	0	3	ACTR8.7	1	15	0	0	1.15641e-16	3.1051e-16	staggered	0	0	15	1	0	0	0	ACTR8.7
chr4	106803049	106803068	20	*	106803051	106803051	1	antisense	GGGAACGGAAAGGAGAAGAA	AGG	3	56	45	0	0	65.529	5.55986e-83	2.11333e-82	0	3	ACTR8.7	3	11	0	0	1.17063e-11	2.67159e-11	staggered	0	0	11	3	0	0	0	ACTR8.7
chr4	108102544	108102563	20	*	108102560	108102560	1	sense	GAAGAAGGGAAGGAGATAGG	AGG	6	71	50	0	0	82.7735	3.59916e-111	1.70413e-110	0	3	ACTR8.7	4	21	0	0	6.80592e-25	2.30406e-24	staggered	0	0	21	4	0	0	0	ACTR8.7
chr4	108533427	108533446	20	*	108533429	108533429	1	antisense	GAGAGGGAAAAGGAAAAGGG	AGG	4	73	37	0	0	85.0728	4.90515e-115	2.39538e-114	0	3	ACTR8.7	5	36	0	0	4.09498e-48	2.16768e-47	staggered	0	8	28	5	0	0	0	ACTR8.7
chr4	109601423	109601442	20	*	109601425	109601425	1	antisense	GGAGAGAGAAAGTAGAAGGA	TGG	7	8	3	0	0	10.3467	3.10739e-08	4.19065e-08	0.00952381	3	ACTR8.7	0	4	0	0	0.000287175	0.000439057	staggered	0	1	3	0	0	0	0	ACTR8.7
chr4	109635702	109635721	20	*	109635704	109635704	1	antisense	CGAGAAGGAAGGGAGAAGGA	AGG	7	166	43	0	0	191.989	1.11655e-313	2.31605e-312	0	3	ACTR8.7	9	123	0	0	6.03203e-218	4.39045e-216	staggered	0	0	122	9	0	0	1	ACTR8.7
chr4	109877002	109877021	20	*	109877004	109877004	1	antisense	AAGAAAGGAAAGGAGAGGGG	AGG	3	30	27	0	0	35.6386	1.88694e-38	4.77879e-38	0	3	ACTR8.7	1	3	0	0	0.002026	0.00287935	staggered	0	0	3	1	0	0	0	ACTR8.7
chr4	112152604	112152623	20	*	112152606	112152606	1	antisense	AGAGACAGAAAGGAGATGGG	TGG	6	5	4	0	0	6.89779	3.5091e-05	4.00358e-05	0.00674157	3	ACTR8.7	0	1	0	0	0.0579836	0.0681491	blunt	0	1	0	0	0	0	0	ACTR8.7
chr4	112978510	112978529	20	*	112978512	112978512	1	antisense	AGAGTTGGAAAGGAGAATGG	TGG	7	6	4	0	0	8.04742	3.76622e-06	4.53696e-06	0.00819672	3	ACTR8.7	0	1	0	0	0.0579836	0.0681491	blunt	0	0	1	0	0	0	0	ACTR8.7
chr4	113886268	113886287	20	*	113886270	113886270	1	antisense	GAAAACAGCAAGGAGAAGGT	GGG	4	7	6	0	0	9.19706	3.60258e-07	4.56187e-07	0	3	ACTR8.7	0	0	0	0	0.216504	0.219084	blunt	0	0	0	0	0	0	0	ACTR8.7
chr4	114203929	114203948	20	*	114203931	114203931	1	antisense	GAGGAGGAAAGGAAGAAGAG	GGG	6	5	4	1	0	3.4489	0.00213061	0.00218684	0.00674157	3	ACTR8.7	0	1	0	0	0.0579836	0.0681491	blunt	0	0	1	0	0	0	0	ACTR8.7
chr4	118830923	118830942	20	*	118830939	118830939	1	sense	GAGAATGGAAAGGAGAAAGC	AGG	3	115	58	0	0	133.357	8.73271e-201	7.63849e-200	0	3	ACTR8.7	22	57	0	0	8.1949e-85	7.1069e-84	staggered	0	0	57	22	0	0	0	ACTR8.7
chr4	125311783	125311802	20	*	125311799	125311799	1	sense	AGGAGAAGAAAGGAGAAGAG	GGG	6	40	22	0	0	47.1349	8.70836e-55	2.59464e-54	0	3	ACTR8.7	0	18	0	0	1.10474e-20	3.32075e-20	staggered	0	0	18	0	0	0	0	ACTR8.7
chr4	128591341	128591360	20	*	128591343	128591343	1	antisense	GGAAAAGGAAGGGAGAAGAG	TGG	5	121	42	1	0	70.1276	5.54584e-177	4.31387e-176	0	3	ACTR8.7	2	79	0	0	9.08493e-127	1.49315e-125	staggered	0	2	75	2	2	0	0	ACTR8.7
chr4	131425980	131425999	20	*	131425996	131425996	1	sense	GGGAAGGGAAGGGAGAAGGA	AGG	4	3	3	0	0	4.59853	0.002026	0.00209726	0.0019685	3	ACTR8.7	0	0	0	0	0.216504	0.219084	blunt	0	0	0	0	0	0	0	ACTR8.7
chr4	133651232	133651251	20	*	133651234	133651234	1	antisense	AGAAAAGAAAAAGAGAAGGA	AGG	7	6	4	0	0	8.04742	3.76622e-06	4.53696e-06	0.00819672	3	ACTR8.7	2	2	0	0	0.012021	0.015545	blunt	0	0	2	2	0	0	0	ACTR8.7
chr4	139600841	139600860	20	*	139600843	139600843	1	antisense	AGAAACTGAAAGTAGAAGGG	AGG	5	17	9	0	0	20.6934	2.54557e-19	4.71449e-19	0	3	ACTR8.7	4	8	0	0	3.10739e-08	6.17238e-08	staggered	0	0	8	4	0	0	0	ACTR8.7
chr4	140471193	140471212	20	*	140471195	140471195	1	antisense	GAGAAACGAAAGGAAAAGGA	GGG	4	32	6	0	0	37.9379	1.27051e-41	3.36229e-41	0	3	ACTR8.7	0	19	0	0	4.56705e-22	1.42319e-21	staggered	0	6	13	0	0	0	0	ACTR8.7
chr4	142195717	142195736	20	*	142195733	142195733	1	sense	TAAGAAGGGAAGGAAAAGGG	AGG	6	29	4	0	0	34.489	6.9476e-37	1.6983e-36	0	3	ACTR8.7	2	25	0	0	9.20117e-31	3.52481e-30	staggered	0	4	21	2	0	0	0	ACTR8.7
chr4	143761201	143761220	20	*	143761217	143761217	1	sense	TAGAACAGAATGGTGGAGGG	AGG	5	13	6	0	0	16.0948	4.1835e-14	6.87155e-14	0	3	ACTR8.7	3	6	0	0	3.76622e-06	6.63975e-06	staggered	0	0	6	3	0	0	0	ACTR8.7
chr4	146742764	146742783	20	*	146742766	146742766	1	antisense	AAGAAAGGAAAGGAGAGGGG	AGG	3	24	20	0	0	28.7408	2.85944e-29	6.20923e-29	0	3	ACTR8.7	2	4	0	0	0.000287175	0.000439057	staggered	0	0	4	2	0	0	0	ACTR8.7
chr4	148289778	148289797	20	*	148289780	148289780	1	antisense	CAAGAAGGAAAAGAAAAGGG	AGG	6	132	87	0	0	152.901	1.62365e-237	1.86121e-236	0	3	ACTR8.7	5	45	0	0	2.3508e-63	1.6077e-62	staggered	0	5	40	5	0	0	0	ACTR8.7
chr4	148361712	148361731	20	*	148361714	148361714	1	antisense	TAAGAATGGAAGGAGAAGGG	AGG	6	8	3	0	0	10.3467	3.10739e-08	4.19065e-08	0	3	ACTR8.7	0	5	0	0	3.5091e-05	5.82374e-05	staggered	0	0	5	0	0	0	0	ACTR8.7
chr4	148736229	148736248	20	*	148736231	148736231	1	antisense	AGAAAAGAAAGGGAGAAGAG	AGG	7	11	4	1	0	6.89779	4.29904e-08	5.75849e-08	0.00280899	3	ACTR8.7	1	6	0	1	0.000450528	0.00068623	staggered	0	0	6	1	0	0	0	ACTR8.7
chr4	151178905	151178924	20	*	151178907	151178907	1	antisense	AGGAAGGGAAAAGAGAAGGG	AGG	4	100	43	1	0	58.0564	6.26465e-139	3.71782e-138	0	3	ACTR8.7	1	57	0	2	2.09469e-57	1.31353e-56	staggered	0	0	57	1	0	0	0	ACTR8.7
chr4	152723366	152723385	20	*	152723382	152723382	1	sense	AGAGACAGAAAGTAGAAAGG	TGG	7	45	16	0	0	52.8831	2.3508e-63	7.5517e-63	0	3	ACTR8.7	3	29	0	0	6.9476e-37	3.11877e-36	staggered	0	0	27	3	2	0	0	ACTR8.7
chr4	154427426	154427445	20	*	154427428	154427428	1	antisense	ACATACGGAAAAGAGAAGTG	TGG	6	121	42	0	0	140.255	1.23585e-213	1.20164e-212	0	3	ACTR8.7	0	79	0	0	9.08493e-127	1.49315e-125	staggered	0	0	79	0	0	0	0	ACTR8.7
chr4	155500161	155500180	20	*	155500163	155500163	1	antisense	AAAGAAGGAAAGGAAAAGGA	AGG	6	31	11	0	0	36.7882	4.96982e-40	1.28554e-39	0	3	ACTR8.7	7	19	0	0	4.56705e-22	1.42319e-21	staggered	0	0	19	7	0	0	0	ACTR8.7
chr4	155716265	155716284	20	*	155716267	155716267	1	antisense	GAGAAAGGAAAAAAGAAAGG	AGG	4	122	54	2	0	47.1349	2.24693e-157	1.54868e-156	0	3	ACTR8.7	25	68	0	1	1.02274e-84	8.79467e-84	staggered	0	0	68	25	0	0	0	ACTR8.7
chr4	162564879	162564898	20	*	162564895	162564895	1	sense	AGGAAGGGAAGGGAGAAGGA	AGG	5	8	3	0	0	10.3467	3.10739e-08	4.19065e-08	0.00324675	3	ACTR8.7	3	5	0	0	3.5091e-05	5.82374e-05	staggered	0	0	5	3	0	0	0	ACTR8.7
chr4	164139504	164139523	20	*	164139520	164139520	1	sense	AAAGAAGGAAAGGAGAAAGA	GGG	6	73	15	0	0	85.0728	4.90515e-115	2.39538e-114	0	3	ACTR8.7	9	58	0	0	1.18776e-86	1.03891e-85	staggered	0	0	58	9	0	0	0	ACTR8.7
chr4	166438612	166438631	20	*	166438614	166438614	1	antisense	AGGAGAGGAAAGAAGAAGGG	AGG	5	74	48	0	0	86.2224	5.61323e-117	2.78488e-116	0	3	ACTR8.7	0	25	0	1	5.34549e-23	1.74027e-22	staggered	0	6	18	0	1	0	0	ACTR8.7
chr4	168317386	168317405	20	*	168317402	168317402	1	sense	GAAGAAGAAAAGAAGAAGGG	AGG	5	181	62	1	0	104.617	1.48365e-293	2.62714e-292	0	3	ACTR8.7	12	119	0	1	2.7504e-173	9.66434e-172	staggered	0	7	112	12	0	0	0	ACTR8.7
chr4	168370427	168370446	20	*	168370443	168370443	1	sense	GGGAAGAGAAAGGAGAAGGT	GGG	4	20	11	0	0	24.1423	1.80252e-23	3.58857e-23	0	3	ACTR8.7	6	9	0	0	2.4401e-09	5.10567e-09	staggered	0	0	9	6	0	0	0	ACTR8.7
chr4	168499233	168499252	20	*	168499249	168499249	1	sense	GAAGAAGGAAGGGAGAAGGG	AGG	4	7	7	0	0	9.19706	3.60258e-07	4.56187e-07	0	3	ACTR8.7	0	0	0	0	0.216504	0.219084	blunt	0	0	0	0	0	0	0	ACTR8.7
chr4	169256264	169256283	20	*	169256280	169256280	1	sense	GAGAGAGAAAGGGAGAAGGG	AGG	4	70	12	0	0	81.6239	3.02103e-109	1.41806e-108	0	3	ACTR8.7	6	58	0	0	1.18776e-86	1.03891e-85	staggered	0	3	55	6	0	0	0	ACTR8.7
chr4	170982355	170982374	20	*	170982357	170982357	1	antisense	GGAGACGGAAAGTAGAACAG	AGG	6	30	8	0	0	35.6386	1.88694e-38	4.77879e-38	0	3	ACTR8.7	4	22	0	0	2.46301e-26	8.5659e-26	staggered	0	2	20	4	0	0	0	ACTR8.7
chr4	173475902	173475921	20	*	173475918	173475918	1	sense	AGAGACAGAAAGTAGAAGAG	TGG	7	27	4	0	0	32.1897	8.55547e-34	1.98867e-33	0.00473934	3	ACTR8.7	2	23	0	0	8.55791e-28	3.07602e-27	staggered	0	5	16	2	0	2	0	ACTR8.7
chr4	176288162	176288181	20	*	176288164	176288164	1	antisense	GGGGAAGGGAAGGGGAAGGG	AGG	5	16	6	0	0	19.5437	5.57353e-18	1.00241e-17	0	3	ACTR8.7	2	10	0	0	1.75836e-10	3.84087e-10	staggered	0	0	10	2	0	0	0	ACTR8.7
chr4	180784630	180784649	20	*	180784646	180784646	1	sense	GGAGAAAGAAAGGAGACAGG	AGG	7	125	89	0	0	144.854	2.8518e-222	2.91607e-221	0	3	ACTR8.7	35	35	0	0	1.79001e-46	9.23553e-46	blunt	0	0	30	35	5	0	0	ACTR8.7
chr4	184220513	184220532	20	*	184220529	184220529	1	sense	AGGGAAGGGAAGGAGAAGGG	AGG	5	9	4	0	0	11.4963	2.4401e-09	3.44429e-09	0.00343643	3	ACTR8.7	2	5	0	0	3.5091e-05	5.82374e-05	staggered	0	0	5	2	0	0	0	ACTR8.7
chr4	184316241	184316260	20	*	184316243	184316243	1	antisense	GAGAAGGAGAAGGAGAAGGA	GGG	4	46	6	0	0	54.0327	4.25846e-65	1.39683e-64	0	3	ACTR8.7	6	40	0	0	8.70836e-55	5.12937e-54	staggered	0	0	40	6	0	0	0	ACTR8.7
chr4	184705915	184705934	20	*	184705931	184705931	1	sense	AGAAACAGAAAGTAGAAGGG	TGG	5	25	15	0	0	29.8904	9.20117e-31	2.04491e-30	0	3	ACTR8.7	0	9	0	0	2.4401e-09	5.10567e-09	staggered	0	0	9	0	0	0	0	ACTR8.7
chr5	1304304	1304323	20	*	1304306	1304306	1	antisense	GGAGAAGGGAGGGAGAAGGG	AGG	6	80	25	2	0	31.0401	2.29929e-90	9.378e-90	0	3	ACTR8.7	4	51	0	0	6.1477e-74	4.64037e-73	staggered	0	1	50	4	0	0	0	ACTR8.7
chr5	1723434	1723453	20	*	1723436	1723436	1	antisense	GAGTGAGGAAAAGAGAAAGG	AGG	5	13	6	0	0	16.0948	4.1835e-14	6.87155e-14	0	3	ACTR8.7	0	7	0	0	3.60258e-07	6.75441e-07	staggered	0	0	7	0	0	0	0	ACTR8.7
chr5	1973110	1973129	20	*	1973112	1973112	1	antisense	GAAGAAGGAAGGGAGAAGGA	AGG	5	176	34	1	0	101.742	1.80898e-283	2.7943e-282	0	3	ACTR8.7	22	142	0	1	1.35845e-216	9.54665e-215	staggered	0	2	140	22	0	0	0	ACTR8.7
chr5	2443918	2443937	20	*	2443920	2443920	1	antisense	GAGAAAGGAAAAGGAAAGGG	AGG	4	7	3	0	0	9.19706	3.60258e-07	4.56187e-07	0	3	ACTR8.7	0	4	0	0	0.000287175	0.000439057	staggered	0	0	4	0	0	0	0	ACTR8.7
chr5	3523189	3523208	20	*	3523191	3523191	1	antisense	GGAGAAGTAAAGGAGATGAG	AGG	7	44	33	0	0	51.7334	1.2707e-61	4.0052e-61	0.00704225	3	ACTR8.7	0	10	0	0	1.75836e-10	3.84087e-10	staggered	0	0	10	0	0	0	0	ACTR8.7
chr5	3584815	3584834	20	*	3584831	3584831	1	sense	GAGGAATGAAAGGAAGAAGG	GGG	6	4	3	1	1	2.87408	0.00889078	0.00901495	0.00858369	3	ACTR8.7	3	0	1	0	0.216504	0.219084	blunt	0	0	0	3	0	0	0	ACTR8.7
chr5	3707045	3707064	20	*	3707047	3707047	1	antisense	AAGAAAGGAAAAAAGAAGGA	AGG	5	30	17	1	0	17.8193	3.49012e-29	7.54115e-29	0	3	ACTR8.7	1	12	0	0	7.2417e-13	1.72817e-12	staggered	0	0	12	1	0	0	0	ACTR8.7
chr5	3751732	3751751	20	*	3751748	3751748	1	sense	AAGGAAGGAAAGAAGAAGGG	AGG	4	57	23	1	0	33.3393	2.00899e-67	6.81554e-67	0	3	ACTR8.7	3	34	0	0	7.61887e-45	3.85292e-44	staggered	0	5	29	3	0	0	0	ACTR8.7
chr5	5774833	5774852	20	*	5774835	5774835	1	antisense	GGAGGAGGAAAGGAGGAGGA	GGG	7	6	3	1	0	4.02371	0.000450528	0.000481477	0.00819672	3	ACTR8.7	1	3	0	0	0.002026	0.00287935	staggered	0	0	3	1	0	0	0	ACTR8.7
chr5	6258222	6258241	20	*	6258224	6258224	1	antisense	GGAGAGGAGAAGGAGAAGGA	AGG	7	39	8	0	0	45.9853	4.20686e-53	1.23818e-52	0.00645161	3	ACTR8.7	2	31	0	0	4.96982e-40	2.34456e-39	staggered	0	1	30	2	0	0	0	ACTR8.7
chr5	6424779	6424798	20	*	6424781	6424781	1	antisense	GAGAAGGAAGGGAGGAAGGG	AGG	6	80	17	0	0	93.1202	9.63588e-129	5.1692e-128	0	3	ACTR8.7	5	63	0	0	5.9607e-96	6.04373e-95	staggered	0	3	60	5	0	0	0	ACTR8.7
chr5	6858933	6858952	20	*	6858935	6858935	1	antisense	GGAGAGAAGAAGGAGAAGGG	AGG	7	44	20	0	0	51.7334	1.2707e-61	4.0052e-61	0.00704225	3	ACTR8.7	3	23	0	0	8.55791e-28	3.07602e-27	staggered	0	1	22	3	0	0	0	ACTR8.7
chr5	8784924	8784943	20	*	8784926	8784926	1	antisense	GAGAAAAGGAAAGAGAAGGA	AGG	5	37	23	0	0	43.686	9.12809e-50	2.61937e-49	0	3	ACTR8.7	2	13	0	0	4.1835e-14	1.03849e-13	staggered	0	0	13	2	0	0	0	ACTR8.7
chr5	9618855	9618874	20	*	9618857	9618857	1	antisense	GGAGAAGAAAAGAAGAAAGG	AGG	7	238	123	1	1	137.381	0	0	0	3	ACTR8.7	22	114	1	0	1.17469e-198	5.83907e-197	staggered	0	2	112	22	0	0	0	ACTR8.7
chr5	11657436	11657455	20	*	11657438	11657438	1	antisense	GGAGAGAGAAAGAAGAAGGA	AGG	7	29	15	0	0	34.489	6.9476e-37	1.6983e-36	0.005	3	ACTR8.7	3	14	0	0	2.26678e-15	5.87747e-15	staggered	0	1	13	3	0	0	0	ACTR8.7
chr5	13664878	13664897	20	*	13664894	13664894	1	sense	GGAGAGAGGAAGGAGAATGG	GGG	7	73	62	1	1	42.5364	7.85579e-93	3.25903e-92	0	3	ACTR8.7	6	11	1	0	1.17063e-11	2.67159e-11	staggered	0	0	11	6	0	0	0	ACTR8.7
chr5	15005568	15005587	20	*	15005570	15005570	1	antisense	GAGAAGGAGAAGGAGAAGGA	AGG	4	61	61	0	0	71.2772	3.27863e-92	1.34226e-91	0	3	ACTR8.7	0	0	0	0	0.216504	0.219084	blunt	0	0	0	0	0	0	0	ACTR8.7
chr5	15140396	15140415	20	*	15140412	15140412	1	sense	GAAAATGGAAAACAGTATGG	TGG	6	13	11	0	0	16.0948	4.1835e-14	6.87155e-14	0	3	ACTR8.7	3	2	0	0	0.012021	0.015545	blunt	0	0	2	3	0	0	0	ACTR8.7
chr5	15721534	15721553	20	*	15721536	15721536	1	antisense	GAGAGGAGAAAGGGGAAGGG	AGG	4	26	8	0	0	31.0401	2.85527e-32	6.49142e-32	0	3	ACTR8.7	2	18	0	0	1.10474e-20	3.32075e-20	staggered	0	0	18	2	0	0	0	ACTR8.7
chr5	17676911	17676930	20	*	17676913	17676913	1	antisense	AGAGACAGAAAGTAGAAGGG	TGG	6	75	39	0	0	87.372	6.34013e-119	3.21135e-118	0	3	ACTR8.7	11	36	0	0	4.09498e-48	2.16768e-47	staggered	0	8	28	11	0	0	0	ACTR8.7
chr5	18312506	18312525	20	*	18312508	18312508	1	antisense	GAGGAACGGTAGGGGAAGGG	GGG	6	13	4	0	0	16.0948	4.1835e-14	6.87155e-14	0	3	ACTR8.7	2	9	0	0	2.4401e-09	5.10567e-09	staggered	0	0	9	2	0	0	0	ACTR8.7
chr5	21907324	21907343	20	*	21907340	21907340	1	sense	GGGAAAGGAAAGGAGAATGG	GGG	3	140	90	2	1	54.0327	3.94235e-188	3.27726e-187	0	3	ACTR8.7	27	49	1	0	2.2407e-70	1.64265e-69	staggered	0	0	49	27	0	0	0	ACTR8.7
chr5	22465014	22465033	20	*	22465030	22465030	1	sense	GAGAGAGGAAGGAAGAAGGG	AGG	4	9	6	0	0	11.4963	2.4401e-09	3.44429e-09	0	3	ACTR8.7	1	3	0	0	0.002026	0.00287935	staggered	0	0	3	1	0	0	0	ACTR8.7
chr5	24873365	24873384	20	*	24873381	24873381	1	sense	AAGAAAAGAAAGGAGAAGAA	AGG	5	7	3	0	0	9.19706	3.60258e-07	4.56187e-07	0.00296736	3	ACTR8.7	0	4	0	0	0.000287175	0.000439057	staggered	0	0	4	0	0	0	0	ACTR8.7
chr5	30224433	30224452	20	*	30224449	30224449	1	sense	AAGAAAGGAAAGAAGAAGGA	AGG	4	31	26	0	0	36.7882	4.96982e-40	1.28554e-39	0	3	ACTR8.7	0	5	0	0	3.5091e-05	5.82374e-05	staggered	0	0	5	0	0	0	0	ACTR8.7
chr5	35086963	35086982	20	*	35086965	35086965	1	antisense	GGGGAAGGAAAGGAGAAGAT	GGG	5	128	58	0	0	148.303	8.74228e-229	9.28814e-228	0	3	ACTR8.7	12	70	0	0	3.02103e-109	3.70895e-108	staggered	0	0	61	12	8	1	0	ACTR8.7
chr5	35992400	35992419	20	*	35992416	35992416	1	sense	GAGAAGGGGAAAGAGAAGTG	TGG	4	13	9	1	1	8.04742	6.09046e-10	8.93268e-10	0	3	ACTR8.7	2	4	1	0	0.000287175	0.000439057	staggered	0	0	4	2	0	0	0	ACTR8.7
chr5	36449209	36449228	20	*	36449225	36449225	1	sense	GGAAAAGGAGAGGAGAAGAG	AGG	5	105	23	0	0	121.861	1.14068e-179	9.00149e-179	0	3	ACTR8.7	3	78	0	0	8.46106e-125	1.32643e-123	staggered	0	1	75	3	2	0	0	ACTR8.7
chr5	38992255	38992274	20	*	38992271	38992271	1	sense	GAGAAAGAAAGGGAGAAGGA	AGG	4	13	7	0	0	16.0948	4.1835e-14	6.87155e-14	0	3	ACTR8.7	0	6	0	0	3.76622e-06	6.63975e-06	staggered	0	0	6	0	0	0	0	ACTR8.7
chr5	39369799	39369818	20	*	39369801	39369801	1	antisense	GTGGAAGGAAAAGAAAAGGG	GGG	5	8	5	1	0	5.17334	1.45538e-05	1.73593e-05	0.00324675	3	ACTR8.7	0	3	0	0	0.002026	0.00287935	staggered	0	0	3	0	0	0	0	ACTR8.7
chr5	40884546	40884565	20	*	40884548	40884548	1	antisense	GAGAAGGAGAAGGAGAAAGA	AGG	5	30	20	0	0	35.6386	1.88694e-38	4.77879e-38	0	3	ACTR8.7	0	10	0	0	1.75836e-10	3.84087e-10	staggered	0	0	9	0	1	0	0	ACTR8.7
chr5	41469948	41469967	20	*	41469964	41469964	1	sense	GAGATGGAGAATGAGAACAG	TGG	7	6	4	1	0	4.02371	0.000450528	0.000481477	0.00819672	3	ACTR8.7	0	2	0	0	0.012021	0.015545	blunt	0	0	2	0	0	0	0	ACTR8.7
chr5	43272432	43272451	20	*	43272434	43272434	1	antisense	GAGAGCAGAATGAAGAAGGG	TGG	4	10	6	0	0	12.646	1.75836e-10	2.58764e-10	0	3	ACTR8.7	0	3	0	0	0.002026	0.00287935	staggered	0	0	3	0	0	0	0	ACTR8.7
chr5	45305681	45305700	20	*	45305697	45305697	1	sense	AGGAAGGAAAGAAAGAAGGG	AGG	7	7	6	0	0	9.19706	3.60258e-07	4.56187e-07	0.00886918	3	ACTR8.7	1	1	0	0	0.0579836	0.0681491	blunt	0	0	1	1	0	0	0	ACTR8.7
chr5	54636202	54636221	20	*	54636204	54636204	1	antisense	GGGAAAGGGAAGGAGAAGAG	TGG	4	25	7	0	0	29.8904	9.20117e-31	2.04491e-30	0	3	ACTR8.7	0	17	0	0	2.54557e-19	7.39012e-19	staggered	0	1	16	0	0	0	0	ACTR8.7
chr5	55694734	55694753	20	*	55694736	55694736	1	antisense	AGGAGAGGAGAGGAGAAGGG	TGG	5	9	9	0	0	11.4963	2.4401e-09	3.44429e-09	0.00343643	3	ACTR8.7	0	0	0	0	0.216504	0.219084	blunt	0	0	0	0	0	0	0	ACTR8.7
chr5	56855171	56855190	20	*	56855173	56855173	1	antisense	AAAGAAGGAAAGAGGAAGGG	GGG	6	16	5	0	0	19.5437	5.57353e-18	1.00241e-17	0	3	ACTR8.7	4	11	0	0	1.17063e-11	2.67159e-11	staggered	0	0	11	4	0	0	0	ACTR8.7
chr5	63921551	63921570	20	*	63921567	63921567	1	sense	GAGAACGGTCTGGAGAAGAG	AGG	4	34	3	0	0	40.2371	7.61887e-45	2.08466e-44	0	3	ACTR8.7	1	29	0	0	6.9476e-37	3.11877e-36	staggered	0	0	29	1	0	0	0	ACTR8.7
chr5	65693320	65693339	20	*	65693336	65693336	1	sense	AGAAAGAAAGAGGAGAAGGG	AGG	7	7	4	0	0	9.19706	3.60258e-07	4.56187e-07	0.00886918	3	ACTR8.7	0	3	0	0	0.002026	0.00287935	staggered	0	0	3	0	0	0	0	ACTR8.7
chr5	65819259	65819278	20	*	65819275	65819275	1	sense	GGAGGAGGAAAGGAGATGGG	AGG	6	102	51	0	0	118.412	2.06456e-173	1.57776e-172	0	3	ACTR8.7	7	51	0	0	6.1477e-74	4.64037e-73	staggered	0	1	50	7	0	0	0	ACTR8.7
chr5	65884810	65884829	20	*	65884812	65884812	1	antisense	AGGAAAGGAAAGGAGAGGAG	AGG	5	5	5	0	0	6.89779	3.5091e-05	4.00358e-05	0.00510204	3	ACTR8.7	0	0	0	0	0.216504	0.219084	blunt	0	0	0	0	0	0	0	ACTR8.7
chr5	67282027	67282046	20	*	67282029	67282029	1	antisense	GGAAAGGGAAAGGGAAAGGG	GGG	5	5	4	0	0	6.89779	3.5091e-05	4.00358e-05	0.00510204	3	ACTR8.7	0	1	0	0	0.0579836	0.0681491	blunt	0	0	1	0	0	0	0	ACTR8.7
chr5	68968456	68968475	20	*	68968472	68968472	1	sense	GGGGAAGGGAAGGAGAAGGG	AGG	4	9	9	0	0	11.4963	2.4401e-09	3.44429e-09	0	3	ACTR8.7	0	0	0	0	0.216504	0.219084	blunt	0	0	0	0	0	0	0	ACTR8.7
chr5	72186827	72186846	20	*	72186843	72186843	1	sense	GGGAGACAAAAGAAGAAGGG	AGG	6	5	4	0	0	6.89779	3.5091e-05	4.00358e-05	0.00674157	3	ACTR8.7	0	1	0	0	0.0579836	0.0681491	blunt	0	0	1	0	0	0	0	ACTR8.7
chr5	72409948	72409967	20	*	72409950	72409950	1	antisense	ATGGGAGGAAAGGAGAAGGT	GGG	6	6	6	0	0	8.04742	3.76622e-06	4.53696e-06	0.00238663	3	ACTR8.7	1	0	0	0	0.216504	0.219084	blunt	0	0	0	1	0	0	0	ACTR8.7
chr5	73717286	73717305	20	*	73717288	73717288	1	antisense	AGGAACGGAGAGGAGGAAGA	GGG	6	64	36	0	0	74.7261	7.85429e-98	3.36745e-97	0	3	ACTR8.7	20	27	0	0	8.55547e-34	3.58767e-33	staggered	0	0	25	20	1	1	0	ACTR8.7
chr5	74558285	74558304	20	*	74558301	74558301	1	sense	GAAGAAGGAAAGGAGGAGAG	TGG	5	54	29	0	0	63.2298	2.43061e-79	9.03389e-79	0	3	ACTR8.7	0	24	0	0	2.85944e-29	1.05571e-28	staggered	0	0	23	0	1	0	0	ACTR8.7
chr5	77124889	77124908	20	*	77124905	77124905	1	sense	AAAGAAGGAAAGGAAAAAGG	AGG	6	73	55	0	0	85.0728	4.90515e-115	2.39538e-114	0	3	ACTR8.7	13	18	0	0	1.10474e-20	3.32075e-20	staggered	0	0	18	13	0	0	0	ACTR8.7
chr5	77760386	77760405	20	*	77760388	77760388	1	antisense	AGGAAAGGAAAGGAAAAAGG	AGG	5	37	31	0	0	43.686	9.12809e-50	2.61937e-49	0	3	ACTR8.7	2	5	0	0	3.5091e-05	5.82374e-05	staggered	0	0	5	2	0	0	0	ACTR8.7
chr5	78152094	78152113	20	*	78152096	78152096	1	antisense	GGGAAGGGAAAGGAGAGGGA	AGG	4	5	5	0	0	6.89779	3.5091e-05	4.00358e-05	0	3	ACTR8.7	0	0	0	0	0.216504	0.219084	blunt	0	0	0	0	0	0	0	ACTR8.7
chr5	79018968	79018987	20	*	79018970	79018970	1	antisense	GGGGAAGGAGAGGAGAAAGG	AGG	5	4	4	0	0	5.74816	0.000287175	0.000310252	0.00717703	3	ACTR8.7	2	0	0	0	0.216504	0.219084	blunt	0	0	0	2	0	0	0	ACTR8.7
chr5	81872861	81872880	20	*	81872863	81872863	1	antisense	GAGAGAGGGAAAGAGAAGGA	GGG	5	17	9	1	0	10.3467	5.85672e-14	9.59093e-14	0	3	ACTR8.7	0	8	0	0	3.10739e-08	6.17238e-08	staggered	0	0	8	0	0	0	0	ACTR8.7
chr5	82652246	82652265	20	*	82652248	82652248	1	antisense	GGAGATAGAAAGTAGAAGGA	TGG	7	18	9	0	0	21.843	1.10474e-20	2.1125e-20	0.00371747	3	ACTR8.7	0	9	0	0	2.4401e-09	5.10567e-09	staggered	0	1	8	0	0	0	0	ACTR8.7
chr5	83094393	83094412	20	*	83094395	83094395	1	antisense	GAGAGGGGAGAGGAGAAGAG	GGG	4	3	3	0	0	4.59853	0.002026	0.00209726	0.0019685	3	ACTR8.7	0	0	0	0	0.216504	0.219084	blunt	0	0	0	0	0	0	0	ACTR8.7
chr5	87225172	87225191	20	*	87225188	87225188	1	sense	GGAGAAAGAAAGGAAAATGG	AGG	7	17	4	0	0	20.6934	2.54557e-19	4.71449e-19	0.00361011	3	ACTR8.7	4	13	0	0	4.1835e-14	1.03849e-13	staggered	0	0	13	4	0	0	0	ACTR8.7
chr5	89156299	89156318	20	*	89156301	89156301	1	antisense	GAGTCAAGAAAAGAGAAGGG	TGG	5	4	4	1	0	2.87408	0.00889078	0.00901495	0.00717703	3	ACTR8.7	0	0	0	0	0.216504	0.219084	blunt	0	0	0	0	0	0	0	ACTR8.7
chr5	92475797	92475816	20	*	92475813	92475813	1	sense	AGAAAAGGAGAGGAGAAGAG	AGG	6	21	3	1	0	12.646	2.48528e-18	4.57174e-18	0	3	ACTR8.7	1	18	0	0	1.10474e-20	3.32075e-20	staggered	1	0	17	1	0	0	0	ACTR8.7
chr5	93873407	93873426	20	*	93873423	93873423	1	sense	GGGAAAGGAAAGGGGAAGGG	AGG	3	36	6	0	0	42.5364	4.09498e-48	1.14786e-47	0	3	ACTR8.7	6	30	0	0	1.88694e-38	8.72016e-38	staggered	0	0	30	6	0	0	0	ACTR8.7
chr5	94774810	94774829	20	*	94774812	94774812	1	antisense	GAGAAAGGCAAGAAGAAAGG	AGG	4	13	5	0	0	16.0948	4.1835e-14	6.87155e-14	0	3	ACTR8.7	0	7	0	0	3.60258e-07	6.75441e-07	staggered	0	0	7	0	0	0	0	ACTR8.7
chr5	95264866	95264885	20	*	95264882	95264882	1	sense	GAGAAGGAAAGAAAGAAAGG	TGG	6	5	3	0	0	6.89779	3.5091e-05	4.00358e-05	0.00674157	3	ACTR8.7	1	1	0	0	0.0579836	0.0681491	blunt	0	0	1	1	0	0	0	ACTR8.7
chr5	96323955	96323974	20	*	96323957	96323957	1	antisense	GGAGAAGGAAAGAAGAAAGA	AGG	7	175	106	0	0	202.335	0	0	0	3	ACTR8.7	52	70	0	0	3.02103e-109	3.70895e-108	staggered	0	0	69	52	0	0	1	ACTR8.7
chr5	101532909	101532928	20	*	101532911	101532911	1	antisense	GAGAACAAAAAGAAGAAAGG	TGG	4	61	30	0	0	71.2772	3.27863e-92	1.34226e-91	0	3	ACTR8.7	19	31	0	0	4.96982e-40	2.34456e-39	staggered	0	0	31	19	0	0	0	ACTR8.7
chr5	108013479	108013498	20	*	108013481	108013481	1	antisense	GAGAACAGAGAGGAGAAGGA	AGG	3	98	79	2	0	37.9379	3.66613e-118	1.85263e-117	0	3	ACTR8.7	21	17	0	2	5.70886e-11	1.30142e-10	blunt	0	0	16	21	1	0	0	ACTR8.7
chr5	115420139	115420158	20	*	115420155	115420155	1	sense	AAGAAAGAAAAAGAGAAGGG	AGG	4	107	86	0	0	124.16	7.33043e-184	5.9352e-183	0	3	ACTR8.7	0	20	0	0	1.80252e-23	5.89654e-23	staggered	0	1	19	0	0	0	0	ACTR8.7
chr5	120034742	120034761	20	*	120034744	120034744	1	antisense	AGGAAAGAAAAGGAGAAGGG	AGG	4	9	5	0	0	11.4963	2.4401e-09	3.44429e-09	0	3	ACTR8.7	0	4	0	0	0.000287175	0.000439057	staggered	0	0	4	0	0	0	0	ACTR8.7
chr5	122885131	122885150	20	*	122885147	122885147	1	sense	GAGAATGGAAGGAAGAAAGG	AGG	4	7	3	0	0	9.19706	3.60258e-07	4.56187e-07	0	3	ACTR8.7	0	4	0	0	0.000287175	0.000439057	staggered	0	0	4	0	0	0	0	ACTR8.7
chr5	124833059	124833078	20	*	124833061	124833061	1	antisense	AAGAAAAGAAAAGAGAAGGA	AGG	5	139	68	1	0	80.4742	7.54636e-211	7.14607e-210	0	3	ACTR8.7	8	72	0	1	3.38779e-91	3.28777e-90	staggered	0	0	71	8	0	0	1	ACTR8.7
chr5	127906209	127906228	20	*	127906211	127906211	1	antisense	GGAGACAGAAAGCAGAATGG	TGG	6	19	11	0	0	22.9926	4.56705e-22	8.94518e-22	0	3	ACTR8.7	4	8	0	0	3.10739e-08	6.17238e-08	staggered	0	0	8	4	0	0	0	ACTR8.7
chr5	128595412	128595431	20	*	128595428	128595428	1	sense	GAGAACATATAGGAGAAGGC	AGG	4	19	9	0	0	22.9926	4.56705e-22	8.94518e-22	0	3	ACTR8.7	3	8	0	0	3.10739e-08	6.17238e-08	staggered	0	0	8	3	0	0	0	ACTR8.7
chr5	131063210	131063229	20	*	131063226	131063226	1	sense	AGAGACAGAAAGTAGAAGGG	TGG	6	92	50	0	0	106.916	7.89289e-153	5.16238e-152	0	3	ACTR8.7	8	41	0	0	1.76078e-56	1.07762e-55	staggered	0	10	31	8	0	0	0	ACTR8.7
chr5	131278752	131278771	20	*	131278754	131278754	1	antisense	GAGAGGGGAGAGGAGAGGGG	AGG	4	3	3	0	0	4.59853	0.002026	0.00209726	0.0019685	3	ACTR8.7	0	0	0	0	0.216504	0.219084	blunt	0	0	0	0	0	0	0	ACTR8.7
chr5	131503775	131503794	20	*	131503791	131503791	1	sense	CAGAAGGGAAAACAGTATGG	GGG	6	4	4	1	0	2.87408	0.00889078	0.00901495	0.00858369	3	ACTR8.7	3	0	0	0	0.216504	0.219084	blunt	0	0	0	3	0	0	0	ACTR8.7
chr5	132029872	132029891	20	*	132029888	132029888	1	sense	AAGAAGAGAAAGAAGAAGGA	AGG	5	92	26	0	0	106.916	7.89289e-153	5.16238e-152	0	3	ACTR8.7	11	65	0	0	1.0195e-99	1.04409e-98	staggered	0	1	64	11	0	0	0	ACTR8.7
chr5	132451373	132451392	20	*	132451389	132451389	1	sense	GTGAAGGAAAAGAGAAGGGG	AGG	7	201	5	0	0	232.226	0	0	0	3	ACTR8.7	1	149	0	0	3.50152e-275	5.94675e-273	staggered	6	124	19	1	0	0	0	ACTR8.7
chr5	134455183	134455202	20	*	134455199	134455199	1	sense	AGAGACAGAAAGTAGAAGGA	TGG	7	12	8	0	0	14.9452	7.2417e-13	1.14708e-12	0.00291545	3	ACTR8.7	1	3	0	0	0.002026	0.00287935	staggered	0	1	2	1	0	0	0	ACTR8.7
chr5	136026558	136026577	20	*	136026560	136026560	1	antisense	GGAGAAGAAAAGGAGAAGAT	GGG	7	52	33	0	0	60.9305	9.89987e-76	3.59365e-75	0	3	ACTR8.7	2	19	0	0	4.56705e-22	1.42319e-21	staggered	0	1	18	2	0	0	0	ACTR8.7
chr5	138519319	138519338	20	*	138519335	138519335	1	sense	ATGATGGGAAAGGAGAACTG	TGG	6	27	20	0	0	32.1897	8.55547e-34	1.98867e-33	0	3	ACTR8.7	4	7	0	0	3.60258e-07	6.75441e-07	staggered	0	1	6	4	0	0	0	ACTR8.7
chr5	138655054	138655073	20	*	138655070	138655070	1	sense	GAGAAGAGAAAGAAGAAAGA	GGG	5	9	6	0	0	11.4963	2.4401e-09	3.44429e-09	0.00343643	3	ACTR8.7	1	3	0	0	0.002026	0.00287935	staggered	0	0	3	1	0	0	0	ACTR8.7
chr5	139631085	139631104	20	*	139631087	139631087	1	antisense	GAGAAAGAAAAAGAGAAAGA	AGG	5	19	10	0	0	22.9926	4.56705e-22	8.94518e-22	0	3	ACTR8.7	5	9	0	0	2.4401e-09	5.10567e-09	staggered	0	0	9	5	0	0	0	ACTR8.7
chr5	139835700	139835719	20	*	139835702	139835702	1	antisense	GGAGAGGGAAAAGAGAGAGG	GGG	7	6	6	0	0	8.04742	3.76622e-06	4.53696e-06	0.00819672	3	ACTR8.7	3	0	0	0	0.216504	0.219084	blunt	0	0	0	3	0	0	0	ACTR8.7
chr5	141889293	141889312	20	*	141889295	141889295	1	antisense	GGAGAGGGAAGGGAGAAAGG	TGG	6	119	59	0	0	137.956	2.45134e-209	2.28163e-208	0	3	ACTR8.7	14	60	0	0	2.37513e-90	2.21028e-89	staggered	0	1	57	14	2	0	0	ACTR8.7
chr5	142037944	142037963	20	*	142037960	142037960	1	sense	AGAGACAGAAAGTAGAAGGG	TGG	6	61	7	0	0	71.2772	3.27863e-92	1.34226e-91	0	3	ACTR8.7	7	54	0	0	2.43061e-79	1.9657e-78	staggered	1	10	43	7	0	0	0	ACTR8.7
chr5	142247787	142247806	20	*	142247789	142247789	1	antisense	AGGAAAGGAAAGGAGAAGGT	AGG	4	106	88	0	0	123.011	9.18647e-182	7.30224e-181	0	3	ACTR8.7	36	17	0	0	2.54557e-19	7.39012e-19	blunt	0	1	16	36	0	0	0	ACTR8.7
chr5	144599873	144599892	20	*	144599875	144599875	1	antisense	AGAGACAGAAAGTAGAAAGG	TGG	7	10	6	0	0	12.646	1.75836e-10	2.58764e-10	0.00802139	3	ACTR8.7	6	4	0	0	0.000287175	0.000439057	blunt	0	0	4	6	0	0	0	ACTR8.7
chr5	147823206	147823225	20	*	147823208	147823208	1	antisense	GGAGGGGGAAAGGAGAAGGA	GGG	6	7	3	0	0	9.19706	3.60258e-07	4.56187e-07	0.00249377	3	ACTR8.7	0	4	0	0	0.000287175	0.000439057	staggered	0	1	3	0	0	0	0	ACTR8.7
chr5	150241656	150241675	20	*	150241658	150241658	1	antisense	AGGAAGGGAGAGGAGAAGAG	AGG	5	16	6	0	0	19.5437	5.57353e-18	1.00241e-17	0	3	ACTR8.7	0	10	0	0	1.75836e-10	3.84087e-10	staggered	0	0	10	0	0	0	0	ACTR8.7
chr5	150241763	150241782	20	*	150241765	150241765	1	antisense	GGAAGAGGAAAGGAGAAGAG	AGG	5	73	28	0	0	85.0728	4.90515e-115	2.39538e-114	0	3	ACTR8.7	0	44	0	0	1.2707e-61	8.43549e-61	staggered	0	0	44	0	0	0	0	ACTR8.7
chr5	151537426	151537445	20	*	151537442	151537442	1	sense	AGGAGAGGAAAGGAGAGGGG	AGG	5	46	45	0	0	54.0327	4.25846e-65	1.39683e-64	0	3	ACTR8.7	1	1	0	0	0.0579836	0.0681491	blunt	0	0	1	1	0	0	0	ACTR8.7
chr5	154332063	154332082	20	*	154332065	154332065	1	antisense	GGAAACAGAAAGCAGAAGAG	AGG	5	11	4	0	0	13.7956	1.17063e-11	1.7867e-11	0.00387597	3	ACTR8.7	0	7	0	0	3.60258e-07	6.75441e-07	staggered	0	0	7	0	0	0	0	ACTR8.7
chr5	154576906	154576925	20	*	154576908	154576908	1	antisense	GGAGGAGGAAAGGAGAGGAG	GGG	7	71	60	0	0	82.7735	3.59916e-111	1.70413e-110	0	3	ACTR8.7	3	11	0	0	1.17063e-11	2.67159e-11	staggered	0	1	9	3	1	0	0	ACTR8.7
chr5	156551617	156551636	20	*	156551633	156551633	1	sense	GGGGGAGGAAAGGAAAAGGG	AGG	5	5	3	0	0	6.89779	3.5091e-05	4.00358e-05	0.00510204	3	ACTR8.7	1	1	0	0	0.0579836	0.0681491	blunt	0	0	1	1	0	0	0	ACTR8.7
chr5	157544111	157544130	20	*	157544127	157544127	1	sense	GGGAACAGAAAGGCGAAGGA	AGG	4	10	6	0	0	12.646	1.75836e-10	2.58764e-10	0	3	ACTR8.7	3	4	0	0	0.000287175	0.000439057	staggered	0	0	4	3	0	0	0	ACTR8.7
chr5	157951982	157952001	20	*	157951984	157951984	1	antisense	AGGAGAGGAGAAGAGAAGGG	AGG	6	4	3	0	0	5.74816	0.000287175	0.000310252	0.00858369	3	ACTR8.7	0	0	0	0	0.216504	0.219084	blunt	0	0	0	0	0	0	0	ACTR8.7
chr5	161881934	161881953	20	*	161881950	161881950	1	sense	GAGAAGGAGAAGGAGAAGGA	GGG	4	11	8	0	0	13.7956	1.17063e-11	1.7867e-11	0	3	ACTR8.7	0	3	0	0	0.002026	0.00287935	staggered	0	3	0	0	0	0	0	ACTR8.7
chr5	163641689	163641708	20	*	163641705	163641705	1	sense	GAGAAGGAAATAGAGAAAGG	GGG	5	4	3	0	0	5.74816	0.000287175	0.000310252	0.00717703	3	ACTR8.7	1	0	0	0	0.216504	0.219084	blunt	0	0	0	1	0	0	0	ACTR8.7
chr5	163740444	163740463	20	*	163740446	163740446	1	antisense	AAGAAGGAAAGAAAGAAGGG	AGG	6	8	4	0	0	10.3467	3.10739e-08	4.19065e-08	0	3	ACTR8.7	0	4	0	0	0.000287175	0.000439057	staggered	0	0	4	0	0	0	0	ACTR8.7
chr5	167189508	167189527	20	*	167189510	167189510	1	antisense	GAGAAAGGAAGGAAGAAAGG	GGG	4	31	25	0	0	36.7882	4.96982e-40	1.28554e-39	0	3	ACTR8.7	4	5	0	0	3.5091e-05	5.82374e-05	staggered	0	0	5	4	0	0	0	ACTR8.7
chr5	167908594	167908613	20	*	167908596	167908596	1	antisense	GAGAGAGGAAAAGAGAGGGG	AGG	4	3	3	0	0	4.59853	0.002026	0.00209726	0.0019685	3	ACTR8.7	0	0	0	0	0.216504	0.219084	blunt	0	0	0	0	0	0	0	ACTR8.7
chr5	167974375	167974394	20	*	167974391	167974391	1	sense	GGAGAAGGAAAGAAGGAAGG	AGG	7	7	6	0	0	9.19706	3.60258e-07	4.56187e-07	0.00886918	3	ACTR8.7	3	1	0	0	0.0579836	0.0681491	blunt	0	0	1	3	0	0	0	ACTR8.7
chr5	172570761	172570780	20	*	172570777	172570777	1	sense	AAGAATGGAAGGAAGAAGGG	AGG	4	33	12	0	0	39.0875	3.15532e-43	8.53699e-43	0	3	ACTR8.7	3	21	0	0	6.80592e-25	2.30406e-24	staggered	0	1	20	3	0	0	0	ACTR8.7
chr5	173212517	173212536	20	*	173212533	173212533	1	sense	AGAGACAGAAAGTAGAAAGG	TGG	7	8	4	0	0	10.3467	3.10739e-08	4.19065e-08	0.00952381	3	ACTR8.7	0	4	0	0	0.000287175	0.000439057	staggered	0	0	4	0	0	0	0	ACTR8.7
chr5	174271061	174271080	20	*	174271077	174271077	1	sense	AGGAATGGAAAATAGAAGGG	TGG	5	8	7	0	0	10.3467	3.10739e-08	4.19065e-08	0.00324675	3	ACTR8.7	0	1	0	0	0.0579836	0.0681491	blunt	0	0	1	0	0	0	0	ACTR8.7
chr5	174312714	174312733	20	*	174312716	174312716	1	antisense	GAGAATGGAAAAGAGAAAGA	AGG	4	221	148	1	0	127.609	0	0	0	3	ACTR8.7	41	73	0	1	7.85579e-93	7.77189e-92	staggered	0	0	71	41	1	0	1	ACTR8.7
chr5	175588714	175588733	20	*	175588730	175588730	1	sense	GAAGAAGGAAGGAAGAAGGG	AGG	5	69	50	0	0	80.4742	2.50104e-107	1.16644e-106	0	3	ACTR8.7	1	19	0	0	4.56705e-22	1.42319e-21	staggered	0	1	18	1	0	0	0	ACTR8.7
chr5	176491575	176491594	20	*	176491591	176491591	1	sense	GAAAACAGAAAGGAGAAGGA	GGG	3	116	91	0	0	134.507	6.43693e-203	5.81727e-202	0	3	ACTR8.7	10	22	0	0	2.46301e-26	8.5659e-26	staggered	0	0	19	10	3	0	0	ACTR8.7
chr5	178841380	178841399	20	*	178841382	178841382	1	antisense	GAGAAGGAGAGGAAGAAGGG	AGG	5	70	33	0	0	81.6239	3.02103e-109	1.41806e-108	0	3	ACTR8.7	8	37	0	0	9.12809e-50	5.00082e-49	staggered	0	1	35	8	0	1	0	ACTR8.7
chr6	1153105	1153124	20	*	1153121	1153121	1	sense	GAGGAAGAGAAGGGAAAAGG	CGG	7	11	9	0	0	13.7956	1.17063e-11	1.7867e-11	0.00280899	3	ACTR8.7	1	2	0	0	0.012021	0.015545	blunt	0	1	1	1	0	0	0	ACTR8.7
chr6	3360069	3360088	20	*	3360085	3360085	1	sense	AGAAACAGAAAGTAGAAGGG	TGG	5	13	8	0	0	16.0948	4.1835e-14	6.87155e-14	0	3	ACTR8.7	0	5	0	0	3.5091e-05	5.82374e-05	staggered	0	1	4	0	0	0	0	ACTR8.7
chr6	3385042	3385061	20	*	3385058	3385058	1	sense	AGAGACAGAAAGGAGAACGG	CGG	6	84	70	1	0	48.8594	3.5431e-111	1.7035e-110	0	3	ACTR8.7	20	14	0	0	2.26678e-15	5.87747e-15	blunt	0	3	11	20	0	0	0	ACTR8.7
chr6	3642609	3642628	20	*	3642625	3642625	1	sense	AGAGATGGAAAGTAGAAGGG	GGG	6	215	87	1	1	124.16	0	0	0	3	ACTR8.7	9	127	1	0	1.30663e-226	1.10954e-224	staggered	0	7	120	9	0	0	0	ACTR8.7
chr6	5439841	5439860	20	*	5439843	5439843	1	antisense	AAGAAAGGAACGGAGAAGGA	AGG	4	25	9	0	0	29.8904	9.20117e-31	2.04491e-30	0	3	ACTR8.7	1	16	0	0	5.57353e-18	1.56458e-17	staggered	0	0	16	1	0	0	0	ACTR8.7
chr6	9080640	9080659	20	*	9080656	9080656	1	sense	GAGAAGAGAAAGGGGAAAGG	AGG	4	33	17	0	0	39.0875	3.15532e-43	8.53699e-43	0	3	ACTR8.7	8	16	0	0	5.57353e-18	1.56458e-17	staggered	0	0	16	8	0	0	0	ACTR8.7
chr6	9203897	9203916	20	*	9203913	9203913	1	sense	GAAGAAAGAAAGAAGAAAGG	AGG	6	5	4	1	0	3.4489	0.00213061	0.00218684	0.00674157	3	ACTR8.7	0	0	0	1	0.518978	0.518978	blunt	0	0	0	0	0	0	0	ACTR8.7
chr6	10511726	10511745	20	*	10511742	10511742	1	sense	GGGAAGGGAAAGGAGCAGGG	GGG	3	24	17	0	0	28.7408	2.85944e-29	6.20923e-29	0	3	ACTR8.7	1	6	0	0	3.76622e-06	6.63975e-06	staggered	0	0	6	1	0	0	0	ACTR8.7
chr6	11727900	11727919	20	*	11727916	11727916	1	sense	GAGAGGGGAAAGAAGAAGGA	AGG	4	35	34	0	0	41.3868	1.79001e-46	4.94751e-46	0	3	ACTR8.7	0	1	0	0	0.0579836	0.0681491	blunt	0	0	1	0	0	0	0	ACTR8.7
chr6	12660744	12660763	20	*	12660760	12660760	1	sense	TAGATGCCACAGGAGAGGGG	AGG	7	78	52	0	0	90.8209	8.46106e-125	4.41923e-124	0	3	ACTR8.7	2	24	0	0	2.85944e-29	1.05571e-28	staggered	0	1	22	2	1	0	0	ACTR8.7
chr6	14720727	14720746	20	*	14720743	14720743	1	sense	GAGAAAGAAAAAGAAAAGGG	AGG	4	122	44	0	0	141.405	8.66879e-216	8.54327e-215	0	3	ACTR8.7	2	78	0	0	8.46106e-125	1.32643e-123	staggered	1	13	64	2	0	0	0	ACTR8.7
chr6	14874993	14875012	20	*	14875009	14875009	1	sense	AGAAAACCAAAGGAGAAGGG	AGG	6	6	3	0	0	8.04742	3.76622e-06	4.53696e-06	0.00238663	3	ACTR8.7	1	2	0	0	0.012021	0.015545	blunt	0	0	2	1	0	0	0	ACTR8.7
chr6	17427426	17427445	20	*	17427428	17427428	1	antisense	TTTTACAGAAAGAAGAAGGG	TGG	6	3	3	0	0	4.59853	0.002026	0.00209726	0.00823045	3	ACTR8.7	1	0	0	0	0.216504	0.219084	blunt	0	0	0	1	0	0	0	ACTR8.7
chr6	20756286	20756305	20	*	20756288	20756288	1	antisense	GAGAAAGGGAAGGAGAAGAA	AGG	4	27	6	0	0	32.1897	8.55547e-34	1.98867e-33	0	3	ACTR8.7	0	21	0	0	6.80592e-25	2.30406e-24	staggered	0	0	21	0	0	0	0	ACTR8.7
chr6	21589329	21589348	20	*	21589345	21589345	1	sense	GGGTCGGGAGAGGAGGAAGG	GGG	7	5	3	1	0	3.4489	0.00213061	0.00218684	0.00773694	3	ACTR8.7	3	1	0	0	0.0579836	0.0681491	blunt	0	0	1	3	0	0	0	ACTR8.7
chr6	22742788	22742807	20	*	22742790	22742790	1	antisense	CAAGAAGGAAAGGAGAAGGA	AGG	5	204	112	1	0	117.837	0	0	0	3	ACTR8.7	33	91	0	0	8.53036e-151	1.97555e-149	staggered	0	0	91	33	0	0	0	ACTR8.7
chr6	24828767	24828786	20	*	24828783	24828783	1	sense	GAGAGAGGAAAAGAGAAGGA	AGG	4	79	11	0	0	91.9706	9.08493e-127	4.81435e-126	0	3	ACTR8.7	7	68	0	0	2.0418e-105	2.31177e-104	staggered	0	0	68	7	0	0	0	ACTR8.7
chr6	25526517	25526536	20	*	25526519	25526519	1	antisense	GGAGAGGAAAAGGAGATGAG	AGG	7	8	7	1	0	5.17334	1.45538e-05	1.73593e-05	0.00952381	3	ACTR8.7	0	1	0	1	0.253288	0.254914	blunt	0	0	1	0	0	0	0	ACTR8.7
chr6	26147869	26147888	20	*	26147885	26147885	1	sense	GAGAGGGGAAGGGAGAAGAG	GGG	4	14	4	0	0	17.2445	2.26678e-15	3.83311e-15	0	3	ACTR8.7	0	10	0	0	1.75836e-10	3.84087e-10	staggered	0	0	10	0	0	0	0	ACTR8.7
chr6	27500273	27500292	20	*	27500289	27500289	1	sense	AAGAAAAGAAAAGAGAAGGA	GGG	5	160	79	0	0	185.091	5.29642e-300	9.85949e-299	0	3	ACTR8.7	3	79	0	0	9.08493e-127	1.49315e-125	staggered	0	0	79	3	0	0	0	ACTR8.7
chr6	30073139	30073158	20	*	30073141	30073141	1	antisense	AGGTAAGGAAAGAAGAAGGG	AGG	5	11	8	1	0	6.89779	4.29904e-08	5.75849e-08	0.00387597	3	ACTR8.7	1	3	0	0	0.002026	0.00287935	staggered	0	0	3	1	0	0	0	ACTR8.7
chr6	30103797	30103816	20	*	30103813	30103813	1	sense	GGAGAAGGAAAGGAGAAAAG	AGG	6	234	137	2	0	90.0545	0	0	0	3	ACTR8.7	4	96	0	0	5.21002e-161	1.45452e-159	staggered	0	0	95	4	1	0	0	ACTR8.7
chr6	30908223	30908242	20	*	30908225	30908225	1	antisense	GAGAATTCAGAAGAGAAGGG	AGG	5	11	4	0	0	13.7956	1.17063e-11	1.7867e-11	0.00387597	3	ACTR8.7	0	4	0	0	0.000287175	0.000439057	staggered	0	0	4	0	0	0	0	ACTR8.7
chr6	31498768	31498787	20	*	31498770	31498770	1	antisense	GAGGACTGAAAGGAGACAGG	AGG	4	40	38	0	0	47.1349	8.70836e-55	2.59464e-54	0	3	ACTR8.7	0	0	0	0	0.216504	0.219084	blunt	0	0	0	0	0	0	0	ACTR8.7
chr6	31697656	31697675	20	*	31697658	31697658	1	antisense	CAGAAAGGAAAGCAGAAAGG	AGG	4	10	5	0	0	12.646	1.75836e-10	2.58764e-10	0	3	ACTR8.7	0	5	0	0	3.5091e-05	5.82374e-05	staggered	0	1	4	0	0	0	0	ACTR8.7
chr6	33029130	33029149	20	*	33029132	33029132	1	antisense	AGAGACAGAAAGGAGAGGGG	AGG	6	153	153	1	0	88.5217	6.94839e-238	8.04978e-237	0	3	ACTR8.7	0	0	0	1	0.518978	0.518978	blunt	0	0	0	0	0	0	0	ACTR8.7
chr6	33185103	33185122	20	*	33185119	33185119	1	sense	GAGAAAGGTTAGCAGAAGGG	AGG	4	22	6	2	0	8.81385	1.31564e-15	2.27598e-15	0	3	ACTR8.7	1	15	0	2	2.91455e-09	6.09216e-09	staggered	0	0	15	1	0	0	0	ACTR8.7
chr6	33517797	33517816	20	*	33517799	33517799	1	antisense	GAGAGCAGAACTGAGAAGGT	GGG	5	4	4	0	0	5.74816	0.000287175	0.000310252	0.00717703	3	ACTR8.7	0	0	0	0	0.216504	0.219084	blunt	0	0	0	0	0	0	0	ACTR8.7
chr6	34611066	34611085	20	*	34611068	34611068	1	antisense	AAGAAAGGAAAGGAGAGGGA	AGG	4	6	3	0	0	8.04742	3.76622e-06	4.53696e-06	0	3	ACTR8.7	0	3	0	0	0.002026	0.00287935	staggered	0	1	2	0	0	0	0	ACTR8.7
chr6	35660965	35660984	20	*	35660981	35660981	1	sense	AGAGACAGAAAGGAGACTGG	TGG	7	5	4	0	0	6.89779	3.5091e-05	4.00358e-05	0.00773694	3	ACTR8.7	1	1	0	0	0.0579836	0.0681491	blunt	0	0	1	1	0	0	0	ACTR8.7
chr6	36142392	36142411	20	*	36142394	36142394	1	antisense	GAGAATGGAGAGGAGAATGG	AGG	3	206	140	0	0	237.974	0	0	0	3	ACTR8.7	63	65	0	0	1.0195e-99	1.04409e-98	staggered	0	2	63	63	0	0	0	ACTR8.7
chr6	36410517	36410536	20	*	36410533	36410533	1	sense	AGAAAGAGAAGGGAGAAGGG	AGG	6	11	5	0	0	13.7956	1.17063e-11	1.7867e-11	0	3	ACTR8.7	2	6	0	0	3.76622e-06	6.63975e-06	staggered	0	0	6	2	0	0	0	ACTR8.7
chr6	36733593	36733612	20	*	36733609	36733609	1	sense	GAGAGAACGAAGGAGAAAGA	GGG	7	24	8	0	0	28.7408	2.85944e-29	6.20923e-29	0.00442478	3	ACTR8.7	3	15	0	0	1.15641e-16	3.1051e-16	staggered	0	0	13	3	2	0	0	ACTR8.7
chr6	36837417	36837436	20	*	36837419	36837419	1	antisense	TGGAGAGGAAAGGAGATGGA	GGG	6	47	29	0	0	55.1823	7.55683e-67	2.53993e-66	0	3	ACTR8.7	0	16	0	0	5.57353e-18	1.56458e-17	staggered	0	0	16	0	0	0	0	ACTR8.7
chr6	37101130	37101149	20	*	37101146	37101146	1	sense	TAGAAAGGAAAGGAAGAGGG	AGG	4	15	6	0	0	18.3941	1.15641e-16	2.01332e-16	0	3	ACTR8.7	4	9	0	0	2.4401e-09	5.10567e-09	staggered	0	0	9	4	0	0	0	ACTR8.7
chr6	38030825	38030844	20	*	38030841	38030841	1	sense	GTAGAAGGAATGGAGAACAG	AGG	7	18	16	1	0	10.9215	5.07172e-15	8.55632e-15	0.00371747	3	ACTR8.7	4	2	0	0	0.012021	0.015545	blunt	0	0	2	4	0	0	0	ACTR8.7
chr6	39222842	39222861	20	*	39222858	39222858	1	sense	AGAAACAGAAAGGAGAATGG	TGG	5	9	5	1	0	5.74816	2.26776e-06	2.83698e-06	0.00343643	3	ACTR8.7	0	2	0	0	0.012021	0.015545	blunt	0	1	1	0	0	0	0	ACTR8.7
chr6	39466233	39466252	20	*	39466235	39466235	1	antisense	GAGAGAAGGAAGGAGGAAGG	GGG	6	10	7	2	0	4.21532	1.90806e-05	2.26719e-05	0	3	ACTR8.7	7	1	0	1	0.253288	0.254914	blunt	0	0	0	7	1	0	0	ACTR8.7
chr6	39498437	39498456	20	*	39498453	39498453	1	sense	TATAACAGAAAAAAGAAGGG	TGG	5	7	4	0	0	9.19706	3.60258e-07	4.56187e-07	0.00296736	3	ACTR8.7	0	3	0	0	0.002026	0.00287935	staggered	0	0	3	0	0	0	0	ACTR8.7
chr6	39968006	39968025	20	*	39968022	39968022	1	sense	GGAGACAGAAAGTAGAATGG	TGG	6	10	3	1	0	6.32298	3.24685e-07	4.30673e-07	0	3	ACTR8.7	0	7	0	0	3.60258e-07	6.75441e-07	staggered	0	1	6	0	0	0	0	ACTR8.7
chr6	40284690	40284709	20	*	40284692	40284692	1	antisense	CAGAGCAGAAAGGAGAAGGA	AGG	4	266	153	3	1	76.7379	0	0	0	3	ACTR8.7	67	112	1	1	1.81649e-160	4.936e-159	staggered	0	0	111	67	1	0	0	ACTR8.7
chr6	40334865	40334884	20	*	40334867	40334867	1	antisense	GAGAAAGGCATGGAGAAGGA	GGG	4	6	4	1	0	4.02371	0.000450528	0.000481477	0	3	ACTR8.7	0	2	0	1	0.0992155	0.115676	blunt	0	1	1	0	0	0	0	ACTR8.7
chr6	40497744	40497763	20	*	40497746	40497746	1	antisense	GAAGACAGGAAGGTGAGGGT	GGG	7	15	12	0	0	18.3941	1.15641e-16	2.01332e-16	0.00330033	3	ACTR8.7	2	0	0	0	0.216504	0.219084	blunt	0	0	0	2	0	0	0	ACTR8.7
chr6	40876625	40876644	20	*	40876627	40876627	1	antisense	AAGAAAGGAAAAAAGAAGGG	AGG	4	299	158	0	0	344.89	0	0	0	3	ACTR8.7	16	142	0	0	1.44498e-259	1.96325e-257	staggered	0	5	136	16	0	0	1	ACTR8.7
chr6	41181156	41181175	20	*	41181158	41181158	1	antisense	GAGGATGGAGAGAAGAAGGG	TGG	4	27	14	0	0	32.1897	8.55547e-34	1.98867e-33	0	3	ACTR8.7	0	11	0	0	1.17063e-11	2.67159e-11	staggered	0	0	11	0	0	0	0	ACTR8.7
chr6	41252397	41252416	20	*	41252399	41252399	1	antisense	AAGAAGGAAAGGAGGAAAGG	AGG	7	36	26	1	0	21.2682	4.82645e-37	1.21106e-36	0.00613497	3	ACTR8.7	1	9	0	0	2.4401e-09	5.10567e-09	staggered	0	0	9	1	0	0	0	ACTR8.7
chr6	42387461	42387480	20	*	42387463	42387463	1	antisense	AAGAACGTAAAGGAAATGGG	GGG	4	107	78	1	0	62.0801	2.00959e-151	1.29494e-150	0	3	ACTR8.7	1	25	0	1	5.34549e-23	1.74027e-22	staggered	1	2	22	1	0	0	0	ACTR8.7
chr6	43755795	43755814	20	*	43755811	43755811	1	sense	AAGATGGCAAAGGAGAACGG	AGG	5	90	71	0	0	104.617	9.12125e-149	5.77502e-148	0	3	ACTR8.7	28	17	0	0	2.54557e-19	7.39012e-19	blunt	2	2	13	28	0	0	0	ACTR8.7
chr6	44127282	44127301	20	*	44127298	44127298	1	sense	GAGAAAGGAAGAGGAGAAGG	AGG	7	138	76	0	0	159.799	1.04085e-250	1.33351e-249	0	3	ACTR8.7	76	21	0	0	6.80592e-25	2.30406e-24	blunt	0	0	3	76	18	0	0	ACTR8.7
chr6	44127283	44127302	20	*	44127299	44127299	1	sense	AGAAAGGAAGAGGAGAAGGA	GGG	7	138	58	0	0	159.799	1.04085e-250	1.33351e-249	0	3	ACTR8.7	18	79	0	0	9.08493e-127	1.49315e-125	staggered	0	3	76	18	0	0	0	ACTR8.7
chr6	46468534	46468553	20	*	46468536	46468536	1	antisense	GAGGACAGAAAGGAGAAGCT	GGG	4	5	4	1	0	3.4489	0.00213061	0.00218684	0	3	ACTR8.7	0	1	0	1	0.253288	0.254914	blunt	0	0	1	0	0	0	0	ACTR8.7
chr6	46516641	46516660	20	*	46516643	46516643	1	antisense	AAAGAAGGAAAGGAGAGGGA	AGG	6	13	10	0	0	16.0948	4.1835e-14	6.87155e-14	0	3	ACTR8.7	3	3	0	0	0.002026	0.00287935	blunt	0	0	3	3	0	0	0	ACTR8.7
chr6	46547051	46547070	20	*	46547067	46547067	1	sense	GGAGATAGAAAGTAGAAGGA	CGG	7	31	27	0	0	36.7882	4.96982e-40	1.28554e-39	0.00549451	3	ACTR8.7	2	4	0	0	0.000287175	0.000439057	staggered	0	1	3	2	0	0	0	ACTR8.7
chr6	48440364	48440383	20	*	48440366	48440366	1	antisense	GTAAATGGAAAACAGTATGG	TGG	7	6	5	0	0	8.04742	3.76622e-06	4.53696e-06	0.00819672	3	ACTR8.7	0	0	0	0	0.216504	0.219084	blunt	0	0	0	0	0	0	0	ACTR8.7
chr6	49573611	49573630	20	*	49573627	49573627	1	sense	AGAGAGGGAAAGAAGAAGGA	AGG	7	75	32	0	0	87.372	6.34013e-119	3.21135e-118	0	3	ACTR8.7	6	42	0	0	3.47935e-58	2.18855e-57	staggered	0	2	40	6	0	0	0	ACTR8.7
chr6	51410601	51410620	20	*	51410617	51410617	1	sense	AGGAGAGGAAAGGTGAAGGG	AGG	5	187	74	2	0	72.0436	7.86206e-273	1.16487e-271	0	3	ACTR8.7	8	112	0	1	1.81649e-160	4.936e-159	staggered	0	4	107	8	1	0	0	ACTR8.7
chr6	52136308	52136327	20	*	52136324	52136324	1	sense	AGGAACAGAGAGGAGAGGGG	AGG	5	20	18	0	0	24.1423	1.80252e-23	3.58857e-23	0	3	ACTR8.7	2	1	0	0	0.0579836	0.0681491	blunt	0	0	1	2	0	0	0	ACTR8.7
chr6	52379254	52379273	20	*	52379270	52379270	1	sense	AGAGACGGAAAGTAGAATGG	CGG	6	8	5	0	0	10.3467	3.10739e-08	4.19065e-08	0	3	ACTR8.7	1	2	0	0	0.012021	0.015545	blunt	0	0	2	1	0	0	0	ACTR8.7
chr6	52518588	52518607	20	*	52518604	52518604	1	sense	GAGAGAGGAAGGGAGAAGGA	GGG	4	136	42	0	0	157.5	2.67728e-246	3.2759e-245	0	3	ACTR8.7	5	91	0	0	8.53036e-151	1.97555e-149	staggered	0	5	86	5	0	0	0	ACTR8.7
chr6	55355703	55355722	20	*	55355705	55355705	1	antisense	AGAGAAGGAAAAGAAAAGGG	GGG	7	115	111	0	0	133.357	8.73271e-201	7.63849e-200	0	3	ACTR8.7	1	3	0	0	0.002026	0.00287935	staggered	0	0	3	1	0	0	0	ACTR8.7
chr6	60684368	60684387	20	*	60684384	60684384	1	sense	GAGAAGAGAAGAGAGAAGGA	GGG	5	5	3	0	0	6.89779	3.5091e-05	4.00358e-05	0.00510204	3	ACTR8.7	0	2	0	0	0.012021	0.015545	blunt	0	0	2	0	0	0	0	ACTR8.7
chr6	62886150	62886169	20	*	62886166	62886166	1	sense	GAAGAAGGAAGGGAGAAAGG	GGG	5	37	33	0	0	43.686	9.12809e-50	2.61937e-49	0	3	ACTR8.7	0	4	0	0	0.000287175	0.000439057	staggered	0	0	4	0	0	0	0	ACTR8.7
chr6	64273960	64273979	20	*	64273962	64273962	1	antisense	GAGAACAGAAAGGAGTCTGG	AGG	4	14	14	0	0	17.2445	2.26678e-15	3.83311e-15	0	3	ACTR8.7	6	0	0	0	0.216504	0.219084	blunt	0	0	0	6	0	0	0	ACTR8.7
chr6	72348430	72348449	20	*	72348432	72348432	1	antisense	AGAGAAAGAAAGGAAAAGGG	AGG	7	53	13	0	0	62.0801	1.56525e-77	5.75862e-77	0	3	ACTR8.7	6	40	0	0	8.70836e-55	5.12937e-54	staggered	0	1	39	6	0	0	0	ACTR8.7
chr6	73300256	73300275	20	*	73300258	73300258	1	antisense	GGGAGAGACAAGGAGAAGGA	AGG	6	6	3	0	0	8.04742	3.76622e-06	4.53696e-06	0.00238663	3	ACTR8.7	1	2	0	0	0.012021	0.015545	blunt	0	0	2	1	0	0	0	ACTR8.7
chr6	73687472	73687491	20	*	73687474	73687474	1	antisense	AGGAGAGGGAAGGAGAGGGG	AGG	6	3	3	0	0	4.59853	0.002026	0.00209726	0.00823045	3	ACTR8.7	0	0	0	0	0.216504	0.219084	blunt	0	0	0	0	0	0	0	ACTR8.7
chr6	74927400	74927419	20	*	74927416	74927416	1	sense	AAAGAAGGAAGGGAGAAGGG	GGG	5	64	11	1	1	37.363	2.46074e-78	9.09932e-78	0	3	ACTR8.7	1	53	1	0	1.56525e-77	1.24123e-76	staggered	0	1	52	1	0	0	0	ACTR8.7
chr6	75811787	75811806	20	*	75811803	75811803	1	sense	GGGGAAGGAAAAGAGAAAGG	GGG	5	87	34	0	0	101.168	1.04459e-142	6.28483e-142	0	3	ACTR8.7	11	52	0	0	9.89987e-76	7.70074e-75	staggered	0	0	51	11	1	0	0	ACTR8.7
chr6	77856318	77856337	20	*	77856320	77856320	1	antisense	GGAGTCAGAAAAGAGAAGGA	AGG	7	16	11	0	0	19.5437	5.57353e-18	1.00241e-17	0.00343643	3	ACTR8.7	1	5	0	0	3.5091e-05	5.82374e-05	staggered	0	0	5	1	0	0	0	ACTR8.7
chr6	79089983	79090002	20	*	79089985	79089985	1	antisense	GAAGAAAGGAAGGAGAAAGG	AGG	6	43	17	0	0	50.5838	6.72264e-60	2.07687e-59	0	3	ACTR8.7	2	26	0	0	2.85527e-32	1.14099e-31	staggered	0	0	26	2	0	0	0	ACTR8.7
chr6	81755072	81755091	20	*	81755088	81755088	1	sense	GGAAAAAGAAAAGAAAAGGG	GGG	6	20	5	0	0	24.1423	1.80252e-23	3.58857e-23	0	3	ACTR8.7	0	14	0	0	2.26678e-15	5.87747e-15	staggered	0	5	9	0	0	0	0	ACTR8.7
chr6	82712429	82712448	20	*	82712445	82712445	1	sense	GAAGAAGAGAAAGAGAAGGA	GGG	7	47	6	1	0	27.5912	1.81464e-52	5.31938e-52	0	3	ACTR8.7	1	20	0	0	1.80252e-23	5.89654e-23	staggered	0	2	17	1	0	1	0	ACTR8.7
chr6	83521485	83521504	20	*	83521487	83521487	1	antisense	AGGGAAGGGAAGGAGAAGGG	AGG	5	9	4	0	0	11.4963	2.4401e-09	3.44429e-09	0.00343643	3	ACTR8.7	1	5	0	0	3.5091e-05	5.82374e-05	staggered	0	0	5	1	0	0	0	ACTR8.7
chr6	83537142	83537161	20	*	83537144	83537144	1	antisense	AAGAAAGAAAAAGAGAAGGA	AGG	5	70	32	0	0	81.6239	3.02103e-109	1.41806e-108	0	3	ACTR8.7	3	38	0	0	1.98393e-51	1.12001e-50	staggered	0	0	38	3	0	0	0	ACTR8.7
chr6	84906338	84906357	20	*	84906354	84906354	1	sense	GAGATGGCCAAGGAGAAAAG	AGG	6	159	53	0	0	183.941	9.86447e-298	1.7904e-296	0	3	ACTR8.7	5	106	0	0	9.18647e-182	3.7444e-180	staggered	0	2	104	5	0	0	0	ACTR8.7
chr6	85548054	85548073	20	*	85548070	85548070	1	sense	GGAGACAGAAAGCAGAATGG	TGG	6	17	11	0	0	20.6934	2.54557e-19	4.71449e-19	0	3	ACTR8.7	4	6	0	0	3.76622e-06	6.63975e-06	staggered	0	0	6	4	0	0	0	ACTR8.7
chr6	90251961	90251980	20	*	90251977	90251977	1	sense	AAGAAAGGAAAGGAGAAGGA	AGG	3	81	65	0	0	94.2698	1.00971e-130	5.49789e-130	0	3	ACTR8.7	40	16	0	0	5.57353e-18	1.56458e-17	blunt	0	1	15	40	0	0	0	ACTR8.7
chr6	90965013	90965032	20	*	90965015	90965015	1	antisense	GGAGACAGAAAGGAGAAGGA	TGG	5	53	50	1	0	31.0401	2.40086e-61	7.52383e-61	0	3	ACTR8.7	1	3	0	0	0.002026	0.00287935	staggered	0	0	3	1	0	0	0	ACTR8.7
chr6	93704822	93704841	20	*	93704824	93704824	1	antisense	AAAGAAGGAAGGGAGAAGGA	AGG	6	18	18	0	0	21.843	1.10474e-20	2.1125e-20	0	3	ACTR8.7	0	0	0	0	0.216504	0.219084	blunt	0	0	0	0	0	0	0	ACTR8.7
chr6	98503357	98503376	20	*	98503359	98503359	1	antisense	AAGAAAGGAAGGAAGAAGGG	AGG	4	24	17	1	0	14.3704	8.31649e-22	1.62451e-21	0	3	ACTR8.7	2	7	0	1	8.51758e-05	0.000140785	staggered	0	0	7	2	0	0	0	ACTR8.7
chr6	98503384	98503403	20	*	98503386	98503386	1	antisense	AAAGAAAGAAAGAAGAAGGG	AGG	6	10	10	1	0	6.32298	3.24685e-07	4.30673e-07	0	3	ACTR8.7	0	0	0	1	0.518978	0.518978	blunt	0	0	0	0	0	0	0	ACTR8.7
chr6	100278110	100278129	20	*	100278126	100278126	1	sense	GGGAGATGAAAGCAGAACAG	AGG	7	32	11	0	0	37.9379	1.27051e-41	3.36229e-41	0.00564972	3	ACTR8.7	1	19	0	0	4.56705e-22	1.42319e-21	staggered	0	0	19	1	0	0	0	ACTR8.7
chr6	102917935	102917954	20	*	102917937	102917937	1	antisense	AGGAGGGAAAGGAAGAAGGG	AGG	7	24	3	0	0	28.7408	2.85944e-29	6.20923e-29	0.00442478	3	ACTR8.7	3	21	0	0	6.80592e-25	2.30406e-24	staggered	0	1	20	3	0	0	0	ACTR8.7
chr6	106788631	106788650	20	*	106788633	106788633	1	antisense	GAGAAAAGAAAGAAGAAGAG	GGG	4	195	115	0	0	225.328	0	0	0	3	ACTR8.7	4	80	0	0	9.63588e-129	1.70765e-127	staggered	0	0	70	4	10	0	0	ACTR8.7
chr6	107344650	107344669	20	*	107344666	107344666	1	sense	GAGAAGAGAAAGTAGAATGG	GGG	4	8	8	1	0	5.17334	1.45538e-05	1.73593e-05	0	3	ACTR8.7	0	0	0	0	0.216504	0.219084	blunt	0	0	0	0	0	0	0	ACTR8.7
chr6	108394052	108394071	20	*	108394054	108394054	1	antisense	AGGAAAGGAAAGGAGGAGGG	AGG	4	46	18	0	0	54.0327	4.25846e-65	1.39683e-64	0	3	ACTR8.7	8	28	0	0	2.47826e-35	1.06107e-34	staggered	0	0	28	8	0	0	0	ACTR8.7
chr6	110376296	110376315	20	*	110376312	110376312	1	sense	GAAAAGAGAAAGGAGAAGGA	AGG	4	64	10	0	0	74.7261	7.85429e-98	3.36745e-97	0	3	ACTR8.7	4	54	0	0	2.43061e-79	1.9657e-78	staggered	0	0	54	4	0	0	0	ACTR8.7
chr6	112481085	112481104	20	*	112481087	112481087	1	antisense	AGGAAGAGAGAAGAGAAAGG	GGG	7	8	7	0	0	10.3467	3.10739e-08	4.19065e-08	0.00952381	3	ACTR8.7	1	0	0	0	0.216504	0.219084	blunt	0	0	0	1	0	0	0	ACTR8.7
chr6	112525003	112525022	20	*	112525005	112525005	1	antisense	AAGAAAGAAAAGGAGAAAAG	AGG	5	5	3	0	0	6.89779	3.5091e-05	4.00358e-05	0.00510204	3	ACTR8.7	0	2	0	0	0.012021	0.015545	blunt	0	0	2	0	0	0	0	ACTR8.7
chr6	115821577	115821596	20	*	115821593	115821593	1	sense	GAGACTCAGAAGAAGAAGGG	TGG	6	4	3	1	0	2.87408	0.00889078	0.00901495	0.00858369	3	ACTR8.7	0	1	0	0	0.0579836	0.0681491	blunt	0	0	1	0	0	0	0	ACTR8.7
chr6	118833741	118833760	20	*	118833757	118833757	1	sense	AGAAACGGAAAGTAGAATGG	TGG	5	5	5	0	0	6.89779	3.5091e-05	4.00358e-05	0.00510204	3	ACTR8.7	0	0	0	0	0.216504	0.219084	blunt	0	0	0	0	0	0	0	ACTR8.7
chr6	119784538	119784557	20	*	119784540	119784540	1	antisense	GTGAACAGAAAGGAAAAGGA	TGG	4	223	136	1	0	128.759	0	0	0	3	ACTR8.7	43	86	0	1	1.39998e-114	1.87708e-113	staggered	0	1	84	43	1	0	0	ACTR8.7
chr6	120864811	120864830	20	*	120864827	120864827	1	sense	GGAGATAGAAAGTAGAAGGA	TGG	7	23	15	0	0	27.5912	8.55791e-28	1.81845e-27	0.00429185	3	ACTR8.7	3	8	0	0	3.10739e-08	6.17238e-08	staggered	0	0	8	3	0	0	0	ACTR8.7
chr6	122901053	122901072	20	*	122901055	122901055	1	antisense	GAAGAAGGAAGAGAGAAGGA	AGG	6	3	3	0	0	4.59853	0.002026	0.00209726	0.00823045	3	ACTR8.7	0	0	0	0	0.216504	0.219084	blunt	0	0	0	0	0	0	0	ACTR8.7
chr6	124477770	124477789	20	*	124477772	124477772	1	antisense	GGAGGAGGGAAGGAGAAGGG	AGG	6	8	5	0	0	10.3467	3.10739e-08	4.19065e-08	0	3	ACTR8.7	0	3	0	0	0.002026	0.00287935	staggered	0	0	3	0	0	0	0	ACTR8.7
chr6	129511319	129511338	20	*	129511321	129511321	1	antisense	GGGAGAAGTAAGGAGAAGAG	AGG	6	16	7	1	0	9.77187	6.42819e-13	1.0456e-12	0	3	ACTR8.7	0	9	0	0	2.4401e-09	5.10567e-09	staggered	0	0	9	0	0	0	0	ACTR8.7
chr6	129966083	129966102	20	*	129966085	129966085	1	antisense	GGCAAAGGAAAGGAGAAGGA	AGG	4	10	6	0	0	12.646	1.75836e-10	2.58764e-10	0	3	ACTR8.7	1	4	0	0	0.000287175	0.000439057	staggered	0	0	4	1	0	0	0	ACTR8.7
chr6	131033260	131033279	20	*	131033276	131033276	1	sense	GAGAAGGAAAGAAGGAAGGA	AGG	7	12	6	0	0	14.9452	7.2417e-13	1.14708e-12	0.00291545	3	ACTR8.7	3	4	0	0	0.000287175	0.000439057	staggered	0	0	3	3	0	0	1	ACTR8.7
chr6	132031825	132031844	20	*	132031827	132031827	1	antisense	AGAGACGGAAAGTAGAACAG	TGG	7	10	4	0	0	12.646	1.75836e-10	2.58764e-10	0.00802139	3	ACTR8.7	2	6	0	0	3.76622e-06	6.63975e-06	staggered	0	1	5	2	0	0	0	ACTR8.7
chr6	133049324	133049343	20	*	133049326	133049326	1	antisense	AGGGAGGGAAAGAAGAAGGA	AGG	6	37	8	2	1	14.562	6.79639e-32	1.54193e-31	0	3	ACTR8.7	8	28	1	0	2.47826e-35	1.06107e-34	staggered	0	0	28	8	0	0	0	ACTR8.7
chr6	133168227	133168246	20	*	133168243	133168243	1	sense	GAGAATTAAAAGGAGAAAAG	AGG	5	7	3	0	0	9.19706	3.60258e-07	4.56187e-07	0.00296736	3	ACTR8.7	2	3	0	0	0.002026	0.00287935	staggered	0	1	2	2	0	0	0	ACTR8.7
chr6	133381035	133381054	20	*	133381037	133381037	1	antisense	GAGAGAAGAGAAGAAAAAGG	AGG	7	53	16	1	0	31.0401	2.40086e-61	7.52383e-61	0	3	ACTR8.7	3	37	0	0	9.12809e-50	5.00082e-49	staggered	0	1	35	3	1	0	0	ACTR8.7
chr6	134185652	134185671	20	*	134185668	134185668	1	sense	GAGAAAGAGAAAGAGAAGAG	AGG	5	64	6	0	0	74.7261	7.85429e-98	3.36745e-97	0	3	ACTR8.7	3	58	0	0	1.18776e-86	1.03891e-85	staggered	0	0	58	3	0	0	0	ACTR8.7
chr6	134498084	134498103	20	*	134498086	134498086	1	antisense	AAGGAAGGAAAGAAGAAAGG	GGG	5	7	6	0	0	9.19706	3.60258e-07	4.56187e-07	0.00296736	3	ACTR8.7	0	1	0	0	0.0579836	0.0681491	blunt	0	0	1	0	0	0	0	ACTR8.7
chr6	135236552	135236571	20	*	135236554	135236554	1	antisense	GAAGGAAGAAGGAAGAAGGG	AGG	7	29	6	0	0	34.489	6.9476e-37	1.6983e-36	0.005	3	ACTR8.7	6	6	0	0	3.76622e-06	6.63975e-06	blunt	0	0	6	6	0	0	0	ACTR8.7
chr6	136700119	136700138	20	*	136700135	136700135	1	sense	AAAGAAGGAAAGAAGAAGGG	AGG	5	326	154	0	0	375.93	0	0	0	3	ACTR8.7	13	172	0	0	0	0	staggered	0	13	158	13	0	0	1	ACTR8.7
chr6	138622966	138622985	20	*	138622982	138622982	1	sense	AGAAAAGGAAAGGAGAAAAG	GGG	6	215	98	1	0	124.16	0	0	0	3	ACTR8.7	10	116	0	0	6.43693e-203	3.54553e-201	staggered	0	0	115	10	1	0	0	ACTR8.7
chr6	141893027	141893046	20	*	141893043	141893043	1	sense	GAGGAAGAGGAGGAAAAAGG	AGG	7	36	29	1	0	21.2682	4.82645e-37	1.21106e-36	0.00613497	3	ACTR8.7	1	7	0	0	3.60258e-07	6.75441e-07	staggered	0	0	7	1	0	0	0	ACTR8.7
chr6	146140047	146140066	20	*	146140049	146140049	1	antisense	AGGAGAGGAAAGGAGAAGAG	AGG	5	26	15	0	0	31.0401	2.85527e-32	6.49142e-32	0	3	ACTR8.7	4	11	0	0	1.17063e-11	2.67159e-11	staggered	0	0	11	4	0	0	0	ACTR8.7
chr6	147055832	147055851	20	*	147055834	147055834	1	antisense	AGGAACAGAGAAGAGAAAGG	AGG	6	21	15	1	0	12.646	2.48528e-18	4.57174e-18	0	3	ACTR8.7	0	6	0	0	3.76622e-06	6.63975e-06	staggered	0	0	6	0	0	0	0	ACTR8.7
chr6	150059191	150059210	20	*	150059193	150059193	1	antisense	GGGAAGGGAAGGGAGAAGGA	AGG	4	54	23	1	0	31.6149	7.45426e-63	2.38055e-62	0	3	ACTR8.7	2	31	0	0	4.96982e-40	2.34456e-39	staggered	0	1	30	2	0	0	0	ACTR8.7
chr6	152765638	152765657	20	*	152765640	152765640	1	antisense	GGAGAGGGGAAGGAGAGGGG	AGG	6	12	12	0	0	14.9452	7.2417e-13	1.14708e-12	0	3	ACTR8.7	0	0	0	0	0.216504	0.219084	blunt	0	0	0	0	0	0	0	ACTR8.7
chr6	152852750	152852769	20	*	152852752	152852752	1	antisense	AAGAAAGGAAGGGAGAAGGG	AGG	3	187	33	0	0	216.131	0	0	0	3	ACTR8.7	17	153	0	0	3.61043e-284	8.17561e-282	staggered	0	6	147	17	0	0	0	ACTR8.7
chr6	155064867	155064886	20	*	155064869	155064869	1	antisense	GAGAAAGGAAGGGAAAAGGG	TGG	3	90	37	1	0	52.3083	1.91058e-121	9.79117e-121	0	3	ACTR8.7	13	52	0	0	9.89987e-76	7.70074e-75	staggered	4	7	40	13	1	0	0	ACTR8.7
chr6	156761758	156761777	20	*	156761774	156761774	1	sense	ACAGAAGGAAAGAAGAAAGG	AGG	7	40	32	1	0	23.5675	1.63861e-42	4.40061e-42	0.00657895	3	ACTR8.7	7	8	0	1	1.45538e-05	2.55695e-05	staggered	0	0	8	7	0	0	0	ACTR8.7
chr6	158135753	158135772	20	*	158135769	158135769	1	sense	AGAGATGGAAAGTAAAAGGG	AGG	7	66	27	1	0	38.5127	1.63338e-81	6.19774e-81	0	3	ACTR8.7	8	39	0	0	4.20686e-53	2.41509e-52	staggered	0	7	32	8	0	0	0	ACTR8.7
chr6	159727258	159727277	20	*	159727260	159727260	1	antisense	AGGAGAGGAAAGGTGAAGGG	AGG	5	203	39	0	0	234.525	0	0	0	3	ACTR8.7	15	163	0	0	7.90204e-307	2.68406e-304	staggered	0	9	154	15	0	0	0	ACTR8.7
chr6	159898764	159898783	20	*	159898766	159898766	1	antisense	GAGAAGGGGAAGGAGAAGCA	GGG	4	6	6	0	0	8.04742	3.76622e-06	4.53696e-06	0	3	ACTR8.7	0	0	0	0	0.216504	0.219084	blunt	0	0	0	0	0	0	0	ACTR8.7
chr6	161489986	161490005	20	*	161489988	161489988	1	antisense	CAGATGGGCAAGGAGAACCC	AGG	7	11	11	1	0	6.89779	4.29904e-08	5.75849e-08	0.00280899	3	ACTR8.7	5	0	0	0	0.216504	0.219084	blunt	0	0	0	5	0	0	0	ACTR8.7
chr6	163498568	163498587	20	*	163498570	163498570	1	antisense	AAGAACAAAAGGAAGAAGGG	AGG	5	4	4	0	0	5.74816	0.000287175	0.000310252	0.00717703	3	ACTR8.7	0	0	0	0	0.216504	0.219084	blunt	0	0	0	0	0	0	0	ACTR8.7
chr6	163583887	163583906	20	*	163583903	163583903	1	sense	GAGAAAGGTAAGGAGAAGAA	AGG	4	152	35	2	0	58.6312	3.42404e-209	3.17343e-208	0	3	ACTR8.7	1	117	0	0	4.70483e-205	2.66346e-203	staggered	0	1	115	1	0	0	1	ACTR8.7
chr6	165270530	165270549	20	*	165270546	165270546	1	sense	GAGAAGGAAGGGAGGAAGGG	AGG	6	35	35	0	0	41.3868	1.79001e-46	4.94751e-46	0	3	ACTR8.7	0	0	0	0	0.216504	0.219084	blunt	0	0	0	0	0	0	0	ACTR8.7
chr6	166132896	166132915	20	*	166132912	166132912	1	sense	GAGGAAGGAAAGGAGGAGGG	AGG	3	81	53	0	0	94.2698	1.00971e-130	5.49789e-130	0	3	ACTR8.7	14	28	0	0	2.47826e-35	1.06107e-34	staggered	0	0	28	14	0	0	0	ACTR8.7
chr6	166682188	166682207	20	*	166682190	166682190	1	antisense	GAAGAAGAAAAGGAGAAAGC	TGG	6	36	21	1	0	21.2682	4.82645e-37	1.21106e-36	0	3	ACTR8.7	6	15	0	0	1.15641e-16	3.1051e-16	staggered	0	0	15	6	0	0	0	ACTR8.7
chr6	166755644	166755663	20	*	166755646	166755646	1	antisense	GGTGAAGGAAAGGAGGAGGT	AGG	6	6	3	0	0	8.04742	3.76622e-06	4.53696e-06	0.00238663	3	ACTR8.7	1	3	0	0	0.002026	0.00287935	staggered	0	0	3	1	0	0	0	ACTR8.7
chr6	167403314	167403333	20	*	167403330	167403330	1	sense	TGAAAAGGAAAGAAGAAGGA	AGG	6	9	5	0	0	11.4963	2.4401e-09	3.44429e-09	0	3	ACTR8.7	0	4	0	0	0.000287175	0.000439057	staggered	0	0	4	0	0	0	0	ACTR8.7
chr6	167667055	167667074	20	*	167667071	167667071	1	sense	GGAGACAGGAAGGAGAAGGC	AGG	6	155	68	1	0	89.6713	8.58488e-242	1.01619e-240	0	3	ACTR8.7	15	84	0	1	3.5431e-111	4.52783e-110	staggered	0	1	83	15	0	0	0	ACTR8.7
chr6	169980887	169980906	20	*	169980903	169980903	1	sense	ACTGGCGGAAAGGAGCAGGG	TGG	6	4	3	0	0	5.74816	0.000287175	0.000310252	0.00858369	3	ACTR8.7	0	1	0	0	0.0579836	0.0681491	blunt	0	0	1	0	0	0	0	ACTR8.7
chr6	170100057	170100076	20	*	170100073	170100073	1	sense	GAGGAAGGAAAGAAGAAGGA	GGG	4	242	115	1	0	139.68	0	0	0	3	ACTR8.7	13	126	0	0	1.93787e-224	1.51899e-222	staggered	0	3	123	13	0	0	0	ACTR8.7
chr6	170278398	170278417	20	*	170278400	170278400	1	antisense	GAGGAAGGAAGGAAGAAGGG	GGG	4	26	19	0	0	31.0401	2.85527e-32	6.49142e-32	0	3	ACTR8.7	0	7	0	0	3.60258e-07	6.75441e-07	staggered	0	1	6	0	0	0	0	ACTR8.7
chr7	121690	121709	20	*	121706	121706	1	sense	GGAGGAGAAAAGGAGAAGGA	GGG	7	128	50	0	0	148.303	8.74228e-229	9.28814e-228	0	3	ACTR8.7	4	78	0	0	8.46106e-125	1.32643e-123	staggered	0	2	76	4	0	0	0	ACTR8.7
chr7	446058	446077	20	*	446074	446074	1	sense	GGAGAAGGAAAGGAAGAAGG	AGG	7	20	6	0	0	24.1423	1.80252e-23	3.58857e-23	0.00392157	3	ACTR8.7	6	5	0	0	3.5091e-05	5.82374e-05	blunt	0	0	0	6	5	0	0	ACTR8.7
chr7	446059	446078	20	*	446075	446075	1	sense	GAGAAGGAAAGGAAGAAGGA	GGG	5	20	14	0	0	24.1423	1.80252e-23	3.58857e-23	0	3	ACTR8.7	5	6	0	0	3.76622e-06	6.63975e-06	staggered	0	0	6	5	0	0	0	ACTR8.7
chr7	950885	950904	20	*	950901	950901	1	sense	AAGAACAGAAAGTAGAAGGG	TGG	3	90	35	1	0	52.3083	1.91058e-121	9.79117e-121	0	3	ACTR8.7	6	55	0	1	2.27386e-64	1.58703e-63	staggered	0	5	50	6	0	0	0	ACTR8.7
chr7	3197791	3197810	20	*	3197793	3197793	1	antisense	GGAAAAAGAAAAGAGAAGGA	AGG	6	16	16	0	0	19.5437	5.57353e-18	1.00241e-17	0	3	ACTR8.7	0	0	0	0	0.216504	0.219084	blunt	0	0	0	0	0	0	0	ACTR8.7
chr7	3470199	3470218	20	*	3470201	3470201	1	antisense	GAGAGAAGAAGGGAGAAAGG	AGG	5	12	4	2	0	4.98174	6.91864e-07	8.73553e-07	0	3	ACTR8.7	1	8	0	0	3.10739e-08	6.17238e-08	staggered	0	0	8	1	0	0	0	ACTR8.7
chr7	4551109	4551128	20	*	4551125	4551125	1	sense	GAGGACAGAAAAGAGAAAGG	GGG	4	189	164	0	0	218.43	0	0	0	3	ACTR8.7	16	23	0	0	8.55791e-28	3.07602e-27	staggered	0	0	23	16	0	0	0	ACTR8.7
chr7	5410907	5410926	20	*	5410923	5410923	1	sense	GAGAAAAGAAAGGAGAAGGC	TGG	3	12	12	2	0	4.98174	6.91864e-07	8.73553e-07	0	3	ACTR8.7	0	0	0	1	0.518978	0.518978	blunt	0	0	0	0	0	0	0	ACTR8.7
chr7	5529110	5529129	20	*	5529126	5529126	1	sense	GAGGCCAGGAAGGAGGGAGG	CGG	7	47	45	0	0	55.1823	7.55683e-67	2.53993e-66	0	3	ACTR8.7	13	2	0	0	0.012021	0.015545	blunt	0	2	0	13	0	0	0	ACTR8.7
chr7	8404497	8404516	20	*	8404513	8404513	1	sense	ATAGACAGAAAGTAGAAGGG	TGG	6	10	6	0	0	12.646	1.75836e-10	2.58764e-10	0	3	ACTR8.7	0	4	0	0	0.000287175	0.000439057	staggered	0	1	3	0	0	0	0	ACTR8.7
chr7	9683637	9683656	20	*	9683639	9683639	1	antisense	GAGCTGGCAAAGGATAACAG	TGG	7	25	15	0	0	29.8904	9.20117e-31	2.04491e-30	0.00458716	3	ACTR8.7	3	9	0	0	2.4401e-09	5.10567e-09	staggered	2	0	7	3	0	0	0	ACTR8.7
chr7	13625829	13625848	20	*	13625845	13625845	1	sense	AAGAAAGAAAAGGAGAAGGC	AGG	4	19	3	0	0	22.9926	4.56705e-22	8.94518e-22	0	3	ACTR8.7	3	16	0	0	5.57353e-18	1.56458e-17	staggered	0	1	15	3	0	0	0	ACTR8.7
chr7	16496991	16497010	20	*	16497007	16497007	1	sense	GAGAGAGGAAAGGAAAAGGG	AGG	3	72	70	0	0	83.9231	4.23e-113	2.05188e-112	0	3	ACTR8.7	0	2	0	0	0.012021	0.015545	blunt	0	0	2	0	0	0	0	ACTR8.7
chr7	16992040	16992059	20	*	16992042	16992042	1	antisense	AAGAAAGGAAAGGAGAGGAG	AGG	4	64	40	0	0	74.7261	7.85429e-98	3.36745e-97	0	3	ACTR8.7	1	24	0	0	2.85944e-29	1.05571e-28	staggered	0	4	20	1	0	0	0	ACTR8.7
chr7	17237017	17237036	20	*	17237019	17237019	1	antisense	TAGATGAGAAAAGGGAAAGG	TGG	7	37	28	2	0	14.562	6.79639e-32	1.54193e-31	0.00636943	3	ACTR8.7	1	7	0	1	8.51758e-05	0.000140785	staggered	0	1	6	1	0	0	0	ACTR8.7
chr7	20663544	20663563	20	*	20663560	20663560	1	sense	AGAGATGGAAAGTAGAAGAG	CGG	7	19	4	1	0	11.4963	4.18455e-16	7.2448e-16	0.00384615	3	ACTR8.7	0	15	0	1	6.6879e-12	1.58857e-11	staggered	0	2	13	0	0	0	0	ACTR8.7
chr7	22596523	22596542	20	*	22596525	22596525	1	antisense	TAGAGACAGAAGTAGAAGGG	AGG	7	8	3	0	0	10.3467	3.10739e-08	4.19065e-08	0.00952381	3	ACTR8.7	2	5	0	0	3.5091e-05	5.82374e-05	staggered	0	0	5	2	0	0	0	ACTR8.7
chr7	23926741	23926760	20	*	23926743	23926743	1	antisense	CAAGAAGGAAAGTAGAAGAG	TGG	6	17	9	0	0	20.6934	2.54557e-19	4.71449e-19	0	3	ACTR8.7	0	8	0	0	3.10739e-08	6.17238e-08	staggered	0	1	7	0	0	0	0	ACTR8.7
chr7	26747820	26747839	20	*	26747822	26747822	1	antisense	GGGAAAGGAGAGGAGAAGAG	AGG	4	23	8	1	0	13.7956	1.24619e-20	2.36224e-20	0	3	ACTR8.7	1	15	0	0	1.15641e-16	3.1051e-16	staggered	0	0	15	1	0	0	0	ACTR8.7
chr7	27244067	27244086	20	*	27244069	27244069	1	antisense	TAGGAAGGAAAGGGGAAGGG	GGG	4	87	51	0	0	101.168	1.04459e-142	6.28483e-142	0	3	ACTR8.7	2	36	0	0	4.09498e-48	2.16768e-47	staggered	0	0	36	2	0	0	0	ACTR8.7
chr7	30065228	30065247	20	*	30065244	30065244	1	sense	TTCAATGGAAAAGAGAAGGG	AGG	5	28	15	1	1	16.6697	1.14806e-26	2.42765e-26	0	3	ACTR8.7	0	13	1	0	4.1835e-14	1.03849e-13	staggered	0	0	13	0	0	0	0	ACTR8.7
chr7	30181750	30181769	20	*	30181766	30181766	1	sense	GAAAAAGGAAAGAAAAAGGG	AGG	4	19	10	0	0	22.9926	4.56705e-22	8.94518e-22	0	3	ACTR8.7	0	8	0	0	3.10739e-08	6.17238e-08	staggered	0	1	7	0	0	0	0	ACTR8.7
chr7	31420961	31420980	20	*	31420963	31420963	1	antisense	GGGGACGGATAGGAGTAGGG	AGG	4	12	6	1	0	7.47261	5.2934e-09	7.40464e-09	0	3	ACTR8.7	2	5	0	0	3.5091e-05	5.82374e-05	staggered	0	1	4	2	0	0	0	ACTR8.7
chr7	35558882	35558901	20	*	35558884	35558884	1	antisense	TGGAGAGGAAAGGAAAAGTG	GGG	6	51	20	0	0	59.7809	6.1477e-74	2.19503e-73	0	3	ACTR8.7	1	31	0	0	4.96982e-40	2.34456e-39	staggered	1	1	29	1	0	0	0	ACTR8.7
chr7	36042134	36042153	20	*	36042150	36042150	1	sense	GAGAATGGAAAGGAGAAATG	AGG	3	199	104	1	0	114.963	0	0	0	3	ACTR8.7	27	95	0	0	5.87036e-159	1.57418e-157	staggered	0	0	94	27	1	0	0	ACTR8.7
chr7	36381144	36381163	20	*	36381160	36381160	1	sense	AGGACTGGAAGGGAGAAGGG	AGG	5	6	4	0	0	8.04742	3.76622e-06	4.53696e-06	0.00278552	3	ACTR8.7	0	2	0	0	0.012021	0.015545	blunt	0	0	2	0	0	0	0	ACTR8.7
chr7	37256773	37256792	20	*	37256789	37256789	1	sense	AGGAAGGGAAGGGAGAAGGG	AGG	4	34	3	0	0	40.2371	7.61887e-45	2.08466e-44	0	3	ACTR8.7	3	31	0	0	4.96982e-40	2.34456e-39	staggered	0	0	31	3	0	0	0	ACTR8.7
chr7	39349309	39349328	20	*	39349311	39349311	1	antisense	AGAAAAGGAAGGAAGAAGGG	AGG	6	9	5	0	0	11.4963	2.4401e-09	3.44429e-09	0	3	ACTR8.7	1	4	0	0	0.000287175	0.000439057	staggered	0	1	3	1	0	0	0	ACTR8.7
chr7	39522636	39522655	20	*	39522652	39522652	1	sense	AAGAAAAGAAAAGAGAAAGG	GGG	5	4	3	0	0	5.74816	0.000287175	0.000310252	0.00717703	3	ACTR8.7	0	1	0	0	0.0579836	0.0681491	blunt	0	0	1	0	0	0	0	ACTR8.7
chr7	39821600	39821619	20	*	39821602	39821602	1	antisense	GGAAATGAAAAGGAAAAGGG	AGG	5	13	4	0	0	16.0948	4.1835e-14	6.87155e-14	0	3	ACTR8.7	0	9	0	0	2.4401e-09	5.10567e-09	staggered	0	3	6	0	0	0	0	ACTR8.7
chr7	41690113	41690132	20	*	41690115	41690115	1	antisense	GGGGAAGGGAAAAAGAAGGG	CGG	6	5	3	1	0	3.4489	0.00213061	0.00218684	0.00674157	3	ACTR8.7	0	2	0	0	0.012021	0.015545	blunt	0	0	2	0	0	0	0	ACTR8.7
chr7	42818728	42818747	20	*	42818744	42818744	1	sense	GAGAAGGAGAAGAAGGAAGA	AGG	7	11	8	0	0	13.7956	1.17063e-11	1.7867e-11	0.00280899	3	ACTR8.7	8	3	0	0	0.002026	0.00287935	blunt	0	0	3	8	0	0	0	ACTR8.7
chr7	42852946	42852965	20	*	42852962	42852962	1	sense	AGACAAGGAAAGGAGAAGAG	AGG	6	32	13	0	0	37.9379	1.27051e-41	3.36229e-41	0	3	ACTR8.7	0	18	0	0	1.10474e-20	3.32075e-20	staggered	0	0	18	0	0	0	0	ACTR8.7
chr7	43902096	43902115	20	*	43902112	43902112	1	sense	GGAGACAGAACAGAGAAGGG	AGG	6	103	58	1	0	59.7809	2.93112e-144	1.7983e-143	0	3	ACTR8.7	1	45	0	1	1.41234e-49	7.71676e-49	staggered	0	0	44	1	0	0	1	ACTR8.7
chr7	44127114	44127133	20	*	44127116	44127116	1	antisense	AGGAACAGAAAGGAAAAAGA	TGG	6	16	7	0	0	19.5437	5.57353e-18	1.00241e-17	0	3	ACTR8.7	7	8	0	0	3.10739e-08	6.17238e-08	staggered	0	0	8	7	0	0	0	ACTR8.7
chr7	44558487	44558506	20	*	44558489	44558489	1	antisense	AGGAAAGGAAAGGAGAGGGG	AGG	4	82	81	0	0	95.4195	1.04545e-132	5.85347e-132	0	3	ACTR8.7	0	1	0	0	0.0579836	0.0681491	blunt	0	0	1	0	0	0	0	ACTR8.7
chr7	46162148	46162167	20	*	46162150	46162150	1	antisense	AGGAAGGGAGAGGAGAAGGA	GGG	5	7	3	1	0	4.59853	8.51758e-05	9.62703e-05	0.00296736	3	ACTR8.7	2	4	0	0	0.000287175	0.000439057	staggered	0	0	4	2	0	0	0	ACTR8.7
chr7	52189375	52189394	20	*	52189391	52189391	1	sense	GAGAGGGGAAAGGAGAGGGG	AGG	3	11	10	0	0	13.7956	1.17063e-11	1.7867e-11	0	3	ACTR8.7	0	1	0	0	0.0579836	0.0681491	blunt	0	0	1	0	0	0	0	ACTR8.7
chr7	64055559	64055578	20	*	64055561	64055561	1	antisense	AGAGAAGGAAAGTAGAATGG	TGG	7	71	46	1	0	41.3868	1.44151e-89	5.80335e-89	0	3	ACTR8.7	13	25	0	0	9.20117e-31	3.52481e-30	staggered	0	0	25	13	0	0	0	ACTR8.7
chr7	68021853	68021872	20	*	68021855	68021855	1	antisense	AGAGAAGCAGAGGAGAAGGG	TGG	7	27	12	0	0	32.1897	8.55547e-34	1.98867e-33	0.00473934	3	ACTR8.7	1	14	0	0	2.26678e-15	5.87747e-15	staggered	0	1	13	1	0	0	0	ACTR8.7
chr7	68136282	68136301	20	*	68136298	68136298	1	sense	GAGAAGGAGAAAGAGAAGGA	GGG	5	21	5	1	0	12.646	2.48528e-18	4.57174e-18	0	3	ACTR8.7	2	16	0	0	5.57353e-18	1.56458e-17	staggered	0	1	15	2	0	0	0	ACTR8.7
chr7	68954785	68954804	20	*	68954801	68954801	1	sense	GAGAACGGGAGAGAGAAGAG	AGG	4	16	6	0	0	19.5437	5.57353e-18	1.00241e-17	0	3	ACTR8.7	3	10	0	0	1.75836e-10	3.84087e-10	staggered	0	0	10	3	0	0	0	ACTR8.7
chr7	68955230	68955249	20	*	68955246	68955246	1	sense	GGAGAAGGGAGAGAGAAGGG	GGG	7	35	23	0	0	41.3868	1.79001e-46	4.94751e-46	0.0060241	3	ACTR8.7	0	12	0	0	7.2417e-13	1.72817e-12	staggered	0	1	11	0	0	0	0	ACTR8.7
chr7	68986611	68986630	20	*	68986613	68986613	1	antisense	GAGAAAGGAAGAGAGAAGGG	AGG	3	178	76	0	0	205.784	0	0	0	3	ACTR8.7	9	101	0	0	2.46863e-171	8.11464e-170	staggered	0	1	100	9	0	0	0	ACTR8.7
chr7	70054936	70054955	20	*	70054938	70054938	1	antisense	GAGAAGGAAAAGCAGAAAGG	GGG	4	52	23	0	0	60.9305	9.89987e-76	3.59365e-75	0	3	ACTR8.7	12	29	0	0	6.9476e-37	3.11877e-36	staggered	0	0	29	12	0	0	0	ACTR8.7
chr7	70921271	70921290	20	*	70921273	70921273	1	antisense	GAGAAAAGAAAAGAGAAAAG	AGG	5	64	34	1	0	37.363	2.46074e-78	9.09932e-78	0	3	ACTR8.7	1	30	0	0	1.88694e-38	8.72016e-38	staggered	0	0	29	1	1	0	0	ACTR8.7
chr7	71231694	71231713	20	*	71231710	71231710	1	sense	GGAGAGAGAAAAGAGAAGAG	GGG	7	139	102	1	1	80.4742	7.54636e-211	7.14607e-210	0	3	ACTR8.7	1	37	1	0	9.12809e-50	5.00082e-49	staggered	0	1	36	1	0	0	0	ACTR8.7
chr7	72073674	72073693	20	*	72073676	72073676	1	antisense	AGGAGAGGAGAGGAGAAGGG	AGG	5	32	19	0	0	37.9379	1.27051e-41	3.36229e-41	0	3	ACTR8.7	0	13	0	0	4.1835e-14	1.03849e-13	staggered	0	1	12	0	0	0	0	ACTR8.7
chr7	72198559	72198578	20	*	72198561	72198561	1	antisense	GCAGACGGGAAAGAGAAGGG	AGG	5	5	5	0	0	6.89779	3.5091e-05	4.00358e-05	0.00510204	3	ACTR8.7	0	0	0	0	0.216504	0.219084	blunt	0	0	0	0	0	0	0	ACTR8.7
chr7	72434533	72434552	20	*	72434549	72434549	1	sense	GAGAAGGAGAAGGAGAAGGA	GGG	4	101	28	0	0	117.262	2.46863e-171	1.84133e-170	0	3	ACTR8.7	6	73	0	0	4.90515e-115	6.62033e-114	staggered	0	1	72	6	0	0	0	ACTR8.7
chr7	72437960	72437979	20	*	72437962	72437962	1	antisense	GAGAAGGGAAGGGAGAAAGA	AGG	4	15	6	0	0	18.3941	1.15641e-16	2.01332e-16	0	3	ACTR8.7	2	9	0	0	2.4401e-09	5.10567e-09	staggered	0	0	9	2	0	0	0	ACTR8.7
chr7	73631725	73631744	20	*	73631727	73631727	1	antisense	AGGAAGGAAAGGAAGAAGGA	AGG	7	5	3	0	0	6.89779	3.5091e-05	4.00358e-05	0.00773694	3	ACTR8.7	0	1	0	0	0.0579836	0.0681491	blunt	0	0	1	0	0	0	0	ACTR8.7
chr7	73763351	73763370	20	*	73763353	73763353	1	antisense	AAAAAAGGAAAGGAGAGGGG	AGG	4	192	157	0	0	221.879	0	0	0	3	ACTR8.7	40	35	0	0	1.79001e-46	9.23553e-46	blunt	0	4	30	40	1	0	0	ACTR8.7
chr7	76262866	76262885	20	*	76262882	76262882	1	sense	GAAAAGGGAAAGGAGAGGAG	AGG	4	26	12	1	0	15.52	3.31372e-24	6.76409e-24	0	3	ACTR8.7	1	12	0	1	5.2934e-09	1.10419e-08	staggered	0	2	10	1	0	0	0	ACTR8.7
chr7	82059051	82059070	20	*	82059053	82059053	1	antisense	GAGACTAGAAAGAAGAAGGC	AGG	5	14	7	0	0	17.2445	2.26678e-15	3.83311e-15	0	3	ACTR8.7	3	7	0	0	3.60258e-07	6.75441e-07	staggered	0	0	7	3	0	0	0	ACTR8.7
chr7	83045254	83045273	20	*	83045270	83045270	1	sense	AGAAAAGGAAAAGAGAAAAG	GGG	7	12	6	1	0	7.47261	5.2934e-09	7.40464e-09	0.00291545	3	ACTR8.7	0	6	0	0	3.76622e-06	6.63975e-06	staggered	0	0	6	0	0	0	0	ACTR8.7
chr7	85184975	85184994	20	*	85184991	85184991	1	sense	GAGAAGGAAAAGGAGAAGGG	AGG	2	182	115	1	0	105.191	1.40268e-295	2.50413e-294	0	3	ACTR8.7	43	67	0	0	1.64342e-103	1.78154e-102	staggered	0	1	66	43	0	0	0	ACTR8.7
chr7	85518760	85518779	20	*	85518776	85518776	1	sense	GAGAAAGGATAGAAGAAGGA	AGG	4	13	6	0	0	16.0948	4.1835e-14	6.87155e-14	0	3	ACTR8.7	5	7	0	0	3.60258e-07	6.75441e-07	staggered	0	1	6	5	0	0	0	ACTR8.7
chr7	86823665	86823684	20	*	86823667	86823667	1	antisense	GGAAAAGAAAAGGAGAAAGT	AGG	6	28	19	0	0	33.3393	2.47826e-35	5.92497e-35	0	3	ACTR8.7	2	8	0	0	3.10739e-08	6.17238e-08	staggered	0	0	8	2	0	0	0	ACTR8.7
chr7	87510309	87510328	20	*	87510325	87510325	1	sense	GGGGATGGATAGGTGAACAG	GGG	7	5	3	0	0	6.89779	3.5091e-05	4.00358e-05	0.00773694	3	ACTR8.7	1	1	0	0	0.0579836	0.0681491	blunt	0	0	1	1	0	0	0	ACTR8.7
chr7	90688886	90688905	20	*	90688888	90688888	1	antisense	GGAGAGAGAAAAGGGAAGGG	AGG	7	8	5	0	0	10.3467	3.10739e-08	4.19065e-08	0.00952381	3	ACTR8.7	0	2	0	0	0.012021	0.015545	blunt	0	0	2	0	0	0	0	ACTR8.7
chr7	91087637	91087656	20	*	91087639	91087639	1	antisense	AGCACTGAAAAAGAGAAGGG	AGG	7	6	4	0	0	8.04742	3.76622e-06	4.53696e-06	0.00819672	3	ACTR8.7	0	2	0	0	0.012021	0.015545	blunt	0	0	2	0	0	0	0	ACTR8.7
chr7	92440298	92440317	20	*	92440314	92440314	1	sense	GGGAAGGGAAAGGGGAAGGA	AGG	4	3	3	0	0	4.59853	0.002026	0.00209726	0.0019685	3	ACTR8.7	0	0	0	0	0.216504	0.219084	blunt	0	0	0	0	0	0	0	ACTR8.7
chr7	96904422	96904441	20	*	96904438	96904438	1	sense	AGAAAGCAAAGGGAGAAGGG	AGG	7	12	8	0	0	14.9452	7.2417e-13	1.14708e-12	0.00291545	3	ACTR8.7	1	4	0	0	0.000287175	0.000439057	staggered	0	0	4	1	0	0	0	ACTR8.7
chr7	100587275	100587294	20	*	100587277	100587277	1	antisense	GGGAACGGAAGGGAGAGGGA	GGG	4	38	25	0	0	44.8357	1.98393e-51	5.75365e-51	0	3	ACTR8.7	3	11	0	0	1.17063e-11	2.67159e-11	staggered	0	3	8	3	0	0	0	ACTR8.7
chr7	101397478	101397497	20	*	101397480	101397480	1	antisense	GGAGAAGGAAAGGAGAAGGA	AGG	5	48	40	0	0	56.332	1.31419e-68	4.46539e-68	0	3	ACTR8.7	16	8	0	0	3.10739e-08	6.17238e-08	blunt	0	0	8	16	0	0	0	ACTR8.7
chr7	101419111	101419130	20	*	101419113	101419113	1	antisense	AGGAGAGGAAGGGAGAAGAG	GGG	6	11	11	0	0	13.7956	1.17063e-11	1.7867e-11	0	3	ACTR8.7	0	0	0	0	0.216504	0.219084	blunt	0	0	0	0	0	0	0	ACTR8.7
[truncated: 90,410 more rows]

## Sheet: Fig_E3_h
seqnames	start	end	width	strand	bt	circle	digenome	ttiss	ampliseq	sgRNA
[truncated: 4,375 more rows]
