# Supplementary material for: Linking CRISPR–Cas9 double-strand break profiles to gene editing precision with BreakTag
Source: Nat Biotechnol. 2024 May 13;43(4):608–22. doi: 10.1038/s41587-024-02238-8 (PMC11994453; doi:10.1038/s41587-024-02238-8)
Supplement: Supplementary file 13 — Statistical Source Data [file 41587_2024_2238_MOESM13_ESM.xlsx]

## Sheet: Fig_E4_b
expected	observed	residuals
3.57279	2.152	-1.42078
-0.396136	-2.1822	-1.78607
1.71425	-2.62449	-4.33874
-1.16679	-2.24793	-1.08114
0.99181	2.08746	1.09565
1.01589	-0.415037	-1.43092
2.53459	1.11548	-1.41912
-0.150563	-1	-0.849437
-0.727659	0.14543	0.87309
-1.38487	-3.16993	-1.78506
-0.326731	1.48543	1.81216
-0.202994	-0.415037	-0.212043
1.62657	1.11548	-0.511088
0.76908	2.13245	1.36337
2.5336	2.58496	0.0513612
-3.0075	-2.18442	0.823073
2.01916	0.550197	-1.46896
-0.60989	-2.54432	-1.93443
2.89797	4.75489	1.85691
0.262494	0.263034	0.000540676
2.96723	1.66513	-1.3021
1.03592	3.16993	2.134
-1.11	-1.34104	-0.231041
2.32511	0.736966	-1.58814
-0.288342	-0.518467	-0.230125
0.663707	2.25154	1.58783
-0.518722	-0.807355	-0.288633
0.234018	5.35755	5.12353
1.67843	2.01436	0.335928
1.58015	2	0.41985
0.250748	0.791413	0.540666
1.63066	3.82782	2.19716
1.3669	3.16993	1.80303
1.24672	4.32193	3.07521
5.228	2.61891	-2.60909
-1.21334	-2.07039	-0.857046
-4.04438	-2.16993	1.87445
2.81755	2.55639	-0.261157
3.82411	4.22607	0.401959
3.18763	3.16993	-0.0177016
4.80707	1	-3.80707
5.62412	7.54689	1.92278
3.61572	3.58496	-0.0307594
2.84921	5.24793	2.39872
5.18436	4.80735	-0.377004
3.6086	5.9542	2.34559
2.8196	5.18982	2.37022
1.17674	1.86942	0.692675
-1.72028	-1.48543	0.23485
3.24294	2.2854	-0.957542
-2.59679	-2	0.596791
-1.95688	-2.44057	-0.483695
-2.21642	-1.90689	0.309525
-0.991339	-1.22239	-0.231054
-0.0550514	-1.90689	-1.85184
2.53739	1.47131	-1.06608
-3.38511	-1.67807	1.70704
-1.9069	-4.58496	-2.67806
-2.22027	-1.55943	0.660838
-3.40174	-2	1.40174
-2.68541	-1.95936	0.726054
4.193	1.71989	-2.47311
-4.58375	-1.90689	2.67686
3.84354	4.45943	0.615893
-4.06153	-0.624491	3.43704
-1.75821	-1.73697	0.0212413
-0.793517	-0.807355	-0.0138379
-4.37734	-4.16993	0.207417
-1.27712	-4.45943	-3.18231
-1.34267	-0.4975	0.845175
-5.38319	-4.24793	1.13526
-4.4492	-4.70044	-0.251243
-2.70141	-6.52356	-3.82215
-3.15607	-0.732716	2.42335
-0.908082	-1.51937	-0.611293
-1.59323	-1.89616	-0.302931
-1.78254	-1.18442	0.598112
2.09358	3.45943	1.36585
-0.111837	-3.05889	-2.94706
-1.1586	0.387023	1.54562
-1.56028	-0.836501	0.723782
-1.4959	-0.678072	0.817826
-1.86097	0.938599	2.79956
-1.56078	0.241008	1.80179
-1.25373	-0.932886	0.320846
-1.49071	-1.09954	0.391176
-1.26041	-1.29546	-0.0350418
0.741874	1.848	1.10612
-1.70508	-0.461331	1.24375
-1.94665	-1.67807	0.26858
2.48409	-0.63743	-3.12152
-1.24897	-1.5025	-0.253534
-2.33717	-0.802554	1.53462
-5.4378	-4.52356	0.914237
-2.61823	-1.68806	0.930172
-4.79401	-4.58496	0.209046
-2.97756	0.289507	3.26706
-1.11249	0.881944	1.99443
-2.07606	-1.48543	0.590636
-2.83041	-0.29956	2.53085
-0.488356	2.12338	2.61174
-4.82617	-4.85798	-0.0318153
-1.53065	-0.971986	0.558667
-0.696208	0.518467	1.21467
-0.622024	-1.5656	-0.943573
3.45453	0.334419	-3.12011
-1.04886	-1.58496	-0.536103
-2.01357	-1.27302	0.740556
2.32787	1.848	-0.479874
-4.81353	-4.80735	0.00617505
-1.67048	-1.67807	-0.00758927
1.48809	2.87447	1.38638
-2.7706	-1.22239	1.54821
-2.79123	-1.73697	1.05426
-1.6852	-2.12928	-0.444082
-0.566029	-2.34395	-1.77793
-0.630532	0.0931094	0.723641
-0.731245	-2.39232	-1.66107
-0.972416	-1.88452	-0.912107
-2.2018	-1.39232	0.809485
-4.73876	-4.16993	0.568831
0.636877	2.4021	1.76522
-1.26041	-0.947533	0.312882
-4.47603	-6.10852	-1.6325
0.309971	2.58496	2.27499
-1.72542	0.485427	2.21085
-1.34849	-1.41954	-0.0710503
-2.95933	-4.24793	-1.2886
-2.14838	-1.4361	0.712277
-2.76823	0.314873	3.0831
-1.1837	-3.70044	-2.51674
3.45472	2.85798	-0.596741
-0.696369	-1.73697	-1.0406
1.57201	-0.115477	-1.68749
-1.73649	-1.75899	-0.0225014
-0.205917	-0.234465	-0.0285478
-3.98365	-1.41504	2.56861
-3.45242	-1.35364	2.09878
-2.05115	-0.893085	1.15807
-2.27507	-1.63743	0.637643
-2.03695	-0.5025	1.53445
-1.80071	-1.66297	0.137743
-2.97937	-2.92057	0.0588074
-1.42256	-0.459432	0.963124
-4.61653	-4.16993	0.4466
-1.3759	-1.77761	-0.401711
1.13365	1.48543	0.35178
-0.149126	-4.70044	-4.55131
-3.06933	-5.80735	-2.73802
-2.07344	-4.16993	-2.09649
-2.35848	-1.8625	0.495979
-1.72347	-2.07973	-0.356257
-1.12888	-0.459432	0.669444
-3.45242	-1.94753	1.50488
-2.67094	-1.26303	1.40791
-3.05022	-1.152	1.89822
-0.621526	-1	-0.378474
-0.210005	-4.82443	-4.61442
-1.7565	-0.263034	1.49346
0.247894	3.52925	3.28136
-1.49847	-1.58496	-0.0864927
-0.838234	-4.32193	-3.48369
-3.84929	-1.96683	1.88246
-1.26041	-1.15754	0.102873
-0.655734	-2.75489	-2.09915
-1.42613	0.702614	2.12874
-3.27617	0.169925	3.4461
2.13817	4.75489	2.61672
-3.24696	-4.45943	-1.21247
-0.439801	-3.64386	-3.20406
1.44911	-2.08746	-3.53657
2.89909	4.54432	1.64523
3.98285	4.75489	0.772037
0.996712	-1.48543	-2.48214
-0.178701	-3.34577	-3.16707
4.01787	-1.32193	-5.3398
3.56006	3.24793	-0.312133
4.54249	2.89812	-1.64437
-0.619629	-3.52925	-2.90962
1.3043	1.61667	0.312372
3.27966	0.807355	-2.47231
2.68595	4.32193	1.63597
-0.847324	2.70044	3.54776
1.46076	-2	-3.46076
0.760188	1.27009	0.509901
2.87891	3.20945	0.330546
-1.32904	0	1.32904
2.33121	3.08746	0.756257
2.72953	3.22239	0.492859
3.61322	3.48543	-0.127789
0.86203	-0.557995	-1.42003
2.25573	4.12928	1.87355
1.79879	2.08092	0.282128
-0.803689	0.0931094	0.896799
-0.230688	-1.32193	-1.09124
3.28374	-0.777608	-4.06135
4.20476	3.74416	-0.460597
2.74464	2.16993	-0.574717
2.47196	1.66985	-0.802104
1.88636	0.893085	-0.993276
2.26425	3.08746	0.823214
3.63766	5.58496	1.94731
0.281471	2.09954	1.81807
3.52947	2.80735	-0.722117
2.31122	3.20945	0.898229
0.207444	1.58496	1.37752
3.40004	1.926	-1.47404
-1.87758	1	2.87758
1.62019	1.34395	-0.276231
-0.303824	-1.29956	-0.995737
1.71698	0.713696	-1.00328
1.07458	1.95936	0.88478
0.738595	-0.0671142	-0.805709
1.61715	1.28011	-0.33704
1.09274	1.19265	0.0999019
1.90865	3.64386	1.73521
-0.140761	-1.19265	-1.05188
1.26614	0.884523	-0.381614
2.04499	1.44057	-0.604416
2.12442	1.5025	-0.621918
2.69026	2.9542	0.263936
3.38338	2.7866	-0.596784
3.63418	1.22239	-2.41179
1.82891	3.06609	1.23718
3.8063	3.80735	0.00105786
0.652765	0.405992	-0.246773
2.8627	5.53916	2.67646
2.43079	3.43296	1.00217
-1.00458	0.4975	1.50208
3.76042	1.66297	-2.09745
-1.9503	-1.48543	0.464872
3.33408	0.206451	-3.12763
2.05374	3.95842	1.90468
-1.4245	-0.157541	1.26696
2.73705	2.66297	-0.0740858
4.44726	3.926	-0.521257
1.25908	1.22239	-0.0366856
-0.000605524	0.793549	0.794155
3.23031	4.24793	1.01762
-1.99734	-0.640458	1.35688
-1.13438	3.58496	4.71935
2.37037	3.80735	1.43698
2.17334	1	-1.17334
2.55196	3.72792	1.17596
3.50522	4.04439	0.539178
-0.850991	-0.974909	-0.123918
-1.87258	-4.58496	-2.71238
-0.45004	1.04439	1.49443
0.137256	2.16993	2.03267
0.777775	2.41504	1.63726
3.39506	3.16993	-0.225137
3.06335	4.49185	1.4285
4.66604	4.85798	0.191938
3.46683	1.58496	-1.88186
4.89774	7.24793	2.35018
2.32196	2.19265	-0.129319
3.17185	3.10434	-0.0675109
1.41174	4.75489	3.34315
-3.02144	-1.7318	1.28964
2.84832	0.321928	-2.52639
2.30416	3.36257	1.05841
-0.193411	-3.09803	-2.90462
2.54211	-0.14439	-2.6865
0.67828	0.176878	-0.501402
0.445052	1.83289	1.38784
1.76541	3.03562	1.27022
-1.75934	-2.41504	-0.655702
-3.75125	-4.59991	-0.848662
0.461533	-0.517848	-0.979381
-3.59293	-3.22239	0.370534
-4.92569	-3.39232	1.53337
0.726963	-0.678072	-1.40504
1.72877	-0.584963	-2.31373
2.00241	3.08746	1.08505
-1.17602	-1.02748	0.148542
0.612518	-0.965235	-1.57775
-2.92619	-1.40054	1.52565
-0.330336	3.43911	3.76945
-4.3026	-4.9542	-0.6516
-1.5703	-1.65208	-0.0817773
-0.367411	0.634716	1.00213
2.03802	5.12928	3.09127
-0.172703	-2.24793	-2.07522
0.995277	3.41504	2.41976
1.14067	-1	-2.14067
-3.25119	-3.88264	-0.631455
-0.21888	-3.04439	-2.82551
1.07006	-1.58496	-2.65503
-0.73439	1.42321	2.1576
3.42175	1.33985	-2.0819
-0.40647	0.0163018	0.422772
0.0363306	3.79701	3.76068
2.35103	3.66297	1.31194
0.403637	1.58496	1.18133
-1.49715	1.16993	2.66707
2.63542	4.16993	1.5345
2.14671	2.72583	0.579116
-3.83537	-3.24793	0.587444
1.11349	-1.63227	-2.74576
3.26817	4.71272	1.44455
1.52378	1.2854	-0.238378
-1.67955	3.22239	4.90194
0.0164625	1.58496	1.5685
-1.02708	-1.17632	-0.149247
0.286875	0.584963	0.298088
2.82823	0.836501	-1.99173
0.879717	0.685891	-0.193825
-1.26108	-2.80735	-1.54627
2.52135	1.36923	-1.15212
0.843069	1.24793	0.404858
3.31845	3.62449	0.306038
-0.71973	-3.88753	-3.1678
-1.40038	-2.926	-1.52562
1.75301	1.44057	-0.312436
-3.32322	-3.52356	-0.200346
-2.27933	-5.42626	-3.14693
1.20378	-0.115477	-1.31925
2.98851	0.887525	-2.10098
4.09725	3.08746	-1.00979
-1.86894	-3.71882	-1.84987
2.61948	2	-0.619477
0.803827	-4.14975	-4.95357
2.71082	3.32193	0.611112
2.95993	3.2854	0.325477
1.82144	2.73697	0.915531
1.16422	-1.09954	-2.26375
1.7681	-2.32193	-4.09003
3.0834	3.52356	0.440158
4.2541	2.58496	-1.66914
2.56957	3.54432	0.974751
-3.36956	-4.83289	-1.46333
3.46082	3.08746	-0.373357
3.99174	2.52356	-1.46818
2.66154	4.39232	1.73078
2.77493	1.5025	-1.27243
0.588474	-0.710493	-1.29897
2.04846	3.77259	1.72413
3.24619	4.35755	1.11136
2.90126	3.64386	0.742599
2.62891	2.39232	-0.236595
3.50033	3.96963	0.469298
2.4362	3	0.563802
0.534973	0.884523	0.34955
3.31601	3.11548	-0.200537
1.90833	-0.0824622	-1.9908
-0.166824	-0.263034	-0.0962106
2.33946	0.906891	-1.43257
3.74685	4.42626	0.679417
4.2397	2.9386	-1.3011
2.5426	1.67807	-0.864532
1.39775	0.29956	-1.09819
3.41724	2.47393	-0.943313
3.83139	3.41504	-0.416351
1.49753	-0.152003	-1.64954
3.4221	2.63227	-0.789835
2.40313	3.87447	1.47134
3.82982	3.64386	-0.185962
3.6111	3.2854	-0.325699
2.91764	1.848	-1.06965
3.09241	2.36257	-0.729837
2.00396	2.16993	0.165967
3.49066	2.53605	-0.954603
3.48194	2.51937	-0.962563
0.779817	1.01792	0.238104
3.05207	2.80735	-0.244711
0.874354	-0.83399	-1.70834
2.44604	2.32193	-0.124116
3.47634	4.52356	1.04723
2.80768	1.67807	-1.12961
3.05237	2.66297	-0.389401
2.54795	2.9386	0.390646
0.563988	-0.447459	-1.01145
2.76769	1.11548	-1.65222
4.96729	4.32193	-0.645365
-0.00599957	1.2123	1.2183
-0.351178	2.45943	2.81061
2.90866	2.80735	-0.101302
0.70629	1.41504	0.708748
1.52448	2.19265	0.668162
3.19114	1.48543	-1.70572
2.76467	1.73697	-1.02771
3.10942	1.33442	-1.775
1.63971	0.874469	-0.765237
4.57612	3.84549	-0.730631
2.86044	3.5025	0.642062
2.56331	3.73697	1.17365
3.09805	4.45943	1.36138
3.51738	2.58496	-0.932422
2.97097	3.80735	0.836386
1.33906	1.54749	0.20843
3.02655	2.24793	-0.77862
2.59568	2.80735	0.211678
3.0642	3.20945	0.145253
3.53345	3.58496	0.0515169
0.317969	4.77259	4.45462
-0.394562	0.452512	0.847074
3.13824	3.02975	-0.108496
2.90444	3.34239	0.437951
1.07387	2.1375	1.06363
1.81004	0.0641303	-1.74591
2.61746	0.736966	-1.88049
2.64648	2.16993	-0.476553
0.481192	1	0.518808
2.55254	1.38333	-1.16921
3.54349	3.90689	0.363396
2.9269	5.08746	2.16056
-0.237168	2.32193	2.5591
2.74645	3.05889	0.312444
1.21848	0.459432	-0.759046
3.21786	2.75489	-0.462972
3.25736	4.34873	1.09137
2.36691	1.28011	-1.0868
3.02189	1.08746	-1.93443
3.87409	3.41093	-0.463154
-0.0566789	0.371969	0.428648
3.39519	3.59418	0.198988
1.63129	2.37851	0.74722
2.40943	2.16993	-0.239509
3.08544	1.44057	-1.64487
-2.08936	2.80735	4.89672
-3.53625	-2.07039	1.46586
3.12743	2.08746	-1.03997
0.381607	-1.05889	-1.4405
1.35395	-0.383329	-1.73728
2.63359	4.20945	1.57586
-3.49653	1.79355	5.29008
1.01878	0.584963	-0.433818
-0.637626	-1.45638	-0.818752
1.80002	0	-1.80002
-1.87729	-1.90689	-0.0295958
0.948588	-0.289507	-1.23809
-1.04225	-3.75489	-2.71264
0.771578	1.81558	1.044
3.18921	4.02975	0.840536
-2.71091	-1.32193	1.38899
-2.58794	-5.45943	-2.8715
-0.435791	-1.20645	-0.77066
0.988697	0.857981	-0.130716
-3.75334	-1.79141	1.96192
-1.17282	-1.41504	-0.242213
-2.93154	-0.534336	2.3972
-2.43973	-3.9542	-1.51446
1.8409	0.807355	-1.03354
-2.50822	-2.32193	0.186292
-2.11813	-4.39232	-2.27419
3.04564	1.03747	-2.00816
2.11798	3.54432	1.42634
-2.53216	-0.678072	1.85409
-1.90983	0.0931094	2.00294
1.11507	-1	-2.11507
3.00177	2.4361	-0.565672
1.2417	-0.963474	-2.20517
-0.808575	-2.87447	-2.06589
-0.459113	-0.0489096	0.410204
-2.66753	-2.76553	-0.0980059
-3.31316	-0.765535	2.54762
0.373906	0.222392	-0.151514
-0.785216	1.62803	2.41325
-1.13069	-1.44057	-0.30988
-2.33696	-1.88452	0.452442
-0.86656	-0.125531	0.741029
-5.64383	-5	0.643831
3.37293	5.89482	2.52189
2.91585	0.874469	-2.04138
-0.677908	-4.39232	-3.71441
-0.0307359	-1.51937	-1.48864
0.799612	4.77259	3.97298
-2.26537	-1.73697	0.528402
-3.51105	-1	2.51105
3.74158	1.32193	-2.41965
3.65121	5.67243	2.02121
0.926874	1.66742	0.74055
-3.40674	-2.26303	1.14371
-2.63857	-2.62449	0.0140816
-2.24433	0.263034	2.50736
-3.46671	-2.40939	1.05732
0.321799	0.718229	0.39643
-4.87794	-2.7885	2.08945
-2.40336	-5.12928	-2.72592
3.07779	1.32193	-1.75586
-4.19075	-1.39232	2.79843
-2.64264	-3.64386	-1.00121
-0.151268	1.67807	1.82934
3.0242	2.32193	-0.702267
-2.51776	-3.70044	-1.18268
3.88194	3.11042	-0.771511
-3.19946	-0.550197	2.64927
-1.70684	0.112475	1.81932
3.35949	4.9542	1.59471
-0.502308	-1.87447	-1.37216
-1.51508	0.378512	1.89359
-4.51376	-2.85798	1.65578
-1.78177	-1.09954	0.682238
4.38805	5.04439	0.656349
-0.353228	-2.07039	-1.71716
-1.48592	-3.58496	-2.09904
1.70373	-0.440573	-2.14431
-0.0163501	-1.66297	-1.64661
-2.29839	-2.39232	-0.0939256
-2.84737	-1.44057	1.4068
-4.12917	-2.24101	1.88817
-4.33699	-3.32193	1.01506
-0.641329	-1.58496	-0.943633
-1.8745	-0.5025	1.37199
-1.32469	-3.16993	-1.84524
4.21637	2.53051	-1.68586
-0.168899	-3.29768	-3.12878
-1.18703	-2.58496	-1.39794
-1.87686	-3.24793	-1.37107
2.70598	-3.11548	-5.82145
-0.467434	0.514573	0.982007
-1.13824	-4.27302	-3.13477
3.60923	2.36923	-1.24
0.894936	1.5536	0.658662
-2.24702	-0.494765	1.75225
0.522836	0.378512	-0.144324
-4.69888	-5.08392	-0.385043
-2.50872	-3.74147	-1.23275
-1.12277	-3.29278	-2.17002
4.77303	5.04439	0.271362
1.46632	0.378512	-1.08781
-4.2029	-3.22239	0.980508
0.137425	0.289507	0.152081
1.65742	1.30812	-0.3493
1.42647	1.66297	0.236491
-2.3315	-1.95936	0.372144
1.5184	1.47999	-0.0384112
1.62767	1.42626	-0.2014
-2.05198	-2.926	-0.874022
-1.4757	-2.62449	-1.14879
-2.16946	-1.9386	0.23086
4.79109	4.85798	0.0668886
4.64748	4.24793	-0.399553
2.38755	2.23266	-0.154886
-2.336	0	2.336
-2.29153	-1.30933	0.982202
-2.68019	-2.55459	0.125597
2.38755	2.32193	-0.0656184
-1.99906	-2.62449	-0.625428
-2.19803	-0.201634	1.9964
2.55925	1.65208	-0.907176
-0.405657	-0.494765	-0.0891076
4.11144	4.64386	0.532416
1.46632	0.106915	-1.35941
-3.42279	-3.70044	-0.277647
0.191555	0.283793	0.0922382
4.67554	0.321928	-4.35362
-1.91361	-1.63743	0.276183
-0.511653	3.06609	3.57774
-2.76799	0.314873	3.08286
1.53408	4.24793	2.71385
-2.02128	-3.90689	-1.88561
0.650208	-0.214125	-0.864333
1.65776	0.584963	-1.07279
-1.67356	-5.04439	-3.37084
-0.384125	-0.777608	-0.393483
3.6727	4.9542	1.2815
3.2607	2.67807	-0.582633
1.08202	-0.777608	-1.85963
1.75471	0.917538	-0.837177
-0.932447	-0.943416	-0.0109693
-1.93948	-2.16993	-0.230448
1.44345	-4.39232	-5.83577
2.79262	4.90689	2.11427
2.72402	3.08746	0.363448
-1.82307	-2	-0.176927
3.42415	3.74416	0.32001
1.5517	0.866733	-0.684963
1.17719	3.848	2.67081
1.51439	0.807355	-0.707034
-3.22258	-4.20387	-0.981291
-1.19329	-1.09954	0.0937553
4.10547	1.8365	-2.26897
-3.63923	-2.70044	0.938791
-1.92878	-1.67807	0.250706
-0.943135	-0.932886	0.0102492
3.49972	1.09954	-2.40018
-2.60825	-2.87915	-0.270897
-1.00049	-1.926	-0.925511
0.523202	1.58496	1.06176
-1.9273	-1	0.927296
2.47009	4.12928	1.6592
0.858537	-0.540568	-1.39911
1.36622	6.97728	5.61106
1.51089	1.89308	0.382194
3.8698	5.04439	1.1746
3.62279	2.5502	-1.07259
-1.66162	-4.04439	-2.38277
0.166655	0.736966	0.57031
-0.775986	0.285402	1.06139
-1.92878	-1.82782	0.100959
-1.22223	-1.22239	-0.000161868
1.63044	2.08746	0.45702
2.99556	-3.16993	-6.16549
-1.08939	0.194816	1.2842
3.60044	1.45943	-2.14101
1.33042	3.37412	2.0437
4.48378	0.584963	-3.89882
-1.78569	-2.14975	-0.364061
0.223952	2.08746	1.86351
3.12948	1.62803	-1.50145
3.49367	3.70044	0.206766
3.8923	3.09954	-0.792768
-1.65024	-2.74723	-1.09699
2.06868	3.12338	1.0547
-1.35763	-3.59991	-2.24228
2.1098	0.103093	-2.00671
-2.29162	-2.03953	0.252089
0.178806	4.16993	3.99112
1.38615	2.39232	1.00617
3.79494	0.823122	-2.97182
2.68725	0.793549	-1.8937
1.57122	1.37346	-0.19776
1.83981	1.96683	0.127027
4.14336	4.81762	0.674267
1.5517	-0.63743	-2.18913
3.26118	3.926	0.664816
-1.22206	-1.22239	-0.000328403
-0.708526	-0.358454	0.350072
4.6376	3.77259	-0.865009
-2.63314	-0.485427	2.14772
1.4488	0.415037	-1.03376
-1.58186	-0.374396	1.20746
2.8653	1.88136	-0.983941
3.85766	3.32193	-0.535733
-0.353414	-1.11548	-0.762063
2.06657	-2.05585	-4.12242
4.27188	2	-2.27188
-1.989	-1.27302	0.715983
4.86662	3.47805	-1.38857
-0.571288	1.974	2.54529
1.70507	-0.485427	-2.1905
3.56683	3.51096	-0.0558685
-2.26732	-1.82597	0.441348
1.11253	2.49185	1.37932
1.10151	4.56478	3.46327
1.77935	1.81497	0.0356179
4.23883	5	0.761169
1.60567	1.29546	-0.310215
0.552813	4.22239	3.66958
2.99205	3.70044	0.708389
4.93401	4.80735	-0.126657
4.06481	2.76553	-1.29928
3.92316	2.5025	-1.42065
1.65655	3.07039	1.41384
2.289	2	-0.289004
4.70109	2.16993	-2.53117
-3.96988	-4.16993	-0.200042
1.38155	-0.152003	-1.53355
0.0993118	-0.621488	-0.7208
1.57389	1.32193	-0.251966
1.38155	2.5502	1.16865
-4.31837	-6.35755	-2.03919
-4.62332	-6.45121	-1.82789
-5.39648	-4.75489	0.641595
1.89995	1.41504	-0.48491
1.27032	2.41504	1.14472
-2.50136	-2.24793	0.253429
1.38155	1.71621	0.334658
-4.08834	-4.16993	-0.0815881
1.48099	1	-0.480988
-4.24315	-1.70044	2.54271
-2.78767	-2.94342	-0.155744
1.99951	2.32193	0.32242
-3.2017	-2.56478	0.636914
1.27032	2	0.729679
1.38155	3.18982	1.80828
0.516781	-1.30933	-1.82611
-1.1655	-0.561879	0.603624
1.27032	1.23133	-0.0389951
-5.05597	-3.08746	1.96851
-3.38006	-4.05889	-0.678838
-4.81913	-6.35755	-1.53842
-1.5567	-0.378512	1.17819
1.57389	0.321928	-1.25197
-0.621812	0.0995357	0.721348
-3.58626	-2.58496	1.00129
-1.92429	-1	0.924292
-1.14615	-1.09954	0.0466116
-0.473902	-0.222392	0.251509
-4.74823	-4.64386	0.104372
-4.6794	-3.64386	1.03554
-1.5848	-0.222392	1.36241
2.32097	2	-0.320966
-2.08449	-2.12029	-0.0358004
-2.44292	5.67243	8.11534
-4.97644	-6.40939	-1.43295
-3.07094	-3.3339	-0.262965
1.30796	3.08746	1.7795
1.52692	3.74416	2.21725
1.38155	0.214125	-1.16742
-2.84829	-2.24793	0.600364
-0.658479	-0.415037	0.243442
-4.31919	-3.70044	0.618746
-4.57408	-4.90689	-0.332807
-1.09665	-1.64386	-0.547208
-4.9877	-5.04439	-0.0566917
-0.660845	-2.07039	-1.40954
-1.36118	-4.45943	-3.09825
-3.86494	-5.22882	-1.36388
-4.58533	-4.67243	-0.0870958
-1.00053	-1.926	-0.925469
0.0899609	-2.05445	-2.14441
5.07681	5.88264	0.805836
5.05904	4.52356	-0.535474
-2.26507	3.32193	5.587
0.321899	-3.25873	-3.58063
-1.85881	-1.28011	0.578698
-2.65068	0.628031	3.27871
0.753276	0.628031	-0.125245
2.70256	-2.05585	-4.75841
5.90908	4.80735	-1.10172
3.86048	5.24793	1.38745
4.99454	5.9542	0.959661
4.09896	5.18982	1.09086
0.864586	4.75489	3.8903
-1.55801	-3.3505	-1.79249
0.956859	0.152003	-0.804856
2.51715	-2.16993	-4.68707
1.99254	2.62449	0.631955
0.646478	0.383329	-0.263149
0.0157974	-2.64386	-2.65965
5.55914	3.32193	-2.23722
-1.72081	-1.09954	0.621278
1.87697	-2.80735	-4.68433
1.84742	2.03562	0.188206
4.55998	5.78136	1.22138
5.39381	7.06609	1.67228
2.04586	2.32193	0.276069
-0.0043723	-3.72247	-3.71809
1.5759	0.137504	-1.4384
2.39459	4.52356	2.12897
4.28526	4.58496	0.299707
0.363228	0.241008	-0.12222
6.76909	5.48113	-1.28796
1.07532	3.75489	2.67957
2.73533	1.70044	-1.03489
0.393899	3.9542	3.5603
2.68621	2.13245	-0.55376
0.622126	2.88753	2.2654
2.59279	2.848	0.25521
6.95031	4.34577	-2.60454
-1.32961	1	2.32961
-0.75987	-1	-0.24013
1.7718	0.485427	-1.28637
3.30808	7.02237	3.71428
3.58998	3.74723	0.157252
4.17753	4.11548	-0.0620574
-0.097432	4.75489	4.85232
-0.118186	2.36257	2.48076
-2.82286	-0.111031	2.71183
-1.47364	-1.58496	-0.111318
2.5936	2.16993	-0.423677
-2.33462	-2.16993	0.164697
2.65274	1.28951	-1.36324
-1.87931	-4.16993	-2.29062
1.65036	0.93587	-0.71449
1.35384	2.05889	0.705057
-1.30207	-1.28011	0.0219579
2.15534	0.784271	-1.37107
3.33598	2.07039	-1.26559
0.192814	2.2854	2.09259
-1.62833	1	2.62833
-1.8824	-2.87447	-0.992067
-1.21363	-0.943416	0.270218
-1.53172	-2.2076	-0.67588
-1.72644	-2	-0.273564
0.398295	1.09954	0.701241
2.74433	2.43296	-0.311372
-3.69009	-1.73697	1.95313
-1.73924	-2.52356	-0.78432
-1.17871	0.584963	1.76367
2.32789	1.078	-1.24989
-2.95853	-0.0740006	2.88453
-0.892572	0.263034	1.15561
-0.787898	-0.921997	-0.134099
-1.19034	0.415037	1.60538
-1.24208	-2.84549	-1.60341
-0.752685	-1.77259	-1.0199
2.20317	2.58496	0.381794
-1.4553	-2.33442	-0.879114
-1.26285	-0.917538	0.345316
0.289794	0.606658	0.316864
-2.16602	-2.87774	-0.711725
0.515547	0	-0.515547
-0.686321	-0.716207	-0.0298858
2.68838	3.45943	0.771051
0.530099	0.440573	-0.0895263
-3.25349	-3.97728	-0.723791
-1.43655	-2.07923	-0.642675
2.8697	1.23133	-1.63838
2.67559	1.77761	-0.897984
-1.26285	-0.201634	1.06122
-1.4953	-1.32193	0.173375
0.203391	0.874469	0.671078
0.263115	-0.893085	-1.1562
-1.23601	-1.30933	-0.0733168
-0.390202	0.912537	1.30274
-1.89529	-2.09686	-0.201573
1.97566	2.80735	0.831692
-1.4776	-3	-1.5224
1.57955	0.469485	-1.11007
0.440519	0.530515	0.0899953
-0.626251	-1.62015	-0.993901
-0.617203	2.56071	3.17792
-2.10012	-1.96963	0.130497
1.27872	0	-1.27872
-1.37878	2.78136	4.16014
-0.400202	-1.22239	-0.82219
1.69897	1.32193	-0.377038
-1.49906	-1.9386	-0.43954
1.64065	3	1.35935
2.12576	1.71823	-0.407529
0.106628	-1.06711	-1.17374
2.30077	4.49185	2.19108
0.374495	2.32193	1.94743
-2.32498	-4.08746	-1.76248
1.31842	3.90689	2.58847
-1.84607	-1.66626	0.17981
0.289794	1.03103	0.741233
-2.96351	-2.70044	0.263068
-1.40733	-0.95858	0.448754
1.63524	0.785875	-0.849368
1.18938	-0.63743	-1.82681
-2.0027	-1.44057	0.562127
-1.50166	-1.16046	0.341199
-1.1962	-1.30485	-0.108653
0.295172	-1.58496	-1.88013
1.35149	4.16993	2.81843
0.646378	-0.621488	-1.26787
-0.302476	-1.29956	-0.997084
-0.154949	0.14543	0.30038
-2.55639	-1.65208	0.90431
1.20056	0.283793	-0.916767
1.41491	2	0.585089
1.23131	2.5502	1.31889
0.819294	0.289507	-0.529788
1.66236	1.90689	0.244531
2.5936	1.30812	-1.28548
-2.35779	-2.56478	-0.206992
1.44345	1.0614	-0.382048
-1.67894	-1.22239	0.45655
0.836368	2.86673	2.03037
-2.12326	-1	1.12326
-1.48501	-1.26748	0.217528
-3.86223	-2.73039	1.13184
1.7613	1.49476	-0.26654
-1.6254	-0.965235	0.660162
-1.87091	-2.32193	-0.451023
1.23131	3.18982	1.95852
1.79832	2.23266	0.434341
0.152109	0.415037	0.262929
1.85213	1.23522	-0.616911
-1.24059	-2.2076	-0.967002
0.23682	1.12553	0.888711
-2.01948	-0.36257	1.65691
-0.248322	4.60486	4.85318
-2.82757	-5	-2.17243
-1.65375	-1.41504	0.238714
-1.87472	-2.90689	-1.03217
-3.46639	-1.60204	1.86435
-2.84318	-5.93074	-3.08756
-2.99692	-0.836501	2.16042
-1.48359	-1.80735	-0.323768
-2.35985	-2.36257	-0.00272277
-1.92653	-0.777608	1.14892
-2.46684	-2.27684	0.189997
-2.40469	-2.26303	0.141652
-3.06673	-3.24793	-0.181194
-1.66272	-1.80735	-0.144637
-2.02724	-1.90689	0.120353
-0.88169	-3.24793	-2.36624
-3.04204	-2.70044	0.341598
-1.81011	-2.62803	-0.817917
-4.67316	-2.52356	2.1496
-3.53193	-3.24793	0.283999
-4.10654	-3.5025	0.604036
-2.29767	-1.87447	0.423197
0.691567	-3	-3.69157
-0.159241	-2.88562	-2.72638
-0.312922	-0.192645	0.120276
-0.340256	-0.883186	-0.54293
-1.43832	-1.62803	-0.189709
4.0573	3.48543	-0.571871
-2.37471	-2.42626	-0.0515525
3.97624	5.58496	1.60872
5.30215	3.39759	-1.90456
-0.533585	-1	-0.466415
-1.53306	-2.58496	-1.0519
-1.5809	-0.469485	1.11142
-0.669481	4.39232	5.0618
-1.29401	-4.64386	-3.34985
-2.61566	4.32193	6.93759
-0.196999	-4.16993	-3.97293
-3.92904	-5	-1.07096
-1.39425	-1.05184	0.342409
-0.689975	-1.71049	-1.02052
1.13482	0.688056	-0.446761
-0.426986	-1.33258	-0.905589
1.28397	-0.328623	-1.6126
-0.325023	-1.36257	-1.03755
-2.19956	0.658963	2.85853
1.81983	0.415037	-1.40479
0.224605	0.710493	0.485888
-0.728671	-1.14886	-0.420192
-4.68378	-5.2854	-0.601627
-4.56353	-4.55459	0.00894255
-1.64762	-1.5025	0.145117
-4.00977	-0.628031	3.38174
0.276384	0.906891	0.630506
-1.69119	-0.838249	0.852944
1.7904	-5.83289	-7.62329
0.144049	-1.41504	-1.55909
-2.71392	-2.53605	0.177866
-2.69714	-1.20163	1.49551
-1.06608	-1.46949	-0.403409
-1.42555	1.31034	2.73589
-5.52686	-1.23607	4.2908
-2.42162	-1.77761	0.644008
-1.00752	-1.20645	-0.198932
-1.17478	-1.62449	-0.449711
-0.925481	2.12338	3.04886
-0.482222	-0.436099	0.0461231
2.12446	1.24101	-0.883456
-5.24615	-4.24793	0.998225
-1.52131	-2.18012	-0.658807
-2.22772	-1.88452	0.343194
-0.349075	1.12776	1.47683
-3.08014	1.24793	4.32807
-0.0371661	0.530515	0.567681
-4.45969	-3.23266	1.22703
-2.45446	-3.08746	-0.633001
-1.88156	-1	0.881563
0.384	0.353637	-0.0303628
-1.28434	0.536053	1.8204
-2.28494	-0.459432	1.82551
-0.706936	-0.337035	0.369901
-2.4025	-6.20945	-3.80695
-2.56825	-3.16993	-0.601673
-1.86258	-1.71621	0.146374
-3.65342	-4.30378	-0.65036
-4.60051	-5.80735	-1.20684
-2.48154	-3.9542	-1.47266
-3.37856	-3.46949	-0.0909216
-2.82931	-4.39232	-1.56301
1.13613	0.206451	-0.929681
-3.26172	0.289507	3.55123
-2.09839	1.03242	3.13082
-4.24635	-3.88264	0.363702
-0.222159	-0.974909	-0.75275
-0.352549	0.14439	0.496939
-4.00526	-5.97728	-1.97202
-4.24977	-4.80735	-0.55758
-2.49952	-4.52356	-2.02404
-0.983644	1.91754	2.90118
-4.67317	-4.85798	-0.184814
-5.40434	-5.49185	-0.0875166
-0.947063	-4.16993	-3.22286
-3.10939	-5.83289	-2.7235
-2.90816	-3.71149	-0.80333
-3.23303	-4.45943	-1.22641
-5.9198	-3.66297	2.25683
-1.14658	-1.62803	-0.481455
-4.71241	-4.45943	0.25298
-3.97261	-4.52356	-0.550948
-2.5535	-3	-0.446501
-3.10943	-1.42884	1.68059
-3.38139	-3.45943	-0.0780384
-0.258944	0.938599	1.19754
-1.2447	-3.20945	-1.96475
-0.0495811	-2.19265	-2.14306
3.2434	2.848	-0.395406
-5.71251	-4.16993	1.54258
-1.34121	-1	0.341209
-1.17417	0.0703893	1.24456
1.38254	1.5025	0.119958
-1.3209	-2.87447	-1.55357
-0.922614	-3.49185	-2.56924
-1.73899	-2.1375	-0.398516
-3.25577	-2.43296	0.822809
-0.803203	-2.1375	-1.3343
-0.407343	-2.9386	-2.53126
-0.856891	-3.09686	-2.23997
-3.26582	1.27009	4.53591
0.39168	-3.70044	-4.09212
-3.54919	-4.16993	-0.620738
-4.88485	-4.14296	0.741889
-4.21419	-2.08746	2.12673
-2.90459	-2	0.90459
-1.02854	-1.89308	-0.864548
4.01731	5.32193	1.30462
-1.57617	-1.58496	-0.00878967
1.72275	2.22781	0.505052
-3.2573	-1.58496	1.67234
-1.58225	-1.58496	-0.0027162
-0.761447	-1.64386	-0.882409
-3.05807	-2.72247	0.335601
-1.04462	-2.06261	-1.018
-2.40086	-2.21299	0.187862
-2.12521	-2.46949	-0.344275
-2.0946	-0.902703	1.1919
-2.14324	-2.05889	0.0843451
-0.268279	0.678072	0.946351
-0.44674	-1.58496	-1.13822
0.652897	-0.180572	-0.833469
-1.12083	0.125531	1.24636
-2.79891	-4.82443	-2.02551
-0.184768	-0.321928	-0.13716
-1.25113	3.04439	4.29553
2.60208	1.61005	-0.992029
-1.2089	0	1.2089
0.648297	0.402098	-0.246199
0.422965	0.807355	0.384389
5.58574	3.80735	-1.77838
4.11978	3.90689	-0.212892
-3.56184	-2.51457	1.04727
0.520968	0.415037	-0.10593
0.513816	3.32193	2.80811
0.444059	0.722466	0.278407
0.648297	0.152003	-0.496294
-4.02127	-2.07039	1.95088
-3.78242	-2.20163	1.58079
2.09284	0.678072	-1.41477
-3.51564	-4.16993	-0.654289
3.73481	5.70044	1.96563
-2.96114	-4.39232	-1.43118
-3.52169	-3.08746	0.434231
-1.30586	-2.33298	-1.02712
2.30313	3.48543	1.18229
5.17451	4.12928	-1.04523
-2.9279	-2.72247	0.205439
0.633448	0.447459	-0.185989
0.512046	0.736966	0.22492
-0.70759	-3.80735	-3.09976
3.64017	3.05889	-0.581273
1.54731	4.58496	3.03765
-1.36691	-4.58496	-3.21805
-0.502113	-1.09311	-0.590997
-4.17308	-4.80735	-0.634271
-2.59018	-1.22239	1.36778
-1.25529	-1.73697	-0.481678
3.59966	1.48543	-2.11423
0.684694	-1.80735	-2.49205
2.20929	3.12928	0.919993
-1.05477	0.906891	1.96166
2.92107	2.36257	-0.558503
2.86556	1.48543	-1.38014
2.96012	4.45943	1.49931
2.77465	1.33442	-1.44023
2.8643	3.59418	0.729885
1.27101	2.16993	0.898914
3.25377	4.20945	0.955679
1.16416	2.25634	1.09218
3.38617	3.80735	0.421185
3.38695	2.88753	-0.499425
3.1966	2.558	-0.638608
-1.15162	2.66297	3.81458
2.57011	2.52356	-0.0465441
-0.599783	1.16993	1.76971
3.98435	4.2854	0.301052
2.96335	3.77259	0.809243
2.81298	2.16993	-0.643059
2.00045	3.64386	1.64341
2.06257	-1.88452	-3.94709
2.78228	1.67807	-1.10421
2.79007	5.16993	2.37986
2.65764	1.44057	-1.21707
1.68751	2.80735	1.11985
1.45796	1.18763	-0.270328
1.47998	2.19265	0.712664
2.60759	3.64386	1.03627
2.45547	2.39232	-0.0631541
3.63541	3.58496	-0.0504523
1.90517	3.02975	1.12457
2.06226	1.11548	-0.946778
2.86	3.31159	0.45159
3.40862	2.64386	-0.764768
1.67377	2.28011	0.606341
2.88561	3.06609	0.180482
0.448378	-3.22239	-3.67077
-0.871057	-3.64386	-2.7728
-1.14843	-2	-0.851573
-2.29044	-0.749192	1.54124
-1.44471	-0.584963	0.859752
-4.17274	1.24793	5.42067
-1.83507	-0.916168	0.918905
2.09886	1.9419	-0.156958
-1.43108	0.211504	1.64258
-4.12583	-1.93411	2.19172
1.56413	0.973033	-0.5911
0.617158	-4.64386	-5.26101
-3.84066	-1.06711	2.77355
-2.79582	-0.859822	1.936
-4.06151	3.37255	7.43406
-1.72321	-0.468149	1.25506
-1.34808	2	3.34808
-1.42717	-0.891066	0.536101
-4.07484	-4.49185	-0.417017
-3.94309	-4.80735	-0.864267
-0.927894	0.540568	1.46846
-1.4842	-0.387023	1.09718
-2.70296	-5.24793	-2.54497
-3.00046	-5.32193	-2.32147
-3.82706	-5.02975	-1.20269
-0.61663	-3.66297	-3.04633
0.380964	2	1.61904
0.175671	-1.26303	-1.43871
-3.36899	1.72792	5.09691
-4.8574	-4.24793	0.60947
-5.32503	-6.78136	-1.45633
-4.59529	-4.32193	0.273366
-3.01016	-5.78136	-2.7712
-2.66559	0.607683	3.27327
-2.2305	-2	0.230498
-4.24859	-4.80735	-0.558766
-1.40968	-1.70402	-0.29434
-1.64864	-0.510738	1.1379
-2.45696	-3	-0.543035
-3.07329	-3.58496	-0.511676
-3.72116	-4.52356	-0.802398
-2.04733	-2.3505	-0.303171
-3.65558	-2.45943	1.19615
-2.3373	-2.30933	0.0279703
-3.3575	-2.64386	0.713647
-0.772332	-2.18322	-1.41089
-3.86541	-4.08746	-0.222052
-2.75136	-2.58496	0.166397
-3.50503	-4.08746	-0.582431
-2.66251	-3.66297	-1.00046
-2.87296	-3.9386	-1.06564
-0.912074	-2.71425	-1.80217
-3.27429	-3.48543	-0.211141
-4.12652	-3.80735	0.319162
-4.00728	-2.08746	1.91982
-3.67727	-5.44846	-1.77119
-2.88558	-3.90689	-1.02131
-1.49556	-3.97728	-2.48172
-4.61927	-1.82597	2.7933
-3.75545	-3.05889	0.696556
-1.45092	-1.22239	0.22853
-3.19807	-2.42626	0.771805
-1.8768	-4.80735	-2.93055
2.3037	-0.271302	-2.575
-1.6022	-1.22239	0.379806
-1.36006	0.359081	1.71914
-1.46613	-2.16993	-0.703795
-1.19696	2.47534	3.6723
-1.31294	1.65208	2.96502
1.20031	-2.4021	-3.6024
-1.11849	-1.64386	-0.525369
2.76541	2.61891	-0.146499
-2.05507	-2.07039	-0.0153149
-2.48057	1.20163	3.6822
1.21772	2.55639	1.33867
-0.686925	-2.16993	-1.483
-1.61073	-1.80735	-0.196627
-0.844705	-1.11548	-0.270773
-0.689949	0.941106	1.63106
-2.11787	-1.09311	1.02476
-2.5073	-3.59418	-1.08688
-2.72854	-2.71621	0.0123367
-0.953527	-1.08746	-0.133936
-3.14265	-1.73697	1.40568
-1.27079	-3.54432	-2.27353
-1.73738	-3.14296	-1.40558
2.96573	3.2854	0.319675
3.56423	7.54689	3.98267
-1.13642	-1.29956	-0.163145
-0.101843	0.584963	0.686806
-0.529634	2.152	2.68164
-2.1783	-1.26303	0.915266
-1.0072	-3.45943	-2.45223
-3.08868	-2.58496	0.503722
-1.35796	-2.16993	-0.811961
3.90183	4.08746	0.185635
4.37736	0.799701	-3.57766
-2.02791	-0.736966	1.29094
0.368959	-1.44057	-1.80953
-1.19583	1.42884	2.62467
-0.704007	-2.33442	-1.63041
-1.62314	1.65208	3.27521
-1.32089	-1.36075	-0.0398539
-2.63176	-0.465664	2.1661
-0.713542	-1.09954	-0.385994
-2.05057	-1.02554	1.02503
-1.71353	-1.40054	0.312991
-0.586399	1.48875	2.07515
-0.660466	-1.40808	-0.747618
1.99966	2.32193	0.322266
-0.628262	-1.18057	-0.552311
2.32106	2	-0.321057
-1.7236	-1.16993	0.553672
-1.18951	-0.893085	0.296425
-0.602888	0.693897	1.29679
-0.304411	-0.321928	-0.0175169
1.03738	-0.63743	-1.67481
1.6312	3.58496	1.95376
-1.33342	0	1.33342
-1.15023	-0.494765	0.655462
-0.977629	-0.736966	0.240663
1.91539	4.75489	2.8395
2.92873	1.66513	-1.26359
-0.851713	-1.80735	-0.955642
-1.86239	-3.12928	-1.26689
-1.00255	-0.887525	0.115024
-0.727772	-2.18012	-1.45235
-4.22352	-4.04439	0.179124
-1.1025	0.14543	1.24793
-1.31192	-1.30933	0.00259032
-0.530748	-2.58496	-2.05421
-3.36982	-2.26303	1.10678
-0.0407639	-0.378512	-0.337748
-1.39303	0.289507	1.68253
-1.20831	-0.777608	0.430704
-1.3608	-2.16993	-0.809121
-3.4471	-4.75489	-1.30779
-1.16433	-2.29123	-1.1269
-1.3381	-1.9386	-0.600497
-1.58471	-2.14296	-0.558247
-1.3608	-1.9386	-0.577796
-2.09403	0.884523	2.97855
-0.750772	-5.1964	-4.44563
2.05604	0.807355	-1.24868
0.73797	3.95842	3.22045
3.52143	2.24793	-1.2735
2.39658	3.02975	0.63317
2.49496	3.64386	1.1489
2.42029	3.16993	0.749632
1.54216	0.906891	-0.635269
3.9979	2.87447	-1.12343
-2.03178	-2.36257	-0.330787
-1.25381	2.65208	3.90589
2.79512	4.49185	1.69674
1.49666	3.5025	2.00584
-4.50179	-2.11548	2.38631
-1.78259	-2.63227	-0.849675
-3.66478	-1.78022	1.88456
4.16554	1.24793	-2.91762
0.220014	1.75489	1.53487
1.84693	3.67807	1.83114
1.50926	2.88753	1.37827
1.45368	1	-0.453676
2.32442	2.28011	-0.0443154
-0.0154222	-2.41504	-2.39962
2.59693	1.36923	-1.2277
2.6505	4.90689	2.25639
-0.146571	2.26849	2.41506
-2.44786	-2.9386	-0.490735
-0.547418	-2.35364	-1.80622
3.15445	3.39232	0.23787
1.54901	1.32193	-0.227082
0.791201	1.22239	0.431192
1.71548	0	-1.71548
1.21099	0	-1.21099
2.33891	2.32193	-0.0169842
3.68721	5.18322	1.49601
1.62172	2.1375	0.515784
3.42341	4.45943	1.03603
2.88046	3.11548	0.235021
1.21134	0.943416	-0.267919
-1.63133	-1.75489	-0.123561
1.9598	0.807355	-1.15244
2.04362	-0.0995357	-2.14316
2.63302	2.26303	-0.369982
1.21099	3.16993	1.95894
2.86232	2.39232	-0.470006
1.6045	1.09954	-0.504966
5.11513	3.80735	-1.30777
2.51122	1.90689	-0.604333
3.8613	3.11548	-0.745823
3.76723	4.2854	0.518176
2.89378	3.55459	0.660808
-0.781379	0.847997	1.62938
1.77795	1.76553	-0.01242
1.38892	1.9386	0.549682
2.64791	1.11548	-1.53244
1.21099	1.926	0.715014
3.22623	5	1.77377
0.526789	0.934905	0.408115
1.17133	2.5025	1.33117
4.69364	5.80735	1.11371
4.76091	2.39232	-2.3686
4.33732	3.58496	-0.752355
1.60327	1.41504	-0.188234
4.74166	5.20945	0.467794
1.03133	2.23266	1.20133
2.99706	4.74416	1.7471
5.40926	5.80735	0.398097
2.81469	2.926	0.111306
3.25721	4.83289	1.57568
3.92469	3.32193	-0.602757
4.49486	3.60881	-0.886048
2.50094	3.91561	1.41467
3.31345	5.6865	2.37305
4.5536	4.64386	0.0902535
2.79795	3.24793	0.449982
2.02241	-0.704544	-2.72695
-0.204993	1	1.20499
-0.859895	-0.263034	0.59686
-2.15695	3.47805	5.635
1.77843	1.974	0.195574
0.506386	0.736966	0.23058
2.66372	2.32193	-0.341788
1.80473	0.584963	-1.21977
-3.11838	-2.152	0.966375
3.51258	3.926	0.413418
1.38938	5.16993	3.78055
3.26711	3.20945	-0.057657
-0.651223	4.70044	5.35166
0.293245	0.668794	0.375549
3.66917	3.08746	-0.581706
3.12259	3.80735	0.684768
-1.28816	-0.222392	1.06577
-0.96627	-1.44057	-0.474303
-0.573363	-1.67807	-1.10471
5.54355	-1.27302	-6.81657
-1.58368	-1.42884	0.154836
-3.02557	-1.32193	1.70364
-2.02329	-2.05445	-0.0311607
-1.65205	5.67243	7.32448
-4.3929	-3.89077	0.50213
-4.38722	-3.80735	0.579868
-3.06948	-3.38247	-0.312991
-2.53612	-4.08746	-1.55134
-3.77959	-4.16993	-0.390339
-1.88271	-3.52356	-1.64085
1.14892	-0.612977	-1.7619
4.26733	0.736966	-3.53037
2.66853	2.88753	0.218991
4.03363	4.58496	0.551336
-0.102901	-3.1375	-3.0346
-0.364646	-4.02237	-3.65772
3.73837	-2.848	-6.58637
0.455125	-4.37255	-4.82768
1.10483	-0.358454	-1.46328
-1.26892	-4.848	-3.57907
-0.547556	1.91754	2.46509
0.817881	4.32193	3.50405
4.03511	3.54432	-0.490789
3.49547	3.2854	-0.210069
3.38931	2.08746	-1.30185
-3.08766	-2.01886	1.0688
-3.00933	-2.5025	0.506829
-1.73074	-1.62803	0.102711
-1.0985	-0.165424	0.933079
-0.198704	-0.70044	-0.501736
3.52702	-1.76553	-5.29255
0.0907272	0.584963	0.494235
-0.650644	0.313158	0.963802
-2.18924	-0.884523	1.30472
-0.897755	-1.22239	-0.324638
1.93784	5.16993	3.23208
-4.00348	-1.06413	2.93935
-3.06127	-1	2.06127
-0.50192	3.16993	3.67185
-2.48988	-4.7866	-2.29672
-1.24937	-3.52356	-2.27419
-3.01889	-1.76553	1.25335
-0.897755	-1.58496	-0.687208
-0.173537	0.398549	0.572086
-4.0319	-3.80735	0.224543
-0.149496	-3.24793	-3.09843
-0.777014	-2	-1.22299
-1.77081	-3	-1.22919
-0.350756	-2.76553	-2.41478
-1.55643	-1.80735	-0.25093
-1.68035	-3.90689	-2.22654
-1.79321	-1.58496	0.208243
0.0561893	-2.87447	-2.93066
2.08059	0.668794	-1.41179
2.45137	3.71425	1.26287
2.1581	2.30256	0.144464
4.37298	1.38466	-2.98832
1.81099	-4.64386	-6.45484
-3.40668	-0.530515	2.87617
-1.13596	-1.61891	-0.482954
-1.15411	3.39232	4.54643
-3.42699	-4.58496	-1.15797
4.11653	3.4667	-0.649833
-1.17876	-0.954196	0.224559
1.05132	-0.736966	-1.78828
1.41333	1.03747	-0.375856
-1.91011	2.55639	4.46651
-0.614269	-2.4021	-1.78783
-2.64241	-4.32193	-1.67952
1.04132	-1.11548	-2.15679
-2.43042	1.20163	3.63206
1.52632	-2.07039	-3.59671
-2.58204	1.92283	4.50488
2.05155	2.26849	0.216941
-0.444383	0.263034	0.707417
-1.71476	-2	-0.285244
0.832651	2.07529	1.24264
-1.07622	-0.938599	0.137621
-0.596324	-2.90689	-2.31057
-0.444383	-0.893085	-0.448702
2.3516	0.459432	-1.89216
-0.173848	-2.43296	-2.25911
1.82396	0.917538	-0.906422
-1.79441	-3	-1.20559
1.37267	1.47999	0.107319
5.08906	3.05063	-2.03843
1.48889	0.736966	-0.751925
2.96545	2.078	-0.88745
-1.77113	-1.08746	0.683666
-0.464377	-1.29956	-0.835183
2.33023	2.5025	0.172275
2.38742	2.23266	-0.15476
-0.739558	-1.58496	-0.845405
1.4602	0.823122	-0.637081
5.11471	3	-2.11471
2.55922	1.65208	-0.907147
0.110918	0.137504	0.0265852
1.6276	1.42626	-0.201339
-2.02701	2.78136	4.80837
-0.65315	-0.867896	-0.214747
0.0695436	-1.63387	-1.70342
-0.177211	-1.24101	-1.0638
-1.23557	-1.53051	-0.294946
1.75946	1.30812	-0.451335
1.62877	-2.05063	-3.67939
1.37267	1.66297	0.290291
2.43304	2.80735	0.374311
1.20642	1.58496	0.378541
-0.934949	-2.558	-1.62305
-1.36287	-2.07923	-0.716354
2.2168	3.14975	0.932951
1.53338	0.125531	-1.40784
-0.257054	-0.473931	-0.216877
0.180658	0.912537	0.731879
-1.39653	-0.356144	1.04039
1.57161	1.37346	-0.198153
-0.921801	1.01886	1.94066
0.0973227	-0.125531	-0.222854
1.82396	1.89308	0.0691254
-0.58467	0.415037	0.999708
1.59132	0.584963	-1.00636
2.09577	3	0.904234
-1.86656	-1.82782	0.0387376
0.823282	2.14684	1.32356
-1.40951	1.35364	2.76315
-1.71476	-2.14975	-0.434991
2.76073	1.28951	-1.47122
0.442693	1.90689	1.4642
0.913342	0.180572	-0.732769
1.36201	2.25987	0.897856
-2.59601	-3.32193	-0.725913
2.38742	2.32193	-0.065493
0.958881	0.281771	-0.67711
-1.49608	-0.963474	0.532607
-1.69879	2.07039	3.76918
-1.46007	0.584963	2.04503
1.45424	1.20645	-0.247786
0.0128228	-1.926	-1.93882
3.58691	2.39232	-1.19459
1.12805	-2.08746	-3.21551
-1.79441	-2.44746	-0.653048
1.54274	2.39232	0.84958
3.99856	1.70044	-2.29812
3.51714	2.80735	-0.709788
2.19432	1	-1.19432
-1.03395	-3.56071	-2.52677
-1.56891	-1.14684	0.422069
2.0691	3.12338	1.05428
-1.99282	-1.67807	0.314752
-0.775782	-0.929611	-0.153829
1.11603	-0.678072	-1.7941
-1.99282	-1.63743	0.355394
-1.30751	0.0297473	1.33726
1.41452	1.078	-0.336518
-1.49896	-0.657608	0.84135
1.58373	1.09954	-0.484196
3.02438	7.17991	4.15552
1.12788	0.280108	-0.84777
1.04861	2.05889	1.01029
1.6276	2.16993	0.542322
1.9736	2.17991	0.206314
2.5104	1.96153	-0.548878
4.04839	1.88982	-2.15857
1.11147	2.87447	1.763
-1.20785	-1.58496	-0.377115
-0.821643	-0.63743	0.184213
2.04049	1.90689	-0.133598
2.19155	1.70044	-0.491108
0.699996	0.736966	0.0369694
-3.47902	-1	2.47902
-2.03174	-1.39993	0.631813
-3.50262	-4.24793	-0.745308
-2.77604	-3.23266	-0.456621
-0.985131	1	1.98513
-3.83206	-2.80735	1.0247
-2.93301	-2.95936	-0.0263458
-3.05968	-2.88753	0.172157
-3.23119	-2.77761	0.453583
-2.6059	-3.52356	-0.917666
-1.80588	0.383329	2.18921
-2.13014	-1.09954	1.0306
-2.89782	-2.70044	0.197382
-4.61677	-4.44294	0.173824
-2.42437	-5.67243	-3.24805
-3.74698	-3.9542	-0.207219
-4.25688	-2.18442	2.07246
-3.63635	-3.72792	-0.0915741
-3.9745	-4.39232	-0.417815
-3.9745	-2.41504	1.55946
-4.04669	-2.20945	1.83723
-2.62461	-3.41504	-0.790428
-0.161335	-2.16993	-2.00859
-3.56089	-2.12338	1.4375
-3.71376	-4.32193	-0.608169
-2.88819	-3.05889	-0.170702
-1.69686	0.241008	1.93787
-2.30522	-2.26303	0.042186
-3.68504	-3.70044	-0.0153997
-0.284302	2.47534	2.75964
1.97668	2.15754	0.180861
-0.719855	-2.58496	-1.86511
-1.18917	-0.758992	0.430182
0.294677	-3.24793	-3.5426
2.13475	0.289507	-1.84524
2.03904	1.73697	-0.302079
3.42766	3.27302	-0.154641
3.24977	3.02748	-0.222294
2.21948	1.16993	-1.04956
1.07709	0.152003	-0.925086
2.92631	1.11548	-1.81083
3.50936	3.2854	-0.223955
2.41409	3.58496	1.17087
5.27923	3.90689	-1.37234
3.46408	3.3505	-0.11358
2.98263	3.48543	0.502794
1.73942	2.43296	0.69354
3.46977	1.47393	-1.99584
2.75317	3.20945	0.456285
1.87377	2.24793	0.374154
2.50699	3.9386	1.43161
1.66666	2.19265	0.525989
1.26802	1.83289	0.564873
2.21084	6.30378	4.09294
2.80201	3.20945	0.407446
3.73848	2.09954	-1.63895
3.45726	3.16993	-0.287331
-0.394363	-2.08746	-1.6931
2.89172	4.04439	1.15267
5.05622	5.44294	0.386726
-1.89625	-3.32193	-1.42568
3.44524	1.58496	-1.86028
-3.14034	-2.62449	0.515851
3.26743	3.74416	0.476727
-1.5703	0.906891	2.47719
-0.099971	0.36257	0.462541
2.89864	4.54432	1.64569
4.54404	2.89812	-1.64592
-1.90585	-3	-1.09415
4.62246	3.45943	-1.16303
0.0631313	-1	-1.06313
3.72303	1.39486	-2.32817
1.16208	-4.73697	-5.89904
0.0200642	-0.222392	-0.242457
3.51854	1.66985	-1.84869
-1.90556	-0.192645	1.71292
2.15455	2.39232	0.237766
5.33372	3.49185	-1.84187
2.42611	1	-1.42611
4.22126	3.70044	-0.520824
3.68349	1.58496	-2.09853
4.3918	5.16993	0.778128
-1.98191	-1.97575	0.00615992
3.26923	4.24793	0.9787
3.66903	3.20945	-0.45958
-1.96501	-0.206451	1.75856
3.19355	3.72792	0.534371
-0.426958	-0.378512	0.0484465
-0.0400499	3.08746	3.12751
1.82131	-2.80735	-4.62866
-3.34937	-5.61471	-2.26534
-1.51452	-4.58496	-3.07044
-3.76783	-1.36257	2.40526
-3.3503	-4.70044	-1.35014
-3.79373	0.115477	3.90921
-2.72661	-5.72792	-3.00132
-2.20571	0.530515	2.73623
-4.14058	-3.24793	0.89265
0.0648995	-3.54432	-3.60922
1.20885	-1.28011	-2.48896
5.45005	4.75489	-0.695167
-2.89112	-3.77761	-0.886483
3.3615	3.45943	0.0979321
3.47586	-2.58496	-6.06082
-0.803207	-1.64386	-0.840649
-1.94886	-2.67807	-0.729212
-0.517794	-1.59694	-1.07914
-2.04788	-1.48543	0.562458
-0.809011	0.0703893	0.8794
0.245815	0.0962153	-0.149599
-0.898215	-0.628031	0.270184
-1.26874	-1.48543	-0.216687
-1.02547	-1	0.0254655
-1.57628	0.351472	1.92775
-2.18163	-2.60881	-0.427176
1.196	2.76553	1.56954
-4.0221	-3.16993	0.852171
3.20635	5.34577	2.13942
3.32057	0.625604	-2.69497
-0.91878	-0.234465	0.684315
2.27611	-0.736966	-3.01307
-2.56258	0.273018	2.8356
1.60281	-1.49476	-3.09758
-2.21923	-1.37851	0.840717
0.87081	4.78136	3.91055
2.89064	3.20945	0.318817
-0.286293	-1.04793	-0.761641
0.592844	-2.58496	-3.17781
-2.14979	-1	1.14979
-0.80798	1.39855	2.20653
-3.96507	-2.39232	1.57275
-2.36345	-3.22239	-0.858943
-0.736695	-4.47573	-3.73904
-2.14982	-3.32193	-1.17211
-3.26872	-3.41504	-0.146313
-2.38759	-0.584963	1.80262
-2.45135	-3.41504	-0.963689
-0.727517	2.66297	3.39048
-2.56631	0.137504	2.70382
2.88501	2.80735	-0.0776589
-3.00518	-0.347923	2.65726
4.22478	4	-0.224782
1.28813	1.87447	0.586341
-3.41118	-2.08746	1.32372
-0.0937832	0.289507	0.38329
-3.44852	-2.56986	0.878661
0.390264	-3	-3.39026
-0.272414	0.807355	1.07977
-0.762497	-2.75489	-1.99239
-1.57377	-1.77259	-0.198818
4.81591	3.1964	-1.61951
0.444436	0.447459	0.00302249
-0.351657	-2.11548	-1.76382
3.73655	0.378512	-3.35804
0.28033	2.85599	2.57566
3.73243	1.72935	-2.00308
-1.86148	-0.378512	1.48297
0.448428	3.70044	3.25201
1.0336	0.0339473	-0.999653
3.02442	7.17991	4.15549
1.19135	-0.678072	-1.86943
1.51811	1.47999	-0.0381182
4.32809	4.39232	0.0642253
0.202668	0.106915	-0.0957533
-1.98928	-1.67807	0.31121
2.06891	3.12338	1.05447
-1.21723	3.58496	4.80219
-1.8668	-1.82782	0.0389841
0.409884	-0.334419	-0.744303
0.86274	0	-0.86274
0.63636	1.30117	0.664809
-1.56677	-1.80735	-0.24059
-2.63652	-6.35755	-3.72103
-1.78604	-2.14975	-0.363709
1.99331	3	1.00669
3.8516	6.16993	2.31833
-0.0411241	1.85561	1.89673
-0.979009	0.391191	1.3702
-0.264832	0.378512	0.643344
-1.9431	-2.09686	-0.153758
1.62781	1.42626	-0.201544
-2.01819	-1.926	0.0921926
-2.29861	-2.58496	-0.286349
1.54266	0.917538	-0.62512
-2.11896	-2.43296	-0.314002
2.96216	3.80735	0.845198
-1.8151	-0.867896	0.947203
1.54266	2.39232	0.84966
2.32031	1.28951	-1.0308
-2.01105	-2.12029	-0.109242
-1.28	-0.736966	0.54303
3.24822	5.04439	1.79618
1.57893	1.89308	0.314152
1.42695	1.66297	0.236019
-1.89925	-1.90182	-0.0025691
-1.92887	-2.07923	-0.150354
1.84657	6.97728	5.13071
1.57893	1.30812	-0.27081
1.44183	0.330149	-1.11168
7.17614	3.05063	-4.12551
0.084206	3.08746	3.00326
2.75428	1.9542	-0.800085
-1.19732	-3.12928	-1.93197
0.982068	1.01886	0.0367912
-1.98928	-2	-0.0107179
2.3655	2.23266	-0.132842
7.17614	3	-4.17614
-1.98928	-1.63743	0.351852
2.33586	2.32193	-0.0139322
-1.45756	-1.82597	-0.368415
2.70202	1.09954	-1.60248
1.57158	1.37346	-0.19812
1.33743	2.26849	0.931054
4.54797	4.24793	-0.300043
0.450798	-0.63743	-1.08823
0.91769	0.125531	-0.792159
5.1163	4.85798	-0.258314
-0.264832	0.866733	1.13157
2.34155	3.32193	0.980383
2.55937	1.65208	-0.907295
3.4147	0.70044	-2.71426
2.4457	1.45943	-0.986273
1.62517	0.962525	-0.662641
1.313	1.08092	-0.232075
0.945629	3.27302	2.32739
3.22621	0.347923	-2.87829
0.179207	1.58496	1.40576
2.08533	1.7922	-0.293135
0.308135	-2.70044	-3.00858
-1.62502	3.0199	4.64492
-2.64764	-2.9386	-0.290961
1.50533	2.67807	1.17274
-3.12074	-2.9386	0.18214
-3.21518	-1.8625	1.35268
-0.336508	2.06609	2.4026
0.56451	-4.08746	-4.65197
-1.3006	-2.07039	-0.769786
2.29241	2.87447	0.582057
1.77942	5	3.22058
4.41253	5.85798	1.44545
5.68099	3.1964	-2.48459
3.47676	4.39232	0.915559
4.88362	4.24793	-0.635693
-1.31584	0.678072	1.99391
-0.33323	-0.906891	-0.573661
-2.02539	0	2.02539
4.00126	4.45943	0.458173
2.43642	4.39232	1.9559
4.69165	3.80735	-0.884293
1.00977	1.41504	0.40527
3.62321	6.16993	2.54672
3.48734	2.67807	-0.80927
3.32125	4.24793	0.926681
4.33514	4.10852	-0.226614
3.03588	0.70044	-2.33544
4.05428	5.04439	0.990118
4.9576	1.58496	-3.37264
0.68955	3.27302	2.58347
1.13803	0	-1.13803
2.89804	4.54432	1.64628
0.892283	3.08746	2.19518
1.63441	3.27302	1.6386
4.67229	1.41504	-3.25726
3.95198	3.16993	-0.782058
1.72926	3.32193	1.59267
3.57309	4.80735	1.23427
4.74571	2.52356	-2.22215
0.380559	0.691878	0.311318
2.92832	5.49185	2.56353
4.54439	2.89812	-1.64627
-0.756368	-4.05063	-3.29426
0.956933	-1	-1.95693
1.38045	1.31626	-0.0641866
-0.939904	2.09954	3.03944
-0.922934	2.39232	3.31525
1.73483	2.9542	1.21936
-3.47117	-0.559427	2.91174
-1.83858	-3.45943	-1.62086
3.49075	2.11548	-1.37527
-0.336096	-4.10434	-3.76824
-1.15462	-2.96963	-1.81501
1.18567	1.60768	0.422013
2.1097	1.88753	-0.222179
1.80803	0.83399	-0.974041
-2.20628	-5.1964	-2.99012
0.252082	0.0740006	-0.178081
1.98056	2.05889	0.0783377
3.36723	3.95842	0.591195
3.36301	4.39232	1.02931
0.0136325	-2.47805	-2.49168
-3.22227	-3.37412	-0.151852
1.70016	1.926	0.225843
-1.47248	-2	-0.527519
-1.52722	-3.41504	-1.88782
-0.985162	-2.37346	-1.3883
-2.85283	-3.50779	-0.654964
-4.58127	-1.90689	2.67438
-2.09731	0.440573	2.53788
-3.08278	-4.39232	-1.30954
-3.91911	-5.51307	-1.59396
-2.04889	-1.76553	0.283358
-0.860407	-3.14684	-2.28643
-3.42946	-4.15381	-0.724341
-2.87263	-2.16993	0.702705
-4.0507	-3.85798	0.19272
1.61962	0.281771	-1.33785
1.95084	2.80735	0.856513
3.46224	2.848	-0.614241
-1.17015	-2.48543	-1.31527
-3.84978	-3.72792	0.121855
-2.48554	-1.16993	1.31562
2.89197	2.17991	-0.712063
-0.816619	3.32193	4.13855
2.33206	2.9386	0.606543
2.8191	2.25987	-0.559236
3.62726	3.87149	0.244228
2.89644	4.34577	1.44933
2.51411	2.89308	0.378975
1.99648	5.22882	3.23234
1.9174	2.67807	0.760667
2.70014	2.5025	-0.197643
1.47765	2.13245	0.654797
1.04332	-1.12553	-2.16885
-0.514615	-1.37851	-0.863896
-1.49924	-0.39486	1.10438
-2.65171	-0.206451	2.44526
0.488688	0.337035	-0.151653
-1.60216	0.206451	1.80861
-0.442856	-0.447459	-0.00460261
-0.713225	-4.90689	-4.19367
-0.338352	2.24793	2.58628
-1.48684	-2.58496	-1.09812
-3.6042	-2.45943	1.14477
-2.23708	-3.36923	-1.13215
-1.37825	-0.514573	0.863679
-1.15924	-1.97575	-0.816511
-1.84888	-3.35755	-1.50867
-1.96059	-1.93074	0.0298523
-2.84703	-1.76553	1.0815
-2.2439	-4.83289	-2.58899
5.22523	5.64386	0.418626
0.625417	1.48543	0.860009
2.45528	2.32193	-0.133356
0.650659	2.53605	1.88539
-0.741653	3.16993	3.91158
4.07122	1.926	-2.14522
5.62933	4.74416	-0.88517
4.47091	3.24793	-1.22298
5.58528	5.6865	0.101222
4.65846	1.71621	-2.94225
3.27896	3.20945	-0.0695038
1.42122	1.85798	0.436763
3.8466	-0.304855	-4.15146
1.74922	3.20945	1.46023
2.61343	4.64386	2.03043
2.15956	1.55639	-0.603164
1.18121	0.137504	-1.0437
1.64167	0.559427	-1.08225
3.02083	5.61471	2.59388
3.63334	3.05889	-0.574451
3.52532	-2.26303	-5.78835
4.35923	5.04439	0.685165
1.79774	-3.16993	-4.96767
0.59611	1	0.40389
3.34474	0.206451	-3.13828
2.90028	4.36457	1.46429
2.82393	-1.09954	-3.92346
0.802321	0.321928	-0.480393
2.52806	1.8365	-0.691558
1.48809	1.848	0.359909
0.733483	3.45943	2.72595
1.60625	0.736966	-0.869288
2.96414	3.70044	0.736304
0.333162	1.80735	1.47419
-1.55695	0.289507	1.84646
3.4553	3.16993	-0.285373
-2.6177	2.39232	5.01002
2.71302	4.12928	1.41626
2.29623	3.848	1.55176
1.67655	3.32193	1.64538
2.59215	2.26303	-0.329119
3.75322	-4.58496	-8.33818
3.42834	5.37504	1.9467
3.42705	5.04439	1.61734
3.92041	2.58496	-1.33545
3.486	6.30378	2.81778
2.40853	0	-2.40853
3.14854	3.08746	-0.0610729
-3.03982	-2.85798	0.181841
-2.06585	-3.08746	-1.02161
0.715148	1.71823	1.00308
-2.13824	-0.189478	1.94876
-0.114027	-1.42884	-1.31482
-1.23645	-1.06319	0.173259
-2.49275	-3	-0.50725
-0.189948	0.350497	0.540445
-1.33055	-1.06711	0.263438
-0.470882	-1.19265	-0.721763
1.65096	1.41504	-0.23592
-0.909568	-1.63227	-0.7227
-1.92823	-1.24616	0.682072
-1.73698	3.24793	4.98491
-1.40807	-1.54749	-0.139417
-2.40525	-3.32193	-0.916679
-0.48346	-0.321928	0.161532
-4.13776	-2.49185	1.64591
-0.506662	0.321928	0.828591
-1.15801	-1.29956	-0.141555
-0.0320041	0.229482	0.261486
-2.39447	-1.73697	0.657509
-0.685349	0.584963	1.27031
-0.868426	-1.41504	-0.546612
-0.475356	0.793549	1.2689
-1.40482	0.70044	2.10526
-0.647795	-1.09954	-0.451741
-1.33747	-2.926	-1.58853
-1.0791	-1.69032	-0.611216
3.21955	2.87447	-0.345079
-1.68396	-1.89616	-0.212207
-1.18981	-2.29546	-1.10564
1.72583	0.618129	-1.1077
1.88294	-0.160465	-2.0434
-0.329224	-1.64386	-1.31463
1.20205	2.05889	0.856844
-1.65243	-2.08406	-0.431636
-1.94767	-1.35364	0.594037
0.327834	-1.15754	-1.48538
-2.39447	-1.75899	0.635483
-0.987916	-1.80735	-0.819439
-0.904481	-2.32193	-1.41745
-0.968263	-1.90182	-0.933556
-0.377387	-1.97303	-1.59565
-2.60409	-3.80735	-1.20326
-1.35389	-1.94753	-0.59364
-2.60409	-1.50901	1.09508
-2.60409	-1.848	0.756097
-1.60704	-1.926	-0.318963
-1.4243	-1.62449	-0.200191
-1.5865	2.04439	3.6309
-0.484232	-0.273018	0.211214
-1.22699	-0.518467	0.708522
-0.315429	2.20163	2.51706
-0.63675	-0.530515	0.106235
-1.9661	-3.08746	-1.12137
-1.68948	-0.378512	1.31097
-2.39447	-4.70044	-2.30597
-1.48604	-2.36257	-0.876534
0.514368	1.36257	0.848202
-2.63262	-1.5025	1.13012
-2.914	-3.52356	-0.609559
2.2723	0.321928	-1.95037
-1.54939	-1.40599	0.143398
-0.850013	-2.53605	-1.68604
1.99812	0.0995357	-1.89859
-2.09934	-1.58496	0.514382
0.544004	0.485427	-0.0585767
-2.60409	-2.37851	0.225583
-1.29047	-2.16227	-0.871802
-3.08333	-3.9386	-0.855274
-3.24434	-4.14975	-0.905405
-2.79939	-3.70044	-0.901048
-1.85677	-1.90689	-0.0501234
-1.88674	-3.45943	-1.57269
-0.532858	-4.24793	-3.71507
0.141904	0.788496	0.646592
1.20902	6.12928	4.92027
1.27926	-0.137504	-1.41676
3.77058	6.42626	2.65568
4.47163	5.04439	0.572761
2.55875	-0.206451	-2.7652
5.10022	5.2854	0.185186
2.61472	-2.03953	-4.65425
0.959771	0.115477	-0.844294
2.1015	2.73697	0.635463
-0.139522	0	0.139522
5.06646	5.35755	0.291087
2.45258	-2.73697	-5.18954
-1.89654	-2.85798	-0.961437
1.49614	0.263034	-1.2331
1.26822	2	0.731782
1.72158	0.952694	-0.768881
1.73883	0.874469	-0.86436
1.19437	0.106915	-1.08746
-1.92756	-3	-1.07244
-3.53116	-2.58496	0.946202
2.68252	3.20945	0.526935
2.44092	0.152003	-2.28892
-2.23198	-2.1375	0.0944763
1.5846	2.62449	1.03989
2.7534	1.90689	-0.846513
-1.2014	-2.39232	-1.19092
-2.64958	-3.16993	-0.520345
-1.12549	-3.24793	-2.12244
2.20716	1.24793	-0.959228
2.09781	2.08092	-0.0168886
2.49203	1.83289	-0.65914
2.41143	3.37412	0.962692
-2.08286	-2.926	-0.843137
-1.84177	-3.70044	-1.85867
1.66173	3.85798	2.19625
-2.04881	1	3.04881
0.467003	2.25634	1.78934
1.44108	0.736966	-0.704117
-2.31644	-1.09954	1.2169
1.21933	1.87447	0.655144
3.05125	2.5025	-0.548755
1.00447	0.866733	-0.137738
1.76181	0.540568	-1.22124
1.64673	3.24793	1.6012
1.12649	0.378512	-0.747983
-2.25549	-0.115477	2.14002
-1.9275	-5.12928	-3.20179
1.3676	2.08746	0.719859
-2.73781	-3.90689	-1.16908
[truncated: 16,760 more rows]

## Sheet: Fig_E4_cd
variable	relative_importance	scaled_importance	percentage
p_17_G_instead_of_G	46022.8	1	0.190447
mm_1_10	19547.5	0.424734	0.0808895
p_19_G_instead_of_G	14410.7	0.31312	0.0596329
p_18_C_instead_of_C	9304.31	0.202167	0.0385022
p_18_G_instead_of_G	8196	0.178086	0.0339159
p_16_G_instead_of_G	6867.06	0.14921	0.0284166
mm_11_20	5280.11	0.114728	0.0218497
p_17_C_instead_of_C	4093.78	0.0889512	0.0169405
p_20_T_instead_of_T	3664.91	0.0796324	0.0151658
p_20_C_instead_of_C	3339.2	0.0725553	0.013818
p_16_T_instead_of_T	2815.55	0.0611772	0.011651
p_20_T_instead_of_G	2440.65	0.0530313	0.0100997
p_18_G_instead_of_C	2327.89	0.0505812	0.00963304
p_16_C_instead_of_C	2217.64	0.0481856	0.00917682
p_16_A_instead_of_A	2172.26	0.0471997	0.00898905
p_20_G_instead_of_G	2115.21	0.04596	0.00875296
p_20_A_instead_of_A	2059.36	0.0447465	0.00852185
p_17_G_instead_of_A	2008.61	0.0436438	0.00831185
p_17_G_instead_of_C	1754.65	0.0381257	0.00726094
p_20_T_instead_of_A	1342.87	0.0291783	0.00555692
p_18_A_instead_of_A	1284.83	0.0279172	0.00531675
p_2_G_instead_of_G	1273.43	0.0276696	0.00526961
p_19_T_instead_of_T	1241.51	0.0269761	0.00513752
p_13_G_instead_of_G	1197.75	0.0260251	0.0049564
p_5_G_instead_of_G	1195.7	0.0259806	0.00494793
p_16_G_instead_of_C	1132.94	0.0246169	0.00468823
p_1_G_instead_of_G	1131.28	0.0245808	0.00468134
p_12_C_instead_of_C	1113.34	0.024191	0.0046071
p_14_G_instead_of_G	1109.54	0.0241084	0.00459138
p_1_A_instead_of_G	1096.67	0.0238289	0.00453815
p_8_A_instead_of_A	1089.37	0.0236702	0.00450792
p_18_G_instead_of_A	1065.11	0.0231431	0.00440753
p_18_T_instead_of_T	1022.47	0.0222166	0.0042311
p_3_A_instead_of_A	972.13	0.0211228	0.00402278
p_6_A_instead_of_A	970.563	0.0210887	0.00401629
p_16_G_instead_of_A	944.759	0.0205281	0.00390951
p_10_G_instead_of_G	936.543	0.0203495	0.00387552
p_2_A_instead_of_A	880.757	0.0191374	0.00364467
p_14_A_instead_of_A	862.248	0.0187352	0.00356807
p_18_G_instead_of_T	842.764	0.0183119	0.00348745
p_1_A_instead_of_A	837.032	0.0181873	0.00346373
p_13_C_instead_of_C	804.497	0.0174804	0.0033291
p_4_G_instead_of_G	796.721	0.0173114	0.00329691
p_7_G_instead_of_G	783.738	0.0170293	0.00324319
p_2_G_instead_of_A	782.22	0.0169964	0.00323691
p_6_G_instead_of_G	778.543	0.0169165	0.00322169
p_7_A_instead_of_A	776.5	0.0168721	0.00321324
p_4_T_instead_of_T	771.083	0.0167544	0.00319082
p_5_A_instead_of_A	762.299	0.0165635	0.00315447
p_11_G_instead_of_G	738.89	0.0160549	0.0030576
p_15_A_instead_of_A	733.852	0.0159454	0.00303676
p_7_A_instead_of_G	732.661	0.0159195	0.00303183
p_12_A_instead_of_A	707.792	0.0153792	0.00292892
p_10_A_instead_of_G	700.007	0.01521	0.0028967
p_9_A_instead_of_A	687.589	0.0149402	0.00284532
p_3_G_instead_of_G	679.279	0.0147596	0.00281093
p_19_G_instead_of_A	676.161	0.0146919	0.00279803
p_2_C_instead_of_C	674.383	0.0146532	0.00279067
p_9_A_instead_of_G	673.734	0.0146391	0.00278798
p_15_C_instead_of_C	654.855	0.0142289	0.00270986
p_10_A_instead_of_A	646.292	0.0140429	0.00267443
p_2_G_instead_of_C	640.874	0.0139251	0.00265201
p_9_A_instead_of_C	638.354	0.0138704	0.00264158
p_13_A_instead_of_A	634.423	0.013785	0.00262531
p_8_G_instead_of_G	634.41	0.0137847	0.00262526
p_19_G_instead_of_C	633.05	0.0137551	0.00261963
p_19_C_instead_of_C	624.86	0.0135772	0.00258574
p_4_A_instead_of_A	617.919	0.0134264	0.00255701
p_4_A_instead_of_G	607.782	0.0132061	0.00251507
p_1_G_instead_of_A	600.143	0.0130401	0.00248346
p_3_G_instead_of_A	590.2	0.0128241	0.00244231
p_11_A_instead_of_G	570.637	0.012399	0.00236136
p_4_C_instead_of_C	567.622	0.0123335	0.00234888
p_10_C_instead_of_C	561.986	0.012211	0.00232556
p_11_A_instead_of_A	560.755	0.0121843	0.00232047
p_5_C_instead_of_C	547.435	0.0118949	0.00226534
p_2_A_instead_of_G	546.832	0.0118818	0.00226285
p_1_C_instead_of_G	542.261	0.0117824	0.00224393
p_9_A_instead_of_T	535.267	0.0116305	0.00221499
p_1_C_instead_of_C	532.088	0.0115614	0.00220183
p_1_G_instead_of_T	528.748	0.0114888	0.00218801
p_8_C_instead_of_C	518.116	0.0112578	0.00214402
p_16_G_instead_of_T	517.37	0.0112416	0.00214093
p_6_A_instead_of_G	517.085	0.0112354	0.00213975
p_16_A_instead_of_G	516.058	0.0112131	0.0021355
p_6_A_instead_of_C	514.878	0.0111874	0.00213062
p_13_A_instead_of_G	497.712	0.0108145	0.00205959
p_1_G_instead_of_C	492.027	0.0106909	0.00203606
p_15_T_instead_of_T	483.3	0.0105013	0.00199995
p_1_T_instead_of_G	477.203	0.0103688	0.00197472
p_7_T_instead_of_T	471.802	0.0102515	0.00195237
p_6_T_instead_of_T	466.299	0.0101319	0.0019296
p_8_G_instead_of_T	460.017	0.00999542	0.0019036
p_6_G_instead_of_A	433.428	0.00941768	0.00179357
p_11_C_instead_of_C	428.715	0.00931526	0.00177407
p_19_A_instead_of_A	424.524	0.0092242	0.00175672
p_9_T_instead_of_T	422.753	0.00918573	0.0017494
p_3_A_instead_of_G	421.429	0.00915696	0.00174392
p_8_G_instead_of_A	419.932	0.00912444	0.00173772
p_9_G_instead_of_G	415.646	0.00903131	0.00171999
p_17_A_instead_of_A	414.869	0.00901443	0.00171677
p_3_T_instead_of_T	408.553	0.00887719	0.00169064
p_4_G_instead_of_A	406.605	0.00883485	0.00168257
p_3_A_instead_of_T	405.793	0.00881722	0.00167922
p_5_G_instead_of_A	405.508	0.00881103	0.00167804
p_8_C_instead_of_T	386.843	0.00840547	0.0016008
p_14_G_instead_of_C	379.012	0.00823531	0.00156839
p_12_G_instead_of_G	373.939	0.00812507	0.0015474
p_7_G_instead_of_T	373.594	0.00811758	0.00154597
p_20_A_instead_of_G	371.061	0.00806255	0.00153549
p_8_A_instead_of_T	370.934	0.00805978	0.00153496
p_5_G_instead_of_C	370.02	0.00803994	0.00153118
p_5_A_instead_of_G	368.919	0.008016	0.00152662
p_5_A_instead_of_T	367.569	0.00798667	0.00152104
p_8_G_instead_of_C	367.135	0.00797724	0.00151924
p_13_G_instead_of_C	365.029	0.00793149	0.00151053
p_7_C_instead_of_C	362.363	0.00787356	0.0014995
p_14_G_instead_of_A	360.431	0.00783158	0.0014915
p_14_T_instead_of_T	354.705	0.00770715	0.00146781
p_12_G_instead_of_A	352.965	0.00766934	0.00146061
p_17_T_instead_of_C	352.186	0.00765243	0.00145738
p_18_T_instead_of_A	350.816	0.00762266	0.00145171
p_14_A_instead_of_G	348.718	0.00757708	0.00144303
p_9_G_instead_of_A	345.546	0.00750814	0.0014299
p_2_T_instead_of_G	345.384	0.00750463	0.00142924
p_2_T_instead_of_T	343.894	0.00747225	0.00142307
p_7_G_instead_of_A	342.066	0.00743254	0.00141551
p_3_C_instead_of_C	341.564	0.00742164	0.00141343
p_15_C_instead_of_T	339.967	0.00738693	0.00140682
p_11_G_instead_of_C	339.849	0.00738435	0.00140633
p_5_A_instead_of_C	331.828	0.00721008	0.00137314
p_1_T_instead_of_T	330.016	0.00717071	0.00136564
p_6_C_instead_of_C	328.72	0.00714254	0.00136028
p_19_C_instead_of_G	328.453	0.00713675	0.00135917
p_13_C_instead_of_G	325.66	0.00707605	0.00134761
p_6_G_instead_of_C	325.43	0.00707105	0.00134666
p_19_A_instead_of_G	325.153	0.00706504	0.00134552
p_15_G_instead_of_G	323.387	0.00702667	0.00133821
p_3_G_instead_of_T	323.332	0.00702546	0.00133798
p_9_C_instead_of_C	319.777	0.00694823	0.00132327
p_1_A_instead_of_T	305.359	0.00663496	0.00126361
p_6_G_instead_of_T	300.989	0.00653999	0.00124552
p_1_T_instead_of_A	292.727	0.00636048	0.00121134
p_3_G_instead_of_C	288.579	0.00627034	0.00119417
p_8_T_instead_of_T	288.349	0.00626535	0.00119322
p_15_T_instead_of_A	287.516	0.00624725	0.00118977
p_2_T_instead_of_A	285.41	0.00620149	0.00118106
p_2_G_instead_of_T	282.727	0.0061432	0.00116996
p_8_A_instead_of_C	282.266	0.00613317	0.00116804
p_3_C_instead_of_A	280.703	0.00609921	0.00116158
p_1_A_instead_of_C	280.048	0.00608498	0.00115887
p_6_C_instead_of_A	277.576	0.00603126	0.00114864
p_12_T_instead_of_A	274.418	0.00596264	0.00113557
p_3_T_instead_of_A	273.007	0.00593198	0.00112973
p_6_T_instead_of_G	272.197	0.00591439	0.00112638
p_10_A_instead_of_C	271.992	0.00590994	0.00112553
p_6_C_instead_of_G	271.191	0.00589255	0.00112222
p_10_G_instead_of_A	268.265	0.00582895	0.00111011
p_16_A_instead_of_C	262.414	0.00570183	0.0010859
p_2_A_instead_of_C	261.516	0.00568232	0.00108218
p_10_G_instead_of_C	259.833	0.00564574	0.00107522
p_14_C_instead_of_C	257.859	0.00560285	0.00106705
p_2_C_instead_of_G	256.652	0.00557663	0.00106205
p_18_A_instead_of_T	255.992	0.00556229	0.00105932
p_12_T_instead_of_T	253.748	0.00551352	0.00105003
p_18_C_instead_of_G	247.418	0.00537598	0.00102384
p_18_T_instead_of_G	247.299	0.0053734	0.00102335
p_7_G_instead_of_C	242.384	0.00526661	0.00100301
p_12_A_instead_of_T	241.156	0.00523993	0.000997931
p_9_G_instead_of_T	239.739	0.00520914	0.000992066
p_20_C_instead_of_A	238.138	0.00517435	0.000985441
p_8_C_instead_of_A	237.591	0.00516246	0.000983177
p_5_T_instead_of_T	236.085	0.00512973	0.000976944
p_15_A_instead_of_T	235.504	0.00511713	0.000974543
p_4_T_instead_of_G	233.219	0.00506746	0.000965083
p_8_A_instead_of_G	230.679	0.00501227	0.000954574
p_15_A_instead_of_C	229.824	0.0049937	0.000951037
p_1_C_instead_of_A	228.154	0.00495741	0.000944125
p_20_T_instead_of_C	227.092	0.00493434	0.000939732
p_6_T_instead_of_A	223.764	0.00486202	0.000925959
p_9_C_instead_of_T	222.149	0.00482694	0.000919277
p_19_A_instead_of_C	217.939	0.00473546	0.000901856
p_15_T_instead_of_G	215.875	0.00469061	0.000893313
p_18_C_instead_of_T	210.439	0.00457248	0.000870817
p_19_T_instead_of_G	207.922	0.00451781	0.000860405
p_18_A_instead_of_C	207.125	0.00450049	0.000857107
p_2_C_instead_of_A	206.437	0.00448553	0.000854257
p_9_T_instead_of_G	201.421	0.00437655	0.000833502
p_8_C_instead_of_G	201.359	0.00437521	0.000833246
p_3_T_instead_of_G	201.125	0.00437011	0.000832275
p_13_G_instead_of_A	200.364	0.00435359	0.000829129
p_1_T_instead_of_C	197.762	0.00429704	0.000818359
p_18_C_instead_of_A	197.23	0.00428549	0.00081616
p_11_A_instead_of_T	195.377	0.00424522	0.00080849
p_13_A_instead_of_C	194.852	0.00423382	0.000806319
p_13_T_instead_of_T	194.809	0.00423289	0.000806142
p_2_A_instead_of_T	194.131	0.00421815	0.000803335
p_5_T_instead_of_C	192.904	0.00419148	0.000798256
p_7_A_instead_of_T	192.809	0.00418941	0.000797862
p_5_C_instead_of_T	192.506	0.00418284	0.00079661
p_6_A_instead_of_T	191.577	0.00416265	0.000792765
p_17_T_instead_of_T	188.232	0.00408997	0.000778923
p_11_G_instead_of_A	187.122	0.00406586	0.000774333
p_4_C_instead_of_G	185.83	0.00403779	0.000768985
p_15_A_instead_of_G	183.726	0.00399206	0.000760277
p_4_G_instead_of_C	182.955	0.00397532	0.000757089
p_4_A_instead_of_C	179.762	0.00390594	0.000743875
p_16_T_instead_of_A	179.571	0.00390179	0.000743084
p_14_T_instead_of_G	177.51	0.00385699	0.000734553
p_20_G_instead_of_A	175.207	0.00380695	0.000725024
p_3_A_instead_of_C	172.968	0.00375832	0.000715761
p_4_C_instead_of_A	172.513	0.00374842	0.000713876
p_5_C_instead_of_A	172.225	0.00374217	0.000712686
p_7_A_instead_of_C	168.203	0.00365478	0.000696042
p_10_T_instead_of_T	166.668	0.00362142	0.00068969
p_4_A_instead_of_T	166.023	0.0036074	0.000687019
p_15_C_instead_of_A	165.04	0.00358606	0.000682955
p_11_T_instead_of_T	162.781	0.00353695	0.000673603
p_20_G_instead_of_C	162.485	0.00353053	0.00067238
p_19_G_instead_of_T	161.558	0.00351038	0.000668543
p_5_G_instead_of_T	160.688	0.00349148	0.000664942
p_4_G_instead_of_T	160.455	0.00348643	0.00066398
p_18_T_instead_of_C	160.101	0.00347872	0.000662513
p_9_G_instead_of_C	159.994	0.0034764	0.000662072
p_12_G_instead_of_C	159.168	0.00345846	0.000658654
p_4_T_instead_of_A	156.415	0.00339865	0.000647263
p_12_A_instead_of_G	153.85	0.0033429	0.000636646
p_3_T_instead_of_C	153.645	0.00333845	0.000635799
p_16_A_instead_of_T	153.107	0.00332676	0.000633573
p_10_G_instead_of_T	149.507	0.00324855	0.000618677
p_2_T_instead_of_C	148.412	0.00322475	0.000614145
p_17_A_instead_of_G	148.033	0.00321652	0.000612577
p_7_C_instead_of_T	147.994	0.00321567	0.000612415
p_11_T_instead_of_A	147.765	0.00321069	0.000611466
p_7_T_instead_of_C	147.02	0.0031945	0.000608384
p_9_T_instead_of_A	144.807	0.00314643	0.000599228
p_15_G_instead_of_A	140.765	0.0030586	0.000582502
p_14_A_instead_of_C	140.421	0.00305112	0.000581077
p_11_T_instead_of_G	140.404	0.00305074	0.000581005
p_5_T_instead_of_G	138.832	0.00301659	0.0005745
p_7_C_instead_of_G	138.582	0.00301117	0.000573469
p_13_C_instead_of_A	137.772	0.00299356	0.000570116
p_10_C_instead_of_G	137.55	0.00298873	0.000569195
p_12_C_instead_of_A	137.215	0.00298146	0.000567811
p_10_T_instead_of_C	136.335	0.00296233	0.000564168
p_10_A_instead_of_T	136.304	0.00296167	0.000564041
p_13_G_instead_of_T	135.85	0.00295179	0.000562161
p_17_T_instead_of_G	135.517	0.00294456	0.000560784
p_12_G_instead_of_T	134.336	0.00291891	0.000555898
p_8_T_instead_of_C	134.295	0.00291802	0.000555728
p_8_T_instead_of_G	134.038	0.00291242	0.000554663
p_14_C_instead_of_A	128.232	0.00278628	0.00053064
p_7_T_instead_of_G	127.532	0.00277105	0.000527739
p_6_T_instead_of_C	126.208	0.0027423	0.000522263
p_17_G_instead_of_T	124.981	0.00271563	0.000517184
p_11_A_instead_of_C	124.931	0.00271456	0.00051698
p_10_T_instead_of_G	123.21	0.00267714	0.000509855
p_5_C_instead_of_G	121.88	0.00264824	0.00050435
p_1_C_instead_of_T	121.237	0.00263428	0.000501691
p_20_C_instead_of_G	119.124	0.00258836	0.000492947
p_20_A_instead_of_C	118.642	0.0025779	0.000490954
p_11_C_instead_of_G	116.52	0.00253179	0.000482173
p_13_C_instead_of_T	114.184	0.00248103	0.000472505
p_2_C_instead_of_T	113.028	0.00245592	0.000467722
p_11_C_instead_of_A	112.395	0.00244215	0.000465101
p_10_C_instead_of_A	109.905	0.00238806	0.000454799
p_14_C_instead_of_T	109.398	0.00237703	0.000452699
p_7_T_instead_of_A	108.85	0.00236513	0.000450433
p_13_A_instead_of_T	106.675	0.00231787	0.000441432
p_3_C_instead_of_T	105.627	0.00229511	0.000437097
p_18_A_instead_of_G	104.809	0.00227734	0.000433713
p_12_T_instead_of_C	102.083	0.00221809	0.00042243
p_3_C_instead_of_G	99.8084	0.00216867	0.000413018
p_13_T_instead_of_A	96.8886	0.00210523	0.000400935
p_6_C_instead_of_T	94.9299	0.00206267	0.00039283
p_11_G_instead_of_T	92.5374	0.00201069	0.000382929
p_16_C_instead_of_T	91.2546	0.00198281	0.000377621
p_19_T_instead_of_A	88.7706	0.00192884	0.000367342
p_14_G_instead_of_T	88.4988	0.00192293	0.000366217
p_15_T_instead_of_C	87.548	0.00190227	0.000362283
p_10_T_instead_of_A	83.7655	0.00182009	0.000346631
p_19_T_instead_of_C	83.6249	0.00181703	0.000346049
p_12_A_instead_of_C	82.9052	0.00180139	0.000343071
p_9_C_instead_of_G	79.7875	0.00173365	0.000330169
p_5_T_instead_of_A	79.2055	0.00172101	0.000327761
p_14_A_instead_of_T	77.7159	0.00168864	0.000321597
p_15_C_instead_of_G	77.2942	0.00167948	0.000319852
p_14_C_instead_of_G	76.9835	0.00167272	0.000318566
p_12_C_instead_of_G	72.6426	0.00157841	0.000300603
p_16_T_instead_of_G	71.9381	0.0015631	0.000297688
p_16_T_instead_of_C	70.3504	0.0015286	0.000291118
p_15_G_instead_of_C	69.5474	0.00151115	0.000287795
p_10_C_instead_of_T	69.5102	0.00151034	0.000287641
p_9_T_instead_of_C	68.2515	0.00148299	0.000282432
p_17_C_instead_of_G	68.2244	0.00148241	0.00028232
p_19_C_instead_of_A	67.7433	0.00147195	0.000280329
p_17_C_instead_of_A	67.5401	0.00146754	0.000279488
p_12_C_instead_of_T	67.506	0.0014668	0.000279347
p_13_T_instead_of_C	66.7649	0.00145069	0.00027628
p_17_A_instead_of_C	66.4099	0.00144298	0.000274811
p_16_C_instead_of_A	65.1719	0.00141608	0.000269688
p_14_T_instead_of_A	64.9109	0.00141041	0.000268608
p_13_T_instead_of_G	64.6513	0.00140477	0.000267534
p_9_C_instead_of_A	64.1161	0.00139314	0.000265319
p_4_T_instead_of_C	63.1342	0.0013718	0.000261256
p_11_T_instead_of_C	62.418	0.00135624	0.000258292
p_17_T_instead_of_A	56.789	0.00123393	0.000234999
p_4_C_instead_of_T	55.3073	0.00120174	0.000228868
p_19_A_instead_of_T	54.8658	0.00119214	0.000227041
p_8_T_instead_of_A	53.5799	0.0011642	0.000221719
p_7_C_instead_of_A	47.0163	0.00102159	0.000194558
p_11_C_instead_of_T	45.2008	0.00098214	0.000187046
p_12_T_instead_of_G	42.4164	0.000921638	0.000175523
p_20_C_instead_of_T	30.7893	0.000669	0.000127409
p_14_T_instead_of_C	27.6406	0.000600584	0.00011438
p_20_G_instead_of_T	22.5764	0.000490548	9.34236e-05
p_19_C_instead_of_T	18.923	0.000411165	7.83053e-05
p_16_C_instead_of_G	15.728	0.000341743	6.5084e-05
p_17_A_instead_of_T	14.1447	0.000307341	5.85323e-05
p_15_G_instead_of_T	13.0387	0.00028331	5.39555e-05
p_20_A_instead_of_T	4.4223	9.60894e-05	1.83e-05
p_17_C_instead_of_T	2.80273	6.08986e-05	1.1598e-05

## Sheet: Fig_E4_e
seqnames	start	end	width	strand	cutsite.start	cutsite.end	cutsite.width	sense	guide	pam	mismatches	target.breaks	target.cutsite_breaks	nontarget.breaks	nontarget.cutsite_breaks	enrichment	pval	qval	fdr	cutsiteFromPAM	sgRNA
chr13	113978101	113978120	20	*	113978103	113978103	1	antisense	TTCCCAAAGGGCGTCCTCCC	GGG	7	5	4	0	0	6.89779	3.5091e-05	3.5091e-05	0	3	ACTL6A.5
chr17	56259569	56259588	20	*	56259571	56259571	1	antisense	TAGCTTATGGTCATTCTACT	GGG	3	26	25	1	0	15.52	3.31372e-24	4.4183e-24	0	3	ACTL6A.5
chr3	179576219	179576238	20	*	179576235	179576235	1	sense	TTGCTAATGGTCGTTCTACT	GGG	0	103	95	0	0	119.562	1.71019e-175	6.84074e-175	0	3	ACTL6A.5
chr5	63959172	63959191	20	*	63959188	63959188	1	sense	TTGCTCTTTCAGGTTTTACT	GGG	7	37	7	0	0	43.686	9.12809e-50	1.82562e-49	0	3	ACTL6A.5
chr10	10836208	10836227	20	*	10836224	10836224	1	sense	AGAAAAGAAAAGGAGAAAGG	AGG	7	15	7	1	0	9.19706	6.6879e-12	1.92277e-11	0	3	ACTL6A.6
chr12	63764019	63764038	20	*	63764035	63764035	1	sense	AGAACAGAAAAGAAGAAAGG	AGG	7	24	6	0	0	28.7408	2.85944e-29	2.19224e-28	0	3	ACTL6A.6
chr12	129426281	129426300	20	*	129426297	129426297	1	sense	AGAAAACAGCAGGAGAAAGG	AGG	6	7	4	0	0	9.19706	3.60258e-07	5.91852e-07	0	3	ACTL6A.6
chr13	28982837	28982856	20	*	28982853	28982853	1	sense	ATAGACGAAAAGTAGAAGGG	TGG	7	12	9	0	0	14.9452	7.2417e-13	2.37941e-12	0	3	ACTL6A.6
chr13	33768698	33768717	20	*	33768714	33768714	1	sense	AGAAAAGGAAAGGAGAACGG	TGG	7	84	25	0	0	97.7187	1.08184e-136	2.48824e-135	0	3	ACTL6A.6
chr15	93130136	93130155	20	*	93130138	93130138	1	antisense	GTAATACAGCAAGAAAATGG	AGG	7	42	6	0	0	49.4342	3.47935e-58	4.00125e-57	0	3	ACTL6A.6
chr16	55557675	55557694	20	*	55557677	55557677	1	antisense	AGAAAAGAAAAGAAGAAAGG	GGG	7	7	4	0	0	9.19706	3.60258e-07	5.91852e-07	0	3	ACTL6A.6
chr18	73781413	73781432	20	*	73781415	73781415	1	antisense	AGAATACAACATAGAAGAGA	TGG	7	7	5	0	0	9.19706	3.60258e-07	5.91852e-07	0	3	ACTL6A.6
chr19	41673386	41673405	20	*	41673402	41673402	1	sense	GCAATACAACAGTAGAACAG	TGG	4	7	5	0	0	9.19706	3.60258e-07	5.91852e-07	0	3	ACTL6A.6
chr2	100900872	100900891	20	*	100900874	100900874	1	antisense	AGAAGAGAAGAGGAGAAGGG	AGG	7	11	9	1	0	6.89779	4.29904e-08	9.88779e-08	0	3	ACTL6A.6
chr2	152215148	152215167	20	*	152215150	152215150	1	antisense	ATGATGAAAGAGGGAAAAGG	AGG	7	17	8	0	0	20.6934	2.54557e-19	1.17096e-18	0	3	ACTL6A.6
chr2	152397622	152397641	20	*	152397624	152397624	1	antisense	AGAAAAGTAAAGTAGAAGGG	AGG	7	8	6	1	0	5.17334	1.45538e-05	2.0921e-05	0	3	ACTL6A.6
chr3	71959742	71959761	20	*	71959744	71959744	1	antisense	AGAATAAAACAGTGGAAAGG	GGG	3	10	5	0	0	12.646	1.75836e-10	4.49358e-10	0	3	ACTL6A.6
chr3	179586571	179586590	20	*	179586587	179586587	1	sense	ATAATACAACAGTGGAACGG	AGG	0	21	21	0	0	25.2919	6.80592e-25	3.9134e-24	0	3	ACTL6A.6
chr6	14874993	14875012	20	*	14875009	14875009	1	sense	AGAAAACCAAAGGAGAAGGG	AGG	7	6	3	0	0	8.04742	3.76622e-06	5.77487e-06	0	3	ACTL6A.6
chr7	74288082	74288101	20	*	74288098	74288098	1	sense	ATACCAAGACAGTTGAGGGG	TGG	7	15	14	0	0	18.3941	1.15641e-16	4.43291e-16	0	3	ACTL6A.6
chr1	78644589	78644608	20	*	78644591	78644591	1	antisense	AGGGTGGTAGAAAAAGATCA	GGG	3	3	3	0	0	4.59853	0.002026	0.00209836	0	3	ACTL6A.7
chr1	209853666	209853685	20	*	209853668	209853668	1	antisense	ATGGCAGTAGAAAAAGATGT	AGG	4	4	4	0	0	5.74816	0.000287175	0.000323421	0	3	ACTL6A.7
chr10	1698717	1698736	20	*	1698733	1698733	1	sense	GTGAAGGTAGAAAGAGTTGA	AGG	4	27	26	1	0	16.0948	1.98368e-25	5.75267e-25	0	3	ACTL6A.7
chr10	7783848	7783867	20	*	7783850	7783850	1	antisense	TTGGAGGTAGAAAGAGAAGA	AGG	3	15	9	0	0	18.3941	1.15641e-16	2.68288e-16	0	3	ACTL6A.7
chr10	100808993	100809012	20	*	100808995	100808995	1	antisense	GATGGGGTAGAAAGAGATGG	TGG	5	92	83	0	0	106.916	7.89289e-153	7.6298e-152	0	3	ACTL6A.7
chr10	107800082	107800101	20	*	107800098	107800098	1	sense	CATGAGGCAGAAAGAGATGA	TGG	5	5	4	0	0	6.89779	3.5091e-05	4.37695e-05	0	3	ACTL6A.7
chr10	111918659	111918678	20	*	111918675	111918675	1	sense	GTGGTGATATAAGGAGATGA	TGG	4	15	11	0	0	18.3941	1.15641e-16	2.68288e-16	0	3	ACTL6A.7
chr11	94733466	94733485	20	*	94733468	94733468	1	antisense	TGGGTGGTAGAAAGAGAAGC	AGG	4	10	8	0	0	12.646	1.75836e-10	3.28983e-10	0	3	ACTL6A.7
chr11	101956537	101956556	20	*	101956539	101956539	1	antisense	GTGGAAGTAGAAGGAGATGA	AGG	4	53	39	1	0	31.0401	2.40086e-61	9.9464e-61	0	3	ACTL6A.7
chr11	115330644	115330663	20	*	115330646	115330646	1	antisense	GGTGGGGAAGGAAGAGATGA	GGG	6	8	7	1	0	5.17334	1.45538e-05	1.9405e-05	0	3	ACTL6A.7
chr11	132621989	132622008	20	*	132621991	132621991	1	antisense	CTAAAGGTAGAAAGAGATGA	TGG	4	3	3	0	0	4.59853	0.002026	0.00209836	0	3	ACTL6A.7
chr12	48748412	48748431	20	*	48748414	48748414	1	antisense	GAGGGTGGAGAAAGAAATGA	GGG	6	28	17	0	0	33.3393	2.47826e-35	7.76967e-35	0	3	ACTL6A.7
chr12	63807071	63807090	20	*	63807073	63807073	1	antisense	GTGGTTGTAGAAAGAGATGC	TGG	3	31	28	0	0	36.7882	4.96982e-40	1.74697e-39	0	3	ACTL6A.7
chr12	92519368	92519387	20	*	92519384	92519384	1	sense	ACTGTGGTAGAAAAAGAAGA	AGG	4	8	6	1	0	5.17334	1.45538e-05	1.9405e-05	0	3	ACTL6A.7
chr12	95632656	95632675	20	*	95632658	95632658	1	antisense	GTGGTAGTTGAAAGAGATGA	GGG	3	61	52	0	0	71.2772	3.27863e-92	1.9016e-91	0	3	ACTL6A.7
chr13	31119514	31119533	20	*	31119516	31119516	1	antisense	GGGGTGGCAGAAAGAGAAGT	GGG	5	45	44	0	0	52.8831	2.3508e-63	1.00998e-62	0	3	ACTL6A.7
chr13	60314278	60314297	20	*	60314294	60314294	1	sense	GGGGTGGAAGAAAGAGAAGA	AGG	4	218	184	0	0	251.769	0	0	0	3	ACTL6A.7
chr13	75247468	75247487	20	*	75247470	75247470	1	antisense	ACAGTGGTAGAAAGAAATGA	GGG	3	16	6	0	0	19.5437	5.57353e-18	1.34694e-17	0	3	ACTL6A.7
chr13	98077759	98077778	20	*	98077761	98077761	1	antisense	TTGGTGGTAGAATGGGATGA	TGG	3	18	15	0	0	21.843	1.10474e-20	2.84778e-20	0	3	ACTL6A.7
chr14	33422966	33422985	20	*	33422982	33422982	1	sense	AGTGTGGAAGACAGAGTGGG	TGG	7	74	60	1	0	43.1112	1.79769e-94	1.15851e-93	0	3	ACTL6A.7
chr14	53396694	53396713	20	*	53396710	53396710	1	sense	GTGGTGGCTGAGAGAGATGA	AGG	4	7	6	0	0	9.19706	3.60258e-07	5.35768e-07	0	3	ACTL6A.7
chr14	102101409	102101428	20	*	102101411	102101411	1	antisense	GTGGTGGTGGCAAGAGATGA	TGG	3	5	5	0	0	6.89779	3.5091e-05	4.37695e-05	0	3	ACTL6A.7
chr15	45231515	45231534	20	*	45231531	45231531	1	sense	TGGTAAGTAGAAAGAGATGA	AGG	5	27	27	0	0	32.1897	8.55547e-34	2.61167e-33	0	3	ACTL6A.7
chr15	49830133	49830152	20	*	49830149	49830149	1	sense	CTGGTGGAAGACAGAAAGGG	CGG	6	10	6	0	0	12.646	1.75836e-10	3.28983e-10	0	3	ACTL6A.7
chr16	4625837	4625856	20	*	4625853	4625853	1	sense	TTTGTGGTGGAAAGGAGAGA	AGG	7	154	142	1	0	89.0965	7.74812e-240	1.28397e-238	0	3	ACTL6A.7
chr16	65807380	65807399	20	*	65807382	65807382	1	antisense	GTGATGGAAGAAATAGATGA	TGG	4	12	12	0	0	14.9452	7.2417e-13	1.52734e-12	0	3	ACTL6A.7
chr17	1494231	1494250	20	*	1494247	1494247	1	sense	AGTGGGGCAGAAAGAGAAGA	TGG	5	79	68	1	0	45.9853	9.30388e-103	6.34853e-102	0	3	ACTL6A.7
chr17	54637078	54637097	20	*	54637094	54637094	1	sense	GGAGGTGGAGAAAGAGATAA	GGG	7	70	47	0	0	81.6239	3.02103e-109	2.19025e-108	0	3	ACTL6A.7
chr17	57517860	57517879	20	*	57517876	57517876	1	sense	AGAGTGGCAGAAAGAGATGG	TGG	4	59	59	1	0	34.489	1.65966e-70	7.70082e-70	0	3	ACTL6A.7
chr17	76084675	76084694	20	*	76084691	76084691	1	sense	GTGGTGGTAGGAAGGGATGT	GGG	4	4	4	0	0	5.74816	0.000287175	0.000323421	0	3	ACTL6A.7
chr17	76616766	76616785	20	*	76616782	76616782	1	sense	TCTGTGGTAGAAAGGGGAGT	AGG	7	25	25	2	0	9.96348	1.3159e-18	3.31835e-18	0	3	ACTL6A.7
chr18	58176322	58176341	20	*	58176324	58176324	1	antisense	GGTGAGGAAGAAAGAGATGA	GGG	5	10	9	2	0	4.21532	1.90806e-05	2.51517e-05	0	3	ACTL6A.7
chr19	11769061	11769080	20	*	11769077	11769077	1	sense	GAGGTGGTGAAAGGAGATGA	TGG	5	7	5	0	0	9.19706	3.60258e-07	5.35768e-07	0	3	ACTL6A.7
chr19	50857344	50857363	20	*	50857360	50857360	1	sense	AGGGAGGAGGAAGGAGAAGG	GGG	7	21	19	0	0	25.2919	6.80592e-25	1.92558e-24	0	3	ACTL6A.7
chr19	53235643	53235662	20	*	53235645	53235645	1	antisense	TATGTGGTAGAAAGAAATGG	AGG	5	16	14	1	0	9.77187	6.42819e-13	1.38087e-12	0	3	ACTL6A.7
chr2	24581211	24581230	20	*	24581227	24581227	1	sense	CCTGTGGCAGAAAGAGAGAA	GGG	6	11	5	0	0	13.7956	1.17063e-11	2.26321e-11	0	3	ACTL6A.7
chr2	41440954	41440973	20	*	41440956	41440956	1	antisense	GGAGGTGAAGAAAGAGATAA	GGG	7	52	47	1	0	30.4653	7.59471e-60	3.03788e-59	0	3	ACTL6A.7
chr2	64353351	64353370	20	*	64353367	64353367	1	sense	AGAGGTGGAGAAAGAGATGG	GGG	6	31	31	0	0	36.7882	4.96982e-40	1.74697e-39	0	3	ACTL6A.7
chr2	152539436	152539455	20	*	152539452	152539452	1	sense	GTGGAGGTAGAAAGAGGAGA	TGG	4	73	70	1	0	42.5364	7.85579e-93	4.79617e-92	0	3	ACTL6A.7
chr2	168104693	168104712	20	*	168104709	168104709	1	sense	TGGTGAGTAGTAAGAGATGA	GGG	6	9	7	0	0	11.4963	2.4401e-09	4.16253e-09	0	3	ACTL6A.7
chr2	199153438	199153457	20	*	199153440	199153440	1	antisense	AGGGAGAGAGAAAGAAAAGG	AGG	7	126	73	1	0	73.0016	2.782e-186	3.22712e-185	0	3	ACTL6A.7
chr20	21138906	21138925	20	*	21138908	21138908	1	antisense	AGGTTGAAAGAAAGAAAAGG	GGG	7	143	78	0	0	165.547	8.66793e-262	1.6758e-260	0	3	ACTL6A.7
chr20	22944574	22944593	20	*	22944576	22944576	1	antisense	AGGGTGGTAAAAAGAGATTA	GGG	3	204	133	3	1	58.9186	1.98134e-279	4.59671e-278	0	3	ACTL6A.7
chr20	52860686	52860705	20	*	52860702	52860702	1	sense	AGAGGTGTAGAGAGAGATGA	AGG	5	6	3	0	0	8.04742	3.76622e-06	5.20097e-06	0	3	ACTL6A.7
chr22	17065440	17065459	20	*	17065456	17065456	1	sense	TGGGTGGCAGAAAGAGATCA	AGG	4	61	61	1	0	35.6386	1.2848e-73	6.20987e-73	0	3	ACTL6A.7
chr22	17566018	17566037	20	*	17566020	17566020	1	antisense	ATGGTGGAAGACAGTATGGC	AGG	7	180	131	0	0	208.083	0	0	0	3	ACTL6A.7
chr22	25963479	25963498	20	*	25963481	25963481	1	antisense	ATGGAGACAGAAAGAGAAGA	GGG	4	34	17	0	0	40.2371	7.61887e-45	2.85093e-44	0	3	ACTL6A.7
chr22	26637857	26637876	20	*	26637873	26637873	1	sense	GGGGTGGATGAAAGAGATAA	TGG	5	7	7	0	0	9.19706	3.60258e-07	5.35768e-07	0	3	ACTL6A.7
chr22	46047793	46047812	20	*	46047809	46047809	1	sense	TAACTGGTAGAAAGAGATGT	AGG	5	13	13	1	0	8.04742	6.09046e-10	1.12142e-09	0	3	ACTL6A.7
chr3	141769261	141769280	20	*	141769263	141769263	1	antisense	GGTGAGGTAGAAGGAGATGA	AGG	5	126	100	0	0	146.003	1.93787e-224	2.80992e-223	0	3	ACTL6A.7
chr3	161758065	161758084	20	*	161758081	161758081	1	sense	GGTGGTGGAGAAAGAGAAGA	AGG	7	96	69	0	0	111.514	5.21002e-161	5.4942e-160	0	3	ACTL6A.7
chr3	179570091	179570110	20	*	179570107	179570107	1	sense	ATGGTGGTAGAAAGAGATGA	CGG	0	86	82	0	0	100.018	1.06891e-140	8.85671e-140	0	3	ACTL6A.7
chr3	191334661	191334680	20	*	191334663	191334663	1	antisense	AGGTAGGTAAAAAGAAATGG	AGG	6	56	4	0	0	65.529	5.55986e-83	2.8041e-82	0	3	ACTL6A.7
chr5	57844932	57844951	20	*	57844934	57844934	1	antisense	GTGGTGCAAGAAAGAGATGG	TGG	4	20	20	0	0	24.1423	1.80252e-23	4.9784e-23	0	3	ACTL6A.7
chr5	92408791	92408810	20	*	92408807	92408807	1	sense	GGTGTAGTAGAAAGAGATTA	TGG	5	8	3	0	0	10.3467	3.10739e-08	5.00635e-08	0	3	ACTL6A.7
chr5	124725218	124725237	20	*	124725220	124725220	1	antisense	AAGGTGGTAGAAAGAGATGG	TGG	2	56	49	0	0	65.529	5.55986e-83	2.8041e-82	0	3	ACTL6A.7
chr5	135912088	135912107	20	*	135912090	135912090	1	antisense	AGTGGTGGAGAAAGAGAGAA	CGG	7	38	20	0	0	44.8357	1.98393e-51	7.67118e-51	0	3	ACTL6A.7
chr5	158899864	158899883	20	*	158899866	158899866	1	antisense	GGGGTGGTAGGAAGAGAAGA	GGG	4	213	186	0	0	246.021	0	0	0	3	ACTL6A.7
chr6	105571673	105571692	20	*	105571675	105571675	1	antisense	CATGTGATAGAAAGAGATGA	AGG	4	147	108	2	0	56.7152	2.29674e-200	2.96024e-199	0	3	ACTL6A.7
chr6	131199805	131199824	20	*	131199807	131199807	1	antisense	ACAGTGGTAGAAATAAATGA	TGG	4	7	3	0	0	9.19706	3.60258e-07	5.35768e-07	0	3	ACTL6A.7
chr6	149426374	149426393	20	*	149426376	149426376	1	antisense	CAGGTGGTAGAAAGAGATGC	TGG	3	88	86	0	0	102.317	1.00947e-144	9.00761e-144	0	3	ACTL6A.7
chr7	17030537	17030556	20	*	17030553	17030553	1	sense	AAGAGGACAGAAAGAGAAGG	AGG	7	29	12	0	0	34.489	6.9476e-37	2.23867e-36	0	3	ACTL6A.7
chr7	112805885	112805904	20	*	112805887	112805887	1	antisense	GAGGCAGTAGAAAGAGAAGA	GGG	5	6	5	0	0	8.04742	3.76622e-06	5.20097e-06	0	3	ACTL6A.7
chr7	155861881	155861900	20	*	155861883	155861883	1	antisense	GTGGAGTAAGAAAGAGATGT	GGG	5	6	4	0	0	8.04742	3.76622e-06	5.20097e-06	0	3	ACTL6A.7
chr8	3786792	3786811	20	*	3786808	3786808	1	sense	CAGGTGGTAGAGAGAGAAGA	AGG	4	11	10	0	0	13.7956	1.17063e-11	2.26321e-11	0	3	ACTL6A.7
chr8	25737163	25737182	20	*	25737165	25737165	1	antisense	AAGATGAGAGAAGGAGAAGG	AGG	7	48	46	0	0	56.332	1.31419e-68	5.86332e-68	0	3	ACTL6A.7
chr8	69942369	69942388	20	*	69942385	69942385	1	sense	TTGGTGGAAGAGAGAGATGA	GGG	3	19	19	0	0	22.9926	4.56705e-22	1.20404e-21	0	3	ACTL6A.7
chr8	118293835	118293854	20	*	118293851	118293851	1	sense	GATGTGGCAGGAAGAGATGA	AGG	5	9	8	0	0	11.4963	2.4401e-09	4.16253e-09	0	3	ACTL6A.7
chr9	1878020	1878039	20	*	1878036	1878036	1	sense	AGGATGGGAGAAGGAGAAGG	AGG	6	19	11	0	0	22.9926	4.56705e-22	1.20404e-21	0	3	ACTL6A.7
chr9	3926591	3926610	20	*	3926593	3926593	1	antisense	AAGGAGAGAGAAAGAAAAGG	AGG	7	29	16	0	0	34.489	6.9476e-37	2.23867e-36	0	3	ACTL6A.7
chr9	7844075	7844094	20	*	7844091	7844091	1	sense	GAAGTGGTAGAAAGAAATAA	TGG	5	11	5	0	0	13.7956	1.17063e-11	2.26321e-11	0	3	ACTL6A.7
chr9	35698064	35698083	20	*	35698066	35698066	1	antisense	AGTGGTGGTGAAAGAGAAGA	TGG	7	205	185	3	0	59.2061	3.33005e-281	9.65714e-280	0	3	ACTL6A.7
chr9	87187662	87187681	20	*	87187664	87187664	1	antisense	AAGGTGGCAAAAAGAGATGG	AGG	4	9	9	0	0	11.4963	2.4401e-09	4.16253e-09	0	3	ACTL6A.7
chr9	98674905	98674924	20	*	98674907	98674907	1	antisense	AGGGAGGCAGAAAGAGAAGA	GGG	4	30	25	0	0	35.6386	1.88694e-38	6.4378e-38	0	3	ACTL6A.7
chr9	111246669	111246688	20	*	111246685	111246685	1	sense	ATGGTGTCAGAAAGAGAAGA	AGG	3	14	10	0	0	17.2445	2.26678e-15	5.05666e-15	0	3	ACTL6A.7
chrX	28178747	28178766	20	*	28178749	28178749	1	antisense	AGGGTGAAGGAAGGAAAAGA	AGG	7	58	21	0	0	67.8283	1.18776e-86	6.56095e-86	0	3	ACTL6A.7
chrX	38472591	38472610	20	*	38472593	38472593	1	antisense	GGGGTGGAAGAAAGAGAAGA	AGG	4	22	19	0	0	26.4415	2.46301e-26	7.32588e-26	0	3	ACTL6A.7
chrX	44203911	44203930	20	*	44203913	44203913	1	antisense	GTGGTGGCAGGAAGAGATGA	TGG	3	88	88	1	1	51.1586	5.28735e-118	4.08888e-117	0	3	ACTL6A.7
chr1	155480135	155480154	20	*	155480151	155480151	1	sense	GGAGCCACTGACAGTACAGG	TGG	6	170	154	0	0	196.587	7.41098e-323	3.35965e-322	0	3	ACTR5.5
chr10	66279639	66279658	20	*	66279641	66279641	1	antisense	TGGGTCACTGCAGGCAACTG	GGG	7	16	9	0	0	19.5437	5.57353e-18	7.16597e-18	0	3	ACTR5.5
chr10	83995870	83995889	20	*	83995872	83995872	1	antisense	CCGGAGACTGCAGGCAACGG	AGG	7	18	12	0	0	21.843	1.10474e-20	1.65712e-20	0	3	ACTR5.5
chr11	133517397	133517416	20	*	133517413	133517413	1	sense	GAGCCCACTGATAGTACAGC	GGG	7	22	4	0	0	26.4415	2.46301e-26	4.43342e-26	0	3	ACTR5.5
chr13	31800224	31800243	20	*	31800240	31800240	1	sense	CATGCCACTGACAGTACCTG	GGG	6	15	12	0	0	18.3941	1.15641e-16	1.30096e-16	0	3	ACTR5.5
chr2	118806344	118806363	20	*	118806346	118806346	1	antisense	GAGGCCTCTGACAGTACAGG	TGG	7	36	15	1	0	21.2682	4.82645e-37	1.08595e-36	0	3	ACTR5.5
chr20	38748556	38748575	20	*	38748572	38748572	1	sense	CGGGCCACTGCCGGTACCGC	TGG	0	174	168	0	0	201.186	0	0	0	3	ACTR5.5
chr3	9739353	9739372	20	*	9739355	9739355	1	antisense	AGGGTGACTGCAGGCAACGG	CGG	7	156	149	1	0	90.2461	9.45181e-244	2.83554e-243	0	3	ACTR5.5
chr3	17192945	17192964	20	*	17192947	17192947	1	antisense	AGGAGCACTGCTAGTACAGG	AGG	7	10	8	1	1	6.32298	3.24685e-07	3.24685e-07	0	3	ACTR5.5
chr1	28320081	28320100	20	*	28320097	28320097	1	sense	ACAGCCATGAGCCACTGCGC	AGG	3	6	6	0	0	8.04742	3.76622e-06	5.36401e-06	0	3	ACTR5.6
chr1	38738375	38738394	20	*	38738391	38738391	1	sense	TCAGCCAAGAGCCACTGCAC	AGG	4	16	16	0	0	19.5437	5.57353e-18	2.38142e-17	0	3	ACTR5.6
chr1	233022971	233022990	20	*	233022987	233022987	1	sense	ACAGGCTTGAGCCACTGCGC	CGG	3	6	5	0	0	8.04742	3.76622e-06	5.36401e-06	0	3	ACTR5.6
chr10	63735266	63735285	20	*	63735282	63735282	1	sense	GCAGCCATGAGCCACTGTGC	CGG	3	8	3	0	0	10.3467	3.10739e-08	6.34989e-08	0	3	ACTR5.6
chr11	940228	940247	20	*	940244	940244	1	sense	ACAGCCGTGAGCCACTGCGC	CGG	3	7	7	0	0	9.19706	3.60258e-07	6.77284e-07	0	3	ACTR5.6
chr11	111457908	111457927	20	*	111457924	111457924	1	sense	GCTTTGTGGAGCCACTGAGC	AGG	5	8	6	0	0	10.3467	3.10739e-08	6.34989e-08	0	3	ACTR5.6
chr12	1032323	1032342	20	*	1032339	1032339	1	sense	ATAGGCAGGAGCCACTGCGC	CGG	4	15	11	0	0	18.3941	1.15641e-16	4.52928e-16	0	3	ACTR5.6
chr12	34304069	34304088	20	*	34304085	34304085	1	sense	CTTCCCAGGAGCCACTGCGC	GGG	5	18	18	0	0	21.843	1.10474e-20	6.49037e-20	0	3	ACTR5.6
chr12	118423098	118423117	20	*	118423100	118423100	1	antisense	TCAGCCATGAGCCACTGCAC	TGG	4	9	4	0	0	11.4963	2.4401e-09	5.73424e-09	0	3	ACTR5.6
chr14	50009545	50009564	20	*	50009547	50009547	1	antisense	ACAGGCTGGAGCCACTGTGC	TGG	3	3	3	0	0	4.59853	0.002026	0.00221447	0	3	ACTR5.6
chr14	75661229	75661248	20	*	75661231	75661231	1	antisense	CCCGCTCGGAGCCACTGCGC	AGG	4	13	12	0	0	16.0948	4.1835e-14	1.40446e-13	0	3	ACTR5.6
chr14	97640069	97640088	20	*	97640085	97640085	1	sense	ACATACAGGAGCCACTGCTC	TGG	5	5	5	1	0	3.4489	0.00213061	0.00227588	0	3	ACTR5.6
chr14	105199916	105199935	20	*	105199932	105199932	1	sense	CTCGCCTGGAGACACTGCAC	CGG	5	13	13	0	0	16.0948	4.1835e-14	1.40446e-13	0	3	ACTR5.6
chr15	90706243	90706262	20	*	90706259	90706259	1	sense	ACAGCCATGAGCCACTGCGC	CGG	3	47	46	0	0	55.1823	7.55683e-67	1.1839e-65	0	3	ACTR5.6
chr17	81899810	81899829	20	*	81899826	81899826	1	sense	CAGTGCTGGAGCCACTGCCC	AGG	6	6	5	0	0	8.04742	3.76622e-06	5.36401e-06	0	3	ACTR5.6
chr19	7160023	7160042	20	*	7160025	7160025	1	antisense	ACAGACCTGAGCCACTGCGC	TGG	4	16	8	0	0	19.5437	5.57353e-18	2.38142e-17	0	3	ACTR5.6
chr2	74870284	74870303	20	*	74870300	74870300	1	sense	ACAGGCAGGAGCCACTGCGC	CGG	3	25	23	1	0	14.9452	5.34549e-23	3.58912e-22	0	3	ACTR5.6
chr2	128292673	128292692	20	*	128292675	128292675	1	antisense	TGAATCTGGAGCCACTGCAC	AGG	5	11	10	0	0	13.7956	1.17063e-11	3.43871e-11	0	3	ACTR5.6
chr2	240002054	240002073	20	*	240002056	240002056	1	antisense	ACAGGCGGGAGCCACTGCGC	CGG	3	6	5	0	0	8.04742	3.76622e-06	5.36401e-06	0	3	ACTR5.6
chr20	13152510	13152529	20	*	13152512	13152512	1	antisense	TCACATAGAAGCCACTGCGC	AGG	6	9	6	1	0	5.74816	2.26776e-06	4.09941e-06	0	3	ACTR5.6
chr20	38748732	38748751	20	*	38748748	38748748	1	sense	GCAGCCTGGAGCCACTGCGC	TGG	0	213	213	0	0	246.021	0	0	0	3	ACTR5.6
chr20	49959353	49959372	20	*	49959355	49959355	1	antisense	ATAGGCGGGAGCCACTGCGC	TGG	4	6	5	0	0	8.04742	3.76622e-06	5.36401e-06	0	3	ACTR5.6
chr20	61976303	61976322	20	*	61976319	61976319	1	sense	GCTGCCTGGGACCACTGAGC	CGG	4	6	4	1	0	4.02371	0.000450528	0.000542944	0	3	ACTR5.6
chr22	37119363	37119382	20	*	37119365	37119365	1	antisense	ACAGGCCTGAGCCACTGCGC	AGG	4	16	9	0	0	19.5437	5.57353e-18	2.38142e-17	0	3	ACTR5.6
chr22	41824485	41824504	20	*	41824487	41824487	1	antisense	ACAGGCATGAGCCACTGCGC	CGG	4	4	3	0	0	5.74816	0.000287175	0.000355191	0	3	ACTR5.6
chr3	66127056	66127075	20	*	66127058	66127058	1	antisense	GCCCCTTGGAGCCACTGCGC	AGG	3	36	31	0	0	42.5364	4.09498e-48	4.8116e-47	0	3	ACTR5.6
chr3	111733846	111733865	20	*	111733848	111733848	1	antisense	GGAGCCAGGAACCACTGCAC	AGG	4	11	11	0	0	13.7956	1.17063e-11	3.43871e-11	0	3	ACTR5.6
chr4	134521513	134521532	20	*	134521529	134521529	1	sense	ACAGCCATGAACCACTGCAC	CGG	5	7	3	0	0	9.19706	3.60258e-07	6.77284e-07	0	3	ACTR5.6
chr5	618530	618549	20	*	618546	618546	1	sense	TGGGCCTGGGGCCACTGCGC	TGG	4	10	10	0	0	12.646	1.75836e-10	4.59127e-10	0	3	ACTR5.6
chr5	34588538	34588557	20	*	34588554	34588554	1	sense	ATAGCCTTGAGCCACCGCGC	TGG	4	6	6	0	0	8.04742	3.76622e-06	5.36401e-06	0	3	ACTR5.6
chr6	107115509	107115528	20	*	107115511	107115511	1	antisense	CCCACGTGGAGCCACTGCGC	TGG	4	6	6	0	0	8.04742	3.76622e-06	5.36401e-06	0	3	ACTR5.6
chr7	140493347	140493366	20	*	140493349	140493349	1	antisense	ACAGGCATGAGCCACTGCGC	TGG	4	5	4	0	0	6.89779	3.5091e-05	4.58133e-05	0	3	ACTR5.6
chr8	117871849	117871868	20	*	117871851	117871851	1	antisense	ACAGCCATGAGCCACTGAGC	TGG	4	8	7	0	0	10.3467	3.10739e-08	6.34989e-08	0	3	ACTR5.6
chrM	13708	13727	20	*	13724	13724	1	sense	GCAGCCGGAAGCCTATTCGC	AGG	5	95	31	67	7	1.62301	3.98496e-06	5.50862e-06	0	3	ACTR5.6
chrX	22419576	22419595	20	*	22419578	22419578	1	antisense	ACCCCCAGGAGCCACTGCGC	AGG	4	10	8	0	0	12.646	1.75836e-10	4.59127e-10	0	3	ACTR5.6
chr11	6257922	6257941	20	*	6257938	6257938	1	sense	CATCACAGCATCCAGCGCAG	GGG	3	24	23	0	0	28.7408	2.85944e-29	7.30745e-29	0	3	ACTR5.7
chr11	102268186	102268205	20	*	102268202	102268202	1	sense	GAGAGCAGCTTCCAGCGCAG	GGG	2	103	103	1	0	59.7809	2.93112e-144	2.24719e-143	0	3	ACTR5.7
chr14	74885471	74885490	20	*	74885473	74885473	1	antisense	CAGAGCAGGATCAACGGCAA	CGG	7	78	76	1	0	45.4105	4.33307e-101	1.99321e-100	0	3	ACTR5.7
chr15	74591793	74591812	20	*	74591809	74591809	1	sense	AAGATCAGGATCAACGGCAG	GGG	7	73	72	0	0	85.0728	4.90515e-115	2.82046e-114	0	3	ACTR5.7
chr16	1817909	1817928	20	*	1817925	1817925	1	sense	GTGCCCAGCACCCAGCACAG	TGG	4	10	5	0	0	12.646	1.75836e-10	2.88873e-10	0	3	ACTR5.7
chr17	13429705	13429724	20	*	13429707	13429707	1	antisense	GAGAGGAGGAGACAGAGCAG	AGG	6	14	13	0	0	17.2445	2.26678e-15	5.21359e-15	0	3	ACTR5.7
chr2	46307981	46308000	20	*	46307997	46307997	1	sense	AAGGGCAGCCACCATGGCAG	TGG	6	30	28	0	0	35.6386	1.88694e-38	5.42496e-38	0	3	ACTR5.7
chr2	128292659	128292678	20	*	128292675	128292675	1	sense	GAGGGCAGTGCCCTGTGCAG	TGG	6	11	10	0	0	13.7956	1.17063e-11	2.2437e-11	0	3	ACTR5.7
chr2	132978394	132978413	20	*	132978396	132978396	1	antisense	GGAACCAGCATCCAGCTCAG	TGG	5	41	39	0	0	48.2845	1.76078e-56	6.74965e-56	0	3	ACTR5.7
chr2	136149085	136149104	20	*	136149101	136149101	1	sense	GAGAGCATCCACCATGGCAG	AGG	6	6	6	1	0	4.02371	0.000450528	0.000518107	0	3	ACTR5.7
chr20	13152496	13152515	20	*	13152512	13152512	1	sense	ACTCTCAGTGTCCTGCGCAG	TGG	7	9	6	1	0	5.74816	2.26776e-06	3.47723e-06	0	3	ACTR5.7
chr20	38748746	38748765	20	*	38748748	38748748	1	antisense	GAGCGCAGCATCCAGCGCAG	TGG	0	213	213	0	0	246.021	0	0	0	3	ACTR5.7
chr22	24953390	24953409	20	*	24953406	24953406	1	sense	GAGCCCGGAGGACAGCGCGG	TGG	7	94	90	0	0	109.215	6.54693e-157	7.52896e-156	0	3	ACTR5.7
chr3	100893135	100893154	20	*	100893137	100893137	1	antisense	GGAGGAAGCATCCAGCACAG	GGG	5	10	7	0	0	12.646	1.75836e-10	2.88873e-10	0	3	ACTR5.7
chr6	5931183	5931202	20	*	5931185	5931185	1	antisense	TGGGGCAGCACCAAGGGCAG	AGG	6	5	3	0	0	6.89779	3.5091e-05	4.48386e-05	0	3	ACTR5.7
chr7	75993553	75993572	20	*	75993569	75993569	1	sense	GGGAGAAGCACCAATGGCAG	GGG	7	12	9	0	0	14.9452	7.2417e-13	1.51417e-12	0	3	ACTR5.7
chr8	22369155	22369174	20	*	22369171	22369171	1	sense	GAGGGCACCAGACAGTGGAA	GGG	7	32	26	0	0	37.9379	1.27051e-41	4.17452e-41	0	3	ACTR5.7
chr1	215058724	215058743	20	*	215058726	215058726	1	antisense	GTAGATTGCAAGGAGAAAAG	TGG	7	12	7	0	0	14.9452	7.2417e-13	1.08625e-12	0	3	ACTR6.2
chr12	100200876	100200895	20	*	100200892	100200892	1	sense	GGAGCTTACAACGCCAAAAT	CGG	0	256	204	0	0	295.455	0	0	0	3	ACTR6.2
chr20	35118010	35118029	20	*	35118012	35118012	1	antisense	GGAGCAAGCAAGGAGAAAAG	TGG	7	7	3	0	0	9.19706	3.60258e-07	4.32309e-07	0	3	ACTR6.2
chr3	6434839	6434858	20	*	6434841	6434841	1	antisense	GGAGCTACCAAAGCCACAGA	GGG	6	28	18	0	0	33.3393	2.47826e-35	7.43477e-35	0	3	ACTR6.2
chr7	21467511	21467530	20	*	21467513	21467513	1	antisense	GGAGGATAGAAAGGAGAAAT	GGG	7	5	3	1	0	3.4489	0.00213061	0.00213061	0	3	ACTR6.2
chr9	82928269	82928288	20	*	82928285	82928285	1	sense	GGAGATTTAAAGGAGAAAAG	AGG	7	20	5	0	0	24.1423	1.80252e-23	3.60505e-23	0	3	ACTR6.2
chr1	3909113	3909132	20	*	3909115	3909115	1	antisense	CAGGACGGGGACTGACCATT	TGG	6	16	9	0	0	19.5437	5.57353e-18	7.43138e-18	0	3	ACTR6.5
chr10	79299607	79299626	20	*	79299623	79299623	1	sense	ATTGCAGGGGGCTGACCATT	GGG	7	21	8	0	0	25.2919	6.80592e-25	1.36118e-24	0	3	ACTR6.5
chr12	100204950	100204969	20	*	100204952	100204952	1	antisense	TTTGACCGGAACTGACAATT	AGG	0	93	78	1	1	54.0327	1.21055e-126	4.84218e-126	0	3	ACTR6.5
chr16	30848070	30848089	20	*	30848086	30848086	1	sense	TTTGGCTGTAAGAGACTACT	TGG	7	6	4	1	0	4.02371	0.000450528	0.000450528	0	3	ACTR6.5
chr1	57539039	57539058	20	*	57539041	57539041	1	antisense	GGAGCAACGTAAGAGAAGGG	AGG	7	16	4	1	0	9.77187	6.42819e-13	1.15707e-12	0	3	ACTR6.6
chr12	100205045	100205064	20	*	100205047	100205047	1	antisense	GGATTACCTTTTGAAAAGGG	AGG	0	6	3	0	0	8.04742	3.76622e-06	5.64933e-06	0	3	ACTR6.6
chr13	46229497	46229516	20	*	46229513	46229513	1	sense	GGATTACAAGTAGAATGTGG	TGG	7	5	5	0	0	6.89779	3.5091e-05	3.94774e-05	0	3	ACTR6.6
chr2	118474041	118474060	20	*	118474043	118474043	1	antisense	GGATAAAGAGTAGGAAAGGG	TGG	7	83	45	1	0	48.2845	1.75192e-109	5.25577e-109	0	3	ACTR6.6
chr20	15189143	15189162	20	*	15189145	15189145	1	antisense	TTATTACCTTATGAAAAAGG	TGG	4	17	5	0	0	20.6934	2.54557e-19	5.72752e-19	0	3	ACTR6.6
chr4	48718787	48718806	20	*	48718789	48718789	1	antisense	AGGATTAGCTTTGAAAAGGG	AGG	7	7	3	1	0	4.59853	8.51758e-05	8.51758e-05	0	3	ACTR6.6
chr4	78211864	78211883	20	*	78211866	78211866	1	antisense	GGGTTACCAGAGGCAGAGGG	AGG	7	83	3	0	0	96.5691	1.06973e-134	4.81378e-134	0	3	ACTR6.6
chr6	36309242	36309261	20	*	36309258	36309258	1	sense	GGATGACAGGTAGGTAAGGG	AGG	7	87	6	0	0	101.168	1.04459e-142	9.40128e-142	0	3	ACTR6.6
chrY	13049916	13049935	20	*	13049918	13049918	1	antisense	GAAGAACCAATGGAGAAGGG	AGG	7	5	3	0	0	6.89779	3.5091e-05	3.94774e-05	0	3	ACTR6.6
chr10	48792917	48792936	20	*	48792933	48792933	1	sense	GAGAACATTGCCTTGAGAGG	AGG	3	8	8	0	0	10.3467	3.10739e-08	5.5933e-08	0	3	ACTR6.7
chr12	55931422	55931441	20	*	55931438	55931438	1	sense	AGAACATGAGTCTTGACAGG	AGG	7	78	46	1	0	45.4105	4.33307e-101	2.59984e-100	0	3	ACTR6.7
chr12	100220028	100220047	20	*	100220044	100220044	1	sense	AAGAACATTGTCTTGACAGG	AGG	0	173	152	0	0	200.036	0	0	0	3	ACTR6.7
chr13	94704538	94704557	20	*	94704554	94704554	1	sense	AAGAAATCTGGTTTTACTGG	TGG	7	128	115	0	0	148.303	8.74228e-229	7.86805e-228	0	3	ACTR6.7
chr14	100470505	100470524	20	*	100470521	100470521	1	sense	GAGTGGGGTGTCTTGACAGG	GGG	6	8	3	0	0	10.3467	3.10739e-08	5.5933e-08	0	3	ACTR6.7
chr20	23340548	23340567	20	*	23340550	23340550	1	antisense	ATCTCCTTTGTCTTGACAGG	TGG	5	8	3	0	0	10.3467	3.10739e-08	5.5933e-08	0	3	ACTR6.7
chr5	24816334	24816353	20	*	24816350	24816350	1	sense	AGAGCCATTGCCTTGACAGG	AGG	5	19	11	0	0	22.9926	4.56705e-22	2.05517e-21	0	3	ACTR6.7
chr5	25279446	25279465	20	*	25279462	25279462	1	sense	GAGATTCTTGTCTTGACAGA	GGG	5	9	5	0	0	11.4963	2.4401e-09	6.27455e-09	0	3	ACTR6.7
chr6	29496704	29496723	20	*	29496720	29496720	1	sense	TGGAGAATTATCTTGACAAG	GGG	6	6	3	0	0	8.04742	3.76622e-06	4.84228e-06	0	3	ACTR6.7
chr6	38499108	38499127	20	*	38499124	38499124	1	sense	GTGAACACTATTTTGACAGG	AGG	5	6	5	1	0	4.02371	0.000450528	0.000506844	0	3	ACTR6.7
chrY	7688251	7688270	20	*	7688253	7688253	1	antisense	CTCCACATTGTCCTGACAGG	TGG	5	17	17	0	0	20.6934	2.54557e-19	9.16404e-19	0	3	ACTR6.7
chr1	8313945	8313964	20	*	8313961	8313961	1	sense	GGGTGGTAGAGACAATGGGA	CGG	6	23	19	0	0	27.5912	8.55791e-28	3.08085e-27	0	3	ACTR8.5
chr1	9201231	9201250	20	*	9201233	9201233	1	antisense	GGGTGCCAGGCAGAAGAGGA	GGG	7	54	5	0	0	63.2298	2.43061e-79	1.45836e-78	0	3	ACTR8.5
chr1	38061790	38061809	20	*	38061792	38061792	1	antisense	GGGAGATGGGAAGAAGGTAG	AGG	7	28	26	0	0	33.3393	2.47826e-35	9.91303e-35	0	3	ACTR8.5
chr1	110696821	110696840	20	*	110696837	110696837	1	sense	GGGTATTACAGAGAAAGGAA	AGG	4	13	9	0	0	16.0948	4.1835e-14	1.00404e-13	0	3	ACTR8.5
chr1	204897415	204897434	20	*	204897431	204897431	1	sense	CAGTGATACGGAGAAAGGAT	TGG	4	6	6	0	0	8.04742	3.76622e-06	5.21476e-06	0	3	ACTR8.5
chr10	121813331	121813350	20	*	121813333	121813333	1	antisense	GGTTGAGATGGAGAATGAGG	AGG	7	12	11	1	0	7.47261	5.2934e-09	9.07439e-09	0	3	ACTR8.5
chr12	114698698	114698717	20	*	114698700	114698700	1	antisense	GGGAGATAGGGAGAAAGGAA	GGG	3	9	7	0	0	11.4963	2.4401e-09	4.39218e-09	0	3	ACTR8.5
chr14	94675963	94675982	20	*	94675979	94675979	1	sense	GGGTAATAGAGACAAGGGGA	GGG	6	13	7	1	0	8.04742	6.09046e-10	1.15398e-09	0	3	ACTR8.5
chr15	58501071	58501090	20	*	58501073	58501073	1	antisense	GGAGTGAAAGGAGAACAGAA	GGG	7	14	7	1	0	8.62224	6.57597e-11	1.39256e-10	0	3	ACTR8.5
chr15	71086307	71086326	20	*	71086323	71086323	1	sense	GGGAGATGAGAAGAAGGCAG	AGG	7	184	167	0	0	212.682	0	0	0	3	ACTR8.5
chr16	70383646	70383665	20	*	70383662	70383662	1	sense	GAAAGGAAAGGAGAAAGGAA	AGG	7	20	4	0	0	24.1423	1.80252e-23	5.89917e-23	0	3	ACTR8.5
chr17	11366996	11367015	20	*	11367012	11367012	1	sense	TGGTGATAAGAAGAACGGAA	AGG	3	168	113	0	0	194.288	2.94031e-318	5.29256e-317	0	3	ACTR8.5
chr19	829358	829377	20	*	829374	829374	1	sense	AGGAGGCGCAGAGAAGGGAA	GGG	7	51	4	0	0	59.7809	6.1477e-74	3.16167e-73	0	3	ACTR8.5
chr2	25304431	25304450	20	*	25304433	25304433	1	antisense	GGGGGATGGGGAGGATGGAG	TGG	6	3	3	0	0	4.59853	0.002026	0.00214518	0	3	ACTR8.5
chr2	26549526	26549545	20	*	26549528	26549528	1	antisense	GAGAAATGGGGAAAATGGAA	GGG	7	121	9	0	0	140.255	1.23585e-213	1.11227e-212	0	3	ACTR8.5
chr20	38721130	38721149	20	*	38721132	38721132	1	antisense	GGGAGGTCAGGAGCAGGGAG	AGG	7	20	3	2	0	8.04742	1.07723e-13	2.42376e-13	0	3	ACTR8.5
chr20	60430321	60430340	20	*	60430323	60430323	1	antisense	GGGAGAGAGGAAGAAGGCAA	GGG	6	19	17	0	0	22.9926	4.56705e-22	1.37011e-21	0	3	ACTR8.5
chr3	43099034	43099053	20	*	43099050	43099050	1	sense	GGATGAAACAGGGAACAGAA	CGG	5	22	8	1	0	13.2208	1.79594e-19	4.97338e-19	0	3	ACTR8.5
chr3	134295427	134295446	20	*	134295443	134295443	1	sense	GGGATGAACAGAGAACAGAA	GGG	6	28	22	0	0	33.3393	2.47826e-35	9.91303e-35	0	3	ACTR8.5
chr3	152183360	152183379	20	*	152183376	152183376	1	sense	GGGAGATAGGAAGATAGAAG	AGG	7	17	8	0	0	20.6934	2.54557e-19	6.54574e-19	0	3	ACTR8.5
chr6	135344735	135344754	20	*	135344737	135344737	1	antisense	GAAAGGAAAGGAGAAAGGAA	GGG	7	135	3	0	0	156.35	4.2477e-244	5.09724e-243	0	3	ACTR8.5
chr7	25353725	25353744	20	*	25353727	25353727	1	antisense	GGGAAATATAGAGAAAGCAA	TGG	6	10	10	0	0	12.646	1.75836e-10	3.51672e-10	0	3	ACTR8.5
chr7	83520408	83520427	20	*	83520410	83520410	1	antisense	AGATTATACGGAGAAAGGAA	TGG	4	5	3	0	0	6.89779	3.5091e-05	4.51171e-05	0	3	ACTR8.5
chrX	18226281	18226300	20	*	18226297	18226297	1	sense	AGGGGAGCTGGAGGAGGGAA	GGG	7	85	9	0	0	98.8684	1.08152e-138	7.78694e-138	0	3	ACTR8.5
chr1	63214691	63214710	20	*	63214693	63214693	1	antisense	AATTATAGCCATCCTAGTGG	TGG	7	8	7	0	0	10.3467	3.10739e-08	6.90531e-08	0	3	ACTR8.6
chr10	37226843	37226862	20	*	37226859	37226859	1	sense	GAAAGATTCCATCCTAGTGG	TGG	5	8	3	1	0	5.17334	1.45538e-05	2.42563e-05	0	3	ACTR8.6
chr11	61617664	61617683	20	*	61617680	61617680	1	sense	ATTGTAGCCCATCCTAGTGG	TGG	7	13	5	0	0	16.0948	4.1835e-14	1.3945e-13	0	3	ACTR8.6
chr12	54315996	54316015	20	*	54315998	54315998	1	antisense	CTTTACAGCCATCCTAGTGG	TGG	6	10	3	0	0	12.646	1.75836e-10	4.3959e-10	0	3	ACTR8.6
chr16	59543224	59543243	20	*	59543240	59543240	1	sense	GCATTTATAAATCCTAGTGG	AGG	7	7	7	0	0	9.19706	3.60258e-07	7.20515e-07	0	3	ACTR8.6
chr16	85071147	85071166	20	*	85071163	85071163	1	sense	CATGTTATCCATCCTAGTGG	TGG	7	48	11	0	0	56.332	1.31419e-68	8.76129e-68	0	3	ACTR8.6
chr17	18854455	18854474	20	*	18854471	18854471	1	sense	AGCAGGCTCCATCCTAGTGA	TGG	6	14	7	0	0	17.2445	2.26678e-15	9.06711e-15	0	3	ACTR8.6
chr18	405591	405610	20	*	405593	405593	1	antisense	ATACAGCCCCACCCTACTGG	GGG	4	15	15	1	0	9.19706	6.6879e-12	1.91083e-11	0	3	ACTR8.6
chr20	41370218	41370237	20	*	41370234	41370234	1	sense	TCTGGGCCCCATTCTAGTGG	GGG	7	5	4	1	0	3.4489	0.00213061	0.0025066	0	3	ACTR8.6
chr3	53870101	53870120	20	*	53870103	53870103	1	antisense	GTACAGCTCCATCCTAGTGG	TGG	0	114	114	0	0	132.208	1.17469e-198	2.34938e-197	0	3	ACTR8.6
chr4	100508663	100508682	20	*	100508679	100508679	1	sense	TTTACAGTCTATCCTAGTGG	GGG	7	8	4	1	0	5.17334	1.45538e-05	2.42563e-05	0	3	ACTR8.6
chr5	53760182	53760201	20	*	53760198	53760198	1	sense	GTACAACCCCATCCTAGAGT	TGG	4	5	4	0	0	6.89779	3.5091e-05	5.01301e-05	0	3	ACTR8.6
chr6	35735760	35735779	20	*	35735776	35735776	1	sense	CACCTGCCCCATCCTAGTGG	TGG	5	82	38	3	0	23.8549	2.96975e-83	2.96975e-82	0	3	ACTR8.6
chr8	129582686	129582705	20	*	129582702	129582702	1	sense	GTACACTCATATCCTAGTGG	AGG	5	22	14	0	0	26.4415	2.46301e-26	1.23151e-25	0	3	ACTR8.6
chr1	3054910	3054929	20	*	3054926	3054926	1	sense	AGAGACTGAAAGCAGAAAGG	GGG	7	5	3	0	0	6.89779	3.5091e-05	4.00358e-05	0.00773694	3	ACTR8.7
chr1	3172752	3172771	20	*	3172768	3172768	1	sense	AGAGACGGAAAGTAGAATGG	TGG	6	8	4	0	0	10.3467	3.10739e-08	4.19065e-08	0	3	ACTR8.7
chr1	5113482	5113501	20	*	5113498	5113498	1	sense	GAGGAAGGAAAAGAGATAGG	AGG	5	7	6	1	0	4.59853	8.51758e-05	9.62703e-05	0.00296736	3	ACTR8.7
chr1	5512837	5512856	20	*	5512853	5512853	1	sense	GAGAAGGGAAGCAGAAGGGG	AGG	7	39	4	0	0	45.9853	4.20686e-53	1.23818e-52	0.00645161	3	ACTR8.7
chr1	5656017	5656036	20	*	5656033	5656033	1	sense	AGAGAGAGAAAGGAGAAGGA	AGG	7	101	36	0	0	117.262	2.46863e-171	1.84133e-170	0	3	ACTR8.7
chr1	6485005	6485024	20	*	6485021	6485021	1	sense	GAGGAAGGAAAGGAGAGGGG	CGG	3	161	119	0	0	186.24	2.8263e-302	5.49615e-301	0	3	ACTR8.7
chr1	6926330	6926349	20	*	6926332	6926332	1	antisense	AGGAAAGGAAAGGAGAGGAG	AGG	5	5	3	1	0	3.4489	0.00213061	0.00218684	0.00510204	3	ACTR8.7
chr1	7124907	7124926	20	*	7124923	7124923	1	sense	GGAGTCAGGAAGGGGAAGGG	AGG	7	17	6	1	0	10.3467	5.85672e-14	9.59093e-14	0.00361011	3	ACTR8.7
chr1	7268250	7268269	20	*	7268266	7268266	1	sense	AAGAGTACAGAGGAGAAGGG	GGG	6	26	26	0	0	31.0401	2.85527e-32	6.49142e-32	0	3	ACTR8.7
chr1	7377387	7377406	20	*	7377389	7377389	1	antisense	GAGAACAGTAAGGAGGAGGG	AGG	3	154	83	1	0	89.0965	7.74812e-240	9.02428e-239	0	3	ACTR8.7
chr1	8176512	8176531	20	*	8176514	8176514	1	antisense	GGAGACAGAAAGCAGAATGG	TGG	6	26	7	0	0	31.0401	2.85527e-32	6.49142e-32	0	3	ACTR8.7
chr1	8629998	8630017	20	*	8630000	8630000	1	antisense	AGAAACAGAAAGCAGAAGAG	CGG	6	215	81	0	0	248.321	0	0	0	3	ACTR8.7
chr1	9657514	9657533	20	*	9657516	9657516	1	antisense	GGGAACGGAAAGCAGGAAGG	AGG	4	7	4	0	0	9.19706	3.60258e-07	4.56187e-07	0	3	ACTR8.7
chr1	10699217	10699236	20	*	10699219	10699219	1	antisense	GGAGAGGGGAAGGAGAACGG	AGG	6	19	10	1	0	11.4963	4.18455e-16	7.2448e-16	0	3	ACTR8.7
chr1	14950402	14950421	20	*	14950418	14950418	1	sense	GGGACCAGGCAGGAGAGGGG	AGG	6	196	151	0	0	226.478	0	0	0	3	ACTR8.7
chr1	15078814	15078833	20	*	15078816	15078816	1	antisense	GAGAATGGCAAGGGGAACAC	TGG	6	7	3	0	0	9.19706	3.60258e-07	4.56187e-07	0.00249377	3	ACTR8.7
chr1	15222712	15222731	20	*	15222728	15222728	1	sense	GGGAAGGGAAGGGAGAAGGG	AGG	3	136	56	0	0	157.5	2.67728e-246	3.2759e-245	0	3	ACTR8.7
chr1	18680481	18680500	20	*	18680483	18680483	1	antisense	GAGACAGAAAGGAGGAGGGG	AGG	7	125	35	0	0	144.854	2.8518e-222	2.91607e-221	0	3	ACTR8.7
chr1	18738559	18738578	20	*	18738561	18738561	1	antisense	GAGGATGGAAAAGAGAAGAA	TGG	5	8	6	0	0	10.3467	3.10739e-08	4.19065e-08	0.00324675	3	ACTR8.7
chr1	18808165	18808184	20	*	18808181	18808181	1	sense	GAGGGAGGAAAGGAGATGGG	AGG	4	4	3	1	0	2.87408	0.00889078	0.00901495	0.00200803	3	ACTR8.7
chr1	18933956	18933975	20	*	18933958	18933958	1	antisense	AGAGACAGAAAGTAGAAGGG	TGG	6	38	10	0	0	44.8357	1.98393e-51	5.75365e-51	0	3	ACTR8.7
chr1	19098702	19098721	20	*	19098718	19098718	1	sense	GAGAAAAGAAAGGAGAGAGG	CGG	4	219	212	0	0	252.919	0	0	0	3	ACTR8.7
chr1	19892630	19892649	20	*	19892632	19892632	1	antisense	ATGAACGGGTAAGAGAAGGG	AGG	5	34	11	1	0	20.1186	2.24784e-34	5.3506e-34	0	3	ACTR8.7
chr1	20143316	20143335	20	*	20143318	20143318	1	antisense	GGGAGAAGGAAGGAGAAAGC	AGG	7	10	7	0	0	12.646	1.75836e-10	2.58764e-10	0.00802139	3	ACTR8.7
chr1	20368875	20368894	20	*	20368891	20368891	1	sense	AGGGAAGGAAAGGGGAAAGG	AGG	6	16	4	2	0	6.51458	4.18894e-10	6.16037e-10	0	3	ACTR8.7
chr1	22178798	22178817	20	*	22178800	22178800	1	antisense	CAGAGAAGGAAGGAGAAGGA	AGG	6	16	11	1	0	9.77187	6.42819e-13	1.0456e-12	0	3	ACTR8.7
chr1	22207519	22207538	20	*	22207521	22207521	1	antisense	GAGATGGGAAAGGGGAAGGG	AGG	3	81	59	0	0	94.2698	1.00971e-130	5.49789e-130	0	3	ACTR8.7
chr1	22600127	22600146	20	*	22600143	22600143	1	sense	GAGAGAAGGAAGGAGGAGGG	AGG	5	5	3	0	0	6.89779	3.5091e-05	4.00358e-05	0.00510204	3	ACTR8.7
chr1	23735002	23735021	20	*	23735004	23735004	1	antisense	GGAATAAGAAAGGGGAAGGG	TGG	6	3	3	0	0	4.59853	0.002026	0.00209726	0.00823045	3	ACTR8.7
chr1	24013945	24013964	20	*	24013961	24013961	1	sense	GAGATGGCTAAGAAGAGGGG	AGG	6	9	8	0	0	11.4963	2.4401e-09	3.44429e-09	0	3	ACTR8.7
chr1	26752622	26752641	20	*	26752624	26752624	1	antisense	CATGAAGAAAAGGAAAAGGT	AGG	7	7	3	0	0	9.19706	3.60258e-07	4.56187e-07	0.00886918	3	ACTR8.7
chr1	30773852	30773871	20	*	30773868	30773868	1	sense	AGGAGAGGAAAGGAGAGGAG	AGG	6	4	4	1	0	2.87408	0.00889078	0.00901495	0.00858369	3	ACTR8.7
chr1	30814412	30814431	20	*	30814414	30814414	1	antisense	GGAAAAGGAAAAGAGAAGAA	AGG	6	70	28	1	0	40.8119	6.05082e-88	2.40049e-87	0	3	ACTR8.7
chr1	31803768	31803787	20	*	31803784	31803784	1	sense	AAGAAAAGAAAGGAGAAGAA	AGG	5	45	23	0	0	52.8831	2.3508e-63	7.5517e-63	0	3	ACTR8.7
chr1	34151615	34151634	20	*	34151631	34151631	1	sense	GGGAGAGGAAAGGAGAGAGG	CGG	5	19	18	0	0	22.9926	4.56705e-22	8.94518e-22	0	3	ACTR8.7
chr1	34151820	34151839	20	*	34151822	34151822	1	antisense	AAGAAAGGAAGAGAGAAGGG	GGG	4	74	38	0	0	86.2224	5.61323e-117	2.78488e-116	0	3	ACTR8.7
chr1	37453167	37453186	20	*	37453169	37453169	1	antisense	GAGGAAGGAAAGGAGAGAGG	AGG	4	9	8	0	0	11.4963	2.4401e-09	3.44429e-09	0	3	ACTR8.7
chr1	39147263	39147282	20	*	39147265	39147265	1	antisense	GGAAAAAGAAAAGAGAAGGA	AGG	6	126	66	0	0	146.003	1.93787e-224	2.00985e-223	0	3	ACTR8.7
chr1	40270698	40270717	20	*	40270700	40270700	1	antisense	GGAAAAGGAAAGGAGAAGAG	AGG	4	194	93	0	0	224.178	0	0	0	3	ACTR8.7
chr1	44681644	44681663	20	*	44681660	44681660	1	sense	AGAGAAGGAGAGGAGAAGGA	TGG	7	170	100	0	0	196.587	7.41098e-323	1.64524e-321	0	3	ACTR8.7
chr1	46179805	46179824	20	*	46179821	46179821	1	sense	GGAGATGGAAAGATGAAGGG	AGG	6	67	33	0	0	78.175	1.64342e-103	7.3954e-103	0	3	ACTR8.7
chr1	47202596	47202615	20	*	47202612	47202612	1	sense	AGGGAAGGAAAGGAGGAGGG	AGG	5	16	14	0	0	19.5437	5.57353e-18	1.00241e-17	0	3	ACTR8.7
chr1	47463413	47463432	20	*	47463429	47463429	1	sense	AGAAAGGAAGAGGAGAAGGG	AGG	6	159	75	1	0	91.9706	1.21475e-249	1.53822e-248	0	3	ACTR8.7
chr1	47679567	47679586	20	*	47679569	47679569	1	antisense	GGAGATGGAAAAGAGAAGCA	GGG	7	29	10	0	0	34.489	6.9476e-37	1.6983e-36	0.005	3	ACTR8.7
chr1	47841762	47841781	20	*	47841764	47841764	1	antisense	AGAAAAGAAAAGGAGAAGGT	TGG	6	29	12	0	0	34.489	6.9476e-37	1.6983e-36	0	3	ACTR8.7
chr1	48199859	48199878	20	*	48199875	48199875	1	sense	GAGAAAAGATTGGAGAAGGG	AGG	4	13	6	2	0	5.36495	1.18858e-07	1.5911e-07	0	3	ACTR8.7
chr1	51079995	51080014	20	*	51079997	51079997	1	antisense	AGGAAAGGAAAGGGGAAGGG	AGG	4	135	60	0	0	156.35	4.2477e-244	5.11132e-243	0	3	ACTR8.7
chr1	51956535	51956554	20	*	51956537	51956537	1	antisense	GAGAAAAGAATGGAGAGGGG	TGG	4	5	5	0	0	6.89779	3.5091e-05	4.00358e-05	0	3	ACTR8.7
chr1	54503888	54503907	20	*	54503904	54503904	1	sense	GGAGAAGGAAGGGAGAAGGG	AGG	5	132	92	1	0	76.4505	1.49132e-197	1.29406e-196	0	3	ACTR8.7
chr1	58189952	58189971	20	*	58189954	58189954	1	antisense	GAGTGAGGAAAGGAAAAAGG	AGG	5	11	6	0	0	13.7956	1.17063e-11	1.7867e-11	0.00387597	3	ACTR8.7
chr1	58402631	58402650	20	*	58402647	58402647	1	sense	GAGGAGGGAAAGGAGGAGGG	GGG	3	10	4	1	0	6.32298	3.24685e-07	4.30673e-07	0	3	ACTR8.7
chr1	59315386	59315405	20	*	59315388	59315388	1	antisense	GAGAGGAGAAAAGAGAAGGG	AGG	4	92	10	0	0	106.916	7.89289e-153	5.16238e-152	0	3	ACTR8.7
chr1	60014167	60014186	20	*	60014183	60014183	1	sense	AGGGAAGGAAAGGAGATGTG	GGG	6	7	5	0	0	9.19706	3.60258e-07	4.56187e-07	0.00249377	3	ACTR8.7
chr1	60868276	60868295	20	*	60868278	60868278	1	antisense	GAGAGAGGGAAGGAGAAGAG	AGG	4	14	3	0	0	17.2445	2.26678e-15	3.83311e-15	0	3	ACTR8.7
chr1	63679951	63679970	20	*	63679953	63679953	1	antisense	GAGAAGCAAAAAGAGAAGGG	AGG	4	28	8	0	0	33.3393	2.47826e-35	5.92497e-35	0	3	ACTR8.7
chr1	64551248	64551267	20	*	64551250	64551250	1	antisense	GAGAACTGAAAGAAGATGGG	AGG	3	24	16	0	0	28.7408	2.85944e-29	6.20923e-29	0	3	ACTR8.7
chr1	66311114	66311133	20	*	66311130	66311130	1	sense	GAGAAGGAAGGGAAGAAGGG	AGG	5	26	5	1	0	15.52	3.31372e-24	6.76409e-24	0	3	ACTR8.7
chr1	66532703	66532722	20	*	66532705	66532705	1	antisense	GAAAAAGGAAAGGAGATGGG	AGG	3	46	37	0	0	54.0327	4.25846e-65	1.39683e-64	0	3	ACTR8.7
chr1	67631116	67631135	20	*	67631132	67631132	1	sense	GAAGAAGGAAAGGAGAGGAG	AGG	5	59	37	0	0	68.9779	1.69331e-88	6.76703e-88	0	3	ACTR8.7
chr1	72091398	72091417	20	*	72091400	72091400	1	antisense	GAGAAGGAAGGGAGGAAGGG	AGG	6	36	22	0	0	42.5364	4.09498e-48	1.14786e-47	0	3	ACTR8.7
chr1	76146500	76146519	20	*	76146502	76146502	1	antisense	GAGAAAAGAAGGAGGAGGGG	AGG	6	6	3	0	0	8.04742	3.76622e-06	4.53696e-06	0.00238663	3	ACTR8.7
chr1	76758223	76758242	20	*	76758239	76758239	1	sense	GGAAAAGGAAGGGAGAAGGA	AGG	5	46	22	1	0	27.0164	5.11489e-51	1.47945e-50	0	3	ACTR8.7
chr1	76758234	76758253	20	*	76758250	76758250	1	sense	GGAGAAGGAAGGGAGAAGGA	AGG	6	104	45	1	0	60.3557	4.80983e-146	2.99309e-145	0	3	ACTR8.7
chr1	77466248	77466267	20	*	77466250	77466250	1	antisense	GGAGAAGGGAAGGAAAAGGA	AGG	7	29	9	0	0	34.489	6.9476e-37	1.6983e-36	0.005	3	ACTR8.7
chr1	79077006	79077025	20	*	79077022	79077022	1	sense	GAGAAAGGAAAAGAGAAAGA	AGG	4	157	95	0	0	181.642	3.35871e-293	5.71505e-292	0	3	ACTR8.7
chr1	84881753	84881772	20	*	84881769	84881769	1	sense	GAGGAGGGAGAGGAGAAGAG	AGG	4	7	3	0	0	9.19706	3.60258e-07	4.56187e-07	0	3	ACTR8.7
chr1	86098320	86098339	20	*	86098336	86098336	1	sense	AAGAAAGGAAAGGAAAGGGG	AGG	4	11	7	0	0	13.7956	1.17063e-11	1.7867e-11	0	3	ACTR8.7
chr1	87967036	87967055	20	*	87967038	87967038	1	antisense	GAGAAAGAAAAGGAAAACAG	AGG	5	8	4	0	0	10.3467	3.10739e-08	4.19065e-08	0.00324675	3	ACTR8.7
chr1	88014133	88014152	20	*	88014149	88014149	1	sense	AAGGAAGGAAAGGAGATAGG	TGG	5	24	23	0	0	28.7408	2.85944e-29	6.20923e-29	0	3	ACTR8.7
chr1	91059239	91059258	20	*	91059255	91059255	1	sense	GGAGAAGGAATGAAGAAAGG	AGG	7	20	6	0	0	24.1423	1.80252e-23	3.58857e-23	0.00392157	3	ACTR8.7
chr1	91660764	91660783	20	*	91660780	91660780	1	sense	GGAAAAGGAGAGGAGAAGGA	TGG	5	78	20	0	0	90.8209	8.46106e-125	4.41923e-124	0	3	ACTR8.7
chr1	93827744	93827763	20	*	93827760	93827760	1	sense	GAGGAGAGAAAGGAGAAGGG	AGG	3	58	25	1	0	33.9141	5.82216e-69	2.0128e-68	0	3	ACTR8.7
chr1	94116179	94116198	20	*	94116181	94116181	1	antisense	AAAGAAGGAAGGGAGAAAGG	AGG	6	112	28	0	0	129.908	2.07137e-194	1.76228e-193	0	3	ACTR8.7
chr1	106860764	106860783	20	*	106860780	106860780	1	sense	AAAGAAGGAAAGGAGAGGAG	AGG	6	13	10	0	0	16.0948	4.1835e-14	6.87155e-14	0	3	ACTR8.7
chr1	107756055	107756074	20	*	107756071	107756071	1	sense	GGAGAAGTAAAGGAGAGGTG	AGG	7	16	11	1	1	9.77187	6.42819e-13	1.0456e-12	0.00343643	3	ACTR8.7
chr1	109495416	109495435	20	*	109495432	109495432	1	sense	GGGGCCGGAAAGGAGAAGGG	GGG	3	29	16	0	0	34.489	6.9476e-37	1.6983e-36	0	3	ACTR8.7
chr1	110620205	110620224	20	*	110620207	110620207	1	antisense	ACAGAGGGAAAGGAGAAGAG	AGG	6	20	10	0	0	24.1423	1.80252e-23	3.58857e-23	0	3	ACTR8.7
chr1	112243659	112243678	20	*	112243675	112243675	1	sense	GAGAAAGGAGAGGAGAGGGA	GGG	4	19	10	1	0	11.4963	4.18455e-16	7.2448e-16	0	3	ACTR8.7
chr1	112396965	112396984	20	*	112396967	112396967	1	antisense	AGGAACAGAAAGTAGAAGGA	AGG	5	46	22	1	0	27.0164	5.11489e-51	1.47945e-50	0	3	ACTR8.7
chr1	112402448	112402467	20	*	112402464	112402464	1	sense	GAGAACAGAAAGTAGAAGCA	GGG	4	5	3	0	0	6.89779	3.5091e-05	4.00358e-05	0	3	ACTR8.7
chr1	113223243	113223262	20	*	113223259	113223259	1	sense	GAGAAAGGAAGGGAGAAAGA	AGG	4	13	5	0	0	16.0948	4.1835e-14	6.87155e-14	0	3	ACTR8.7
chr1	113435381	113435400	20	*	113435383	113435383	1	antisense	GAAGAAGGAAAAGAGAAAGT	AGG	6	53	36	1	1	31.0401	2.40086e-61	7.52383e-61	0	3	ACTR8.7
chr1	113505118	113505137	20	*	113505134	113505134	1	sense	AGGAGTAGGAAGGAAAAGGG	AGG	7	14	4	0	0	17.2445	2.26678e-15	3.83311e-15	0.00318471	3	ACTR8.7
chr1	114344625	114344644	20	*	114344641	114344641	1	sense	AAGGGAGGAAAGGAGAAGGG	AGG	4	8	6	0	0	10.3467	3.10739e-08	4.19065e-08	0	3	ACTR8.7
chr1	117229778	117229797	20	*	117229780	117229780	1	antisense	AAGAGAGGAAAGGAGAAGAA	AGG	5	8	5	0	0	10.3467	3.10739e-08	4.19065e-08	0.00324675	3	ACTR8.7
chr1	117329481	117329500	20	*	117329483	117329483	1	antisense	GGGAAGGGAAAGGAAAAGGA	AGG	4	10	9	0	0	12.646	1.75836e-10	2.58764e-10	0	3	ACTR8.7
chr1	119647505	119647524	20	*	119647521	119647521	1	sense	TGGAGAAGAGAGGAAAAGGG	AGG	7	8	4	0	0	10.3467	3.10739e-08	4.19065e-08	0.00952381	3	ACTR8.7
chr1	119819996	119820015	20	*	119819998	119819998	1	antisense	GAGAAAGAGAAGAAGAAGGG	AGG	4	68	31	0	0	79.3246	2.0418e-105	9.38196e-105	0	3	ACTR8.7
chr1	143634147	143634166	20	*	143634163	143634163	1	sense	AGGAAGGAAAGGAAGAAGGA	AGG	7	23	11	0	0	27.5912	8.55791e-28	1.81845e-27	0.00429185	3	ACTR8.7
chr1	145802353	145802372	20	*	145802369	145802369	1	sense	TAGGAAGGAAAGGAAAAGGG	TGG	4	109	69	1	1	63.2298	4.97972e-155	3.34748e-154	0	3	ACTR8.7
chr1	150594846	150594865	20	*	150594862	150594862	1	sense	GTGAAGAGAAAGCAGAAGGG	TGG	4	7	4	0	0	9.19706	3.60258e-07	4.56187e-07	0	3	ACTR8.7
chr1	151006250	151006269	20	*	151006266	151006266	1	sense	GGAGAGGAAATAGAGAAGGG	TGG	7	29	17	0	0	34.489	6.9476e-37	1.6983e-36	0.005	3	ACTR8.7
chr1	151750138	151750157	20	*	151750140	151750140	1	antisense	TAGAACAGAAAGGCAAAGGG	AGG	4	11	3	1	0	6.89779	4.29904e-08	5.75849e-08	0	3	ACTR8.7
chr1	152197629	152197648	20	*	152197631	152197631	1	antisense	GAAGAAAGAAAGGAGGAGGG	GGG	5	37	4	1	0	21.843	2.15045e-38	5.4335e-38	0	3	ACTR8.7
chr1	157136461	157136480	20	*	157136463	157136463	1	antisense	GCATACGGAAAGAAGAACAG	GGG	6	4	3	0	0	5.74816	0.000287175	0.000310252	0.00858369	3	ACTR8.7
chr1	160356461	160356480	20	*	160356463	160356463	1	antisense	GAAGAAAGAAAGGAAAACAG	GGG	7	6	5	0	0	8.04742	3.76622e-06	4.53696e-06	0.00819672	3	ACTR8.7
chr1	161137950	161137969	20	*	161137966	161137966	1	sense	AAGAATGGAAAGGTGAAGGA	AGG	4	4	3	1	0	2.87408	0.00889078	0.00901495	0.00200803	3	ACTR8.7
chr1	164522543	164522562	20	*	164522545	164522545	1	antisense	TTGAAAGAAAAGGAGAAGAG	AGG	5	21	6	0	0	25.2919	6.80592e-25	1.39317e-24	0	3	ACTR8.7
chr1	165611790	165611809	20	*	165611806	165611806	1	sense	AGAAATGGAAAGGAGAAGAA	AGG	6	68	21	0	0	79.3246	2.0418e-105	9.38196e-105	0	3	ACTR8.7
chr1	165949946	165949965	20	*	165949948	165949948	1	antisense	TAGAAAGGAAAGGAGAGGGA	TGG	4	5	5	0	0	6.89779	3.5091e-05	4.00358e-05	0	3	ACTR8.7
chr1	166481036	166481055	20	*	166481052	166481052	1	sense	GAGGAGGAAAAGGAGAACCC	TGG	6	3	3	0	0	4.59853	0.002026	0.00209726	0.00823045	3	ACTR8.7
chr1	167614128	167614147	20	*	167614130	167614130	1	antisense	GAAGAAGGAAGGAAGAAGGG	AGG	5	121	48	1	0	70.1276	5.54584e-177	4.31387e-176	0	3	ACTR8.7
chr1	168490401	168490420	20	*	168490403	168490403	1	antisense	GAGAAAGAAAAGGAGAAAGA	GGG	4	128	77	0	0	148.303	8.74228e-229	9.28814e-228	0	3	ACTR8.7
chr1	170663423	170663442	20	*	170663439	170663439	1	sense	GAGAGAGAGAAGGGGAAAGG	GGG	6	70	3	1	0	40.8119	6.05082e-88	2.40049e-87	0	3	ACTR8.7
chr1	172236604	172236623	20	*	172236620	172236620	1	sense	GGAAAAGGAAAGGAAAAGGA	GGG	5	23	8	0	0	27.5912	8.55791e-28	1.81845e-27	0	3	ACTR8.7
chr1	178668416	178668435	20	*	178668432	178668432	1	sense	AGAACGAGAAAGGAGAAGGG	AGG	6	58	16	0	0	67.8283	1.18776e-86	4.65276e-86	0	3	ACTR8.7
chr1	179459814	179459833	20	*	179459816	179459816	1	antisense	AGAAAAGAAAAAGAGAAGGA	AGG	7	10	6	0	0	12.646	1.75836e-10	2.58764e-10	0.00802139	3	ACTR8.7
chr1	181131542	181131561	20	*	181131558	181131558	1	sense	GGGGACGGGAAGAAGAAGGA	GGG	5	8	5	0	0	10.3467	3.10739e-08	4.19065e-08	0.00324675	3	ACTR8.7
chr1	181258090	181258109	20	*	181258106	181258106	1	sense	AGAGAAGGAAAGGGGAGGGG	AGG	7	5	5	0	0	6.89779	3.5091e-05	4.00358e-05	0.00773694	3	ACTR8.7
chr1	181538722	181538741	20	*	181538738	181538738	1	sense	GAGATTGCCAAGGAGAACAT	GGG	7	132	117	1	0	76.4505	1.49132e-197	1.29406e-196	0	3	ACTR8.7
chr1	183263970	183263989	20	*	183263986	183263986	1	sense	AGAGATAGAAAAGAGAAGGG	AGG	7	146	77	0	0	168.996	1.79575e-268	2.59016e-267	0	3	ACTR8.7
chr1	183464165	183464184	20	*	183464181	183464181	1	sense	AAGAAAGGAAAGGAGAGGAG	AGG	4	19	14	0	0	22.9926	4.56705e-22	8.94518e-22	0	3	ACTR8.7
chr1	184088447	184088466	20	*	184088463	184088463	1	sense	GAAGAGGAAAAGGAGAAGGA	AGG	5	7	4	0	0	9.19706	3.60258e-07	4.56187e-07	0.00296736	3	ACTR8.7
chr1	184861776	184861795	20	*	184861792	184861792	1	sense	AAAGAAGGAAAGAAGAAGGG	AGG	5	186	81	1	0	107.491	1.06184e-303	2.14137e-302	0	3	ACTR8.7
chr1	185470995	185471014	20	*	185470997	185470997	1	antisense	GAGAAAAGAAGGAAGAAGAG	GGG	5	7	3	1	0	4.59853	8.51758e-05	9.62703e-05	0.00296736	3	ACTR8.7
chr1	186193305	186193324	20	*	186193321	186193321	1	sense	GGAGAAGGGAAGGAGAAAGG	AGG	6	41	9	0	0	48.2845	1.76078e-56	5.30425e-56	0	3	ACTR8.7
chr1	187081871	187081890	20	*	187081873	187081873	1	antisense	GGAAAAAGGAAGGAAAAGGG	AGG	6	11	10	0	0	13.7956	1.17063e-11	1.7867e-11	0	3	ACTR8.7
chr1	187605710	187605729	20	*	187605726	187605726	1	sense	GAAAATGGAAAGAAGATGGG	AGG	4	10	4	0	0	12.646	1.75836e-10	2.58764e-10	0	3	ACTR8.7
chr1	188022942	188022961	20	*	188022958	188022958	1	sense	AGGAGAGGAAAGGAGAGGGG	AGG	5	66	66	0	0	77.0254	1.30388e-101	5.81936e-101	0	3	ACTR8.7
chr1	191256985	191257004	20	*	191257001	191257001	1	sense	AGAGACAGAAAGTAGAAGGG	TGG	6	40	21	0	0	47.1349	8.70836e-55	2.59464e-54	0	3	ACTR8.7
chr1	194331199	194331218	20	*	194331215	194331215	1	sense	AGGAAAGGAAAGGAAAAGAG	AGG	5	13	8	0	0	16.0948	4.1835e-14	6.87155e-14	0	3	ACTR8.7
chr1	199820410	199820429	20	*	199820426	199820426	1	sense	AAGGAGGAAAGGAAGAAGGG	AGG	6	10	5	0	0	12.646	1.75836e-10	2.58764e-10	0	3	ACTR8.7
chr1	200963552	200963571	20	*	200963554	200963554	1	antisense	GAGAAAGAGAAGGAGAAGTG	GGG	4	179	53	0	0	206.934	0	0	0	3	ACTR8.7
chr1	201320151	201320170	20	*	201320153	201320153	1	antisense	GAGAACAGGCAGGAGAGGGG	AGG	4	6	5	0	0	8.04742	3.76622e-06	4.53696e-06	0	3	ACTR8.7
chr1	202208383	202208402	20	*	202208399	202208399	1	sense	GGAGAGAGAGAGGAGAAGGA	GGG	7	10	3	0	0	12.646	1.75836e-10	2.58764e-10	0.00802139	3	ACTR8.7
chr1	204484088	204484107	20	*	204484104	204484104	1	sense	GTGAAAGGGAAAGAGAAGGA	AGG	5	28	15	0	0	33.3393	2.47826e-35	5.92497e-35	0	3	ACTR8.7
chr1	205031642	205031661	20	*	205031644	205031644	1	antisense	AGAATAGGAAAAGAGAAGGA	GGG	7	8	4	0	0	10.3467	3.10739e-08	4.19065e-08	0.00952381	3	ACTR8.7
chr1	205923268	205923287	20	*	205923270	205923270	1	antisense	GGAAAATGGAAGCAGAAGGG	CGG	6	23	9	1	0	13.7956	1.24619e-20	2.36224e-20	0	3	ACTR8.7
chr1	209199165	209199184	20	*	209199167	209199167	1	antisense	GATGGCAGGAAGGTGAGGGG	TGG	7	183	148	0	0	211.532	0	0	0	3	ACTR8.7
chr1	209407796	209407815	20	*	209407798	209407798	1	antisense	AGAGACAGAAAGGAGAATGG	TGG	6	60	40	0	0	70.1276	2.37513e-90	9.59746e-90	0	3	ACTR8.7
chr1	209556582	209556601	20	*	209556598	209556598	1	sense	AGGGAAGGAAAAGGGAAGGG	AGG	6	8	8	0	0	10.3467	3.10739e-08	4.19065e-08	0	3	ACTR8.7
chr1	209575541	209575560	20	*	209575557	209575557	1	sense	AAGAATGGAAGAGAGAAGGA	GGG	5	29	9	0	0	34.489	6.9476e-37	1.6983e-36	0	3	ACTR8.7
chr1	210514694	210514713	20	*	210514710	210514710	1	sense	TGAGACAGAAAGGACAAGGG	GGG	6	8	4	0	0	10.3467	3.10739e-08	4.19065e-08	0	3	ACTR8.7
chr1	214455010	214455029	20	*	214455012	214455012	1	antisense	GAAGAACGGGAGGAGTAGGG	TGG	7	6	4	0	0	8.04742	3.76622e-06	4.53696e-06	0.00819672	3	ACTR8.7
chr1	221272037	221272056	20	*	221272039	221272039	1	antisense	AAAGAAAGGAAGGGGAAGGG	AGG	7	16	9	0	0	19.5437	5.57353e-18	1.00241e-17	0.00343643	3	ACTR8.7
chr1	225757872	225757891	20	*	225757888	225757888	1	sense	GAGAAAGGAAAGGAGAGGAG	AGG	3	28	21	0	0	33.3393	2.47826e-35	5.92497e-35	0	3	ACTR8.7
chr1	229679196	229679215	20	*	229679198	229679198	1	antisense	GAGAAAAGAAAGAAGAAAGG	AGG	4	75	69	0	0	87.372	6.34013e-119	3.21135e-118	0	3	ACTR8.7
chr1	229795738	229795757	20	*	229795740	229795740	1	antisense	GGGAAAGGAAAGGAGAGGAG	AGG	4	26	26	0	0	31.0401	2.85527e-32	6.49142e-32	0	3	ACTR8.7
chr1	230175628	230175647	20	*	230175630	230175630	1	antisense	GGAGAGGGAAAGGAGGAGGA	GGG	6	16	12	0	0	19.5437	5.57353e-18	1.00241e-17	0	3	ACTR8.7
chr1	231047375	231047394	20	*	231047377	231047377	1	antisense	TAGAAAGGAAAGGAGAGAGG	AGG	4	21	17	0	0	25.2919	6.80592e-25	1.39317e-24	0	3	ACTR8.7
chr1	231472064	231472083	20	*	231472080	231472080	1	sense	AAAAAAGGAAAGGAGAAGGT	AGG	4	6	3	0	0	8.04742	3.76622e-06	4.53696e-06	0	3	ACTR8.7
chr1	231920451	231920470	20	*	231920453	231920453	1	antisense	AGAGCCAGAAAGGAGAACGG	AGG	7	7	3	0	0	9.19706	3.60258e-07	4.56187e-07	0.00886918	3	ACTR8.7
chr1	238086936	238086955	20	*	238086952	238086952	1	sense	GAGAAACAGAAAGAGAAGGA	TGG	6	16	10	0	0	19.5437	5.57353e-18	1.00241e-17	0	3	ACTR8.7
chr1	239731593	239731612	20	*	239731609	239731609	1	sense	GAGAGAACAGTAGAGAAGGG	AGG	7	13	8	0	0	16.0948	4.1835e-14	6.87155e-14	0.00311526	3	ACTR8.7
chr1	240010432	240010451	20	*	240010434	240010434	1	antisense	GAGAAAGAAAAGGAGAACAG	AGG	4	12	7	1	0	7.47261	5.2934e-09	7.40464e-09	0	3	ACTR8.7
chr1	240323134	240323153	20	*	240323136	240323136	1	antisense	GAGAAAGGAAAGGAAAAGGA	AGG	3	122	77	0	0	141.405	8.66879e-216	8.54327e-215	0	3	ACTR8.7
chr1	241675139	241675158	20	*	241675141	241675141	1	antisense	GAAGAAGGAAGGAAGAAGGG	AGG	5	13	13	0	0	16.0948	4.1835e-14	6.87155e-14	0	3	ACTR8.7
chr1	244159018	244159037	20	*	244159020	244159020	1	antisense	GAGAAGGAGAAGAAGAAGGG	TGG	4	84	56	3	0	24.4297	4.91333e-86	1.91435e-85	0	3	ACTR8.7
chr1	244601980	244601999	20	*	244601996	244601996	1	sense	GAGAAAGGGAAGGAGAAGAA	GGG	4	95	49	0	0	110.365	5.87036e-159	4.09797e-158	0	3	ACTR8.7
chr1	247057799	247057818	20	*	247057815	247057815	1	sense	GGAGATAGAAAGTAGAAGGA	TGG	7	6	3	0	0	8.04742	3.76622e-06	4.53696e-06	0.00819672	3	ACTR8.7
chr1	248019735	248019754	20	*	248019737	248019737	1	antisense	GAGAAGGAGAAGGAGAAGGA	AGG	4	84	40	0	0	97.7187	1.08184e-136	6.26663e-136	0	3	ACTR8.7
chr10	1608510	1608529	20	*	1608526	1608526	1	sense	AAGAGAAGGAAGGAGAATGG	AGG	6	5	3	0	0	6.89779	3.5091e-05	4.00358e-05	0.00674157	3	ACTR8.7
chr10	3353765	3353784	20	*	3353767	3353767	1	antisense	GGAGACAGAAAGTGGAAGGG	GGG	6	12	7	1	0	7.47261	5.2934e-09	7.40464e-09	0	3	ACTR8.7
chr10	3681992	3682011	20	*	3681994	3681994	1	antisense	GGAGAAGGAAAGGAAAAGAG	AGG	6	111	67	0	0	128.759	2.71489e-192	2.29187e-191	0	3	ACTR8.7
chr10	6576504	6576523	20	*	6576520	6576520	1	sense	AGAGACAGGAAGTAGAAGGG	TGG	7	24	9	0	0	28.7408	2.85944e-29	6.20923e-29	0.00442478	3	ACTR8.7
chr10	7625312	7625331	20	*	7625328	7625328	1	sense	TGAGACAGAAAGGAGAACAG	TGG	7	30	13	1	0	17.8193	3.49012e-29	7.54115e-29	0.00531915	3	ACTR8.7
chr10	10397278	10397297	20	*	10397294	10397294	1	sense	GGAGAAGGAAAAGAAAAGGA	GGG	7	31	27	0	0	36.7882	4.96982e-40	1.28554e-39	0.00549451	3	ACTR8.7
chr10	10791979	10791998	20	*	10791995	10791995	1	sense	GGAGAAGGAAAAGAGAAGGA	AGG	6	29	22	0	0	34.489	6.9476e-37	1.6983e-36	0	3	ACTR8.7
chr10	10791990	10792009	20	*	10792006	10792006	1	sense	AGAGAAGGAAGGGAGAAGGA	AGG	7	45	12	0	0	52.8831	2.3508e-63	7.5517e-63	0	3	ACTR8.7
chr10	10836208	10836227	20	*	10836224	10836224	1	sense	AGAAAAGAAAAGGAGAAAGG	AGG	6	15	7	1	0	9.19706	6.6879e-12	1.05323e-11	0	3	ACTR8.7
chr10	12475312	12475331	20	*	12475314	12475314	1	antisense	GGAGACAGAAAGCAGAATGG	TGG	6	39	24	0	0	45.9853	4.20686e-53	1.23818e-52	0	3	ACTR8.7
chr10	14158642	14158661	20	*	14158658	14158658	1	sense	GAGAAGGAGGAGGAGAAGGG	GGG	4	4	4	0	0	5.74816	0.000287175	0.000310252	0.00200803	3	ACTR8.7
chr10	14606680	14606699	20	*	14606682	14606682	1	antisense	GAGAGAGGAAGAGAGAAGGA	AGG	5	12	5	0	0	14.9452	7.2417e-13	1.14708e-12	0	3	ACTR8.7
chr10	15033948	15033967	20	*	15033964	15033964	1	sense	GAGAAAGGAAGGAAGAAGGA	GGG	4	10	6	0	0	12.646	1.75836e-10	2.58764e-10	0	3	ACTR8.7
chr10	15726261	15726280	20	*	15726277	15726277	1	sense	AAAGAAGGAAGGGAGAAGGA	AGG	6	58	19	0	0	67.8283	1.18776e-86	4.65276e-86	0	3	ACTR8.7
chr10	16586073	16586092	20	*	16586075	16586075	1	antisense	GAGAAAGGAAAGGAAAAGAA	AGG	4	21	7	0	0	25.2919	6.80592e-25	1.39317e-24	0	3	ACTR8.7
chr10	16614326	16614345	20	*	16614342	16614342	1	sense	GGAGATAGAGAGGAGAAGGA	TGG	7	16	4	0	0	19.5437	5.57353e-18	1.00241e-17	0.00343643	3	ACTR8.7
chr10	17322261	17322280	20	*	17322277	17322277	1	sense	GAGAAAGAAAAGAAGGAGGG	AGG	4	4	3	0	0	5.74816	0.000287175	0.000310252	0.00200803	3	ACTR8.7
chr10	19493190	19493209	20	*	19493192	19493192	1	antisense	AGAGATGGAGAGGAGAAGGG	TGG	6	46	14	0	0	54.0327	4.25846e-65	1.39683e-64	0	3	ACTR8.7
chr10	19707099	19707118	20	*	19707101	19707101	1	antisense	AGGAAAAGGAAGAAGAAGGG	AGG	6	20	14	0	0	24.1423	1.80252e-23	3.58857e-23	0	3	ACTR8.7
chr10	24767644	24767663	20	*	24767646	24767646	1	antisense	AAGAAAGGAAAAGAGAAGGG	AGG	3	148	54	0	0	171.295	6.07872e-273	9.06811e-272	0	3	ACTR8.7
chr10	27241444	27241463	20	*	27241460	27241460	1	sense	GAGCAGCCGAAGGAGAGAGG	AGG	7	8	7	0	0	10.3467	3.10739e-08	4.19065e-08	0.00952381	3	ACTR8.7
chr10	28812771	28812790	20	*	28812787	28812787	1	sense	GAGAACGAAAGGGAGAAAGG	AGG	3	20	20	0	0	24.1423	1.80252e-23	3.58857e-23	0	3	ACTR8.7
chr10	28987780	28987799	20	*	28987782	28987782	1	antisense	AGGAGAAGGAAGGAGAAAGG	AGG	7	74	17	0	0	86.2224	5.61323e-117	2.78488e-116	0	3	ACTR8.7
chr10	29509303	29509322	20	*	29509319	29509319	1	sense	GAGAGAGAAAGGGAGAAGGA	GGG	5	7	7	0	0	9.19706	3.60258e-07	4.56187e-07	0.00296736	3	ACTR8.7
chr10	29586190	29586209	20	*	29586206	29586206	1	sense	GAGAACAAAAAGGAGAGGGG	AGG	3	155	154	0	0	179.343	1.11527e-288	1.82636e-287	0	3	ACTR8.7
chr10	30121606	30121625	20	*	30121608	30121608	1	antisense	AAGAAAGGAAAGGAAAAGGA	TGG	4	100	48	0	0	116.113	2.92341e-169	2.15837e-168	0	3	ACTR8.7
chr10	30427836	30427855	20	*	30427852	30427852	1	sense	GGAAAACGGAAGGAGGAGGA	TGG	7	36	27	0	0	42.5364	4.09498e-48	1.14786e-47	0.00613497	3	ACTR8.7
chr10	30645102	30645121	20	*	30645104	30645104	1	antisense	GAGAACACAAAGGAAAGGGG	AGG	4	6	5	0	0	8.04742	3.76622e-06	4.53696e-06	0	3	ACTR8.7
chr10	30674830	30674849	20	*	30674846	30674846	1	sense	AAAGAAAGAAAGGGGAAGGG	AGG	6	14	4	2	1	5.74816	1.91727e-08	2.68025e-08	0	3	ACTR8.7
chr10	31000940	31000959	20	*	31000942	31000942	1	antisense	CAAGATGGATAGGAGAAAAG	GGG	7	5	3	1	0	3.4489	0.00213061	0.00218684	0.00773694	3	ACTR8.7
chr10	33865621	33865640	20	*	33865623	33865623	1	antisense	GGAAAGAGAAAAGAGAAGGA	AGG	6	3	3	0	0	4.59853	0.002026	0.00209726	0.00823045	3	ACTR8.7
chr10	35306705	35306724	20	*	35306707	35306707	1	antisense	AAGAAAGAAAAGGAGAAGGA	GGG	4	46	29	0	0	54.0327	4.25846e-65	1.39683e-64	0	3	ACTR8.7
chr10	43888475	43888494	20	*	43888477	43888477	1	antisense	GAAGAAGGAAAAGAGAAAGA	AGG	6	88	85	0	0	102.317	1.00947e-144	6.21083e-144	0	3	ACTR8.7
chr10	44418490	44418509	20	*	44418506	44418506	1	sense	AGAAGAGGAAAGGAGAAAGG	AGG	6	11	10	1	0	6.89779	4.29904e-08	5.75849e-08	0	3	ACTR8.7
chr10	46072788	46072807	20	*	46072804	46072804	1	sense	ATAGACGGAAAGTAGAAGGG	TGG	5	36	9	0	0	42.5364	4.09498e-48	1.14786e-47	0	3	ACTR8.7
chr10	48252891	48252910	20	*	48252893	48252893	1	antisense	AGAAAAGGAAAGGAAAAGGA	AGG	6	146	54	0	0	168.996	1.79575e-268	2.59016e-267	0	3	ACTR8.7
chr10	48803735	48803754	20	*	48803751	48803751	1	sense	GAGAAGGAAAGAAGGAAGGG	AGG	6	185	115	1	0	106.916	1.14754e-301	2.19241e-300	0	3	ACTR8.7
chr10	49054481	49054500	20	*	49054497	49054497	1	sense	GGAAGCGCAGAGGAGGAAGG	GGG	7	94	53	0	0	109.215	6.54693e-157	4.44212e-156	0	3	ACTR8.7
chr10	50384413	50384432	20	*	50384415	50384415	1	antisense	GAAGAGGGAAAGGAGAAAGA	AGG	5	18	17	0	0	21.843	1.10474e-20	2.1125e-20	0	3	ACTR8.7
chr10	50620140	50620159	20	*	50620142	50620142	1	antisense	AAGAAAGGGAAAGAGAAGGG	TGG	4	90	47	1	0	52.3083	1.91058e-121	9.79117e-121	0	3	ACTR8.7
chr10	52982845	52982864	20	*	52982847	52982847	1	antisense	GGAGACAGAAAGTAGAATGG	TGG	6	6	3	2	0	2.68247	0.00544748	0.00558334	0.00238663	3	ACTR8.7
chr10	55975742	55975761	20	*	55975744	55975744	1	antisense	TACGACGGAAAGGAAAAGAG	AGG	5	23	8	0	0	27.5912	8.55791e-28	1.81845e-27	0	3	ACTR8.7
chr10	59378805	59378824	20	*	59378807	59378807	1	antisense	GAGAGAGAAGAGGAGAAGAG	AGG	5	4	3	0	0	5.74816	0.000287175	0.000310252	0.00717703	3	ACTR8.7
chr10	59711057	59711076	20	*	59711073	59711073	1	sense	AAGAAGGAAAAAGAGAAGAG	GGG	5	9	3	1	0	5.74816	2.26776e-06	2.83698e-06	0.00343643	3	ACTR8.7
chr10	60765463	60765482	20	*	60765479	60765479	1	sense	GAAGAAGGAAGAGAGAAGAG	AGG	6	22	4	1	0	13.2208	1.79594e-19	3.38663e-19	0	3	ACTR8.7
chr10	60862626	60862645	20	*	60862628	60862628	1	antisense	AGAAAGGAAAAAGAGAAGGA	AGG	7	55	55	1	0	32.1897	2.27386e-64	7.44733e-64	0	3	ACTR8.7
chr10	61323626	61323645	20	*	61323642	61323642	1	sense	GAGGAGGAAAGGAAGAAGGG	TGG	5	22	19	0	0	26.4415	2.46301e-26	5.12363e-26	0	3	ACTR8.7
chr10	63337491	63337510	20	*	63337507	63337507	1	sense	AAGAAGAGAAAAGAGAAGGG	AGG	4	21	8	0	0	25.2919	6.80592e-25	1.39317e-24	0	3	ACTR8.7
chr10	63380840	63380859	20	*	63380856	63380856	1	sense	CAGTATGGAAAACAGTATGG	AGG	7	11	5	0	0	13.7956	1.17063e-11	1.7867e-11	0.00280899	3	ACTR8.7
chr10	63511906	63511925	20	*	63511908	63511908	1	antisense	AAGAAGGGGAAGGAGAAGGA	AGG	4	18	5	0	0	21.843	1.10474e-20	2.1125e-20	0	3	ACTR8.7
chr10	63704224	63704243	20	*	63704240	63704240	1	sense	GGAAATGGAAAGGAGAAGAA	TGG	5	87	33	0	0	101.168	1.04459e-142	6.28483e-142	0	3	ACTR8.7
chr10	67465413	67465432	20	*	67465429	67465429	1	sense	AGGAAAGGAAAGGAAAAGAG	AGG	5	28	9	1	0	16.6697	1.14806e-26	2.42765e-26	0	3	ACTR8.7
chr10	70535643	70535662	20	*	70535645	70535645	1	antisense	GGAGAAGGAAGGGAGGAGGG	AGG	6	14	8	0	0	17.2445	2.26678e-15	3.83311e-15	0	3	ACTR8.7
chr10	71187104	71187123	20	*	71187106	71187106	1	antisense	AGAGAGGGAGAGGAGAAGAG	TGG	7	29	11	0	0	34.489	6.9476e-37	1.6983e-36	0.005	3	ACTR8.7
chr10	71793790	71793809	20	*	71793792	71793792	1	antisense	AGAGATGGAAAAGAGAAGGA	CGG	7	230	102	1	0	132.783	0	0	0	3	ACTR8.7
chr10	71818735	71818754	20	*	71818751	71818751	1	sense	AGAAAAGGAAAGAAGAAAGG	GGG	6	162	94	0	0	187.39	1.49899e-304	3.05122e-303	0	3	ACTR8.7
chr10	72895306	72895325	20	*	72895308	72895308	1	antisense	AGAATAGGTAAGGAGAAGGG	TGG	6	17	9	1	0	10.3467	5.85672e-14	9.59093e-14	0	3	ACTR8.7
chr10	74186249	74186268	20	*	74186251	74186251	1	antisense	GAGAAGGGAAAGGGGAAAGG	CGG	3	60	60	0	0	70.1276	2.37513e-90	9.59746e-90	0	3	ACTR8.7
chr10	75305697	75305716	20	*	75305699	75305699	1	antisense	AGAGACAGAGAGGAGAAAGG	TGG	7	7	6	1	0	4.59853	8.51758e-05	9.62703e-05	0.00886918	3	ACTR8.7
chr10	76884783	76884802	20	*	76884799	76884799	1	sense	GGAGAGGGAAAGGGGAGGGG	GGG	6	10	9	0	0	12.646	1.75836e-10	2.58764e-10	0	3	ACTR8.7
chr10	77166612	77166631	20	*	77166628	77166628	1	sense	GGAAAAGAAAAGGAGAAGGA	GGG	5	109	72	1	0	63.2298	4.97972e-155	3.34748e-154	0	3	ACTR8.7
chr10	77539160	77539179	20	*	77539162	77539162	1	antisense	GGGAACAGAAAAGAGAAAAG	TGG	5	26	15	0	0	31.0401	2.85527e-32	6.49142e-32	0	3	ACTR8.7
chr10	90898108	90898127	20	*	90898110	90898110	1	antisense	GGAGACAGAAAGTAGAAGGA	TGG	6	28	28	0	0	33.3393	2.47826e-35	5.92497e-35	0	3	ACTR8.7
chr10	92771203	92771222	20	*	92771205	92771205	1	antisense	AGGAGAGGGAAGGGGAAGGG	AGG	6	3	3	0	0	4.59853	0.002026	0.00209726	0.00823045	3	ACTR8.7
chr10	93214870	93214889	20	*	93214872	93214872	1	antisense	AAGAAGGGACAGGAGAAGGA	GGG	4	11	3	0	0	13.7956	1.17063e-11	1.7867e-11	0	3	ACTR8.7
chr10	94175749	94175768	20	*	94175751	94175751	1	antisense	GGAGACAGAAAGTAGAAGGA	TGG	6	18	5	0	0	21.843	1.10474e-20	2.1125e-20	0	3	ACTR8.7
chr10	96212096	96212115	20	*	96212098	96212098	1	antisense	AGGGAAGGAAAGGAAAAGGA	AGG	6	67	22	0	0	78.175	1.64342e-103	7.3954e-103	0	3	ACTR8.7
chr10	96326867	96326886	20	*	96326869	96326869	1	antisense	GAAAGAGGAAAGGAGAAGGG	AGG	3	12	6	0	0	14.9452	7.2417e-13	1.14708e-12	0	3	ACTR8.7
chr10	96753522	96753541	20	*	96753538	96753538	1	sense	AGGAGAGGAGAGGAGAAGGG	AGG	5	23	11	0	0	27.5912	8.55791e-28	1.81845e-27	0	3	ACTR8.7
chr10	98762016	98762035	20	*	98762018	98762018	1	antisense	AGGAAAGGAGAGGAGAAGAG	GGG	5	7	7	0	0	9.19706	3.60258e-07	4.56187e-07	0.00296736	3	ACTR8.7
chr10	100267466	100267485	20	*	100267468	100267468	1	antisense	GGGAAGGGAGAAGGAAAAGG	CGG	7	24	12	0	0	28.7408	2.85944e-29	6.20923e-29	0.00442478	3	ACTR8.7
chr10	100712290	100712309	20	*	100712292	100712292	1	antisense	GAGAGCAGAAAGGAGAATTA	GGG	5	11	7	0	0	13.7956	1.17063e-11	1.7867e-11	0.00387597	3	ACTR8.7
chr10	101043201	101043220	20	*	101043203	101043203	1	antisense	AGAGAGGGAAAGGAGGAGGA	CGG	7	56	31	0	0	65.529	5.55986e-83	2.11333e-82	0	3	ACTR8.7
chr10	101229402	101229421	20	*	101229404	101229404	1	antisense	GAGAGAAGGAGAGAGAAGGG	GGG	6	11	6	2	0	4.59853	3.76601e-06	4.53696e-06	0	3	ACTR8.7
chr10	104527241	104527260	20	*	104527257	104527257	1	sense	AGAGACAGAAAGGAGAATGG	TGG	6	48	12	0	0	56.332	1.31419e-68	4.46539e-68	0	3	ACTR8.7
chr10	104817672	104817691	20	*	104817674	104817674	1	antisense	GGGAAAAGAAAGGGGAAGAG	GGG	5	5	5	0	0	6.89779	3.5091e-05	4.00358e-05	0.00510204	3	ACTR8.7
chr10	105999860	105999879	20	*	105999862	105999862	1	antisense	GGAAAGGGAAAGGAGAGGAG	AGG	5	7	3	0	0	9.19706	3.60258e-07	4.56187e-07	0.00296736	3	ACTR8.7
chr10	106401940	106401959	20	*	106401956	106401956	1	sense	GGAGATAGAAAGTAGAAGGA	TGG	7	8	4	0	0	10.3467	3.10739e-08	4.19065e-08	0.00952381	3	ACTR8.7
chr10	109508928	109508947	20	*	109508944	109508944	1	sense	TAGATGGGCAAAGAGAAAGG	AGG	6	6	3	0	0	8.04742	3.76622e-06	4.53696e-06	0.00238663	3	ACTR8.7
chr10	109846944	109846963	20	*	109846960	109846960	1	sense	GAGAGAGGAGAGGAGAAGAG	AGG	4	106	33	0	0	123.011	9.18647e-182	7.30224e-181	0	3	ACTR8.7
chr10	110297588	110297607	20	*	110297590	110297590	1	antisense	AGGAAGGCAAAGGAGGACAG	TGG	7	7	7	0	0	9.19706	3.60258e-07	4.56187e-07	0.00886918	3	ACTR8.7
chr10	111414421	111414440	20	*	111414437	111414437	1	sense	GAGACAGAAAAAGAGAAAGG	GGG	5	28	24	0	0	33.3393	2.47826e-35	5.92497e-35	0	3	ACTR8.7
chr10	112037748	112037767	20	*	112037764	112037764	1	sense	AAGAAGGAAAGGAGGAAGGG	AGG	6	23	6	1	0	13.7956	1.24619e-20	2.36224e-20	0	3	ACTR8.7
chr10	113278133	113278152	20	*	113278135	113278135	1	antisense	AGAGATGGAAAGTAGAATGG	TGG	7	16	12	3	0	4.88594	3.28402e-08	4.42612e-08	0.00343643	3	ACTR8.7
chr10	113773001	113773020	20	*	113773017	113773017	1	sense	GAGATAGGAAGACAGAATGG	AGG	6	24	5	1	0	14.3704	8.31649e-22	1.62451e-21	0	3	ACTR8.7
chr10	114371288	114371307	20	*	114371304	114371304	1	sense	GGTGATGGAAAGGAGAAAGG	TGG	5	6	3	1	0	4.02371	0.000450528	0.000481477	0.00278552	3	ACTR8.7
chr10	117228246	117228265	20	*	117228248	117228248	1	antisense	GAGAAAGGGAAGGGGAAGGA	TGG	4	8	5	0	0	10.3467	3.10739e-08	4.19065e-08	0	3	ACTR8.7
chr10	117600641	117600660	20	*	117600643	117600643	1	antisense	GAGGAGGAGAAGGAGAAGGG	AGG	4	4	3	1	0	2.87408	0.00889078	0.00901495	0.00200803	3	ACTR8.7
chr10	118209763	118209782	20	*	118209779	118209779	1	sense	GAGAAAGAGAAAGAGAAGGA	AGG	5	12	7	0	0	14.9452	7.2417e-13	1.14708e-12	0	3	ACTR8.7
chr10	119020899	119020918	20	*	119020915	119020915	1	sense	GACATGGCCAAGGAGAACTG	AGG	7	171	100	0	0	197.737	0	0	0	3	ACTR8.7
chr10	122498168	122498187	20	*	122498170	122498170	1	antisense	GAGAAGGAGAAGGAGAACAG	AGG	5	6	3	1	0	4.02371	0.000450528	0.000481477	0.00278552	3	ACTR8.7
chr10	125210772	125210791	20	*	125210774	125210774	1	antisense	AGAGACAGAAAGTAGAAGGG	TGG	6	157	66	0	0	181.642	3.35871e-293	5.71505e-292	0	3	ACTR8.7
chr10	126935614	126935633	20	*	126935616	126935616	1	antisense	CAGGAAGGAAAGGAGAGAGG	CGG	5	6	5	1	0	4.02371	0.000450528	0.000481477	0.00278552	3	ACTR8.7
chr10	128145386	128145405	20	*	128145402	128145402	1	sense	AAGAATGGAAGAAAGAAGGG	AGG	5	11	3	0	0	13.7956	1.17063e-11	1.7867e-11	0.00387597	3	ACTR8.7
chr10	128184955	128184974	20	*	128184957	128184957	1	antisense	AGAAACAGAAAGGAGAATGG	TGG	5	7	6	0	0	9.19706	3.60258e-07	4.56187e-07	0.00296736	3	ACTR8.7
chr10	129550838	129550857	20	*	129550840	129550840	1	antisense	CAAGACGGAAAGGAGTAGGG	TGG	4	3	3	0	0	4.59853	0.002026	0.00209726	0.0019685	3	ACTR8.7
chr10	131045557	131045576	20	*	131045573	131045573	1	sense	GAGGAGGAAAGGAGGAAGGG	AGG	6	23	15	1	0	13.7956	1.24619e-20	2.36224e-20	0	3	ACTR8.7
chr10	131345637	131345656	20	*	131345653	131345653	1	sense	GGAAAAGAAAAGGAAAAAGG	AGG	6	40	20	0	0	47.1349	8.70836e-55	2.59464e-54	0	3	ACTR8.7
chr10	132053252	132053271	20	*	132053254	132053254	1	antisense	GAAGAAGAAAAGGAAAAGGA	AGG	6	64	14	0	0	74.7261	7.85429e-98	3.36745e-97	0	3	ACTR8.7
chr11	501395	501414	20	*	501411	501411	1	sense	GAGAGGGCTAAGGAGACAGA	GGG	7	41	15	0	0	48.2845	1.76078e-56	5.30425e-56	0.00671141	3	ACTR8.7
chr11	1873632	1873651	20	*	1873648	1873648	1	sense	GAAGAATGGAAGGAGGAGGG	AGG	6	9	5	0	0	11.4963	2.4401e-09	3.44429e-09	0	3	ACTR8.7
chr11	4616098	4616117	20	*	4616100	4616100	1	antisense	AGGAAAGGAAAGGAGAAGGG	AGG	3	35	34	0	0	41.3868	1.79001e-46	4.94751e-46	0	3	ACTR8.7
chr11	8261782	8261801	20	*	8261784	8261784	1	antisense	TAGAATGAAAAGGAGAAGAA	GGG	5	14	3	0	0	17.2445	2.26678e-15	3.83311e-15	0	3	ACTR8.7
chr11	13358087	13358106	20	*	13358089	13358089	1	antisense	GGTGAAAGGAAAGAGAAGGG	AGG	7	118	42	0	0	136.806	3.41017e-207	3.14718e-206	0	3	ACTR8.7
chr11	19551876	19551895	20	*	19551878	19551878	1	antisense	AGGAGAGGAGAGGAGAAGGA	GGG	6	9	3	0	0	11.4963	2.4401e-09	3.44429e-09	0	3	ACTR8.7
chr11	19914960	19914979	20	*	19914962	19914962	1	antisense	TAGAAAGGAGAGGAGAAGGG	AGG	3	98	34	0	0	113.814	3.98113e-165	2.85227e-164	0	3	ACTR8.7
chr11	20457252	20457271	20	*	20457254	20457254	1	antisense	AAGAGAAGGAAGGAGAAAGG	GGG	6	12	5	0	0	14.9452	7.2417e-13	1.14708e-12	0	3	ACTR8.7
chr11	21302753	21302772	20	*	21302769	21302769	1	sense	GAAAACAAAAAGGAGAATGG	GGG	4	30	22	1	0	17.8193	3.49012e-29	7.54115e-29	0	3	ACTR8.7
chr11	28575605	28575624	20	*	28575607	28575607	1	antisense	TGGAATGGAAAGGAAAAGGA	AGG	5	11	5	0	0	13.7956	1.17063e-11	1.7867e-11	0.00387597	3	ACTR8.7
chr11	32466339	32466358	20	*	32466355	32466355	1	sense	GAAGTCAGGCAGGTGAAGGG	AGG	7	32	12	1	0	18.9689	9.38461e-32	2.11591e-31	0.00564972	3	ACTR8.7
chr11	34520500	34520519	20	*	34520502	34520502	1	antisense	AGGAAAGGAAAGGAGAGGAG	AGG	5	10	10	0	0	12.646	1.75836e-10	2.58764e-10	0.003663	3	ACTR8.7
chr11	35944490	35944509	20	*	35944506	35944506	1	sense	GGGAAAGGAAAGGAGAGGAG	AGG	4	63	40	0	0	73.5765	5.9607e-96	2.5111e-95	0	3	ACTR8.7
chr11	36439733	36439752	20	*	36439735	36439735	1	antisense	GAGAACAAAAAGGAGGAGGA	AGG	4	11	6	0	0	13.7956	1.17063e-11	1.7867e-11	0	3	ACTR8.7
chr11	36784775	36784794	20	*	36784777	36784777	1	antisense	GGAAAAGGAAAAGAGAAAGA	AGG	6	9	6	0	0	11.4963	2.4401e-09	3.44429e-09	0	3	ACTR8.7
chr11	39248725	39248744	20	*	39248741	39248741	1	sense	AGGAAAGGATAGGAGAAGAG	AGG	5	59	4	0	0	68.9779	1.69331e-88	6.76703e-88	0	3	ACTR8.7
chr11	39611862	39611881	20	*	39611878	39611878	1	sense	GGAGAGAGAAAAGAGAAGAG	AGG	7	101	61	0	0	117.262	2.46863e-171	1.84133e-170	0	3	ACTR8.7
chr11	43504232	43504251	20	*	43504234	43504234	1	antisense	GAGAACAGAAAGGAGGAGGA	AGG	3	34	31	1	0	20.1186	2.24784e-34	5.3506e-34	0	3	ACTR8.7
chr11	44464656	44464675	20	*	44464658	44464658	1	antisense	GGAGATGGAAAGTAGAACAG	GGG	7	71	51	1	0	41.3868	1.44151e-89	5.80335e-89	0	3	ACTR8.7
chr11	45723624	45723643	20	*	45723626	45723626	1	antisense	GGAAAAGGAAAGGAGAGAGG	AGG	5	227	222	1	1	131.058	0	0	0	3	ACTR8.7
chr11	50275533	50275552	20	*	50275549	50275549	1	sense	GAGAGAGAAAAGGAGATGGG	AGG	4	4	4	0	0	5.74816	0.000287175	0.000310252	0.00200803	3	ACTR8.7
chr11	61024316	61024335	20	*	61024318	61024318	1	antisense	AAGGAAGGAAAGAAGAAGGA	AGG	5	10	10	0	0	12.646	1.75836e-10	2.58764e-10	0.003663	3	ACTR8.7
chr11	61032674	61032693	20	*	61032690	61032690	1	sense	AGAGACAGAAAGTAGAAGGG	TGG	6	135	51	0	0	156.35	4.2477e-244	5.11132e-243	0	3	ACTR8.7
chr11	62035501	62035520	20	*	62035503	62035503	1	antisense	AAGAAAGAAAAGAAGAAGGA	AGG	5	7	6	1	0	4.59853	8.51758e-05	9.62703e-05	0.00296736	3	ACTR8.7
chr11	62496854	62496873	20	*	62496870	62496870	1	sense	GGAAAAGGAAGGAAGAAGGG	AGG	5	21	21	0	0	25.2919	6.80592e-25	1.39317e-24	0	3	ACTR8.7
chr11	62638569	62638588	20	*	62638585	62638585	1	sense	GAAAAGGAAAGGAGGAAGGA	AGG	7	7	7	0	0	9.19706	3.60258e-07	4.56187e-07	0.00886918	3	ACTR8.7
chr11	62757482	62757501	20	*	62757484	62757484	1	antisense	GAGAAAGGAAAAGAAAAGGA	AGG	4	31	11	1	0	18.3941	1.83692e-30	4.06586e-30	0	3	ACTR8.7
chr11	62883814	62883833	20	*	62883830	62883830	1	sense	AGGGAAGAAAAGGAGAATGG	GGG	6	15	6	1	0	9.19706	6.6879e-12	1.05323e-11	0	3	ACTR8.7
chr11	63257469	63257488	20	*	63257471	63257471	1	antisense	AAGGAAGGAAGGGAGAAGGG	AGG	4	21	4	0	0	25.2919	6.80592e-25	1.39317e-24	0	3	ACTR8.7
chr11	63800631	63800650	20	*	63800647	63800647	1	sense	GAGAAAGAAAAGGAAAAAGA	AGG	5	11	10	0	0	13.7956	1.17063e-11	1.7867e-11	0.00387597	3	ACTR8.7
chr11	64091094	64091113	20	*	64091110	64091110	1	sense	GAGAAGGGAGAGGAGAAGGA	GGG	3	106	65	2	0	41.0035	5.5431e-131	3.08769e-130	0	3	ACTR8.7
chr11	69067869	69067888	20	*	69067871	69067871	1	antisense	GGAGATGAAAAGAAAAAGGG	AGG	7	25	11	0	0	29.8904	9.20117e-31	2.04491e-30	0.00458716	3	ACTR8.7
chr11	69501248	69501267	20	*	69501264	69501264	1	sense	AGAGATGGAAAGGAGAGAGG	GGG	7	29	28	1	0	17.2445	6.4309e-28	1.38404e-27	0.005	3	ACTR8.7
chr11	69531072	69531091	20	*	69531088	69531088	1	sense	GGAGATGGTAACGAGAAGGG	AGG	6	107	28	1	0	62.0801	2.00959e-151	1.29494e-150	0	3	ACTR8.7
chr11	69830555	69830574	20	*	69830557	69830557	1	antisense	GGAGAGGGAAAGGAAAGGGG	GGG	6	94	89	0	0	109.215	6.54693e-157	4.44212e-156	0	3	ACTR8.7
chr11	69830556	69830575	20	*	69830558	69830558	1	antisense	GGGAGAGGGAAAGGAAAGGG	GGG	7	94	3	0	0	109.215	6.54693e-157	4.44212e-156	0	3	ACTR8.7
chr11	70032842	70032861	20	*	70032858	70032858	1	sense	AAAGAGGGAAAGTAGAAGGG	TGG	5	9	3	0	0	11.4963	2.4401e-09	3.44429e-09	0.00343643	3	ACTR8.7
chr11	72364686	72364705	20	*	72364688	72364688	1	antisense	GGAGGAGGAAAGGAAAAAGG	TGG	7	89	65	0	0	103.467	9.64822e-147	6.02115e-146	0	3	ACTR8.7
chr11	73697020	73697039	20	*	73697022	73697022	1	antisense	GAGATAGTTATGGAGAACAG	AGG	7	112	62	3	0	32.4771	6.72727e-127	3.6e-126	0	3	ACTR8.7
chr11	74010353	74010372	20	*	74010369	74010369	1	sense	GGAGAAGAAGAAGAGAAGGG	AGG	7	142	68	0	0	164.397	1.44498e-259	1.97935e-258	0	3	ACTR8.7
chr11	74317526	74317545	20	*	74317528	74317528	1	antisense	GAGAAAGAGAAAGAGAAGGA	AGG	5	8	6	0	0	10.3467	3.10739e-08	4.19065e-08	0.00324675	3	ACTR8.7
chr11	74697771	74697790	20	*	74697787	74697787	1	sense	GAAGAAAGGAAAGAGAAGGA	GGG	7	71	40	0	0	82.7735	3.59916e-111	1.70413e-110	0	3	ACTR8.7
chr11	75132213	75132232	20	*	75132229	75132229	1	sense	AGGAAAGGAAAGGAGAAAGA	AGG	5	58	31	0	0	67.8283	1.18776e-86	4.65276e-86	0	3	ACTR8.7
chr11	78724046	78724065	20	*	78724048	78724048	1	antisense	GAGAGAGGAAAGGAGAGGAG	AGG	4	26	26	0	0	31.0401	2.85527e-32	6.49142e-32	0	3	ACTR8.7
chr11	78735885	78735904	20	*	78735887	78735887	1	antisense	GGAAAGGAAAGGGAGAAAGG	GGG	6	8	3	1	0	5.17334	1.45538e-05	1.73593e-05	0	3	ACTR8.7
chr11	78735886	78735905	20	*	78735888	78735888	1	antisense	GGGAAAGGAAAGGGAGAAAG	GGG	7	8	4	1	0	5.17334	1.45538e-05	1.73593e-05	0.00952381	3	ACTR8.7
chr11	79118586	79118605	20	*	79118588	79118588	1	antisense	GGAGACAGAAAGTAGAAGGG	TGG	5	66	9	0	0	77.0254	1.30388e-101	5.81936e-101	0	3	ACTR8.7
chr11	79188554	79188573	20	*	79188570	79188570	1	sense	GGAGAAGGAAGGGAGAATGG	AGG	6	115	84	0	0	133.357	8.73271e-201	7.63849e-200	0	3	ACTR8.7
chr11	79453924	79453943	20	*	79453926	79453926	1	antisense	GAGAAAGGGAAGGGGAAGGG	AGG	3	47	29	0	0	55.1823	7.55683e-67	2.53993e-66	0	3	ACTR8.7
chr11	80188852	80188871	20	*	80188854	80188854	1	antisense	GGAAAAGAAAAAGAGAAGGA	AGG	6	59	19	0	0	68.9779	1.69331e-88	6.76703e-88	0	3	ACTR8.7
chr11	80358396	80358415	20	*	80358412	80358412	1	sense	AAGAACAGAAAAGAGAATGG	AGG	4	191	130	0	0	220.729	0	0	0	3	ACTR8.7
chr11	81062576	81062595	20	*	81062578	81062578	1	antisense	ATGAAAGGAAGGGAGAAGGG	TGG	4	26	17	0	0	31.0401	2.85527e-32	6.49142e-32	0	3	ACTR8.7
chr11	81816969	81816988	20	*	81816971	81816971	1	antisense	TAGAAAGGAAAGAAGAAAGG	GGG	4	25	6	0	0	29.8904	9.20117e-31	2.04491e-30	0	3	ACTR8.7
chr11	83351374	83351393	20	*	83351390	83351390	1	sense	GGAAAGGGAAAGGAGAAAAG	GGG	5	6	3	0	0	8.04742	3.76622e-06	4.53696e-06	0.00278552	3	ACTR8.7
chr11	86235096	86235115	20	*	86235112	86235112	1	sense	AGAAAGGAAAAGAAGAAGGG	AGG	6	119	79	2	0	45.9853	2.35409e-152	1.53509e-151	0	3	ACTR8.7
chr11	87865700	87865719	20	*	87865716	87865716	1	sense	AAAGAAGGAAAAGAGAAGGA	AGG	6	217	127	0	0	250.62	0	0	0	3	ACTR8.7
chr11	87922884	87922903	20	*	87922900	87922900	1	sense	GGAGATGGAAGGGGGAAGGG	AGG	6	35	10	0	0	41.3868	1.79001e-46	4.94751e-46	0	3	ACTR8.7
chr11	90717448	90717467	20	*	90717450	90717450	1	antisense	AGGAGAGGAAAGGAGAGGAG	AGG	6	4	4	0	0	5.74816	0.000287175	0.000310252	0.00858369	3	ACTR8.7
chr11	92860466	92860485	20	*	92860482	92860482	1	sense	GAGAGAAGGCAGGAGAAGGA	GGG	6	11	6	1	0	6.89779	4.29904e-08	5.75849e-08	0	3	ACTR8.7
chr11	94065616	94065635	20	*	94065632	94065632	1	sense	AGAGAAGGAAAGGGGAAGGC	AGG	7	5	5	0	0	6.89779	3.5091e-05	4.00358e-05	0.00773694	3	ACTR8.7
chr11	99114408	99114427	20	*	99114410	99114410	1	antisense	GAGAAGGAGAAAGAGAAGGA	AGG	5	25	3	0	0	29.8904	9.20117e-31	2.04491e-30	0	3	ACTR8.7
chr11	100158018	100158037	20	*	100158034	100158034	1	sense	AGAGAAGGAAAGGAAAAGGG	AGG	6	32	30	0	0	37.9379	1.27051e-41	3.36229e-41	0	3	ACTR8.7
chr11	101089694	101089713	20	*	101089710	101089710	1	sense	GAGGAAGGAAAGAAGAAGGA	AGG	4	108	90	0	0	125.31	5.79622e-186	4.74593e-185	0	3	ACTR8.7
chr11	105002426	105002445	20	*	105002428	105002428	1	antisense	GAGAAGAAAAAGGAGAAGGA	AGG	4	82	10	0	0	95.4195	1.04545e-132	5.85347e-132	0	3	ACTR8.7
chr11	105261945	105261964	20	*	105261961	105261961	1	sense	AAGAAGGAAAAGAGGAAGGG	AGG	5	7	6	0	0	9.19706	3.60258e-07	4.56187e-07	0.00296736	3	ACTR8.7
chr11	109586800	109586819	20	*	109586816	109586816	1	sense	AGAAAGGAAAAGAAGAAAGG	AGG	7	23	10	0	0	27.5912	8.55791e-28	1.81845e-27	0.00429185	3	ACTR8.7
chr11	111264880	111264899	20	*	111264896	111264896	1	sense	AGGAAAAGAAAAGAGAAGGA	AGG	6	3	3	0	0	4.59853	0.002026	0.00209726	0.00823045	3	ACTR8.7
chr11	112029441	112029460	20	*	112029457	112029457	1	sense	TGGAAGGGAAAGGGGAAGGG	TGG	4	10	5	0	0	12.646	1.75836e-10	2.58764e-10	0	3	ACTR8.7
chr11	112876528	112876547	20	*	112876530	112876530	1	antisense	GAGAAGGGTAAGGAAAAGGG	AGG	3	177	47	0	0	204.635	0	0	0	3	ACTR8.7
chr11	113116335	113116354	20	*	113116351	113116351	1	sense	ATAGAAGGGAAAGAGAAGGG	TGG	7	20	3	1	0	12.0711	3.29683e-17	5.89531e-17	0.00392157	3	ACTR8.7
chr11	115678249	115678268	20	*	115678265	115678265	1	sense	GGAGAAGGAAAAGAAAAGGG	AGG	6	144	119	0	0	166.697	5.16396e-264	7.20969e-263	0	3	ACTR8.7
chr11	116274731	116274750	20	*	116274747	116274747	1	sense	GAGAAAGGAAGGGAGAGAGG	CGG	4	35	30	1	0	20.6934	1.05554e-35	2.57731e-35	0	3	ACTR8.7
chr11	116415148	116415167	20	*	116415164	116415164	1	sense	GAGAAAAGAAAGGAGAAAGA	AGG	4	157	79	0	0	181.642	3.35871e-293	5.71505e-292	0	3	ACTR8.7
chr11	116899622	116899641	20	*	116899624	116899624	1	antisense	GGAGAGGGAGAGAAGAAGGG	AGG	6	12	10	0	0	14.9452	7.2417e-13	1.14708e-12	0	3	ACTR8.7
chr11	117071575	117071594	20	*	117071591	117071591	1	sense	AAGAAGGGGAAGAAGAAGGG	AGG	4	15	5	1	0	9.19706	6.6879e-12	1.05323e-11	0	3	ACTR8.7
chr11	117697624	117697643	20	*	117697626	117697626	1	antisense	AGAGACAGAAAATAGAAGGG	TGG	7	26	20	0	0	31.0401	2.85527e-32	6.49142e-32	0.00469484	3	ACTR8.7
chr11	118028831	118028850	20	*	118028847	118028847	1	sense	GGAAAAGGAGAAGAAAAAGG	AGG	7	7	3	1	0	4.59853	8.51758e-05	9.62703e-05	0.00886918	3	ACTR8.7
chr11	118314185	118314204	20	*	118314187	118314187	1	antisense	GGGAAGGGAAAGGAAAAGGC	AGG	4	16	10	0	0	19.5437	5.57353e-18	1.00241e-17	0	3	ACTR8.7
chr11	119677481	119677500	20	*	119677497	119677497	1	sense	GAGAAAGGAGAGGAGGAGGG	AGG	3	49	27	0	0	57.4816	2.2407e-70	7.7835e-70	0	3	ACTR8.7
chr11	120495975	120495994	20	*	120495977	120495977	1	antisense	AGGAGAGGAGAGGAGAAGGG	AGG	5	8	3	0	0	10.3467	3.10739e-08	4.19065e-08	0.00324675	3	ACTR8.7
chr11	121800531	121800550	20	*	121800547	121800547	1	sense	GAGACAGGAAAGGAGGAAGG	AGG	4	52	31	0	0	60.9305	9.89987e-76	3.59365e-75	0	3	ACTR8.7
chr11	122230660	122230679	20	*	122230662	122230662	1	antisense	AAGGAAGGAAAGAAGAAGGA	AGG	5	15	4	0	0	18.3941	1.15641e-16	2.01332e-16	0	3	ACTR8.7
chr11	123477646	123477665	20	*	123477648	123477648	1	antisense	GAGAAGGGAAAGGGGAAGGG	AGG	2	85	67	0	0	98.8684	1.08152e-138	6.36635e-138	0	3	ACTR8.7
chr11	124652066	124652085	20	*	124652082	124652082	1	sense	GAGATTATAAAAGAGAACAG	TGG	7	20	12	1	0	12.0711	3.29683e-17	5.89531e-17	0.00392157	3	ACTR8.7
chr11	124862933	124862952	20	*	124862949	124862949	1	sense	GAGAATGGGAAGGAAAAGGG	AGG	3	165	66	0	0	190.839	2.15657e-311	4.43114e-310	0	3	ACTR8.7
chr11	125157244	125157263	20	*	125157260	125157260	1	sense	GAGATTGGGAAGGAGAAGGT	AGG	4	18	12	1	0	10.9215	5.07172e-15	8.55632e-15	0	3	ACTR8.7
chr11	125950481	125950500	20	*	125950497	125950497	1	sense	GGGAAGGGGAAGGGGAAGGG	AGG	4	4	3	0	0	5.74816	0.000287175	0.000310252	0.00200803	3	ACTR8.7
chr11	126161224	126161243	20	*	126161240	126161240	1	sense	GGAAAGGGCATGGAGAACAG	TGG	7	75	43	0	0	87.372	6.34013e-119	3.21135e-118	0	3	ACTR8.7
chr11	127807142	127807161	20	*	127807144	127807144	1	antisense	AGGAAAGGAGAGGAGAAGGA	AGG	5	29	4	0	0	34.489	6.9476e-37	1.6983e-36	0	3	ACTR8.7
chr11	129328504	129328523	20	*	129328520	129328520	1	sense	GTGCCAGGAAAGGTGAAGGG	TGG	5	9	9	1	0	5.74816	2.26776e-06	2.83698e-06	0.00343643	3	ACTR8.7
chr11	130300118	130300137	20	*	130300134	130300134	1	sense	GAGACAGAAAAGTAGAAGGG	TGG	4	7	6	0	0	9.19706	3.60258e-07	4.56187e-07	0	3	ACTR8.7
chr11	131812498	131812517	20	*	131812500	131812500	1	antisense	GGAGGAGGAAAGGAAAAAGG	AGG	7	132	73	0	0	152.901	1.62365e-237	1.86121e-236	0	3	ACTR8.7
chr11	132126658	132126677	20	*	132126674	132126674	1	sense	AAGAAAGAAAAGGAGAAAGA	GGG	5	8	3	1	0	5.17334	1.45538e-05	1.73593e-05	0.00324675	3	ACTR8.7
chr11	133250393	133250412	20	*	133250409	133250409	1	sense	AAAGAAGGAAAGAAGAAGGA	AGG	6	34	34	0	0	40.2371	7.61887e-45	2.08466e-44	0	3	ACTR8.7
chr12	1102038	1102057	20	*	1102054	1102054	1	sense	CAGGTAGGAAAGGAAAAGGG	TGG	5	9	4	0	0	11.4963	2.4401e-09	3.44429e-09	0.00343643	3	ACTR8.7
chr12	1125947	1125966	20	*	1125963	1125963	1	sense	GGAGACAGAAAGTAGAAAGG	TGG	6	27	8	0	0	32.1897	8.55547e-34	1.98867e-33	0	3	ACTR8.7
chr12	2753581	2753600	20	*	2753597	2753597	1	sense	GAAGAAGAAAAGGGGAAGGT	GGG	6	10	7	2	0	4.21532	1.90806e-05	2.26719e-05	0	3	ACTR8.7
chr12	4484863	4484882	20	*	4484879	4484879	1	sense	GAGAAGGCTAGGGAGAAAGG	AGG	5	44	10	0	0	51.7334	1.2707e-61	4.0052e-61	0	3	ACTR8.7
chr12	5562491	5562510	20	*	5562507	5562507	1	sense	AGGAAAGGAAAGGAGAGGAG	AGG	5	4	4	0	0	5.74816	0.000287175	0.000310252	0.00717703	3	ACTR8.7
chr12	6187442	6187461	20	*	6187458	6187458	1	sense	GAAGAAAGGAAGAAGAAGGA	AGG	7	15	6	0	0	18.3941	1.15641e-16	2.01332e-16	0.00330033	3	ACTR8.7
chr12	9090508	9090527	20	*	9090524	9090524	1	sense	TAGAGAGGGAAGGAGAACAG	AGG	6	4	3	1	0	2.87408	0.00889078	0.00901495	0.00858369	3	ACTR8.7
chr12	11641032	11641051	20	*	11641034	11641034	1	antisense	GGGAAAGGAAAGGAGAGAGG	AGG	4	19	19	2	0	7.66421	9.13395e-13	1.44577e-12	0	3	ACTR8.7
chr12	14696769	14696788	20	*	14696785	14696785	1	sense	GAAGAGGGAAAAGAGAAAGA	GGG	6	3	3	0	0	4.59853	0.002026	0.00209726	0.00823045	3	ACTR8.7
chr12	14882774	14882793	20	*	14882776	14882776	1	antisense	AGATCCGGAAAGGAGAAGGA	AGG	6	4	3	0	0	5.74816	0.000287175	0.000310252	0.00858369	3	ACTR8.7
chr12	15088031	15088050	20	*	15088047	15088047	1	sense	GGAGAAGGAAAAGAGAAAGC	AGG	7	123	68	1	0	71.2772	1.08262e-180	8.57434e-180	0	3	ACTR8.7
chr12	15244801	15244820	20	*	15244817	15244817	1	sense	AAGAAAGGAAAGGAGAGGAG	AGG	4	5	5	1	0	3.4489	0.00213061	0.00218684	0	3	ACTR8.7
chr12	16606543	16606562	20	*	16606545	16606545	1	antisense	AGAGAAGGAAAGAAGAGGGG	AGG	7	240	235	0	0	277.061	0	0	0	3	ACTR8.7
chr12	18099610	18099629	20	*	18099612	18099612	1	antisense	AAAGAAGGAAAGGGGAAGGA	AGG	6	14	7	0	0	17.2445	2.26678e-15	3.83311e-15	0	3	ACTR8.7
chr12	18914356	18914375	20	*	18914358	18914358	1	antisense	GGACAAGGAAAGGAAAAGGA	AGG	6	69	31	1	0	40.2371	2.50509e-86	9.77795e-86	0	3	ACTR8.7
chr12	20338402	20338421	20	*	20338404	20338404	1	antisense	GAGAGCGGAAAAGTGAAGGG	AGG	3	154	94	1	1	89.0965	7.74812e-240	9.02428e-239	0	3	ACTR8.7
chr12	21872666	21872685	20	*	21872682	21872682	1	sense	GAGGATGGCAAGGAGAAGAG	AGG	4	19	6	0	0	22.9926	4.56705e-22	8.94518e-22	0	3	ACTR8.7
chr12	23067157	23067176	20	*	23067159	23067159	1	antisense	GAGAAGGAAGAAGAGAAAGG	AGG	5	36	13	1	0	21.2682	4.82645e-37	1.21106e-36	0	3	ACTR8.7
chr12	23112050	23112069	20	*	23112052	23112052	1	antisense	GAGAAAGGAAAAGAGAGGAG	AGG	4	6	3	1	0	4.02371	0.000450528	0.000481477	0	3	ACTR8.7
chr12	23332866	23332885	20	*	23332868	23332868	1	antisense	GGAGATAGAAAGTAGAAGGA	TGG	7	17	11	0	0	20.6934	2.54557e-19	4.71449e-19	0.00361011	3	ACTR8.7
chr12	26566269	26566288	20	*	26566285	26566285	1	sense	AGGAGAGGAGAGGAGAAGGG	AGG	5	20	11	0	0	24.1423	1.80252e-23	3.58857e-23	0	3	ACTR8.7
chr12	31016465	31016484	20	*	31016481	31016481	1	sense	AGGAAAGGAAAGGAGAGGAG	AGG	5	6	3	0	0	8.04742	3.76622e-06	4.53696e-06	0.00278552	3	ACTR8.7
chr12	31016480	31016499	20	*	31016496	31016496	1	sense	AGGAGAGGAAAGGAGAGGAG	AGG	6	11	4	0	0	13.7956	1.17063e-11	1.7867e-11	0	3	ACTR8.7
chr12	39221879	39221898	20	*	39221881	39221881	1	antisense	GGAGAGGGAAAGGAGAAGGG	AGG	4	26	16	0	0	31.0401	2.85527e-32	6.49142e-32	0	3	ACTR8.7
chr12	39457035	39457054	20	*	39457051	39457051	1	sense	GATGAAGGAAGGGAGAAGGG	AGG	4	12	5	0	0	14.9452	7.2417e-13	1.14708e-12	0	3	ACTR8.7
chr12	40716271	40716290	20	*	40716273	40716273	1	antisense	GAGGAAGGAAAGGAGGAGGG	AGG	3	104	60	0	0	120.711	1.40328e-177	1.0994e-176	0	3	ACTR8.7
chr12	47814442	47814461	20	*	47814458	47814458	1	sense	GGAGAAGGGAAGGAGGTGGG	AGG	7	5	3	1	0	3.4489	0.00213061	0.00218684	0.00773694	3	ACTR8.7
chr12	48127241	48127260	20	*	48127243	48127243	1	antisense	AGGAACAGGAAGGGGAAGGG	GGG	5	35	18	0	0	41.3868	1.79001e-46	4.94751e-46	0	3	ACTR8.7
chr12	48245793	48245812	20	*	48245795	48245795	1	antisense	AAGAAAAGAAAGGAGAAAGG	GGG	4	21	14	1	1	12.646	2.48528e-18	4.57174e-18	0	3	ACTR8.7
chr12	48837826	48837845	20	*	48837828	48837828	1	antisense	GAGTTTGGAAAGGGGAAGGA	TGG	5	45	31	1	0	26.4415	1.41234e-49	4.04215e-49	0	3	ACTR8.7
chr12	49598620	49598639	20	*	49598622	49598622	1	antisense	CAGAAGGGAAAGGAGAAGGC	AGG	3	77	33	1	0	44.8357	1.99313e-99	8.69946e-99	0	3	ACTR8.7
chr12	50593909	50593928	20	*	50593911	50593911	1	antisense	AGAGAGGAAAAGGAGAGGGG	AGG	7	13	13	0	0	16.0948	4.1835e-14	6.87155e-14	0.00311526	3	ACTR8.7
chr12	51115850	51115869	20	*	51115866	51115866	1	sense	AGAGACAGAAAGGAGAATAG	TGG	7	32	19	1	0	18.9689	9.38461e-32	2.11591e-31	0.00564972	3	ACTR8.7
chr12	51370652	51370671	20	*	51370668	51370668	1	sense	AGAGACAGAAAGTAGAAGGG	TGG	6	91	33	0	0	105.766	8.53036e-151	5.41665e-150	0	3	ACTR8.7
chr12	53166413	53166432	20	*	53166429	53166429	1	sense	GGAGACAGAAAGTAGAATGG	TGG	6	6	5	1	0	4.02371	0.000450528	0.000481477	0.00238663	3	ACTR8.7
chr12	54008629	54008648	20	*	54008645	54008645	1	sense	GAAGAAGGAAAAGAGAAGCG	AGG	5	202	136	0	0	233.375	0	0	0	3	ACTR8.7
chr12	54354907	54354926	20	*	54354909	54354909	1	antisense	ATAGATGGAAAGGAGAAAAG	AGG	7	85	31	1	0	49.4342	7.08326e-113	3.42069e-112	0	3	ACTR8.7
chr12	55252952	55252971	20	*	55252954	55252954	1	antisense	TAGAAGAGAAAGGAGAAGGA	AGG	4	20	19	0	0	24.1423	1.80252e-23	3.58857e-23	0	3	ACTR8.7
chr12	56221864	56221883	20	*	56221880	56221880	1	sense	GGGAAGGGAAAGGGGAAGGA	GGG	4	17	8	0	0	20.6934	2.54557e-19	4.71449e-19	0	3	ACTR8.7
chr12	57244457	57244476	20	*	57244459	57244459	1	antisense	CCCAAGGGAAAGGAAAAGGG	GGG	5	8	3	0	0	10.3467	3.10739e-08	4.19065e-08	0.00324675	3	ACTR8.7
chr12	57886993	57887012	20	*	57887009	57887009	1	sense	GAGAACAGGGAAGAGAAGGA	GGG	5	39	26	1	0	22.9926	3.95995e-41	1.04543e-40	0	3	ACTR8.7
chr12	60797737	60797756	20	*	60797739	60797739	1	antisense	GAGAAGGAGAAGGAGAAAGA	GGG	5	7	4	0	0	9.19706	3.60258e-07	4.56187e-07	0.00296736	3	ACTR8.7
chr12	63776853	63776872	20	*	63776869	63776869	1	sense	GGAGATAGAAAGTAGAAGGA	TGG	7	27	5	0	0	32.1897	8.55547e-34	1.98867e-33	0.00473934	3	ACTR8.7
chr12	64172444	64172463	20	*	64172460	64172460	1	sense	GAGGAAGGAAAAGAGGAGGG	AGG	4	20	5	0	0	24.1423	1.80252e-23	3.58857e-23	0	3	ACTR8.7
chr12	68606058	68606077	20	*	68606074	68606074	1	sense	AGGAGAGGAAAGGAGAGGAG	AGG	6	4	4	0	0	5.74816	0.000287175	0.000310252	0.00858369	3	ACTR8.7
chr12	71440842	71440861	20	*	71440844	71440844	1	antisense	AGGGAAGGAAGGAAGAAGGG	AGG	6	8	3	0	0	10.3467	3.10739e-08	4.19065e-08	0	3	ACTR8.7
chr12	72009234	72009253	20	*	72009250	72009250	1	sense	GGGGAAGGGAAAGAGAAGAG	AGG	6	6	4	0	0	8.04742	3.76622e-06	4.53696e-06	0.00238663	3	ACTR8.7
chr12	73548134	73548153	20	*	73548150	73548150	1	sense	GAGAAAGGAAGGGAGAGAGG	GGG	4	10	10	1	0	6.32298	3.24685e-07	4.30673e-07	0	3	ACTR8.7
chr12	78727149	78727168	20	*	78727151	78727151	1	antisense	CAGATGGCAAAGGAGAAATG	TGG	6	11	9	0	0	13.7956	1.17063e-11	1.7867e-11	0	3	ACTR8.7
chr12	79285891	79285910	20	*	79285907	79285907	1	sense	AAGAAGGGAAAGGAAAAAGG	AGG	4	33	28	0	0	39.0875	3.15532e-43	8.53699e-43	0	3	ACTR8.7
chr12	79521368	79521387	20	*	79521384	79521384	1	sense	AGAGAAGGAAAGGAGAGGGG	AGG	6	179	178	1	1	103.467	1.63291e-289	2.71487e-288	0	3	ACTR8.7
chr12	86276611	86276630	20	*	86276613	86276613	1	antisense	GGAGATAGAAAGTAGAAGGA	TGG	7	10	9	0	0	12.646	1.75836e-10	2.58764e-10	0.00802139	3	ACTR8.7
chr12	91076591	91076610	20	*	91076607	91076607	1	sense	GAGAAGGAGACGGAGAAGGG	AGG	4	20	7	1	0	12.0711	3.29683e-17	5.89531e-17	0	3	ACTR8.7
chr12	94740749	94740768	20	*	94740765	94740765	1	sense	GAGAAAAGAAAAGAAAAGGA	AGG	5	5	4	0	0	6.89779	3.5091e-05	4.00358e-05	0.00510204	3	ACTR8.7
chr12	94791426	94791445	20	*	94791428	94791428	1	antisense	GGAGATGGAAAGGAAATGAG	GGG	7	5	4	0	0	6.89779	3.5091e-05	4.00358e-05	0.00773694	3	ACTR8.7
chr12	94966085	94966104	20	*	94966101	94966101	1	sense	AGGAAAGGAAAGGAGAGGGG	AGG	4	57	34	0	0	66.6787	8.1949e-85	3.17025e-84	0	3	ACTR8.7
chr12	95662205	95662224	20	*	95662207	95662207	1	antisense	GAAGAACAGAAGGAGAGGGG	AGG	7	60	48	0	0	70.1276	2.37513e-90	9.59746e-90	0	3	ACTR8.7
chr12	97637425	97637444	20	*	97637427	97637427	1	antisense	AAGAATGAAAAGAAGAAGGA	AGG	5	12	9	0	0	14.9452	7.2417e-13	1.14708e-12	0	3	ACTR8.7
chr12	98049979	98049998	20	*	98049981	98049981	1	antisense	AAGAAAGAAAGGAAGAAGGG	AGG	5	44	15	1	1	25.8667	3.81869e-48	1.09148e-47	0	3	ACTR8.7
chr12	99964406	99964425	20	*	99964408	99964408	1	antisense	GAGAAGGGAAATGAGAAGGA	AGG	3	64	37	0	0	74.7261	7.85429e-98	3.36745e-97	0	3	ACTR8.7
chr12	102778150	102778169	20	*	102778152	102778152	1	antisense	GAGAAAGAGAAGGAGAAGGG	AGG	3	91	37	0	0	105.766	8.53036e-151	5.41665e-150	0	3	ACTR8.7
chr12	103680086	103680105	20	*	103680102	103680102	1	sense	AGAGACAGAAAGGAGAATGG	TGG	6	68	52	0	0	79.3246	2.0418e-105	9.38196e-105	0	3	ACTR8.7
chr12	103941233	103941252	20	*	103941235	103941235	1	antisense	GGGGAAGAGAAAGAAAAGGG	TGG	7	34	13	0	0	40.2371	7.61887e-45	2.08466e-44	0.00598802	3	ACTR8.7
chr12	104893820	104893839	20	*	104893836	104893836	1	sense	GGAGACAGAAAGTAGAAGGA	TGG	6	18	4	0	0	21.843	1.10474e-20	2.1125e-20	0	3	ACTR8.7
chr12	105926568	105926587	20	*	105926570	105926570	1	antisense	GGAGATGGAAAGTAGAAGGA	AGG	6	82	22	0	0	95.4195	1.04545e-132	5.85347e-132	0	3	ACTR8.7
chr12	106048822	106048841	20	*	106048838	106048838	1	sense	AGGGAGGGAAAGGAGAGGGG	AGG	5	9	6	0	0	11.4963	2.4401e-09	3.44429e-09	0.00343643	3	ACTR8.7
chr12	107849256	107849275	20	*	107849258	107849258	1	antisense	GAGAGACAAAGAGAGAAGGG	AGG	6	6	4	0	0	8.04742	3.76622e-06	4.53696e-06	0.00238663	3	ACTR8.7
chr12	108253501	108253520	20	*	108253503	108253503	1	antisense	GAGAAGAGAGAAGAGAAGGA	GGG	5	5	4	0	0	6.89779	3.5091e-05	4.00358e-05	0.00510204	3	ACTR8.7
chr12	108792843	108792862	20	*	108792859	108792859	1	sense	GGGTAGAGGAAGGTGAGGGG	AGG	7	6	4	0	0	8.04742	3.76622e-06	4.53696e-06	0.00819672	3	ACTR8.7
chr12	109852868	109852887	20	*	109852884	109852884	1	sense	TGGAAGGGAAAGGAAAAGGG	AGG	4	51	21	1	0	29.8904	2.35883e-58	7.27697e-58	0	3	ACTR8.7
chr12	110090835	110090854	20	*	110090851	110090851	1	sense	GAAAAAGGAAAGGAGAAAGA	AGG	4	26	13	0	0	31.0401	2.85527e-32	6.49142e-32	0	3	ACTR8.7
chr12	112691357	112691376	20	*	112691373	112691373	1	sense	GAGGACTGAAAGGAGAAGTG	GGG	3	48	28	0	0	56.332	1.31419e-68	4.46539e-68	0	3	ACTR8.7
chr12	112798654	112798673	20	*	112798656	112798656	1	antisense	AGAGACGGAAAGGGGAAAGG	GGG	6	126	61	1	0	73.0016	2.782e-186	2.29515e-185	0	3	ACTR8.7
chr12	113045160	113045179	20	*	113045176	113045176	1	sense	GAGAAAGGAAAGAAGAAAGG	AGG	3	178	146	1	0	102.892	1.69901e-287	2.74107e-286	0	3	ACTR8.7
chr12	113603227	113603246	20	*	113603229	113603229	1	antisense	AGAAAGAGAAAGGAGAAGGA	AGG	6	11	3	0	0	13.7956	1.17063e-11	1.7867e-11	0	3	ACTR8.7
chr12	114005729	114005748	20	*	114005745	114005745	1	sense	AGGAAGGGGAAGGAGAAGGG	AGG	4	14	3	0	0	17.2445	2.26678e-15	3.83311e-15	0	3	ACTR8.7
chr12	114221078	114221097	20	*	114221094	114221094	1	sense	AAGGAAGGAAGGGAGAAAGG	AGG	5	6	4	0	0	8.04742	3.76622e-06	4.53696e-06	0.00278552	3	ACTR8.7
chr12	115360555	115360574	20	*	115360557	115360557	1	antisense	CAGTATGGAAAACAGTATGG	AGG	7	15	13	0	0	18.3941	1.15641e-16	2.01332e-16	0.00330033	3	ACTR8.7
chr12	115423185	115423204	20	*	115423201	115423201	1	sense	GAGAAAGGAAAGAAGGAGGG	AGG	3	71	68	0	0	82.7735	3.59916e-111	1.70413e-110	0	3	ACTR8.7
chr12	116474199	116474218	20	*	116474201	116474201	1	antisense	AGGAAAGGAAAGGAGAGGGG	AGG	4	99	98	0	0	114.963	3.42837e-167	2.48899e-166	0	3	ACTR8.7
chr12	119572919	119572938	20	*	119572935	119572935	1	sense	TGGGAAGGAAAGGAAAAGGA	AGG	6	5	4	0	0	6.89779	3.5091e-05	4.00358e-05	0.00674157	3	ACTR8.7
chr12	119772920	119772939	20	*	119772936	119772936	1	sense	GAGAAGGAAAAGGAGATAGG	TGG	4	155	137	0	0	179.343	1.11527e-288	1.82636e-287	0	3	ACTR8.7
chr12	121470280	121470299	20	*	121470296	121470296	1	sense	AAGAGCGGAAAGGAAAAGTG	CGG	4	98	35	1	0	56.9068	2.13318e-135	1.22265e-134	0	3	ACTR8.7
chr12	121924983	121925002	20	*	121924985	121924985	1	antisense	GAAAAGGGAAAGGAGAGGGG	AGG	3	69	60	0	0	80.4742	2.50104e-107	1.16644e-106	0	3	ACTR8.7
chr12	124615193	124615212	20	*	124615195	124615195	1	antisense	AGACACAGAAAGGAGAAGAG	GGG	6	6	4	1	0	4.02371	0.000450528	0.000481477	0.00238663	3	ACTR8.7
chr12	124874875	124874894	20	*	124874891	124874891	1	sense	AGAGACAGAAAAGAGAATGG	TGG	7	8	4	0	0	10.3467	3.10739e-08	4.19065e-08	0.00952381	3	ACTR8.7
chr12	125313485	125313504	20	*	125313487	125313487	1	antisense	AGAAAGGGAAGGAGGAAGGG	AGG	7	81	11	0	0	94.2698	1.00971e-130	5.49789e-130	0	3	ACTR8.7
chr12	125521250	125521269	20	*	125521252	125521252	1	antisense	GAGAATGAGAAAGAGAAGGA	GGG	5	38	21	1	0	22.4178	9.34242e-40	2.41088e-39	0	3	ACTR8.7
chr12	128767350	128767369	20	*	128767366	128767366	1	sense	AGGAAAGGAAAGGAGAAAGG	AGG	4	98	43	4	0	22.7627	1.00298e-96	4.2833e-96	0	3	ACTR8.7
chr12	129263638	129263657	20	*	129263654	129263654	1	sense	GAGGGAGGAAGGGAGAAGGG	AGG	4	99	32	1	0	57.4816	3.67368e-137	2.13938e-136	0	3	ACTR8.7
chr12	129266354	129266373	20	*	129266356	129266356	1	antisense	AAGAGGAGAAAGGAAAGGAG	AGG	7	24	3	0	0	28.7408	2.85944e-29	6.20923e-29	0.00442478	3	ACTR8.7
chr12	129269371	129269390	20	*	129269373	129269373	1	antisense	GAGAAGGCAAAGGGGAAGGG	AGG	3	125	76	0	0	144.854	2.8518e-222	2.91607e-221	0	3	ACTR8.7
chr12	129327162	129327181	20	*	129327164	129327164	1	antisense	AGGCACTGAGAGGAGAGAGG	AGG	7	7	6	1	0	4.59853	8.51758e-05	9.62703e-05	0.00886918	3	ACTR8.7
chr12	129562707	129562726	20	*	129562709	129562709	1	antisense	GGGAGTGGCAGGGAGAACAG	TGG	7	18	5	0	0	21.843	1.10474e-20	2.1125e-20	0.00371747	3	ACTR8.7
chr12	130666960	130666979	20	*	130666976	130666976	1	sense	AGAGAGGGAAGGAAGAAGGG	AGG	7	6	5	0	0	8.04742	3.76622e-06	4.53696e-06	0.00819672	3	ACTR8.7
chr12	130718101	130718120	20	*	130718117	130718117	1	sense	AGAGACAGAAAGGAGACTGG	TGG	7	15	10	0	0	18.3941	1.15641e-16	2.01332e-16	0.00330033	3	ACTR8.7
chr13	18981041	18981060	20	*	18981057	18981057	1	sense	GAGAAAGGAAGGGAGATGGG	AGG	3	127	125	0	0	147.153	1.30663e-226	1.36164e-225	0	3	ACTR8.7
chr13	20132937	20132956	20	*	20132939	20132939	1	antisense	TAGAACAGAAAGCAGAATGG	TGG	4	39	35	0	0	45.9853	4.20686e-53	1.23818e-52	0	3	ACTR8.7
chr13	20162930	20162949	20	*	20162946	20162946	1	sense	AGAGACGGAAAGTAGAAGTG	TGG	6	22	4	1	0	13.2208	1.79594e-19	3.38663e-19	0	3	ACTR8.7
chr13	20879308	20879327	20	*	20879324	20879324	1	sense	AGAAAAAGAAGGGAGAAGGG	AGG	6	8	4	1	0	5.17334	1.45538e-05	1.73593e-05	0	3	ACTR8.7
chr13	22148648	22148667	20	*	22148650	22148650	1	antisense	AGAAAAGGAGAGGAGAGGGG	AGG	6	3	3	0	0	4.59853	0.002026	0.00209726	0.00823045	3	ACTR8.7
chr13	25758996	25759015	20	*	25759012	25759012	1	sense	GAGAAAGGAAAGAAGGAAGG	GGG	4	136	49	0	0	157.5	2.67728e-246	3.2759e-245	0	3	ACTR8.7
chr13	26562893	26562912	20	*	26562895	26562895	1	antisense	GAGAAAAGAAAAGAAAAGGG	AGG	4	50	35	0	0	58.6312	3.74699e-72	1.32054e-71	0	3	ACTR8.7
chr13	26846015	26846034	20	*	26846017	26846017	1	antisense	AGAGACAGAAAGTAGAATGG	TGG	7	12	10	1	0	7.47261	5.2934e-09	7.40464e-09	0.00291545	3	ACTR8.7
chr13	27266178	27266197	20	*	27266180	27266180	1	antisense	GAGGAAGGAAAGGGGAAGGG	AGG	3	50	10	0	0	58.6312	3.74699e-72	1.32054e-71	0	3	ACTR8.7
chr13	27621246	27621265	20	*	27621262	27621262	1	sense	TAGGACGGAAAGGATAAGGT	GGG	4	10	9	0	0	12.646	1.75836e-10	2.58764e-10	0	3	ACTR8.7
chr13	28982837	28982856	20	*	28982853	28982853	1	sense	ATAGACGAAAAGTAGAAGGG	TGG	6	12	9	0	0	14.9452	7.2417e-13	1.14708e-12	0	3	ACTR8.7
chr13	31467529	31467548	20	*	31467531	31467531	1	antisense	AAGGAAGGAAGGGAGAAGGA	AGG	5	7	3	0	0	9.19706	3.60258e-07	4.56187e-07	0.00296736	3	ACTR8.7
chr13	33130382	33130401	20	*	33130384	33130384	1	antisense	GAGGACAGAGGGGAGGGAGG	TGG	7	5	4	0	0	6.89779	3.5091e-05	4.00358e-05	0.00773694	3	ACTR8.7
chr13	33556256	33556275	20	*	33556258	33556258	1	antisense	GAGAAAGGAAAAGAAAAGGG	AGG	3	49	47	0	0	57.4816	2.2407e-70	7.7835e-70	0	3	ACTR8.7
chr13	33768640	33768659	20	*	33768642	33768642	1	antisense	AGAAACGGAAAGGAGAATGG	TGG	4	46	17	0	0	54.0327	4.25846e-65	1.39683e-64	0	3	ACTR8.7
chr13	33768698	33768717	20	*	33768714	33768714	1	sense	AGAAAAGGAAAGGAGAACGG	TGG	5	84	25	0	0	97.7187	1.08184e-136	6.26663e-136	0	3	ACTR8.7
chr13	34824986	34825005	20	*	34824988	34824988	1	antisense	GAGAGTAGAAAGGAGAATGG	TGG	4	41	19	0	0	48.2845	1.76078e-56	5.30425e-56	0	3	ACTR8.7
chr13	35851370	35851389	20	*	35851372	35851372	1	antisense	GAGGTAGGAAAGGAGAGAGG	AGG	5	6	5	0	0	8.04742	3.76622e-06	4.53696e-06	0.00278552	3	ACTR8.7
chr13	39322720	39322739	20	*	39322736	39322736	1	sense	AAGAACAGAAAAAAGAAGGA	AGG	5	50	44	0	0	58.6312	3.74699e-72	1.32054e-71	0	3	ACTR8.7
chr13	43756500	43756519	20	*	43756516	43756516	1	sense	AGAGAGGGAAAGGAGAGGGG	AGG	6	55	41	0	0	64.3794	3.70821e-81	1.3901e-80	0	3	ACTR8.7
chr13	44807949	44807968	20	*	44807951	44807951	1	antisense	AGAGACAGAAAGAAGAATGG	TGG	7	16	15	1	0	9.77187	6.42819e-13	1.0456e-12	0.00343643	3	ACTR8.7
chr13	46494748	46494767	20	*	46494750	46494750	1	antisense	AGAGACAGAAAGAAGAATGG	TGG	7	6	6	0	0	8.04742	3.76622e-06	4.53696e-06	0.00819672	3	ACTR8.7
chr13	47883507	47883526	20	*	47883523	47883523	1	sense	GAGATGCTAAGGGAGAACAG	AGG	7	45	26	0	0	52.8831	2.3508e-63	7.5517e-63	0	3	ACTR8.7
chr13	48162064	48162083	20	*	48162066	48162066	1	antisense	GAGAGAGGAAAGGAAAAAGG	AGG	4	139	56	0	0	160.948	6.4208e-253	8.37396e-252	0	3	ACTR8.7
chr13	48552220	48552239	20	*	48552236	48552236	1	sense	AGAAAAGAAAGGGAGAAGGA	TGG	7	33	16	2	1	13.0292	2.91571e-27	6.1895e-27	0.00581395	3	ACTR8.7
chr13	50188225	50188244	20	*	50188227	50188227	1	antisense	AGAGACCAAAAGGAGAAGTG	AGG	7	6	4	0	0	8.04742	3.76622e-06	4.53696e-06	0.00819672	3	ACTR8.7
chr13	51887377	51887396	20	*	51887393	51887393	1	sense	AAGATGGCAAAGGAGAACCA	AGG	7	59	48	1	0	34.489	1.65966e-70	5.81148e-70	0	3	ACTR8.7
chr13	57360533	57360552	20	*	57360549	57360549	1	sense	GAGAAAGAAAAGGAAAAGGA	AGG	4	9	4	0	0	11.4963	2.4401e-09	3.44429e-09	0	3	ACTR8.7
chr13	60138765	60138784	20	*	60138781	60138781	1	sense	GAGAAGGAGAAGGAGAAGAA	GGG	5	10	3	0	0	12.646	1.75836e-10	2.58764e-10	0.003663	3	ACTR8.7
chr13	72003032	72003051	20	*	72003034	72003034	1	antisense	AAAGAAGGAAAGGAGACGAG	AGG	6	54	48	1	1	31.6149	7.45426e-63	2.38055e-62	0	3	ACTR8.7
chr13	77563246	77563265	20	*	77563248	77563248	1	antisense	GAAAATGAAAAGGAGAAAGT	GGG	5	5	5	0	0	6.89779	3.5091e-05	4.00358e-05	0.00510204	3	ACTR8.7
chr13	78066090	78066109	20	*	78066106	78066106	1	sense	AGAAAGAGAAAAGAGAAGGG	AGG	6	13	6	0	0	16.0948	4.1835e-14	6.87155e-14	0	3	ACTR8.7
chr13	78096397	78096416	20	*	78096413	78096413	1	sense	TAGAACAAAAAGGAGAAGGA	AGG	4	104	37	0	0	120.711	1.40328e-177	1.0994e-176	0	3	ACTR8.7
chr13	79433747	79433766	20	*	79433763	79433763	1	sense	GAGACAGAGGAGGAGGAAGG	AGG	7	7	4	0	0	9.19706	3.60258e-07	4.56187e-07	0.00886918	3	ACTR8.7
chr13	80420455	80420474	20	*	80420457	80420457	1	antisense	GAGAAGGGAGAAGAGAAGGG	GGG	3	43	42	0	0	50.5838	6.72264e-60	2.07687e-59	0	3	ACTR8.7
chr13	80860636	80860655	20	*	80860638	80860638	1	antisense	AGAAAAGGGAAGGAGAAGGA	CGG	6	15	8	0	0	18.3941	1.15641e-16	2.01332e-16	0	3	ACTR8.7
chr13	81851424	81851443	20	*	81851440	81851440	1	sense	GAAAACAGAAGGAAGAAGGG	AGG	4	51	31	0	0	59.7809	6.1477e-74	2.19503e-73	0	3	ACTR8.7
chr13	83096249	83096268	20	*	83096265	83096265	1	sense	GAGAAAGGAAGGAAGAAGGG	AGG	3	48	48	0	0	56.332	1.31419e-68	4.46539e-68	0	3	ACTR8.7
chr13	89497414	89497433	20	*	89497430	89497430	1	sense	GAAGAAAGAAAGGAAAAGGA	AGG	6	74	33	0	0	86.2224	5.61323e-117	2.78488e-116	0	3	ACTR8.7
chr13	91863057	91863076	20	*	91863059	91863059	1	antisense	GAAAGAGGAAAGGAGAAGGA	AGG	4	28	13	0	0	33.3393	2.47826e-35	5.92497e-35	0	3	ACTR8.7
chr13	94038765	94038784	20	*	94038781	94038781	1	sense	ATGAACAGAAAGTAGAAAGG	AGG	5	15	8	0	0	18.3941	1.15641e-16	2.01332e-16	0	3	ACTR8.7
chr13	95325915	95325934	20	*	95325917	95325917	1	antisense	ATGAAAGGAAAGGAGAGGGG	AGG	4	14	13	0	0	17.2445	2.26678e-15	3.83311e-15	0	3	ACTR8.7
chr13	95388568	95388587	20	*	95388570	95388570	1	antisense	AGAGACAGAAAGTAGAAGGG	TGG	6	63	5	0	0	73.5765	5.9607e-96	2.5111e-95	0	3	ACTR8.7
chr13	96223992	96224011	20	*	96223994	96223994	1	antisense	AGAGGAGGAAAGGGGAAGGG	AGG	7	112	51	0	0	129.908	2.07137e-194	1.76228e-193	0	3	ACTR8.7
chr13	99280806	99280825	20	*	99280808	99280808	1	antisense	GAAGAAGGAAGGAAGAAGGG	AGG	5	149	10	0	0	172.445	3.50152e-275	5.25953e-274	0	3	ACTR8.7
chr13	99280817	99280836	20	*	99280819	99280819	1	antisense	AGAGAGGGAAAGAAGAAGGA	AGG	7	115	27	0	0	133.357	8.73271e-201	7.63849e-200	0	3	ACTR8.7
chr13	99817298	99817317	20	*	99817314	99817314	1	sense	AGGAGACGAAAGGAGAGGGG	AGG	6	4	4	1	0	2.87408	0.00889078	0.00901495	0.00858369	3	ACTR8.7
chr13	100876279	100876298	20	*	100876281	100876281	1	antisense	GAAGAAAGAAAGGAAAAAGG	AGG	6	16	10	1	0	9.77187	6.42819e-13	1.0456e-12	0	3	ACTR8.7
chr13	102234005	102234024	20	*	102234021	102234021	1	sense	AGAGACAGAAAGTAGAAAGG	TGG	7	18	14	2	1	7.281	7.39698e-12	1.16406e-11	0.00371747	3	ACTR8.7
chr13	102912885	102912904	20	*	102912887	102912887	1	antisense	GGAGAAGGAAAGAAAAAGGA	TGG	7	7	6	0	0	9.19706	3.60258e-07	4.56187e-07	0.00886918	3	ACTR8.7
chr13	104762557	104762576	20	*	104762559	104762559	1	antisense	GAGTAAGGCAAGGAGAACAA	TGG	6	30	18	0	0	35.6386	1.88694e-38	4.77879e-38	0	3	ACTR8.7
chr13	106008306	106008325	20	*	106008322	106008322	1	sense	GAGAGGAGAAAAGAGAAGAG	AGG	5	44	22	0	0	51.7334	1.2707e-61	4.0052e-61	0	3	ACTR8.7
chr13	108617915	108617934	20	*	108617917	108617917	1	antisense	GGTGAGGGAAAGGAGAGTGG	AGG	6	3	3	0	0	4.59853	0.002026	0.00209726	0.00823045	3	ACTR8.7
chr13	109758939	109758958	20	*	109758955	109758955	1	sense	GGGAAAGGGAAGGAGAAGGG	AGG	3	18	4	1	0	10.9215	5.07172e-15	8.55632e-15	0	3	ACTR8.7
chr13	112094974	112094993	20	*	112094976	112094976	1	antisense	AGGGAAGGGAAGGAGAAGGA	AGG	6	10	3	2	1	4.21532	1.90806e-05	2.26719e-05	0	3	ACTR8.7
chr14	20495788	20495807	20	*	20495790	20495790	1	antisense	AAGAAAGGAAAGGAAAAGGA	AGG	4	68	43	1	0	39.6623	1.02274e-84	3.9495e-84	0	3	ACTR8.7
chr14	20553334	20553353	20	*	20553350	20553350	1	sense	AGAGACAGAAAGGAGAATGG	TGG	6	99	48	1	1	57.4816	3.67368e-137	2.13938e-136	0	3	ACTR8.7
chr14	21393410	21393429	20	*	21393426	21393426	1	sense	AGAAAAGGGAAAGAGAAGAG	AGG	7	8	5	2	0	3.4489	0.000386368	0.000416795	0.00952381	3	ACTR8.7
chr14	22481514	22481533	20	*	22481530	22481530	1	sense	GGGAGGAGGAAGGAGAACAG	AGG	7	27	5	1	0	16.0948	1.98368e-25	4.11081e-25	0.00473934	3	ACTR8.7
chr14	22910501	22910520	20	*	22910517	22910517	1	sense	GGGAAAGGAAGGGAGAAGGA	GGG	4	161	32	1	0	93.1202	1.39208e-253	1.83755e-252	0	3	ACTR8.7
chr14	24146677	24146696	20	*	24146679	24146679	1	antisense	GGGGGCGGAAAGAAGAAAGG	GGG	5	9	7	1	0	5.74816	2.26776e-06	2.83698e-06	0.00343643	3	ACTR8.7
chr14	26152027	26152046	20	*	26152043	26152043	1	sense	AGAGACAGAAAGCAGAATGG	TGG	7	6	5	0	0	8.04742	3.76622e-06	4.53696e-06	0.00819672	3	ACTR8.7
chr14	26987762	26987781	20	*	26987764	26987764	1	antisense	GAGAAAAGAAAGGAAAAGAG	AGG	4	260	155	2	0	100.018	0	0	0	3	ACTR8.7
chr14	28026978	28026997	20	*	28026994	28026994	1	sense	GAAAACAGAAGAGAGAAGGA	AGG	5	84	34	2	0	32.5729	2.08889e-96	8.90333e-96	0	3	ACTR8.7
chr14	28140648	28140667	20	*	28140650	28140650	1	antisense	AGGGAAGGAAAGAAGAAGGA	AGG	6	29	28	0	0	34.489	6.9476e-37	1.6983e-36	0	3	ACTR8.7
chr14	28410122	28410141	20	*	28410138	28410138	1	sense	GAGGAAGAGAAGGAAAAAGA	AGG	7	84	6	1	0	48.8594	3.5431e-111	1.7035e-110	0	3	ACTR8.7
chr14	30188685	30188704	20	*	30188701	30188701	1	sense	AGAAACAGAAAGTAGAAAGG	TGG	6	7	5	0	0	9.19706	3.60258e-07	4.56187e-07	0.00249377	3	ACTR8.7
chr14	30242981	30243000	20	*	30242997	30242997	1	sense	GAGAAAGGAAAGGTGAAGAA	TGG	4	6	3	1	0	4.02371	0.000450528	0.000481477	0	3	ACTR8.7
chr14	31530063	31530082	20	*	31530065	31530065	1	antisense	TGTAACAGGAAGGTGAGGGG	TGG	7	26	25	0	0	31.0401	2.85527e-32	6.49142e-32	0.00469484	3	ACTR8.7
chr14	31605813	31605832	20	*	31605815	31605815	1	antisense	GAGACGAGAAAGGAGAAGGG	AGG	3	85	36	0	0	98.8684	1.08152e-138	6.36635e-138	0	3	ACTR8.7
chr14	31605849	31605868	20	*	31605851	31605851	1	antisense	GAGACAAGGAAGGAGAAGGG	AGG	4	29	24	0	0	34.489	6.9476e-37	1.6983e-36	0	3	ACTR8.7
chr14	31605896	31605915	20	*	31605898	31605898	1	antisense	GAGAGAAGGAAGGAGAAGGG	AGG	4	54	33	0	0	63.2298	2.43061e-79	9.03389e-79	0	3	ACTR8.7
chr14	31825639	31825658	20	*	31825641	31825641	1	antisense	GAAAAAGGAAAGGAGAAAGA	GGG	4	160	75	0	0	185.091	5.29642e-300	9.85949e-299	0	3	ACTR8.7
chr14	31888334	31888353	20	*	31888336	31888336	1	antisense	GAGAAAGAAAAAGAGAAGAA	AGG	5	15	5	0	0	18.3941	1.15641e-16	2.01332e-16	0	3	ACTR8.7
chr14	31933044	31933063	20	*	31933046	31933046	1	antisense	GGAAAGGGAAAGGAGAATGA	TGG	5	45	13	0	0	52.8831	2.3508e-63	7.5517e-63	0	3	ACTR8.7
chr14	33309207	33309226	20	*	33309223	33309223	1	sense	GAAAAAGGAAAAGAGAAGGC	AGG	4	7	5	1	0	4.59853	8.51758e-05	9.62703e-05	0	3	ACTR8.7
chr14	34549193	34549212	20	*	34549195	34549195	1	antisense	AGAGACAGAAAGGAGACAGG	GGG	7	30	14	0	0	35.6386	1.88694e-38	4.77879e-38	0.00531915	3	ACTR8.7
chr14	34959337	34959356	20	*	34959339	34959339	1	antisense	AGAAATGGAAAAGAAAAGGG	GGG	6	43	37	2	0	16.8613	3.62664e-39	9.33666e-39	0	3	ACTR8.7
chr14	35420692	35420711	20	*	35420708	35420708	1	sense	GACTACAGAAGGGAGAAGGG	AGG	4	22	12	0	0	26.4415	2.46301e-26	5.12363e-26	0	3	ACTR8.7
chr14	38246265	38246284	20	*	38246281	38246281	1	sense	AAGAAGGGAAAGGAGAAGAG	TGG	3	159	148	0	0	183.941	9.86447e-298	1.7904e-296	0	3	ACTR8.7
chr14	47783262	47783281	20	*	47783264	47783264	1	antisense	GGAGAAGAAAAGAAGAAAGG	AGG	7	36	32	0	0	42.5364	4.09498e-48	1.14786e-47	0.00613497	3	ACTR8.7
chr14	48451320	48451339	20	*	48451322	48451322	1	antisense	AAGAAGGAAAAGGAGAAGAG	AGG	4	17	5	0	0	20.6934	2.54557e-19	4.71449e-19	0	3	ACTR8.7
chr14	49706166	49706185	20	*	49706168	49706168	1	antisense	GGAGAGAGAAAGCAGAAGGA	TGG	7	32	26	1	0	18.9689	9.38461e-32	2.11591e-31	0.00564972	3	ACTR8.7
chr14	50682215	50682234	20	*	50682217	50682217	1	antisense	GGAGATAGAGAGGAGAAGGA	TGG	7	40	20	1	0	23.5675	1.63861e-42	4.40061e-42	0.00657895	3	ACTR8.7
chr14	51050761	51050780	20	*	51050763	51050763	1	antisense	GAGAGGGAAAGGAAGAGGGG	TGG	6	7	7	1	0	4.59853	8.51758e-05	9.62703e-05	0.00249377	3	ACTR8.7
chr14	51172909	51172928	20	*	51172911	51172911	1	antisense	AAGAACAGAAAGTAGAATGG	TGG	4	26	11	1	0	15.52	3.31372e-24	6.76409e-24	0	3	ACTR8.7
chr14	51208017	51208036	20	*	51208019	51208019	1	antisense	GAGGAGGGAAAGGAGAAGAA	GGG	4	44	14	0	0	51.7334	1.2707e-61	4.0052e-61	0	3	ACTR8.7
chr14	53096182	53096201	20	*	53096198	53096198	1	sense	AGAGAAGGGAGGGAGAAGGG	AGG	7	22	13	0	0	26.4415	2.46301e-26	5.12363e-26	0.00420168	3	ACTR8.7
chr14	53287816	53287835	20	*	53287818	53287818	1	antisense	AGAGGCAGAAAGTAGAAGGG	TGG	7	6	6	1	0	4.02371	0.000450528	0.000481477	0.00819672	3	ACTR8.7
chr14	53452009	53452028	20	*	53452011	53452011	1	antisense	AAGAAGGAAAGGAGGAAGGG	TGG	6	36	20	0	0	42.5364	4.09498e-48	1.14786e-47	0	3	ACTR8.7
chr14	55104234	55104253	20	*	55104250	55104250	1	sense	AGCAACAGAAAAGAGAAGGA	AGG	6	93	50	0	0	108.065	7.2262e-155	4.79838e-154	0	3	ACTR8.7
chr14	55211515	55211534	20	*	55211517	55211517	1	antisense	GAGAAAGAAAGGAAGAAAGG	AGG	5	70	70	1	0	40.8119	6.05082e-88	2.40049e-87	0	3	ACTR8.7
chr14	55928485	55928504	20	*	55928487	55928487	1	antisense	GAGCAGGCAAAGGAGAGCAG	GGG	6	3	3	0	0	4.59853	0.002026	0.00209726	0.00823045	3	ACTR8.7
chr14	56432240	56432259	20	*	56432242	56432242	1	antisense	AAGAAAGAAAGGGAGAAGGG	AGG	4	11	11	0	0	13.7956	1.17063e-11	1.7867e-11	0	3	ACTR8.7
chr14	65907246	65907265	20	*	65907262	65907262	1	sense	GGAGAAGGAAGGAAGAAAGG	AGG	7	49	29	0	0	57.4816	2.2407e-70	7.7835e-70	0	3	ACTR8.7
chr14	65994047	65994066	20	*	65994049	65994049	1	antisense	GAGATAAGAAAATAGAAGGG	CGG	5	5	3	0	0	6.89779	3.5091e-05	4.00358e-05	0.00510204	3	ACTR8.7
chr14	66445840	66445859	20	*	66445842	66445842	1	antisense	GGAGAGAGAAAGGAGAAAGG	TGG	6	32	20	1	0	18.9689	9.38461e-32	2.11591e-31	0	3	ACTR8.7
chr14	69139839	69139858	20	*	69139855	69139855	1	sense	AAGAAAGAAAAGGAGAAGGA	AGG	4	32	12	0	0	37.9379	1.27051e-41	3.36229e-41	0	3	ACTR8.7
chr14	70813742	70813761	20	*	70813758	70813758	1	sense	AGGAACAGAAAGGAGAGGAG	AGG	5	121	87	2	0	46.7517	1.06789e-155	7.22317e-155	0	3	ACTR8.7
chr14	72536382	72536401	20	*	72536384	72536384	1	antisense	GAGAAGGGAAAGAAGAAAGT	AGG	4	34	33	0	0	40.2371	7.61887e-45	2.08466e-44	0	3	ACTR8.7
chr14	75370733	75370752	20	*	75370735	75370735	1	antisense	AGGAGAGGAAAGGACAAGGG	AGG	5	144	38	1	0	83.3483	1.94173e-220	1.96702e-219	0	3	ACTR8.7
chr14	75824532	75824551	20	*	75824548	75824548	1	sense	AGAAACAGAAAGTAGAAAGG	TGG	6	4	3	0	0	5.74816	0.000287175	0.000310252	0.00858369	3	ACTR8.7
chr14	76266800	76266819	20	*	76266816	76266816	1	sense	GAGGGAGGAAAGGAGAGGGG	AGG	4	10	9	0	0	12.646	1.75836e-10	2.58764e-10	0	3	ACTR8.7
chr14	76928882	76928901	20	*	76928898	76928898	1	sense	AGGGAAGGAAAGGAGAAAGG	AGG	5	152	76	0	0	175.894	6.4338e-282	9.73113e-281	0	3	ACTR8.7
chr14	77146338	77146357	20	*	77146354	77146354	1	sense	GGAGACAGGAAGGAGAAGAA	AGG	7	30	5	0	0	35.6386	1.88694e-38	4.77879e-38	0.00531915	3	ACTR8.7
chr14	78028152	78028171	20	*	78028154	78028154	1	antisense	AGAAAAGGAAAGGAGAGGGG	AGG	5	197	175	2	0	75.8757	1.48628e-291	2.50939e-290	0	3	ACTR8.7
chr14	78330338	78330357	20	*	78330340	78330340	1	antisense	GAGAACAGGAAAGAGAATGG	GGG	4	102	74	0	0	118.412	2.06456e-173	1.57776e-172	0	3	ACTR8.7
chr14	79046202	79046221	20	*	79046204	79046204	1	antisense	AGGAAAGGAAAGGAGAGGAG	GGG	5	20	20	0	0	24.1423	1.80252e-23	3.58857e-23	0	3	ACTR8.7
chr14	79149357	79149376	20	*	79149373	79149373	1	sense	GCTAACAGAAAAGAGAAGGT	AGG	5	10	8	0	0	12.646	1.75836e-10	2.58764e-10	0.003663	3	ACTR8.7
chr14	79262382	79262401	20	*	79262398	79262398	1	sense	GGGAGAAGGAAGAAGAAAGG	AGG	7	36	23	0	0	42.5364	4.09498e-48	1.14786e-47	0.00613497	3	ACTR8.7
chr14	80958560	80958579	20	*	80958576	80958576	1	sense	GGGAAAGGAAAGAAGAAGGA	AGG	4	97	65	0	0	112.664	4.57725e-163	3.23677e-162	0	3	ACTR8.7
chr14	81729536	81729555	20	*	81729552	81729552	1	sense	GAGAAGGCAAAGCAGAACAG	TGG	5	124	98	0	0	143.704	4.16397e-220	4.17932e-219	0	3	ACTR8.7
chr14	82525398	82525417	20	*	82525414	82525414	1	sense	AGAAAACAAAAGGAGAAGGA	TGG	7	5	5	1	0	3.4489	0.00213061	0.00218684	0.00773694	3	ACTR8.7
chr14	85508198	85508217	20	*	85508214	85508214	1	sense	AAAGAAGGAAAGGAGAAAGG	AGG	5	136	69	0	0	157.5	2.67728e-246	3.2759e-245	0	3	ACTR8.7
chr14	85554042	85554061	20	*	85554044	85554044	1	antisense	TGAGAATGAAAAGAGAAGGG	AGG	7	87	47	0	0	101.168	1.04459e-142	6.28483e-142	0	3	ACTR8.7
chr14	90535316	90535335	20	*	90535318	90535318	1	antisense	GAGGAGGCAGAGGAGGGAGG	AGG	7	5	3	0	0	6.89779	3.5091e-05	4.00358e-05	0.00773694	3	ACTR8.7
chr14	91810356	91810375	20	*	91810372	91810372	1	sense	AGAAAGGGAAGGAGGAAGGG	AGG	7	48	41	0	0	56.332	1.31419e-68	4.46539e-68	0	3	ACTR8.7
chr14	93996043	93996062	20	*	93996045	93996045	1	antisense	TAAGAATGAAAGGAGAAGGT	GGG	6	31	24	0	0	36.7882	4.96982e-40	1.28554e-39	0	3	ACTR8.7
chr14	94820214	94820233	20	*	94820216	94820216	1	antisense	GGAGGAGGAAAGGAAAGGGG	TGG	7	20	15	0	0	24.1423	1.80252e-23	3.58857e-23	0.00392157	3	ACTR8.7
chr14	95050257	95050276	20	*	95050273	95050273	1	sense	AAGGAAGGAAAGAAGAAGGA	AGG	5	12	12	1	0	7.47261	5.2934e-09	7.40464e-09	0	3	ACTR8.7
chr14	95067498	95067517	20	*	95067514	95067514	1	sense	GAGAATGGTCTGGAGAAGGG	TGG	4	8	4	0	0	10.3467	3.10739e-08	4.19065e-08	0	3	ACTR8.7
chr14	95832272	95832291	20	*	95832274	95832274	1	antisense	AGGAGAGGAGAGGAGAAGGG	AGG	5	63	27	0	0	73.5765	5.9607e-96	2.5111e-95	0	3	ACTR8.7
chr14	96484919	96484938	20	*	96484935	96484935	1	sense	GAGAAAGGAAGGAAGAAAGG	AGG	4	17	11	0	0	20.6934	2.54557e-19	4.71449e-19	0	3	ACTR8.7
chr14	99230386	99230405	20	*	99230388	99230388	1	antisense	GGGGCAGGAAAGGAGAAGGG	GGG	4	5	3	0	0	6.89779	3.5091e-05	4.00358e-05	0	3	ACTR8.7
chr14	99268827	99268846	20	*	99268829	99268829	1	antisense	AGAGAGGCAAAGGAGAAGAG	AGG	7	14	6	1	0	8.62224	6.57597e-11	1.00087e-10	0.00318471	3	ACTR8.7
chr14	100399398	100399417	20	*	100399400	100399400	1	antisense	TGAGAGAGAAAGGAAAAGGG	GGG	7	14	8	0	0	17.2445	2.26678e-15	3.83311e-15	0.00318471	3	ACTR8.7
chr14	100406916	100406935	20	*	100406918	100406918	1	antisense	AGGGAATGAAAGGAGAAGGG	GGG	5	10	4	1	0	6.32298	3.24685e-07	4.30673e-07	0.003663	3	ACTR8.7
chr14	101172359	101172378	20	*	101172375	101172375	1	sense	AGGAAAGGAAAGGAAAAGAG	AGG	5	81	35	0	0	94.2698	1.00971e-130	5.49789e-130	0	3	ACTR8.7
chr14	101718854	101718873	20	*	101718870	101718870	1	sense	AGGAAAGGAAAGGAGAGGGG	AGG	4	92	92	0	0	106.916	7.89289e-153	5.16238e-152	0	3	ACTR8.7
chr14	102375015	102375034	20	*	102375031	102375031	1	sense	GAGAAAAGAAAGGAGATGTG	TGG	4	9	9	1	0	5.74816	2.26776e-06	2.83698e-06	0	3	ACTR8.7
chr14	104126379	104126398	20	*	104126381	104126381	1	antisense	AGAGACAGAAAGGAGAATGA	TGG	7	6	6	1	0	4.02371	0.000450528	0.000481477	0.00819672	3	ACTR8.7
chr15	22952191	22952210	20	*	22952207	22952207	1	sense	AGAGACAGAAAGGAGAACAG	TGG	7	29	18	1	0	17.2445	6.4309e-28	1.38404e-27	0.005	3	ACTR8.7
chr15	26282753	26282772	20	*	26282755	26282755	1	antisense	GATTATGGAAAACAGTATGG	AGG	7	29	25	1	0	17.2445	6.4309e-28	1.38404e-27	0.005	3	ACTR8.7
chr15	26648175	26648194	20	*	26648177	26648177	1	antisense	AGAGACAGAAAGGAGAATGG	AGG	6	36	14	0	0	42.5364	4.09498e-48	1.14786e-47	0	3	ACTR8.7
chr15	27636717	27636736	20	*	27636733	27636733	1	sense	GAGAAAGGAAAACAGAAGGA	AGG	4	61	56	0	0	71.2772	3.27863e-92	1.34226e-91	0	3	ACTR8.7
chr15	29008194	29008213	20	*	29008210	29008210	1	sense	GGAGACAGAAAGTAGAATGG	TGG	6	7	5	0	0	9.19706	3.60258e-07	4.56187e-07	0.00249377	3	ACTR8.7
chr15	29464016	29464035	20	*	29464032	29464032	1	sense	TGAGATGGAAAGGAGAATAG	GGG	7	102	60	0	0	118.412	2.06456e-173	1.57776e-172	0	3	ACTR8.7
chr15	29514258	29514277	20	*	29514260	29514260	1	antisense	AGAGACAGAAAGCAGAATGG	TGG	7	7	4	0	0	9.19706	3.60258e-07	4.56187e-07	0.00886918	3	ACTR8.7
chr15	33999069	33999088	20	*	33999071	33999071	1	antisense	TAGAACAGGTTGGAGAAGGG	TGG	5	7	4	0	0	9.19706	3.60258e-07	4.56187e-07	0.00296736	3	ACTR8.7
chr15	34700371	34700390	20	*	34700373	34700373	1	antisense	GAGAAGGGAGAGGAGGAGGG	AGG	3	11	11	0	0	13.7956	1.17063e-11	1.7867e-11	0	3	ACTR8.7
chr15	36852550	36852569	20	*	36852566	36852566	1	sense	GAGAAAGGAAAGGAGAGGAG	AGG	3	116	106	1	0	67.2535	9.02944e-168	6.64396e-167	0	3	ACTR8.7
chr15	36869210	36869229	20	*	36869212	36869212	1	antisense	AAGATGGCAAAGGAGAAAGT	GGG	6	15	5	0	0	18.3941	1.15641e-16	2.01332e-16	0	3	ACTR8.7
chr15	39478635	39478654	20	*	39478637	39478637	1	antisense	TAGAAAGGAAAAGAGAAGGC	AGG	4	116	70	0	0	134.507	6.43693e-203	5.81727e-202	0	3	ACTR8.7
chr15	41261110	41261129	20	*	41261112	41261112	1	antisense	GGAAAAGGAAAGGAAAAGGA	AGG	5	87	58	0	0	101.168	1.04459e-142	6.28483e-142	0	3	ACTR8.7
chr15	41261131	41261150	20	*	41261133	41261133	1	antisense	GGGAAAGGAAAGGAAAAGGA	AGG	4	30	20	0	0	35.6386	1.88694e-38	4.77879e-38	0	3	ACTR8.7
chr15	45666957	45666976	20	*	45666959	45666959	1	antisense	GAGAAAGGAGAGGAGAGGGG	AGG	3	9	9	0	0	11.4963	2.4401e-09	3.44429e-09	0	3	ACTR8.7
chr15	47904727	47904746	20	*	47904743	47904743	1	sense	AGGGAAGGAGAGAAGAAGGG	AGG	6	5	3	1	0	3.4489	0.00213061	0.00218684	0.00674157	3	ACTR8.7
chr15	47938037	47938056	20	*	47938053	47938053	1	sense	AAGGAGGGAAAGAAGAAGGG	AGG	4	5	4	0	0	6.89779	3.5091e-05	4.00358e-05	0	3	ACTR8.7
chr15	48318302	48318321	20	*	48318304	48318304	1	antisense	GGAGACCAGAGGGAGAAGGG	CGG	7	42	16	0	0	49.4342	3.47935e-58	1.06135e-57	0.00680272	3	ACTR8.7
chr15	48333852	48333871	20	*	48333854	48333854	1	antisense	GCAGAAGGAAAGGAGAAAAA	CGG	7	19	4	1	0	11.4963	4.18455e-16	7.2448e-16	0.00384615	3	ACTR8.7
chr15	49185123	49185142	20	*	49185125	49185125	1	antisense	GAGAGAGGAAAGGAGGAGTG	GGG	4	8	4	0	0	10.3467	3.10739e-08	4.19065e-08	0	3	ACTR8.7
chr15	49763425	49763444	20	*	49763441	49763441	1	sense	AAGAACAGAAAGGTGAAGGA	AGG	4	25	12	1	0	14.9452	5.34549e-23	1.0613e-22	0	3	ACTR8.7
chr15	49907537	49907556	20	*	49907553	49907553	1	sense	AATGAAGGAAGGGAGAAGGG	AGG	5	9	4	2	0	3.83211	8.95053e-05	0.000100954	0.00343643	3	ACTR8.7
chr15	51279985	51280004	20	*	51280001	51280001	1	sense	GAGAAGGGATGGGTCTAAGG	GGG	7	5	4	0	0	6.89779	3.5091e-05	4.00358e-05	0.00773694	3	ACTR8.7
chr15	51718536	51718555	20	*	51718538	51718538	1	antisense	GAGAAGAGAAAGGAGAGAGT	GGG	5	5	4	0	0	6.89779	3.5091e-05	4.00358e-05	0.00510204	3	ACTR8.7
chr15	52082278	52082297	20	*	52082280	52082280	1	antisense	GAGAGAACAATGGAGAACAG	AGG	7	6	6	0	0	8.04742	3.76622e-06	4.53696e-06	0.00819672	3	ACTR8.7
chr15	54004189	54004208	20	*	54004191	54004191	1	antisense	GGAGATAGAAAGTAGAAGGA	TGG	7	8	6	0	0	10.3467	3.10739e-08	4.19065e-08	0.00952381	3	ACTR8.7
chr15	56859313	56859332	20	*	56859315	56859315	1	antisense	GAAAATGGATTGGAGAAGGG	TGG	4	8	4	1	0	5.17334	1.45538e-05	1.73593e-05	0	3	ACTR8.7
chr15	58078795	58078814	20	*	58078811	58078811	1	sense	GAAGAAAGGAAGGAGAGGGG	AGG	6	43	36	0	0	50.5838	6.72264e-60	2.07687e-59	0	3	ACTR8.7
chr15	61565690	61565709	20	*	61565692	61565692	1	antisense	CAGAGTAGGATGGAGAAGGG	AGG	6	4	4	0	0	5.74816	0.000287175	0.000310252	0.00858369	3	ACTR8.7
chr15	63433380	63433399	20	*	63433382	63433382	1	antisense	GAGAAGAGGCAGATGAGGGG	AGG	7	16	13	0	0	19.5437	5.57353e-18	1.00241e-17	0.00343643	3	ACTR8.7
chr15	64440299	64440318	20	*	64440301	64440301	1	antisense	GAGAAAGAATAAGAGAAGGG	AGG	4	59	58	0	0	68.9779	1.69331e-88	6.76703e-88	0	3	ACTR8.7
chr15	67764331	67764350	20	*	67764347	67764347	1	sense	GAGAGAGGAAAGAAGAAAGT	AGG	5	15	15	0	0	18.3941	1.15641e-16	2.01332e-16	0	3	ACTR8.7
chr15	69744324	69744343	20	*	69744340	69744340	1	sense	AGAGCAGGAAAGGAGGAGGG	TGG	7	24	10	0	0	28.7408	2.85944e-29	6.20923e-29	0.00442478	3	ACTR8.7
chr15	70444646	70444665	20	*	70444662	70444662	1	sense	GAGAAAGGAAAGGAGATGTG	GGG	3	168	147	1	0	97.1439	1.85333e-267	2.65563e-266	0	3	ACTR8.7
chr15	70477271	70477290	20	*	70477273	70477273	1	antisense	GGAGGAGAAAAAGAGAAGGG	AGG	7	192	90	0	0	221.879	0	0	0	3	ACTR8.7
chr15	73687698	73687717	20	*	73687700	73687700	1	antisense	GAGAAAGAAAGGGAGAAAGG	GGG	4	110	40	0	0	127.609	3.52713e-190	2.94333e-189	0	3	ACTR8.7
chr15	73773578	73773597	20	*	73773580	73773580	1	antisense	GAGGCAGAAAAGGAGGGAGG	AGG	7	14	12	0	0	17.2445	2.26678e-15	3.83311e-15	0.00318471	3	ACTR8.7
chr15	74667417	74667436	20	*	74667433	74667433	1	sense	GAAGAAAGAAAGGAGAAGGG	GGG	4	24	21	0	0	28.7408	2.85944e-29	6.20923e-29	0	3	ACTR8.7
chr15	74896387	74896406	20	*	74896403	74896403	1	sense	GGACAAAGGAAGGAGAAGGG	TGG	6	4	3	0	0	5.74816	0.000287175	0.000310252	0.00858369	3	ACTR8.7
chr15	75191895	75191914	20	*	75191897	75191897	1	antisense	AAGAAAGGAAAGGAGAGGTG	AGG	4	12	6	1	1	7.47261	5.2934e-09	7.40464e-09	0	3	ACTR8.7
chr15	77710051	77710070	20	*	77710067	77710067	1	sense	GGAGGAGGAAGGGAGAAGAG	AGG	7	47	14	1	0	27.5912	1.81464e-52	5.31938e-52	0	3	ACTR8.7
chr15	78665795	78665814	20	*	78665811	78665811	1	sense	GGAGACAGAAAGTAGAATGG	TGG	6	11	3	0	0	13.7956	1.17063e-11	1.7867e-11	0	3	ACTR8.7
chr15	79009646	79009665	20	*	79009648	79009648	1	antisense	AGAAAAGGAAAGGAAAAGGA	AGG	6	198	69	1	0	114.388	0	0	0	3	ACTR8.7
chr15	81382865	81382884	20	*	81382867	81382867	1	antisense	AGAGACAGAAAGAAGAATGG	CGG	7	13	9	0	0	16.0948	4.1835e-14	6.87155e-14	0.00311526	3	ACTR8.7
chr15	81903878	81903897	20	*	81903894	81903894	1	sense	AGGAAAGGAAAGGAGAGGAG	AGG	5	4	4	0	0	5.74816	0.000287175	0.000310252	0.00717703	3	ACTR8.7
chr15	85546009	85546028	20	*	85546011	85546011	1	antisense	AGAGACAGAAAGGAGAACAG	AGG	7	18	4	0	0	21.843	1.10474e-20	2.1125e-20	0.00371747	3	ACTR8.7
chr15	86602041	86602060	20	*	86602043	86602043	1	antisense	GAGAAGGGAAAGAAGAAGGA	AGG	3	98	70	0	0	113.814	3.98113e-165	2.85227e-164	0	3	ACTR8.7
chr15	87943671	87943690	20	*	87943673	87943673	1	antisense	AGGGAAGGAGAGGAGAAGGA	TGG	6	37	16	1	0	21.843	2.15045e-38	5.4335e-38	0	3	ACTR8.7
chr15	88104792	88104811	20	*	88104808	88104808	1	sense	GGAGATGGAAAGGAGAACAG	AGG	6	119	91	0	0	137.956	2.45134e-209	2.28163e-208	0	3	ACTR8.7
chr15	89004618	89004637	20	*	89004620	89004620	1	antisense	GGGAACGGAAGGAGGAAGGG	AGG	4	28	11	0	0	33.3393	2.47826e-35	5.92497e-35	0	3	ACTR8.7
chr15	89539278	89539297	20	*	89539294	89539294	1	sense	GAAAAGGAAAGGAAGAAGGA	AGG	6	44	37	0	0	51.7334	1.2707e-61	4.0052e-61	0	3	ACTR8.7
chr15	90156888	90156907	20	*	90156904	90156904	1	sense	AGGAAAGGAAAGGAGAGGAG	AGG	5	19	8	0	0	22.9926	4.56705e-22	8.94518e-22	0	3	ACTR8.7
chr15	90223762	90223781	20	*	90223778	90223778	1	sense	GGAGATGGAAGGGTGAAGGG	TGG	6	26	9	0	0	31.0401	2.85527e-32	6.49142e-32	0	3	ACTR8.7
chr15	90827348	90827367	20	*	90827364	90827364	1	sense	GAGGCGGGAAAGGAGAAGGA	GGG	4	14	4	0	0	17.2445	2.26678e-15	3.83311e-15	0	3	ACTR8.7
chr15	91011082	91011101	20	*	91011098	91011098	1	sense	GGAGAAGGAAAGCAGAAATG	GGG	7	25	9	0	0	29.8904	9.20117e-31	2.04491e-30	0.00458716	3	ACTR8.7
chr15	91192662	91192681	20	*	91192678	91192678	1	sense	GGAGAAGAAAAGGGGAAGGC	AGG	7	21	15	0	0	25.2919	6.80592e-25	1.39317e-24	0.00413223	3	ACTR8.7
chr15	93524121	93524140	20	*	93524123	93524123	1	antisense	GAAAAAGGAAGGGAGAAGGG	AGG	3	159	50	1	0	91.9706	1.21475e-249	1.53822e-248	0	3	ACTR8.7
chr15	93692040	93692059	20	*	93692042	93692042	1	antisense	GAGAGAGGAAAGAAAAAGGG	AGG	4	17	4	0	0	20.6934	2.54557e-19	4.71449e-19	0	3	ACTR8.7
chr15	94387143	94387162	20	*	94387145	94387145	1	antisense	AGGAAGGAAAGGAGGAAGGG	GGG	7	77	38	1	1	44.8357	1.99313e-99	8.69946e-99	0	3	ACTR8.7
chr15	94387144	94387163	20	*	94387146	94387146	1	antisense	GAGGAAGGAAAGGAGGAAGG	GGG	4	76	36	1	0	44.2608	9.05346e-98	3.87395e-97	0	3	ACTR8.7
chr15	94788279	94788298	20	*	94788281	94788281	1	antisense	AAGAAGGCAAAGGAGAAGGA	AGG	4	7	4	0	0	9.19706	3.60258e-07	4.56187e-07	0	3	ACTR8.7
chr15	94820946	94820965	20	*	94820962	94820962	1	sense	GAGAAGGAGAAAGAGAAGGA	GGG	5	92	60	1	0	53.4579	6.6118e-125	3.47838e-124	0	3	ACTR8.7
chr15	96541058	96541077	20	*	96541074	96541074	1	sense	AGGAAGGAAAGGAAGAAGGG	AGG	6	32	7	1	0	18.9689	9.38461e-32	2.11591e-31	0	3	ACTR8.7
chr15	98431789	98431808	20	*	98431791	98431791	1	antisense	GAGAAAGAAAAAGAGAAAGA	AGG	5	14	5	0	0	17.2445	2.26678e-15	3.83311e-15	0	3	ACTR8.7
chr15	98572536	98572555	20	*	98572552	98572552	1	sense	AAGAAGGGAAGGGAGAAGGA	AGG	4	36	10	0	0	42.5364	4.09498e-48	1.14786e-47	0	3	ACTR8.7
chr15	99540816	99540835	20	*	99540832	99540832	1	sense	CAGAATAGAAAAGAGAAGGG	AGG	4	6	4	0	0	8.04742	3.76622e-06	4.53696e-06	0	3	ACTR8.7
chr16	2061319	2061338	20	*	2061335	2061335	1	sense	GAGGCCAGGCAGCAGAAGGG	AGG	6	10	3	0	0	12.646	1.75836e-10	2.58764e-10	0	3	ACTR8.7
chr16	3028340	3028359	20	*	3028342	3028342	1	antisense	GAGGCCTGGCAGGTGAGGGG	CGG	7	154	125	0	0	178.193	2.01306e-286	3.20033e-285	0	3	ACTR8.7
chr16	5512366	5512385	20	*	5512368	5512368	1	antisense	AAGGAAGGAAAGAAGAAAGG	AGG	5	9	3	1	0	5.74816	2.26776e-06	2.83698e-06	0.00343643	3	ACTR8.7
chr16	6215099	6215118	20	*	6215115	6215115	1	sense	GGAGAGGGAGAGGAGTAGAG	GGG	7	22	3	0	0	26.4415	2.46301e-26	5.12363e-26	0.00420168	3	ACTR8.7
chr16	7022060	7022079	20	*	7022062	7022062	1	antisense	AGGAAAGGAAAGGAAAGGGG	AGG	5	5	4	0	0	6.89779	3.5091e-05	4.00358e-05	0.00510204	3	ACTR8.7
chr16	7027885	7027904	20	*	7027901	7027901	1	sense	AAGAAGGGAGAAGAGAAGGG	AGG	4	10	4	2	1	4.21532	1.90806e-05	2.26719e-05	0	3	ACTR8.7
chr16	7027913	7027932	20	*	7027929	7027929	1	sense	AAGAAGGGAAAAGAGAAGGA	AGG	4	177	43	1	1	102.317	1.75802e-285	2.77462e-284	0	3	ACTR8.7
chr16	7229509	7229528	20	*	7229525	7229525	1	sense	GGGAAAGGAAAGGAGAGGAG	AGG	4	32	21	0	0	37.9379	1.27051e-41	3.36229e-41	0	3	ACTR8.7
chr16	8188091	8188110	20	*	8188107	8188107	1	sense	GAAAACGGAAAGGAGGAGGG	AGG	2	209	139	0	0	241.423	0	0	0	3	ACTR8.7
chr16	9394751	9394770	20	*	9394753	9394753	1	antisense	GAAGAAGAAAGGGAGAAGGG	AGG	5	134	52	1	0	77.6002	2.45783e-201	2.20295e-200	0	3	ACTR8.7
chr16	10319136	10319155	20	*	10319138	10319138	1	antisense	GAGAATGGAATGGAGAAGAG	TGG	3	235	128	3	1	67.8283	0	0	0	3	ACTR8.7
chr16	11063975	11063994	20	*	11063991	11063991	1	sense	GGAGGAAGAAAGGGGAAGGG	AGG	7	78	41	0	0	90.8209	8.46106e-125	4.41923e-124	0	3	ACTR8.7
chr16	11588578	11588597	20	*	11588594	11588594	1	sense	GAGAAGGAAAGAAGGAAGGG	AGG	6	136	53	3	0	39.3749	2.43756e-164	1.74066e-163	0	3	ACTR8.7
chr16	12154119	12154138	20	*	12154121	12154121	1	antisense	GGGAGAAGGAAAGAGAAGGA	AGG	7	101	86	0	0	117.262	2.46863e-171	1.84133e-170	0	3	ACTR8.7
chr16	13797958	13797977	20	*	13797974	13797974	1	sense	GAGAAAAGGAAAGAGAAGGA	AGG	5	7	7	1	0	4.59853	8.51758e-05	9.62703e-05	0.00296736	3	ACTR8.7
chr16	14112184	14112203	20	*	14112200	14112200	1	sense	GAGGTAGGAAAGGAAAAAGG	TGG	5	19	9	1	0	11.4963	4.18455e-16	7.2448e-16	0	3	ACTR8.7
chr16	15453958	15453977	20	*	15453960	15453960	1	antisense	GAGGAAGGAAAGGGGAAGGG	AGG	3	259	154	0	0	298.904	0	0	0	3	ACTR8.7
chr16	15800428	15800447	20	*	15800444	15800444	1	sense	GAAGAAAGAAAGAAGAAAGG	AGG	6	31	23	3	0	9.19706	2.9275e-21	5.70822e-21	0	3	ACTR8.7
chr16	17217573	17217592	20	*	17217575	17217575	1	antisense	TGAGAAGGGAAGGAGGAGGG	TGG	7	18	16	0	0	21.843	1.10474e-20	2.1125e-20	0.00371747	3	ACTR8.7
chr16	19408724	19408743	20	*	19408726	19408726	1	antisense	AGAAACAGAAAGGAGAAAGG	TGG	5	9	6	1	0	5.74816	2.26776e-06	2.83698e-06	0.00343643	3	ACTR8.7
chr16	19541724	19541743	20	*	19541740	19541740	1	sense	GGGAAGGGAAGGGAGAAGGA	AGG	4	25	6	1	0	14.9452	5.34549e-23	1.0613e-22	0	3	ACTR8.7
chr16	20041114	20041133	20	*	20041130	20041130	1	sense	AGGAAAGGAAAGGAAAGGAG	AGG	6	10	10	0	0	12.646	1.75836e-10	2.58764e-10	0	3	ACTR8.7
chr16	20871361	20871380	20	*	20871377	20871377	1	sense	GAGGAAGGAAGGGAGAAAGG	GGG	4	276	120	1	0	159.224	0	0	0	3	ACTR8.7
chr16	23377586	23377605	20	*	23377588	23377588	1	antisense	AAGGAAGGAAGGGAGAAGGG	AGG	4	166	44	0	0	191.989	1.11655e-313	2.31605e-312	0	3	ACTR8.7
chr16	23377651	23377670	20	*	23377653	23377653	1	antisense	AAGGAAGGAAAGAAGAAGGG	AGG	4	99	66	0	0	114.963	3.42837e-167	2.48899e-166	0	3	ACTR8.7
chr16	24113216	24113235	20	*	24113218	24113218	1	antisense	AAAGAAAGAAAGGAGAAAGA	AGG	7	6	3	0	0	8.04742	3.76622e-06	4.53696e-06	0.00819672	3	ACTR8.7
chr16	24347364	24347383	20	*	24347380	24347380	1	sense	GAGAAAGAGAAAGAGAAGGG	AGG	4	80	24	0	0	93.1202	9.63588e-129	5.1692e-128	0	3	ACTR8.7
chr16	25200914	25200933	20	*	25200930	25200930	1	sense	GGAGACAGAAAGTAGAACAG	TGG	7	15	12	0	0	18.3941	1.15641e-16	2.01332e-16	0.00330033	3	ACTR8.7
chr16	25631701	25631720	20	*	25631703	25631703	1	antisense	GGAGACAGAAAAGAGGAGGG	TGG	6	7	6	0	0	9.19706	3.60258e-07	4.56187e-07	0.00249377	3	ACTR8.7
chr16	25828143	25828162	20	*	25828145	25828145	1	antisense	GGAAAGGAAAGGAAGAAGGG	AGG	6	36	10	0	0	42.5364	4.09498e-48	1.14786e-47	0	3	ACTR8.7
chr16	26066514	26066533	20	*	26066516	26066516	1	antisense	AGAGAAGGAAAGAAGAAGGA	AGG	7	177	163	0	0	204.635	0	0	0	3	ACTR8.7
chr16	26363796	26363815	20	*	26363798	26363798	1	antisense	AGAAAGAGAAAGAAGAAGGA	AGG	7	12	8	0	0	14.9452	7.2417e-13	1.14708e-12	0.00291545	3	ACTR8.7
chr16	26549032	26549051	20	*	26549048	26549048	1	sense	AAAGAAGGTAAGGGGAAGGG	AGG	6	5	4	0	0	6.89779	3.5091e-05	4.00358e-05	0.00674157	3	ACTR8.7
chr16	26959563	26959582	20	*	26959565	26959565	1	antisense	AGGAGAGGAGAGGAGAAGAG	AGG	6	12	6	0	0	14.9452	7.2417e-13	1.14708e-12	0	3	ACTR8.7
chr16	27141618	27141637	20	*	27141634	27141634	1	sense	GAAAACAAAAAGGAAAAGGA	AGG	5	21	5	1	0	12.646	2.48528e-18	4.57174e-18	0	3	ACTR8.7
chr16	28535300	28535319	20	*	28535302	28535302	1	antisense	GAGAAAGAAAGAGAGAAGGA	GGG	5	7	4	1	1	4.59853	8.51758e-05	9.62703e-05	0.00296736	3	ACTR8.7
chr16	31074511	31074530	20	*	31074513	31074513	1	antisense	AAAGAGGGAAAGGAGAAGGG	GGG	4	88	32	1	0	51.1586	5.28735e-118	2.65955e-117	0	3	ACTR8.7
chr16	31220871	31220890	20	*	31220873	31220873	1	antisense	GAGAGAGAAAAAGAGAATGG	TGG	5	5	5	0	0	6.89779	3.5091e-05	4.00358e-05	0.00510204	3	ACTR8.7
chr16	48811477	48811496	20	*	48811479	48811479	1	antisense	GGGGAAGGAAAGGAGAGGGA	GGG	5	56	41	0	0	65.529	5.55986e-83	2.11333e-82	0	3	ACTR8.7
chr16	48811639	48811658	20	*	48811641	48811641	1	antisense	GTAAACAGAAAGGAGAAGGA	AGG	4	73	32	0	0	85.0728	4.90515e-115	2.39538e-114	0	3	ACTR8.7
chr16	48983272	48983291	20	*	48983274	48983274	1	antisense	GAGAAAAGGAAGGAAAAGGG	AGG	4	24	16	0	0	28.7408	2.85944e-29	6.20923e-29	0	3	ACTR8.7
chr16	49097139	49097158	20	*	49097141	49097141	1	antisense	GAGAATGGAAGACAGATGGG	TGG	5	5	3	0	0	6.89779	3.5091e-05	4.00358e-05	0.00510204	3	ACTR8.7
chr16	50219747	50219766	20	*	50219749	50219749	1	antisense	GAAAAGAGAAAAGAAAAGGG	AGG	5	5	4	0	0	6.89779	3.5091e-05	4.00358e-05	0.00510204	3	ACTR8.7
chr16	51060739	51060758	20	*	51060755	51060755	1	sense	GAGGGAGGAAGGGAGAAGGA	GGG	5	9	9	0	0	11.4963	2.4401e-09	3.44429e-09	0.00343643	3	ACTR8.7
chr16	51103972	51103991	20	*	51103974	51103974	1	antisense	GAGAACAGAAAAGGGAAGGA	GGG	4	119	73	0	0	137.956	2.45134e-209	2.28163e-208	0	3	ACTR8.7
chr16	51763911	51763930	20	*	51763913	51763913	1	antisense	AAAGAAGGAAGGGAGAAGGA	AGG	6	143	68	3	0	41.3868	1.2918e-175	1.00126e-174	0	3	ACTR8.7
chr16	53081043	53081062	20	*	53081045	53081045	1	antisense	TGGAGTGGGAAGGAGAAGGA	AGG	6	7	5	1	0	4.59853	8.51758e-05	9.62703e-05	0.00249377	3	ACTR8.7
chr16	54568852	54568871	20	*	54568868	54568868	1	sense	GAGAAGGGAGAAGGAGAAGG	AGG	7	21	13	0	0	25.2919	6.80592e-25	1.39317e-24	0.00413223	3	ACTR8.7
chr16	55557675	55557694	20	*	55557677	55557677	1	antisense	AGAAAAGAAAAGAAGAAAGG	GGG	7	7	4	0	0	9.19706	3.60258e-07	4.56187e-07	0.00886918	3	ACTR8.7
chr16	57350570	57350589	20	*	57350572	57350572	1	antisense	AGAGACAGAAAGGAGAATGG	TGG	6	57	16	0	0	66.6787	8.1949e-85	3.17025e-84	0	3	ACTR8.7
chr16	58237382	58237401	20	*	58237384	58237384	1	antisense	GAGAAAGAAAGGAAGAAGGA	AGG	5	10	10	0	0	12.646	1.75836e-10	2.58764e-10	0.003663	3	ACTR8.7
chr16	63455375	63455394	20	*	63455391	63455391	1	sense	CGGAACGGAAAGGAGAGGAG	AGG	4	36	32	0	0	42.5364	4.09498e-48	1.14786e-47	0	3	ACTR8.7
chr16	64104628	64104647	20	*	64104630	64104630	1	antisense	GGGAGAAGGAAGGAGAACTG	AGG	7	31	26	0	0	36.7882	4.96982e-40	1.28554e-39	0.00549451	3	ACTR8.7
chr16	64659955	64659974	20	*	64659957	64659957	1	antisense	CATTATGGAAAACAGTAGGG	AGG	7	5	4	1	0	3.4489	0.00213061	0.00218684	0.00773694	3	ACTR8.7
chr16	65843226	65843245	20	*	65843242	65843242	1	sense	GGAGACAGAAAGTAGAACAG	GGG	7	25	15	0	0	29.8904	9.20117e-31	2.04491e-30	0.00458716	3	ACTR8.7
chr16	65848475	65848494	20	*	65848491	65848491	1	sense	TTTAACAGAAAGAAGAAGGA	AGG	6	3	3	0	0	4.59853	0.002026	0.00209726	0.00823045	3	ACTR8.7
chr16	66270006	66270025	20	*	66270022	66270022	1	sense	AAGAACGGAAAGCAGGAAGG	AGG	4	4	4	0	0	5.74816	0.000287175	0.000310252	0.00200803	3	ACTR8.7
chr16	68290324	68290343	20	*	68290326	68290326	1	antisense	AGAAAGGAAGAGGAGATGGG	AGG	7	75	52	1	0	43.686	4.06036e-96	1.72387e-95	0	3	ACTR8.7
chr16	69522117	69522136	20	*	69522133	69522133	1	sense	GAAGAATGGATGGAGAAGGA	GGG	7	12	6	0	0	14.9452	7.2417e-13	1.14708e-12	0.00291545	3	ACTR8.7
chr16	69700117	69700136	20	*	69700119	69700119	1	antisense	GAGATGGAAGGGAAGAAGGG	AGG	6	3	3	0	0	4.59853	0.002026	0.00209726	0.00823045	3	ACTR8.7
chr16	70383568	70383587	20	*	70383584	70383584	1	sense	AGGAAAGGAAAGGAGAGGGG	TGG	4	143	117	0	0	165.547	8.66793e-262	1.20247e-260	0	3	ACTR8.7
chr16	70721397	70721416	20	*	70721413	70721413	1	sense	GAGGTGGGGAAGGAAAAAGG	AGG	6	4	3	0	0	5.74816	0.000287175	0.000310252	0.00858369	3	ACTR8.7
chr16	73059492	73059511	20	*	73059494	73059494	1	antisense	TAAGAAAGAAAAGAGAAGGG	GGG	6	14	10	0	0	17.2445	2.26678e-15	3.83311e-15	0	3	ACTR8.7
chr16	73158455	73158474	20	*	73158457	73158457	1	antisense	AAGAAGAGAAAAGAGAAGGG	AGG	4	94	15	0	0	109.215	6.54693e-157	4.44212e-156	0	3	ACTR8.7
chr16	73349915	73349934	20	*	73349917	73349917	1	antisense	AGGAGAGGAAAGGAAAAAGG	AGG	6	13	6	0	0	16.0948	4.1835e-14	6.87155e-14	0	3	ACTR8.7
chr16	77422633	77422652	20	*	77422649	77422649	1	sense	AAGAAAGGAAAGAAGAAAGG	AGG	4	170	134	2	1	65.529	1.5576e-241	1.83375e-240	0	3	ACTR8.7
chr16	79392210	79392229	20	*	79392226	79392226	1	sense	GAGAAAGAAAAAGAGAAAGA	AGG	5	42	31	0	0	49.4342	3.47935e-58	1.06135e-57	0	3	ACTR8.7
chr16	79392370	79392389	20	*	79392386	79392386	1	sense	GGAGAAGGAAAGGAAAGGGA	AGG	7	6	3	0	0	8.04742	3.76622e-06	4.53696e-06	0.00819672	3	ACTR8.7
chr16	80363233	80363252	20	*	80363249	80363249	1	sense	GAGAAGGAGGAGGAGAAGGA	GGG	5	7	3	0	0	9.19706	3.60258e-07	4.56187e-07	0.00296736	3	ACTR8.7
chr16	81474366	81474385	20	*	81474368	81474368	1	antisense	GAGAAAGGAAGGGGGAAGGG	AGG	3	248	154	2	0	95.4195	0	0	0	3	ACTR8.7
chr16	81823938	81823957	20	*	81823940	81823940	1	antisense	GAAAGGGAAAGGAGGAAGGG	AGG	7	7	3	0	0	9.19706	3.60258e-07	4.56187e-07	0.00886918	3	ACTR8.7
chr16	82048482	82048501	20	*	82048498	82048498	1	sense	GGAAAAGGGAAGGAGAAGAT	GGG	6	16	10	0	0	19.5437	5.57353e-18	1.00241e-17	0	3	ACTR8.7
chr16	83820749	83820768	20	*	83820751	83820751	1	antisense	GAGAGAGAAAAGAAGAAGGG	AGG	4	95	11	0	0	110.365	5.87036e-159	4.09797e-158	0	3	ACTR8.7
chr16	84637896	84637915	20	*	84637898	84637898	1	antisense	AGGAGAGGAGAGGAGAAGAG	AGG	6	31	9	1	0	18.3941	1.83692e-30	4.06586e-30	0	3	ACTR8.7
chr16	85037062	85037081	20	*	85037078	85037078	1	sense	GAAGAAGGAAAGGAGAGAGA	AGG	6	30	29	0	0	35.6386	1.88694e-38	4.77879e-38	0	3	ACTR8.7
chr16	85426663	85426682	20	*	85426679	85426679	1	sense	AAGGAAGGAAAGAAGAAGGG	AGG	4	51	50	0	0	59.7809	6.1477e-74	2.19503e-73	0	3	ACTR8.7
chr16	89057655	89057674	20	*	89057657	89057657	1	antisense	GAGAACAGGAAGGAGGACAG	GGG	5	13	13	0	0	16.0948	4.1835e-14	6.87155e-14	0	3	ACTR8.7
chr16	89634550	89634569	20	*	89634552	89634552	1	antisense	AGGAAGGGAAAGGAGAAGGA	AGG	4	48	11	0	0	56.332	1.31419e-68	4.46539e-68	0	3	ACTR8.7
chr17	1284216	1284235	20	*	1284218	1284218	1	antisense	AGAAACAGAAAGGAGATGAG	TGG	6	5	3	0	0	6.89779	3.5091e-05	4.00358e-05	0.00674157	3	ACTR8.7
chr17	3506973	3506992	20	*	3506989	3506989	1	sense	AGAGAAGGAAAAGAGAAGGA	AGG	7	153	121	0	0	177.043	3.61043e-284	5.6572e-283	0	3	ACTR8.7
chr17	3918299	3918318	20	*	3918315	3918315	1	sense	GAGGGAGGAAAGAAGAAGGA	GGG	5	17	4	0	0	20.6934	2.54557e-19	4.71449e-19	0	3	ACTR8.7
chr17	4450232	4450251	20	*	4450234	4450234	1	antisense	GGAGGAGGGAAGGAGAAGGT	AGG	7	14	7	0	0	17.2445	2.26678e-15	3.83311e-15	0.00318471	3	ACTR8.7
chr17	4992653	4992672	20	*	4992655	4992655	1	antisense	AAGAAAGAAAAGGAAAAGAG	GGG	5	5	3	0	0	6.89779	3.5091e-05	4.00358e-05	0.00510204	3	ACTR8.7
chr17	5229853	5229872	20	*	5229855	5229855	1	antisense	GAGAGGAGAAAGGAGAAGAG	GGG	4	16	5	1	0	9.77187	6.42819e-13	1.0456e-12	0	3	ACTR8.7
chr17	5835543	5835562	20	*	5835545	5835545	1	antisense	AAGAACGTTTAGGAGAAGGG	AGG	4	18	4	0	0	21.843	1.10474e-20	2.1125e-20	0	3	ACTR8.7
chr17	5929260	5929279	20	*	5929262	5929262	1	antisense	GAGGAAGAAAAAGAGAAGGG	GGG	4	61	30	0	0	71.2772	3.27863e-92	1.34226e-91	0	3	ACTR8.7
chr17	9163245	9163264	20	*	9163261	9163261	1	sense	AGGAGAAGAAAGGAGAAGGT	GGG	6	43	28	0	0	50.5838	6.72264e-60	2.07687e-59	0	3	ACTR8.7
chr17	10349020	10349039	20	*	10349022	10349022	1	antisense	GGAGAAGGAAGGGAGAAGGA	AGG	6	55	28	0	0	64.3794	3.70821e-81	1.3901e-80	0	3	ACTR8.7
chr17	11456180	11456199	20	*	11456196	11456196	1	sense	GAGGACCGGAGGGAGGGAGG	AGG	7	13	12	0	0	16.0948	4.1835e-14	6.87155e-14	0.00311526	3	ACTR8.7
chr17	11997866	11997885	20	*	11997868	11997868	1	antisense	AAGAACGGAAAGGAGAAAGG	CGG	2	152	128	0	0	175.894	6.4338e-282	9.73113e-281	0	3	ACTR8.7
chr17	12100014	12100033	20	*	12100016	12100016	1	antisense	GAAGAGGGAAAGGAGAAGAG	GGG	4	73	36	0	0	85.0728	4.90515e-115	2.39538e-114	0	3	ACTR8.7
chr17	13293582	13293601	20	*	13293584	13293584	1	antisense	AGAAAAGAAAAGGAGAAGAA	AGG	7	5	3	0	0	6.89779	3.5091e-05	4.00358e-05	0.00773694	3	ACTR8.7
chr17	13966701	13966720	20	*	13966703	13966703	1	antisense	GGAGATAGAAAAGAAAAGGG	GGG	7	202	110	1	1	116.688	0	0	0	3	ACTR8.7
chr17	15775538	15775557	20	*	15775540	15775540	1	antisense	AGAAAGGGAAGGAGGAAGGG	AGG	7	65	39	0	0	75.8757	1.0195e-99	4.46775e-99	0	3	ACTR8.7
chr17	16573811	16573830	20	*	16573827	16573827	1	sense	GGAGAGGGAAAGGGGAAGAG	GGG	6	176	83	1	0	101.742	1.80898e-283	2.7943e-282	0	3	ACTR8.7
chr17	17655293	17655312	20	*	17655295	17655295	1	antisense	GAAGACAGGAAGATGAGGGG	AGG	7	7	3	0	0	9.19706	3.60258e-07	4.56187e-07	0.00886918	3	ACTR8.7
chr17	21397908	21397927	20	*	21397910	21397910	1	antisense	AAAGAAGAAAAGGAGAAGGG	AGG	5	218	95	0	0	251.769	0	0	0	3	ACTR8.7
chr17	22590407	22590426	20	*	22590409	22590409	1	antisense	CAGAAGGGAGAAGATCAAGG	AGG	7	10	6	0	0	12.646	1.75836e-10	2.58764e-10	0.00802139	3	ACTR8.7
chr17	26851596	26851615	20	*	26851612	26851612	1	sense	AAGAATGGAAAGGAAAAGAA	TGG	5	4	3	0	0	5.74816	0.000287175	0.000310252	0.00717703	3	ACTR8.7
chr17	27407558	27407577	20	*	27407560	27407560	1	antisense	GAGAGAGAAAGGAAGAAGGA	GGG	6	3	3	0	0	4.59853	0.002026	0.00209726	0.00823045	3	ACTR8.7
chr17	30415942	30415961	20	*	30415958	30415958	1	sense	AGAAACAGAAAGTAGAAAGG	TGG	6	10	6	0	0	12.646	1.75836e-10	2.58764e-10	0	3	ACTR8.7
chr17	32415369	32415388	20	*	32415385	32415385	1	sense	AGGAAAGGAAAGGAGAAGGA	TGG	4	98	29	1	0	56.9068	2.13318e-135	1.22265e-134	0	3	ACTR8.7
chr17	32581497	32581516	20	*	32581499	32581499	1	antisense	GGAAAAGGAAAAGGGAAGGG	AGG	5	79	53	0	0	91.9706	9.08493e-127	4.81435e-126	0	3	ACTR8.7
chr17	34530636	34530655	20	*	34530638	34530638	1	antisense	AAGGAAGGAAAGAAGAAGGG	AGG	4	40	5	0	0	47.1349	8.70836e-55	2.59464e-54	0	3	ACTR8.7
chr17	34962078	34962097	20	*	34962094	34962094	1	sense	GAGATGGAGAAAGAAAAAGG	GGG	7	11	8	0	0	13.7956	1.17063e-11	1.7867e-11	0.00280899	3	ACTR8.7
chr17	36642141	36642160	20	*	36642143	36642143	1	antisense	CGGATGGGAAAGGAAAACAG	AGG	7	7	3	0	0	9.19706	3.60258e-07	4.56187e-07	0.00886918	3	ACTR8.7
chr17	36920549	36920568	20	*	36920551	36920551	1	antisense	GAGAAAGGAAAGAAGGAAGG	AGG	4	12	7	0	0	14.9452	7.2417e-13	1.14708e-12	0	3	ACTR8.7
chr17	37134996	37135015	20	*	37135012	37135012	1	sense	GATGAGAGAGAGGAAAAGGG	AGG	6	8	4	1	0	5.17334	1.45538e-05	1.73593e-05	0	3	ACTR8.7
chr17	37577065	37577084	20	*	37577081	37577081	1	sense	AAGAACAGAAAGTATAAGGG	GGG	4	7	7	0	0	9.19706	3.60258e-07	4.56187e-07	0	3	ACTR8.7
chr17	40840205	40840224	20	*	40840207	40840207	1	antisense	GAGAGCAGAATGGAGAAAGG	TGG	4	157	97	0	0	181.642	3.35871e-293	5.71505e-292	0	3	ACTR8.7
chr17	41077095	41077114	20	*	41077111	41077111	1	sense	AGGGAAGGAAAGAAGAAGGA	AGG	6	119	78	0	0	137.956	2.45134e-209	2.28163e-208	0	3	ACTR8.7
chr17	41236056	41236075	20	*	41236072	41236072	1	sense	GAAGAAGGAAAGGAAAAGAA	AGG	6	5	4	0	0	6.89779	3.5091e-05	4.00358e-05	0.00674157	3	ACTR8.7
chr17	43503771	43503790	20	*	43503787	43503787	1	sense	GCCAAGGGAAAGGAAAAGGG	AGG	4	7	4	0	0	9.19706	3.60258e-07	4.56187e-07	0	3	ACTR8.7
chr17	44141700	44141719	20	*	44141716	44141716	1	sense	AAGAACGGAAAAGAAAGGGG	CGG	4	9	7	0	0	11.4963	2.4401e-09	3.44429e-09	0	3	ACTR8.7
chr17	44219776	44219795	20	*	44219792	44219792	1	sense	GGGAGGAGGAGGGAGAAGGG	AGG	6	8	3	1	0	5.17334	1.45538e-05	1.73593e-05	0	3	ACTR8.7
chr17	44903509	44903528	20	*	44903511	44903511	1	antisense	GGAAACCGGAATGAGAAGGG	CGG	5	26	7	2	0	10.3467	1.2221e-19	2.31254e-19	0	3	ACTR8.7
chr17	46923015	46923034	20	*	46923017	46923017	1	antisense	GAGAAGGGGAAGGAGAAATG	AGG	4	15	5	0	0	18.3941	1.15641e-16	2.01332e-16	0	3	ACTR8.7
chr17	49668046	49668065	20	*	49668062	49668062	1	sense	AGAGACAGAAAGTAGAAGGG	TGG	6	128	72	0	0	148.303	8.74228e-229	9.28814e-228	0	3	ACTR8.7
chr17	50027567	50027586	20	*	50027569	50027569	1	antisense	GCAGAGGGAAGGGAGAAGGG	GGG	5	18	5	0	0	21.843	1.10474e-20	2.1125e-20	0	3	ACTR8.7
chr17	50162839	50162858	20	*	50162855	50162855	1	sense	AGGAACGAGAAAGAGAAGGG	AGG	5	130	130	0	0	150.602	3.82484e-233	4.27205e-232	0	3	ACTR8.7
chr17	50162994	50163013	20	*	50163010	50163010	1	sense	GAGAGAAGGAAGAAGAAGGA	GGG	6	5	5	0	0	6.89779	3.5091e-05	4.00358e-05	0.00674157	3	ACTR8.7
chr17	54076991	54077010	20	*	54077007	54077007	1	sense	AGGAGAGGAAAGGAGAAGGG	AGG	4	47	46	0	0	55.1823	7.55683e-67	2.53993e-66	0	3	ACTR8.7
chr17	55407672	55407691	20	*	55407688	55407688	1	sense	GAGAAAGGAAAGGAGGAGTG	AGG	3	53	25	0	0	62.0801	1.56525e-77	5.75862e-77	0	3	ACTR8.7
chr17	57780197	57780216	20	*	57780213	57780213	1	sense	GAAAACAGAAAAGAGAAGGT	GGG	4	267	200	3	2	77.0254	0	0	0	3	ACTR8.7
chr17	57943524	57943543	20	*	57943526	57943526	1	antisense	ATGAAAGGAAAGGTGAAGGG	TGG	4	31	14	2	0	12.2627	5.11865e-25	1.05974e-24	0	3	ACTR8.7
chr17	59433889	59433908	20	*	59433891	59433891	1	antisense	GAGAGGGGAAAGGAGGAGGG	AGG	3	68	35	0	0	79.3246	2.0418e-105	9.38196e-105	0	3	ACTR8.7
chr17	60363859	60363878	20	*	60363875	60363875	1	sense	GGAGAAGGAAGGAGGAAGGG	AGG	7	10	5	0	0	12.646	1.75836e-10	2.58764e-10	0.00802139	3	ACTR8.7
chr17	61763098	61763117	20	*	61763100	61763100	1	antisense	AGAGATAGAAAGTAGAAGGG	TGG	7	23	22	0	0	27.5912	8.55791e-28	1.81845e-27	0.00429185	3	ACTR8.7
chr17	63523221	63523240	20	*	63523237	63523237	1	sense	AGGAAAGGAAAGGAGAGGTG	GGG	5	7	6	1	0	4.59853	8.51758e-05	9.62703e-05	0.00296736	3	ACTR8.7
chr17	64461800	64461819	20	*	64461802	64461802	1	antisense	GGAGATAGAAAGCAGAATGG	TGG	7	10	9	3	0	3.16149	0.000274255	0.000309176	0.00802139	3	ACTR8.7
chr17	66913054	66913073	20	*	66913070	66913070	1	sense	ACAGACAGAAAGAAGAAGAG	GGG	7	20	10	0	0	24.1423	1.80252e-23	3.58857e-23	0.00392157	3	ACTR8.7
chr17	66968770	66968789	20	*	66968772	66968772	1	antisense	AAGAGAGGAATGGAGAAGAG	AGG	5	5	5	0	0	6.89779	3.5091e-05	4.00358e-05	0.00510204	3	ACTR8.7
chr17	66996840	66996859	20	*	66996856	66996856	1	sense	GAGAATGCAAAAGAGAAGAG	GGG	4	7	3	0	0	9.19706	3.60258e-07	4.56187e-07	0	3	ACTR8.7
chr17	67915759	67915778	20	*	67915761	67915761	1	antisense	AAGAGAGGAAAGGACAAGGG	AGG	4	10	3	2	0	4.21532	1.90806e-05	2.26719e-05	0	3	ACTR8.7
chr17	68471572	68471591	20	*	68471574	68471574	1	antisense	CGGAACGGAAAGGAGGAGGT	GGG	4	13	10	0	0	16.0948	4.1835e-14	6.87155e-14	0	3	ACTR8.7
chr17	69573054	69573073	20	*	69573056	69573056	1	antisense	AAGGAAGGAAAGGAGAGGGG	AGG	4	10	5	1	0	6.32298	3.24685e-07	4.30673e-07	0	3	ACTR8.7
chr17	70454889	70454908	20	*	70454905	70454905	1	sense	AAAGAAGGAAAGAAGAAGGA	AGG	6	98	33	1	0	56.9068	2.13318e-135	1.22265e-134	0	3	ACTR8.7
chr17	70802400	70802419	20	*	70802416	70802416	1	sense	AAGGACAGAAAGGAGAAGGC	AGG	4	48	39	0	0	56.332	1.31419e-68	4.46539e-68	0	3	ACTR8.7
chr17	70971358	70971377	20	*	70971360	70971360	1	antisense	AGGAAAGGAAAGGAGAGGAG	AGG	5	4	4	0	0	5.74816	0.000287175	0.000310252	0.00717703	3	ACTR8.7
chr17	73704051	73704070	20	*	73704053	73704053	1	antisense	AAAGAAGGAAAGAAGAAGGG	AGG	5	190	85	3	0	54.8949	8.2128e-255	1.0907e-253	0	3	ACTR8.7
chr17	74203470	74203489	20	*	74203486	74203486	1	sense	GAGGAGCGAGAGGAGGGAGG	CGG	7	24	21	0	0	28.7408	2.85944e-29	6.20923e-29	0.00442478	3	ACTR8.7
chr17	74385150	74385169	20	*	74385166	74385166	1	sense	GGGAAGGAAAAGGAAAAGGG	AGG	4	44	21	0	0	51.7334	1.2707e-61	4.0052e-61	0	3	ACTR8.7
chr17	74837082	74837101	20	*	74837084	74837084	1	antisense	AGGATGGGGCAGGAGAGGGG	AGG	7	13	11	0	0	16.0948	4.1835e-14	6.87155e-14	0.00311526	3	ACTR8.7
chr17	75476404	75476423	20	*	75476406	75476406	1	antisense	GAGAAGAGGAAAGAGAAGGA	GGG	5	81	28	0	0	94.2698	1.00971e-130	5.49789e-130	0	3	ACTR8.7
chr17	75547864	75547883	20	*	75547880	75547880	1	sense	GGTTACAGGAAGGTGAGGGG	AGG	7	14	11	0	0	17.2445	2.26678e-15	3.83311e-15	0.00318471	3	ACTR8.7
chr17	77357608	77357627	20	*	77357610	77357610	1	antisense	AGGAAAGGAAAGGAGAGGGG	AGG	4	221	195	0	0	255.218	0	0	0	3	ACTR8.7
chr17	78644482	78644501	20	*	78644484	78644484	1	antisense	GGGGAAGGAAAGGAGGAGAG	AGG	5	69	15	1	0	40.2371	2.50509e-86	9.77795e-86	0	3	ACTR8.7
chr17	79652506	79652525	20	*	79652522	79652522	1	sense	GGAAAAGGAAAGGAGAGGGG	AGG	4	134	134	1	0	77.6002	2.45783e-201	2.20295e-200	0	3	ACTR8.7
chr17	79930061	79930080	20	*	79930063	79930063	1	antisense	AGGAGAGGAGAGGAGAAGAG	AGG	6	5	5	0	0	6.89779	3.5091e-05	4.00358e-05	0.00674157	3	ACTR8.7
chr17	80559123	80559142	20	*	80559125	80559125	1	antisense	AGAGACAGAAAGCAGAAGAG	CGG	7	29	10	1	0	17.2445	6.4309e-28	1.38404e-27	0.005	3	ACTR8.7
chr18	2183649	2183668	20	*	2183665	2183665	1	sense	AGAAAAGGAAAGGAAAAGAG	AGG	6	49	24	0	0	57.4816	2.2407e-70	7.7835e-70	0	3	ACTR8.7
chr18	2474333	2474352	20	*	2474349	2474349	1	sense	GAGATTGGAAAGGAGAGAGG	TGG	4	20	20	0	0	24.1423	1.80252e-23	3.58857e-23	0	3	ACTR8.7
chr18	3389958	3389977	20	*	3389974	3389974	1	sense	GGAAAGGGAAAGGAGAAAGG	AGG	4	56	13	0	0	65.529	5.55986e-83	2.11333e-82	0	3	ACTR8.7
chr18	5066365	5066384	20	*	5066367	5066367	1	antisense	GGAAGAGGAAAGGAGAAGAG	AGG	5	55	32	0	0	64.3794	3.70821e-81	1.3901e-80	0	3	ACTR8.7
chr18	5694501	5694520	20	*	5694517	5694517	1	sense	AGGAAGGGAAAGGAAGAGGG	AGG	5	5	3	1	0	3.4489	0.00213061	0.00218684	0.00510204	3	ACTR8.7
chr18	6012933	6012952	20	*	6012935	6012935	1	antisense	AGAAGCAGAAAGGAGAAGAG	AGG	6	159	76	0	0	183.941	9.86447e-298	1.7904e-296	0	3	ACTR8.7
chr18	6906452	6906471	20	*	6906454	6906454	1	antisense	AGAGACAGAAAGGAGAAGAA	TGG	7	71	35	0	0	82.7735	3.59916e-111	1.70413e-110	0	3	ACTR8.7
chr18	9446694	9446713	20	*	9446696	9446696	1	antisense	GAGAAAGGAAAAGAGAGGGA	GGG	4	93	7	0	0	108.065	7.2262e-155	4.79838e-154	0	3	ACTR8.7
chr18	9446699	9446718	20	*	9446701	9446701	1	antisense	GGAGAGAGAAAGGAAAAGAG	AGG	7	79	29	0	0	91.9706	9.08493e-127	4.81435e-126	0	3	ACTR8.7
chr18	10025594	10025613	20	*	10025610	10025610	1	sense	TAGAACAGAAAGTTGAAGGG	TGG	4	22	3	1	0	13.2208	1.79594e-19	3.38663e-19	0	3	ACTR8.7
chr18	10272665	10272684	20	*	10272681	10272681	1	sense	GGGAACGGGGAAGAGAAGGG	AGG	4	102	49	0	0	118.412	2.06456e-173	1.57776e-172	0	3	ACTR8.7
chr18	10368572	10368591	20	*	10368588	10368588	1	sense	GGGAGAGGGAGGGAGAAGGG	AGG	5	8	3	0	0	10.3467	3.10739e-08	4.19065e-08	0.00324675	3	ACTR8.7
chr18	10481495	10481514	20	*	10481511	10481511	1	sense	AGAGACAGAAAGGAGAATGG	AGG	6	70	45	0	0	81.6239	3.02103e-109	1.41806e-108	0	3	ACTR8.7
chr18	10692538	10692557	20	*	10692540	10692540	1	antisense	GAGAGACAGAAAGAGAAGGA	AGG	7	12	10	0	0	14.9452	7.2417e-13	1.14708e-12	0.00291545	3	ACTR8.7
chr18	11567584	11567603	20	*	11567600	11567600	1	sense	GAGAAGGAGAAGGAGAGGGG	AGG	4	15	13	0	0	18.3941	1.15641e-16	2.01332e-16	0	3	ACTR8.7
chr18	12605047	12605066	20	*	12605063	12605063	1	sense	AGAGACTGAAAGGAGAATGG	TGG	6	6	5	0	0	8.04742	3.76622e-06	4.53696e-06	0.00238663	3	ACTR8.7
chr18	12880159	12880178	20	*	12880175	12880175	1	sense	CAAGAAAGGAAAGAGAAGGG	GGG	7	15	11	0	0	18.3941	1.15641e-16	2.01332e-16	0.00330033	3	ACTR8.7
chr18	13640826	13640845	20	*	13640842	13640842	1	sense	AGAGAGGGAACGGAGAAGAG	GGG	7	48	35	0	0	56.332	1.31419e-68	4.46539e-68	0	3	ACTR8.7
chr18	21364444	21364463	20	*	21364460	21364460	1	sense	GGAGTAAGAAAGGAGAAGAG	GGG	7	33	6	0	0	39.0875	3.15532e-43	8.53699e-43	0.00581395	3	ACTR8.7
chr18	22274089	22274108	20	*	22274091	22274091	1	antisense	GAGGGAGGAAAGGGGAAGGG	GGG	4	8	8	0	0	10.3467	3.10739e-08	4.19065e-08	0	3	ACTR8.7
chr18	23474444	23474463	20	*	23474446	23474446	1	antisense	GAGTACAGAAAAGAGACTGG	AGG	5	8	8	0	0	10.3467	3.10739e-08	4.19065e-08	0.00324675	3	ACTR8.7
chr18	23801617	23801636	20	*	23801619	23801619	1	antisense	GATTATGGAAAACAGTATGG	AGG	7	12	12	0	0	14.9452	7.2417e-13	1.14708e-12	0.00291545	3	ACTR8.7
chr18	24410612	24410631	20	*	24410628	24410628	1	sense	GAGAAAAGAAAGGATAATGG	AGG	4	9	4	0	0	11.4963	2.4401e-09	3.44429e-09	0	3	ACTR8.7
chr18	26658341	26658360	20	*	26658343	26658343	1	antisense	GAGAATAGCAAAGAGAAGGG	AGG	4	103	54	2	0	39.8539	3.82372e-126	2.02138e-125	0	3	ACTR8.7
chr18	28335735	28335754	20	*	28335737	28335737	1	antisense	GAGAATGAGGTGGAGAAGGG	TGG	5	54	25	0	0	63.2298	2.43061e-79	9.03389e-79	0	3	ACTR8.7
chr18	30323843	30323862	20	*	30323845	30323845	1	antisense	GAAAAGGAAAGGAAGAACAG	AGG	7	10	7	1	0	6.32298	3.24685e-07	4.30673e-07	0.00802139	3	ACTR8.7
chr18	34744610	34744629	20	*	34744626	34744626	1	sense	TAAGATGGAAAGAAGAAGAG	AGG	6	17	5	0	0	20.6934	2.54557e-19	4.71449e-19	0	3	ACTR8.7
chr18	35443144	35443163	20	*	35443146	35443146	1	antisense	GAGAAGGGAAAAGAAAAGGA	GGG	4	24	11	1	0	14.3704	8.31649e-22	1.62451e-21	0	3	ACTR8.7
chr18	35953881	35953900	20	*	35953897	35953897	1	sense	AGAAACAGAAAGTAGAAAGG	TGG	6	10	7	0	0	12.646	1.75836e-10	2.58764e-10	0	3	ACTR8.7
chr18	36196061	36196080	20	*	36196077	36196077	1	sense	GAACACGGAAGGGAGAAGAG	TGG	4	19	5	0	0	22.9926	4.56705e-22	8.94518e-22	0	3	ACTR8.7
chr18	37416996	37417015	20	*	37417012	37417012	1	sense	AGGAAAGGAAAGGAGAAAGC	AGG	5	60	31	1	1	35.0638	4.65478e-72	1.63782e-71	0	3	ACTR8.7
chr18	38624472	38624491	20	*	38624488	38624488	1	sense	CAGAACAGAAAAGAGAATGG	AGG	4	131	93	1	0	75.8757	1.14881e-195	9.88977e-195	0	3	ACTR8.7
chr18	38888685	38888704	20	*	38888701	38888701	1	sense	GAGAGAGGAAAGGAGAGGAG	AGG	4	55	40	0	0	64.3794	3.70821e-81	1.3901e-80	0	3	ACTR8.7
chr18	39835975	39835994	20	*	39835977	39835977	1	antisense	AAGTACGGAAAGAAGAAAGG	AGG	4	21	16	0	0	25.2919	6.80592e-25	1.39317e-24	0	3	ACTR8.7
chr18	39888741	39888760	20	*	39888743	39888743	1	antisense	GAAAAGGGAAAGGAGAGGAG	AGG	4	11	10	0	0	13.7956	1.17063e-11	1.7867e-11	0	3	ACTR8.7
chr18	44449995	44450014	20	*	44449997	44449997	1	antisense	GGGAACAGAAAGCAGAAGGG	AGG	3	152	54	0	0	175.894	6.4338e-282	9.73113e-281	0	3	ACTR8.7
chr18	45516257	45516276	20	*	45516259	45516259	1	antisense	AGGAAGGAAAGGAAGAAGGG	AGG	6	11	10	0	0	13.7956	1.17063e-11	1.7867e-11	0	3	ACTR8.7
chr18	46039605	46039624	20	*	46039607	46039607	1	antisense	AAAGAAGGAAAGGAGAGGGA	AGG	6	8	4	0	0	10.3467	3.10739e-08	4.19065e-08	0	3	ACTR8.7
chr18	46569071	46569090	20	*	46569073	46569073	1	antisense	AGGGAAGGAAAAGAGAAGGG	AGG	5	215	106	0	0	248.321	0	0	0	3	ACTR8.7
chr18	47424735	47424754	20	*	47424737	47424737	1	antisense	AGGAGAAGAAGGGAGAAGGG	AGG	6	55	22	0	0	64.3794	3.70821e-81	1.3901e-80	0	3	ACTR8.7
chr18	48142856	48142875	20	*	48142858	48142858	1	antisense	GGAGGAGGAAGGGAGAAGGA	AGG	7	130	34	0	0	150.602	3.82484e-233	4.27205e-232	0	3	ACTR8.7
chr18	48217494	48217513	20	*	48217496	48217496	1	antisense	GAGGAAGGAGAGGAGAAGGA	GGG	4	22	5	0	0	26.4415	2.46301e-26	5.12363e-26	0	3	ACTR8.7
chr18	51350575	51350594	20	*	51350577	51350577	1	antisense	GAGAAGGGAAGGGGGAAGGG	AGG	3	23	9	1	0	13.7956	1.24619e-20	2.36224e-20	0	3	ACTR8.7
chr18	52427391	52427410	20	*	52427407	52427407	1	sense	AAGGAAGAGAAGGAAAAAGG	AGG	7	27	9	1	0	16.0948	1.98368e-25	4.11081e-25	0.00473934	3	ACTR8.7
chr18	53334613	53334632	20	*	53334615	53334615	1	antisense	GGAGACAGAAAAGAGAATGG	TGG	6	108	73	0	0	125.31	5.79622e-186	4.74593e-185	0	3	ACTR8.7
chr18	56284637	56284656	20	*	56284639	56284639	1	antisense	GGAGAAGGGAAAGAGAAGGA	CGG	7	89	61	0	0	103.467	9.64822e-147	6.02115e-146	0	3	ACTR8.7
chr18	57061990	57062009	20	*	57062006	57062006	1	sense	GGAAAGGGAAAGGTGAAGGG	AGG	4	140	58	0	0	162.098	3.93297e-255	5.25522e-254	0	3	ACTR8.7
chr18	63499281	63499300	20	*	63499297	63499297	1	sense	GGAGAAGGTAAGGAGAAGGC	AGG	6	157	44	0	0	181.642	3.35871e-293	5.71505e-292	0	3	ACTR8.7
chr18	65613323	65613342	20	*	65613339	65613339	1	sense	GAGGAGGGAAGGAAGAAGGG	AGG	4	10	5	0	0	12.646	1.75836e-10	2.58764e-10	0	3	ACTR8.7
chr18	67169306	67169325	20	*	67169322	67169322	1	sense	GAGAAAGAAAGGAGGAAGGG	AGG	5	45	31	0	0	52.8831	2.3508e-63	7.5517e-63	0	3	ACTR8.7
chr18	68562988	68563007	20	*	68563004	68563004	1	sense	GGAGATGGAAAGGAGAATGA	TGG	6	23	22	1	0	13.7956	1.24619e-20	2.36224e-20	0	3	ACTR8.7
chr18	68575809	68575828	20	*	68575811	68575811	1	antisense	GAGGAAGGAAAGAGGAAGGG	AGG	4	13	9	0	0	16.0948	4.1835e-14	6.87155e-14	0	3	ACTR8.7
chr18	70164025	70164044	20	*	70164041	70164041	1	sense	AGAGACAGAAAGTAGAAAGG	TGG	7	7	7	0	0	9.19706	3.60258e-07	4.56187e-07	0.00886918	3	ACTR8.7
chr18	70468792	70468811	20	*	70468808	70468808	1	sense	TGGAGAAGGAAGGAGAAGGC	AGG	7	35	18	2	0	13.7956	1.48454e-29	3.28257e-29	0.0060241	3	ACTR8.7
chr18	74575050	74575069	20	*	74575066	74575066	1	sense	GAGAAAGGAAAGAAGAAAGA	AGG	4	107	82	0	0	124.16	7.33043e-184	5.9352e-183	0	3	ACTR8.7
chr18	74579237	74579256	20	*	74579239	74579239	1	antisense	GAAAAAGGAAAGGAGAGGGG	AGG	3	11	11	0	0	13.7956	1.17063e-11	1.7867e-11	0	3	ACTR8.7
chr18	75167301	75167320	20	*	75167317	75167317	1	sense	GAGGAGTCTAAGGAGAACTG	AGG	7	13	9	0	0	16.0948	4.1835e-14	6.87155e-14	0.00311526	3	ACTR8.7
chr18	77449641	77449660	20	*	77449657	77449657	1	sense	GAGAACTTGAAGGAGAAGTG	GGG	4	48	27	0	0	56.332	1.31419e-68	4.46539e-68	0	3	ACTR8.7
chr18	77818651	77818670	20	*	77818653	77818653	1	antisense	AAAGAAGGAAAGAAGAAGGA	AGG	6	63	35	0	0	73.5765	5.9607e-96	2.5111e-95	0	3	ACTR8.7
chr18	79127398	79127417	20	*	79127400	79127400	1	antisense	AGAGACAGAAAGGAGAACGG	CGG	6	20	17	0	0	24.1423	1.80252e-23	3.58857e-23	0	3	ACTR8.7
chr18	79690153	79690172	20	*	79690169	79690169	1	sense	GTAGAAGGAAGGGAGAAGGT	TGG	6	8	5	0	0	10.3467	3.10739e-08	4.19065e-08	0	3	ACTR8.7
chr19	1570546	1570565	20	*	1570548	1570548	1	antisense	AGAAAAGGAAAGGAGAGGAG	AGG	6	36	30	1	0	21.2682	4.82645e-37	1.21106e-36	0	3	ACTR8.7
chr19	1673950	1673969	20	*	1673952	1673952	1	antisense	GGGAACGGTAAAGAGGAGGG	AGG	4	15	4	0	0	18.3941	1.15641e-16	2.01332e-16	0	3	ACTR8.7
chr19	2317009	2317028	20	*	2317011	2317011	1	antisense	AGGAGAGGAAAGGAGAGTGG	AGG	6	16	16	0	0	19.5437	5.57353e-18	1.00241e-17	0	3	ACTR8.7
chr19	2539860	2539879	20	*	2539862	2539862	1	antisense	GGAGAGAGAAAGAAGAAGGG	AGG	6	212	70	0	0	244.872	0	0	0	3	ACTR8.7
chr19	2652655	2652674	20	*	2652671	2652671	1	sense	AGAAACAGAAAGCAGAAGAG	CGG	6	10	3	0	0	12.646	1.75836e-10	2.58764e-10	0	3	ACTR8.7
chr19	4081805	4081824	20	*	4081807	4081807	1	antisense	AGGAGAGGAAAGGAGGAGGG	AGG	5	80	36	0	0	93.1202	9.63588e-129	5.1692e-128	0	3	ACTR8.7
chr19	4618183	4618202	20	*	4618185	4618185	1	antisense	GAGAAACGGAGGGAGAAAGG	GGG	5	24	13	0	0	28.7408	2.85944e-29	6.20923e-29	0	3	ACTR8.7
chr19	5326751	5326770	20	*	5326767	5326767	1	sense	GGGAGAAGGAAGGAGAAAGA	AGG	7	12	12	1	0	7.47261	5.2934e-09	7.40464e-09	0.00291545	3	ACTR8.7
chr19	5404058	5404077	20	*	5404074	5404074	1	sense	GAAAAGAAAAGGAAGAAGGG	AGG	6	80	37	0	0	93.1202	9.63588e-129	5.1692e-128	0	3	ACTR8.7
chr19	6119461	6119480	20	*	6119463	6119463	1	antisense	AGGAGAGGAGAGGAGAAGAG	AGG	6	9	3	0	0	11.4963	2.4401e-09	3.44429e-09	0	3	ACTR8.7
chr19	6634659	6634678	20	*	6634675	6634675	1	sense	AGAGACAGAAAGGAGAAAGG	TGG	6	22	15	0	0	26.4415	2.46301e-26	5.12363e-26	0	3	ACTR8.7
chr19	7371213	7371232	20	*	7371229	7371229	1	sense	GGAGACAGAAAGTAGAAAGG	TGG	6	24	17	0	0	28.7408	2.85944e-29	6.20923e-29	0	3	ACTR8.7
chr19	9065075	9065094	20	*	9065091	9065091	1	sense	GGAGAAGGAAAGGAAGAGGG	TGG	6	64	51	1	0	37.363	2.46074e-78	9.09932e-78	0	3	ACTR8.7
chr19	9862325	9862344	20	*	9862341	9862341	1	sense	ACAGAAGAAAAGGAGAAGGC	AGG	7	50	37	0	0	58.6312	3.74699e-72	1.32054e-71	0	3	ACTR8.7
chr19	11344823	11344842	20	*	11344825	11344825	1	antisense	AGGAGAGGAAAGGAGAGGGG	AGG	5	101	66	0	0	117.262	2.46863e-171	1.84133e-170	0	3	ACTR8.7
chr19	11613162	11613181	20	*	11613164	11613164	1	antisense	AGGAAAGGAAAGGAGAGGGG	AGG	4	99	99	0	0	114.963	3.42837e-167	2.48899e-166	0	3	ACTR8.7
chr19	11748045	11748064	20	*	11748047	11748047	1	antisense	GGAGATAGAAAGTAGAAGGA	TGG	7	5	4	0	0	6.89779	3.5091e-05	4.00358e-05	0.00773694	3	ACTR8.7
chr19	12332156	12332175	20	*	12332172	12332172	1	sense	GAAAAGGCTAAGGGGAACAG	GGG	7	40	32	0	0	47.1349	8.70836e-55	2.59464e-54	0.00657895	3	ACTR8.7
chr19	13023316	13023335	20	*	13023318	13023318	1	antisense	AGGGAGGAAAGGAAGAAGGG	GGG	7	36	17	0	0	42.5364	4.09498e-48	1.14786e-47	0.00613497	3	ACTR8.7
chr19	13023317	13023336	20	*	13023319	13023319	1	antisense	GAGGGAGGAAAGGAAGAAGG	GGG	6	36	17	0	0	42.5364	4.09498e-48	1.14786e-47	0	3	ACTR8.7
chr19	13458131	13458150	20	*	13458133	13458133	1	antisense	AAGAAAAGAAAGGAGAGGGG	AGG	4	5	3	0	0	6.89779	3.5091e-05	4.00358e-05	0	3	ACTR8.7
chr19	13490818	13490837	20	*	13490834	13490834	1	sense	AAGAAAGGAAGGAAGAAGGG	AGG	4	12	7	0	0	14.9452	7.2417e-13	1.14708e-12	0	3	ACTR8.7
chr19	15532266	15532285	20	*	15532268	15532268	1	antisense	GAGAAAGAAGAAGAGAAGGG	AGG	4	72	49	0	0	83.9231	4.23e-113	2.05188e-112	0	3	ACTR8.7
chr19	16334454	16334473	20	*	16334456	16334456	1	antisense	AGAGACAGAAGGAAGAAGGG	TGG	7	11	9	0	0	13.7956	1.17063e-11	1.7867e-11	0.00280899	3	ACTR8.7
chr19	16772852	16772871	20	*	16772868	16772868	1	sense	AGAGAGGGAGAGAAGAAGGG	AGG	7	22	3	0	0	26.4415	2.46301e-26	5.12363e-26	0.00420168	3	ACTR8.7
chr19	18135533	18135552	20	*	18135549	18135549	1	sense	AGAGACAGAAAAGAGAAAGG	TGG	7	48	24	0	0	56.332	1.31419e-68	4.46539e-68	0	3	ACTR8.7
chr19	19239889	19239908	20	*	19239891	19239891	1	antisense	GAGGAAGGGAAGGAGAAAGG	AGG	4	4	3	0	0	5.74816	0.000287175	0.000310252	0.00200803	3	ACTR8.7
chr19	23467343	23467362	20	*	23467345	23467345	1	antisense	GAGGAGGAAAGGAGGAAGAG	AGG	7	6	3	0	0	8.04742	3.76622e-06	4.53696e-06	0.00819672	3	ACTR8.7
chr19	28483338	28483357	20	*	28483340	28483340	1	antisense	GGGAAGAGAAAGGAGAAGGA	GGG	4	19	8	1	0	11.4963	4.18455e-16	7.2448e-16	0	3	ACTR8.7
chr19	30050513	30050532	20	*	30050515	30050515	1	antisense	AGGGAAGGAAAGAAGAAAGG	AGG	6	10	6	0	0	12.646	1.75836e-10	2.58764e-10	0	3	ACTR8.7
chr19	30062284	30062303	20	*	30062286	30062286	1	antisense	AGGGAAGGAAAGGAGGAGGA	AGG	6	5	4	0	0	6.89779	3.5091e-05	4.00358e-05	0.00674157	3	ACTR8.7
chr19	31014605	31014624	20	*	31014621	31014621	1	sense	AGAAAGGAAGAGCAGAAGGG	AGG	7	54	21	1	0	31.6149	7.45426e-63	2.38055e-62	0	3	ACTR8.7
chr19	31118116	31118135	20	*	31118132	31118132	1	sense	GAGACAGGAAGGGAGAAAGG	AGG	4	13	4	3	0	4.02371	3.97733e-06	4.78863e-06	0	3	ACTR8.7
chr19	32822807	32822826	20	*	32822823	32822823	1	sense	GGAGAAGGAAAGGAGAGGTG	AGG	6	141	113	1	1	81.6239	1.12454e-214	1.10327e-213	0	3	ACTR8.7
chr19	33341169	33341188	20	*	33341185	33341185	1	sense	GGGAAAGGAAAGGAAAAGGA	AGG	4	62	34	0	0	72.4268	4.45512e-94	1.86243e-93	0	3	ACTR8.7
chr19	33436119	33436138	20	*	33436135	33436135	1	sense	GAGAAAAGAAGGGAGAAGGG	AGG	3	190	84	0	0	219.58	0	0	0	3	ACTR8.7
chr19	35626643	35626662	20	*	35626659	35626659	1	sense	GAGAAAGAAAGAAGAAAGGG	AGG	7	12	5	0	0	14.9452	7.2417e-13	1.14708e-12	0.00291545	3	ACTR8.7
chr19	39928410	39928429	20	*	39928412	39928412	1	antisense	GAAGAAAGGAAAGAGAAGGG	TGG	6	139	70	1	0	80.4742	7.54636e-211	7.14607e-210	0	3	ACTR8.7
chr19	41434656	41434675	20	*	41434672	41434672	1	sense	GAGAAAGGGAAGGAGAAAGG	AGG	3	128	57	0	0	148.303	8.74228e-229	9.28814e-228	0	3	ACTR8.7
chr19	43799550	43799569	20	*	43799552	43799552	1	antisense	GAGGAAGAAAAAGAAAAGGG	TGG	5	4	4	0	0	5.74816	0.000287175	0.000310252	0.00717703	3	ACTR8.7
chr19	45778224	45778243	20	*	45778240	45778240	1	sense	CACGGAGGAAAAGAGAAGGG	TGG	6	7	3	0	0	9.19706	3.60258e-07	4.56187e-07	0.00249377	3	ACTR8.7
chr19	46330018	46330037	20	*	46330034	46330034	1	sense	GAGGAAGGAAAGAAGAAGGA	AGG	4	203	97	0	0	234.525	0	0	0	3	ACTR8.7
chr19	46835308	46835327	20	*	46835310	46835310	1	antisense	AGGAAAGGAAAGGAGAGGGG	AGG	4	107	84	1	0	62.0801	2.00959e-151	1.29494e-150	0	3	ACTR8.7
chr19	47611470	47611489	20	*	47611472	47611472	1	antisense	GAGAAGGGAGAAGATGACAG	TGG	7	64	40	0	0	74.7261	7.85429e-98	3.36745e-97	0	3	ACTR8.7
chr19	48833208	48833227	20	*	48833224	48833224	1	sense	GGAGACAGGAAGGAGACAGG	GGG	7	5	4	0	0	6.89779	3.5091e-05	4.00358e-05	0.00773694	3	ACTR8.7
chr19	50976287	50976306	20	*	50976289	50976289	1	antisense	GAAGAAGGAAGGGAGGAGGG	AGG	5	6	4	0	0	8.04742	3.76622e-06	4.53696e-06	0.00278552	3	ACTR8.7
chr19	51720035	51720054	20	*	51720037	51720037	1	antisense	GAGAAAGATAAAGAGAAGGA	AGG	5	5	4	0	0	6.89779	3.5091e-05	4.00358e-05	0.00510204	3	ACTR8.7
chr19	53192068	53192087	20	*	53192070	53192070	1	antisense	GAGAAACAGCAGGAGAAGAG	AGG	6	18	7	0	0	21.843	1.10474e-20	2.1125e-20	0	3	ACTR8.7
chr19	53979839	53979858	20	*	53979841	53979841	1	antisense	GAGGAAGGAAAGGAAAAGGA	GGG	4	172	8	0	0	198.886	0	0	0	3	ACTR8.7
chr19	55470010	55470029	20	*	55470026	55470026	1	sense	AGGAGAGGAAAGGAGAAGGG	AGG	4	47	4	1	1	27.5912	1.81464e-52	5.31938e-52	0	3	ACTR8.7
chr19	56054742	56054761	20	*	56054758	56054758	1	sense	GGGAATGGGAAGTAGAAGGG	GGG	4	6	3	0	0	8.04742	3.76622e-06	4.53696e-06	0	3	ACTR8.7
chr19	57231701	57231720	20	*	57231703	57231703	1	antisense	GAGATAGGAAGGGAGAGGGG	AGG	4	10	7	1	0	6.32298	3.24685e-07	4.30673e-07	0	3	ACTR8.7
chr19	57652631	57652650	20	*	57652633	57652633	1	antisense	GGAGAAAGAAGGGAGAATGG	AGG	7	69	30	0	0	80.4742	2.50104e-107	1.16644e-106	0	3	ACTR8.7
chr2	3560535	3560554	20	*	3560537	3560537	1	antisense	AAAGAAGGAAAGAAGAAGGA	AGG	6	37	36	0	0	43.686	9.12809e-50	2.61937e-49	0	3	ACTR8.7
chr2	3625179	3625198	20	*	3625181	3625181	1	antisense	GGAGAAGGAAGGAAGAAAGG	AGG	7	74	48	3	1	21.5556	2.44122e-72	8.68787e-72	0	3	ACTR8.7
chr2	4140671	4140690	20	*	4140673	4140673	1	antisense	GTGAAGGGAAAGGAGAAAGG	AGG	3	25	8	2	0	9.96348	1.3159e-18	2.43503e-18	0	3	ACTR8.7
chr2	5841969	5841988	20	*	5841985	5841985	1	sense	GGAGAAATAAAGGAGGAGGG	AGG	7	15	8	1	0	9.19706	6.6879e-12	1.05323e-11	0.00330033	3	ACTR8.7
chr2	5940373	5940392	20	*	5940375	5940375	1	antisense	GAGAATAGAATGGAGAAGGC	TGG	4	9	6	2	0	3.83211	8.95053e-05	0.000100954	0	3	ACTR8.7
chr2	8190426	8190445	20	*	8190428	8190428	1	antisense	GGGAAGAGAAAGGAAAAGGG	AGG	4	51	40	0	0	59.7809	6.1477e-74	2.19503e-73	0	3	ACTR8.7
chr2	8569248	8569267	20	*	8569264	8569264	1	sense	GTGAAAGGGAAAGAGAAGGA	GGG	5	39	21	0	0	45.9853	4.20686e-53	1.23818e-52	0	3	ACTR8.7
chr2	8665600	8665619	20	*	8665616	8665616	1	sense	GGAGACAGGAAGTAGAAGGG	TGG	6	89	43	0	0	103.467	9.64822e-147	6.02115e-146	0	3	ACTR8.7
chr2	16373954	16373973	20	*	16373956	16373956	1	antisense	AAAAACGGAAAGGAGAAAGA	GGG	4	28	3	0	0	33.3393	2.47826e-35	5.92497e-35	0	3	ACTR8.7
chr2	16688360	16688379	20	*	16688376	16688376	1	sense	GAGAAAGTAAAGGAGATGGA	TGG	4	20	11	1	1	12.0711	3.29683e-17	5.89531e-17	0	3	ACTR8.7
chr2	18475750	18475769	20	*	18475766	18475766	1	sense	AGGAAAGGAGAGGAGAAGAG	AGG	5	33	9	1	0	19.5437	4.65791e-33	1.07925e-32	0	3	ACTR8.7
chr2	20102665	20102684	20	*	20102681	20102681	1	sense	GAGAAGGAGAAGGAGAAAGA	AGG	5	15	13	0	0	18.3941	1.15641e-16	2.01332e-16	0	3	ACTR8.7
chr2	20352508	20352527	20	*	20352510	20352510	1	antisense	CGGAGGGGAAAGGAGAAGGA	AGG	5	23	11	1	0	13.7956	1.24619e-20	2.36224e-20	0	3	ACTR8.7
chr2	21191833	21191852	20	*	21191835	21191835	1	antisense	AGAGAGGGAAAGGAGAGGAG	AGG	7	38	38	0	0	44.8357	1.98393e-51	5.75365e-51	0.00641026	3	ACTR8.7
chr2	22287176	22287195	20	*	22287192	22287192	1	sense	GAGAATGGGAAAAAGAAGGG	AGG	4	25	17	0	0	29.8904	9.20117e-31	2.04491e-30	0	3	ACTR8.7
chr2	24969052	24969071	20	*	24969054	24969054	1	antisense	ATGAACAGAAAGGATAAGGA	TGG	5	11	7	0	0	13.7956	1.17063e-11	1.7867e-11	0.00387597	3	ACTR8.7
chr2	25288815	25288834	20	*	25288817	25288817	1	antisense	GAAGACAGAAAGTAGAAGAG	TGG	5	8	6	1	0	5.17334	1.45538e-05	1.73593e-05	0.00324675	3	ACTR8.7
chr2	26083457	26083476	20	*	26083459	26083459	1	antisense	AGGGAAGGAAAGGAGAAAGG	AGG	5	96	79	1	1	55.7572	6.98036e-132	3.89826e-131	0	3	ACTR8.7
chr2	26590547	26590566	20	*	26590549	26590549	1	antisense	AGAAAGGGAAAGGAGAAGGC	GGG	5	22	12	0	0	26.4415	2.46301e-26	5.12363e-26	0	3	ACTR8.7
chr2	27279938	27279957	20	*	27279954	27279954	1	sense	GAAGAAGGAAAGGAGGAGGA	GGG	5	52	37	0	0	60.9305	9.89987e-76	3.59365e-75	0	3	ACTR8.7
chr2	27946681	27946700	20	*	27946697	27946697	1	sense	AGGAGAGGAGAGGAGAAGAG	AGG	6	15	9	0	0	18.3941	1.15641e-16	2.01332e-16	0	3	ACTR8.7
chr2	29362269	29362288	20	*	29362271	29362271	1	antisense	AGGAAGGAAAAAGAGAAGGA	AGG	6	13	8	0	0	16.0948	4.1835e-14	6.87155e-14	0	3	ACTR8.7
chr2	29391710	29391729	20	*	29391712	29391712	1	antisense	AAAGAAGGAAAGGAAAAGTG	AGG	6	100	30	0	0	116.113	2.92341e-169	2.15837e-168	0	3	ACTR8.7
chr2	29591690	29591709	20	*	29591706	29591706	1	sense	GAGAAATGAAAGGAGAGAGG	GGG	4	16	16	0	0	19.5437	5.57353e-18	1.00241e-17	0	3	ACTR8.7
chr2	29677220	29677239	20	*	29677222	29677222	1	antisense	GGAGAAGGAAGGAAGAAGGG	AGG	6	38	12	0	0	44.8357	1.98393e-51	5.75365e-51	0	3	ACTR8.7
chr2	36418992	36419011	20	*	36418994	36418994	1	antisense	GGAGAGAGGAAGGAGAAGTG	GGG	7	156	34	1	0	90.2461	9.45181e-244	1.1311e-242	0	3	ACTR8.7
chr2	36955563	36955582	20	*	36955565	36955565	1	antisense	GAGAAGAGACAGAAGAAGGG	AGG	4	51	23	0	0	59.7809	6.1477e-74	2.19503e-73	0	3	ACTR8.7
chr2	39465948	39465967	20	*	39465950	39465950	1	antisense	AGGAAAGGAAAGGAGAAGGA	AGG	4	225	119	1	0	129.908	0	0	0	3	ACTR8.7
chr2	40066063	40066082	20	*	40066065	40066065	1	antisense	GGAGAAGGGAGGGAGAAGTG	AGG	7	21	8	0	0	25.2919	6.80592e-25	1.39317e-24	0.00413223	3	ACTR8.7
chr2	40066074	40066093	20	*	40066076	40066076	1	antisense	GGAGAAGAGAGGGAGAAGGG	AGG	7	12	4	0	0	14.9452	7.2417e-13	1.14708e-12	0.00291545	3	ACTR8.7
chr2	40257948	40257967	20	*	40257964	40257964	1	sense	TGAGGAGGAAAGGAGAATGG	CGG	7	12	5	1	0	7.47261	5.2934e-09	7.40464e-09	0.00291545	3	ACTR8.7
chr2	41254242	41254261	20	*	41254258	41254258	1	sense	GGAGACACAAAGAAGAAGGG	AGG	6	72	38	1	0	41.9616	3.38779e-91	1.38436e-90	0	3	ACTR8.7
chr2	41737559	41737578	20	*	41737575	41737575	1	sense	GAAAAGAGAAAAGAGAAGGA	AGG	5	60	20	0	0	70.1276	2.37513e-90	9.59746e-90	0	3	ACTR8.7
chr2	43498189	43498208	20	*	43498205	43498205	1	sense	AGAGACAGAAAGGAGAATAG	AGG	7	24	9	0	0	28.7408	2.85944e-29	6.20923e-29	0.00442478	3	ACTR8.7
chr2	44084934	44084953	20	*	44084936	44084936	1	antisense	AAGAAAGGAAGGAAGAAGGG	AGG	4	172	91	2	0	66.2955	3.52292e-245	4.28654e-244	0	3	ACTR8.7
chr2	45029263	45029282	20	*	45029265	45029265	1	antisense	ACAGAAGGAAAGGAAAAAGG	GGG	7	63	45	3	0	18.3941	6.21777e-58	1.89403e-57	0	3	ACTR8.7
chr2	45806616	45806635	20	*	45806618	45806618	1	antisense	AGAGACAGAAAGTAGAAGGG	TGG	6	183	111	1	1	105.766	1.31896e-297	2.37413e-296	0	3	ACTR8.7
chr2	49251571	49251590	20	*	49251573	49251573	1	antisense	GAGAAGGGAAAAGAGAAGGG	AGG	2	176	140	0	0	203.485	0	0	0	3	ACTR8.7
chr2	50027302	50027321	20	*	50027304	50027304	1	antisense	GAGAAAAGGAAGGAGAAGGA	AGG	4	12	10	0	0	14.9452	7.2417e-13	1.14708e-12	0	3	ACTR8.7
chr2	53002166	53002185	20	*	53002168	53002168	1	antisense	GGAGACAGAGAGTAGAAGGG	TGG	6	9	7	0	0	11.4963	2.4401e-09	3.44429e-09	0	3	ACTR8.7
chr2	55770247	55770266	20	*	55770249	55770249	1	antisense	AAGGAAGGAAGGGAGAAGGG	AGG	4	71	36	0	0	82.7735	3.59916e-111	1.70413e-110	0	3	ACTR8.7
chr2	56831912	56831931	20	*	56831928	56831928	1	sense	GGGGAAGGAAAGGAAAAGGA	TGG	5	29	22	0	0	34.489	6.9476e-37	1.6983e-36	0	3	ACTR8.7
chr2	58651346	58651365	20	*	58651348	58651348	1	antisense	GAGAGAGGAAAGGAGAGAGG	GGG	4	7	7	0	0	9.19706	3.60258e-07	4.56187e-07	0	3	ACTR8.7
chr2	60388990	60389009	20	*	60389006	60389006	1	sense	AGAAGAGGAAAGGAGAAGAG	AGG	6	8	4	0	0	10.3467	3.10739e-08	4.19065e-08	0	3	ACTR8.7
chr2	60692730	60692749	20	*	60692746	60692746	1	sense	AGAGACAGAAAGTAGAAGAG	CGG	7	8	4	1	0	5.17334	1.45538e-05	1.73593e-05	0.00952381	3	ACTR8.7
chr2	62425825	62425844	20	*	62425827	62425827	1	antisense	GAAGATGCAAAGGAGACAAG	AGG	7	5	4	0	0	6.89779	3.5091e-05	4.00358e-05	0.00773694	3	ACTR8.7
chr2	66062270	66062289	20	*	66062286	66062286	1	sense	AAGAAAGAAAGGGAGAAGGA	AGG	5	31	5	0	0	36.7882	4.96982e-40	1.28554e-39	0	3	ACTR8.7
chr2	67252783	67252802	20	*	67252799	67252799	1	sense	GAGAACACAAAGGAGAAGAG	AGG	3	290	103	0	0	334.543	0	0	0	3	ACTR8.7
chr2	67906723	67906742	20	*	67906739	67906739	1	sense	AGGAAAGGAAAGGAGAAGGC	TGG	4	80	9	1	0	46.5601	1.97336e-104	9.02937e-104	0	3	ACTR8.7
chr2	69624047	69624066	20	*	69624063	69624063	1	sense	AGAAAAAGAAAAGAGAAGGA	AGG	7	14	6	0	0	17.2445	2.26678e-15	3.83311e-15	0.00318471	3	ACTR8.7
chr2	70854313	70854332	20	*	70854329	70854329	1	sense	CTCTCCAGAAAGGAGAAGAG	AGG	7	7	5	0	0	9.19706	3.60258e-07	4.56187e-07	0.00886918	3	ACTR8.7
chr2	71313544	71313563	20	*	71313546	71313546	1	antisense	AGAAAAGAAAAGGAGAAGAG	AGG	6	87	31	2	1	33.7225	5.44201e-101	2.41892e-100	0	3	ACTR8.7
chr2	71488958	71488977	20	*	71488960	71488960	1	antisense	GAGCAGCTGAAGGAGGAAGG	AGG	7	49	34	1	1	28.7408	2.15076e-55	6.4701e-55	0	3	ACTR8.7
chr2	72088440	72088459	20	*	72088456	72088456	1	sense	GAAGAAAGGAAAGAGAAGGC	AGG	7	6	4	0	0	8.04742	3.76622e-06	4.53696e-06	0.00819672	3	ACTR8.7
chr2	72945109	72945128	20	*	72945125	72945125	1	sense	GAGAACAGAGAGGAAAAGTG	GGG	4	11	6	0	0	13.7956	1.17063e-11	1.7867e-11	0	3	ACTR8.7
chr2	73383223	73383242	20	*	73383225	73383225	1	antisense	GAGAAAGGAAAGGAAAGGAG	GGG	4	9	6	0	0	11.4963	2.4401e-09	3.44429e-09	0	3	ACTR8.7
chr2	74031230	74031249	20	*	74031246	74031246	1	sense	GAGGAGGAAAAGGAGAATGG	AGG	4	19	8	0	0	22.9926	4.56705e-22	8.94518e-22	0	3	ACTR8.7
chr2	74325938	74325957	20	*	74325954	74325954	1	sense	GGAGAAGGAAGGGAGAAGGA	AGG	6	82	51	0	0	95.4195	1.04545e-132	5.85347e-132	0	3	ACTR8.7
chr2	78974566	78974585	20	*	78974568	78974568	1	antisense	GGAGGAAGAAAGGAGAATGG	TGG	7	32	24	0	0	37.9379	1.27051e-41	3.36229e-41	0.00564972	3	ACTR8.7
chr2	79984765	79984784	20	*	79984767	79984767	1	antisense	GTGAAGGGAAAGGAGGTAGG	AGG	5	144	6	0	0	166.697	5.16396e-264	7.20969e-263	0	3	ACTR8.7
chr2	80063216	80063235	20	*	80063218	80063218	1	antisense	GAGGAAGAAAAGGGGAAGGG	AGG	4	99	23	0	0	114.963	3.42837e-167	2.48899e-166	0	3	ACTR8.7
chr2	80929340	80929359	20	*	80929342	80929342	1	antisense	GAAGAAGAGAAGGAGAAGGA	AGG	6	26	8	0	0	31.0401	2.85527e-32	6.49142e-32	0	3	ACTR8.7
chr2	82483033	82483052	20	*	82483035	82483035	1	antisense	GAGAAAGAAAAGGAGAGGTG	AGG	4	28	25	0	0	33.3393	2.47826e-35	5.92497e-35	0	3	ACTR8.7
chr2	84617577	84617596	20	*	84617579	84617579	1	antisense	GGAGATAGAGAGGAGAAGGA	TGG	7	23	4	0	0	27.5912	8.55791e-28	1.81845e-27	0.00429185	3	ACTR8.7
chr2	85734566	85734585	20	*	85734582	85734582	1	sense	GAGAAAGAAAAGGAGGAGAG	GGG	4	56	4	0	0	65.529	5.55986e-83	2.11333e-82	0	3	ACTR8.7
chr2	86608616	86608635	20	*	86608618	86608618	1	antisense	GGGGAAGGAGAAGAGAAGGG	GGG	5	109	77	2	0	42.1532	7.39617e-136	4.27291e-135	0	3	ACTR8.7
chr2	88829492	88829511	20	*	88829508	88829508	1	sense	GGGAGAAGAGAAGGGAAGGG	AGG	7	20	10	0	0	24.1423	1.80252e-23	3.58857e-23	0.00392157	3	ACTR8.7
chr2	88847592	88847611	20	*	88847608	88847608	1	sense	GGAAAAGGAAGGGAGAAAGG	AGG	5	256	104	0	0	295.455	0	0	0	3	ACTR8.7
chr2	96450702	96450721	20	*	96450718	96450718	1	sense	GAGAGCAAAAAAGAGAAAGG	AGG	5	15	5	1	0	9.19706	6.6879e-12	1.05323e-11	0	3	ACTR8.7
chr2	96550653	96550672	20	*	96550669	96550669	1	sense	AAGATGGCTAAGGAGAACAG	GGG	7	344	329	0	0	396.623	0	0	0	3	ACTR8.7
chr2	99626566	99626585	20	*	99626568	99626568	1	antisense	AAGAAAGGAAAGGAGAGGGG	AGG	3	81	75	0	0	94.2698	1.00971e-130	5.49789e-130	0	3	ACTR8.7
chr2	100900872	100900891	20	*	100900874	100900874	1	antisense	AGAAGAGAAGAGGAGAAGGG	AGG	7	11	9	1	0	6.89779	4.29904e-08	5.75849e-08	0.00280899	3	ACTR8.7
chr2	101759787	101759806	20	*	101759789	101759789	1	antisense	GGGAAGGGAAGGGAGAAGGG	AGG	3	8	5	0	0	10.3467	3.10739e-08	4.19065e-08	0	3	ACTR8.7
chr2	102042237	102042256	20	*	102042253	102042253	1	sense	GAAGAAAGAAAGGAGAAGAG	AGG	5	272	157	1	0	156.925	0	0	0	3	ACTR8.7
chr2	102718684	102718703	20	*	102718700	102718700	1	sense	GGAGAAGGACAGGAGAGTGG	AGG	7	5	5	0	0	6.89779	3.5091e-05	4.00358e-05	0.00773694	3	ACTR8.7
chr2	103122138	103122157	20	*	103122140	103122140	1	antisense	GGAGAAGGGAAAGAGGAGGG	AGG	7	12	4	0	0	14.9452	7.2417e-13	1.14708e-12	0.00291545	3	ACTR8.7
chr2	105376976	105376995	20	*	105376992	105376992	1	sense	GGAGACAGAAAGTAGAAGAG	TGG	6	125	38	1	0	72.4268	2.04712e-184	1.6699e-183	0	3	ACTR8.7
chr2	105945841	105945860	20	*	105945857	105945857	1	sense	AGAGATGGAAAGTAGAATGG	AGG	7	14	4	1	0	8.62224	6.57597e-11	1.00087e-10	0.00318471	3	ACTR8.7
chr2	107154273	107154292	20	*	107154289	107154289	1	sense	CAGAATGGAAAAGAGAAGGA	AGG	4	236	131	1	0	136.231	0	0	0	3	ACTR8.7
chr2	107818371	107818390	20	*	107818373	107818373	1	antisense	AGGAGAAGAAAGGAGAAGGA	AGG	6	17	17	0	0	20.6934	2.54557e-19	4.71449e-19	0	3	ACTR8.7
chr2	109493883	109493902	20	*	109493885	109493885	1	antisense	GAGAGAAGGAAAGAGAAGGT	GGG	6	42	35	0	0	49.4342	3.47935e-58	1.06135e-57	0	3	ACTR8.7
chr2	110724935	110724954	20	*	110724951	110724951	1	sense	AAGAACGGAGGGAGGAAGGG	AGG	5	22	8	0	0	26.4415	2.46301e-26	5.12363e-26	0	3	ACTR8.7
chr2	113058819	113058838	20	*	113058835	113058835	1	sense	AAGAAAGGAAGGGAAAAGGG	AGG	4	134	43	0	0	155.2	6.69045e-242	7.96274e-241	0	3	ACTR8.7
chr2	113092022	113092041	20	*	113092038	113092038	1	sense	AAGAAAGGAAAAGAAAAGGA	AGG	5	7	4	0	0	9.19706	3.60258e-07	4.56187e-07	0.00296736	3	ACTR8.7
chr2	113236844	113236863	20	*	113236846	113236846	1	antisense	GAGAACGTAAAGGAAGAAGG	GGG	4	9	4	1	0	5.74816	2.26776e-06	2.83698e-06	0	3	ACTR8.7
chr2	114513005	114513024	20	*	114513021	114513021	1	sense	GGAGAAGAAAAGGAGGAAGG	GGG	7	85	56	1	0	49.4342	7.08326e-113	3.42069e-112	0	3	ACTR8.7
chr2	114672370	114672389	20	*	114672372	114672372	1	antisense	GAGAATGGGAAGGAAATGGG	GGG	4	9	6	0	0	11.4963	2.4401e-09	3.44429e-09	0	3	ACTR8.7
chr2	119091404	119091423	20	*	119091420	119091420	1	sense	AGGAAAGGAAAGGAGAGGAG	AGG	5	50	45	2	1	19.5437	4.39718e-48	1.23098e-47	0	3	ACTR8.7
chr2	119523721	119523740	20	*	119523723	119523723	1	antisense	AGGAAAGGAAAGGAGAGGAG	AGG	5	27	26	0	0	32.1897	8.55547e-34	1.98867e-33	0	3	ACTR8.7
chr2	121343624	121343643	20	*	121343640	121343640	1	sense	GGAGACAGAAAGTAGAAAGG	TGG	6	92	59	1	0	53.4579	6.6118e-125	3.47838e-124	0	3	ACTR8.7
chr2	121798223	121798242	20	*	121798239	121798239	1	sense	AGGGAAGGAAAAGAGAAGGA	AGG	6	250	119	0	0	288.558	0	0	0	3	ACTR8.7
chr2	122159228	122159247	20	*	122159244	122159244	1	sense	CAGAACAGAAGGGAGAAGAG	AGG	4	264	80	2	1	101.551	0	0	0	3	ACTR8.7
chr2	122583080	122583099	20	*	122583096	122583096	1	sense	GGGGAAGGAAAGGAAAAGGA	AGG	5	87	14	0	0	101.168	1.04459e-142	6.28483e-142	0	3	ACTR8.7
chr2	123768393	123768412	20	*	123768395	123768395	1	antisense	AAGAAGAGAAGGAAAAAAGG	AGG	7	6	4	0	0	8.04742	3.76622e-06	4.53696e-06	0.00819672	3	ACTR8.7
chr2	123814734	123814753	20	*	123814750	123814750	1	sense	GAAAATGGAAAAGAGAAGGA	AGG	4	65	59	0	0	75.8757	1.0195e-99	4.46775e-99	0	3	ACTR8.7
chr2	124463566	124463585	20	*	124463568	124463568	1	antisense	GGAGATGAAAAGCAGAAGTG	GGG	7	25	10	0	0	29.8904	9.20117e-31	2.04491e-30	0.00458716	3	ACTR8.7
chr2	126463905	126463924	20	*	126463921	126463921	1	sense	GGAAAAGGAAAGAAGAAAGT	TGG	6	13	10	0	0	16.0948	4.1835e-14	6.87155e-14	0	3	ACTR8.7
chr2	127679614	127679633	20	*	127679616	127679616	1	antisense	GAGTAGGGAAGGGAGAAGGT	GGG	4	30	25	2	0	11.8795	6.48925e-24	1.32337e-23	0	3	ACTR8.7
chr2	128802436	128802455	20	*	128802438	128802438	1	antisense	AGGAAAGGAAAGGAGAAGGA	AGG	4	56	13	0	0	65.529	5.55986e-83	2.11333e-82	0	3	ACTR8.7
chr2	129614714	129614733	20	*	129614730	129614730	1	sense	AAGAACAGGAAGGAGGAGGG	GGG	4	42	27	0	0	49.4342	3.47935e-58	1.06135e-57	0	3	ACTR8.7
chr2	132631089	132631108	20	*	132631105	132631105	1	sense	GGGAGAGGGAAAAAGAAGGG	AGG	6	12	6	0	0	14.9452	7.2417e-13	1.14708e-12	0	3	ACTR8.7
chr2	134321116	134321135	20	*	134321118	134321118	1	antisense	GGAGAAGGAAATGAGAAGGC	AGG	6	14	9	0	0	17.2445	2.26678e-15	3.83311e-15	0	3	ACTR8.7
chr2	134570856	134570875	20	*	134570872	134570872	1	sense	GAAGAGAGAAAGGAGAATGG	AGG	5	5	5	1	0	3.4489	0.00213061	0.00218684	0.00510204	3	ACTR8.7
chr2	135078702	135078721	20	*	135078704	135078704	1	antisense	AGGAAAGGAAAGGAGAGGGG	AGG	4	98	98	0	0	113.814	3.98113e-165	2.85227e-164	0	3	ACTR8.7
chr2	136872253	136872272	20	*	136872255	136872255	1	antisense	GAAGACAGAATGGAGAACAG	AGG	6	9	5	0	0	11.4963	2.4401e-09	3.44429e-09	0	3	ACTR8.7
chr2	137036941	137036960	20	*	137036943	137036943	1	antisense	AGAGAAGGAAGAGAGAAGGG	GGG	7	195	67	1	0	112.664	4.15015e-322	9.13033e-321	0	3	ACTR8.7
chr2	137931187	137931206	20	*	137931203	137931203	1	sense	GAAGAAGAAAAAGAGAAGGA	AGG	6	15	3	0	0	18.3941	1.15641e-16	2.01332e-16	0	3	ACTR8.7
chr2	138783089	138783108	20	*	138783105	138783105	1	sense	GAGAAGAAAAGGATGAAGAG	AGG	7	48	13	1	0	28.166	6.30936e-54	1.87729e-53	0	3	ACTR8.7
chr2	144136438	144136457	20	*	144136454	144136454	1	sense	AAGAAAGGAAAGGAGAAAGG	AGG	3	124	40	1	0	71.852	1.4946e-182	1.20565e-181	0	3	ACTR8.7
chr2	144473119	144473138	20	*	144473135	144473135	1	sense	GAGAATGGAAAGGAAAGGGG	TGG	3	149	141	1	1	86.2224	4.21237e-230	4.61033e-229	0	3	ACTR8.7
chr2	144560549	144560568	20	*	144560551	144560551	1	antisense	AGGGAAGGAAAGGAAAAGGA	AGG	6	14	5	0	0	17.2445	2.26678e-15	3.83311e-15	0	3	ACTR8.7
chr2	148409429	148409448	20	*	148409445	148409445	1	sense	GAGAAAGGAAAAGGGAAGGA	GGG	4	20	5	0	0	24.1423	1.80252e-23	3.58857e-23	0	3	ACTR8.7
chr2	150693444	150693463	20	*	150693446	150693446	1	antisense	GAAGAGAGGAAAGAGAAGGA	AGG	7	12	5	1	1	7.47261	5.2934e-09	7.40464e-09	0.00291545	3	ACTR8.7
chr2	150918420	150918439	20	*	150918436	150918436	1	sense	AGGAAAAGGAAGGAGAAGGA	AGG	6	5	3	0	0	6.89779	3.5091e-05	4.00358e-05	0.00674157	3	ACTR8.7
chr2	151903800	151903819	20	*	151903802	151903802	1	antisense	CAGATGGGCAAGGAGAAAAG	GGG	6	53	25	1	0	31.0401	2.40086e-61	7.52383e-61	0	3	ACTR8.7
chr2	152045481	152045500	20	*	152045497	152045497	1	sense	GGAGACAGAAAGTAGAAGAG	TGG	6	61	43	0	0	71.2772	3.27863e-92	1.34226e-91	0	3	ACTR8.7
chr2	152397622	152397641	20	*	152397624	152397624	1	antisense	AGAAAAGTAAAGTAGAAGGG	AGG	6	8	6	1	0	5.17334	1.45538e-05	1.73593e-05	0	3	ACTR8.7
chr2	152531279	152531298	20	*	152531281	152531281	1	antisense	AGAGAAGGAAAGTAGAAAGG	AGG	7	177	103	0	0	204.635	0	0	0	3	ACTR8.7
chr2	153056044	153056063	20	*	153056060	153056060	1	sense	GGAGTGGGAAGGGAGAAGGG	TGG	6	67	25	0	0	78.175	1.64342e-103	7.3954e-103	0	3	ACTR8.7
chr2	153918489	153918508	20	*	153918491	153918491	1	antisense	TAAGAAGGAAGGGAGAAGAG	TGG	6	154	50	2	0	59.3977	9.64066e-213	9.33216e-212	0	3	ACTR8.7
chr2	158018442	158018461	20	*	158018444	158018444	1	antisense	GGAGAGAGAGAAGAGAAGGG	AGG	7	43	21	0	0	50.5838	6.72264e-60	2.07687e-59	0.00689655	3	ACTR8.7
chr2	159137463	159137482	20	*	159137465	159137465	1	antisense	CTGGACAGAAAGGAAAAGGG	TGG	5	14	7	0	0	17.2445	2.26678e-15	3.83311e-15	0	3	ACTR8.7
chr2	159623069	159623088	20	*	159623085	159623085	1	sense	GAGAAGGGAAGGGAGAGGGG	AGG	3	29	25	0	0	34.489	6.9476e-37	1.6983e-36	0	3	ACTR8.7
chr2	162070542	162070561	20	*	162070544	162070544	1	antisense	GGAAAGGAAAGGAAGAAGGA	AGG	7	7	3	1	1	4.59853	8.51758e-05	9.62703e-05	0.00886918	3	ACTR8.7
chr2	167403804	167403823	20	*	167403820	167403820	1	sense	AGGGAAGGGAAGGAAAAGGG	AGG	6	13	6	0	0	16.0948	4.1835e-14	6.87155e-14	0	3	ACTR8.7
chr2	167758122	167758141	20	*	167758124	167758124	1	antisense	AGGAGAGGAAAGAAAAAGGG	TGG	6	10	8	1	0	6.32298	3.24685e-07	4.30673e-07	0	3	ACTR8.7
chr2	168600089	168600108	20	*	168600091	168600091	1	antisense	GAGAAAGGAAAGGAGGAAGG	GGG	3	210	198	0	0	242.572	0	0	0	3	ACTR8.7
chr2	168765157	168765176	20	*	168765173	168765173	1	sense	AGAGACAGGAAGGAGAATGG	TGG	7	7	5	0	0	9.19706	3.60258e-07	4.56187e-07	0.00886918	3	ACTR8.7
chr2	170058488	170058507	20	*	170058490	170058490	1	antisense	AAAGAAAGAAAGGAAAAGGA	AGG	7	7	3	1	1	4.59853	8.51758e-05	9.62703e-05	0.00886918	3	ACTR8.7
chr2	171218325	171218344	20	*	171218341	171218341	1	sense	AGAGACGGAAAGTAGAATGG	TGG	6	17	11	0	0	20.6934	2.54557e-19	4.71449e-19	0	3	ACTR8.7
chr2	172056664	172056683	20	*	172056680	172056680	1	sense	GAGAAGGAAAAGGAAAAGAA	AGG	5	5	3	1	0	3.4489	0.00213061	0.00218684	0.00510204	3	ACTR8.7
chr2	172088267	172088286	20	*	172088269	172088269	1	antisense	GGAGACAAGAAGGAGACGGG	CGG	7	8	3	0	0	10.3467	3.10739e-08	4.19065e-08	0.00952381	3	ACTR8.7
chr2	172179332	172179351	20	*	172179334	172179334	1	antisense	GAGAGGAGAGAAGAAAAAGG	AGG	7	35	28	0	0	41.3868	1.79001e-46	4.94751e-46	0.0060241	3	ACTR8.7
chr2	172662819	172662838	20	*	172662821	172662821	1	antisense	AAGAAAGAAAAGGAGAAAAG	AGG	5	31	22	0	0	36.7882	4.96982e-40	1.28554e-39	0	3	ACTR8.7
chr2	173413734	173413753	20	*	173413736	173413736	1	antisense	GGAAAAGAAAAGGAGACTGG	GGG	6	14	13	0	0	17.2445	2.26678e-15	3.83311e-15	0	3	ACTR8.7
chr2	175376645	175376664	20	*	175376661	175376661	1	sense	GAGAAGGGGAAGGGGAAGGG	GGG	3	86	39	0	0	100.018	1.06891e-140	6.37834e-140	0	3	ACTR8.7
chr2	176685228	176685247	20	*	176685244	176685244	1	sense	GAGAAACGAAGAAGAAAGGG	AGG	7	6	5	0	0	8.04742	3.76622e-06	4.53696e-06	0.00819672	3	ACTR8.7
chr2	177819562	177819581	20	*	177819578	177819578	1	sense	GGAGAAGGAAAGGAGAATGG	AGG	5	191	169	1	0	110.365	6.65556e-314	1.40736e-312	0	3	ACTR8.7
chr2	180450985	180451004	20	*	180450987	180450987	1	antisense	GGGAAAGGAAAAGAGAACAG	TGG	5	6	3	1	0	4.02371	0.000450528	0.000481477	0.00278552	3	ACTR8.7
chr2	180869561	180869580	20	*	180869563	180869563	1	antisense	AAGAACAGGAAAGAGAAGAG	TGG	5	58	49	0	0	67.8283	1.18776e-86	4.65276e-86	0	3	ACTR8.7
chr2	181673600	181673619	20	*	181673616	181673616	1	sense	GAGAGAGAAAAGGAGAAGTG	AGG	4	34	18	0	0	40.2371	7.61887e-45	2.08466e-44	0	3	ACTR8.7
chr2	181837535	181837554	20	*	181837537	181837537	1	antisense	GAGAACAGAATGGAGAAGGG	TGG	2	151	125	1	0	87.372	5.48104e-234	6.21756e-233	0	3	ACTR8.7
chr2	182134755	182134774	20	*	182134771	182134771	1	sense	GAGAAAGGAAAGGAGAAGAG	GGG	2	190	121	0	0	219.58	0	0	0	3	ACTR8.7
chr2	182576250	182576269	20	*	182576252	182576252	1	antisense	AGAGACGTAAAGTAGAAGGG	TGG	6	12	5	0	0	14.9452	7.2417e-13	1.14708e-12	0	3	ACTR8.7
chr2	191565609	191565628	20	*	191565611	191565611	1	antisense	GAAGAAGGAAAGGAGAACAA	AGG	6	60	34	0	0	70.1276	2.37513e-90	9.59746e-90	0	3	ACTR8.7
chr2	195974101	195974120	20	*	195974117	195974117	1	sense	AAGAAAGAAAGGGAGAAGGA	AGG	5	4	4	0	0	5.74816	0.000287175	0.000310252	0.00717703	3	ACTR8.7
chr2	196585684	196585703	20	*	196585700	196585700	1	sense	GAGAAGGAGAAAGAGAAGAG	AGG	5	58	28	1	0	33.9141	5.82216e-69	2.0128e-68	0	3	ACTR8.7
chr2	197625751	197625770	20	*	197625753	197625753	1	antisense	GAGGAGAGAAAAGAGAAGGG	AGG	4	4	4	0	0	5.74816	0.000287175	0.000310252	0.00200803	3	ACTR8.7
chr2	197992736	197992755	20	*	197992738	197992738	1	antisense	AGAAACAGAAAGGAGAATGG	TGG	5	8	5	0	0	10.3467	3.10739e-08	4.19065e-08	0.00324675	3	ACTR8.7
chr2	200361286	200361305	20	*	200361302	200361302	1	sense	GAGAAGAAAAAGGAGAAAGA	AGG	5	4	4	0	0	5.74816	0.000287175	0.000310252	0.00717703	3	ACTR8.7
chr2	200512084	200512103	20	*	200512100	200512100	1	sense	GAGAACAGGAAAGGAAAAGT	AGG	7	5	5	0	0	6.89779	3.5091e-05	4.00358e-05	0.00773694	3	ACTR8.7
chr2	202127991	202128010	20	*	202127993	202127993	1	antisense	GATAACAGAAAGTAGAATGG	TGG	4	8	6	2	0	3.4489	0.000386368	0.000416795	0	3	ACTR8.7
chr2	205938885	205938904	20	*	205938901	205938901	1	sense	GGAGTTGAAAAGGAGAAGTG	CGG	7	28	6	0	0	33.3393	2.47826e-35	5.92497e-35	0.00487805	3	ACTR8.7
chr2	206830429	206830448	20	*	206830445	206830445	1	sense	GAGAAGAAGAAGAAGAAGGG	GGG	5	38	23	1	0	22.4178	9.34242e-40	2.41088e-39	0	3	ACTR8.7
chr2	209226878	209226897	20	*	209226894	209226894	1	sense	GAGAATGAAAAGGAAAAGAG	GGG	4	71	18	0	0	82.7735	3.59916e-111	1.70413e-110	0	3	ACTR8.7
chr2	209460564	209460583	20	*	209460566	209460566	1	antisense	GAGAAGGGAAAGAGAAGGGA	AGG	6	137	6	0	0	158.649	1.67532e-248	2.09704e-247	0	3	ACTR8.7
chr2	211803857	211803876	20	*	211803873	211803873	1	sense	AAGAATGGAAAGGGAAAGGG	AGG	4	77	29	0	0	89.6713	7.78276e-123	4.03592e-122	0	3	ACTR8.7
chr2	214884507	214884526	20	*	214884509	214884509	1	antisense	GGAGAAAGAAAGGAGAACGT	AGG	7	17	16	0	0	20.6934	2.54557e-19	4.71449e-19	0.00361011	3	ACTR8.7
chr2	215279946	215279965	20	*	215279962	215279962	1	sense	AAGAAAGGAAAGGAAAAGGA	AGG	4	201	30	0	0	232.226	0	0	0	3	ACTR8.7
chr2	216241458	216241477	20	*	216241474	216241474	1	sense	GAGGCCTGAAAAGAGGGAGG	AGG	7	21	20	0	0	25.2919	6.80592e-25	1.39317e-24	0.00413223	3	ACTR8.7
chr2	217639666	217639685	20	*	217639682	217639682	1	sense	GAGAGAGGAAAGGAGAAGGA	AGG	3	152	75	1	1	87.9469	6.19126e-236	7.05998e-235	0	3	ACTR8.7
chr2	218337430	218337449	20	*	218337446	218337446	1	sense	AAGGATGGAAAGGAAAAGGA	TGG	5	8	3	3	0	2.58667	0.00318184	0.00326427	0.00324675	3	ACTR8.7
chr2	218693709	218693728	20	*	218693711	218693711	1	antisense	TAGAACCTGAGGGAGAAGGA	AGG	6	3	3	0	0	4.59853	0.002026	0.00209726	0.00823045	3	ACTR8.7
chr2	218839244	218839263	20	*	218839246	218839246	1	antisense	GGAAGAAGGAAGAAGAAGGG	AGG	7	15	14	1	0	9.19706	6.6879e-12	1.05323e-11	0.00330033	3	ACTR8.7
chr2	218868359	218868378	20	*	218868375	218868375	1	sense	GAGGAGGGAGAGGAGAAGGA	TGG	4	9	7	1	0	5.74816	2.26776e-06	2.83698e-06	0	3	ACTR8.7
chr2	220413587	220413606	20	*	220413589	220413589	1	antisense	AGGAAGGAAAAGGAGAAGGG	AGG	4	9	7	0	0	11.4963	2.4401e-09	3.44429e-09	0	3	ACTR8.7
chr2	220413621	220413640	20	*	220413623	220413623	1	antisense	AGGGAAGGAAAGAAGAAAGG	AGG	6	11	6	0	0	13.7956	1.17063e-11	1.7867e-11	0	3	ACTR8.7
chr2	220583176	220583195	20	*	220583192	220583192	1	sense	GAGAAGGCAATGAAGAACAG	GGG	6	81	70	1	0	47.1349	4.13511e-106	1.92032e-105	0	3	ACTR8.7
chr2	220948717	220948736	20	*	220948733	220948733	1	sense	GAAACGGAAATAGAGAAGGG	AGG	6	13	3	1	0	8.04742	6.09046e-10	8.93268e-10	0	3	ACTR8.7
chr2	225123300	225123319	20	*	225123302	225123302	1	antisense	AAGGAAGGAAAGAAGAAGGA	TGG	5	6	5	0	0	8.04742	3.76622e-06	4.53696e-06	0.00278552	3	ACTR8.7
chr2	225782696	225782715	20	*	225782698	225782698	1	antisense	GAGAAAGGAAGGAGGAAGGG	AGG	4	51	4	0	0	59.7809	6.1477e-74	2.19503e-73	0	3	ACTR8.7
chr2	226363771	226363790	20	*	226363787	226363787	1	sense	GAGAAGAAAAGAAAGAAGGG	AGG	6	13	8	0	0	16.0948	4.1835e-14	6.87155e-14	0	3	ACTR8.7
chr2	229426713	229426732	20	*	229426729	229426729	1	sense	AAGAACAGAAATAAGAACAG	AGG	6	6	5	0	0	8.04742	3.76622e-06	4.53696e-06	0.00238663	3	ACTR8.7
chr2	229672391	229672410	20	*	229672407	229672407	1	sense	GAGGAGGTGAAGGAGGGAGG	GGG	7	18	17	0	0	21.843	1.10474e-20	2.1125e-20	0.00371747	3	ACTR8.7
chr2	234905690	234905709	20	*	234905706	234905706	1	sense	AAAAGAGAAAGGAAGAAGGG	AGG	7	31	7	0	0	36.7882	4.96982e-40	1.28554e-39	0.00549451	3	ACTR8.7
chr2	235172778	235172797	20	*	235172780	235172780	1	antisense	AGATACGGAAAGCAGAAAGG	TGG	6	10	5	0	0	12.646	1.75836e-10	2.58764e-10	0	3	ACTR8.7
chr2	235411537	235411556	20	*	235411553	235411553	1	sense	GGAGAGGAAAAGGAGAAGGA	GGG	6	222	98	0	0	256.368	0	0	0	3	ACTR8.7
chr2	235983390	235983409	20	*	235983392	235983392	1	antisense	AAAGAAGGAAAGGAGAAAAA	GGG	7	30	9	3	0	8.90965	2.7861e-20	5.27663e-20	0.00531915	3	ACTR8.7
chr2	236875341	236875360	20	*	236875343	236875343	1	antisense	AGGAAAGGAAAGGAGAGGGT	GGG	5	7	6	0	0	9.19706	3.60258e-07	4.56187e-07	0.00296736	3	ACTR8.7
chr2	238916410	238916429	20	*	238916426	238916426	1	sense	CGAGAAGGAAAGGAGGAGGG	AGG	6	212	103	0	0	244.872	0	0	0	3	ACTR8.7
chr2	239772858	239772877	20	*	239772860	239772860	1	antisense	GAGGGAGGAAAGGAGGAGGG	AGG	4	8	6	1	0	5.17334	1.45538e-05	1.73593e-05	0	3	ACTR8.7
chr20	286535	286554	20	*	286551	286551	1	sense	AGGAAAGGAAAGGAGAGGAG	AGG	5	10	8	2	0	4.21532	1.90806e-05	2.26719e-05	0.003663	3	ACTR8.7
chr20	960141	960160	20	*	960157	960157	1	sense	GAGAAAGGAGAGGAGAATGG	AGG	3	270	169	1	0	155.775	0	0	0	3	ACTR8.7
chr20	1204587	1204606	20	*	1204603	1204603	1	sense	GACACCAGCCAGGAGAGAGG	AGG	7	5	3	0	0	6.89779	3.5091e-05	4.00358e-05	0.00773694	3	ACTR8.7
chr20	1992692	1992711	20	*	1992708	1992708	1	sense	AGGAGGGGAAAAGAGAAGGA	AGG	6	15	5	0	0	18.3941	1.15641e-16	2.01332e-16	0	3	ACTR8.7
chr20	2531887	2531906	20	*	2531903	2531903	1	sense	GAGAAGGAGAAGGAGGAGGG	GGG	4	32	3	2	0	12.646	3.91936e-26	8.14539e-26	0	3	ACTR8.7
chr20	2694211	2694230	20	*	2694213	2694213	1	antisense	GGCGTGGGAAAGGAAAAAGG	GGG	7	8	4	1	0	5.17334	1.45538e-05	1.73593e-05	0.00952381	3	ACTR8.7
chr20	2804996	2805015	20	*	2804998	2804998	1	antisense	GGGAAGGGAAAGGAGAGGAG	GGG	4	59	51	1	1	34.489	1.65966e-70	5.81148e-70	0	3	ACTR8.7
chr20	3679771	3679790	20	*	3679787	3679787	1	sense	GGAGGAGGAAAAGAGAAGGC	TGG	7	141	93	0	0	163.248	2.39224e-257	3.21624e-256	0	3	ACTR8.7
chr20	4053540	4053559	20	*	4053556	4053556	1	sense	GAGAAAGGAGCGGAGAAGGG	AGG	3	11	11	1	0	6.89779	4.29904e-08	5.75849e-08	0	3	ACTR8.7
chr20	5736074	5736093	20	*	5736090	5736090	1	sense	AGGAGAGGAGAGGAGAAGGA	AGG	6	27	9	1	0	16.0948	1.98368e-25	4.11081e-25	0	3	ACTR8.7
chr20	6349694	6349713	20	*	6349696	6349696	1	antisense	AGAAAGGAAAGGAAGAAGGG	AGG	7	109	52	0	0	126.46	4.54182e-188	3.76125e-187	0	3	ACTR8.7
chr20	6586690	6586709	20	*	6586706	6586706	1	sense	GGAAAGGAAAGGAAGAAGGA	AGG	7	11	6	0	0	13.7956	1.17063e-11	1.7867e-11	0.00280899	3	ACTR8.7
chr20	7221100	7221119	20	*	7221102	7221102	1	antisense	GGGGAAGGGAAGGAGAGGGG	AGG	5	6	6	1	0	4.02371	0.000450528	0.000481477	0.00278552	3	ACTR8.7
chr20	8451810	8451829	20	*	8451812	8451812	1	antisense	GGAGATGGAAGAAAGAAGGG	AGG	7	22	7	0	0	26.4415	2.46301e-26	5.12363e-26	0.00420168	3	ACTR8.7
chr20	8990618	8990637	20	*	8990634	8990634	1	sense	AGGAAAGGAAAAGAGAAGGA	AGG	5	276	150	1	0	159.224	0	0	0	3	ACTR8.7
chr20	9240804	9240823	20	*	9240820	9240820	1	sense	TGAGAGGGAAAGGAGAGAGG	GGG	7	14	12	0	0	17.2445	2.26678e-15	3.83311e-15	0.00318471	3	ACTR8.7
chr20	10549227	10549246	20	*	10549229	10549229	1	antisense	GGAAAAGAAAAGGTGAAGAG	GGG	6	12	6	0	0	14.9452	7.2417e-13	1.14708e-12	0	3	ACTR8.7
chr20	11322833	11322852	20	*	11322849	11322849	1	sense	GGAGACAGAAAGAAGAATGG	TGG	6	154	87	0	0	178.193	2.01306e-286	3.20033e-285	0	3	ACTR8.7
chr20	11981610	11981629	20	*	11981612	11981612	1	antisense	AGGAAAGGAAAGGAGGAGGG	AGG	4	46	46	0	0	54.0327	4.25846e-65	1.39683e-64	0	3	ACTR8.7
chr20	12714261	12714280	20	*	12714263	12714263	1	antisense	GAGAGACAGAAAGAGAAGGA	TGG	7	20	19	0	0	24.1423	1.80252e-23	3.58857e-23	0.00392157	3	ACTR8.7
chr20	12750545	12750564	20	*	12750547	12750547	1	antisense	GAGACTGGAAAGGGGAAGGG	AGG	3	219	45	1	0	126.46	0	0	0	3	ACTR8.7
chr20	12966188	12966207	20	*	12966190	12966190	1	antisense	GAAAACAGAAAGAAGAAAGT	GGG	5	6	6	1	0	4.02371	0.000450528	0.000481477	0.00278552	3	ACTR8.7
chr20	13688820	13688839	20	*	13688836	13688836	1	sense	GAGAGGGGAAAGGAGAGGAG	GGG	4	31	20	0	0	36.7882	4.96982e-40	1.28554e-39	0	3	ACTR8.7
chr20	13768324	13768343	20	*	13768340	13768340	1	sense	AGAAAGAAAAAGGAGAAGGG	AGG	6	6	6	0	0	8.04742	3.76622e-06	4.53696e-06	0.00238663	3	ACTR8.7
chr20	14198700	14198719	20	*	14198702	14198702	1	antisense	GAGACTGGAAAGGAAAAAGG	TGG	4	11	7	1	1	6.89779	4.29904e-08	5.75849e-08	0	3	ACTR8.7
chr20	14537070	14537089	20	*	14537072	14537072	1	antisense	GTGAACAGAAAACAGAAGGA	AGG	5	15	10	0	0	18.3941	1.15641e-16	2.01332e-16	0	3	ACTR8.7
chr20	14764149	14764168	20	*	14764165	14764165	1	sense	GGGAAGGAGAAGGAAAAGGT	TGG	6	5	3	1	0	3.4489	0.00213061	0.00218684	0.00674157	3	ACTR8.7
chr20	15193126	15193145	20	*	15193128	15193128	1	antisense	GAGAAGAGAAAGAAGATGGG	AGG	4	31	5	0	0	36.7882	4.96982e-40	1.28554e-39	0	3	ACTR8.7
chr20	15657028	15657047	20	*	15657044	15657044	1	sense	AAGAAAGGAAAGGAGAAAGA	AGG	4	178	80	0	0	205.784	0	0	0	3	ACTR8.7
chr20	16982671	16982690	20	*	16982673	16982673	1	antisense	AGGAAGGAAAGGAAGAAGGG	AGG	6	88	87	0	0	102.317	1.00947e-144	6.21083e-144	0	3	ACTR8.7
chr20	17657597	17657616	20	*	17657613	17657613	1	sense	AGAAAAGGAAAGGAGAGGAG	AGG	6	30	19	0	0	35.6386	1.88694e-38	4.77879e-38	0	3	ACTR8.7
chr20	18678751	18678770	20	*	18678753	18678753	1	antisense	GAGGAAGGGAAGAGGAAGGG	CGG	5	20	14	1	0	12.0711	3.29683e-17	5.89531e-17	0	3	ACTR8.7
chr20	22556738	22556757	20	*	22556754	22556754	1	sense	GAGACCGGAAAGGAGAAAAG	AGG	3	305	160	0	0	351.787	0	0	0	3	ACTR8.7
chr20	22835070	22835089	20	*	22835072	22835072	1	antisense	TAAGAAGGAAAGAAGAAAGG	AGG	6	91	7	1	0	52.8831	3.57326e-123	1.85741e-122	0	3	ACTR8.7
chr20	22835136	22835155	20	*	22835138	22835138	1	antisense	GAGGAAGGAAAGAAGAAGGA	AGG	4	169	169	0	0	195.437	1.49554e-320	3.22501e-319	0	3	ACTR8.7
chr20	23027192	23027211	20	*	23027208	23027208	1	sense	CAGAACAGGCAGGAGAGGGG	AGG	5	5	5	0	0	6.89779	3.5091e-05	4.00358e-05	0.00510204	3	ACTR8.7
chr20	23135877	23135896	20	*	23135893	23135893	1	sense	AGAGACCGAAAGCAGAAGGG	CGG	6	32	19	0	0	37.9379	1.27051e-41	3.36229e-41	0	3	ACTR8.7
chr20	23356877	23356896	20	*	23356893	23356893	1	sense	GAGGTGGGCAGGGAGAACAG	GGG	7	10	6	1	1	6.32298	3.24685e-07	4.30673e-07	0.00802139	3	ACTR8.7
chr20	30507195	30507214	20	*	30507211	30507211	1	sense	AAGAAGGAAAGGAGGAAGGG	AGG	6	63	45	1	0	36.7882	9.33932e-77	3.43019e-76	0	3	ACTR8.7
chr20	32483794	32483813	20	*	32483810	32483810	1	sense	GAGAGGGGAGAGGAGAAAGG	AGG	4	8	3	0	0	10.3467	3.10739e-08	4.19065e-08	0	3	ACTR8.7
chr20	32913769	32913788	20	*	32913785	32913785	1	sense	GAGATAGGAAAGAAGAAAGG	AGG	4	328	116	3	2	94.5572	0	0	0	3	ACTR8.7
chr20	32963986	32964005	20	*	32963988	32963988	1	antisense	GAGAAGGAGAAGGAGAAAGG	AGG	4	79	12	1	0	45.9853	9.30388e-103	4.16952e-102	0	3	ACTR8.7
chr20	34236132	34236151	20	*	34236148	34236148	1	sense	AGGAGAGGAAAGGAGAAAGG	AGG	5	93	34	0	0	108.065	7.2262e-155	4.79838e-154	0	3	ACTR8.7
chr20	34983920	34983939	20	*	34983936	34983936	1	sense	AGAGAAGGAAAGGAAAAGGA	AGG	7	307	247	1	0	177.043	0	0	0	3	ACTR8.7
chr20	35409001	35409020	20	*	35409017	35409017	1	sense	GGAGACAGAAAGTAGAATGG	TGG	6	18	16	0	0	21.843	1.10474e-20	2.1125e-20	0	3	ACTR8.7
chr20	35424628	35424647	20	*	35424644	35424644	1	sense	AGAGACAAAAAGTAGAAGGG	TGG	7	27	16	0	0	32.1897	8.55547e-34	1.98867e-33	0.00473934	3	ACTR8.7
chr20	37567807	37567826	20	*	37567823	37567823	1	sense	GACGAAGGAGAAGAAAAAGG	AGG	7	8	6	1	0	5.17334	1.45538e-05	1.73593e-05	0.00952381	3	ACTR8.7
chr20	38680911	38680930	20	*	38680913	38680913	1	antisense	GAGGGTGGAAGGGAGAAGGA	AGG	5	20	6	4	0	4.82845	1.56863e-09	2.29911e-09	0	3	ACTR8.7
chr20	38712326	38712345	20	*	38712342	38712342	1	sense	GAGCACAGAAATGAGAAGAG	AGG	4	12	3	0	0	14.9452	7.2417e-13	1.14708e-12	0	3	ACTR8.7
chr20	39703011	39703030	20	*	39703027	39703027	1	sense	AGAAAAAGGAAGGGGAAGGG	AGG	7	6	6	0	0	8.04742	3.76622e-06	4.53696e-06	0.00819672	3	ACTR8.7
chr20	40202946	40202965	20	*	40202962	40202962	1	sense	GAGAAGGAGAAGGAGAAGGA	AGG	4	217	97	0	0	250.62	0	0	0	3	ACTR8.7
chr20	40510733	40510752	20	*	40510749	40510749	1	sense	AGGAAGGGAAAAGAGAAGGA	GGG	5	252	137	0	0	290.857	0	0	0	3	ACTR8.7
chr20	42184499	42184518	20	*	42184501	42184501	1	antisense	GAGGAGGAGGAGGAGGAAGG	GGG	7	5	4	0	0	6.89779	3.5091e-05	4.00358e-05	0.00773694	3	ACTR8.7
chr20	42381701	42381720	20	*	42381717	42381717	1	sense	GGGAGAAGAAAAGAGAAGGA	GGG	6	67	49	1	0	39.0875	4.11669e-83	1.58412e-82	0	3	ACTR8.7
chr20	42939452	42939471	20	*	42939454	42939454	1	antisense	CAAGAAGGAAAGGAAAAGGA	GGG	6	58	24	1	0	33.9141	5.82216e-69	2.0128e-68	0	3	ACTR8.7
chr20	42954870	42954889	20	*	42954886	42954886	1	sense	GAGAGGAGAGAAGGGAAAGG	AGG	7	73	47	1	0	42.5364	7.85579e-93	3.25903e-92	0	3	ACTR8.7
chr20	43598254	43598273	20	*	43598270	43598270	1	sense	AGAGACAGAAAATAGAAGGG	TGG	7	56	30	1	0	32.7645	6.81678e-66	2.28414e-65	0	3	ACTR8.7
chr20	44013313	44013332	20	*	44013315	44013315	1	antisense	GGAGAGAGAAAGGAGATTGG	AGG	7	28	23	2	0	11.1131	9.50551e-22	1.85511e-21	0.00487805	3	ACTR8.7
chr20	44045069	44045088	20	*	44045085	44045085	1	sense	AGAGACAGAAAGTAGAAGAG	TGG	7	11	6	0	0	13.7956	1.17063e-11	1.7867e-11	0.00280899	3	ACTR8.7
chr20	45685375	45685394	20	*	45685377	45685377	1	antisense	TGGAGAGGAGAGGAGAAGGA	GGG	6	64	30	0	0	74.7261	7.85429e-98	3.36745e-97	0	3	ACTR8.7
chr20	46998698	46998717	20	*	46998714	46998714	1	sense	GAGAAAGGAAGCAGAAAGGG	AGG	6	27	9	0	0	32.1897	8.55547e-34	1.98867e-33	0	3	ACTR8.7
chr20	48178683	48178702	20	*	48178685	48178685	1	antisense	GGAGATGTTAGGGAGAAGGG	GGG	7	12	6	0	0	14.9452	7.2417e-13	1.14708e-12	0.00291545	3	ACTR8.7
chr20	48487118	48487137	20	*	48487134	48487134	1	sense	GGGAAAGGAAAGGAGAGGAG	AGG	4	15	14	0	0	18.3941	1.15641e-16	2.01332e-16	0	3	ACTR8.7
chr20	48790645	48790664	20	*	48790661	48790661	1	sense	AAGAAAGGGAAGGTGAAGGG	AGG	4	27	8	0	0	32.1897	8.55547e-34	1.98867e-33	0	3	ACTR8.7
chr20	48959463	48959482	20	*	48959465	48959465	1	antisense	AGAGAAGGAGAGAAGAAGGG	AGG	7	45	7	0	0	52.8831	2.3508e-63	7.5517e-63	0	3	ACTR8.7
chr20	51751052	51751071	20	*	51751068	51751068	1	sense	AAGAAGGGAAGGAAGAAGGG	AGG	4	22	10	0	0	26.4415	2.46301e-26	5.12363e-26	0	3	ACTR8.7
chr20	53636287	53636306	20	*	53636303	53636303	1	sense	GAGAGAGGAAAGAAGAAGGA	AGG	4	139	139	0	0	160.948	6.4208e-253	8.37396e-252	0	3	ACTR8.7
chr20	54451503	54451522	20	*	54451505	54451505	1	antisense	GGAGAAGGAAGGGAGAAGGA	AGG	6	295	219	1	0	170.146	0	0	0	3	ACTR8.7
chr20	54475573	54475592	20	*	54475575	54475575	1	antisense	GAGGAGGAGGAGGAGGAAGG	AGG	7	10	6	1	1	6.32298	3.24685e-07	4.30673e-07	0.00802139	3	ACTR8.7
chr20	54860899	54860918	20	*	54860915	54860915	1	sense	AGAAAAGGAAAGGAGAGGTG	AGG	6	22	12	0	0	26.4415	2.46301e-26	5.12363e-26	0	3	ACTR8.7
chr20	55800572	55800591	20	*	55800588	55800588	1	sense	AGGAGAGGAAAGGAGAGGGG	AGG	5	111	86	0	0	128.759	2.71489e-192	2.29187e-191	0	3	ACTR8.7
chr20	56284488	56284507	20	*	56284504	56284504	1	sense	GGAAAAGAAAAGAAGAAGGA	AGG	6	29	5	0	0	34.489	6.9476e-37	1.6983e-36	0	3	ACTR8.7
chr20	57111019	57111038	20	*	57111021	57111021	1	antisense	AGAGACAGAAAGCAGAAGGG	TGG	6	241	109	4	0	55.6422	2.96439e-323	6.66989e-322	0	3	ACTR8.7
chr20	57238146	57238165	20	*	57238148	57238148	1	antisense	AGAGACAGAAAGTAGAAGGG	TGG	6	185	94	1	0	106.916	1.14754e-301	2.19241e-300	0	3	ACTR8.7
chr20	57477699	57477718	20	*	57477701	57477701	1	antisense	GTAAAAGGAAAAGAGAAGGG	AGG	4	25	7	1	0	14.9452	5.34549e-23	1.0613e-22	0	3	ACTR8.7
chr20	57737500	57737519	20	*	57737502	57737502	1	antisense	AGGAAAGGAAGGAAGAAGGG	AGG	5	14	9	0	0	17.2445	2.26678e-15	3.83311e-15	0	3	ACTR8.7
chr20	57865336	57865355	20	*	57865338	57865338	1	antisense	AAGAGAGGAAAGGAGAAGAG	AGG	4	43	16	0	0	50.5838	6.72264e-60	2.07687e-59	0	3	ACTR8.7
chr20	57865351	57865370	20	*	57865353	57865353	1	antisense	AGGAAAGGAAAGGAGAAGAG	AGG	4	27	27	0	0	32.1897	8.55547e-34	1.98867e-33	0	3	ACTR8.7
chr20	57943912	57943931	20	*	57943914	57943914	1	antisense	GAGGACGGAAAGGAGAGAGG	TGG	3	330	328	3	2	95.1321	0	0	0	3	ACTR8.7
chr20	58018527	58018546	20	*	58018543	58018543	1	sense	GAGAGGGGAAAACAGAAGGG	AGG	4	222	125	0	0	256.368	0	0	0	3	ACTR8.7
chr20	58929419	58929438	20	*	58929421	58929421	1	antisense	AGAGACAGAAAATAGAAGGG	TGG	7	54	31	1	0	31.6149	7.45426e-63	2.38055e-62	0	3	ACTR8.7
chr20	59460001	59460020	20	*	59460003	59460003	1	antisense	GAGAAGGACAAGGAGAAGAT	GGG	5	13	8	1	0	8.04742	6.09046e-10	8.93268e-10	0	3	ACTR8.7
chr20	59707427	59707446	20	*	59707429	59707429	1	antisense	AGAGAGAGAAAGAAGAAGGG	AGG	7	221	89	0	0	255.218	0	0	0	3	ACTR8.7
chr20	61744338	61744357	20	*	61744354	61744354	1	sense	GAGACAGGAAAGGAGAGGGA	GGG	4	82	76	0	0	95.4195	1.04545e-132	5.85347e-132	0	3	ACTR8.7
chr20	62157044	62157063	20	*	62157046	62157046	1	antisense	GAGGCGAGAGAGGAGAGAGG	GGG	7	178	161	1	0	102.892	1.69901e-287	2.74107e-286	0	3	ACTR8.7
chr20	63241631	63241650	20	*	63241647	63241647	1	sense	TTTGGCAGAAAGGAGATGGG	TGG	7	11	6	1	1	6.89779	4.29904e-08	5.75849e-08	0.00280899	3	ACTR8.7
chr20	63875904	63875923	20	*	63875906	63875906	1	antisense	GGAGGCGGAGAGGAGGAAGG	AGG	7	81	51	1	0	47.1349	4.13511e-106	1.92032e-105	0	3	ACTR8.7
chr20	63970871	63970890	20	*	63970873	63970873	1	antisense	GAGAAGGAAGGGAGGAAGGG	AGG	6	31	12	1	0	18.3941	1.83692e-30	4.06586e-30	0	3	ACTR8.7
chr20	64233498	64233517	20	*	64233500	64233500	1	antisense	GAGGAAGGAAGGGAAAAGGG	AGG	4	15	13	1	0	9.19706	6.6879e-12	1.05323e-11	0	3	ACTR8.7
chr21	18964030	18964049	20	*	18964046	18964046	1	sense	GGAAAGGGAAAGGGGAAGGG	AGG	4	51	25	0	0	59.7809	6.1477e-74	2.19503e-73	0	3	ACTR8.7
chr21	20417181	20417200	20	*	20417183	20417183	1	antisense	GAGAAAGAAAGAGAGAAGGA	GGG	5	6	6	0	0	8.04742	3.76622e-06	4.53696e-06	0.00278552	3	ACTR8.7
chr21	25387953	25387972	20	*	25387969	25387969	1	sense	GGAAACAGCCAGGAGAACAG	GGG	7	6	4	0	0	8.04742	3.76622e-06	4.53696e-06	0.00819672	3	ACTR8.7
chr21	28208729	28208748	20	*	28208745	28208745	1	sense	GGAGAGAGAAAGGAGACGAG	AGG	7	7	5	0	0	9.19706	3.60258e-07	4.56187e-07	0.00886918	3	ACTR8.7
chr21	33648875	33648894	20	*	33648891	33648891	1	sense	GAGAAAGAGAAAGAGAAGGA	AGG	5	24	12	0	0	28.7408	2.85944e-29	6.20923e-29	0	3	ACTR8.7
chr21	34240255	34240274	20	*	34240257	34240257	1	antisense	AAGAAAGGAAAGGAGAGGAG	AGG	4	8	4	0	0	10.3467	3.10739e-08	4.19065e-08	0	3	ACTR8.7
chr21	35133977	35133996	20	*	35133979	35133979	1	antisense	GAGACTGAAAAAGAGAACAG	GGG	6	10	6	0	0	12.646	1.75836e-10	2.58764e-10	0	3	ACTR8.7
chr21	35305761	35305780	20	*	35305763	35305763	1	antisense	GAAAAAGGAAAGGAGAGGGG	AGG	3	161	144	0	0	186.24	2.8263e-302	5.49615e-301	0	3	ACTR8.7
chr21	38071807	38071826	20	*	38071809	38071809	1	antisense	GAGAACAAAAGGGAGAAAGG	GGG	4	124	57	0	0	143.704	4.16397e-220	4.17932e-219	0	3	ACTR8.7
chr21	38207421	38207440	20	*	38207423	38207423	1	antisense	GAGAGGAGAAGGGAGAAGGG	AGG	4	55	7	0	0	64.3794	3.70821e-81	1.3901e-80	0	3	ACTR8.7
chr21	38351685	38351704	20	*	38351701	38351701	1	sense	GGGAAGAGAAAGGAGAAGGA	AGG	4	75	9	1	0	43.686	4.06036e-96	1.72387e-95	0	3	ACTR8.7
chr21	38916880	38916899	20	*	38916896	38916896	1	sense	GAGAAGGAAGAAGAGAAGGA	AGG	5	4	4	0	0	5.74816	0.000287175	0.000310252	0.00717703	3	ACTR8.7
chr21	39766049	39766068	20	*	39766051	39766051	1	antisense	GGAGAAGGGAAGAAGAAGTG	AGG	7	30	14	1	0	17.8193	3.49012e-29	7.54115e-29	0.00531915	3	ACTR8.7
chr21	40856151	40856170	20	*	40856167	40856167	1	sense	GGAAAGGAAAGGAAGAAGGG	AGG	6	46	15	0	0	54.0327	4.25846e-65	1.39683e-64	0	3	ACTR8.7
chr21	40857468	40857487	20	*	40857470	40857470	1	antisense	TAGAACAAAAAGAAGAAGGA	AGG	5	99	30	1	0	57.4816	3.67368e-137	2.13938e-136	0	3	ACTR8.7
chr21	41703604	41703623	20	*	41703620	41703620	1	sense	AGAGACAGGAAGTAGAAGGG	TGG	7	14	7	0	0	17.2445	2.26678e-15	3.83311e-15	0.00318471	3	ACTR8.7
chr21	42824833	42824852	20	*	42824849	42824849	1	sense	AGAGAGAGAAAGAAGAAGGG	AGG	7	8	8	0	0	10.3467	3.10739e-08	4.19065e-08	0.00952381	3	ACTR8.7
chr21	43653257	43653276	20	*	43653273	43653273	1	sense	GGGAAGGGAAGGGAGAAGGA	AGG	4	23	3	0	0	27.5912	8.55791e-28	1.81845e-27	0	3	ACTR8.7
chr21	44660091	44660110	20	*	44660107	44660107	1	sense	GAGAAAGAGAAAGAGAAGGG	TGG	4	22	18	0	0	26.4415	2.46301e-26	5.12363e-26	0	3	ACTR8.7
chr22	10561497	10561516	20	*	10561513	10561513	1	sense	GAGAAAGAAAGGAGGAAGGG	AGG	5	18	18	0	0	21.843	1.10474e-20	2.1125e-20	0	3	ACTR8.7
chr22	18051311	18051330	20	*	18051327	18051327	1	sense	GGAAAAGAAAAGGAGAGGGG	AGG	5	116	89	0	0	134.507	6.43693e-203	5.81727e-202	0	3	ACTR8.7
chr22	20084647	20084666	20	*	20084649	20084649	1	antisense	GAGCCTGGCGAGGAGAACAG	AGG	7	16	7	1	0	9.77187	6.42819e-13	1.0456e-12	0.00343643	3	ACTR8.7
chr22	21725670	21725689	20	*	21725686	21725686	1	sense	GAGACAGCAAAAGTAAATGG	GGG	7	45	27	0	0	52.8831	2.3508e-63	7.5517e-63	0	3	ACTR8.7
chr22	22584913	22584932	20	*	22584915	22584915	1	antisense	AAGAAAGGAAAAGAAAAGGA	AGG	5	5	4	0	0	6.89779	3.5091e-05	4.00358e-05	0.00510204	3	ACTR8.7
chr22	23109453	23109472	20	*	23109469	23109469	1	sense	GGAGTCAGACAGGAGAGGGG	TGG	7	12	9	1	1	7.47261	5.2934e-09	7.40464e-09	0.00291545	3	ACTR8.7
chr22	23240865	23240884	20	*	23240867	23240867	1	antisense	AGAGACAGAAAGTAGAAAGG	GGG	7	10	8	0	0	12.646	1.75836e-10	2.58764e-10	0.00802139	3	ACTR8.7
chr22	23605537	23605556	20	*	23605553	23605553	1	sense	GGGAGAGGAAGGGAGAAAGG	AGG	5	16	8	0	0	19.5437	5.57353e-18	1.00241e-17	0	3	ACTR8.7
chr22	23715591	23715610	20	*	23715593	23715593	1	antisense	GGAGAAAGAGAGGAGAAGGC	TGG	7	12	5	0	0	14.9452	7.2417e-13	1.14708e-12	0.00291545	3	ACTR8.7
chr22	24787590	24787609	20	*	24787592	24787592	1	antisense	GAGAAGAGAAGAGAGAAGGG	AGG	4	90	89	1	1	52.3083	1.91058e-121	9.79117e-121	0	3	ACTR8.7
chr22	24836136	24836155	20	*	24836138	24836138	1	antisense	AGAGAAAGAAAGGAGAATGG	TGG	7	85	85	0	0	98.8684	1.08152e-138	6.36635e-138	0	3	ACTR8.7
chr22	27101414	27101433	20	*	27101416	27101416	1	antisense	ACAGAAGGAAAGGAGGAAGG	AGG	7	29	12	0	0	34.489	6.9476e-37	1.6983e-36	0.005	3	ACTR8.7
chr22	27299000	27299019	20	*	27299016	27299016	1	sense	GAGAAAGAGAAGAAGAAGGG	AGG	4	161	95	0	0	186.24	2.8263e-302	5.49615e-301	0	3	ACTR8.7
chr22	27674858	27674877	20	*	27674860	27674860	1	antisense	GAGAGAGGAAGAGAGAAGGG	TGG	4	97	51	3	0	28.166	1.38939e-104	6.37072e-104	0	3	ACTR8.7
chr22	33792882	33792901	20	*	33792898	33792898	1	sense	GGAAAAAGAAAGGAGAAGGT	GGG	5	73	45	0	0	85.0728	4.90515e-115	2.39538e-114	0	3	ACTR8.7
chr22	35561163	35561182	20	*	35561165	35561165	1	antisense	AGAGAAGGCAGGGAGAAGGG	GGG	7	44	7	0	0	51.7334	1.2707e-61	4.0052e-61	0.00704225	3	ACTR8.7
chr22	36561292	36561311	20	*	36561294	36561294	1	antisense	TGAGAGCGAAGGGAGAAGGG	AGG	7	7	3	1	0	4.59853	8.51758e-05	9.62703e-05	0.00886918	3	ACTR8.7
chr22	36643184	36643203	20	*	36643186	36643186	1	antisense	GGAGAAAGAAAGGAGAGGGA	AGG	7	43	27	0	0	50.5838	6.72264e-60	2.07687e-59	0.00689655	3	ACTR8.7
chr22	37917345	37917364	20	*	37917347	37917347	1	antisense	GGTGAAGGAAAGGAAAAGAA	AGG	7	10	3	1	1	6.32298	3.24685e-07	4.30673e-07	0.00802139	3	ACTR8.7
chr22	38950494	38950513	20	*	38950510	38950510	1	sense	ATGGAAGGAAAGGAGAAGAG	AGG	5	32	17	1	0	18.9689	9.38461e-32	2.11591e-31	0	3	ACTR8.7
chr22	40715159	40715178	20	*	40715175	40715175	1	sense	AGAAACAGAAAGGGGAAGGG	TGG	5	40	19	1	0	23.5675	1.63861e-42	4.40061e-42	0	3	ACTR8.7
chr22	42283942	42283961	20	*	42283958	42283958	1	sense	GGAGAAGGAAAAGGAAAGGG	GGG	7	13	7	1	0	8.04742	6.09046e-10	8.93268e-10	0.00311526	3	ACTR8.7
chr22	46212050	46212069	20	*	46212052	46212052	1	antisense	AGGAGAGGAGAGGAGAAGAG	AGG	6	15	6	0	0	18.3941	1.15641e-16	2.01332e-16	0	3	ACTR8.7
chr22	47040297	47040316	20	*	47040313	47040313	1	sense	GAGAACGGCGTGGAGAAGGG	TGG	3	15	6	0	0	18.3941	1.15641e-16	2.01332e-16	0	3	ACTR8.7
chr22	47051753	47051772	20	*	47051755	47051755	1	antisense	GAGGAAGGAAAGGAGGAGGG	AGG	3	91	51	1	0	52.8831	3.57326e-123	1.85741e-122	0	3	ACTR8.7
chr22	47849520	47849539	20	*	47849536	47849536	1	sense	GAGAAGGGAAGGGAGAAGGC	AGG	3	20	3	0	0	24.1423	1.80252e-23	3.58857e-23	0	3	ACTR8.7
chr22	47901887	47901906	20	*	47901889	47901889	1	antisense	GAGAAAGGAAGAAGTAAGGG	AGG	6	26	5	0	0	31.0401	2.85527e-32	6.49142e-32	0	3	ACTR8.7
chr22	48251298	48251317	20	*	48251300	48251300	1	antisense	AAAGAAGGAAGGGAGAAGGA	AGG	6	149	34	1	0	86.2224	4.21237e-230	4.61033e-229	0	3	ACTR8.7
chr22	48484492	48484511	20	*	48484494	48484494	1	antisense	AGGAGAAGGAAGGAGAAGGA	GGG	7	14	11	0	0	17.2445	2.26678e-15	3.83311e-15	0.00318471	3	ACTR8.7
chr3	887195	887214	20	*	887197	887197	1	antisense	AGGGAGGGAAAGAAGAAGGA	AGG	6	5	5	0	0	6.89779	3.5091e-05	4.00358e-05	0.00674157	3	ACTR8.7
chr3	2121095	2121114	20	*	2121097	2121097	1	antisense	AGAGAAGGAAGGAAGAAGGG	AGG	7	111	66	1	1	64.3794	1.19049e-158	8.23141e-158	0	3	ACTR8.7
chr3	3446707	3446726	20	*	3446723	3446723	1	sense	GGAAATGGAAAGGAGAGGAG	AGG	5	38	19	0	0	44.8357	1.98393e-51	5.75365e-51	0	3	ACTR8.7
chr3	3836377	3836396	20	*	3836379	3836379	1	antisense	AGAAACAGAAAGTAGAAAGG	TGG	6	8	8	0	0	10.3467	3.10739e-08	4.19065e-08	0	3	ACTR8.7
chr3	6105259	6105278	20	*	6105261	6105261	1	antisense	GGGGAAGGAAATGAGAAGGA	AGG	5	4	4	1	1	2.87408	0.00889078	0.00901495	0.00717703	3	ACTR8.7
chr3	8432816	8432835	20	*	8432832	8432832	1	sense	AGGAAGGGAAGGGAGAAGAG	AGG	5	9	3	0	0	11.4963	2.4401e-09	3.44429e-09	0.00343643	3	ACTR8.7
chr3	8432882	8432901	20	*	8432898	8432898	1	sense	GATAAGGGAAAGTAGAAGGG	AGG	3	22	9	0	0	26.4415	2.46301e-26	5.12363e-26	0	3	ACTR8.7
chr3	8652515	8652534	20	*	8652531	8652531	1	sense	GAGGAAAGAAAGGGGAAGGG	TGG	4	30	16	0	0	35.6386	1.88694e-38	4.77879e-38	0	3	ACTR8.7
chr3	10302993	10303012	20	*	10303009	10303009	1	sense	ATAGACAGAAAGGAGAAGGG	TGG	5	11	5	0	0	13.7956	1.17063e-11	1.7867e-11	0.00387597	3	ACTR8.7
chr3	10407394	10407413	20	*	10407396	10407396	1	antisense	GAAAAGGAAAGGAAGAAGGA	AGG	6	62	36	1	0	36.2134	3.49092e-75	1.2609e-74	0	3	ACTR8.7
chr3	11129439	11129458	20	*	11129455	11129455	1	sense	AGAGACAGAAAGCAGAATGG	GGG	7	6	5	2	0	2.68247	0.00544748	0.00558334	0.00819672	3	ACTR8.7
chr3	14154603	14154622	20	*	14154619	14154619	1	sense	AGAGACAGAAAGGAGAATGG	TGG	6	34	28	1	0	20.1186	2.24784e-34	5.3506e-34	0	3	ACTR8.7
chr3	15368978	15368997	20	*	15368980	15368980	1	antisense	AGGAACGGAAGAGAGAAGGC	AGG	5	12	5	2	0	4.98174	6.91864e-07	8.73553e-07	0	3	ACTR8.7
chr3	22379534	22379553	20	*	22379550	22379550	1	sense	GAGAAGGAAGAGGAGAAGGA	GGG	4	83	44	0	0	96.5691	1.06973e-134	6.09913e-134	0	3	ACTR8.7
chr3	25115568	25115587	20	*	25115570	25115570	1	antisense	AAGAAAGGAAAGGAGAGGAG	GGG	4	18	13	0	0	21.843	1.10474e-20	2.1125e-20	0	3	ACTR8.7
chr3	27783188	27783207	20	*	27783204	27783204	1	sense	GAGAAGGGAAGGAGGAAGGG	AGG	4	44	9	0	0	51.7334	1.2707e-61	4.0052e-61	0	3	ACTR8.7
chr3	28563634	28563653	20	*	28563650	28563650	1	sense	AAAGACAGAAAGTAGAAGGG	TGG	5	4	4	0	0	5.74816	0.000287175	0.000310252	0.00717703	3	ACTR8.7
chr3	30032055	30032074	20	*	30032057	30032057	1	antisense	GGAAAGGGAAGGGAGAAGGG	AGG	4	29	21	0	0	34.489	6.9476e-37	1.6983e-36	0	3	ACTR8.7
chr3	31221110	31221129	20	*	31221126	31221126	1	sense	AGAAACAGAAAGTAGAAAGG	TGG	6	6	4	0	0	8.04742	3.76622e-06	4.53696e-06	0.00238663	3	ACTR8.7
chr3	31724133	31724152	20	*	31724149	31724149	1	sense	ATGAACGGAAAAGAGAAAAG	GGG	5	93	49	0	0	108.065	7.2262e-155	4.79838e-154	0	3	ACTR8.7
chr3	38217808	38217827	20	*	38217810	38217810	1	antisense	GGAGACAGAAAGGAGAATGG	TGG	5	56	19	0	0	65.529	5.55986e-83	2.11333e-82	0	3	ACTR8.7
chr3	38945870	38945889	20	*	38945872	38945872	1	antisense	GAGAAAGGGAAGCAGAAGGG	GGG	3	111	53	1	0	64.3794	1.19049e-158	8.23141e-158	0	3	ACTR8.7
chr3	40112302	40112321	20	*	40112318	40112318	1	sense	GGAGAGTGAAAGAAGAAAGG	AGG	7	19	4	0	0	22.9926	4.56705e-22	8.94518e-22	0.00384615	3	ACTR8.7
chr3	43121228	43121247	20	*	43121230	43121230	1	antisense	ACAGACAGAAAGTAGAAGGG	TGG	6	8	4	1	0	5.17334	1.45538e-05	1.73593e-05	0	3	ACTR8.7
chr3	43923905	43923924	20	*	43923907	43923907	1	antisense	AGAGAATGAAAGGGGAAGGG	GGG	7	141	75	0	0	163.248	2.39224e-257	3.21624e-256	0	3	ACTR8.7
chr3	45508898	45508917	20	*	45508900	45508900	1	antisense	AAGAAGGAAAGAAGGAAGGG	AGG	7	6	4	0	0	8.04742	3.76622e-06	4.53696e-06	0.00819672	3	ACTR8.7
chr3	45633259	45633278	20	*	45633275	45633275	1	sense	GAAGATGGAAGGGAGAAGGC	AGG	5	7	4	0	0	9.19706	3.60258e-07	4.56187e-07	0.00296736	3	ACTR8.7
chr3	48087857	48087876	20	*	48087873	48087873	1	sense	GAGAAGGCAAAGGAGAAAAG	GGG	4	128	59	4	0	29.6605	2.03436e-139	1.21061e-138	0	3	ACTR8.7
chr3	51988669	51988688	20	*	51988671	51988671	1	antisense	GGGAGAAGGAGGGAGAAGGG	AGG	6	36	16	0	0	42.5364	4.09498e-48	1.14786e-47	0	3	ACTR8.7
chr3	53840753	53840772	20	*	53840769	53840769	1	sense	AGTGAAGGAAAGCAGAAAGG	TGG	7	6	4	1	0	4.02371	0.000450528	0.000481477	0.00819672	3	ACTR8.7
chr3	53882055	53882074	20	*	53882057	53882057	1	antisense	GAGAACGGAAAGGAGAAGGG	CGG	0	88	78	0	0	102.317	1.00947e-144	6.21083e-144	0	3	ACTR8.7
chr3	54688468	54688487	20	*	54688484	54688484	1	sense	AGGGAAGGAAAGGAGAAGAA	AGG	6	142	39	0	0	164.397	1.44498e-259	1.97935e-258	0	3	ACTR8.7
chr3	58152686	58152705	20	*	58152688	58152688	1	antisense	GAGGACAGAAAAGGGAAGGG	AGG	4	21	15	1	0	12.646	2.48528e-18	4.57174e-18	0	3	ACTR8.7
chr3	60327874	60327893	20	*	60327890	60327890	1	sense	GGCGAAGGAAACAAGAAGGG	AGG	6	95	46	1	0	55.1823	3.93291e-130	2.13613e-129	0	3	ACTR8.7
chr3	62610192	62610211	20	*	62610194	62610194	1	antisense	GGGAAAGGAAAGGAAAAGAA	AGG	5	10	3	2	0	4.21532	1.90806e-05	2.26719e-05	0.003663	3	ACTR8.7
chr3	63008669	63008688	20	*	63008671	63008671	1	antisense	GAGGAAGGAAAGGACAAGGG	AGG	3	81	45	0	0	94.2698	1.00971e-130	5.49789e-130	0	3	ACTR8.7
chr3	63466252	63466271	20	*	63466254	63466254	1	antisense	AGAAAAGAAAAAGAGAAAGG	AGG	7	10	8	0	0	12.646	1.75836e-10	2.58764e-10	0.00802139	3	ACTR8.7
chr3	63612930	63612949	20	*	63612932	63612932	1	antisense	AGAAAAGGAGAGGAGAAGAG	AGG	6	26	9	0	0	31.0401	2.85527e-32	6.49142e-32	0	3	ACTR8.7
chr3	65419736	65419755	20	*	65419738	65419738	1	antisense	ACTGAAGGAAAGGAAAAGGG	AGG	6	70	31	1	0	40.8119	6.05082e-88	2.40049e-87	0	3	ACTR8.7
chr3	65569240	65569259	20	*	65569256	65569256	1	sense	GGAGACAGAAAGGAGAATTG	TGG	6	18	10	0	0	21.843	1.10474e-20	2.1125e-20	0	3	ACTR8.7
chr3	65897875	65897894	20	*	65897891	65897891	1	sense	AAAGAAAGAAAGGAAAAGGG	GGG	6	16	5	0	0	19.5437	5.57353e-18	1.00241e-17	0	3	ACTR8.7
chr3	68595086	68595105	20	*	68595088	68595088	1	antisense	AGGAAGGGAAAGGAAGAGGG	TGG	5	4	3	1	0	2.87408	0.00889078	0.00901495	0.00717703	3	ACTR8.7
chr3	70520189	70520208	20	*	70520205	70520205	1	sense	AGAAAAGAAAAAGAAAAGGG	GGG	7	7	6	0	0	9.19706	3.60258e-07	4.56187e-07	0.00886918	3	ACTR8.7
chr3	71435221	71435240	20	*	71435237	71435237	1	sense	AAAGAAGGAAGGAAGAAGGG	AGG	6	7	7	0	0	9.19706	3.60258e-07	4.56187e-07	0.00249377	3	ACTR8.7
chr3	71908936	71908955	20	*	71908952	71908952	1	sense	GAGAAAGGAAGAGAGAAAGA	GGG	5	7	6	0	0	9.19706	3.60258e-07	4.56187e-07	0.00296736	3	ACTR8.7
chr3	73024660	73024679	20	*	73024662	73024662	1	antisense	AGGAAAGGAAAGGAGAAGGA	GGG	4	36	32	0	0	42.5364	4.09498e-48	1.14786e-47	0	3	ACTR8.7
chr3	77372134	77372153	20	*	77372150	77372150	1	sense	GAGAAAGGGAAAGAGAAGGA	AGG	4	83	54	0	0	96.5691	1.06973e-134	6.09913e-134	0	3	ACTR8.7
chr3	78531152	78531171	20	*	78531154	78531154	1	antisense	AAGAACAGAAATGAGAACAG	AGG	5	15	5	0	0	18.3941	1.15641e-16	2.01332e-16	0	3	ACTR8.7
chr3	83469719	83469738	20	*	83469735	83469735	1	sense	AGGAGAGGAAAGGAGAAGAG	AGG	5	40	39	1	0	23.5675	1.63861e-42	4.40061e-42	0	3	ACTR8.7
chr3	84135447	84135466	20	*	84135463	84135463	1	sense	AGGGAAGGAAGGGAGAAGGA	AGG	6	21	16	0	0	25.2919	6.80592e-25	1.39317e-24	0	3	ACTR8.7
chr3	84700410	84700429	20	*	84700426	84700426	1	sense	AGGAAAGGAAAGGAGAAGAA	AGG	5	39	12	0	0	45.9853	4.20686e-53	1.23818e-52	0	3	ACTR8.7
chr3	85752423	85752442	20	*	85752425	85752425	1	antisense	GAGAGAAGAAAAGAGAAGGG	AGG	4	121	63	0	0	140.255	1.23585e-213	1.20164e-212	0	3	ACTR8.7
chr3	99220251	99220270	20	*	99220267	99220267	1	sense	AAGAAAGGAAAGAAGAAGGA	AGG	4	67	46	0	0	78.175	1.64342e-103	7.3954e-103	0	3	ACTR8.7
chr3	103792500	103792519	20	*	103792502	103792502	1	antisense	GAGAAGGGGAAGGGGAAGGG	AGG	3	19	12	0	0	22.9926	4.56705e-22	8.94518e-22	0	3	ACTR8.7
chr3	103882582	103882601	20	*	103882598	103882598	1	sense	GAGAAAGGAAAGGAGAAAAA	GGG	4	36	12	1	0	21.2682	4.82645e-37	1.21106e-36	0	3	ACTR8.7
chr3	105081518	105081537	20	*	105081534	105081534	1	sense	GAAGAAAGAAAGGAGAAAAG	GGG	6	37	4	0	0	43.686	9.12809e-50	2.61937e-49	0	3	ACTR8.7
chr3	106350133	106350152	20	*	106350135	106350135	1	antisense	GCTAACGGAAAAGAGAAGGA	TGG	4	169	89	0	0	195.437	1.49554e-320	3.22501e-319	0	3	ACTR8.7
chr3	108777313	108777332	20	*	108777315	108777315	1	antisense	AGAGATGGAAGGGAGAATGG	AGG	7	29	8	0	0	34.489	6.9476e-37	1.6983e-36	0.005	3	ACTR8.7
chr3	108782767	108782786	20	*	108782769	108782769	1	antisense	AGAAACAGAAAGTAGAAGGG	TGG	5	15	12	0	0	18.3941	1.15641e-16	2.01332e-16	0	3	ACTR8.7
chr3	110515502	110515521	20	*	110515504	110515504	1	antisense	GGGAAGGGAAAGGAGGAAGG	GGG	4	7	6	0	0	9.19706	3.60258e-07	4.56187e-07	0	3	ACTR8.7
chr3	111202130	111202149	20	*	111202132	111202132	1	antisense	AGAGATGGAAAGGAGATTGG	TGG	7	23	20	0	0	27.5912	8.55791e-28	1.81845e-27	0.00429185	3	ACTR8.7
chr3	111549177	111549196	20	*	111549179	111549179	1	antisense	AGGAAAGGAAAGGAGAGGGG	AGG	4	135	107	1	1	78.175	3.12076e-203	2.86794e-202	0	3	ACTR8.7
chr3	113201242	113201261	20	*	113201244	113201244	1	antisense	AGAGACAGAAAGTAGAAAGG	TGG	7	7	6	0	0	9.19706	3.60258e-07	4.56187e-07	0.00886918	3	ACTR8.7
chr3	114859357	114859376	20	*	114859359	114859359	1	antisense	GAAGAAAGGAAGGAGAAGAG	AGG	6	40	9	0	0	47.1349	8.70836e-55	2.59464e-54	0	3	ACTR8.7
chr3	116326968	116326987	20	*	116326984	116326984	1	sense	GAGAAAGGAAAAGAGAAGGG	TGG	2	123	98	0	0	142.554	6.03203e-218	6.02649e-217	0	3	ACTR8.7
chr3	116864248	116864267	20	*	116864250	116864250	1	antisense	GGAGAGGAAAAAGGGAAGGG	GGG	7	16	11	0	0	19.5437	5.57353e-18	1.00241e-17	0.00343643	3	ACTR8.7
chr3	117230003	117230022	20	*	117230005	117230005	1	antisense	GGGTAAGGAAAAGAGAAGTG	GGG	5	5	3	0	0	6.89779	3.5091e-05	4.00358e-05	0.00510204	3	ACTR8.7
chr3	117254331	117254350	20	*	117254333	117254333	1	antisense	AAGAATGGAAAAGAAAAGGA	AGG	5	4	4	0	0	5.74816	0.000287175	0.000310252	0.00717703	3	ACTR8.7
chr3	119608150	119608169	20	*	119608166	119608166	1	sense	GAGAAAGAAAGGGAGAAGGA	AGG	4	20	19	1	1	12.0711	3.29683e-17	5.89531e-17	0	3	ACTR8.7
chr3	120216040	120216059	20	*	120216042	120216042	1	antisense	AGAAAGGAAAGGAAGAAGGG	AGG	7	19	18	0	0	22.9926	4.56705e-22	8.94518e-22	0.00384615	3	ACTR8.7
chr3	123085688	123085707	20	*	123085690	123085690	1	antisense	GGAGAAGGAAAGGGGAAGGC	AGG	6	17	10	0	0	20.6934	2.54557e-19	4.71449e-19	0	3	ACTR8.7
chr3	124349279	124349298	20	*	124349295	124349295	1	sense	GGAGATGGAAAGTAGAATGG	TGG	6	14	8	0	0	17.2445	2.26678e-15	3.83311e-15	0	3	ACTR8.7
chr3	124794814	124794833	20	*	124794830	124794830	1	sense	GAGAGAGGAAGGGAGAAGGG	AGG	3	142	33	1	0	82.1987	1.35845e-216	1.35101e-215	0	3	ACTR8.7
chr3	125695620	125695639	20	*	125695636	125695636	1	sense	GAAAACAGCAAAGAGAAGGG	AGG	4	50	3	0	0	58.6312	3.74699e-72	1.32054e-71	0	3	ACTR8.7
chr3	129615498	129615517	20	*	129615500	129615500	1	antisense	GAGAAAGGAAGGAAGAAGGG	AGG	3	185	123	0	0	213.832	0	0	0	3	ACTR8.7
chr3	129757265	129757284	20	*	129757267	129757267	1	antisense	AGAGAAGGAAAGAAAAAGGG	AGG	7	144	108	1	0	83.3483	1.94173e-220	1.96702e-219	0	3	ACTR8.7
chr3	135570374	135570393	20	*	135570376	135570376	1	antisense	AGGGAAGGAAAGAAGAATGG	AGG	6	5	4	0	0	6.89779	3.5091e-05	4.00358e-05	0.00674157	3	ACTR8.7
chr3	137279285	137279304	20	*	137279287	137279287	1	antisense	TAGAACGGGAAGGAGAAAGG	GGG	3	81	20	0	0	94.2698	1.00971e-130	5.49789e-130	0	3	ACTR8.7
chr3	138757597	138757616	20	*	138757613	138757613	1	sense	AAGAAAGGAAGGAAGAAGGG	AGG	4	45	19	0	0	52.8831	2.3508e-63	7.5517e-63	0	3	ACTR8.7
chr3	139251318	139251337	20	*	139251320	139251320	1	antisense	GAGAAGGAAAAGGAGAAGAA	GGG	4	113	35	0	0	131.058	1.56664e-196	1.35403e-195	0	3	ACTR8.7
chr3	141334508	141334527	20	*	141334510	141334510	1	antisense	GAGAAAGGAAGGGAGAAGGA	AGG	3	62	62	0	0	72.4268	4.45512e-94	1.86243e-93	0	3	ACTR8.7
chr3	143122646	143122665	20	*	143122648	143122648	1	antisense	GAGAAGGCAAAGAAGAAGAG	GGG	4	8	5	0	0	10.3467	3.10739e-08	4.19065e-08	0	3	ACTR8.7
chr3	144397136	144397155	20	*	144397138	144397138	1	antisense	GGAGATAGAAAGTAGAAGGA	TGG	7	12	9	0	0	14.9452	7.2417e-13	1.14708e-12	0.00291545	3	ACTR8.7
chr3	144528450	144528469	20	*	144528452	144528452	1	antisense	GAGAGAAGAAAAGAAGAAGG	GGG	7	94	39	0	0	109.215	6.54693e-157	4.44212e-156	0	3	ACTR8.7
chr3	145297031	145297050	20	*	145297047	145297047	1	sense	CAGTATGGAAAACAGTATGG	AGG	7	16	15	0	0	19.5437	5.57353e-18	1.00241e-17	0.00343643	3	ACTR8.7
chr3	146709337	146709356	20	*	146709339	146709339	1	antisense	GAGGAAGGAAAGAAGGAGGG	AGG	4	3	3	0	0	4.59853	0.002026	0.00209726	0.0019685	3	ACTR8.7
chr3	147361142	147361161	20	*	147361144	147361144	1	antisense	GGAGGAGGAAAGGAGGAAGG	AGG	7	8	4	0	0	10.3467	3.10739e-08	4.19065e-08	0.00952381	3	ACTR8.7
chr3	151106341	151106360	20	*	151106343	151106343	1	antisense	AGGAAAGGAAAGGAAAGGGG	AGG	5	6	6	1	1	4.02371	0.000450528	0.000481477	0.00278552	3	ACTR8.7
chr3	152160389	152160408	20	*	152160391	152160391	1	antisense	GGAGAGGTAAAGGAGAAGAG	AGG	6	28	17	0	0	33.3393	2.47826e-35	5.92497e-35	0	3	ACTR8.7
chr3	154686401	154686420	20	*	154686403	154686403	1	antisense	AAGAAAGGAAAGGAAAAGGA	AGG	4	34	19	1	0	20.1186	2.24784e-34	5.3506e-34	0	3	ACTR8.7
chr3	156353246	156353265	20	*	156353248	156353248	1	antisense	GAGAGAGAAAAGGAAAAGGT	AGG	5	10	8	0	0	12.646	1.75836e-10	2.58764e-10	0.003663	3	ACTR8.7
chr3	160274043	160274062	20	*	160274059	160274059	1	sense	GAGAACTGGAAGGTGAAGGG	GGG	3	28	14	0	0	33.3393	2.47826e-35	5.92497e-35	0	3	ACTR8.7
chr3	162040901	162040920	20	*	162040903	162040903	1	antisense	AAGAAAGGAAAAGAGAAAGA	AGG	5	6	5	0	0	8.04742	3.76622e-06	4.53696e-06	0.00278552	3	ACTR8.7
chr3	164626573	164626592	20	*	164626575	164626575	1	antisense	GAAGAAGGAAAAGAGAAGAT	CGG	6	27	16	0	0	32.1897	8.55547e-34	1.98867e-33	0	3	ACTR8.7
chr3	169410747	169410766	20	*	169410749	169410749	1	antisense	GCAGAATGAAAGGAAAAGGG	CGG	6	8	3	0	0	10.3467	3.10739e-08	4.19065e-08	0	3	ACTR8.7
chr3	171428853	171428872	20	*	171428855	171428855	1	antisense	GAGAGAAGAGAAGAAAAAGG	AGG	7	65	25	0	0	75.8757	1.0195e-99	4.46775e-99	0	3	ACTR8.7
chr3	173580678	173580697	20	*	173580680	173580680	1	antisense	GAGAAGTGAAAGGAGAAGGA	GGG	3	31	10	0	0	36.7882	4.96982e-40	1.28554e-39	0	3	ACTR8.7
chr3	176953384	176953403	20	*	176953400	176953400	1	sense	GAGATACGAGAGGAGAAAGG	GGG	5	10	5	0	0	12.646	1.75836e-10	2.58764e-10	0.003663	3	ACTR8.7
chr3	178533928	178533947	20	*	178533930	178533930	1	antisense	GAGAAGAGAAGGGAGAAGAG	GGG	4	48	7	0	0	56.332	1.31419e-68	4.46539e-68	0	3	ACTR8.7
chr3	180142744	180142763	20	*	180142746	180142746	1	antisense	AGGAGAGGAAAGGGGAAGGG	AGG	5	88	38	0	0	102.317	1.00947e-144	6.21083e-144	0	3	ACTR8.7
chr3	181431190	181431209	20	*	181431206	181431206	1	sense	AGGAAGGAAAGGAAGAAGGG	AGG	6	12	5	0	0	14.9452	7.2417e-13	1.14708e-12	0	3	ACTR8.7
chr3	182187183	182187202	20	*	182187199	182187199	1	sense	GAAGAAGGAAGGGAGAAGGA	AGG	5	80	27	0	0	93.1202	9.63588e-129	5.1692e-128	0	3	ACTR8.7
chr3	183258311	183258330	20	*	183258313	183258313	1	antisense	GAGAAAGAAAAGGAGAAGGG	AGG	2	65	44	0	0	75.8757	1.0195e-99	4.46775e-99	0	3	ACTR8.7
chr3	184423029	184423048	20	*	184423045	184423045	1	sense	AAAGAAGGAAAGGAGGAGGA	TGG	6	30	16	1	0	17.8193	3.49012e-29	7.54115e-29	0	3	ACTR8.7
chr3	184444948	184444967	20	*	184444950	184444950	1	antisense	TGGAGAAGGAAAGAGAAGGG	AGG	7	205	91	1	0	118.412	0	0	0	3	ACTR8.7
chr3	185202977	185202996	20	*	185202993	185202993	1	sense	AAGGCCAGGAAGGGGAGGGG	GGG	7	7	7	0	0	9.19706	3.60258e-07	4.56187e-07	0.00886918	3	ACTR8.7
chr3	186151248	186151267	20	*	186151264	186151264	1	sense	GAGAAAGAGAAGGAGAAAGA	TGG	5	31	12	0	0	36.7882	4.96982e-40	1.28554e-39	0	3	ACTR8.7
chr3	186385317	186385336	20	*	186385333	186385333	1	sense	GGAGGAGGAAAGGATAAAGG	TGG	7	12	6	2	0	4.98174	6.91864e-07	8.73553e-07	0.00291545	3	ACTR8.7
chr3	187795452	187795471	20	*	187795468	187795468	1	sense	AAAGAAGGAAAGGAGGAGGA	AGG	6	38	17	0	0	44.8357	1.98393e-51	5.75365e-51	0	3	ACTR8.7
chr3	191334677	191334696	20	*	191334679	191334679	1	antisense	GGAAAAGGAAAAGAGAAGGT	AGG	5	54	36	0	0	63.2298	2.43061e-79	9.03389e-79	0	3	ACTR8.7
chr3	192509140	192509159	20	*	192509156	192509156	1	sense	GAGAGGGAAAGAAAGAAGGG	AGG	6	10	6	0	0	12.646	1.75836e-10	2.58764e-10	0	3	ACTR8.7
chr3	194064236	194064255	20	*	194064238	194064238	1	antisense	GGGAGAAGAAAGGAGAAGTG	AGG	5	107	36	1	0	62.0801	2.00959e-151	1.29494e-150	0	3	ACTR8.7
chr3	195155699	195155718	20	*	195155701	195155701	1	antisense	AGAATGGGAAAGGAGAAGGG	GGG	5	73	48	1	0	42.5364	7.85579e-93	3.25903e-92	0	3	ACTR8.7
chr3	195155700	195155719	20	*	195155702	195155702	1	antisense	GAGAATGGGAAAGGAGAAGG	GGG	7	73	23	1	0	42.5364	7.85579e-93	3.25903e-92	0	3	ACTR8.7
chr3	196500463	196500482	20	*	196500479	196500479	1	sense	AGAAATGGAAAGGAGAACGG	TGG	5	38	35	0	0	44.8357	1.98393e-51	5.75365e-51	0	3	ACTR8.7
chr4	2976210	2976229	20	*	2976212	2976212	1	antisense	GAAGAAGGGAAGGAGGAGGG	AGG	5	27	13	0	0	32.1897	8.55547e-34	1.98867e-33	0	3	ACTR8.7
chr4	3290401	3290420	20	*	3290403	3290403	1	antisense	AGAGACGGATAGTAGAAGGG	TGG	6	12	7	0	0	14.9452	7.2417e-13	1.14708e-12	0	3	ACTR8.7
chr4	3450786	3450805	20	*	3450788	3450788	1	antisense	GAGGAAGGAAGGAAGAAGGG	AGG	4	45	17	0	0	52.8831	2.3508e-63	7.5517e-63	0	3	ACTR8.7
chr4	4889802	4889821	20	*	4889818	4889818	1	sense	GGGGAAGGCAAGGGGAACAG	GGG	7	39	25	0	0	45.9853	4.20686e-53	1.23818e-52	0.00645161	3	ACTR8.7
chr4	5101371	5101390	20	*	5101387	5101387	1	sense	GAGAAAAGAAAGGAGAAAGT	GGG	4	88	82	1	0	51.1586	5.28735e-118	2.65955e-117	0	3	ACTR8.7
chr4	6414656	6414675	20	*	6414672	6414672	1	sense	AGAGAAGCAAGGGAGAAGGG	AGG	7	82	27	0	0	95.4195	1.04545e-132	5.85347e-132	0	3	ACTR8.7
chr4	7625724	7625743	20	*	7625740	7625740	1	sense	AGAGAAGGAAAAGAGCAGGG	AGG	7	161	83	0	0	186.24	2.8263e-302	5.49615e-301	0	3	ACTR8.7
chr4	8136250	8136269	20	*	8136266	8136266	1	sense	AGAGATGGAAAGTAGAAGGG	TGG	6	141	58	0	0	163.248	2.39224e-257	3.21624e-256	0	3	ACTR8.7
chr4	8139219	8139238	20	*	8139235	8139235	1	sense	GAAAAGGGAAAAGGGAAGGG	AGG	4	6	5	0	0	8.04742	3.76622e-06	4.53696e-06	0	3	ACTR8.7
chr4	8577040	8577059	20	*	8577042	8577042	1	antisense	ACAGGCGGAAAAGAGAAAGG	AGG	7	6	3	0	0	8.04742	3.76622e-06	4.53696e-06	0.00819672	3	ACTR8.7
chr4	10044866	10044885	20	*	10044882	10044882	1	sense	GGAAACAGAAAGCAGAAGGG	TGG	4	33	9	0	0	39.0875	3.15532e-43	8.53699e-43	0	3	ACTR8.7
chr4	11120858	11120877	20	*	11120860	11120860	1	antisense	ACAGAAGGAAAGGAAAAGAG	AGG	7	112	67	0	0	129.908	2.07137e-194	1.76228e-193	0	3	ACTR8.7
chr4	11473468	11473487	20	*	11473470	11473470	1	antisense	GAGAACGGAAGAAGGGAAGG	GGG	6	7	4	0	0	9.19706	3.60258e-07	4.56187e-07	0.00249377	3	ACTR8.7
chr4	12662786	12662805	20	*	12662802	12662802	1	sense	GAGGAAGGAAGAGAGAAGGG	AGG	4	31	12	1	0	18.3941	1.83692e-30	4.06586e-30	0	3	ACTR8.7
chr4	14639545	14639564	20	*	14639547	14639547	1	antisense	AGGAGAGGAGAGGAGAAGAG	AGG	6	16	5	0	0	19.5437	5.57353e-18	1.00241e-17	0	3	ACTR8.7
chr4	14777855	14777874	20	*	14777871	14777871	1	sense	TAGAGGAGGAAAGAGAAGGG	TGG	6	9	4	0	0	11.4963	2.4401e-09	3.44429e-09	0	3	ACTR8.7
chr4	17411528	17411547	20	*	17411544	17411544	1	sense	AAAGAAAGGAAGGAGATGGG	AGG	7	5	5	0	0	6.89779	3.5091e-05	4.00358e-05	0.00773694	3	ACTR8.7
chr4	18518199	18518218	20	*	18518201	18518201	1	antisense	CAGAAGGAAAGGAAGAAGGG	AGG	5	23	10	1	0	13.7956	1.24619e-20	2.36224e-20	0	3	ACTR8.7
chr4	19638033	19638052	20	*	19638035	19638035	1	antisense	AGGAACGGAAAGGAGAGAGG	AGG	4	79	79	0	0	91.9706	9.08493e-127	4.81435e-126	0	3	ACTR8.7
chr4	22488864	22488883	20	*	22488880	22488880	1	sense	GGAGAAAAAAAGGAGAAGAG	TGG	7	86	18	0	0	100.018	1.06891e-140	6.37834e-140	0	3	ACTR8.7
chr4	23976998	23977017	20	*	23977014	23977014	1	sense	GGAGAAGGAAAAGAGAGAGG	AGG	7	116	104	0	0	134.507	6.43693e-203	5.81727e-202	0	3	ACTR8.7
chr4	24955684	24955703	20	*	24955700	24955700	1	sense	AGAGACAGAAAGTAGAAGGG	TGG	6	23	7	0	0	27.5912	8.55791e-28	1.81845e-27	0	3	ACTR8.7
chr4	26214777	26214796	20	*	26214793	26214793	1	sense	AAGAAAGAAAAAGAGAAGGA	AGG	5	14	11	0	0	17.2445	2.26678e-15	3.83311e-15	0	3	ACTR8.7
chr4	26287567	26287586	20	*	26287583	26287583	1	sense	AGGAAAGGAAAGGACAGGAG	AGG	6	34	33	0	0	40.2371	7.61887e-45	2.08466e-44	0	3	ACTR8.7
chr4	27194714	27194733	20	*	27194716	27194716	1	antisense	AAAGAAGGAAAGAAGAAGAA	AGG	7	8	8	0	0	10.3467	3.10739e-08	4.19065e-08	0.00952381	3	ACTR8.7
chr4	30930239	30930258	20	*	30930255	30930255	1	sense	GATAAGGCTATGGAGAACAG	TGG	7	42	35	1	0	24.7171	2.61628e-45	7.22213e-45	0.00680272	3	ACTR8.7
chr4	31011499	31011518	20	*	31011501	31011501	1	antisense	AAGAATAGAAAAGAGAAGGT	CGG	5	26	19	0	0	31.0401	2.85527e-32	6.49142e-32	0	3	ACTR8.7
chr4	37606117	37606136	20	*	37606133	37606133	1	sense	GAGAAGGAGGAGGAGAAGGA	AGG	5	10	4	0	0	12.646	1.75836e-10	2.58764e-10	0.003663	3	ACTR8.7
chr4	40340333	40340352	20	*	40340335	40340335	1	antisense	GAGAAGGCAAAAGAGAAGAG	AGG	4	193	97	0	0	223.029	0	0	0	3	ACTR8.7
chr4	41653673	41653692	20	*	41653689	41653689	1	sense	GGGAGAACAACAGAGAAGGG	CGG	7	7	5	1	0	4.59853	8.51758e-05	9.62703e-05	0.00886918	3	ACTR8.7
chr4	46388904	46388923	20	*	46388906	46388906	1	antisense	AGAAACAGAAAGGAAAAGGG	TGG	5	33	19	1	0	19.5437	4.65791e-33	1.07925e-32	0	3	ACTR8.7
chr4	47306433	47306452	20	*	47306449	47306449	1	sense	AGGAAGGGAGAGGAGAAGGG	AGG	4	25	10	0	0	29.8904	9.20117e-31	2.04491e-30	0	3	ACTR8.7
chr4	47501500	47501519	20	*	47501502	47501502	1	antisense	GAGAGAGAATAGGAGAAGAG	TGG	5	4	4	0	0	5.74816	0.000287175	0.000310252	0.00717703	3	ACTR8.7
chr4	48418141	48418160	20	*	48418143	48418143	1	antisense	GGGAGAAGGAAGGAGAAAGA	AGG	7	20	7	0	0	24.1423	1.80252e-23	3.58857e-23	0.00392157	3	ACTR8.7
chr4	54195528	54195547	20	*	54195544	54195544	1	sense	GGGAAGGGTAAAGAGAAGGG	TGG	4	11	5	0	0	13.7956	1.17063e-11	1.7867e-11	0	3	ACTR8.7
chr4	54254909	54254928	20	*	54254925	54254925	1	sense	AGAGAGGGAAAAGGGAAGGG	AGG	7	45	24	0	0	52.8831	2.3508e-63	7.5517e-63	0	3	ACTR8.7
chr4	55022101	55022120	20	*	55022117	55022117	1	sense	AGGGAGGGAAAGAAGAAGGG	AGG	5	4	4	0	0	5.74816	0.000287175	0.000310252	0.00717703	3	ACTR8.7
chr4	56426931	56426950	20	*	56426933	56426933	1	antisense	AAAGATGGAAAGGAGAATAG	TGG	6	28	3	0	0	33.3393	2.47826e-35	5.92497e-35	0	3	ACTR8.7
chr4	58833259	58833278	20	*	58833261	58833261	1	antisense	GAAAAAGGAAAGGAGAGGAG	AGG	4	12	9	0	0	14.9452	7.2417e-13	1.14708e-12	0	3	ACTR8.7
chr4	59340732	59340751	20	*	59340748	59340748	1	sense	AGGAACGTAAGGGAGAAGGG	AGG	4	57	22	2	1	22.2262	2.09469e-57	6.37183e-57	0	3	ACTR8.7
chr4	61856345	61856364	20	*	61856347	61856347	1	antisense	GAAGAAGGAAAGAAGAAGGG	AGG	4	29	21	0	0	34.489	6.9476e-37	1.6983e-36	0	3	ACTR8.7
chr4	66163790	66163809	20	*	66163792	66163792	1	antisense	GGGAAGAGAGAGGGAAAAGG	AGG	7	78	65	1	0	45.4105	4.33307e-101	1.92994e-100	0	3	ACTR8.7
chr4	66169618	66169637	20	*	66169620	66169620	1	antisense	GGAGAAGAAAGGAAGAAGGG	AGG	7	76	8	0	0	88.5217	7.06938e-121	3.61435e-120	0	3	ACTR8.7
chr4	71277529	71277548	20	*	71277531	71277531	1	antisense	AAGAAAGAAAAAGAGAAGGA	AGG	5	29	11	0	0	34.489	6.9476e-37	1.6983e-36	0	3	ACTR8.7
chr4	74781890	74781909	20	*	74781892	74781892	1	antisense	AGAGATGGAAAGCAGAATGG	GGG	7	23	17	0	0	27.5912	8.55791e-28	1.81845e-27	0.00429185	3	ACTR8.7
chr4	78607450	78607469	20	*	78607466	78607466	1	sense	GAGAAGGCAAGGAAGAACAG	AGG	6	27	26	0	0	32.1897	8.55547e-34	1.98867e-33	0	3	ACTR8.7
chr4	82304777	82304796	20	*	82304793	82304793	1	sense	AGAGACAGAAAATAGAAGGG	TGG	7	17	10	1	0	10.3467	5.85672e-14	9.59093e-14	0.00361011	3	ACTR8.7
chr4	83381022	83381041	20	*	83381024	83381024	1	antisense	AAGAAAGGAGAAGAGAAGAG	AGG	5	13	5	0	0	16.0948	4.1835e-14	6.87155e-14	0	3	ACTR8.7
chr4	86721748	86721767	20	*	86721750	86721750	1	antisense	AGGAGAGGAAAGGAGAAAAG	AGG	6	11	11	0	0	13.7956	1.17063e-11	1.7867e-11	0	3	ACTR8.7
chr4	86763875	86763894	20	*	86763891	86763891	1	sense	GGGAAGGAAAGGAGGAAGGG	AGG	6	4	3	1	0	2.87408	0.00889078	0.00901495	0.00858369	3	ACTR8.7
chr4	87554838	87554857	20	*	87554840	87554840	1	antisense	AGAGACAGAAAGGAGAATGA	TGG	7	16	8	1	0	9.77187	6.42819e-13	1.0456e-12	0.00343643	3	ACTR8.7
chr4	89670281	89670300	20	*	89670283	89670283	1	antisense	AGGAAAGGAAAGGAGAGGAG	AGG	5	4	3	0	0	5.74816	0.000287175	0.000310252	0.00717703	3	ACTR8.7
chr4	89885149	89885168	20	*	89885151	89885151	1	antisense	GAGAAAGGAAAAAAGAAGGA	AGG	4	17	15	2	0	6.89779	5.70886e-11	8.70721e-11	0	3	ACTR8.7
chr4	90603785	90603804	20	*	90603801	90603801	1	sense	GAGTAACTGTAGGAGAAGGG	AGG	6	4	3	1	0	2.87408	0.00889078	0.00901495	0.00858369	3	ACTR8.7
chr4	90693923	90693942	20	*	90693939	90693939	1	sense	GAGAGGGGAAAGAAGAAGTG	GGG	4	9	5	0	0	11.4963	2.4401e-09	3.44429e-09	0	3	ACTR8.7
chr4	96213144	96213163	20	*	96213146	96213146	1	antisense	AAGAAAGGATAAGAGAAGGG	AGG	4	27	17	0	0	32.1897	8.55547e-34	1.98867e-33	0	3	ACTR8.7
chr4	97434821	97434840	20	*	97434837	97434837	1	sense	AAGGAAGGAAGGGAGAAGGG	AGG	4	5	3	0	0	6.89779	3.5091e-05	4.00358e-05	0	3	ACTR8.7
chr4	101288506	101288525	20	*	101288522	101288522	1	sense	AAAGAAGGAAAGGAGAGGGG	AGG	5	40	32	1	1	23.5675	1.63861e-42	4.40061e-42	0	3	ACTR8.7
chr4	102998202	102998221	20	*	102998204	102998204	1	antisense	AGAGACAGAAAGGAGAATGG	TGG	6	25	10	0	0	29.8904	9.20117e-31	2.04491e-30	0	3	ACTR8.7
chr4	106803049	106803068	20	*	106803051	106803051	1	antisense	GGGAACGGAAAGGAGAAGAA	AGG	3	56	45	0	0	65.529	5.55986e-83	2.11333e-82	0	3	ACTR8.7
chr4	108102544	108102563	20	*	108102560	108102560	1	sense	GAAGAAGGGAAGGAGATAGG	AGG	6	71	50	0	0	82.7735	3.59916e-111	1.70413e-110	0	3	ACTR8.7
chr4	108533427	108533446	20	*	108533429	108533429	1	antisense	GAGAGGGAAAAGGAAAAGGG	AGG	4	73	37	0	0	85.0728	4.90515e-115	2.39538e-114	0	3	ACTR8.7
chr4	109601423	109601442	20	*	109601425	109601425	1	antisense	GGAGAGAGAAAGTAGAAGGA	TGG	7	8	3	0	0	10.3467	3.10739e-08	4.19065e-08	0.00952381	3	ACTR8.7
chr4	109635702	109635721	20	*	109635704	109635704	1	antisense	CGAGAAGGAAGGGAGAAGGA	AGG	7	166	43	0	0	191.989	1.11655e-313	2.31605e-312	0	3	ACTR8.7
chr4	109877002	109877021	20	*	109877004	109877004	1	antisense	AAGAAAGGAAAGGAGAGGGG	AGG	3	30	27	0	0	35.6386	1.88694e-38	4.77879e-38	0	3	ACTR8.7
chr4	112152604	112152623	20	*	112152606	112152606	1	antisense	AGAGACAGAAAGGAGATGGG	TGG	6	5	4	0	0	6.89779	3.5091e-05	4.00358e-05	0.00674157	3	ACTR8.7
chr4	112978510	112978529	20	*	112978512	112978512	1	antisense	AGAGTTGGAAAGGAGAATGG	TGG	7	6	4	0	0	8.04742	3.76622e-06	4.53696e-06	0.00819672	3	ACTR8.7
chr4	113886268	113886287	20	*	113886270	113886270	1	antisense	GAAAACAGCAAGGAGAAGGT	GGG	4	7	6	0	0	9.19706	3.60258e-07	4.56187e-07	0	3	ACTR8.7
chr4	114203929	114203948	20	*	114203931	114203931	1	antisense	GAGGAGGAAAGGAAGAAGAG	GGG	6	5	4	1	0	3.4489	0.00213061	0.00218684	0.00674157	3	ACTR8.7
chr4	118830923	118830942	20	*	118830939	118830939	1	sense	GAGAATGGAAAGGAGAAAGC	AGG	3	115	58	0	0	133.357	8.73271e-201	7.63849e-200	0	3	ACTR8.7
chr4	125311783	125311802	20	*	125311799	125311799	1	sense	AGGAGAAGAAAGGAGAAGAG	GGG	6	40	22	0	0	47.1349	8.70836e-55	2.59464e-54	0	3	ACTR8.7
chr4	128591341	128591360	20	*	128591343	128591343	1	antisense	GGAAAAGGAAGGGAGAAGAG	TGG	5	121	42	1	0	70.1276	5.54584e-177	4.31387e-176	0	3	ACTR8.7
chr4	131425980	131425999	20	*	131425996	131425996	1	sense	GGGAAGGGAAGGGAGAAGGA	AGG	4	3	3	0	0	4.59853	0.002026	0.00209726	0.0019685	3	ACTR8.7
chr4	133651232	133651251	20	*	133651234	133651234	1	antisense	AGAAAAGAAAAAGAGAAGGA	AGG	7	6	4	0	0	8.04742	3.76622e-06	4.53696e-06	0.00819672	3	ACTR8.7
chr4	139600841	139600860	20	*	139600843	139600843	1	antisense	AGAAACTGAAAGTAGAAGGG	AGG	5	17	9	0	0	20.6934	2.54557e-19	4.71449e-19	0	3	ACTR8.7
chr4	140471193	140471212	20	*	140471195	140471195	1	antisense	GAGAAACGAAAGGAAAAGGA	GGG	4	32	6	0	0	37.9379	1.27051e-41	3.36229e-41	0	3	ACTR8.7
chr4	142195717	142195736	20	*	142195733	142195733	1	sense	TAAGAAGGGAAGGAAAAGGG	AGG	6	29	4	0	0	34.489	6.9476e-37	1.6983e-36	0	3	ACTR8.7
chr4	143761201	143761220	20	*	143761217	143761217	1	sense	TAGAACAGAATGGTGGAGGG	AGG	5	13	6	0	0	16.0948	4.1835e-14	6.87155e-14	0	3	ACTR8.7
chr4	146742764	146742783	20	*	146742766	146742766	1	antisense	AAGAAAGGAAAGGAGAGGGG	AGG	3	24	20	0	0	28.7408	2.85944e-29	6.20923e-29	0	3	ACTR8.7
chr4	148289778	148289797	20	*	148289780	148289780	1	antisense	CAAGAAGGAAAAGAAAAGGG	AGG	6	132	87	0	0	152.901	1.62365e-237	1.86121e-236	0	3	ACTR8.7
chr4	148361712	148361731	20	*	148361714	148361714	1	antisense	TAAGAATGGAAGGAGAAGGG	AGG	6	8	3	0	0	10.3467	3.10739e-08	4.19065e-08	0	3	ACTR8.7
chr4	148736229	148736248	20	*	148736231	148736231	1	antisense	AGAAAAGAAAGGGAGAAGAG	AGG	7	11	4	1	0	6.89779	4.29904e-08	5.75849e-08	0.00280899	3	ACTR8.7
chr4	151178905	151178924	20	*	151178907	151178907	1	antisense	AGGAAGGGAAAAGAGAAGGG	AGG	4	100	43	1	0	58.0564	6.26465e-139	3.71782e-138	0	3	ACTR8.7
chr4	152723366	152723385	20	*	152723382	152723382	1	sense	AGAGACAGAAAGTAGAAAGG	TGG	7	45	16	0	0	52.8831	2.3508e-63	7.5517e-63	0	3	ACTR8.7
chr4	154427426	154427445	20	*	154427428	154427428	1	antisense	ACATACGGAAAAGAGAAGTG	TGG	6	121	42	0	0	140.255	1.23585e-213	1.20164e-212	0	3	ACTR8.7
chr4	155500161	155500180	20	*	155500163	155500163	1	antisense	AAAGAAGGAAAGGAAAAGGA	AGG	6	31	11	0	0	36.7882	4.96982e-40	1.28554e-39	0	3	ACTR8.7
chr4	155716265	155716284	20	*	155716267	155716267	1	antisense	GAGAAAGGAAAAAAGAAAGG	AGG	4	122	54	2	0	47.1349	2.24693e-157	1.54868e-156	0	3	ACTR8.7
chr4	162564879	162564898	20	*	162564895	162564895	1	sense	AGGAAGGGAAGGGAGAAGGA	AGG	5	8	3	0	0	10.3467	3.10739e-08	4.19065e-08	0.00324675	3	ACTR8.7
chr4	164139504	164139523	20	*	164139520	164139520	1	sense	AAAGAAGGAAAGGAGAAAGA	GGG	6	73	15	0	0	85.0728	4.90515e-115	2.39538e-114	0	3	ACTR8.7
chr4	166438612	166438631	20	*	166438614	166438614	1	antisense	AGGAGAGGAAAGAAGAAGGG	AGG	5	74	48	0	0	86.2224	5.61323e-117	2.78488e-116	0	3	ACTR8.7
chr4	168317386	168317405	20	*	168317402	168317402	1	sense	GAAGAAGAAAAGAAGAAGGG	AGG	5	181	62	1	0	104.617	1.48365e-293	2.62714e-292	0	3	ACTR8.7
chr4	168370427	168370446	20	*	168370443	168370443	1	sense	GGGAAGAGAAAGGAGAAGGT	GGG	4	20	11	0	0	24.1423	1.80252e-23	3.58857e-23	0	3	ACTR8.7
chr4	168499233	168499252	20	*	168499249	168499249	1	sense	GAAGAAGGAAGGGAGAAGGG	AGG	4	7	7	0	0	9.19706	3.60258e-07	4.56187e-07	0	3	ACTR8.7
chr4	169256264	169256283	20	*	169256280	169256280	1	sense	GAGAGAGAAAGGGAGAAGGG	AGG	4	70	12	0	0	81.6239	3.02103e-109	1.41806e-108	0	3	ACTR8.7
chr4	170982355	170982374	20	*	170982357	170982357	1	antisense	GGAGACGGAAAGTAGAACAG	AGG	6	30	8	0	0	35.6386	1.88694e-38	4.77879e-38	0	3	ACTR8.7
chr4	173475902	173475921	20	*	173475918	173475918	1	sense	AGAGACAGAAAGTAGAAGAG	TGG	7	27	4	0	0	32.1897	8.55547e-34	1.98867e-33	0.00473934	3	ACTR8.7
chr4	176288162	176288181	20	*	176288164	176288164	1	antisense	GGGGAAGGGAAGGGGAAGGG	AGG	5	16	6	0	0	19.5437	5.57353e-18	1.00241e-17	0	3	ACTR8.7
chr4	180784630	180784649	20	*	180784646	180784646	1	sense	GGAGAAAGAAAGGAGACAGG	AGG	7	125	89	0	0	144.854	2.8518e-222	2.91607e-221	0	3	ACTR8.7
chr4	184220513	184220532	20	*	184220529	184220529	1	sense	AGGGAAGGGAAGGAGAAGGG	AGG	5	9	4	0	0	11.4963	2.4401e-09	3.44429e-09	0.00343643	3	ACTR8.7
chr4	184316241	184316260	20	*	184316243	184316243	1	antisense	GAGAAGGAGAAGGAGAAGGA	GGG	4	46	6	0	0	54.0327	4.25846e-65	1.39683e-64	0	3	ACTR8.7
chr4	184705915	184705934	20	*	184705931	184705931	1	sense	AGAAACAGAAAGTAGAAGGG	TGG	5	25	15	0	0	29.8904	9.20117e-31	2.04491e-30	0	3	ACTR8.7
chr5	1304304	1304323	20	*	1304306	1304306	1	antisense	GGAGAAGGGAGGGAGAAGGG	AGG	6	80	25	2	0	31.0401	2.29929e-90	9.378e-90	0	3	ACTR8.7
chr5	1723434	1723453	20	*	1723436	1723436	1	antisense	GAGTGAGGAAAAGAGAAAGG	AGG	5	13	6	0	0	16.0948	4.1835e-14	6.87155e-14	0	3	ACTR8.7
chr5	1973110	1973129	20	*	1973112	1973112	1	antisense	GAAGAAGGAAGGGAGAAGGA	AGG	5	176	34	1	0	101.742	1.80898e-283	2.7943e-282	0	3	ACTR8.7
chr5	2443918	2443937	20	*	2443920	2443920	1	antisense	GAGAAAGGAAAAGGAAAGGG	AGG	4	7	3	0	0	9.19706	3.60258e-07	4.56187e-07	0	3	ACTR8.7
chr5	3523189	3523208	20	*	3523191	3523191	1	antisense	GGAGAAGTAAAGGAGATGAG	AGG	7	44	33	0	0	51.7334	1.2707e-61	4.0052e-61	0.00704225	3	ACTR8.7
chr5	3584815	3584834	20	*	3584831	3584831	1	sense	GAGGAATGAAAGGAAGAAGG	GGG	6	4	3	1	1	2.87408	0.00889078	0.00901495	0.00858369	3	ACTR8.7
chr5	3707045	3707064	20	*	3707047	3707047	1	antisense	AAGAAAGGAAAAAAGAAGGA	AGG	5	30	17	1	0	17.8193	3.49012e-29	7.54115e-29	0	3	ACTR8.7
chr5	3751732	3751751	20	*	3751748	3751748	1	sense	AAGGAAGGAAAGAAGAAGGG	AGG	4	57	23	1	0	33.3393	2.00899e-67	6.81554e-67	0	3	ACTR8.7
chr5	5774833	5774852	20	*	5774835	5774835	1	antisense	GGAGGAGGAAAGGAGGAGGA	GGG	7	6	3	1	0	4.02371	0.000450528	0.000481477	0.00819672	3	ACTR8.7
chr5	6258222	6258241	20	*	6258224	6258224	1	antisense	GGAGAGGAGAAGGAGAAGGA	AGG	7	39	8	0	0	45.9853	4.20686e-53	1.23818e-52	0.00645161	3	ACTR8.7
chr5	6424779	6424798	20	*	6424781	6424781	1	antisense	GAGAAGGAAGGGAGGAAGGG	AGG	6	80	17	0	0	93.1202	9.63588e-129	5.1692e-128	0	3	ACTR8.7
chr5	6858933	6858952	20	*	6858935	6858935	1	antisense	GGAGAGAAGAAGGAGAAGGG	AGG	7	44	20	0	0	51.7334	1.2707e-61	4.0052e-61	0.00704225	3	ACTR8.7
chr5	8784924	8784943	20	*	8784926	8784926	1	antisense	GAGAAAAGGAAAGAGAAGGA	AGG	5	37	23	0	0	43.686	9.12809e-50	2.61937e-49	0	3	ACTR8.7
chr5	9618855	9618874	20	*	9618857	9618857	1	antisense	GGAGAAGAAAAGAAGAAAGG	AGG	7	238	123	1	1	137.381	0	0	0	3	ACTR8.7
chr5	11657436	11657455	20	*	11657438	11657438	1	antisense	GGAGAGAGAAAGAAGAAGGA	AGG	7	29	15	0	0	34.489	6.9476e-37	1.6983e-36	0.005	3	ACTR8.7
chr5	13664878	13664897	20	*	13664894	13664894	1	sense	GGAGAGAGGAAGGAGAATGG	GGG	7	73	62	1	1	42.5364	7.85579e-93	3.25903e-92	0	3	ACTR8.7
chr5	15005568	15005587	20	*	15005570	15005570	1	antisense	GAGAAGGAGAAGGAGAAGGA	AGG	4	61	61	0	0	71.2772	3.27863e-92	1.34226e-91	0	3	ACTR8.7
chr5	15140396	15140415	20	*	15140412	15140412	1	sense	GAAAATGGAAAACAGTATGG	TGG	6	13	11	0	0	16.0948	4.1835e-14	6.87155e-14	0	3	ACTR8.7
chr5	15721534	15721553	20	*	15721536	15721536	1	antisense	GAGAGGAGAAAGGGGAAGGG	AGG	4	26	8	0	0	31.0401	2.85527e-32	6.49142e-32	0	3	ACTR8.7
chr5	17676911	17676930	20	*	17676913	17676913	1	antisense	AGAGACAGAAAGTAGAAGGG	TGG	6	75	39	0	0	87.372	6.34013e-119	3.21135e-118	0	3	ACTR8.7
chr5	18312506	18312525	20	*	18312508	18312508	1	antisense	GAGGAACGGTAGGGGAAGGG	GGG	6	13	4	0	0	16.0948	4.1835e-14	6.87155e-14	0	3	ACTR8.7
chr5	21907324	21907343	20	*	21907340	21907340	1	sense	GGGAAAGGAAAGGAGAATGG	GGG	3	140	90	2	1	54.0327	3.94235e-188	3.27726e-187	0	3	ACTR8.7
chr5	22465014	22465033	20	*	22465030	22465030	1	sense	GAGAGAGGAAGGAAGAAGGG	AGG	4	9	6	0	0	11.4963	2.4401e-09	3.44429e-09	0	3	ACTR8.7
chr5	24873365	24873384	20	*	24873381	24873381	1	sense	AAGAAAAGAAAGGAGAAGAA	AGG	5	7	3	0	0	9.19706	3.60258e-07	4.56187e-07	0.00296736	3	ACTR8.7
chr5	30224433	30224452	20	*	30224449	30224449	1	sense	AAGAAAGGAAAGAAGAAGGA	AGG	4	31	26	0	0	36.7882	4.96982e-40	1.28554e-39	0	3	ACTR8.7
chr5	35086963	35086982	20	*	35086965	35086965	1	antisense	GGGGAAGGAAAGGAGAAGAT	GGG	5	128	58	0	0	148.303	8.74228e-229	9.28814e-228	0	3	ACTR8.7
chr5	35992400	35992419	20	*	35992416	35992416	1	sense	GAGAAGGGGAAAGAGAAGTG	TGG	4	13	9	1	1	8.04742	6.09046e-10	8.93268e-10	0	3	ACTR8.7
chr5	36449209	36449228	20	*	36449225	36449225	1	sense	GGAAAAGGAGAGGAGAAGAG	AGG	5	105	23	0	0	121.861	1.14068e-179	9.00149e-179	0	3	ACTR8.7
chr5	38992255	38992274	20	*	38992271	38992271	1	sense	GAGAAAGAAAGGGAGAAGGA	AGG	4	13	7	0	0	16.0948	4.1835e-14	6.87155e-14	0	3	ACTR8.7
chr5	39369799	39369818	20	*	39369801	39369801	1	antisense	GTGGAAGGAAAAGAAAAGGG	GGG	5	8	5	1	0	5.17334	1.45538e-05	1.73593e-05	0.00324675	3	ACTR8.7
chr5	40884546	40884565	20	*	40884548	40884548	1	antisense	GAGAAGGAGAAGGAGAAAGA	AGG	5	30	20	0	0	35.6386	1.88694e-38	4.77879e-38	0	3	ACTR8.7
chr5	41469948	41469967	20	*	41469964	41469964	1	sense	GAGATGGAGAATGAGAACAG	TGG	7	6	4	1	0	4.02371	0.000450528	0.000481477	0.00819672	3	ACTR8.7
chr5	43272432	43272451	20	*	43272434	43272434	1	antisense	GAGAGCAGAATGAAGAAGGG	TGG	4	10	6	0	0	12.646	1.75836e-10	2.58764e-10	0	3	ACTR8.7
chr5	45305681	45305700	20	*	45305697	45305697	1	sense	AGGAAGGAAAGAAAGAAGGG	AGG	7	7	6	0	0	9.19706	3.60258e-07	4.56187e-07	0.00886918	3	ACTR8.7
chr5	54636202	54636221	20	*	54636204	54636204	1	antisense	GGGAAAGGGAAGGAGAAGAG	TGG	4	25	7	0	0	29.8904	9.20117e-31	2.04491e-30	0	3	ACTR8.7
chr5	55694734	55694753	20	*	55694736	55694736	1	antisense	AGGAGAGGAGAGGAGAAGGG	TGG	5	9	9	0	0	11.4963	2.4401e-09	3.44429e-09	0.00343643	3	ACTR8.7
chr5	56855171	56855190	20	*	56855173	56855173	1	antisense	AAAGAAGGAAAGAGGAAGGG	GGG	6	16	5	0	0	19.5437	5.57353e-18	1.00241e-17	0	3	ACTR8.7
chr5	63921551	63921570	20	*	63921567	63921567	1	sense	GAGAACGGTCTGGAGAAGAG	AGG	4	34	3	0	0	40.2371	7.61887e-45	2.08466e-44	0	3	ACTR8.7
chr5	65693320	65693339	20	*	65693336	65693336	1	sense	AGAAAGAAAGAGGAGAAGGG	AGG	7	7	4	0	0	9.19706	3.60258e-07	4.56187e-07	0.00886918	3	ACTR8.7
chr5	65819259	65819278	20	*	65819275	65819275	1	sense	GGAGGAGGAAAGGAGATGGG	AGG	6	102	51	0	0	118.412	2.06456e-173	1.57776e-172	0	3	ACTR8.7
chr5	65884810	65884829	20	*	65884812	65884812	1	antisense	AGGAAAGGAAAGGAGAGGAG	AGG	5	5	5	0	0	6.89779	3.5091e-05	4.00358e-05	0.00510204	3	ACTR8.7
chr5	67282027	67282046	20	*	67282029	67282029	1	antisense	GGAAAGGGAAAGGGAAAGGG	GGG	5	5	4	0	0	6.89779	3.5091e-05	4.00358e-05	0.00510204	3	ACTR8.7
chr5	68968456	68968475	20	*	68968472	68968472	1	sense	GGGGAAGGGAAGGAGAAGGG	AGG	4	9	9	0	0	11.4963	2.4401e-09	3.44429e-09	0	3	ACTR8.7
chr5	72186827	72186846	20	*	72186843	72186843	1	sense	GGGAGACAAAAGAAGAAGGG	AGG	6	5	4	0	0	6.89779	3.5091e-05	4.00358e-05	0.00674157	3	ACTR8.7
chr5	72409948	72409967	20	*	72409950	72409950	1	antisense	ATGGGAGGAAAGGAGAAGGT	GGG	6	6	6	0	0	8.04742	3.76622e-06	4.53696e-06	0.00238663	3	ACTR8.7
chr5	73717286	73717305	20	*	73717288	73717288	1	antisense	AGGAACGGAGAGGAGGAAGA	GGG	6	64	36	0	0	74.7261	7.85429e-98	3.36745e-97	0	3	ACTR8.7
chr5	74558285	74558304	20	*	74558301	74558301	1	sense	GAAGAAGGAAAGGAGGAGAG	TGG	5	54	29	0	0	63.2298	2.43061e-79	9.03389e-79	0	3	ACTR8.7
chr5	77124889	77124908	20	*	77124905	77124905	1	sense	AAAGAAGGAAAGGAAAAAGG	AGG	6	73	55	0	0	85.0728	4.90515e-115	2.39538e-114	0	3	ACTR8.7
chr5	77760386	77760405	20	*	77760388	77760388	1	antisense	AGGAAAGGAAAGGAAAAAGG	AGG	5	37	31	0	0	43.686	9.12809e-50	2.61937e-49	0	3	ACTR8.7
chr5	78152094	78152113	20	*	78152096	78152096	1	antisense	GGGAAGGGAAAGGAGAGGGA	AGG	4	5	5	0	0	6.89779	3.5091e-05	4.00358e-05	0	3	ACTR8.7
chr5	79018968	79018987	20	*	79018970	79018970	1	antisense	GGGGAAGGAGAGGAGAAAGG	AGG	5	4	4	0	0	5.74816	0.000287175	0.000310252	0.00717703	3	ACTR8.7
chr5	81872861	81872880	20	*	81872863	81872863	1	antisense	GAGAGAGGGAAAGAGAAGGA	GGG	5	17	9	1	0	10.3467	5.85672e-14	9.59093e-14	0	3	ACTR8.7
chr5	82652246	82652265	20	*	82652248	82652248	1	antisense	GGAGATAGAAAGTAGAAGGA	TGG	7	18	9	0	0	21.843	1.10474e-20	2.1125e-20	0.00371747	3	ACTR8.7
chr5	83094393	83094412	20	*	83094395	83094395	1	antisense	GAGAGGGGAGAGGAGAAGAG	GGG	4	3	3	0	0	4.59853	0.002026	0.00209726	0.0019685	3	ACTR8.7
chr5	87225172	87225191	20	*	87225188	87225188	1	sense	GGAGAAAGAAAGGAAAATGG	AGG	7	17	4	0	0	20.6934	2.54557e-19	4.71449e-19	0.00361011	3	ACTR8.7
chr5	89156299	89156318	20	*	89156301	89156301	1	antisense	GAGTCAAGAAAAGAGAAGGG	TGG	5	4	4	1	0	2.87408	0.00889078	0.00901495	0.00717703	3	ACTR8.7
chr5	92475797	92475816	20	*	92475813	92475813	1	sense	AGAAAAGGAGAGGAGAAGAG	AGG	6	21	3	1	0	12.646	2.48528e-18	4.57174e-18	0	3	ACTR8.7
chr5	93873407	93873426	20	*	93873423	93873423	1	sense	GGGAAAGGAAAGGGGAAGGG	AGG	3	36	6	0	0	42.5364	4.09498e-48	1.14786e-47	0	3	ACTR8.7
chr5	94774810	94774829	20	*	94774812	94774812	1	antisense	GAGAAAGGCAAGAAGAAAGG	AGG	4	13	5	0	0	16.0948	4.1835e-14	6.87155e-14	0	3	ACTR8.7
chr5	95264866	95264885	20	*	95264882	95264882	1	sense	GAGAAGGAAAGAAAGAAAGG	TGG	6	5	3	0	0	6.89779	3.5091e-05	4.00358e-05	0.00674157	3	ACTR8.7
chr5	96323955	96323974	20	*	96323957	96323957	1	antisense	GGAGAAGGAAAGAAGAAAGA	AGG	7	175	106	0	0	202.335	0	0	0	3	ACTR8.7
chr5	101532909	101532928	20	*	101532911	101532911	1	antisense	GAGAACAAAAAGAAGAAAGG	TGG	4	61	30	0	0	71.2772	3.27863e-92	1.34226e-91	0	3	ACTR8.7
chr5	108013479	108013498	20	*	108013481	108013481	1	antisense	GAGAACAGAGAGGAGAAGGA	AGG	3	98	79	2	0	37.9379	3.66613e-118	1.85263e-117	0	3	ACTR8.7
chr5	115420139	115420158	20	*	115420155	115420155	1	sense	AAGAAAGAAAAAGAGAAGGG	AGG	4	107	86	0	0	124.16	7.33043e-184	5.9352e-183	0	3	ACTR8.7
chr5	120034742	120034761	20	*	120034744	120034744	1	antisense	AGGAAAGAAAAGGAGAAGGG	AGG	4	9	5	0	0	11.4963	2.4401e-09	3.44429e-09	0	3	ACTR8.7
chr5	122885131	122885150	20	*	122885147	122885147	1	sense	GAGAATGGAAGGAAGAAAGG	AGG	4	7	3	0	0	9.19706	3.60258e-07	4.56187e-07	0	3	ACTR8.7
chr5	124833059	124833078	20	*	124833061	124833061	1	antisense	AAGAAAAGAAAAGAGAAGGA	AGG	5	139	68	1	0	80.4742	7.54636e-211	7.14607e-210	0	3	ACTR8.7
chr5	127906209	127906228	20	*	127906211	127906211	1	antisense	GGAGACAGAAAGCAGAATGG	TGG	6	19	11	0	0	22.9926	4.56705e-22	8.94518e-22	0	3	ACTR8.7
chr5	128595412	128595431	20	*	128595428	128595428	1	sense	GAGAACATATAGGAGAAGGC	AGG	4	19	9	0	0	22.9926	4.56705e-22	8.94518e-22	0	3	ACTR8.7
chr5	131063210	131063229	20	*	131063226	131063226	1	sense	AGAGACAGAAAGTAGAAGGG	TGG	6	92	50	0	0	106.916	7.89289e-153	5.16238e-152	0	3	ACTR8.7
chr5	131278752	131278771	20	*	131278754	131278754	1	antisense	GAGAGGGGAGAGGAGAGGGG	AGG	4	3	3	0	0	4.59853	0.002026	0.00209726	0.0019685	3	ACTR8.7
chr5	131503775	131503794	20	*	131503791	131503791	1	sense	CAGAAGGGAAAACAGTATGG	GGG	6	4	4	1	0	2.87408	0.00889078	0.00901495	0.00858369	3	ACTR8.7
chr5	132029872	132029891	20	*	132029888	132029888	1	sense	AAGAAGAGAAAGAAGAAGGA	AGG	5	92	26	0	0	106.916	7.89289e-153	5.16238e-152	0	3	ACTR8.7
chr5	132451373	132451392	20	*	132451389	132451389	1	sense	GTGAAGGAAAAGAGAAGGGG	AGG	7	201	5	0	0	232.226	0	0	0	3	ACTR8.7
chr5	134455183	134455202	20	*	134455199	134455199	1	sense	AGAGACAGAAAGTAGAAGGA	TGG	7	12	8	0	0	14.9452	7.2417e-13	1.14708e-12	0.00291545	3	ACTR8.7
chr5	136026558	136026577	20	*	136026560	136026560	1	antisense	GGAGAAGAAAAGGAGAAGAT	GGG	7	52	33	0	0	60.9305	9.89987e-76	3.59365e-75	0	3	ACTR8.7
chr5	138519319	138519338	20	*	138519335	138519335	1	sense	ATGATGGGAAAGGAGAACTG	TGG	6	27	20	0	0	32.1897	8.55547e-34	1.98867e-33	0	3	ACTR8.7
chr5	138655054	138655073	20	*	138655070	138655070	1	sense	GAGAAGAGAAAGAAGAAAGA	GGG	5	9	6	0	0	11.4963	2.4401e-09	3.44429e-09	0.00343643	3	ACTR8.7
chr5	139631085	139631104	20	*	139631087	139631087	1	antisense	GAGAAAGAAAAAGAGAAAGA	AGG	5	19	10	0	0	22.9926	4.56705e-22	8.94518e-22	0	3	ACTR8.7
chr5	139835700	139835719	20	*	139835702	139835702	1	antisense	GGAGAGGGAAAAGAGAGAGG	GGG	7	6	6	0	0	8.04742	3.76622e-06	4.53696e-06	0.00819672	3	ACTR8.7
chr5	141889293	141889312	20	*	141889295	141889295	1	antisense	GGAGAGGGAAGGGAGAAAGG	TGG	6	119	59	0	0	137.956	2.45134e-209	2.28163e-208	0	3	ACTR8.7
chr5	142037944	142037963	20	*	142037960	142037960	1	sense	AGAGACAGAAAGTAGAAGGG	TGG	6	61	7	0	0	71.2772	3.27863e-92	1.34226e-91	0	3	ACTR8.7
chr5	142247787	142247806	20	*	142247789	142247789	1	antisense	AGGAAAGGAAAGGAGAAGGT	AGG	4	106	88	0	0	123.011	9.18647e-182	7.30224e-181	0	3	ACTR8.7
chr5	144599873	144599892	20	*	144599875	144599875	1	antisense	AGAGACAGAAAGTAGAAAGG	TGG	7	10	6	0	0	12.646	1.75836e-10	2.58764e-10	0.00802139	3	ACTR8.7
chr5	147823206	147823225	20	*	147823208	147823208	1	antisense	GGAGGGGGAAAGGAGAAGGA	GGG	6	7	3	0	0	9.19706	3.60258e-07	4.56187e-07	0.00249377	3	ACTR8.7
chr5	150241656	150241675	20	*	150241658	150241658	1	antisense	AGGAAGGGAGAGGAGAAGAG	AGG	5	16	6	0	0	19.5437	5.57353e-18	1.00241e-17	0	3	ACTR8.7
chr5	150241763	150241782	20	*	150241765	150241765	1	antisense	GGAAGAGGAAAGGAGAAGAG	AGG	5	73	28	0	0	85.0728	4.90515e-115	2.39538e-114	0	3	ACTR8.7
chr5	151537426	151537445	20	*	151537442	151537442	1	sense	AGGAGAGGAAAGGAGAGGGG	AGG	5	46	45	0	0	54.0327	4.25846e-65	1.39683e-64	0	3	ACTR8.7
chr5	154332063	154332082	20	*	154332065	154332065	1	antisense	GGAAACAGAAAGCAGAAGAG	AGG	5	11	4	0	0	13.7956	1.17063e-11	1.7867e-11	0.00387597	3	ACTR8.7
chr5	154576906	154576925	20	*	154576908	154576908	1	antisense	GGAGGAGGAAAGGAGAGGAG	GGG	7	71	60	0	0	82.7735	3.59916e-111	1.70413e-110	0	3	ACTR8.7
chr5	156551617	156551636	20	*	156551633	156551633	1	sense	GGGGGAGGAAAGGAAAAGGG	AGG	5	5	3	0	0	6.89779	3.5091e-05	4.00358e-05	0.00510204	3	ACTR8.7
chr5	157544111	157544130	20	*	157544127	157544127	1	sense	GGGAACAGAAAGGCGAAGGA	AGG	4	10	6	0	0	12.646	1.75836e-10	2.58764e-10	0	3	ACTR8.7
chr5	157951982	157952001	20	*	157951984	157951984	1	antisense	AGGAGAGGAGAAGAGAAGGG	AGG	6	4	3	0	0	5.74816	0.000287175	0.000310252	0.00858369	3	ACTR8.7
chr5	161881934	161881953	20	*	161881950	161881950	1	sense	GAGAAGGAGAAGGAGAAGGA	GGG	4	11	8	0	0	13.7956	1.17063e-11	1.7867e-11	0	3	ACTR8.7
chr5	163641689	163641708	20	*	163641705	163641705	1	sense	GAGAAGGAAATAGAGAAAGG	GGG	5	4	3	0	0	5.74816	0.000287175	0.000310252	0.00717703	3	ACTR8.7
chr5	163740444	163740463	20	*	163740446	163740446	1	antisense	AAGAAGGAAAGAAAGAAGGG	AGG	6	8	4	0	0	10.3467	3.10739e-08	4.19065e-08	0	3	ACTR8.7
chr5	167189508	167189527	20	*	167189510	167189510	1	antisense	GAGAAAGGAAGGAAGAAAGG	GGG	4	31	25	0	0	36.7882	4.96982e-40	1.28554e-39	0	3	ACTR8.7
chr5	167908594	167908613	20	*	167908596	167908596	1	antisense	GAGAGAGGAAAAGAGAGGGG	AGG	4	3	3	0	0	4.59853	0.002026	0.00209726	0.0019685	3	ACTR8.7
chr5	167974375	167974394	20	*	167974391	167974391	1	sense	GGAGAAGGAAAGAAGGAAGG	AGG	7	7	6	0	0	9.19706	3.60258e-07	4.56187e-07	0.00886918	3	ACTR8.7
chr5	172570761	172570780	20	*	172570777	172570777	1	sense	AAGAATGGAAGGAAGAAGGG	AGG	4	33	12	0	0	39.0875	3.15532e-43	8.53699e-43	0	3	ACTR8.7
chr5	173212517	173212536	20	*	173212533	173212533	1	sense	AGAGACAGAAAGTAGAAAGG	TGG	7	8	4	0	0	10.3467	3.10739e-08	4.19065e-08	0.00952381	3	ACTR8.7
chr5	174271061	174271080	20	*	174271077	174271077	1	sense	AGGAATGGAAAATAGAAGGG	TGG	5	8	7	0	0	10.3467	3.10739e-08	4.19065e-08	0.00324675	3	ACTR8.7
chr5	174312714	174312733	20	*	174312716	174312716	1	antisense	GAGAATGGAAAAGAGAAAGA	AGG	4	221	148	1	0	127.609	0	0	0	3	ACTR8.7
chr5	175588714	175588733	20	*	175588730	175588730	1	sense	GAAGAAGGAAGGAAGAAGGG	AGG	5	69	50	0	0	80.4742	2.50104e-107	1.16644e-106	0	3	ACTR8.7
chr5	176491575	176491594	20	*	176491591	176491591	1	sense	GAAAACAGAAAGGAGAAGGA	GGG	3	116	91	0	0	134.507	6.43693e-203	5.81727e-202	0	3	ACTR8.7
chr5	178841380	178841399	20	*	178841382	178841382	1	antisense	GAGAAGGAGAGGAAGAAGGG	AGG	5	70	33	0	0	81.6239	3.02103e-109	1.41806e-108	0	3	ACTR8.7
chr6	1153105	1153124	20	*	1153121	1153121	1	sense	GAGGAAGAGAAGGGAAAAGG	CGG	7	11	9	0	0	13.7956	1.17063e-11	1.7867e-11	0.00280899	3	ACTR8.7
chr6	3360069	3360088	20	*	3360085	3360085	1	sense	AGAAACAGAAAGTAGAAGGG	TGG	5	13	8	0	0	16.0948	4.1835e-14	6.87155e-14	0	3	ACTR8.7
chr6	3385042	3385061	20	*	3385058	3385058	1	sense	AGAGACAGAAAGGAGAACGG	CGG	6	84	70	1	0	48.8594	3.5431e-111	1.7035e-110	0	3	ACTR8.7
chr6	3642609	3642628	20	*	3642625	3642625	1	sense	AGAGATGGAAAGTAGAAGGG	GGG	6	215	87	1	1	124.16	0	0	0	3	ACTR8.7
chr6	5439841	5439860	20	*	5439843	5439843	1	antisense	AAGAAAGGAACGGAGAAGGA	AGG	4	25	9	0	0	29.8904	9.20117e-31	2.04491e-30	0	3	ACTR8.7
chr6	9080640	9080659	20	*	9080656	9080656	1	sense	GAGAAGAGAAAGGGGAAAGG	AGG	4	33	17	0	0	39.0875	3.15532e-43	8.53699e-43	0	3	ACTR8.7
chr6	9203897	9203916	20	*	9203913	9203913	1	sense	GAAGAAAGAAAGAAGAAAGG	AGG	6	5	4	1	0	3.4489	0.00213061	0.00218684	0.00674157	3	ACTR8.7
chr6	10511726	10511745	20	*	10511742	10511742	1	sense	GGGAAGGGAAAGGAGCAGGG	GGG	3	24	17	0	0	28.7408	2.85944e-29	6.20923e-29	0	3	ACTR8.7
chr6	11727900	11727919	20	*	11727916	11727916	1	sense	GAGAGGGGAAAGAAGAAGGA	AGG	4	35	34	0	0	41.3868	1.79001e-46	4.94751e-46	0	3	ACTR8.7
chr6	12660744	12660763	20	*	12660760	12660760	1	sense	TAGATGCCACAGGAGAGGGG	AGG	7	78	52	0	0	90.8209	8.46106e-125	4.41923e-124	0	3	ACTR8.7
chr6	14720727	14720746	20	*	14720743	14720743	1	sense	GAGAAAGAAAAAGAAAAGGG	AGG	4	122	44	0	0	141.405	8.66879e-216	8.54327e-215	0	3	ACTR8.7
chr6	14874993	14875012	20	*	14875009	14875009	1	sense	AGAAAACCAAAGGAGAAGGG	AGG	6	6	3	0	0	8.04742	3.76622e-06	4.53696e-06	0.00238663	3	ACTR8.7
chr6	17427426	17427445	20	*	17427428	17427428	1	antisense	TTTTACAGAAAGAAGAAGGG	TGG	6	3	3	0	0	4.59853	0.002026	0.00209726	0.00823045	3	ACTR8.7
chr6	20756286	20756305	20	*	20756288	20756288	1	antisense	GAGAAAGGGAAGGAGAAGAA	AGG	4	27	6	0	0	32.1897	8.55547e-34	1.98867e-33	0	3	ACTR8.7
chr6	21589329	21589348	20	*	21589345	21589345	1	sense	GGGTCGGGAGAGGAGGAAGG	GGG	7	5	3	1	0	3.4489	0.00213061	0.00218684	0.00773694	3	ACTR8.7
chr6	22742788	22742807	20	*	22742790	22742790	1	antisense	CAAGAAGGAAAGGAGAAGGA	AGG	5	204	112	1	0	117.837	0	0	0	3	ACTR8.7
chr6	24828767	24828786	20	*	24828783	24828783	1	sense	GAGAGAGGAAAAGAGAAGGA	AGG	4	79	11	0	0	91.9706	9.08493e-127	4.81435e-126	0	3	ACTR8.7
chr6	25526517	25526536	20	*	25526519	25526519	1	antisense	GGAGAGGAAAAGGAGATGAG	AGG	7	8	7	1	0	5.17334	1.45538e-05	1.73593e-05	0.00952381	3	ACTR8.7
chr6	26147869	26147888	20	*	26147885	26147885	1	sense	GAGAGGGGAAGGGAGAAGAG	GGG	4	14	4	0	0	17.2445	2.26678e-15	3.83311e-15	0	3	ACTR8.7
chr6	27500273	27500292	20	*	27500289	27500289	1	sense	AAGAAAAGAAAAGAGAAGGA	GGG	5	160	79	0	0	185.091	5.29642e-300	9.85949e-299	0	3	ACTR8.7
chr6	30073139	30073158	20	*	30073141	30073141	1	antisense	AGGTAAGGAAAGAAGAAGGG	AGG	5	11	8	1	0	6.89779	4.29904e-08	5.75849e-08	0.00387597	3	ACTR8.7
chr6	30103797	30103816	20	*	30103813	30103813	1	sense	GGAGAAGGAAAGGAGAAAAG	AGG	6	234	137	2	0	90.0545	0	0	0	3	ACTR8.7
chr6	30908223	30908242	20	*	30908225	30908225	1	antisense	GAGAATTCAGAAGAGAAGGG	AGG	5	11	4	0	0	13.7956	1.17063e-11	1.7867e-11	0.00387597	3	ACTR8.7
chr6	31498768	31498787	20	*	31498770	31498770	1	antisense	GAGGACTGAAAGGAGACAGG	AGG	4	40	38	0	0	47.1349	8.70836e-55	2.59464e-54	0	3	ACTR8.7
chr6	31697656	31697675	20	*	31697658	31697658	1	antisense	CAGAAAGGAAAGCAGAAAGG	AGG	4	10	5	0	0	12.646	1.75836e-10	2.58764e-10	0	3	ACTR8.7
chr6	33029130	33029149	20	*	33029132	33029132	1	antisense	AGAGACAGAAAGGAGAGGGG	AGG	6	153	153	1	0	88.5217	6.94839e-238	8.04978e-237	0	3	ACTR8.7
chr6	33185103	33185122	20	*	33185119	33185119	1	sense	GAGAAAGGTTAGCAGAAGGG	AGG	4	22	6	2	0	8.81385	1.31564e-15	2.27598e-15	0	3	ACTR8.7
chr6	33517797	33517816	20	*	33517799	33517799	1	antisense	GAGAGCAGAACTGAGAAGGT	GGG	5	4	4	0	0	5.74816	0.000287175	0.000310252	0.00717703	3	ACTR8.7
chr6	34611066	34611085	20	*	34611068	34611068	1	antisense	AAGAAAGGAAAGGAGAGGGA	AGG	4	6	3	0	0	8.04742	3.76622e-06	4.53696e-06	0	3	ACTR8.7
chr6	35660965	35660984	20	*	35660981	35660981	1	sense	AGAGACAGAAAGGAGACTGG	TGG	7	5	4	0	0	6.89779	3.5091e-05	4.00358e-05	0.00773694	3	ACTR8.7
chr6	36142392	36142411	20	*	36142394	36142394	1	antisense	GAGAATGGAGAGGAGAATGG	AGG	3	206	140	0	0	237.974	0	0	0	3	ACTR8.7
chr6	36410517	36410536	20	*	36410533	36410533	1	sense	AGAAAGAGAAGGGAGAAGGG	AGG	6	11	5	0	0	13.7956	1.17063e-11	1.7867e-11	0	3	ACTR8.7
chr6	36733593	36733612	20	*	36733609	36733609	1	sense	GAGAGAACGAAGGAGAAAGA	GGG	7	24	8	0	0	28.7408	2.85944e-29	6.20923e-29	0.00442478	3	ACTR8.7
chr6	36837417	36837436	20	*	36837419	36837419	1	antisense	TGGAGAGGAAAGGAGATGGA	GGG	6	47	29	0	0	55.1823	7.55683e-67	2.53993e-66	0	3	ACTR8.7
chr6	37101130	37101149	20	*	37101146	37101146	1	sense	TAGAAAGGAAAGGAAGAGGG	AGG	4	15	6	0	0	18.3941	1.15641e-16	2.01332e-16	0	3	ACTR8.7
chr6	38030825	38030844	20	*	38030841	38030841	1	sense	GTAGAAGGAATGGAGAACAG	AGG	7	18	16	1	0	10.9215	5.07172e-15	8.55632e-15	0.00371747	3	ACTR8.7
chr6	39222842	39222861	20	*	39222858	39222858	1	sense	AGAAACAGAAAGGAGAATGG	TGG	5	9	5	1	0	5.74816	2.26776e-06	2.83698e-06	0.00343643	3	ACTR8.7
chr6	39466233	39466252	20	*	39466235	39466235	1	antisense	GAGAGAAGGAAGGAGGAAGG	GGG	6	10	7	2	0	4.21532	1.90806e-05	2.26719e-05	0	3	ACTR8.7
chr6	39498437	39498456	20	*	39498453	39498453	1	sense	TATAACAGAAAAAAGAAGGG	TGG	5	7	4	0	0	9.19706	3.60258e-07	4.56187e-07	0.00296736	3	ACTR8.7
chr6	39968006	39968025	20	*	39968022	39968022	1	sense	GGAGACAGAAAGTAGAATGG	TGG	6	10	3	1	0	6.32298	3.24685e-07	4.30673e-07	0	3	ACTR8.7
chr6	40284690	40284709	20	*	40284692	40284692	1	antisense	CAGAGCAGAAAGGAGAAGGA	AGG	4	266	153	3	1	76.7379	0	0	0	3	ACTR8.7
chr6	40334865	40334884	20	*	40334867	40334867	1	antisense	GAGAAAGGCATGGAGAAGGA	GGG	4	6	4	1	0	4.02371	0.000450528	0.000481477	0	3	ACTR8.7
chr6	40497744	40497763	20	*	40497746	40497746	1	antisense	GAAGACAGGAAGGTGAGGGT	GGG	7	15	12	0	0	18.3941	1.15641e-16	2.01332e-16	0.00330033	3	ACTR8.7
chr6	40876625	40876644	20	*	40876627	40876627	1	antisense	AAGAAAGGAAAAAAGAAGGG	AGG	4	299	158	0	0	344.89	0	0	0	3	ACTR8.7
chr6	41181156	41181175	20	*	41181158	41181158	1	antisense	GAGGATGGAGAGAAGAAGGG	TGG	4	27	14	0	0	32.1897	8.55547e-34	1.98867e-33	0	3	ACTR8.7
chr6	41252397	41252416	20	*	41252399	41252399	1	antisense	AAGAAGGAAAGGAGGAAAGG	AGG	7	36	26	1	0	21.2682	4.82645e-37	1.21106e-36	0.00613497	3	ACTR8.7
chr6	42387461	42387480	20	*	42387463	42387463	1	antisense	AAGAACGTAAAGGAAATGGG	GGG	4	107	78	1	0	62.0801	2.00959e-151	1.29494e-150	0	3	ACTR8.7
chr6	43755795	43755814	20	*	43755811	43755811	1	sense	AAGATGGCAAAGGAGAACGG	AGG	5	90	71	0	0	104.617	9.12125e-149	5.77502e-148	0	3	ACTR8.7
chr6	44127282	44127301	20	*	44127298	44127298	1	sense	GAGAAAGGAAGAGGAGAAGG	AGG	7	138	76	0	0	159.799	1.04085e-250	1.33351e-249	0	3	ACTR8.7
chr6	44127283	44127302	20	*	44127299	44127299	1	sense	AGAAAGGAAGAGGAGAAGGA	GGG	7	138	58	0	0	159.799	1.04085e-250	1.33351e-249	0	3	ACTR8.7
chr6	46468534	46468553	20	*	46468536	46468536	1	antisense	GAGGACAGAAAGGAGAAGCT	GGG	4	5	4	1	0	3.4489	0.00213061	0.00218684	0	3	ACTR8.7
chr6	46516641	46516660	20	*	46516643	46516643	1	antisense	AAAGAAGGAAAGGAGAGGGA	AGG	6	13	10	0	0	16.0948	4.1835e-14	6.87155e-14	0	3	ACTR8.7
chr6	46547051	46547070	20	*	46547067	46547067	1	sense	GGAGATAGAAAGTAGAAGGA	CGG	7	31	27	0	0	36.7882	4.96982e-40	1.28554e-39	0.00549451	3	ACTR8.7
chr6	48440364	48440383	20	*	48440366	48440366	1	antisense	GTAAATGGAAAACAGTATGG	TGG	7	6	5	0	0	8.04742	3.76622e-06	4.53696e-06	0.00819672	3	ACTR8.7
chr6	49573611	49573630	20	*	49573627	49573627	1	sense	AGAGAGGGAAAGAAGAAGGA	AGG	7	75	32	0	0	87.372	6.34013e-119	3.21135e-118	0	3	ACTR8.7
chr6	51410601	51410620	20	*	51410617	51410617	1	sense	AGGAGAGGAAAGGTGAAGGG	AGG	5	187	74	2	0	72.0436	7.86206e-273	1.16487e-271	0	3	ACTR8.7
chr6	52136308	52136327	20	*	52136324	52136324	1	sense	AGGAACAGAGAGGAGAGGGG	AGG	5	20	18	0	0	24.1423	1.80252e-23	3.58857e-23	0	3	ACTR8.7
chr6	52379254	52379273	20	*	52379270	52379270	1	sense	AGAGACGGAAAGTAGAATGG	CGG	6	8	5	0	0	10.3467	3.10739e-08	4.19065e-08	0	3	ACTR8.7
chr6	52518588	52518607	20	*	52518604	52518604	1	sense	GAGAGAGGAAGGGAGAAGGA	GGG	4	136	42	0	0	157.5	2.67728e-246	3.2759e-245	0	3	ACTR8.7
chr6	55355703	55355722	20	*	55355705	55355705	1	antisense	AGAGAAGGAAAAGAAAAGGG	GGG	7	115	111	0	0	133.357	8.73271e-201	7.63849e-200	0	3	ACTR8.7
chr6	60684368	60684387	20	*	60684384	60684384	1	sense	GAGAAGAGAAGAGAGAAGGA	GGG	5	5	3	0	0	6.89779	3.5091e-05	4.00358e-05	0.00510204	3	ACTR8.7
chr6	62886150	62886169	20	*	62886166	62886166	1	sense	GAAGAAGGAAGGGAGAAAGG	GGG	5	37	33	0	0	43.686	9.12809e-50	2.61937e-49	0	3	ACTR8.7
chr6	64273960	64273979	20	*	64273962	64273962	1	antisense	GAGAACAGAAAGGAGTCTGG	AGG	4	14	14	0	0	17.2445	2.26678e-15	3.83311e-15	0	3	ACTR8.7
chr6	72348430	72348449	20	*	72348432	72348432	1	antisense	AGAGAAAGAAAGGAAAAGGG	AGG	7	53	13	0	0	62.0801	1.56525e-77	5.75862e-77	0	3	ACTR8.7
chr6	73300256	73300275	20	*	73300258	73300258	1	antisense	GGGAGAGACAAGGAGAAGGA	AGG	6	6	3	0	0	8.04742	3.76622e-06	4.53696e-06	0.00238663	3	ACTR8.7
chr6	73687472	73687491	20	*	73687474	73687474	1	antisense	AGGAGAGGGAAGGAGAGGGG	AGG	6	3	3	0	0	4.59853	0.002026	0.00209726	0.00823045	3	ACTR8.7
chr6	74927400	74927419	20	*	74927416	74927416	1	sense	AAAGAAGGAAGGGAGAAGGG	GGG	5	64	11	1	1	37.363	2.46074e-78	9.09932e-78	0	3	ACTR8.7
chr6	75811787	75811806	20	*	75811803	75811803	1	sense	GGGGAAGGAAAAGAGAAAGG	GGG	5	87	34	0	0	101.168	1.04459e-142	6.28483e-142	0	3	ACTR8.7
chr6	77856318	77856337	20	*	77856320	77856320	1	antisense	GGAGTCAGAAAAGAGAAGGA	AGG	7	16	11	0	0	19.5437	5.57353e-18	1.00241e-17	0.00343643	3	ACTR8.7
chr6	79089983	79090002	20	*	79089985	79089985	1	antisense	GAAGAAAGGAAGGAGAAAGG	AGG	6	43	17	0	0	50.5838	6.72264e-60	2.07687e-59	0	3	ACTR8.7
chr6	81755072	81755091	20	*	81755088	81755088	1	sense	GGAAAAAGAAAAGAAAAGGG	GGG	6	20	5	0	0	24.1423	1.80252e-23	3.58857e-23	0	3	ACTR8.7
chr6	82712429	82712448	20	*	82712445	82712445	1	sense	GAAGAAGAGAAAGAGAAGGA	GGG	7	47	6	1	0	27.5912	1.81464e-52	5.31938e-52	0	3	ACTR8.7
chr6	83521485	83521504	20	*	83521487	83521487	1	antisense	AGGGAAGGGAAGGAGAAGGG	AGG	5	9	4	0	0	11.4963	2.4401e-09	3.44429e-09	0.00343643	3	ACTR8.7
chr6	83537142	83537161	20	*	83537144	83537144	1	antisense	AAGAAAGAAAAAGAGAAGGA	AGG	5	70	32	0	0	81.6239	3.02103e-109	1.41806e-108	0	3	ACTR8.7
chr6	84906338	84906357	20	*	84906354	84906354	1	sense	GAGATGGCCAAGGAGAAAAG	AGG	6	159	53	0	0	183.941	9.86447e-298	1.7904e-296	0	3	ACTR8.7
chr6	85548054	85548073	20	*	85548070	85548070	1	sense	GGAGACAGAAAGCAGAATGG	TGG	6	17	11	0	0	20.6934	2.54557e-19	4.71449e-19	0	3	ACTR8.7
chr6	90251961	90251980	20	*	90251977	90251977	1	sense	AAGAAAGGAAAGGAGAAGGA	AGG	3	81	65	0	0	94.2698	1.00971e-130	5.49789e-130	0	3	ACTR8.7
chr6	90965013	90965032	20	*	90965015	90965015	1	antisense	GGAGACAGAAAGGAGAAGGA	TGG	5	53	50	1	0	31.0401	2.40086e-61	7.52383e-61	0	3	ACTR8.7
chr6	93704822	93704841	20	*	93704824	93704824	1	antisense	AAAGAAGGAAGGGAGAAGGA	AGG	6	18	18	0	0	21.843	1.10474e-20	2.1125e-20	0	3	ACTR8.7
chr6	98503357	98503376	20	*	98503359	98503359	1	antisense	AAGAAAGGAAGGAAGAAGGG	AGG	4	24	17	1	0	14.3704	8.31649e-22	1.62451e-21	0	3	ACTR8.7
chr6	98503384	98503403	20	*	98503386	98503386	1	antisense	AAAGAAAGAAAGAAGAAGGG	AGG	6	10	10	1	0	6.32298	3.24685e-07	4.30673e-07	0	3	ACTR8.7
chr6	100278110	100278129	20	*	100278126	100278126	1	sense	GGGAGATGAAAGCAGAACAG	AGG	7	32	11	0	0	37.9379	1.27051e-41	3.36229e-41	0.00564972	3	ACTR8.7
chr6	102917935	102917954	20	*	102917937	102917937	1	antisense	AGGAGGGAAAGGAAGAAGGG	AGG	7	24	3	0	0	28.7408	2.85944e-29	6.20923e-29	0.00442478	3	ACTR8.7
chr6	106788631	106788650	20	*	106788633	106788633	1	antisense	GAGAAAAGAAAGAAGAAGAG	GGG	4	195	115	0	0	225.328	0	0	0	3	ACTR8.7
chr6	107344650	107344669	20	*	107344666	107344666	1	sense	GAGAAGAGAAAGTAGAATGG	GGG	4	8	8	1	0	5.17334	1.45538e-05	1.73593e-05	0	3	ACTR8.7
chr6	108394052	108394071	20	*	108394054	108394054	1	antisense	AGGAAAGGAAAGGAGGAGGG	AGG	4	46	18	0	0	54.0327	4.25846e-65	1.39683e-64	0	3	ACTR8.7
chr6	110376296	110376315	20	*	110376312	110376312	1	sense	GAAAAGAGAAAGGAGAAGGA	AGG	4	64	10	0	0	74.7261	7.85429e-98	3.36745e-97	0	3	ACTR8.7
chr6	112481085	112481104	20	*	112481087	112481087	1	antisense	AGGAAGAGAGAAGAGAAAGG	GGG	7	8	7	0	0	10.3467	3.10739e-08	4.19065e-08	0.00952381	3	ACTR8.7
chr6	112525003	112525022	20	*	112525005	112525005	1	antisense	AAGAAAGAAAAGGAGAAAAG	AGG	5	5	3	0	0	6.89779	3.5091e-05	4.00358e-05	0.00510204	3	ACTR8.7
chr6	115821577	115821596	20	*	115821593	115821593	1	sense	GAGACTCAGAAGAAGAAGGG	TGG	6	4	3	1	0	2.87408	0.00889078	0.00901495	0.00858369	3	ACTR8.7
chr6	118833741	118833760	20	*	118833757	118833757	1	sense	AGAAACGGAAAGTAGAATGG	TGG	5	5	5	0	0	6.89779	3.5091e-05	4.00358e-05	0.00510204	3	ACTR8.7
chr6	119784538	119784557	20	*	119784540	119784540	1	antisense	GTGAACAGAAAGGAAAAGGA	TGG	4	223	136	1	0	128.759	0	0	0	3	ACTR8.7
chr6	120864811	120864830	20	*	120864827	120864827	1	sense	GGAGATAGAAAGTAGAAGGA	TGG	7	23	15	0	0	27.5912	8.55791e-28	1.81845e-27	0.00429185	3	ACTR8.7
chr6	122901053	122901072	20	*	122901055	122901055	1	antisense	GAAGAAGGAAGAGAGAAGGA	AGG	6	3	3	0	0	4.59853	0.002026	0.00209726	0.00823045	3	ACTR8.7
chr6	124477770	124477789	20	*	124477772	124477772	1	antisense	GGAGGAGGGAAGGAGAAGGG	AGG	6	8	5	0	0	10.3467	3.10739e-08	4.19065e-08	0	3	ACTR8.7
chr6	129511319	129511338	20	*	129511321	129511321	1	antisense	GGGAGAAGTAAGGAGAAGAG	AGG	6	16	7	1	0	9.77187	6.42819e-13	1.0456e-12	0	3	ACTR8.7
chr6	129966083	129966102	20	*	129966085	129966085	1	antisense	GGCAAAGGAAAGGAGAAGGA	AGG	4	10	6	0	0	12.646	1.75836e-10	2.58764e-10	0	3	ACTR8.7
chr6	131033260	131033279	20	*	131033276	131033276	1	sense	GAGAAGGAAAGAAGGAAGGA	AGG	7	12	6	0	0	14.9452	7.2417e-13	1.14708e-12	0.00291545	3	ACTR8.7
chr6	132031825	132031844	20	*	132031827	132031827	1	antisense	AGAGACGGAAAGTAGAACAG	TGG	7	10	4	0	0	12.646	1.75836e-10	2.58764e-10	0.00802139	3	ACTR8.7
chr6	133049324	133049343	20	*	133049326	133049326	1	antisense	AGGGAGGGAAAGAAGAAGGA	AGG	6	37	8	2	1	14.562	6.79639e-32	1.54193e-31	0	3	ACTR8.7
chr6	133168227	133168246	20	*	133168243	133168243	1	sense	GAGAATTAAAAGGAGAAAAG	AGG	5	7	3	0	0	9.19706	3.60258e-07	4.56187e-07	0.00296736	3	ACTR8.7
chr6	133381035	133381054	20	*	133381037	133381037	1	antisense	GAGAGAAGAGAAGAAAAAGG	AGG	7	53	16	1	0	31.0401	2.40086e-61	7.52383e-61	0	3	ACTR8.7
chr6	134185652	134185671	20	*	134185668	134185668	1	sense	GAGAAAGAGAAAGAGAAGAG	AGG	5	64	6	0	0	74.7261	7.85429e-98	3.36745e-97	0	3	ACTR8.7
chr6	134498084	134498103	20	*	134498086	134498086	1	antisense	AAGGAAGGAAAGAAGAAAGG	GGG	5	7	6	0	0	9.19706	3.60258e-07	4.56187e-07	0.00296736	3	ACTR8.7
chr6	135236552	135236571	20	*	135236554	135236554	1	antisense	GAAGGAAGAAGGAAGAAGGG	AGG	7	29	6	0	0	34.489	6.9476e-37	1.6983e-36	0.005	3	ACTR8.7
chr6	136700119	136700138	20	*	136700135	136700135	1	sense	AAAGAAGGAAAGAAGAAGGG	AGG	5	326	154	0	0	375.93	0	0	0	3	ACTR8.7
chr6	138622966	138622985	20	*	138622982	138622982	1	sense	AGAAAAGGAAAGGAGAAAAG	GGG	6	215	98	1	0	124.16	0	0	0	3	ACTR8.7
chr6	141893027	141893046	20	*	141893043	141893043	1	sense	GAGGAAGAGGAGGAAAAAGG	AGG	7	36	29	1	0	21.2682	4.82645e-37	1.21106e-36	0.00613497	3	ACTR8.7
chr6	146140047	146140066	20	*	146140049	146140049	1	antisense	AGGAGAGGAAAGGAGAAGAG	AGG	5	26	15	0	0	31.0401	2.85527e-32	6.49142e-32	0	3	ACTR8.7
chr6	147055832	147055851	20	*	147055834	147055834	1	antisense	AGGAACAGAGAAGAGAAAGG	AGG	6	21	15	1	0	12.646	2.48528e-18	4.57174e-18	0	3	ACTR8.7
chr6	150059191	150059210	20	*	150059193	150059193	1	antisense	GGGAAGGGAAGGGAGAAGGA	AGG	4	54	23	1	0	31.6149	7.45426e-63	2.38055e-62	0	3	ACTR8.7
chr6	152765638	152765657	20	*	152765640	152765640	1	antisense	GGAGAGGGGAAGGAGAGGGG	AGG	6	12	12	0	0	14.9452	7.2417e-13	1.14708e-12	0	3	ACTR8.7
chr6	152852750	152852769	20	*	152852752	152852752	1	antisense	AAGAAAGGAAGGGAGAAGGG	AGG	3	187	33	0	0	216.131	0	0	0	3	ACTR8.7
chr6	155064867	155064886	20	*	155064869	155064869	1	antisense	GAGAAAGGAAGGGAAAAGGG	TGG	3	90	37	1	0	52.3083	1.91058e-121	9.79117e-121	0	3	ACTR8.7
chr6	156761758	156761777	20	*	156761774	156761774	1	sense	ACAGAAGGAAAGAAGAAAGG	AGG	7	40	32	1	0	23.5675	1.63861e-42	4.40061e-42	0.00657895	3	ACTR8.7
chr6	158135753	158135772	20	*	158135769	158135769	1	sense	AGAGATGGAAAGTAAAAGGG	AGG	7	66	27	1	0	38.5127	1.63338e-81	6.19774e-81	0	3	ACTR8.7
chr6	159727258	159727277	20	*	159727260	159727260	1	antisense	AGGAGAGGAAAGGTGAAGGG	AGG	5	203	39	0	0	234.525	0	0	0	3	ACTR8.7
chr6	159898764	159898783	20	*	159898766	159898766	1	antisense	GAGAAGGGGAAGGAGAAGCA	GGG	4	6	6	0	0	8.04742	3.76622e-06	4.53696e-06	0	3	ACTR8.7
chr6	161489986	161490005	20	*	161489988	161489988	1	antisense	CAGATGGGCAAGGAGAACCC	AGG	7	11	11	1	0	6.89779	4.29904e-08	5.75849e-08	0.00280899	3	ACTR8.7
chr6	163498568	163498587	20	*	163498570	163498570	1	antisense	AAGAACAAAAGGAAGAAGGG	AGG	5	4	4	0	0	5.74816	0.000287175	0.000310252	0.00717703	3	ACTR8.7
chr6	163583887	163583906	20	*	163583903	163583903	1	sense	GAGAAAGGTAAGGAGAAGAA	AGG	4	152	35	2	0	58.6312	3.42404e-209	3.17343e-208	0	3	ACTR8.7
chr6	165270530	165270549	20	*	165270546	165270546	1	sense	GAGAAGGAAGGGAGGAAGGG	AGG	6	35	35	0	0	41.3868	1.79001e-46	4.94751e-46	0	3	ACTR8.7
chr6	166132896	166132915	20	*	166132912	166132912	1	sense	GAGGAAGGAAAGGAGGAGGG	AGG	3	81	53	0	0	94.2698	1.00971e-130	5.49789e-130	0	3	ACTR8.7
chr6	166682188	166682207	20	*	166682190	166682190	1	antisense	GAAGAAGAAAAGGAGAAAGC	TGG	6	36	21	1	0	21.2682	4.82645e-37	1.21106e-36	0	3	ACTR8.7
chr6	166755644	166755663	20	*	166755646	166755646	1	antisense	GGTGAAGGAAAGGAGGAGGT	AGG	6	6	3	0	0	8.04742	3.76622e-06	4.53696e-06	0.00238663	3	ACTR8.7
chr6	167403314	167403333	20	*	167403330	167403330	1	sense	TGAAAAGGAAAGAAGAAGGA	AGG	6	9	5	0	0	11.4963	2.4401e-09	3.44429e-09	0	3	ACTR8.7
chr6	167667055	167667074	20	*	167667071	167667071	1	sense	GGAGACAGGAAGGAGAAGGC	AGG	6	155	68	1	0	89.6713	8.58488e-242	1.01619e-240	0	3	ACTR8.7
chr6	169980887	169980906	20	*	169980903	169980903	1	sense	ACTGGCGGAAAGGAGCAGGG	TGG	6	4	3	0	0	5.74816	0.000287175	0.000310252	0.00858369	3	ACTR8.7
chr6	170100057	170100076	20	*	170100073	170100073	1	sense	GAGGAAGGAAAGAAGAAGGA	GGG	4	242	115	1	0	139.68	0	0	0	3	ACTR8.7
chr6	170278398	170278417	20	*	170278400	170278400	1	antisense	GAGGAAGGAAGGAAGAAGGG	GGG	4	26	19	0	0	31.0401	2.85527e-32	6.49142e-32	0	3	ACTR8.7
chr7	121690	121709	20	*	121706	121706	1	sense	GGAGGAGAAAAGGAGAAGGA	GGG	7	128	50	0	0	148.303	8.74228e-229	9.28814e-228	0	3	ACTR8.7
chr7	446058	446077	20	*	446074	446074	1	sense	GGAGAAGGAAAGGAAGAAGG	AGG	7	20	6	0	0	24.1423	1.80252e-23	3.58857e-23	0.00392157	3	ACTR8.7
chr7	446059	446078	20	*	446075	446075	1	sense	GAGAAGGAAAGGAAGAAGGA	GGG	5	20	14	0	0	24.1423	1.80252e-23	3.58857e-23	0	3	ACTR8.7
chr7	950885	950904	20	*	950901	950901	1	sense	AAGAACAGAAAGTAGAAGGG	TGG	3	90	35	1	0	52.3083	1.91058e-121	9.79117e-121	0	3	ACTR8.7
chr7	3197791	3197810	20	*	3197793	3197793	1	antisense	GGAAAAAGAAAAGAGAAGGA	AGG	6	16	16	0	0	19.5437	5.57353e-18	1.00241e-17	0	3	ACTR8.7
chr7	3470199	3470218	20	*	3470201	3470201	1	antisense	GAGAGAAGAAGGGAGAAAGG	AGG	5	12	4	2	0	4.98174	6.91864e-07	8.73553e-07	0	3	ACTR8.7
chr7	4551109	4551128	20	*	4551125	4551125	1	sense	GAGGACAGAAAAGAGAAAGG	GGG	4	189	164	0	0	218.43	0	0	0	3	ACTR8.7
chr7	5410907	5410926	20	*	5410923	5410923	1	sense	GAGAAAAGAAAGGAGAAGGC	TGG	3	12	12	2	0	4.98174	6.91864e-07	8.73553e-07	0	3	ACTR8.7
chr7	5529110	5529129	20	*	5529126	5529126	1	sense	GAGGCCAGGAAGGAGGGAGG	CGG	7	47	45	0	0	55.1823	7.55683e-67	2.53993e-66	0	3	ACTR8.7
chr7	8404497	8404516	20	*	8404513	8404513	1	sense	ATAGACAGAAAGTAGAAGGG	TGG	6	10	6	0	0	12.646	1.75836e-10	2.58764e-10	0	3	ACTR8.7
chr7	9683637	9683656	20	*	9683639	9683639	1	antisense	GAGCTGGCAAAGGATAACAG	TGG	7	25	15	0	0	29.8904	9.20117e-31	2.04491e-30	0.00458716	3	ACTR8.7
chr7	13625829	13625848	20	*	13625845	13625845	1	sense	AAGAAAGAAAAGGAGAAGGC	AGG	4	19	3	0	0	22.9926	4.56705e-22	8.94518e-22	0	3	ACTR8.7
chr7	16496991	16497010	20	*	16497007	16497007	1	sense	GAGAGAGGAAAGGAAAAGGG	AGG	3	72	70	0	0	83.9231	4.23e-113	2.05188e-112	0	3	ACTR8.7
chr7	16992040	16992059	20	*	16992042	16992042	1	antisense	AAGAAAGGAAAGGAGAGGAG	AGG	4	64	40	0	0	74.7261	7.85429e-98	3.36745e-97	0	3	ACTR8.7
chr7	17237017	17237036	20	*	17237019	17237019	1	antisense	TAGATGAGAAAAGGGAAAGG	TGG	7	37	28	2	0	14.562	6.79639e-32	1.54193e-31	0.00636943	3	ACTR8.7
chr7	20663544	20663563	20	*	20663560	20663560	1	sense	AGAGATGGAAAGTAGAAGAG	CGG	7	19	4	1	0	11.4963	4.18455e-16	7.2448e-16	0.00384615	3	ACTR8.7
chr7	22596523	22596542	20	*	22596525	22596525	1	antisense	TAGAGACAGAAGTAGAAGGG	AGG	7	8	3	0	0	10.3467	3.10739e-08	4.19065e-08	0.00952381	3	ACTR8.7
chr7	23926741	23926760	20	*	23926743	23926743	1	antisense	CAAGAAGGAAAGTAGAAGAG	TGG	6	17	9	0	0	20.6934	2.54557e-19	4.71449e-19	0	3	ACTR8.7
chr7	26747820	26747839	20	*	26747822	26747822	1	antisense	GGGAAAGGAGAGGAGAAGAG	AGG	4	23	8	1	0	13.7956	1.24619e-20	2.36224e-20	0	3	ACTR8.7
chr7	27244067	27244086	20	*	27244069	27244069	1	antisense	TAGGAAGGAAAGGGGAAGGG	GGG	4	87	51	0	0	101.168	1.04459e-142	6.28483e-142	0	3	ACTR8.7
chr7	30065228	30065247	20	*	30065244	30065244	1	sense	TTCAATGGAAAAGAGAAGGG	AGG	5	28	15	1	1	16.6697	1.14806e-26	2.42765e-26	0	3	ACTR8.7
chr7	30181750	30181769	20	*	30181766	30181766	1	sense	GAAAAAGGAAAGAAAAAGGG	AGG	4	19	10	0	0	22.9926	4.56705e-22	8.94518e-22	0	3	ACTR8.7
chr7	31420961	31420980	20	*	31420963	31420963	1	antisense	GGGGACGGATAGGAGTAGGG	AGG	4	12	6	1	0	7.47261	5.2934e-09	7.40464e-09	0	3	ACTR8.7
chr7	35558882	35558901	20	*	35558884	35558884	1	antisense	TGGAGAGGAAAGGAAAAGTG	GGG	6	51	20	0	0	59.7809	6.1477e-74	2.19503e-73	0	3	ACTR8.7
chr7	36042134	36042153	20	*	36042150	36042150	1	sense	GAGAATGGAAAGGAGAAATG	AGG	3	199	104	1	0	114.963	0	0	0	3	ACTR8.7
chr7	36381144	36381163	20	*	36381160	36381160	1	sense	AGGACTGGAAGGGAGAAGGG	AGG	5	6	4	0	0	8.04742	3.76622e-06	4.53696e-06	0.00278552	3	ACTR8.7
chr7	37256773	37256792	20	*	37256789	37256789	1	sense	AGGAAGGGAAGGGAGAAGGG	AGG	4	34	3	0	0	40.2371	7.61887e-45	2.08466e-44	0	3	ACTR8.7
chr7	39349309	39349328	20	*	39349311	39349311	1	antisense	AGAAAAGGAAGGAAGAAGGG	AGG	6	9	5	0	0	11.4963	2.4401e-09	3.44429e-09	0	3	ACTR8.7
chr7	39522636	39522655	20	*	39522652	39522652	1	sense	AAGAAAAGAAAAGAGAAAGG	GGG	5	4	3	0	0	5.74816	0.000287175	0.000310252	0.00717703	3	ACTR8.7
chr7	39821600	39821619	20	*	39821602	39821602	1	antisense	GGAAATGAAAAGGAAAAGGG	AGG	5	13	4	0	0	16.0948	4.1835e-14	6.87155e-14	0	3	ACTR8.7
chr7	41690113	41690132	20	*	41690115	41690115	1	antisense	GGGGAAGGGAAAAAGAAGGG	CGG	6	5	3	1	0	3.4489	0.00213061	0.00218684	0.00674157	3	ACTR8.7
chr7	42818728	42818747	20	*	42818744	42818744	1	sense	GAGAAGGAGAAGAAGGAAGA	AGG	7	11	8	0	0	13.7956	1.17063e-11	1.7867e-11	0.00280899	3	ACTR8.7
chr7	42852946	42852965	20	*	42852962	42852962	1	sense	AGACAAGGAAAGGAGAAGAG	AGG	6	32	13	0	0	37.9379	1.27051e-41	3.36229e-41	0	3	ACTR8.7
chr7	43902096	43902115	20	*	43902112	43902112	1	sense	GGAGACAGAACAGAGAAGGG	AGG	6	103	58	1	0	59.7809	2.93112e-144	1.7983e-143	0	3	ACTR8.7
chr7	44127114	44127133	20	*	44127116	44127116	1	antisense	AGGAACAGAAAGGAAAAAGA	TGG	6	16	7	0	0	19.5437	5.57353e-18	1.00241e-17	0	3	ACTR8.7
chr7	44558487	44558506	20	*	44558489	44558489	1	antisense	AGGAAAGGAAAGGAGAGGGG	AGG	4	82	81	0	0	95.4195	1.04545e-132	5.85347e-132	0	3	ACTR8.7
chr7	46162148	46162167	20	*	46162150	46162150	1	antisense	AGGAAGGGAGAGGAGAAGGA	GGG	5	7	3	1	0	4.59853	8.51758e-05	9.62703e-05	0.00296736	3	ACTR8.7
chr7	52189375	52189394	20	*	52189391	52189391	1	sense	GAGAGGGGAAAGGAGAGGGG	AGG	3	11	10	0	0	13.7956	1.17063e-11	1.7867e-11	0	3	ACTR8.7
chr7	64055559	64055578	20	*	64055561	64055561	1	antisense	AGAGAAGGAAAGTAGAATGG	TGG	7	71	46	1	0	41.3868	1.44151e-89	5.80335e-89	0	3	ACTR8.7
chr7	68021853	68021872	20	*	68021855	68021855	1	antisense	AGAGAAGCAGAGGAGAAGGG	TGG	7	27	12	0	0	32.1897	8.55547e-34	1.98867e-33	0.00473934	3	ACTR8.7
chr7	68136282	68136301	20	*	68136298	68136298	1	sense	GAGAAGGAGAAAGAGAAGGA	GGG	5	21	5	1	0	12.646	2.48528e-18	4.57174e-18	0	3	ACTR8.7
chr7	68954785	68954804	20	*	68954801	68954801	1	sense	GAGAACGGGAGAGAGAAGAG	AGG	4	16	6	0	0	19.5437	5.57353e-18	1.00241e-17	0	3	ACTR8.7
chr7	68955230	68955249	20	*	68955246	68955246	1	sense	GGAGAAGGGAGAGAGAAGGG	GGG	7	35	23	0	0	41.3868	1.79001e-46	4.94751e-46	0.0060241	3	ACTR8.7
chr7	68986611	68986630	20	*	68986613	68986613	1	antisense	GAGAAAGGAAGAGAGAAGGG	AGG	3	178	76	0	0	205.784	0	0	0	3	ACTR8.7
chr7	70054936	70054955	20	*	70054938	70054938	1	antisense	GAGAAGGAAAAGCAGAAAGG	GGG	4	52	23	0	0	60.9305	9.89987e-76	3.59365e-75	0	3	ACTR8.7
chr7	70921271	70921290	20	*	70921273	70921273	1	antisense	GAGAAAAGAAAAGAGAAAAG	AGG	5	64	34	1	0	37.363	2.46074e-78	9.09932e-78	0	3	ACTR8.7
chr7	71231694	71231713	20	*	71231710	71231710	1	sense	GGAGAGAGAAAAGAGAAGAG	GGG	7	139	102	1	1	80.4742	7.54636e-211	7.14607e-210	0	3	ACTR8.7
chr7	72073674	72073693	20	*	72073676	72073676	1	antisense	AGGAGAGGAGAGGAGAAGGG	AGG	5	32	19	0	0	37.9379	1.27051e-41	3.36229e-41	0	3	ACTR8.7
chr7	72198559	72198578	20	*	72198561	72198561	1	antisense	GCAGACGGGAAAGAGAAGGG	AGG	5	5	5	0	0	6.89779	3.5091e-05	4.00358e-05	0.00510204	3	ACTR8.7
chr7	72434533	72434552	20	*	72434549	72434549	1	sense	GAGAAGGAGAAGGAGAAGGA	GGG	4	101	28	0	0	117.262	2.46863e-171	1.84133e-170	0	3	ACTR8.7
chr7	72437960	72437979	20	*	72437962	72437962	1	antisense	GAGAAGGGAAGGGAGAAAGA	AGG	4	15	6	0	0	18.3941	1.15641e-16	2.01332e-16	0	3	ACTR8.7
chr7	73631725	73631744	20	*	73631727	73631727	1	antisense	AGGAAGGAAAGGAAGAAGGA	AGG	7	5	3	0	0	6.89779	3.5091e-05	4.00358e-05	0.00773694	3	ACTR8.7
chr7	73763351	73763370	20	*	73763353	73763353	1	antisense	AAAAAAGGAAAGGAGAGGGG	AGG	4	192	157	0	0	221.879	0	0	0	3	ACTR8.7
chr7	76262866	76262885	20	*	76262882	76262882	1	sense	GAAAAGGGAAAGGAGAGGAG	AGG	4	26	12	1	0	15.52	3.31372e-24	6.76409e-24	0	3	ACTR8.7
chr7	82059051	82059070	20	*	82059053	82059053	1	antisense	GAGACTAGAAAGAAGAAGGC	AGG	5	14	7	0	0	17.2445	2.26678e-15	3.83311e-15	0	3	ACTR8.7
chr7	83045254	83045273	20	*	83045270	83045270	1	sense	AGAAAAGGAAAAGAGAAAAG	GGG	7	12	6	1	0	7.47261	5.2934e-09	7.40464e-09	0.00291545	3	ACTR8.7
chr7	85184975	85184994	20	*	85184991	85184991	1	sense	GAGAAGGAAAAGGAGAAGGG	AGG	2	182	115	1	0	105.191	1.40268e-295	2.50413e-294	0	3	ACTR8.7
chr7	85518760	85518779	20	*	85518776	85518776	1	sense	GAGAAAGGATAGAAGAAGGA	AGG	4	13	6	0	0	16.0948	4.1835e-14	6.87155e-14	0	3	ACTR8.7
chr7	86823665	86823684	20	*	86823667	86823667	1	antisense	GGAAAAGAAAAGGAGAAAGT	AGG	6	28	19	0	0	33.3393	2.47826e-35	5.92497e-35	0	3	ACTR8.7
chr7	87510309	87510328	20	*	87510325	87510325	1	sense	GGGGATGGATAGGTGAACAG	GGG	7	5	3	0	0	6.89779	3.5091e-05	4.00358e-05	0.00773694	3	ACTR8.7
chr7	90688886	90688905	20	*	90688888	90688888	1	antisense	GGAGAGAGAAAAGGGAAGGG	AGG	7	8	5	0	0	10.3467	3.10739e-08	4.19065e-08	0.00952381	3	ACTR8.7
chr7	91087637	91087656	20	*	91087639	91087639	1	antisense	AGCACTGAAAAAGAGAAGGG	AGG	7	6	4	0	0	8.04742	3.76622e-06	4.53696e-06	0.00819672	3	ACTR8.7
chr7	92440298	92440317	20	*	92440314	92440314	1	sense	GGGAAGGGAAAGGGGAAGGA	AGG	4	3	3	0	0	4.59853	0.002026	0.00209726	0.0019685	3	ACTR8.7
chr7	96904422	96904441	20	*	96904438	96904438	1	sense	AGAAAGCAAAGGGAGAAGGG	AGG	7	12	8	0	0	14.9452	7.2417e-13	1.14708e-12	0.00291545	3	ACTR8.7
chr7	100587275	100587294	20	*	100587277	100587277	1	antisense	GGGAACGGAAGGGAGAGGGA	GGG	4	38	25	0	0	44.8357	1.98393e-51	5.75365e-51	0	3	ACTR8.7
chr7	101397478	101397497	20	*	101397480	101397480	1	antisense	GGAGAAGGAAAGGAGAAGGA	AGG	5	48	40	0	0	56.332	1.31419e-68	4.46539e-68	0	3	ACTR8.7
chr7	101419111	101419130	20	*	101419113	101419113	1	antisense	AGGAGAGGAAGGGAGAAGAG	GGG	6	11	11	0	0	13.7956	1.17063e-11	1.7867e-11	0	3	ACTR8.7
chr7	101609843	101609862	20	*	101609845	101609845	1	antisense	AAGAAAAGAAGGGAGAAGGG	AGG	4	9	8	0	0	11.4963	2.4401e-09	3.44429e-09	0	3	ACTR8.7
chr7	101691914	101691933	20	*	101691916	101691916	1	antisense	GAGAAAGGAAAAGAGAAAGA	AGG	4	194	134	0	0	224.178	0	0	0	3	ACTR8.7
chr7	102430609	102430628	20	*	102430625	102430625	1	sense	AAGAAAGGAAAGAAAAAGGG	AGG	4	101	50	0	0	117.262	2.46863e-171	1.84133e-170	0	3	ACTR8.7
chr7	103827334	103827353	20	*	103827350	103827350	1	sense	GAGACAGGAAAGGAGAAAAG	AGG	4	28	21	1	1	16.6697	1.14806e-26	2.42765e-26	0	3	ACTR8.7
chr7	104344418	104344437	20	*	104344420	104344420	1	antisense	GAGATTCAGAAGGGGAAGGG	TGG	6	4	4	0	0	5.74816	0.000287175	0.000310252	0.00858369	3	ACTR8.7
chr7	111463495	111463514	20	*	111463511	111463511	1	sense	GACAACAGAAGAGAGAAGGG	AGG	4	7	3	1	0	4.59853	8.51758e-05	9.62703e-05	0	3	ACTR8.7
chr7	113468211	113468230	20	*	113468213	113468213	1	antisense	AGGAAGGAAAGGAAAAAGGG	AGG	7	30	6	0	0	35.6386	1.88694e-38	4.77879e-38	0.00531915	3	ACTR8.7
chr7	114080107	114080126	20	*	114080123	114080123	1	sense	GAGAATGAGAAGGAGAAGAA	GGG	5	24	19	0	0	28.7408	2.85944e-29	6.20923e-29	0	3	ACTR8.7
chr7	115441010	115441029	20	*	115441026	115441026	1	sense	AGAAAGGGAAGGAGGAAGGG	AGG	7	61	46	1	0	35.6386	1.2848e-73	4.57986e-73	0	3	ACTR8.7
chr7	118798593	118798612	20	*	118798609	118798609	1	sense	GAGAAGGGGAAGGAGAAGAA	AGG	4	12	4	1	1	7.47261	5.2934e-09	7.40464e-09	0	3	ACTR8.7
chr7	120874112	120874131	20	*	120874128	120874128	1	sense	GGAGAAGAAAAGGAGAAAGG	AGG	6	98	36	0	0	113.814	3.98113e-165	2.85227e-164	0	3	ACTR8.7
chr7	122272602	122272621	20	*	122272604	122272604	1	antisense	GAGAAAGAAAGGGAGAAAGG	AGG	4	42	28	0	0	49.4342	3.47935e-58	1.06135e-57	0	3	ACTR8.7
chr7	123358272	123358291	20	*	123358288	123358288	1	sense	CTAGAAGGAAAGGAGAAAGT	AGG	7	10	8	1	0	6.32298	3.24685e-07	4.30673e-07	0.00802139	3	ACTR8.7
chr7	126665600	126665619	20	*	126665616	126665616	1	sense	GAAGAAGGAAAGAAGGAGGG	CGG	5	11	10	0	0	13.7956	1.17063e-11	1.7867e-11	0.00387597	3	ACTR8.7
chr7	127674010	127674029	20	*	127674012	127674012	1	antisense	AGGAGAAGGAAGGAGAAGGA	AGG	7	96	41	0	0	111.514	5.21002e-161	3.6723e-160	0	3	ACTR8.7
chr7	128177930	128177949	20	*	128177946	128177946	1	sense	GAAGAAGAAAAGGAGAAGTG	GGG	5	179	90	0	0	206.934	0	0	0	3	ACTR8.7
chr7	131210723	131210742	20	*	131210739	131210739	1	sense	AGAGAGAGAAAGGGGAAGGG	AGG	7	41	39	0	0	48.2845	1.76078e-56	5.30425e-56	0.00671141	3	ACTR8.7
chr7	131219013	131219032	20	*	131219029	131219029	1	sense	AGGAACAGAAAGCAGAATGG	TGG	5	6	3	0	0	8.04742	3.76622e-06	4.53696e-06	0.00278552	3	ACTR8.7
chr7	131257704	131257723	20	*	131257720	131257720	1	sense	GAGGAAGGAGAGGAGAAGGG	AGG	3	129	54	0	0	149.452	5.80457e-231	6.41744e-230	0	3	ACTR8.7
chr7	132718535	132718554	20	*	132718537	132718537	1	antisense	GGAGACAGAAGGGAGAAGGA	TGG	6	27	24	0	0	32.1897	8.55547e-34	1.98867e-33	0	3	ACTR8.7
chr7	135575404	135575423	20	*	135575420	135575420	1	sense	GGGAACAGAAAGGAGTAGAG	TGG	4	16	4	0	0	19.5437	5.57353e-18	1.00241e-17	0	3	ACTR8.7
chr7	136882414	136882433	20	*	136882416	136882416	1	antisense	AGAAAGGAAGAGGAGAAGGA	AGG	7	61	32	0	0	71.2772	3.27863e-92	1.34226e-91	0	3	ACTR8.7
chr7	138177264	138177283	20	*	138177280	138177280	1	sense	AGGAGAAGAGAAGAGAAGGG	AGG	7	15	5	0	0	18.3941	1.15641e-16	2.01332e-16	0.00330033	3	ACTR8.7
chr7	138186836	138186855	20	*	138186852	138186852	1	sense	GAGAAGGAAAAGGAGAAAGA	TGG	4	160	101	0	0	185.091	5.29642e-300	9.85949e-299	0	3	ACTR8.7
chr7	138639651	138639670	20	*	138639667	138639667	1	sense	TGGGAAGGAAAGGAAAAGGA	AGG	6	40	5	1	0	23.5675	1.63861e-42	4.40061e-42	0	3	ACTR8.7
chr7	138669620	138669639	20	*	138669622	138669622	1	antisense	CATTACAGGAAGGTGAGGGG	TGG	7	18	16	0	0	21.843	1.10474e-20	2.1125e-20	0.00371747	3	ACTR8.7
chr7	138955432	138955451	20	*	138955448	138955448	1	sense	AGAGACAGAAAGTAGAAGGG	TGG	6	100	58	0	0	116.113	2.92341e-169	2.15837e-168	0	3	ACTR8.7
chr7	139112033	139112052	20	*	139112049	139112049	1	sense	GGAAATGGAAAGGGAAAGGG	AGG	5	18	11	0	0	21.843	1.10474e-20	2.1125e-20	0	3	ACTR8.7
chr7	139511493	139511512	20	*	139511509	139511509	1	sense	ACAGACAGAAAAGAGAAGGG	TGG	6	10	8	0	0	12.646	1.75836e-10	2.58764e-10	0	3	ACTR8.7
chr7	139535330	139535349	20	*	139535346	139535346	1	sense	AGAGACAGAAAGTAGAAGGG	TGG	6	106	72	0	0	123.011	9.18647e-182	7.30224e-181	0	3	ACTR8.7
chr7	141488950	141488969	20	*	141488966	141488966	1	sense	GAGAAAGAGAAGGAGGAGGG	AGG	4	9	6	2	1	3.83211	8.95053e-05	0.000100954	0	3	ACTR8.7
chr7	142892821	142892840	20	*	142892823	142892823	1	antisense	GAGAATGGAAAAGGGAACAG	GGG	5	9	5	0	0	11.4963	2.4401e-09	3.44429e-09	0.00343643	3	ACTR8.7
chr7	142953984	142954003	20	*	142954000	142954000	1	sense	GGAAAAGGAAAAGAGAAGGA	AGG	5	235	156	0	0	271.313	0	0	0	3	ACTR8.7
chr7	147406192	147406211	20	*	147406208	147406208	1	sense	AGAAAAGGAAAGGAGAGGAG	AGG	6	8	8	0	0	10.3467	3.10739e-08	4.19065e-08	0	3	ACTR8.7
[truncated: 90,376 more rows]

## Sheet: Fig_E4_hi
oligo	type	size	count	full_indel_seq	n_indels	total_count	freq	commonest	blunt_rate	blunt_rate2	target_seq
Oligo69154	D	-1	13	TGGTGGTGCCCAGCTCCCACGAGTGGCCCACGGCCAAGAGTAGGTGAAGAAGGGCAGGGAAGCAGAGGCCAACTGGGC	5	47	0.276596	TRUE	6.16993	0.993056	TGGTGGTGCCCAGCTCCCACGAGTGGCCCACGGCCAAGAAGTAGGTGAAGAAGGGCAGGGAAGCAGAGGCCAACTGGGC
Oligo69223	D	-1	11	CATTAGTGATAGAGGAGTACACCGGGCCTGACCCCGTGCTGTGGGCAGGATAAGGCTGCCTTCCCTCAATCCTGAGCA	5	60	0.183333	TRUE	-0.36257	0.428571	CATTAGTGATAGAGGAGTACACCGGGCCTGACCCCGTGCTTGTGGGCAGGGTAAGGCTGCCTTCCCTCAATCCTGAGCA
Oligo69227	D	-9	114	CCATTTAGCCCTGCGACTGCACACGAGGTTTACGAGCAGTGTCACTGAAGAATAAGAAATATCCAGACAC	5	487	0.234086	TRUE	4.08746	0.957143	CCATTTAGCCCTGCGACTGCACACGAGGTTTACGAGCAGCTTGGGCAGTGTCACTGAAGAATAAGAAATATCCAGACAC
Oligo69252	I	1	584	AGACCTCGGCGTAGACGCTGCTGTTCTCATCGCGTACCAACGAAGGTGTACATGGCGAAGCGCCGCGCGCCCGGGACGAA	5	2378	0.245585	TRUE	3.90046	0.940928	AGACCTCGGCGTAGACGCTGCTGTTCTCATCGCGTACCACGAAGGTGTACATGGCGAAGCGCCGCGCGCCCGGGACGAA
Oligo69253	D	-7	489	TTGGCGAGCCCTTGGCGCTCGGGGACTGCTTCACGTGGGCGGCAGCCGCTTCGTGCTCTCGCAGCAGGCGCA	5	3020	0.161921	TRUE	0.222392	0.540541	TTGGCGAGCCCTTGGCGCTCGGGGACTGCTTCACGGTCAACGTGGGCGGCAGCCGCTTCGTGCTCTCGCAGCAGGCGCA
Oligo69256	D	-1	602	CAAGGACTAGAGCAAGAATCCAAGGTCCGACGATCACCTCATGGCCAGACTCACAGTGCGGTGGTTCTGGGCCAAGTG	5	2496	0.241186	TRUE	1.67807	0.775	CAAGGACTAGAGCAAGAATCCAAGGTCCGACGATCACCTTCATGGCCAGACTCACAGTGCGGTGGTTCTGGGCCAAGTG
Oligo69275	D	-6	222	TAAACGGCAGCATCGGGCGCGGTGTGCTCCCCGCCGTGGCCATCGAGCAGATCCGCAACGAGTCACTCCTGCG	5	820	0.270732	TRUE	3	0.89375	TAAACGGCAGCATCGGGCGCGGTGTGCTCCCCGCCGTGGAACTGGCCATCGAGCAGATCCGCAACGAGTCACTCCTGCG
Oligo69286	D	-3	109	CACAGGGCAGTCTGAAGATGGCCAATTACACGCTGGCAGAGGATGAATATGATGTCCTCATAGAAGGTGAAATGCG	5	885	0.123164	TRUE	-2.09954	0.183486	CACAGGGCAGTCTGAAGATGGCCAATTACACGCTGGCACCAGAGGATGAATATGATGTCCTCATAGAAGGTGAAATGCG
Oligo69298	I	1	184	CAGGTGCACCCCAGGCTGGTGGTGATTGTGCTGAACAAAAGACCGGGAATGGGAAAAGGTGAGCATCCTTCTGTGGGCGT	5	845	0.217751	TRUE	-1.43741	0.264368	CAGGTGCACCCCAGGCTGGTGGTGATTGTGCTGAACAAAGACCGGGAATGGGAAAAGGTGAGCATCCTTCTGTGGGCGT
Oligo69332	I	1	426	ATCTGAAACTGACTTCCTTGGGTTTCATAATAGGAGTCAAGCGTGGTGGGCAACCTCCTGATCTCCATTTTGCTACTGTC	5	1220	0.34918	TRUE	-3.89077	0.0537634	ATCTGAAACTGACTTCCTTGGGTTTCATAATAGGAGTCAGCGTGGTGGGCAACCTCCTGATCTCCATTTTGCTACTGTC
Oligo69333	D	-1	290	GCGAATGTGAGGGCCTCTTCGGAGTTCTCGATGGAGATCGCAGGTCTGGTGTGGGTTTGTAGTGGAGGCTGCTCCTGG	5	1446	0.200553	TRUE	7.01123	1	GCGAATGTGAGGGCCTCTTCGGAGTTCTCGATGGAGATGCGCAGGTCTGGTGTGGGTTTGTAGTGGAGGCTGCTCCTGG
Oligo69354	D	-1	22	CCCGGTCGGGGCTCAAGGAGGCGGACGAATTGACCCCGGAGTGGACATGATAGTGGCTGGCGGTGCGCAGCCTGGGTC	5	49	0.44898	TRUE	-0.347923	0.4375	CCCGGTCGGGGCTCAAGGAGGCGGACGAATTGACCCCGGGAGTGGACATGATAGTGGCTGGCGGTGCGCAGCCTGGGTC
Oligo69364	I	1	55	CGACGGAGCAGGAGAACAGCAGGGCGAGCGTCAGCAGGCCGCATGGTGCTCATGGGCTCGGGCCGCGGGCCTGGCGCTCT	5	121	0.454545	TRUE	-1.11718	0.313725	CGACGGAGCAGGAGAACAGCAGGGCGAGCGTCAGCAGGCGCATGGTGCTCATGGGCTCGGGCCGCGGGCCTGGCGCTCT
Oligo69376	D	-5	97	GCCGAGGTAGGGGCGCCAGGTTGCTACCGCCGCAAGCCGGCTCCGCCGCTCTCCAGGTCTGTGGCCACGCTCCA	5	610	0.159016	TRUE	2.3837	0.84264	GCCGAGGTAGGGGCGCCAGGTTGCTACCGCCGCAAGCCGCACCGGCTCCGCCGCTCTCCAGGTCTGTGGCCACGCTCCA
Oligo69400	I	1	315	CCACTGCTGCTCCAGTGCAGGAGACTTTACATGGATGCCCAACCGGTCACCCAGGAGGATGGCAAAGAGAGTCGCTTCGC	5	1800	0.175	TRUE	0.415037	0.573034	CCACTGCTGCTCCAGTGCAGGAGACTTTACATGGATGCCAACCGGTCACCCAGGAGGATGGCAAAGAGAGTCGCTTCGC
Oligo69409	I	1	106	ACTCCGAGGCTAACGTCGAGGACGGGGAGATCCGCATCAAATGTGGGCGGCTTCAAGAGGAGGCTGCGCTCGCACACGCA	5	264	0.401515	TRUE	1.9027	0.794393	ACTCCGAGGCTAACGTCGAGGACGGGGAGATCCGCATCAATGTGGGCGGCTTCAAGAGGAGGCTGCGCTCGCACACGCA
Oligo69411	D	-10	16	CACGTGAGAAGTTCCTGAGGGCCCATCCGTGTGTGAGCTGGGCCTCCTCATCAAGGTGCGTGGGTGGGT	5	117	0.136752	TRUE	3.82782	0.94	CACGTGAGAAGTTCCTGAGGGCCCATCCGTGTGTGAGCGACCAGGAGCTGGGCCTCCTCATCAAGGTGCGTGGGTGGGT
Oligo69434	I	1	78	GCCAGCCCCCAAAATGCTGGGGAACGAGCTATGCAGCGTTGTGTGGGGACAAGGCCTCGGGCTTCCACTACAATGGTCGT	5	303	0.257426	TRUE	-1.61667	0.237288	GCCAGCCCCCAAAATGCTGGGGAACGAGCTATGCAGCGTGTGTGGGGACAAGGCCTCGGGCTTCCACTACAATGGTCGT
Oligo69472	I	1	159	TCGTCACCATCTTCTACGCCCTGCGCTACCACCACATCAATGACGGCGAGGCGCTCAGGGGCCATCATCGCCGGCTTCGT	5	765	0.207843	TRUE	2.58496	0.87037	TCGTCACCATCTTCTACGCCCTGCGCTACCACCACATCATGACGGCGAGGCGCTCAGGGGCCATCATCGCCGGCTTCGT
Oligo69476	D	-3	86	TATTACTAGGTTGGAGAAACGTACGGTAAGGATATAACCCGGGGCAAAGACAAGCCGATTGCCGTATGTAATACGT	5	570	0.150877	TRUE	0.584963	0.608696	TATTACTAGGTTGGAGAAACGTACGGTAAGGATATAACCTCCCGGGGCAAAGACAAGCCGATTGCCGTATGTAATACGT
Oligo69477	D	-3	63	CACCTACTCAGGACCTGCTCTGCGTTGTACAGGCGAATCGGGTGCTGAGGAGCGGGCAGCTGGGAAAGAGGGTCTA	5	372	0.169355	TRUE	-0.137504	0.473684	CACCTACTCAGGACCTGCTCTGCGTTGTACAGGCGAATCTTCGGGTGCTGAGGAGCGGGCAGCTGGGAAAGAGGGTCTA
Oligo69480	D	-2	42	CGAACACGTTGGTCATGGTCTGGAGTCTCGGAGTCCACGATGGCCACGATGACCAGCAGGTTGCCTCCCACGCTGCT	5	322	0.130435	TRUE	7.18982	1	CGAACACGTTGGTCATGGTCTGGAGTCTCGGAGTCCAGGCGATGGCCACGATGACCAGCAGGTTGCCTCCCACGCTGCT
Oligo69499	D	-8	68	CAGCTTCATCTCGCCCAAGGTGGAGCCACGGACAGGGGAGCCACTCGGAGGTGCAGCACAATGACGTGTCA	5	527	0.129032	TRUE	-0.402759	0.42963	CAGCTTCATCTCGCCCAAGGTGGAGCCACGGACAGGGGGGTACGGGAGCCACTCGGAGGTGCAGCACAATGACGTGTCA
Oligo69502	D	-3	373	GTGTTTGCTCAGGTTACAGGATCCCTCCTTGAGGAAACTCGGAAGTGGGCTCAGTACAAACAGGCATGTCTCAGTC	5	2118	0.17611	TRUE	4.16993	0.956989	GTGTTTGCTCAGGTTACAGGATCCCTCCTTGAGGAAACGACTCGGAAGTGGGCTCAGTACAAACAGGCATGTCTCAGTC
Oligo69516	I	1	5	GCCTAGGCACCACCGCATGGAGCGGGACGAACCGCCGCCCTAGCGGAGGGGGAGGCGGCGGGGGCTCGGCGGGGTGCCGG	5	20	0.25	TRUE	-1.7885	0.21875	GCCTAGGCACCACCGCATGGAGCGGGACGAACCGCCGCCTAGCGGAGGGGGAGGCGGCGGGGGCTCGGCGGGGTGCCGG
Oligo69528	D	-1	268	ACCTGGGCTGAGTATAGGACCAGATTCGTACCTCACTCCTAGGGCAGCCTCGAAGCAGTCATATACCACAGAGACCGG	5	842	0.31829	TRUE	2.06054	0.810056	ACCTGGGCTGAGTATAGGACCAGATTCGTACCTCACTCCCTAGGGCAGCCTCGAAGCAGTCATATACCACAGAGACCGG
Oligo69553	I	1	249	GAGGACGCCACCTGTGTCCGCACGTTCAAGAACAGAGACCAGGCGGCGCCGCACTCGCATGTTGAGAGCAGCCAGGGGAT	5	1141	0.21823	TRUE	-0.807355	0.360465	GAGGACGCCACCTGTGTCCGCACGTTCAAGAACAGAGACAGGCGGCGCCGCACTCGCATGTTGAGAGCAGCCAGGGGAT
Oligo69565	D	-6	15	TCTGTAATCTACACCAATGACACAGTTCCTAAGAACAGGAAATATTTTTGGAGGGTAAGTAAGGGAAATTTCT	5	51	0.294118	TRUE	-0.165059	0.471014	TCTGTAATCTACACCAATGACACAGTTCCTAAGAACGCCAACAGGAAATATTTTTGGAGGGTAAGTAAGGGAAATTTCT
Oligo69574	I	1	261	CAGAAACTTTTCTCTGGCTATGATAGCTCCGTGCGGCCAAGCGCGGGAGGTGGGAGACCGTGTCAGGGTCAGCGTGGGGT	5	733	0.356071	TRUE	-3.32193	0.05	CAGAAACTTTTCTCTGGCTATGATAGCTCCGTGCGGCCAGCGCGGGAGGTGGGAGACCGTGTCAGGGTCAGCGTGGGGT
Oligo69593	D	-1	972	AATGACGAGCCGTGCGCTCCCTGCTGCGCAGCCACTACGCGAGGTGCTGCCGCTGGCCACGTTCGTGCGGCGCCTGGC	5	3044	0.319317	TRUE	-3.822	0.0576923	AATGACGAGCCGTGCGCTCCCTGCTGCGCAGCCACTACCGCGAGGTGCTGCCGCTGGCCACGTTCGTGCGGCGCCTGGC
Oligo69598	I	1	11	ACATGGGCTCCTGCCACTCACCCTAGCGGCCCGGGAGGAAGTAGGGATCCTCGAAGAGCGCCCACATGCGGGGCTCCCTT	5	65	0.169231	TRUE	-1.24793	0.294393	ACACGGGCTCCTGCCACTCACCCTAGCGGCCCGGGAGGAGTAGGGATCCTCGAAGAGCGCCCACATGCGGGGCTCCCTT
Oligo69616	I	1	96	CGGCAGTGTCACGTCAGAGCCCAGGCGCTCGTACTGCACCATGGGGTGCCTCTGTGGGGGGTGGGGGCACAGGGCTAATG	5	404	0.237624	TRUE	-0.226771	0.46	CGGCAGTGTCACGTCAGAGCCCAGGCGCTCGTACTGCACATGGGGTGCCTCTGTGGGGGGTGGGGGCACAGGGCTAATG
Oligo69633	I	1	23	GTCCGCTCAACGTGGCGCTCGTGTTCTCGGGGCCCGCGTTACGCGGCCGAGGCGGCACGCCTGGGCCCGGCCGTGCCGCC	5	53	0.433962	TRUE	-1.1375	0.307692	GCCCCCTCAACGTGGCGCTCGTGTTCTCGGGGCCCGCGTACGCGGCCGAGGCGGCACGCCTGGGCCCGGCCGTGGCGGC
Oligo69641	D	-1	63	CGTAGTTCCTGGCTGTAGGACTATAGGGTCAACATCTTCTGCGGCAGCAATGGAACGACCCCCGCCTGGCCTATAATA	5	528	0.119318	TRUE	3.7866	0.944444	CGTAGTTCCTGGCTGTAGGACTATAGGGTCAACATCTTCCTGCGGCAGCAATGGAACGACCCCCGCCTGGCCTATAATA
Oligo69653	I	1	31	CTATCGATCCCACCATAACATCAGGATTCCAGCGTAACCTTGTGGTCTGTCCATTCCTGCATGAAATTAGTACACTGT	5	192	0.161458	TRUE	-3.18587	0.0909091	CTATCGATCCCACCATAATCATCAGGATTCCAGCGTAACTTGTGGTCTGTCCATTCCTGCATGAAATTAGTACACTGTG
Oligo69655	I	1	51	CGGCACAGAGCCCAGTGGCCCATGAGCAGGTACGTGGTAATAGAGGTTCATGGAGAAGGTACCGATGATGAGGTCAGCAA	5	351	0.145299	TRUE	0.394279	0.56962	CGGCACAGAGCCCAGTGGCCCATGAGCAGGTACGTGGTATAGAGGTTCATGGAGAAGGTACCGATGATGAGGTCAGCAA
Oligo69657	D	-5	23	CCCCACTCCTCTTGGACTCCAGCCATGGGCCTGCGCGCGGAACTGCTCCAGGACAGAGAACGCCGTGTGTGGCC	5	193	0.119171	TRUE	4.83007	0.969582	CCCCACTCCTCTTGGACTCCAGCCATGGGCCTGCGCGCGAGCCGGAACTGCTCCAGGACAGAGAACGCCGTGTGTGGCC
Oligo69671	I	1	55	TCCTCACCCCACACAGCCAAGCGTCCGTTACCCAGAATAATCACGGTGGTCCCTGTGCCGTCTACAGGACTGATGACTGC	5	296	0.185811	TRUE	-0.241008	0.456522	TCCTCACCCCACACAGCCAAGCGTCCGTTACCCAGAATATCACGGTGGTCCCTGTGCCGTCTACAGGACTGATGACTGC
Oligo69690	I	1	35	GCCTCACCACGATCACCTTGGGCGTCTCGTAGTCCCAGAAGGGCGGACCAGCAGCCCCGGGCCAGGCGCCGGGCGCTCCG	5	180	0.194444	TRUE	1.24101	0.714286	GCCTCACCACGATCACCTTGGGCGTCTCGTAGTCCCAGAGGGCGGACCAGCAGCCCCGGGCCAGGCGCCGGGCGCTCCG
Oligo69695	I	1	83	TGACAAGAGCTTGTGCATTGACATTGGTTGTCCCAGGACCGAGTGGCTAGAGTTTCCTGTACAGAGCATATAGAGTGACG	5	387	0.21447	TRUE	-2.91754	0.106667	TGACAAGAGCTTGTGCATTGACATTGGTTGTCCCAGGACGAGTGGCTAGAGTTTCCTGTACAGAGCATATAGAGTGACG
Oligo69697	I	1	89	CTCGTGCCACGCAGGAAGCAGCACCAAAGGCGCCGAGACCGCGGGGCATCTTCTATGAATCCTCATGGAGCCCCCTGCCT	5	342	0.260234	TRUE	-3.73697	0.0487805	CTCGTGCCACGCAGGAAGCAGCACCAAAGGCGCCGAGACGCGGGGCATCTTCTATGAATCCTCATGGAGCCCCCTGCTT
Oligo69714	D	-6	58	GGCTGGACTCTGAGTGCAGGGAGCGGACAGAGATGGCGGAGCGGCGGGGAGTGCTGATGGGGGGCTGTCTGCC	5	267	0.217228	TRUE	7.50779	1	GGCTGGACTCTGAGTGCAGGGAGCGGACAGAGATGGCGGAGTCGGAGCGGCGGGGAGTGCTGATGGGGGGCTGTCTGCC
Oligo69726	D	-1	28	CAGAGGTGGCTGTCGCAGCAGTAGTGGTTGACGAACTCGTGGGGCGCCCCCTGCAGAGCTCCCTGTGCAAGTTACCCG	5	167	0.167665	TRUE	1.64386	0.774194	CAGAGGTGGCTGTCGCAGCAGTAGTGGTTGACGAACTCGGTGGGGCGCCCCCTGCAGAGCTCCCTGTGCAAGTTACCCG
Oligo69742	D	-1	56	CTGAACACGCAGAGGGGGCAAGTCCGATGCTGATGTAACAGGGGTCCACACAGTTACGATGGAACTCATGGAGCCACC	5	353	0.15864	TRUE	1.56884	0.752137	CTGAACATGCAGAGGGGGCAAGTCCGATGCTGATGTAACCAGGGGTCCACACAGTTACGATGGAACTCATGGAGCCACC
Oligo69785	I	1	34	CAATGTCTTTCTTTAGTGTCAATGACCCTAGTAATATGTTCGCTGGTTAAAGAGACGGTGGATAGACTCCTGAAAGGCTG	5	299	0.113712	TRUE	3.44478	0.92381	CAATGTCTTTCTTTAGTGTCAATGACCCTAGTAATATGTCGCTGGTTAAAGAGACGGTGGATAGACTCCTGAAAGGCTG
Oligo69787	I	1	61	TAGGACCGGGCGGGACGATGAAGCGGCAGAACGTGCGCAACGCTGGCGCTCATCGTGTGCACCTTCACCTACCTGCTGGG	5	265	0.230189	TRUE	4.34577	0.960317	TAGGACCGGGCGGGACGATGAAGCGGCAGAACGTGCGCACGCTGGCGCTCATCGTGTGCACCTTCACCTACCTGCTGGG
Oligo69824	D	-9	45	GCCCGCCTGCTGCCTTATTCATGGTGGCTATCGTGGCCATCTGCATGCGCAGGTACCTCTAGGTCTTGGT	5	433	0.103926	TRUE	4.34792	0.957082	GCCCGCCTGCTGCCTTATTCATGGTGGCTATCGTGGCTGCATCGGCCATCTGCATGCGCAGGTACCTCTAGGTCTTGGT
Oligo69864	I	1	93	GGGGCAACCACACGTGGGAGGGCTGCCACGTGGACTCGCCGCGTGGACCACCTCTTTCCGCCATCCCTCTACATCGTTCC	5	285	0.326316	TRUE	-3.32193	0	GGGGCAACCACACGTGGGAGGGCTGCCACGTGGACTCGCGCGTGGACCACCTCTTTCCGCCATCCCTCTACATCGTTCC
Oligo69880	I	1	507	TGTGGCACCGGTGGCAGGACAAGCACTCGATCCGTGCCCCGAGTGGCCCGTGCCATGTCCATCCCCACCTCCCCATCCAG	5	3093	0.163919	TRUE	-2.04439	0.179487	TGTGGCACCGGTGGCAGGACAAGCACTCGATCCGTGCCCGAGTGGCCCGTGCCATGTCCATCCCCACCTCCCCATCCAG
Oligo69896	I	1	78	CGGCCATGCAGGCCCGTGGGCTCAAGAGGGTGGAATAGCCGTAGGGGCTGGCAGATGGCAACATATCGGTCATAGCCCTT	5	342	0.22807	TRUE	-2.88753	0.109756	CGGCCATGCAGGCCCGTGGGCTCAAGAGGGTGGAATAGCGTAGGGGCTGGCAGATGGCAACATATCGGTCATAGCCCTT
Oligo69903	D	-1	325	GAAGTTCCTGGGCCTTTGGGATAATCGATGGCTTGATCAGATGGTGGTAGTAATGAATTTCCCCTACTGTGGCTTGAT	5	1526	0.212975	TRUE	0.777608	0.633929	GAAGTTCCTGGGCCTTTGGGATAATCGATGGCTTGATCCAGATGGTGGTAGTAATGAATTTCCCCTACTGTGGCTTGAT
Oligo69908	D	-6	165	ATGCAGTGAGCACCGCGAAGTCCTGCTCGTAACCTTCGGACGACATGGCGGCTCCGGAACGAGTAGCCAAGCT	5	1819	0.0907092	TRUE	5.26053	0.982759	ATGCAGTGAGCACCGCGAAGTCCTGCTCGTAACCTTCGAAGTCGGACGACATGGCGGCTCCGGAACGAGTAGCCAAGCT
Oligo69917	I	1	26	AAAGAGCACCCGCCCCGCGGGGCCCCGACGGCGCCAGCTTACCTGGGAGGGCCCCCCGGGGGCCGTCCGGGCGCCACATG	5	62	0.419355	TRUE	1.80735	0.785714	AAAGAGCACCCGCCCCGCGGGGCCCCGACGGCGCCAGCTACCTGGGAGGGCCCCCCGGGGGCCGTCCGGGCGCCACATG
Oligo69939	I	1	37	AGTGATTGCCTTCTGCAGATAATTGAGAAGCGCCGACGAAGACCGGATCAATAACAGTTTGTCTGAGCTGAGAAGGCTGT	5	283	0.130742	TRUE	-0.152003	0.472973	AGTGATTGCCTTCTGCAGATAATTGAGAAGCGCCGACGAGACCGGATCAATAACAGTTTGTCTGAGCTGAGAAGGCTGT
Oligo69949	D	-6	32	AACAGCCTGTCTCTCTTACAGAATAACCGACGGAGCAGGGACATCAACGTGACGGGTGTGTGGGAACGCAATG	5	198	0.161616	TRUE	5.24793	0.986842	AACAGCCTGTCTCTCTTACAGAATAACCGACGGAGCCCGGGCAGGGACATCAACGTGACGGGTGTGTGGGAACGCAATG
Oligo69965	I	1	87	TAAATACCCAGCCTGGTCCAGCAGAAACCGACCGCGTATTGTGAGGCCAATGGACGGCCAAGATCAGGCCCCTGATGAGT	5	202	0.430693	TRUE	-4.90689	0.0166667	TAAATACCCAGCCTGGTCCAGCAGAAACCGACCGCGTATGTGAGGCCAATGGACGGCCAAGATCAGGCCCCTGATGAGT
Oligo69985	D	-9	37	CCGATGTTCTCTAGGTCCTCATTAAGGTTTAGCCCGTCCAGCACAAATTTAAGAATGACAGCCAACTCAA	5	177	0.20904	TRUE	0.415037	0.572917	CCGATGTTCTCTAGGTCCTCATTAAGGTTTAGCCCGTCCTCATGGTCCAGCACAAATTTAAGAATGACAGCCAACTCAA
Oligo70017	I	1	206	TGCCGCGTTCTCGAACTTGCTTCTCTGGTCGGGCACGACCGCGCGGCATCTTCCCGCCCTGAGGCCGCGCCGGCCGGCCA	5	504	0.40873	TRUE	-5.08746	0	TGCCGCGTTCTCGAACTTGCTTCTCTGGTCGGGCACGACGCGCGGCATCTTCCCGCCCTGAGGCCGCGCCGGCCGGCCA
Oligo70042	I	1	1529	CGCGCAGTTGGGCGCGATGCCCCAGCTCTAACCTCACCTTGGACGGTGCACTGGAGGAGAGAGAGGTGGGGAGATCAACG	5	3889	0.39316	TRUE	-0.50696	0.409091	CGCGCAGTTGGGCGCGATGCCCCAGCTCTAACCTCACCTGGACGGTGCACTGGAGGAGAGAGAGGTGGGGAGATCAACG
Oligo70055	D	-6	747	TAAGTGGCTCGACCCGGCTGCTGGGCGTGCGGCTTCGGGGTCCTCTCTCGAGGGGAATCCGGCCGTCCTTGGC	5	4569	0.163493	TRUE	-0.678072	0.375	TAAGTGGCTCGACCCGGCTGCTGGGCGTGCGGCTTCCCCTTCGGGGTCCTCTCTCGAGGGGAATCCGGCCGTCCTTGGC
Oligo70076	D	-4	51	CCCCCACTTCCAGCAGCAGAGGCGGCACATAGGTGATGCGGCCAAACACACCTCCAGGCCAAAGGTTAGCTGGGT	5	234	0.217949	TRUE	0.128008	0.522388	CCCCCACTTCCAGCAGCAGAGGCGGCACATAGGTGATGCCTGCGGCCAAACACACCTCCAGGCCAAAGGTTAGCTGGGT
Oligo70081	I	1	696	TCGTGGCGGTCCCGCACGGCCCTGCGGACCGGGTCCACCCTCGTGGCACAGCAGCTCCATGGCCAGCCCGGCGGCCCCTC	5	4366	0.159414	TRUE	-3.64386	0.04	TCGTGGCGGTCCCGCACGGCCCTGCGGACCGGGTCCACCTCGTGGCACAGCAGCTCCATGGCCAGCCCGGCGGCCCCTC
Oligo70094	D	-4	723	ATAGTTGAGACCATTCACAGGCCAAAGACGGTACAACTTGGAGATTTTGTCACTTCCACTCTCAAAGGGCGTCGA	5	2564	0.281981	TRUE	4.75489	1	ATAGTTGAGACCATTCACAGGCCAAAGACGGTACAACTTCCTTGGAGATTTTGTCACTTCCACTCTCAAAGGGCGTCGA
Oligo70095	D	-1	142	CGATCTGAGTCTGGGTTAGCAGGGTCGGATGAACTGTCCCGAGGCCACTCATGTTGAAAAACTTCACACCTAAACAGC	5	686	0.206997	TRUE	-1	0.323529	CGATCTGAGTCTGGGTTAGCAGGGTCGGATGAACTGTCCCCGAGGCCACTCATGTTGAAAAACTTCACACCTAAACAGC
Oligo70116	I	1	16	AAGTGAAGTTAAAATACTTGCTTGAAGTGCGAGGTATGAATAGGGGCTCCCAAAGTTCCCTCAAACGTCAAAGATCCATT	5	58	0.275862	TRUE	0.36257	0.571429	AAGTGAAGTTAAAATACTTGCTTGAAGTGCGAGGTATGATAGGGGCTCCCAAAGTTCCCTCAAACGTCAAAGATCCATT
Oligo70117	I	1	208	AACACCATGCAGAAGTACGGCCGCCCGTACCGCTTCCACCTTGAGGCTCACCAGCTCCTTCACCGGCGTCTGGTCCAGGC	5	840	0.247619	TRUE	-0.862496	0.35	AACACCATGCAGAAGTACGGCCGCCCGTACCGCTTCCACTTGAGGCTCACCAGCTCCTTCACCGGCGTCTGGTCCAGGC
Oligo70120	I	1	163	AGCATCGACTCCACCGAGGTCATCTACCAGCCGCGCCGCCAAGCGGGCCAAGCTCATCGGCAAGTACCTGATGGGCGAAT	5	630	0.25873	TRUE	0.392317	0.569444	AGCATCGACTCCACCGAGGTCATCTACCAGCCGCGCCGCAAGCGGGCCAAGCTCATCGGCAAGTACCTGATGGGCGAAT
Oligo70131	I	1	28	TAGTCCAGCAGGGCAACGTGCGCGAGACATACCGCTACCCTGACGGACCTGTTCACCACGCTGTGGACCTGCAGTGGCC	5	165	0.169697	TRUE	2.2303	0.828767	TAGTCCAGCAGGGCAACGTGCGCGAGACATACCGCTACCTGACGGACCTGTTCACCACGCTGGTGGACCTGCAGTGGCC
Oligo70144	I	1	38	TCGAGCTCTTCGGGGAGCAGCGATGCGACCCTCCGGGACCGGCCGGGGCAGCGCTCCTGGCGCTGCTGGCTGCGCGCTCT	5	235	0.161702	TRUE	6.61471	1	TCGAGCTCTTCGGGGAGCAGCGATGCGACCCTCCGGGACGGCCGGGGCAGCGCTCCTGGCGCTGCTGGCTGCGCGCTCT
Oligo70158	I	1	347	TCCGCGGCGGCTGCTGCTGGTGGCCGCCTGCTTCAGTCTTGTGCGGCCCGCTGTTGTCTGCCCGCACCCGGGCCCCCACC	5	753	0.460823	TRUE	-2.75132	0.122807	TCCGCGGCGGCTGCTGCTGGTGGCCGCCTGCTTCAGTCTGTGCGGCCCGCTGTTGTCTGCCCGCACCCGGGCCCCCACC
Oligo70177	D	-5	22	GAATGGGATCCCTCGAAACTAACAACTTCCGTCGCTCCGGAGTCACTGGTGGAGATAGAGAAGCAAATTGCTGT	5	63	0.349206	TRUE	3.64386	0.933962	GAATGGGATCCCTCGAAACTAACAACTTCCGTCGCTTTACTCCGGAGTCACTGGTGGAGATAGAGAAGCAAATTGCTGT
Oligo70184	I	1	293	AGCCTGGAAAAGCTCAGCATCAACATAATGCGGTCACCAAGTGGGGAGTGTTTTGCCCCTGGCCCACTCAGCCCCTTACG	5	970	0.302062	TRUE	0.331844	0.55814	AGCCTGGAAAAGCTCAGCATCAACATAATGCGGTCACCAGTGGGGAGTGTTTTGCCCCTGGCCCACTCAGCCCCTTACG
Oligo70224	D	-1	34	CGTTCCCGCACACTCTTCCACTTCGCGCCACCGTCTACGGTGGGAGAGCTGGGGGAGGAGAGAGGAGAGCTTGCGCAG	5	197	0.172589	TRUE	5.01495	0.979592	CGTTCCCGCACACTCTTCCACTTCGCGCCACCGTCTACGGGTGGGAGAGCTGGGGGAGGAGAGAGGAGAGCTTGCGCAG
Oligo70253	D	-9	530	CACACGTACAGCCAGTAGTCGGTGCTGACCGCGATACCCAAGCCACAGACAGCAAAGACACTGCTCAGCC	5	2906	0.182381	TRUE	1.82597	0.781879	CACACGTACAGCCAGTAGTCGGTGCTGACCGCGATACCCAGGAGGCCCAAGCCACAGACAGCAAAGACACTGCTCAGCC
Oligo70276	I	1	179	TTGAATGCGCGCGGGCAGCGGGCGACGCGCCCTTGCGCAAGCCTGGAGCAAGCCAACCGCACCCGCTTTCCCTTCGTCGG	5	429	0.417249	TRUE	-3.71149	0.0647482	TTGAATGCGCGCGGGCAGCGGGCGACGCGCCCTTGCGCAGCCTGGAGCAAGCCAACCGCACCCGCTTTCCCTTCGTCGG
Oligo70277	D	-7	161	AACACCGATCACTGTCCCCGACACGCACAGGAGCACGGATTCACCGCTGGCAGCAGGAGTCCCGGTGGCCCG	5	878	0.183371	TRUE	2.73448	0.872727	AACACCGATCACTGTCCCCGACACGCACAGGAGCACGTCCCACGGATTCACCGCTGGCAGCAGGAGTCCCGGTGGCCCG
Oligo70279	D	-1	634	AACACCCAACTTCACAGAGGGCAGCTTCGATTCCAGTGGACCGGGCAGACGCTGGATTCTTCCCCAGTGGCTTGCACG	5	3268	0.194002	TRUE	2.16993	0.830189	AACACCCAACTTCACAGAGGGCAGCTTCGATTCCAGTGGGACCGGGCAGACGCTGGATTCTTCCCCAGTGGCTTGCACG
Oligo70287	D	-2	15	GCAACTAAAATCCCGAAACTAATGTCCGAAAGTGTCTCGTGGGCCATGATACGGAGAGATATTCACGATCCTGAAAT	5	100	0.15	TRUE	6.34873	0.993865	GCAACTAAAATCCCGAAACTAATGTCCGAAAGTGTCTCACGTGGGCCATGATACGGAGAGATATTCACGATCCTGAAAT
Oligo70291	D	-6	13	CTAGTCCTGATAATCCTGGCGAATAGCACTTCCTCGGAACCATGGAAAATTGGATAATAAACAAAATGTGA	5	68	0.191176	TRUE	6.21917	0.993289	CTAGTTCCTGATAATCCTGGGCGAATAGCACTTCCTAAGCCTCGGAACCATGGAAAATTGGATAATAAACAAAATGTGA
Oligo70299	D	-2	26	CCAGATGCCGGAGGATGTCCACCGCCACGACAGTCGCCCGCGGGGATCCCGGCGACCCCGGGCCCTGTGAACCCACA	5	85	0.305882	TRUE	0	0.5	CCAGATGCCGGAGGATGTCCACCGCCACGACAGTCGCCCCCGCGGGGATCCCGGCGACCCCGGGCCCTGTGAACCCACA
Oligo70303	D	-1	63	TCAGCAGAGAATGACCGAGGTGCTGTGGCCGGCTGTCCCAACGGGACGGACGCTGCCTTCCTGGCCGGTCCGGGTTCC	5	242	0.260331	TRUE	1.48875	0.741379	TCAGCAGAGAATGACCGAGGTGCTGTGGCCGGCTGTCCCCAACGGGACGGACGCTGCCTTCCTGGCCGGTCCGGGTTCC
Oligo70324	D	-6	405	CCCCCCTTTGTTGGCAGGTGTCTCTGATGTGCTCAGCGGAATACTCAAACTGCGGTGAGAACGAGTACGACTC	5	2253	0.17976	TRUE	-3.51457	0.0705882	CCCCCCTTTGTTGGCAGGTGTCTCTGATGTGCTCAGCCCGAGCGGAATACTCAAACTGCGGTGAGAACGAGTACGACTC
Oligo70325	D	-1	102	CCCTGGTCACTTCTGCCGACCTCGACGTTGAACTGACTCCCTGGATGCACATCCTGGAAAAGAAATGGGCTTTGTTGC	5	669	0.152466	TRUE	4.60486	0.966667	CCCTGGTCACTTCTGCCGACCTCGACGTTGAACTGACTCCCCTGGATGCACATCCTGGAAAAGAAATGGGCTTTGTTGC
Oligo70340	D	-2	16	GTTCTAGTGGATCTCCATAAAAGTCTGGATAATCTAAAGCTGGAGAGACCAAATTTGTAGCCACATCTATTAGGGGG	5	105	0.152381	TRUE	7.31288	1	GTTCTAGTGGATCTCCATAAAAGTCTGGATAATCTAATGAGCTGGAGAGACCAAATTTGTAGCCACATCTATTAGGGGG
Oligo70342	D	-1	48	AAGTTGTCATCCATGAATACCAGATCAATGCATGCTGTGATCGGCTGAGTTCAGGAATGGTATCTATCAGGCTGACTT	5	974	0.0492813	TRUE	4.52356	1	AAGTTGTCATCCATGAATACCAGATCAATGCATGCTGTGAATCGGCTGAGTTCAGGAATGGTATCTATCAGGCTGACTT
Oligo70346	I	1	91	TTTGCCTTTTTCCACAGAGGTGGTGTTCTGGCAGCGGTAAGAACGGCGACTTCATGGCGTGCGGGAGCAGAGGGCGGGTT	5	384	0.236979	TRUE	-0.771731	0.366972	TTTGCCTTTTTCCACAGAGGTGGTGTTCTGGCAGCGGTAGAACGGCGACTTCATGGCGTGCGGGAGCAGAGGGCGGGTT
Oligo70355	I	1	77	CACACGAGCCTGAATGGGGAACGATTCTGTCAGCTACGAAGTATGGGGATTACAGCGACCTCTCGGACCGCCCTGTGCTC	5	340	0.226471	TRUE	-0.899071	0.346154	CACACGAGCCTGAATGGGGAACGATTCTGTCAGCTACGAGTATGGGGATTACAGCGACCTCTCGGACCGCCCTGTGGTC
Oligo70370	D	-2	30	TCTCGACTTGGCCTTCCTCTTGGCCGTGCGTCAGGAGCGGTGGCCGCTAAGAGGAGCAGGAGCCGGAGGTCCTCATT	5	279	0.107527	TRUE	5.96193	0.989362	TCTCGACTTGGCCTTCCTCTTGGCCGTGCGTCAGGAGGGCGGTGGCCGCTAAGAGGAGCAGGAGCCGGAGGTCCTCATT
Oligo70379	D	-9	70	TTAGAATGCTTCAGTGGATTGACCCAAACCGAATGGCACACTGCTCAATGTAGGTTTATTTTTTTCCCTA	5	242	0.289256	TRUE	3.64386	0.936709	TTAGAATGCTTCAGTGGATTGACCCAAACCGAATGGCAGCATCGGCACACTGCTCAATGTAGGTTTATTTTTTTCCCTA
Oligo70389	D	-3	38	CCGTTGTGGGGTGACCTTCCACACCTATTCCAACAGCATCGGGTACCAGCAGTCCACTTCCTTCACAGACCCTTTC	5	185	0.205405	TRUE	3.44556	0.919643	CCGTTGTGGGGTGACCTTCCACACCTATTCCAACAGCACCATCGGGTACCAGCAGTCCACTTCCTTCACAGACCCTTTC
Oligo70392	I	1	16	TAAAGACACAGATCAAGGAGTAGGCAATCGGTACAAATAAGCCTGGAGAACTGCCTGACCTCACTGCAAGGAGCACTGTTG	5	69	0.231884	TRUE	0	0.5	TAAAGACACAGATCAAGGAGTAGGCAATCGGTACAAATAGCCTGGAGAACTGCCTGACCTCCTGCAAGGAGCACTGTTG
Oligo70395	D	-5	38	TATTATTGCCAGACATCAGAATGTTGACCTTGTAAGCCGGCCAGCAGGTCGCAGAGAGCCAGGTTGCCAATGAC	5	561	0.0677362	TRUE	3.66297	0.9375	TATTATTGCCAGACATCAGAATGTTGACCTTGTAAGCGATGCCGGCCAGCAGGTCGCAGAGAGCCAGGTTGCCAATGAC
Oligo70400	D	-6	18	CGTGTAGTTGTAATGCAGGACGATGACCTCGCTCACCGGCCGCAGCAGCCCCGACTCCATGGGCCGCGAGCAT	5	181	0.0994475	TRUE	5.02237	0.977273	CGTGTAGTTGTAATGCAGGACGATGACCTCGCTCACCGGCGCCGGCCGCAGCAGCCCCGACTCCATGGGCCGCGAGCAT
Oligo70403	D	-2	11	TCCAAAAAGATGATGCTGTAACAATCGGGAAGAGAGTATCGGAACTCAGAGTCCATGTGGGAGGAGTCATGTGGCA	5	100	0.11	TRUE	4.78136	0.973214	TCCAAAAAGATGATGCTGTAAACAATCGGGAAGAGAGTGTATCGGAACTCAGAGTCCATGTGGGAGGAGTCATGTGGCA
Oligo70406	I	1	1089	ATTCAGGTGCCAGCAAGGTCAACCTCGTGAAGATCGCGTTCCACGGCCTCCAGCCCACGGGACACGGCGCTGGCTCCCCA	5	2847	0.382508	TRUE	-0.0506261	0.490909	ATTCAGGTGCCAGCAAGGTCAACCTCGTGAAGATCGCGTCCACGGCCTCCAGCCCACGGGACACGGCGCTGGCTCCCCA
Oligo70408	D	-3	223	ACCTGATGCAACCCAGGAAGCCAACAGCGAAAAGACCAACGGAATTCACTACCGGCTTCAGCTTCTCTACACCATC	5	1146	0.19459	TRUE	0.491388	0.585366	ACCTGATGCAACCCAGGAAGCCAACAGCGAAAAGACCAATAACGGAATTCACTACCGGCTTCAGCTTCTCTACACCATC
Oligo70410	I	1	31	TAAAGCAAACGTACGCGGCACCGAAGGCGCCCGAGGCGAACGCTGGGTCCGTGCTGGGGCTGTTCGTGCGGCTCTCATAC	5	180	0.172222	TRUE	5.26053	0.982759	TAAAGCAAACGTACGCGGCACCGAAGGCGCCCGAGGCGACGCTGGGTCCGTGCTGGGGCTGTTCGTGCGGCTCTCATAC
Oligo70414	D	-1	44	AGCACGTGTTTTTAAGTTCTTTGGCGTACTTCGGCTGTAAATGGCCATGTATCTGTCAGCACTAATAAAGGCATGATG	5	405	0.108642	TRUE	3.11548	0.910714	AGCACGTGTTTTTAAGTTCTTTGGCGTACTTCGGCTGTACAATGGCCATGTATCTGTCAGCACTAATAAAGGCATGATG
Oligo70462	D	-10	235	TCACACAGACACAATGTGACGGGGCGTACGCGTGGTGGTGACCGTGGGGGCCGCCGGGCAGCTGTGACT	5	1119	0.210009	TRUE	-2.76553	0.118421	TCACACAGACACAATGTGACGGGGCGTACGCGGGGACCAGCGTGGTGGTGACCGTGGGGGCCGCCGGGCAGCTGTGACT
Oligo70472	I	1	48	ATTGCGAGGAATCCTTTTGCATTAAGGTAGCATAGCGGCCTTATGGCAATCCAACTTAAAATTAAGAGACTGACATACTA	5	208	0.230769	TRUE	-1.88753	0.2	ATTGCGAGGAATCCTTTTGCATTAAGGTAGCATAGCGGCTTATGGCAATCCAACTTAAAATTAAGAGACTGACATACTA
Oligo70482	D	-10	52	GCAGCGCCCGGTGGTCCAGGAGTCGCAGGGAGGCGCCAGCACGCCCAGGAGCAGCAGGAGCAGCACCTG	5	373	0.13941	TRUE	-0.485427	0.409091	GCAGCGCCCGGTGGTCCAGGAGTCGCAGGGAGGCGCCACCCGGGGCCAGCACGCCCAGGAGCAGCAGGAGCAGCACCTG
Oligo70487	I	1	377	AAGGCGCTCCACTGTGTCGGGGACACCTACCCCAGCAACCGACCGGTGCTGCCACGAGTGCAGGCCAGGTGAGGCCTCAC	5	1460	0.258219	TRUE	-1.62449	0.239583	AAGGCGCTCCACTGTGTCGGGGACACCTACCCCAGCAACGACCGGTGCTGCCACGAGTGCAGGCCAGGTGAGGCCTCAC
Oligo70493	D	-10	38	TGAATTTCTCCTCTGTGTTCTTAGACAGACAACGGTGCTATGCCTAGTAGACTGAGAAGGTATATTGTG	5	390	0.0974359	TRUE	2.66838	0.871287	TGAATTTCTCCTCTGTGTTCTTAGACAGACACTCGGTAGCAACGGTGCTATGCCTAGTAGACTGAGAAGGTATATTGTG
Oligo70498	I	1	570	CCTGTCTGGCGGCACCCAGACCCCCAGCGTCTACGACGAAGAGCGGGAGCACCGGAGGTGGTGATGGTGAGTGGTACTCA	5	1647	0.346084	TRUE	-2.58496	0.135922	CCTGTCTGGCGGCACCCAGACCCCCAGCGTCTACGACGAGAGCGGGAGCACCGGAGGTGGTGATGGTGAGTGGTACTCA
Oligo70507	I	1	125	TAGTGTTTCTTGCAAAGGGTGAAATCGAAGCAGGACTCCCATGCGGCACTTCTTGCCTTTGTAGATGCTGGAGTTGGCAA	5	653	0.191424	TRUE	0.120294	0.521127	TAGTGTTTCTTGCAAAGGGTGAAATCGAAGCAGGACTCCATGCGGCACTTCTTGCCTTTGTAGATGCTGGAGTTGGCAA
Oligo70522	D	-3	126	CCCCCCGGACAATGCCTCCGGCTGTGGGGAACAGATCTACGGCAGAGTCGAGAAAGTTGTGATCGGCTCCAGCCGT	5	1132	0.111307	TRUE	2.75743	0.875776	CCCCCCGGACAATGCCTCCGGCTGTGGGGAACAGATCAACTACGGCAGAGTCGAGAAAGTTGTGATCGGCTCCAGCCGT
Oligo70534	D	-9	20	CAGCAGGCAGTACTCTTCGTTGCGCCGCAGTGCGAGTTCATTGGTTTGGTAGTCATATAAGGCAAGGAAA	5	197	0.101523	TRUE	1.02748	0.67234	CAGCAGGCAGTACTCTTCGTTGCGCCGCAGTGCGAGTTCCTGAGGATCATTGGTTTGGTAGTCATATAAGGCAAGGAAA
Oligo70536	D	-6	16	GACAGTCACTTATATAAGAAGAACCTTGATGTGATCCGGAAGGGAAAGCCTCAGCAGCTTCTCAGAGTCGAAC	5	160	0.1	TRUE	5.79442	0.990991	GACAGTCACTTATATAAGAAGAACCTTGATGTGACCAAGATCCGGAAGGGAAAGCCTCAGCAGCTTCTCAGAGTCGAAC
Oligo70563	D	-1	140	GCGCTGCGGCGGCACGGCCGCCTTCGCGTGAGGCCCTGGCGAGGCCTTGTTGGCATCACTCAGCGCCGGAGACTTGGA	5	652	0.214724	TRUE	3.16993	1	GCGCTGCGGCGGCACGGCCGCCTTCGCGTGAGGCCCTGGCCGAGGCCTTGTTGGCATCACTCAGCGCCGGAGACTTGGA
Oligo70570	D	-9	54	GGGTTCTCGGGGAGGCGGAAGTTAATTGGCTCCCGGTCCTGCCTAGTCCAATACCAGATCAGAGTTAGCG	5	690	0.0782609	TRUE	3.27302	0.933333	GGGTTCTCGGGGAGGCGGAAGTTAATTGGCTCCTCAAGGTCCCGGTCCTGCCTAGTCCAATACCAGATCAGAGTTAGCG
Oligo70581	I	1	174	AAAAACTCCTCAAGCGGAAGGGCTACCACTGCACGGCGCCACAAGGAGGTCGGGCCCGGCCCTGGAGGTGGAGGCAGTGC	5	982	0.177189	TRUE	-1.66985	0.235294	AAAAACTCCTCAAGCGGAAGGGCTACCACTGCACGGCGCACAAGGAGGTCGGGCCCGGCCCTGGAGGTGGAGGCAGTGC
Oligo70589	D	-5	25	TGTGCAAATTCTGTGGTGGTTCTGGTCCTGTTCAAAGCGGCTCAGGTCCATGACTGATGTGTACCTGCTCAACT	5	178	0.140449	TRUE	-0.867896	0.351351	TGTGCAAATTCTGTGGTGGTTCTGGTCCTGTTCAAATACAAGCGGCTCAGGTCCATGACTGATGTGTACCTGCTCAACT
Oligo70595	D	-7	925	CTGTACCTCAGGAGATGGTCATAGAACTTGCCTTGCGGCAGCTGAGTGACCCTGGGAGAGAGAAATTCATGC	5	4508	0.205191	TRUE	-2.72247	0.111111	CTGTACCTCAGGAGATGGTCATAGAACTTGCCTTGCTCCTTGCGGCAGCTGAGTGACCCTGGGAGAGAGAAATTCATGC
Oligo70627	I	1	182	ATGCAACTTACGTAGATGAGCCCTGAGTAGTAACGCTCCCTTGAGGTTGTGCAGCACCGAGGCTTCGTTGAGGCACGTGG	5	648	0.280864	TRUE	-3	0.107884	ATGCAACTTACGTAGATGAGCCCTGAGTAGTAACGCTCCTTGAGGTTGTGCAGCACCGAGGCTTCGTTGAGGCACGTGG
Oligo70631	D	-9	114	TCGCGACCTCGCACAGCGGTGCCCGCCCGGCCATGGACAGCAGCGCTGCCCCCACGAACGCCAGCAATTG	5	1069	0.106642	TRUE	3.59128	0.926829	TCGCGACCTCGCACAGCGGTGCCCGCCCGGCCGTCAGTACCATGGACAGCAGCGCTGCCCCCACGAACGCCAGCAATTG
Oligo70634	I	1	37	AAGGATCCAGATGAAGAAATGGCCAAAATCGACAGGACGGGCGAGGGACCAGTGTGGGAGCCAGGTAGGTCCGCCATGCG	5	134	0.276119	TRUE	-2.76081	0.117647	AAGGATCCAGATGAAGAAATGGCCAAAATCGACAGGACGGCGAGGGACCAGTGTGGGAGCCAGGTAGGTCCGCCAGGCG
Oligo70664	I	1	45	TCACCAGCCCCACTGCGGCGCGGGCGTTACGCGGCGTGCCGCAGGGCGCGCGAGCGCAGTGGGTGCCGTACGGCCTGGGC	5	145	0.310345	TRUE	-5.73877	0.0148148	TCACCAGCCCCACTGCGGCGCGGGCGTTACGCGGCGTGCGCAGGGCGCGCGAGCGCAGCGGGTGCCGCACGGCCTGGGC
Oligo70665	I	1	109	GGTGACAACAACAGGAGCTGCGAGAACACGCTTCGAAGCCTTGAGGTTGCTGAAGATGAGGATGAAGGGATGGACAGATG	5	588	0.185374	TRUE	-0.874469	0.35	GGTGACAACAACAGGAGCTGCGAGAACACGCTTCGAAGCTTGAGGTTGCTGAAGATGAGGATGAAGGGATGGACAGATG
Oligo70718	D	-1	63	AGATGACCAGCGTGTTTCCCAGCACGCTGAGCAGGAATTCAAGGAGTACAAGAGAATCTGCACCGCTGGCTGCAACGC	5	717	0.0878661	TRUE	1.11548	0.690909	AGATGACCAGCGTGTTTCCCAGCACGCTGAGCAGGAATATCAAGGAGTACAAGAGAATCTGCACCGCTGGCTGCAACGC
Oligo70727	I	1	260	CACGACTCCCGGTGCTGGGCCGCGACGCCGAGGTCCTCTTGCATGGATTACAACCGCAGCGAGGCCACCACGGCGCCCCT	5	626	0.415335	TRUE	-3.12653	0.0972222	CACGACTCCCGGTGCTGGGCCGCGACGCCGAGGTCCTCTGCATGGATTACAACCGCAGCGAGGCCACCACGGCGCCCCT
Oligo70733	D	-5	17	ACTTACTGGGCCGGGTGCTGGAGGCCAGCAACTACGGCGGTGCTCAGCAACGCCTCGGGCAACTGGAACTGGGC	5	146	0.116438	TRUE	5.39232	0.988095	ACTTACTGGGCCGGGTGCTGGAGGCCAGCAACTACGGCGTGTCGGTGCTCAGCAACGCCTCGGGCAACTGGAACTGGGC
Oligo70744	D	-6	1448	TTTGCTGAGGGGCTGCCCCACACACTGTCATTGCGACGGCAGGATGTTGCTCAGGGTGGACTGCTCCGTCCGA	5	8614	0.168098	TRUE	0.0759489	0.513514	TTTGCTGAGGGGCTGCCCCACACACTGTCATTGCGAGCCCGACGGCAGGATGTTGCTCAGGGTGGACTGCTCCGTCCGA
Oligo70753	D	-2	44	CTGGATACACTGTCTGGCATTCTCGCAGCGTTTCGTCAGCCGGACCCGCCTGCAGCTCAAGGGAGGCGTGCTCCTCG	5	127	0.346457	TRUE	4.6865	0.971429	CTGGATACACTGTCTGGCATTCTCGCAGCGTTTCGTCAGAGCCGGACCCGCCTGCAGCTCAAGGGAGGCGTGCTCCTCG
Oligo70767	I	1	18	TAAGCAACTTCACAGAAGAAATGATGAATCTCCCGGGATTCCACGGAAGGGGAAGGTCATGGTGATGGGAGTGAATGTGG	5	146	0.123288	TRUE	1.16993	0.727273	TAAGCAACTTCACAGAAGAAATGATGAATCTCCCGGGATCCACGGAAGGGGAAGGTCATGGTGATGGGAGTGAATGTGG
Oligo70786	D	-4	8	CGAATTGTTAATGTGAACACTGACACACCAACAGAAGCCGGATGAAAGAGAGCACCTTACAACCAATTCTGCCCA	5	49	0.163265	TRUE	7.02237	1	CGAATTGTTAATGTGAACACTGACACACCAACAGAAGTGAGCCGGATGAAAGAGAGCACCTTACAACCAATTCTGCCCA
Oligo70811	D	-9	1071	ACTGACCAGTGTCTCCCACAGGCGCTGGCCCTACGGCTGCCAGGCTCACGGCTTCCAGGGCTTTGTGACC	5	3386	0.316302	TRUE	1.53051	0.747573	ACTGACCAGTGTCTCCCACAGGCGCTGGCCCTACGGCTCGGACGGCTGCCAGGCTCACGGCTTCCAGGGCTTTGTGACC
Oligo70816	I	1	167	GCACAGCACCACAAGGCTGGTGAGATTCTGGAACGCGTAAGTCGGGGATGTGGCTGATGCGGTTGAGGGCCAGGGGCAGT	5	958	0.174322	TRUE	1.83289	0.788732	GCACAGCACCACAAGGCTGGTGAGATTCTGGAACGCGTAGTCGGGGATGTGGCTGATGCGGTTGAGGGCCAGGGGCAGT
Oligo70827	D	-1	5	TCAACGGCCGGGCATAGAGGTAAATGCTTGGAACGAAGACATGGAAACCACGATGATGTGGGTGGTGCAGGTGGAAGA	5	33	0.151515	TRUE	0	NA	TCAACGGCCGGGCATAGAGGTAAATGCTTGGAACGAAGATCATGGAAACCACGATGATGTGGGTGGTGCAGGTGGAAGA
Oligo70865	D	-6	112	TCGCCGCGGGCCCGGCGCGGAGCCGGACCTGAAGAACGGGAACGCGGGCCCTAGGCCCGCCCTGAACAATAAC	5	296	0.378378	TRUE	1	0.670213	TCGCCGCGGGCCCGGCGCGGAGCCGGACCTGAAGAACTCGAACGGGAACGCGGGCCCTAGGCCCGCCCTGAACAATAAC
Oligo70875	D	-1	8	AGGAAAAAGTGGTACATAGGTGTGTGCAGAGCTGCATCAGTCGGATGACTGAGAAGATGAGCATGTTATCACAGATGT	5	86	0.0930233	TRUE	4.58496	0.972603	AGGAAAAAGTGGTACATAGGTGTGTGCAGAGCTGCATCCAGTCGGATGACTGAGAAGATGAGCATGTTACCACAGATGT
Oligo70897	D	-9	23	TTCCAGCGCCTTCGCCCTCCGGCCCGGCTGTACCTACGCCGCTTGCACGCCCCGGGCGTCGCGGGAGCTA	5	100	0.23	TRUE	4.71882	0.969136	TTCCAGCGCCTTCGCCCTCCGGCCCGGCTGTACCTACGCGGTGGGCGCCGCTTGCACGCCCCGGGCGCCGCGGGAGCTA
Oligo70911	D	-9	9	CCGCCCCTTCAGGGCTGGGGTCCATGGTCCGCAGCTCCAGTTTCATTGCAAGGAGTGGGGCTGTCAGC	5	36	0.25	TRUE	-2	0.189655	CCGGCCCGCTTCAGGGCTGGGGTCCATGGTCCGCAGCATGGGGGGCTCCAGTTTCACTGCAAGGAGTGGGGCTGTCAGC
Oligo70929	D	-2	400	TACTCGAGCAGCTTTGGCTCCCCATCCCGAAACCAGGACTGGGTCCCTGGAAGTGAGATGAGGTGACAATGGACAAT	5	1856	0.215517	TRUE	1.65208	0.767857	TACTCGAGCAGCTTTGGCTCCCCATCCCGAAACCAGGACACTGGGTCCCTGGAAGTGAGATGAGGTGACAATGGACAAT
Oligo70955	I	1	25	CTGCAGCTGGCATTACCCCGGTGGTGCAGCTCGAGCAACCAGGCGGCTCAGAAGGGTTCGCAGCCGCTGGCTCTCGCTGG	5	81	0.308642	TRUE	1.26303	0.708609	CTGCAGCTGGCATTACCCCGGTGGTGCAGCTCGAGCAACAGGCGGCTCAGAAGGGTTCGCAGCCGCTGGCTCTCGCTGG
Oligo70961	I	1	47	ACCTACCCATTCTCTCACAGGAGGGCCATGAAACGCAACCGCCCGGCTGAGGTGCCCCTTCCGGAAGGGCGCCTGCGAGT	5	245	0.191837	TRUE	-2.7829	0.121212	ACCTACCCATTCTCTCACAGGAGGGCCATGAAACGCAACGCCCGGCTGAGGTGCCCCTTCCGGAAGGGCGCCTGCGAGT
Oligo70971	D	-2	110	GACAAACCAGGAAGTTGGCGTTGGTGCGGTCTATGAGGCCGGGAGATCTCGAACACCTCGGTGCGCGTCTTGCACTG	5	869	0.126582	TRUE	-0.604071	0.393443	GACAAACCAGGAAGTTGGCGTTGGTGCGGTCTATGAGGCGCCGGGAGATCTCGAACACCTCGGTGCGCGTCTTGCACTG
Oligo70974	D	-1	29	AGGCGAGATTTTTTTCCTTCCAATATATTCTACGTAAGTCCCGGAAAGTCCCCCCTTTCCCCTGTGGTTTCATGATTC	5	100	0.29	TRUE	2.32193	0.847826	AGGCGAGATTTTTTTCCTTCCAATATATTCTACGTAAGTTCCCGGAAAGTCCCCCCTTTCCCCTGTGGTTTCATGATTC
Oligo70993	D	-3	41	ATAGCATCATGCCTCTAAGTCTCGAGGAAAGATATGCATAGGTATTGCCCCCTGGGGAATTGTGGAAAACCAGGAC	5	178	0.230337	TRUE	1.32193	0.75	ATAGCATCATGCCTCTAAGTCTCGAGGAAAGATATGCACCATAGGTATTGCCCCCTGGGGAATTGTGGAAAACCAGGAC
Oligo71040	D	-1	15	TACGGAATTTCTGGGACATGAGATTGTAAATCACCGGGTGATGGCACTGTTGAGATAAATGCAAATTCTGCAATAGTT	5	99	0.151515	TRUE	5.42626	0.988372	TACGGAATTTCTGGGACATGAGATTGTAAATCACCGGGTTGATGGCACTGTTGAGATAAATGCAAATTCTGCAATAGTT
Oligo71045	D	-1	13	TTCCGCGCTGCTGGCCGCCTTGGCGCTGCTGCAGCGCTCAGCGGCGCTGCGGCCGCCTCGGCCAAGGAGCTGGCATGC	5	115	0.113043	TRUE	1.16993	0.708333	TTCCGCGCTGCTGGCCGCCTTGGCGCTGCTGCAGCGCTCTAGCGGCGCTGCGGCCGCCTCGGCCAAGGAGCTGGCATGC
Oligo71053	D	-5	12	TTAGAGGCCTGCCATGGGGGGTCTAAGGCCCTGGTCCCGGGCTCCTGGTTGTGGCCCACTTGCTGGCCCTGGGC	5	135	0.0888889	TRUE	4.21594	0.95279	TTAGAGGCCTGCCATGGGGGGTCTAAGGCCCTGGTCCCGATACGGGCTCCTGGTTGTGGCCCACTTGCTGGCCCTGGGC
Oligo71059	D	-5	20	GGGTACTGTTGGTTTTCCTCCTGCCCCGGCGGCAACGTGGCAGAAATCTACCTGGCCAACCTGGCAGCCTCTGC	5	94	0.212766	TRUE	-2.43296	0.148936	GGGTACTGTTGGTTTTCCTCCTGCCCCGGCGGCAACTGAACGTGGCAGAAATCTACCTGGCCAACCTGGCAGCCTCTGC
Oligo71063	I	1	165	ACAATAGGATACTAGCCACAAAAAGCTCAGCCTCGTTAAAACGTGGTGCCCACACAAGCCAGCTTGATGAGCACAGGGAC	5	737	0.223881	TRUE	-1.22239	0.277778	ACAATAGGATACTAGCCACAAAAAGCTCAGCCTCGTTAAACGTGGTGCCCACACAAGCCAGCTTGATGAGCACAGGGAC
Oligo71080	I	1	59	ATCCAAAAAGGAACCAGGTCATCACAAAAGTGGCAGCGAAACAGGGTGAGTTTGTATCTCCACTTCATGTCGATATCTCC	5	394	0.149746	TRUE	-1.38466	0.269841	ATCCAAAAAGGAACCAGGTCATCACAAAAGTGGCAGCGAACAGGGTGAGTTTGTATCTCCACTTCATGTCGATATCTCC
Oligo71087	D	-2	452	CCGTAACCGGAGCCATGCTGTCCCGCAAGGGCATCATCCGAGGAATACGTGCTGACACGCCTGGCAGAGGACCCTGC	5	2232	0.202509	TRUE	-0.287802	0.449704	CCGTAACCGGAGCCATGCTGTCCCGCAAGGGCATCATCCCCGAGGAATACGTGCTGACACGCCTGGCAGAGGACCCTGC
Oligo71160	D	-2	94	CAGCGTTCCCTACCGCCATGGAACAACGGGGACAGAACCCCGGCCGCTTCGGGGGCCCGGAAAAGGCACGGCACACC	5	713	0.131837	TRUE	7.26679	1	CAGCGTTCCCTACCGCCATGGAACAACGGGGACAGAACGCCCCGGCCGCTTCGGGGGCCCGGAAAAGGCACGGCACACC
Oligo71187	D	-3	95	AGCGTCATCAGCACCAACGGGTACGGATAAATGGCCACCAGGTCTGCCACCGCTAAGCTCACCACAAAGATGTTTC	5	280	0.339286	TRUE	3.77897	0.9375	AGCGTCATCAGCACCAACGGGTACGGATAAATGGCCACCACCAGGTCTGCCACCGCTAAGCTCACCACAAAGATGTTTC
Oligo71221	D	-2	5	ATTCGCCGAAAGAATTAAAAATGGCCGAGAATGTGGTAACCGGGGCCGCCTTCAGCCAAGCGGCCTAAACTCTCATT	5	50	0.1	TRUE	5.22239	0.982301	ATTCGCCGAAAGAATTAAAAATGGCCGAGAATGTGGTGGAACCGGGGCCGCCTTCAGCCAAGCGGCCTAAACTCTCATT
Oligo71237	I	1	141	CTCGCTCATAGGCCATGGCAAGCAGAATGCCAGACTCGAAGAAAGGAAAGTGAGTGTATAAAGTAGGCCTGGGAAAAGCA	5	323	0.436533	TRUE	-1.03477	0.325203	CTCGCTCATAGGCCATGGCAAGCAGAATGCCAGACTCGAGAAAGGAAAGTGAGTGTATAAAGTAGGCCTGGGAAAAGCA
Oligo71275	D	-4	8	ACTCTAGCTCGTGACTGTCAGAACCCCAACGCCTTTCATGGGAGGTACTAACTCACACATCCAAGAAAAACTCTC	5	80	0.1	TRUE	2.66297	0.9	ACTCTAGCTCGTGACTGTCAGAACCCCAACGCCTTTCAACCATGGGAGGTACTAACTCACACATCCAAGAAAAACTCTC
Oligo71282	D	-1	12	GTGGGTGTGGGACACCGTGGGCTGCGTGTGGGACGGGTTAGCGGCAGCCTCTTCGGTGAGTTGGACTGGGAGATGGAA	5	65	0.184615	TRUE	4.85798	1	GTGGGTGTGGGACACCGTGGGCTGCGTGTGGGACGGGTTTAGCGGCAGCCTCTTCGGTGAGTTGGACTGGGAGATGGAA
Oligo71289	D	-4	158	CGCCGGGACCCCGAGAAGATCAAGAAGAAGTATCTGCGTGGTTCGTGGTGGACTTCGTGTCCTCCATCCCCGTGC	5	1121	0.140946	TRUE	0	NA	CGCCGGGACCCCGAGAAGATCAAGAAGAAGTATCTGCGCACGTGGTTCGTGGTGGACTTCGTGTCCTCCATCCCCGTGC
Oligo71300	D	-9	10	GCACCACAGCCCCAGTGGCTCGTCCGACGCCAGCGGCCTGGCCCTGGGCACCCACGCCAACGGTCGGGTT	5	95	0.105263	TRUE	3.45943	1	GCACCACAGCCCCAGTGGCTCGTCCGACGCCAGCGGCGGCTTTGGCCTGGCCCTGGGCACCCACGCCAACGGTCGGGTT
Oligo71302	D	-7	215	TAGAGCTGGAGTGAGAGGACTGGCTGGAGTTTGGCTGGTAGAGGAGCTGGATATGCCCTGGGACTGTCAGCA	5	1397	0.153901	TRUE	5.45943	1	TAGAGCTGGAGTGAGAGGACTGGCTGGAGTTTGGCATCGTGCTGGTAGAGGAGCTGGATATGCCCTGGGACTGTCAGCA
Oligo71318	D	-3	52	GACGGAGTCGTGTGCTTGGACTCATCGACATGATTCGGCGGCTGGAGGAGGAGGAAGAGGAGGAAAAAATAGCC	5	118	0.440678	TRUE	5.33985	0.987654	GACGGAGTCGTGTGCTTTGGACTCATCGACATGATTCGGCGGCGGCTGGAGGAGGAAGGAAGAGGAGGAAAAAATAGCC
Oligo71340	I	1	70	ATCAGCTCTCTCAAGAGGAAGCAACCCAAGACGTTCACCCGTGAGGATCGTCACCATGGACGCCGAGATGGAGTTAAAGT	5	210	0.333333	TRUE	-0.0703893	0.487603	ATCAGCTCTCTCAAGAGGAAGCAACCCAAGACGTTCACCGTGAGGATCGTCACCATGGACGCCGAGATGGAGTTAAAGT
Oligo71348	I	2	22	TCCACCCACGTGCGCTGGTATTCGTCGCGGTAGATACCCCCTCTTGGTGAACCCAGAGGTGATCGGGTGGAGCCCCAACTC	5	105	0.209524	TRUE	2.32193	0.857143	TCCACCCACGTGCGCTGGTATTCGTCGCGGTAGATACCCTCTTGGTGAACCCAGAGGTGATCGGGTGGAGCCCCAACTC
Oligo71355	I	1	83	TAGTCGGCATCCTTGATGGCCACCTCGTCGGAAGTGCCCCACGAGGATGACAGCAATGCCAATGCTGGGGGGGCTCTTCC	5	500	0.166	TRUE	-1.5656	0.247423	TAGTCGGCATCCTTGATGGCCACCTCGTCGGAAGTGCCCACGAGGATGACAGCAATGCCAATGCTGGGGGGGCTCTTCC
Oligo71380	D	-10	262	GAACCCTTCTCTCCCCAGGCGGCGGGTCTTGATGGGATCCAGCACCTGGGGGCCCTGCGCTGGGTGCGT	5	2638	0.0993177	TRUE	2.63077	0.864253	GAACCCTTCTCTCCCCAGGCGGCGGGTCTTGAAGATCTCTGATGGGATCCAGCACCTGGGGGCCCTGCGCTGGGTGCGT
Oligo71384	D	-2	2150	ACTTAGAACTGATGGTCATCCTCTTGGCCGTTGTGACTCATGGTTACTCTGGTGCTGGTGACACTTTCTTACTCAGC	5	6456	0.333024	TRUE	5.45943	1	ACTTAGAACTGATGGTCATCCTCTTGGCCGTTGTGACTCTCATGGTTACTCTGGTGCTGGTGACACTTTCTTACTCAGC
Oligo71394	D	-1	10	CGGAAGAGCCCGTGCGCTCAGAGGTCCCGGGGTACGCAAGCCGGAGGCTGCCGCCGCCGCCGCCGCAGCCGCCCCTCC	5	24	0.416667	TRUE	0	NA	CGGAAGAGCCCGTGCGCTCAGAGGTCCCGGGGTACGCAAAGCCGGAGGCTGCCGCCGCCGCCGCCGCAGCCGCCCCTCC
Oligo71396	I	1	213	ACCCCAGCAGCTGGGCAGCCACGTAGAAGGCGGCTCGGAAGAACGGAGACGTGGCAGCCCACCAGGCAGGCCACACTCTA	5	664	0.320783	TRUE	-1.65208	0.236842	ACCCCAGCAGCTGGGCAGCCACGTAGAAGGCGGCTCGGAGAACGGAGACGTGGCAGCCCACCAGGCAGGCCACACTCTA
Oligo71411	I	1	21	GCATGGGGGTGTGGTAAGATTGGGGAAGCGTATACGTATTACAAGGCAGCCCCATAGAACAATGTCACCACCATCATGTC	5	88	0.238636	TRUE	-1.06413	0.3125	GCATGGGGGTGTGGTAAGATTGGGGAAGCGTATACGTATACAAGGCAGCCCCATAGAACAATGTCACCACCATCATGTC
Oligo71449	D	-2	31	CATGTGCCGGCAGCATGTGGAACGCGACGCCCAGCGAAGCCGGGGTTCAACCTCACACTGGCCGACCTGGACTGGGG	5	143	0.216783	TRUE	3	0.895652	CATGTGCCGGCAGCATGTGGAACGCGACGCCCAGCGAAGAGCCGGGGTTCAACCTCACACTGGCCGACCTGGACTGGGG
Oligo71467	I	1	424	CAACCGCCAGGCTGAAGAGGTAGTAGTTGGTAGGCGTGCCGCATGGCCTTGTGGCGCAGGATGACCAGACAGGTCAGCCC	5	1718	0.246799	TRUE	-2.94486	0.105882	CAACCGCCAGGCTGAAGAGGTAGTAGTTGGTAGGCGTGCGCATGGCCTTGTGGCGCAGGATGACCAGACAGGTCAGCCC
Oligo71470	I	1	23	NTGGGAGGAGGGCAGTACACTGACCGAGAAGTAAGTCCCCAAATGGCAATTGTTCCAGAAGTCAAGATTGCTGCTCTCAGN	5	114	0.201754	TRUE	-1.58496	0.2	GTGGGAGGAGGGCAGTACACTGACCGAGAAGTAAGTCCCAAATGGCAATTGTTCCAGAAGTCAAGATTGCTGCTCCAGC
Oligo71487	D	-7	21	CGGGTGATAACTCTGAAGGACATCGTCCAGACCGTCCGCTGGAGGAGGCAGGCATCAAAGTGCACGACGTCG	5	119	0.176471	TRUE	6.2854	0.99359	CGGGTGATAACTCTGAAGGACATCGTCCAGACCGTCCGCAGTCGGCTGGAGGAGGCAGGCATCAAAGTGCACGACGTCG
Oligo71493	D	-9	12	AAAGTCAGGCCCACTCCTCCTGAGAAAAGTCTATGGCGAACGTCACCAAACCCTGAAACAGAAACCCACT	5	60	0.2	TRUE	4.22882	0.961039	AAAGTCAGGCCCACTCCTCCTGAGAAAAGTCTATGGCTACGTCGGCGAACGTCACCAAACCCTGAAACAGAAACCCACT
Oligo71541	I	1	13	CCCGTCTCTCCCAACCCCCACTGGTCGTAGCCAAATCCAAAAAAGGTTCCACTTTCTAAGGGTTTAGAAAAGCAACATGG	5	173	0.0751445	TRUE	-0.94847	0.339394	CCCGTCTCTCCCAACCCCCACTGGTCGTAGCCAAATCCAAAAAGGTTCCACTTTCTAAGGGTTTAGAAAAGCAACATGG
Oligo71553	D	-8	30	CAGTCAAGCTGGGGGTGCGAGGAATGCCAGGCGTGGGAGCTGTGGGAGAGAGGGAGAGGCTTCAGATTTCT	5	325	0.0923077	TRUE	6.53916	1	CAGTCAAGCTGGGGGTGCGAGGAATGCCAGGCGGAAGGCCGTGGGAGCTGTGGGAGAGAGGGAGAGGCTTCAGATTTCT
Oligo71584	I	1	19	ACCCTCGCACCAGCTCTGGGCATCACGGAAGGTGCGTCCCGAGTGGCACAAATTCATAGCAAGCATCTCTGAAGGACAAG	5	95	0.2	TRUE	-5.53398	0.0142857	ACCCTCGCACCAGCTCTGGGCATCACGGAAGGTGCGTCCGAGTGGCACAAATTCATAGCAAGCATCTCTGAAGGACAAG
Oligo71595	I	2	62	GACTAAGGGTGTAAATAAGTGGGTTCAGCGCAGGAGTGTTCTACGGTGTAGAACAGAGCTATGAACTTGCCCTGCTCATA	5	637	0.0973312	TRUE	2.16993	0.833333	GACTAAGGGTGTAAATAAGTGGGTTCAGCGCAGGAGTGACTACGGTGTAGAACAGAGCTATGAACTTGCCCTGCTCATA
Oligo71626	I	1	61	CTTTATACTGGTGACTGCTTTGGTAGAGAAAGAAGCAGTTGCCTGGGATAAAGGTATCTTCTCACTTGATAGCACATTGC	5	211	0.2891	TRUE	-0.192645	0.464286	CTTTATACTGGTGACTGCTTTGGTAGAGAAAGAAGCAGTGCCTGGGATAAAGGTATCTTCTCACTTGATAGCACATTGC
Oligo71655	D	-10	65	ACCCCTGTCGCAACTCGCTTCCGGTGGACAAGCGGAAAGAGCCGCTTCGTTTCCTGCTAGGCCTGAAAA	5	380	0.171053	TRUE	0.874469	0.65625	ACCCCTGTCGCAACTCGCTTCCGGTGGACAAGCGGCAGATAGCGGAAAGAGCCGCTTCGTTTCCTGCTAGGCCTGAAAA
Oligo71683	D	-2	174	AGGACGACCGGCAGCAGCTGCCGGCCCCCAAGTGGACAGCTGGCCCTGCTGATTCAACAGTGCATGGCCTATGAGCA	5	739	0.235453	TRUE	4.18982	0.96	AGGACGACCGGCAGCAGCTGCCGGCCCCCAAGTGGACAGAGCTGGCCCTGCTGATTCAACAGTGCATGGCCTATGAGCA
Oligo71692	D	-1	19	GGGGCAACTGCGGGCATATGGAGCAGGACTCCTTTCCTCATTGGAGAATTAAAGGTATGAAGCTGTGAATGAATATTT	5	86	0.22093	TRUE	3.1375	0.914894	GGGGCAACTGCGGGCATATGGAGCAGGACTCCTTTCCTCCATTGGAGAATTAAAGGTATGAAGCTGTGAATGAATATTT
Oligo71750	D	-1	12	CACACCCAAAGTATCAGGACGAGAATGAGGGTCCTTTGGAAAGGAGAAGTTAAGCACATCTAGCAAATGTTAGGCTG	5	39	0.307692	TRUE	0.0703893	0.512821	CACACCCAAAGTATCAGGACGAGAATGAGGGTCCTTTGGGAAAGGAGAAGTTAAGCAACATCTAGCAAATGTTAGGCTG
Oligo71763	D	-6	110	TCAACCTGGAGGAGGAAGGGCCTGAGTCCGAGCAGAAGGGCTCCCATCACATCAACCGGTGGCGCATTGCCAA	5	459	0.239651	TRUE	1.9419	0.796703	TCAACCTGGAGGAGGAAGGGCCTGAGTCCGAGCAGAAGAAGAAGGGCTCCCATCACATCAACCGGTGGCGCATTGCCAA
Oligo71772	I	1	26	AGGGTCCTGCTGCCCGAGACAGGAACTGTGTGTGTTGCAAGGGGGGCAATAACTCCCAAACTCCCTCGTTAATCAAAGCA	5	119	0.218487	TRUE	1.78427	0.789474	AGGGTCCTGCTGCCCGAGCCAGGAACTGTGTGTGTTGCAGGGGGGCAGTAACTCCCCAACTCCCTCGTTAATCAAAGCA
Oligo71813	I	1	201	ATATGTGAAGGTGTAAAGGAGAAGTTCACCATGGTGCAAAGTATGGCCTGTACGTCAAGTTCGACCTGTCACTGAGAAGC	5	742	0.270889	TRUE	-0.943416	0.333333	ATATGTGAAGGTGTAAAGGAGAAGTTCACCATGGTGCAAGTATGGCCTGTACGTCAAGTTCGACCTGTCACTGAGAAGC
Oligo71817	D	-6	8	TTCCCGGTGCCCCCGAGTCCGGACGACGCCCCTACACAGAGACCCCAGGACCGCCCACCTTCTCCCACTGGC	5	94	0.0851064	TRUE	7.36632	1	TTCCCGGTGCCCCACGAGTCCGGACGACGCCCCTACACACGTGGGGAGACCCCAGGACCGCCCACCTTCTCCCACTGGC
Oligo71837	D	-6	158	CCGTCCTGGTGGAGAGCGGGCCCGTGTCATACCACGAGGAGGCTGACGAGGAGGAGCCTGACGAGGAGGACGG	5	539	0.293135	TRUE	0.945552	0.662338	CCGTCCTGGTGGAGAGCGGGCCCGTGTCATACCACGCCGACGAGGAGGCTGACGAGGAGGAGCCTGACGAGGAGGACGG
Oligo71852	I	1	6	CTGCCATGGATGGGGCCCCCGAGGATAGAGAAGCGGCGCGTGTCGGTTATTGAGGTAAGCCCAGGGACACCTGGGCACAC	5	55	0.109091	TRUE	5.1565	0.981481	CTGCCCAGGATGGGGCCCCCGAGGATAGAGAAGCGGCGCTGTCGGTTGCTGAGGTAAGCCCAGGGACACCTGGGCACAC
Oligo71873	I	1	58	GTCCACAAGTGGTGGGAAGCCTCGCGAGCGGCGTCCCCCCGACCGGAAGTCGAGGGGAGGAGTCTAGTGCCGCGGGCTCG	5	405	0.14321	TRUE	0.500898	0.587302	GTCCACAAGTGGTGGGAAGCCTCGCGAGCGGCGTCCCCCGACCGGAAGTCGAGGGGAGGAGTCTAGTGCCGCGGGCTCG
Oligo71880	D	-1	84	TTTACCTGGCAAACCTGGGTCGGAGGCTCGATGGATTCGGGCGGCAGATGGAAGCGGCCATCAGGAAGCCCTGCGAGA	5	349	0.240688	TRUE	1.70044	0.8	TTTACCTGGCAAACCTGGGTCGGAGGCTCGATGGATTCGGGGCGGCAGATGGAAGCGGCCATCAGGAAGCCCTGCGAGA
Oligo71890	D	-3	38	TTGTTTCCGGCTCCGCTGCGGAAGGCGGACGACTAGAGTTGGGCCCGGCGCGACCCGCAGGAGCGTAGAGACCGAT	5	157	0.242038	TRUE	6.2854	0.99359	TTGTTTCCGGCTCCGCTGCGGAAGGCGGACGACTAGAGTCGTTGGGCCCGGCGCGACCCGCAGGAGCGTAGAGACCGAT
Oligo71898	I	1	17	ACCAATCTTTCTGGGCACCGTGGATCCACGAAGCGAGATTGGCAGGCTTCCGACGTGTGGCCAACAGCCAGAAATATGG	5	116	0.146552	TRUE	4.1565	0.954955	ACCAATCTTTCTGGGCACCGTGGATCCACGAAGCGAGATGGCAGGCTTCCGACGTGTGGCCAACAGCCAGAAATATGGT
Oligo71900	I	1	72	CTGAGCTCTTCACCAAGTACTTCTGGCGCCTCTACCACCCGGCTGGAGGAGACCAAGGTGCCGCATGCAGGAGGGTTGCG	5	493	0.146045	TRUE	0.14439	0.526316	CTGAGCTCTTCACCAAGTACTTCTGGCGCCTCTACCACCGGCTGGAGGAGACCAAGGTGCCGCATGCAGGAGGGTTGCG
Oligo71937	D	-2	92	TGGGCCTGCATGGACTCCCCGCGGCGGCTGGCCCCGTCGCAGGCTCGGCGGCACATACTTCCCTGTCTTGTTCTGCG	5	700	0.131429	TRUE	4.39232	0.97619	TGGGCCTGCATGGACTCCCCGCGGCGGCTGGCCCCGTCGCGCAGGCTCGGCGGCACATACTTCCCTGTCTTGTTCTGCG
Oligo71940	D	-2	6	TTCCTTCCTGTAGGGAGTACCTGACAGGCTTCCACAAGCAAGGTCGAGCGAAAGAAGGCAGCCATTGAGGAGTTTGG	5	24	0.25	TRUE	1	0.668478	TTCCTTCCTGTAGGGAGTACCTGACAGGCTTCCACAAGCGGAAGGTCGAGCGAAAGAAGGCAGCCATTGAGGAGTTTGG
Oligo71945	D	-7	17	TAAAAATTCTGGAAGTGGCTCGGGGGCCGTGCTGCGGAGCAGGTGAGGGCAGCCTGGGTGGGTGAGGGGCT	5	104	0.163462	TRUE	0.831877	0.642336	TAAAAATTCTGGAAGTGGCCTCGGGGGCCGTGCTGCGGAGTCTGGAGCAGGTGAGGGCAGCCTGGGTGGGTGAGGGGCT
Oligo71982	D	-4	14	AGATGACAATATTCGAACTGTTGTAAGAGGTCAGACGTGGGGCAGGATGGACGGCAAGTAAGTAACTCATGCCGC	5	44	0.318182	TRUE	5.1565	0.981481	AGATGACAATATTCGAACTGTTGTAAGAGGTCAGACGAACGTGGGGCAGGATGGACGGCAAGTAAGTAACTCATGCCGC
Oligo71992	D	-2	24	TGGTAGCAGACCACTATGATAACTTTCGGATATATAACTCTGGAGGCCGTGTCCAGCTGTGTCCGGCAAACTTATCG	5	126	0.190476	TRUE	5.16993	0.986111	TGGTAGCAGACCACTATGATAACTTTCGGATATATAAGGCTCTGGAGGCCGTGTCCAGCTGTGTCCGGCAAACTTATCG
Oligo72002	I	1	326	TAGATGCGAGCAGTTCTTCCACTTGGTCAACTCTGAGATTGGTAGGTGCCCCGTGTGCACGTGTCCGTCCGATCTCTCTG	5	1000	0.326	TRUE	1.16506	0.695238	TAGATGCGAGCAGTTCTTCCACTTGGTCAACTCTGAGATGGTAGGTGCCCCGTGTGCACGTGTCCGTCCGATCTCTCTG
Oligo72003	D	-8	33	AGCTCTCATCAGTTGCACTTGACGCTTTGGCTGCTGGAGGAGTCCTCCACTCACAAGGTGAGGTGCTT	5	160	0.20625	TRUE	2	0.808824	AGCTCTCATCAGTTGCACTTGACGCTTTGGCTGCTGGAGTACAGGAGGAGTCCTCCACTCACAAGATCGTGAGGTGCTT
Oligo72037	D	-2	380	CGTCTCGCTGGGCTCCTTTGCCAAGATCTATGCCGACACTTGGTAAGCGCTGGCTGGCAGTCTGTCTCACCAGCTTT	5	4092	0.0928641	TRUE	4.58496	0.969388	CGTCTCGCTGGGCTCCTTTGCCAAGATCTATGCCGACACCTTTGGTAAGCGCTGGCTGGCAGTCTGTCTCACCAGCTTT
Oligo72049	I	1	63	CCCTTTGGCGGCGGTGGATTCGGATGTCGAATCGCTGCCCGCGTGGGGGGTTCCGCTGCTGCCTCTGCCACGTTACTACC	5	349	0.180516	TRUE	-3.11548	0.0740741	CCCTTTGGCGGCGGTGGATTCGGATGTCGAATCGCTGCCGCGTGGGGGGTTCCGCTGCTGCCTCTGCCACGTTACTACC
Oligo72052	D	-1	35	TTCACCCTCTTACCGGATGGAATTCAAGAGACTTACATCGAAGGAGTTGGGGGCTGGCCCAGCAAGGTGAGCCAAACA	5	204	0.171569	TRUE	2.16993	0.823529	TTCACCCTCTTACCGGATGGAATTCAAGAGACTTACATCCGAAGGAGTTGGGGGCTGGCCCAGCAAGGTGAGCCAAACA
Oligo72060	I	1	148	CAAACCAACCCTCTTAGACACACACCGTGATATCCTCCAAATGAGGAATCGATGATCTCATAGTTGTCTGGAAGGAAGGT	5	442	0.334842	TRUE	2.38904	0.844961	CAAACCAACCCTCTTAGACACACACCGTGATATCCTCCAATGAGGAATCGATGATCTCATAGTTGTCTGGAAGGAAGGT
Oligo72065	I	1	178	CCCATGTGCCGGCTGGACCCAAGCCCTGCATCCCCACATTGCGGGGCAGAGGCCCTTCTCTCCGCCAAATGTCTACACAG	5	456	0.390351	TRUE	-5.80735	0	CCCATGTGCCGGCTGGACCCAAGCCCTGCATCCCCACATGCGGGGCAGAGGCCCTTCTCTCCGCCAAATGTCTACACAG
Oligo72080	D	-1	32	ATGGTGAAGCTGATGGAGCCACACAGACCAGAACGGCAGTAAGGGGATCCCTGCGCCCAGGCCCAGGATATTCATGCT	5	181	0.176796	TRUE	-1.08406	0.318182	ATGGTGAAGCTGATGGAGCCACACAGACCAGAACGGCAGGTAAGGGGATCCCTGCGCCCAGGCCCAGGATATTCATGCT
Oligo72084	I	1	102	CTCCAATAGGGAGAAACTGCCTACATCCGGGTTAAAGTTTGATGGGCCCAGAAGTCCAAGTTATGGAAGATCTCGTTCGA	5	421	0.24228	TRUE	-0.514573	0.4	CTCCAATAGGGAGAAACTGCCTACATCCGGGTTAAAGTTGATGGGCCCAGAAGTCCAAGTTATGGAAGATCTCGTTCGA
Oligo72089	D	-2	46	GGTCACTCTTGGACACTGGGGGAGGACTCCTGGACCGACCGGGACCTGGACCGCGAACGAGATCTGGAGACCGACGG	5	247	0.186235	TRUE	5.36923	0.984	GGTCACTCTTGGACACTGGGGGAGGACTCCTGGACCGAGACCGGGACCTGGACCGCGAACGAGATCTGGAGACCGACGG
Oligo72096	I	1	24	GGGGAATGGGTATGTACCTTATTGTCTCCACCAGAGACAAGCCAGGATGTTGGCTGTGATGGACCAGCTCACATGACAAA	5	112	0.214286	TRUE	0.598259	0.603352	GGGGAATGGGTATGTACCTTATTGTCTCCACCAGAGACAGCCAGGATGTTGGCTGTGATGGACCAGCTCACATGACAAA
Oligo72120	I	1	11	GGGAGCAACCCTCCTCATCTTTGCTAATAAGCAGGACCTTGCCTGGAGCACTGTCCTCTAACGCCATCCGCGAGGGGACT	5	39	0.282051	TRUE	0	NA	GGGAGCAACCCTCCTCATCTTTGCTAATAAGCAGGACCTGCCTGGAGCACTGTCCTCTAACGCCATCCGCGAGGGGACT
Oligo72123	D	-9	748	GATCGGACGGACGGATCTACATCATCATGGAGCTTGGCGACCTCCTCGAGTTCATCAAGTGCCAGGGACA	5	2520	0.296825	TRUE	5.5025	0.985401	GATCGGACGGACGGATCTACATCATCATGGAGCTTGGCGTCCAGGGCGACCTCCTCGAGTTCATCAAGTGCCAGGGACA
Oligo72139	I	1	30	GCAGCACTACCTGCCACCCAGCAACGCTGCCGACCTACCTCGTGGGGCCCAACAGGGATCCAGCCAAGACAGCCATATG	5	339	0.0884956	TRUE	-2.5025	0.137931	GCAGCACTTACCTGCCACCCAGCAACGCTGCCGACCTACTCGTGGGGCCCAACAGGGATCCAGCCAAGACAGCCATATG
Oligo72142	D	-9	5	GGGCCAACCTTCTCCACATTCCGCCCAATCTGCTGGCAGGGAGGTGGCAGAGAGCTCACTGGGACGGACT	5	67	0.0746269	TRUE	6.39232	1	GGGCCAACCTTCTCCACATTCCGCCCAATCTGTACCGGATGCTGGCAGGGAGGTGGCAGAGAGCTCACTGGGACGGACT
Oligo72157	D	-3	8	TTAACAAGAGGCAGAGAGGTCGTCGTCGTCGCCCAGCAAGGGCTGCAAAATAGTAGAACTCGTGGTTCTTTGGAG	5	77	0.103896	TRUE	2.37346	0.848485	TTAACAAGAGGCAGAGAGGTCGTCGTCGTCGCCCAGCAGCAAGGGCTGCAAAATAGTAGAACTCGTGGTTGCTTTGGAG
Oligo72161	D	-2	33	GGCCGGGACGTAGCGGGCCATGGCTTCAACGTCGTCCCGCGGGGTCCACAGTGATCAAGACAGGCTGCACTGGAGGG	5	378	0.0873016	TRUE	5.11894	0.978723	GGCCGGGACGTAGCGGGCCATGGCTTCAACGTCGTCCCGCTCGGGGTCCACAGTGATCAAGACAGGCTGCACTGGAGGG
Oligo72170	D	-5	6	TCAAGTCCCTGACCAGCCGAAGCCGCCGGATGTCACATCCGGGAAAAGACTTCCTTTAATTTGTCCTCCTTGCTCGG	5	90	0.0666667	TRUE	2	1	TCAAGTCCCTGACCAGCCGAAGCCGCCGGATGTCACCATAGCGGGAAAAGACTTCCTTTAATTTGTCCTCCTTGCTCGG
Oligo72187	I	1	7	TCACACCCCAACTGGTGGAAAGGAGCTTGCCACGGGCAAGACCGGCATGTTTCCCCGCAATTATGTCACCCCCGTGAAG	5	35	0.2	TRUE	-1.63227	0.230769	TGCACACCCCAACTGGTGGAAAGGAGCTTGCCACGGGCAGACCGGCATGTTTCCCCGCAATTATGTCACCCCCGTGAAG
Oligo72200	I	1	232	CCCGCGGGTGCGTGAGGCCCCCCCGAGAGCACGCCCCCCCTCGAGGCCTAGTCGAGCAGGGATGGCTCGGCTGGGAGGTG	5	987	0.235056	TRUE	-5.14975	0.0140845	CCCGCGGGTGCGTGAGGCCCCCCCGAGAGCACGCCCCCCTCGAGGCCTAGTCGAGCAGGGATGGCTCGGCTGGGAGGTG
Oligo72208	I	1	20	CCAATCACTCACGCAATCTGGAGCGCTCGGGTGCCCAGCCACGCGGGCTCGCTCGTACTTGGTCATGTATGGTGTCGTCG	5	188	0.106383	TRUE	-1.65896	0.233766	CCAATCACTCACGCAATCTGGAGCGCTCGGGTGCCCAGCACGCGGGCTCGCTCGTACTTGGTCATGTATGGTGTCGTCG
Oligo72217	D	-1	23	CGCCGAGAGAAAAGCACTTACCAGGATGGACCGCCGTCGAGCGGCCCGCAGTAAGAGTTGAGCTGGGGGCAGCGACGA	5	82	0.280488	TRUE	-0.356144	0.436364	CGCCGAGAGAAAAGCACTTACCAGGATGGACCGCCGTCGGAGCGGCCCGCAGTAAGAGCTGAGCTGGGGGCAGCGACGA
Oligo72230	D	-3	76	TCTCCTGGGTCCTGCCTGCAGTATTACAGAGGTCGAAAGGTGCAGCTGCGTTCTGAGGGCGTGGGGAATCGGAT	5	259	0.293436	TRUE	-2.88753	0.112903	TCTGCCCTGGGTCCTGCCTGCAGTATTACAGAGGTCGTCGAAAGGTGCAGCTGCGTTCTGAGGGCGTGGGGAATCGGAT
Oligo72290	I	1	18	TGGGGTGCAGGAGGCATGGAGCGGGCGTCACCTCCACAAAAGTTGGTGTGTTTGGCGTCTCGGACGGTGACCACGCCAGA	5	137	0.131387	TRUE	4.24793	0.955696	TGGGGTGCAGGAGGCATGGAGCGGGCGTCACCTCCACAAAGTTGGTGTGTTTGGCGTCTCGGACGGTGACCACGCCAGA
Oligo72294	I	1	102	AGATTCTACAACACATGGTGGAATGTATCCGGGAGGTCAAACGAGGTCATCCAGGTGAGGGTGGCCGTCGCGCCACCTTA	5	291	0.350515	TRUE	-1.16636	0.305556	AGATTCTACAACACATGGTGGAATGTATCCGGGAGGTCAACGAGGTCATCCAGGTGAGGGTGGCCGCCGCGCCACCTCA
Oligo72296	D	-6	65	AGCGCGCTCACGGCGCTCTTCAAAGAGCAGCGGAACCGGGTCCGGCCGGGGGGCTGCCCCGGGCAGGGCAGCA	5	300	0.216667	TRUE	2.98793	0.893939	AGCGCGCTCACGGCGCTCTTCAAAGAGCAGCGGAACCGGTAACGGGTCCGGCCGGGGGGCTGCCCCGGGCAGGGCAGCA
Oligo72303	D	-1	26	GACTTTCGCTCGCCAAGGCTCGCTACGCGATGGGCGCCAGTCGGTAGGGCCCCTGCAGTATGCTTCCCACATGGAGCA	5	123	0.211382	TRUE	5.84549	0.991304	GACTTTCGCTCGCCAAGGCTCGCTACGCGATGGGCGCCAAGTCGGTAGGGCCCCTGCAGTATGCTTCCCACATGGAGCA
Oligo72316	I	1	35	CCCATTGAGAAGAGAGAAGAACATTCTCGAATACCTAGAAATGGGGTAAGTTTGTAATTTTTAAAGAAACTGTTATTCGT	5	202	0.173267	TRUE	0.415037	0.6	CCCATTGAGAAGAGAGAAGAACATTCTCGAATACCTAGAATGGGGTAAGTTTGTAATTTTTAAAGAAACTGTTATTCGT
Oligo72338	I	1	6	CGAGGGCGCGGGCAGTGGCAAGCAGGGGCCTTACCCACGGGCGGGGCCGGGGGTCCGGGCGGAGTGCAGGAGGCCGCGTT	5	29	0.206897	TRUE	-0.765535	0.36	CGAGGGCGCGGGCAGTGGCAAGCAGGGGCCTTACCCACGGCGGGGCCGGGGGTCCGGGCGGAGTGCAGGAGGCCGCGTT
Oligo72343	D	-5	77	AACGACACCTGGTGGGCGTGTGCTACACGGAGGATGAAGGAGCTGGCTGCGGAGGTGTGGGGTCTGGGGATGCG	5	612	0.125817	TRUE	5.06609	0.97561	AACGACACCTGGTGGGCGTGTGCTACACGGAGGATGAAGCTAAGGAGCTGGCTGCGGAGGTGTGGGGTCTGGGGATGCG
Oligo72394	I	1	87	CGTCCCATTATTTTCACAGGGATCGGCTGAATACAGGGTTCAAAGGATCTCTTTGCAGAATGTGCCAAAATAGATCAATC	5	920	0.0945652	TRUE	0.63743	0.61194	CGTCCCATTATTTTCACAGGGATCGGCTGAATACAGGGTCAAAGGATCTCTTTGCAGAATGTGCCAAAATAGATCAATC
Oligo72408	D	-10	82	GGTCCCGGATCACGTTCTCCAGGAACACCTTCAACACTCCTCATAGATGAGGCCAGAAATGCGCGTCTC	5	749	0.109479	TRUE	6.04439	0.992424	GGTCCCGGATCACGTTCTCCAGGAACACCTTCAACACTCCGCGGGTCTCCTCATAGATGAGGCCAGAAATGCGCGTCTC
Oligo72420	I	1	36	CAGGCCGGAAGCACATGCTAAGACGGAGTTCCCAGTGGAAGTCGGGATGAGTTGGAAGAGGTGCAAAAGCAAGCCCGCGC	5	155	0.232258	TRUE	3	0.898734	CAGGCCGGAAGCACATGCTAAGACGGAGTTCCCAGTGGAGTCGGGATGAGATGGAAGAGGTGCAAAAGCAAGCCTGCGC
Oligo72452	D	-2	236	TGGAGCCAAAGGGTCTGACTATGCAGTCTGGAAAATACGGCGGCCATGTGTTCAATAAGAGAACAGGTGAGAGATAT	5	610	0.386885	TRUE	5.20945	0.986486	TGGAGCCAAAGGGTCTGACTATGCAGTCTGGAAAATACGCGGCGGCCATGTGTTCAATAAGAGAACAGGTGAGAGATAT
Oligo72468	D	-5	21	TTGGAAACAACATAACCAGTGCCCCTCCCTTCGCCAAAGGCAGCGGCAGATCCCAAGGTAGCCTTTGGTTAGGC	5	193	0.108808	TRUE	6	0.992188	TTGGAAACAACATAACCAGTGCCCCTCCCTTCGCCAGTGCAAAGGCAGCGGCAGATCCCAAGGTAGCCTTTGGTTAGGC
Oligo72474	D	-4	61	TAGACAGGCATGGCAAGGAATACTGCTTAGGACCAACGAGGAAGCCATTACGGCCTTAATTGCCTCCCAGTAGTA	5	260	0.234615	TRUE	-0.840522	0.355932	TAGACAGGCATGGCAAGGAATACTGCTTAGGACCAACTCACGAGGAAGCCATTACGGCCTTAATTGCCTCCCAGTAGTA
Oligo72490	D	-1	113	AATTGCCGCAGCAAAGGGGAGCAGATTGCGCTGAACGTGACGGGGCCTGCGCCGACGAGACCAGCACGTATTCATCCA	5	794	0.142317	TRUE	3.65535	0.939394	AATTGCCGCAGCAAAGGGGAGCAGATTGCGCTGAACGTGGACGGGGCCTGCGCCGACGAGACCAGCACGTATTCATCCA
Oligo72491	D	-4	20	CCTCTTTTATATCAGACACTGGAATAAGACGACCAATAAGGGACGATTTCCATAAGGATCTCGTACTGCATAAAT	5	112	0.178571	TRUE	0.652077	0.625	CCTCTTTTATATCAGACACTGGAATAAGACGACCAATGCATAAGGGACGATTTCCATAAGGATCTCGTACTGCATAAAT
Oligo72504	D	-3	584	AGCACCGGGACTGGTACCACCGCATCGACCCCACCGTGCTGGGCGCGCTGCCGTTGCGGAGCTTGACGCGCAAGCT	5	1750	0.333714	TRUE	2.76553	0.891892	AGCACCGGGACTGGTACCACCGCATCGACCCCACCGTGCTGCTGGGCGCGCTGCCGTTGCGGAGCTTGACGCGCAAGCT
[truncated: 1,094 more rows]

## Sheet: Fig_E4_f
ID	Guide.Sequence	TargetSequence	Scaffold	Subset	Comments	PAM.Index	Strand	target	mismatches	blunt_rate
[truncated: 2,791 more rows]

[truncated: 1 more sheets: Fig_E4_jkl]
