# Supplementary material for: Linking CRISPR–Cas9 double-strand break profiles to gene editing precision with BreakTag
Source: Nat Biotechnol. 2024 May 13;43(4):608–22. doi: 10.1038/s41587-024-02238-8 (PMC11994453; doi:10.1038/s41587-024-02238-8)
Supplement: Supplementary file 14 — Statistical Source Data [file 41587_2024_2238_MOESM14_ESM.xlsx]

## Sheet: Fig_E5_bcd
Name	Unmodified.	Modified.	Reads_total	Reads_aligned	Unmodified	Modified	Discarded	Insertions	Deletions	Substitutions	Only.Insertions	Only.Deletions	Only.Substitutions	Insertions.and.Deletions	Insertions.and.Substitutions	Deletions.and.Substitutions	Insertions.Deletions.and.Substitutions	condition
chr11_68365621_68365622	73.8984	26.1016	75274	72053	53246	18807	0	6420	12387	0	6420	12387	0	0	0	0	0	helacas9_blunt
chr4_186191998_186191999	58.2307	41.7693	87496	74751	43528	31223	0	913	30310	0	913	30310	0	0	0	0	0	helacas9_blunt
chrX_37810874_37810875	100	0	4280	4278	4278	0	0	0	0	0	0	0	0	0	0	0	0	helacas9_blunt
chr13_32332836_32332837	94.6991	5.30086	698	698	661	37	0	22	15	0	22	15	0	0	0	0	0	helacas9_blunt
chr4_110618436_110618437	98.9979	1.00214	75754	75738	74979	759	0	39	720	0	39	720	0	0	0	0	0	helacas9_blunt
chr11_34960494_34960495	100	0	245	245	245	0	0	0	0	0	0	0	0	0	0	0	0	helacas9_blunt
chr1_216046521_216046522	94.8071	5.19288	2805	2696	2556	140	0	53	87	0	53	87	0	0	0	0	0	helacas9_blunt
chr6_109789655_109789656	99.4068	0.593209	14666	14666	14579	87	0	4	83	0	4	83	0	0	0	0	0	helacas9_blunt
chr2_218661500_218661501	65.9696	34.0304	42810	33044	21799	11245	0	703	10542	0	703	10542	0	0	0	0	0	helacas9_blunt
chr1_197434996_197434997	42.0203	57.9797	31539	29055	12209	16846	0	428	16418	0	428	16418	0	0	0	0	0	helacas9_blunt
chr3_52293000_52293001	81.2998	18.7002	135694	135223	109936	25287	0	383	24904	0	383	24904	0	0	0	0	0	helacas9_blunt
chr14_75690220_75690221	99.8642	0.135808	2210	2209	2206	3	0	0	3	0	0	3	0	0	0	0	0	helacas9_blunt
chrX_37803937_37803938	100	0	236	236	236	0	0	0	0	0	0	0	0	0	0	0	0	helacas9_blunt
chr16_89279749_89279750	83.1318	16.8682	31880	31847	26475	5372	0	79	5293	0	79	5293	0	0	0	0	0	helacas9_blunt
chr17_50191817_50191818	45.4565	54.5435	25007	22824	10375	12449	0	937	11512	0	937	11512	0	0	0	0	0	helacas9_blunt
chr1_40818215_40818216	57.5058	42.4942	49176	46997	27026	19971	0	236	19735	0	236	19735	0	0	0	0	0	helacas9_blunt
chr9_21974758_21974759	64.4356	35.5644	4199	4004	2580	1424	0	0	1424	0	0	1424	0	0	0	0	0	helacas9_blunt
chr9_126693245_126693246	74.4658	25.5342	89154	85317	63532	21785	0	411	21374	0	411	21374	0	0	0	0	0	helacas9_blunt
chr7_150947380_150947381	65.9904	34.0096	30148	28095	18540	9555	0	395	9160	0	395	9160	0	0	0	0	0	helacas9_blunt
chr4_5708489_5708490	88.6576	11.3424	29187	28151	24958	3193	0	443	2750	0	443	2750	0	0	0	0	0	helacas9_blunt
chr1_42930836_42930837	68.3484	31.6516	105690	104099	71150	32949	0	1618	31331	0	1618	31331	0	0	0	0	0	helacas9_blunt
chr5_74685541_74685542	37.399	62.601	24122	16094	6019	10075	0	153	9922	0	153	9922	0	0	0	0	0	helacas9_blunt
chr4_41746075_41746076	99.1573	0.842704	38721	37973	37653	320	0	1	319	0	1	319	0	0	0	0	0	helacas9_blunt
chr3_101243849_101243850	54.1667	45.8333	1756	1248	676	572	0	3	569	0	3	569	0	0	0	0	0	helacas9_blunt
chr15_71813513_71813514	74.6992	25.3008	63583	62006	46318	15688	0	10	15678	0	10	15678	0	0	0	0	0	helacas9_blunt
chr2_26479603_26479604	54.508	45.492	22333	22316	12164	10152	0	14	10138	0	14	10138	0	0	0	0	0	helacas9_blunt
chr4_987144_987145	89.8454	10.1546	123884	120340	108120	12220	0	654	11566	0	654	11566	0	0	0	0	0	helacas9_blunt
chr2_86232704_86232705	32.3403	67.6597	47924	45720	14786	30934	0	411	30523	0	411	30523	0	0	0	0	0	helacas9_blunt
chr22_38123176_38123177	100	0	1014	1014	1014	0	0	0	0	0	0	0	0	0	0	0	0	helacas9_blunt
chr1_11950381_11950382	99.7407	0.259263	80627	80613	80404	209	0	2	207	0	2	207	0	0	0	0	0	helacas9_blunt
chr5_14487985_14487986	55.528	44.472	14331	13323	7398	5925	0	1846	4079	0	1846	4079	0	0	0	0	0	helacas9_blunt
chr11_2445270_2445271	88.6844	11.3156	26857	25319	22454	2865	0	1	2864	0	1	2864	0	0	0	0	0	helacas9_blunt
chr11_118436641_118436642	100	0	1757	1753	1753	0	0	0	0	0	0	0	0	0	0	0	0	helacas9_blunt
chr22_33283267_33283268	92.4813	7.51872	29606	29513	27294	2219	0	1694	525	0	1694	525	0	0	0	0	0	helacas9_blunt
chr11_61777373_61777374	68.1831	31.8169	53977	52007	35460	16547	0	389	16158	0	389	16158	0	0	0	0	0	helacas9_blunt
chr9_91724244_91724245	99.9605	0.039482	12665	12664	12659	5	0	0	5	0	0	5	0	0	0	0	0	helacas9_blunt
chr9_114169419_114169420	67.5127	32.4873	34287	34198	23088	11110	0	705	10405	0	705	10405	0	0	0	0	0	helacas9_blunt
chr12_32896663_32896664	80.2011	19.7989	17799	17607	14121	3486	0	0	3486	0	0	3486	0	0	0	0	0	helacas9_blunt
chr16_2044644_2044645	68.0466	31.9534	44039	43238	29422	13816	0	2126	11690	0	2126	11690	0	0	0	0	0	helacas9_blunt
chr2_47800168_47800169	10.9033	89.0967	3171	3155	344	2811	0	28	2783	0	28	2783	0	0	0	0	0	helacas9_blunt
chr1_42930767_42930768	62.1081	37.8919	166524	165352	102697	62655	0	1253	61402	0	1253	61402	0	0	0	0	0	helacas9_blunt
chr6_42965712_42965713	82.2723	17.7277	25121	25006	20573	4433	0	233	4200	0	233	4200	0	0	0	0	0	helacas9_blunt
chrX_153740153_153740154	68.4862	31.5138	72920	68405	46848	21557	0	1036	20521	0	1036	20521	0	0	0	0	0	helacas9_blunt
chr16_74774734_74774735	99.9887	0.0112625	17761	17758	17756	2	0	0	2	0	0	2	0	0	0	0	0	helacas9_blunt
chr11_66568356_66568357	65.6745	34.3255	27027	26709	17541	9168	0	3018	6150	0	3018	6150	0	0	0	0	0	helacas9_blunt
chr7_74046734_74046735	76.4492	23.5508	33967	28585	21853	6732	0	7	6725	0	7	6725	0	0	0	0	0	helacas9_blunt
chr11_550124_550125	60.0492	39.9508	70824	67861	40750	27111	0	669	26442	0	669	26442	0	0	0	0	0	helacas9_blunt
chr1_97573787_97573788	66.8803	33.1197	11069	10921	7304	3617	0	2	3615	0	2	3615	0	0	0	0	0	helacas9_blunt
chr12_32896717_32896718	46.7186	53.2814	10487	10133	4734	5399	0	29	5370	0	29	5370	0	0	0	0	0	helacas9_blunt
chr2_208128304_208128305	64.1211	35.8789	69369	68249	43762	24487	0	1646	22841	0	1646	22841	0	0	0	0	0	helacas9_blunt
chr4_186194562_186194563	74.5907	25.4093	5746	5742	4283	1459	0	1165	294	0	1165	294	0	0	0	0	0	helacas9_blunt
chr17_50188568_50188569	67.6929	32.3071	67335	64899	43932	20967	0	1035	19932	0	1035	19932	0	0	0	0	0	helacas9_blunt
chr1_32275666_32275667	49.3362	50.6638	15680	15591	7692	7899	0	1563	6336	0	1563	6336	0	0	0	0	0	helacas9_blunt
chr13_51946379_51946380	92.8046	7.19544	50714	49448	45890	3558	0	0	3558	0	0	3558	0	0	0	0	0	helacas9_blunt
chr9_132903713_132903714	48.5885	51.4115	23635	22884	11119	11765	0	353	11412	0	353	11412	0	0	0	0	0	helacas9_blunt
chr11_47349873_47349874	57.6824	42.3176	45746	44719	25795	18924	0	3554	15370	0	3554	15370	0	0	0	0	0	helacas9_blunt
chr11_108330271_108330272	100	0	1832	1832	1832	0	0	0	0	0	0	0	0	0	0	0	0	helacas9_blunt
chr4_88007773_88007774	86.646	13.354	21636	18062	15650	2412	0	9	2403	0	9	2403	0	0	0	0	0	helacas9_blunt
chr17_7847208_7847209	99.1869	0.813084	74550	74531	73925	606	0	1	605	0	1	605	0	0	0	0	0	helacas9_blunt
chr16_2090974_2090975	59.2239	40.7761	90693	84986	50332	34654	0	3127	31527	0	3127	31527	0	0	0	0	0	helacas9_blunt
chr11_6390677_6390678	72.7427	27.2573	158487	157092	114273	42819	0	91	42728	0	91	42728	0	0	0	0	0	helacas9_blunt
chr16_9764117_9764118	83.4807	16.5193	3723	3620	3022	598	0	0	598	0	0	598	0	0	0	0	0	helacas9_blunt
chr9_136676659_136676660	90.9198	9.08022	71524	71441	64954	6487	0	529	5958	0	529	5958	0	0	0	0	0	helacas9_blunt
chr19_13506120_13506121	85.6776	14.3224	77857	38911	33338	5573	0	111	5462	0	111	5462	0	0	0	0	0	helacas9_blunt
chr8_60845364_60845365	100	0	10003	10003	10003	0	0	0	0	0	0	0	0	0	0	0	0	helacas9_blunt
chr16_30188371_30188372	93.0733	6.92666	28983	28975	26968	2007	0	8	1999	0	8	1999	0	0	0	0	0	helacas9_blunt
chr2_98396176_98396177	53.9944	46.0056	12492	11466	6191	5275	0	1255	4020	0	1255	4020	0	0	0	0	0	helacas9_blunt
chr2_47783342_47783343	62.6509	37.3491	5557	4557	2855	1702	0	1	1701	0	1	1701	0	0	0	0	0	helacas9_blunt
chr12_49053612_49053613	70.232	29.768	37241	21382	15017	6365	0	56	6309	0	56	6309	0	0	0	0	0	helacas9_blunt
chr7_4784981_4784982	76.2759	23.7241	95727	93251	71128	22123	0	71	22052	0	71	22052	0	0	0	0	0	helacas9_blunt
chr5_80672780_80672781	94.3955	5.60445	12046	12044	11369	675	0	15	660	0	15	660	0	0	0	0	0	helacas9_blunt
chr1_153816507_153816508	98.8594	1.14058	3507	3507	3467	40	0	0	40	0	0	40	0	0	0	0	0	helacas9_blunt
chrX_107645265_107645266	82.9053	17.0947	48702	48161	39928	8233	0	391	7842	0	391	7842	0	0	0	0	0	helacas9_blunt
chr7_150947372_150947373	92.0049	7.99508	100902	98398	90531	7867	0	328	7539	0	328	7539	0	0	0	0	0	helacas9_blunt
chr9_131082083_131082084	81.8612	18.1388	85090	84868	69474	15394	0	3507	11887	0	3507	11887	0	0	0	0	0	helacas9_blunt
chr5_180631747_180631748	47.33	52.67	41714	40524	19180	21344	0	932	20412	0	932	20412	0	0	0	0	0	helacas9_blunt
chr2_227022113_227022114	100	0	3140	3139	3139	0	0	0	0	0	0	0	0	0	0	0	0	helacas9_blunt
chr4_78508797_78508798	93.716	6.28399	11823	9930	9306	624	0	0	624	0	0	624	0	0	0	0	0	helacas9_blunt
chrX_153694584_153694585	85.2523	14.7477	19189	19081	16267	2814	0	31	2783	0	31	2783	0	0	0	0	0	helacas9_blunt
chr1_119422391_119422392	71.1191	28.8809	287	277	197	80	0	2	78	0	2	78	0	0	0	0	0	helacas9_blunt
chrX_83508828_83508829	70.789	29.211	60557	59594	42186	17408	0	1356	16052	0	1356	16052	0	0	0	0	0	helacas9_blunt
chr13_32338878_32338879	71.1908	28.8092	28599	26495	18862	7633	0	1665	5968	0	1665	5968	0	0	0	0	0	helacas9_blunt
chr10_100749771_100749772	73.8396	26.1604	19267	16869	12456	4413	0	32	4381	0	32	4381	0	0	0	0	0	helacas9_blunt
chr16_4798592_4798593	75.0597	24.9403	87755	82469	61901	20568	0	3139	17429	0	3139	17429	0	0	0	0	0	helacas9_blunt
chr10_100988275_100988276	75.3131	24.6869	82341	81776	61588	20188	0	619	19569	0	619	19569	0	0	0	0	0	helacas9_blunt
chrX_31169541_31169542	46.306	53.694	4772	4751	2200	2551	0	10	2541	0	10	2541	0	0	0	0	0	helacas9_blunt
chr21_40142687_40142688	99.6951	0.304878	328	328	327	1	0	1	0	0	1	0	0	0	0	0	0	helacas9_blunt
chr12_121823142_121823143	100	0	6129	6124	6124	0	0	0	0	0	0	0	0	0	0	0	0	helacas9_blunt
chr2_227056022_227056023	72.3468	27.6532	32507	30850	22319	8531	0	8	8523	0	8	8523	0	0	0	0	0	helacas9_blunt
chr12_49041415_49041416	98.1664	1.83364	46573	46465	45613	852	0	3	849	0	3	849	0	0	0	0	0	helacas9_blunt
chr12_49052066_49052067	86.5731	13.4269	26434	26082	22580	3502	0	15	3487	0	15	3487	0	0	0	0	0	helacas9_blunt
chr16_2500358_2500359	59.7839	40.2161	54913	53598	32043	21555	0	98	21457	0	98	21457	0	0	0	0	0	helacas9_blunt
chr15_84858454_84858455	95.0689	4.93109	20139	19955	18971	984	0	1	983	0	1	983	0	0	0	0	0	helacas9_blunt
chr19_33302277_33302278	13.1706	86.8294	7394	4753	626	4127	0	113	4014	0	113	4014	0	0	0	0	0	helacas9_blunt
chr10_102504201_102504202	93.8789	6.12112	127869	122886	115364	7522	0	2	7520	0	2	7520	0	0	0	0	0	helacas9_blunt
chr10_71739733_71739734	91.9107	8.08929	4226	4166	3829	337	0	0	337	0	0	337	0	0	0	0	0	helacas9_blunt
chr7_150946951_150946952	80.6062	19.3938	58531	58395	47070	11325	0	1226	10099	0	1226	10099	0	0	0	0	0	helacas9_blunt
chr7_100640840_100640841	57.8892	42.1108	26651	24749	14327	10422	0	403	10019	0	403	10019	0	0	0	0	0	helacas9_blunt
chr16_2115442_2115443	47.3056	52.6944	13830	13064	6180	6884	0	607	6277	0	607	6277	0	0	0	0	0	helacas9_blunt
chr22_37978057_37978058	85.0837	14.9163	51286	50924	43328	7596	0	9	7587	0	9	7587	0	0	0	0	0	helacas9_blunt
chr21_34792467_34792468	54.4163	45.5837	94619	85638	46601	39037	0	334	38703	0	334	38703	0	0	0	0	0	helacas9_blunt
chr6_135455751_135455752	12.9693	87.0307	588	586	76	510	0	195	315	0	195	315	0	0	0	0	0	helacas9_blunt
chrX_154440489_154440490	91.183	8.817	17232	17126	15616	1510	0	45	1465	0	45	1465	0	0	0	0	0	helacas9_blunt
chr7_128844161_128844162	74.1396	25.8604	28307	27343	20272	7071	0	561	6510	0	561	6510	0	0	0	0	0	helacas9_blunt
chr21_44287012_44287013	84.6816	15.3184	44188	42981	36397	6584	0	525	6059	0	525	6059	0	0	0	0	0	helacas9_blunt
chr15_98707788_98707789	45.7194	54.2806	75877	73249	33489	39760	0	989	38771	0	989	38771	0	0	0	0	0	helacas9_blunt
chr6_109691451_109691452	59.8649	40.1351	46176	42347	25351	16996	0	108	16888	0	108	16888	0	0	0	0	0	helacas9_blunt
chr15_48537693_48537694	75.8	24.2	55477	54905	41618	13287	0	99	13188	0	99	13188	0	0	0	0	0	helacas9_blunt
chr11_70502276_70502277	69.053	30.947	53042	48764	33673	15091	0	3292	11799	0	3292	11799	0	0	0	0	0	helacas9_blunt
chr19_7293877_7293878	20.5627	79.4373	16792	15319	3150	12169	0	778	11391	0	778	11391	0	0	0	0	0	helacas9_blunt
chr4_41746059_41746060	47.1871	52.8129	14736	12976	6123	6853	0	5051	1802	0	5051	1802	0	0	0	0	0	helacas9_blunt
chr17_31327779_31327780	45.7988	54.2012	1187	845	387	458	0	22	436	0	22	436	0	0	0	0	0	helacas9_blunt
chr17_43094420_43094421	95.6386	4.36137	321	321	307	14	0	0	14	0	0	14	0	0	0	0	0	helacas9_blunt
chr12_65170500_65170501	33.8346	66.1654	75099	72479	24523	47956	0	1455	46501	0	1455	46501	0	0	0	0	0	helacas9_blunt
chr9_127854316_127854317	39.2361	60.7639	22794	18799	7376	11423	0	20	11403	0	20	11403	0	0	0	0	0	helacas9_blunt
chr2_44942456_44942457	66.5116	33.4884	97032	95209	63325	31884	0	2447	29437	0	2447	29437	0	0	0	0	0	helacas9_blunt
chr10_84201894_84201895	100	0	5359	5359	5359	0	0	0	0	0	0	0	0	0	0	0	0	helacas9_blunt
chr11_6390633_6390634	40.3844	59.6156	99978	92355	37297	55058	0	4308	50750	0	4308	50750	0	0	0	0	0	helacas9_blunt
chr5_179345296_179345297	96.1335	3.86648	124035	123911	119120	4791	0	6	4785	0	6	4785	0	0	0	0	0	helacas9_blunt
chr17_7849322_7849323	13.4406	86.5594	4765	3668	493	3175	0	0	3175	0	0	3175	0	0	0	0	0	helacas9_blunt
chr15_48537756_48537757	97.6118	2.38819	2308	2303	2248	55	0	0	55	0	0	55	0	0	0	0	0	helacas9_blunt
chr19_11222008_11222009	59.3526	40.6474	59020	52424	31115	21309	0	1156	20153	0	1156	20153	0	0	0	0	0	helacas9_blunt
chr17_50186684_50186685	67.6121	32.3879	60813	60007	40572	19435	0	1009	18426	0	1009	18426	0	0	0	0	0	helacas9_blunt
chr19_54183590_54183591	23.4759	76.5241	3307	3297	774	2523	0	650	1873	0	650	1873	0	0	0	0	0	helacas9_blunt
chr19_40395297_40395298	46.213	53.787	91074	89068	41161	47907	0	7	47900	0	7	47900	0	0	0	0	0	helacas9_blunt
chr14_77242927_77242928	81.1936	18.8064	7292	7088	5755	1333	0	12	1321	0	12	1321	0	0	0	0	0	helacas9_blunt
chr6_157206826_157206827	94.6237	5.37634	63944	93	88	5	0	0	5	0	0	5	0	0	0	0	0	helacas9_blunt
chr3_48585589_48585590	78.8849	21.1151	88647	88406	69739	18667	0	293	18374	0	293	18374	0	0	0	0	0	helacas9_blunt
chr4_174522040_174522041	100	0	13172	13171	13171	0	0	0	0	0	0	0	0	0	0	0	0	helacas9_blunt
chr4_660484_660485	68.4083	31.5917	14728	14431	9872	4559	0	20	4539	0	20	4539	0	0	0	0	0	helacas9_blunt
chr12_48980541_48980542	77.3927	22.6073	22422	22307	17264	5043	0	43	5000	0	43	5000	0	0	0	0	0	helacas9_blunt
chr10_119155125_119155126	83.1088	16.8912	35794	35551	29546	6005	0	38	5967	0	38	5967	0	0	0	0	0	helacas9_stag
chr2_178581775_178581776	25	75	288	288	72	216	0	29	187	0	29	187	0	0	0	0	0	helacas9_stag
chr5_112828966_112828967	100	0	652	652	652	0	0	0	0	0	0	0	0	0	0	0	0	helacas9_stag
chr6_7583775_7583776	100	0	492	482	482	0	0	0	0	0	0	0	0	0	0	0	0	helacas9_stag
chr6_157190191_157190192	50.6809	49.3191	17493	17182	8708	8474	0	1556	6918	0	1556	6918	0	0	0	0	0	helacas9_stag
chr3_37025953_37025954	70.3091	29.6909	4167	4109	2889	1220	0	159	1061	0	159	1061	0	0	0	0	0	helacas9_stag
chr1_43338704_43338705	58.548	41.452	8330	4270	2500	1770	0	25	1745	0	25	1745	0	0	0	0	0	helacas9_stag
chr17_31227588_31227589	100	0	4602	4601	4601	0	0	0	0	0	0	0	0	0	0	0	0	helacas9_stag
chr11_1759599_1759600	89.0625	10.9375	128	128	114	14	0	8	6	0	8	6	0	0	0	0	0	helacas9_stag
chr2_240874023_240874024	96.0125	3.98753	67693	59987	57595	2392	0	8	2384	0	8	2384	0	0	0	0	0	helacas9_stag
chr9_131504287_131504288	47.4465	52.5535	56981	54689	25948	28741	0	9928	18813	0	9928	18813	0	0	0	0	0	helacas9_stag
chr10_102656814_102656815	41.8309	58.1691	26465	26380	11035	15345	0	11290	4055	0	11290	4055	0	0	0	0	0	helacas9_stag
chr20_6110367_6110368	40.8668	59.1332	29170	28796	11768	17028	0	497	16531	0	497	16531	0	0	0	0	0	helacas9_stag
chr3_47002023_47002024	39.908	60.092	105866	101734	40600	61134	0	35907	25227	0	35907	25227	0	0	0	0	0	helacas9_stag
chr6_136869904_136869905	96.849	3.15097	12215	12155	11772	383	0	128	255	0	128	255	0	0	0	0	0	helacas9_stag
chr12_114366241_114366242	62.328	37.672	22347	22019	13724	8295	0	0	8295	0	0	8295	0	0	0	0	0	helacas9_stag
chr19_33302268_33302269	100	0	16555	1	1	0	0	0	0	0	0	0	0	0	0	0	0	helacas9_stag
chr2_156329861_156329862	95.9825	4.01746	776576	768047	737191	30856	0	9595	21261	0	9595	21261	0	0	0	0	0	helacas9_stag
chr12_47975371_47975372	36.43	63.57	105614	101592	37010	64582	0	5595	58987	0	5595	58987	0	0	0	0	0	helacas9_stag
chr4_1001836_1001837	57.255	42.745	65338	62660	35876	26784	0	19901	6883	0	19901	6883	0	0	0	0	0	helacas9_stag
chr1_216246655_216246656	18.6641	81.3359	23665	22637	4225	18412	0	5645	12767	0	5645	12767	0	0	0	0	0	helacas9_stag
chr1_26696793_26696794	67.2903	32.7097	65957	64831	43625	21206	0	16364	4842	0	16364	4842	0	0	0	0	0	helacas9_stag
chrX_101403881_101403882	79.2739	20.7261	25652	24872	19717	5155	0	1738	3417	0	1738	3417	0	0	0	0	0	helacas9_stag
chr14_23426792_23426793	100	0	2808	2807	2807	0	0	0	0	0	0	0	0	0	0	0	0	helacas9_stag
chr19_13286641_13286642	94.2428	5.75715	25022	24995	23556	1439	0	124	1315	0	124	1315	0	0	0	0	0	helacas9_stag
chr16_23630097_23630098	97.5232	2.4768	19338	19178	18703	475	0	34	441	0	34	441	0	0	0	0	0	helacas9_stag
chr2_227056044_227056045	99.8832	0.116788	3426	3425	3421	4	0	4	0	0	4	0	0	0	0	0	0	helacas9_stag
chr9_95447334_95447335	72.5284	27.4716	8135	5715	4145	1570	0	65	1505	0	65	1505	0	0	0	0	0	helacas9_stag
chr1_97098508_97098509	98.4089	1.59113	4148	4148	4082	66	0	0	66	0	0	66	0	0	0	0	0	helacas9_stag
chr1_216046516_216046517	100	0	5218	5218	5218	0	0	0	0	0	0	0	0	0	0	0	0	helacas9_stag
chr10_87933245_87933246	37.6117	62.3883	8440	7277	2737	4540	0	375	4165	0	375	4165	0	0	0	0	0	helacas9_stag
chr15_48425823_48425824	22.8938	77.1062	3239	3193	731	2462	0	700	1762	0	700	1762	0	0	0	0	0	helacas9_stag
chr1_149923669_149923670	73.8643	26.1357	5561	5261	3886	1375	0	9	1366	0	9	1366	0	0	0	0	0	helacas9_stag
chr22_32084595_32084596	59.6522	40.3478	26483	26336	15710	10626	0	684	9942	0	684	9942	0	0	0	0	0	helacas9_stag
chr7_117540175_117540176	100	0	6478	6478	6478	0	0	0	0	0	0	0	0	0	0	0	0	helacas9_stag
chr2_29071931_29071932	86.7092	13.2908	9830	9721	8429	1292	0	454	838	0	454	838	0	0	0	0	0	helacas9_stag
chrX_53234266_53234267	99.7468	0.253245	3160	3159	3151	8	0	6	2	0	6	2	0	0	0	0	0	helacas9_stag
chr13_32357839_32357840	99.4212	0.578762	15900	15896	15804	92	0	12	80	0	12	80	0	0	0	0	0	helacas9_stag
chr5_122077634_122077635	54.4341	45.5659	92334	91360	49731	41629	0	19789	21840	0	19789	21840	0	0	0	0	0	helacas9_stag
chr22_20994263_20994264	99.8737	0.126336	30875	30870	30831	39	0	0	39	0	0	39	0	0	0	0	0	helacas9_stag
chr9_134732098_134732099	61.3554	38.6446	48236	41064	25195	15869	0	4399	11470	0	4399	11470	0	0	0	0	0	helacas9_stag
chr12_76347297_76347298	85.9187	14.0813	7288	6988	6004	984	0	11	973	0	11	973	0	0	0	0	0	helacas9_stag
chr12_13866109_13866110	99.4119	0.588112	9525	9522	9466	56	0	24	32	0	24	32	0	0	0	0	0	helacas9_stag
chr15_48428415_48428416	23.1025	76.8975	13658	12332	2849	9483	0	1184	8299	0	1184	8299	0	0	0	0	0	helacas9_stag
chr11_121130051_121130052	83.5177	16.4823	74089	73388	61292	12096	0	8599	3497	0	8599	3497	0	0	0	0	0	helacas9_stag
chrX_71109303_71109304	83.7239	16.2761	20795	20699	17330	3369	0	1223	2146	0	1223	2146	0	0	0	0	0	helacas9_stag
chr17_50195249_50195250	75.1767	24.8233	57939	56298	42323	13975	0	3689	10286	0	3689	10286	0	0	0	0	0	helacas9_stag
chr6_65405245_65405246	59.8022	40.1978	9891	9809	5866	3943	0	852	3091	0	852	3091	0	0	0	0	0	helacas9_stag
chr22_29636861_29636862	100	0	13428	13427	13427	0	0	0	0	0	0	0	0	0	0	0	0	helacas9_stag
chr22_46335832_46335833	72.7597	27.2403	127730	114995	83670	31325	0	15930	15395	0	15930	15395	0	0	0	0	0	helacas9_stag
chr7_66639054_66639055	77.6088	22.3912	9867	9401	7296	2105	0	273	1832	0	273	1832	0	0	0	0	0	helacas9_stag
chr7_92517306_92517307	15.2709	84.7291	407	406	62	344	0	15	329	0	15	329	0	0	0	0	0	helacas9_stag
chr9_108878698_108878699	50.49	49.51	75189	73474	37097	36377	0	5367	31010	0	5367	31010	0	0	0	0	0	helacas9_stag
chr3_183020201_183020202	55.4072	44.5928	7411	6815	3776	3039	0	66	2973	0	66	2973	0	0	0	0	0	helacas9_stag
chr5_7873511_7873512	100	0	8082	8082	8082	0	0	0	0	0	0	0	0	0	0	0	0	helacas9_stag
chr1_21563236_21563237	50.946	49.054	73359	70506	35920	34586	0	8616	25970	0	8616	25970	0	0	0	0	0	helacas9_stag
chr11_31790002_31790003	54.9072	45.0928	1899	1885	1035	850	0	76	774	0	76	774	0	0	0	0	0	helacas9_stag
chr11_108268522_108268523	42.3486	57.6514	2174	2163	916	1247	0	50	1197	0	50	1197	0	0	0	0	0	helacas9_stag
chr9_35091695_35091696	75.542	24.458	69554	67892	51287	16605	0	450	16155	0	450	16155	0	0	0	0	0	helacas9_stag
chr17_31261837_31261838	98.2844	1.71565	33301	33107	32539	568	0	0	568	0	0	568	0	0	0	0	0	helacas9_stag
chr19_12897786_12897787	67.3643	32.6357	1334	1290	869	421	0	0	421	0	0	421	0	0	0	0	0	helacas9_stag
chr10_75029405_75029406	30.3194	69.6806	5569	5198	1576	3622	0	361	3261	0	361	3261	0	0	0	0	0	helacas9_stag
chr10_100988280_100988281	55.58	44.42	22262	21783	12107	9676	0	4204	5472	0	4204	5472	0	0	0	0	0	helacas9_stag
chr2_178590952_178590953	95.317	4.68299	13623	13154	12538	616	0	2	614	0	2	614	0	0	0	0	0	helacas9_stag
chr12_49041174_49041175	38.5655	61.4345	59731	54694	21093	33601	0	6751	26850	0	6751	26850	0	0	0	0	0	helacas9_stag
chr20_63414179_63414180	61.5691	38.4309	18178	17819	10971	6848	0	201	6647	0	201	6647	0	0	0	0	0	helacas9_stag
chr19_13298736_13298737	94.3901	5.60995	31786	31765	29983	1782	0	82	1700	0	82	1700	0	0	0	0	0	helacas9_stag
chr6_33443226_33443227	51.9747	48.0253	224412	220971	114849	106122	0	12255	93867	0	12255	93867	0	0	0	0	0	helacas9_stag
chr9_128533634_128533635	57.624	42.376	14006	13687	7887	5800	0	66	5734	0	66	5734	0	0	0	0	0	helacas9_stag
chr7_66081905_66081906	67.4452	32.5548	90710	89446	60327	29119	0	739	28380	0	739	28380	0	0	0	0	0	helacas9_stag
chr8_76983960_76983961	99.4138	0.586217	6995	6994	6953	41	0	3	38	0	3	38	0	0	0	0	0	helacas9_stag
chr11_47333255_47333256	99.9751	0.0249314	4011	4011	4010	1	0	0	1	0	0	1	0	0	0	0	0	helacas9_stag
chr15_63626106_63626107	33.7867	66.2133	48835	45580	15400	30180	0	15920	14260	0	15920	14260	0	0	0	0	0	helacas9_stag
chr16_89783080_89783081	62.4691	37.5309	3270	3240	2024	1216	0	255	961	0	255	961	0	0	0	0	0	helacas9_stag
chr17_31221914_31221915	66.6667	33.3333	913	912	608	304	0	0	304	0	0	304	0	0	0	0	0	helacas9_stag
chr16_2091473_2091474	98.963	1.03701	79147	78881	78063	818	0	274	544	0	274	544	0	0	0	0	0	helacas9_stag
chr11_2133627_2133628	34.4816	65.5184	18335	18085	6236	11849	0	4762	7087	0	4762	7087	0	0	0	0	0	helacas9_stag
chr1_197427969_197427970	82.294	17.706	24722	24071	19809	4262	0	1646	2616	0	1646	2616	0	0	0	0	0	helacas9_stag
chr15_34250332_34250333	68.6346	31.3654	4696	4658	3197	1461	0	222	1239	0	222	1239	0	0	0	0	0	helacas9_stag
chr5_112767263_112767264	42.4584	57.5416	10476	10389	4411	5978	0	596	5382	0	596	5382	0	0	0	0	0	helacas9_stag
chr4_102579008_102579009	28.3946	71.6054	14944	13573	3854	9719	0	3495	6224	0	3495	6224	0	0	0	0	0	helacas9_stag
chr11_2884854_2884855	99.9229	0.0771084	10385	10375	10367	8	0	0	8	0	0	8	0	0	0	0	0	helacas9_stag
chr9_95449901_95449902	27.4295	72.5705	29276	28823	7906	20917	0	6401	14516	0	6401	14516	0	0	0	0	0	helacas9_stag
chr1_45508864_45508865	18.1302	81.8698	24364	24109	4371	19738	0	12342	7396	0	12342	7396	0	0	0	0	0	helacas9_stag
chr2_73385886_73385887	23.1104	76.8896	79041	78004	18027	59977	0	26807	33170	0	26807	33170	0	0	0	0	0	helacas9_stag
chr6_7583247_7583248	64.4367	35.5633	13666	13154	8476	4678	0	2379	2299	0	2379	2299	0	0	0	0	0	helacas9_stag
chr19_11116136_11116137	97.2053	2.79472	12954	12953	12591	362	0	291	71	0	291	71	0	0	0	0	0	helacas9_stag
chr7_150948892_150948893	81.9304	18.0696	15627	15468	12673	2795	0	1132	1663	0	1132	1663	0	0	0	0	0	helacas9_stag
chr7_100101744_100101745	88.9113	11.0887	3974	3959	3520	439	0	0	439	0	0	439	0	0	0	0	0	helacas9_stag
chr7_128842909_128842910	99.6513	0.348695	21638	21222	21148	74	0	42	32	0	42	32	0	0	0	0	0	helacas9_stag
chr3_38633203_38633204	48.3621	51.6379	126735	124546	60233	64313	0	30635	33678	0	30635	33678	0	0	0	0	0	helacas9_stag
chr8_132610255_132610256	94.2641	5.73593	3697	3696	3484	212	0	66	146	0	66	146	0	0	0	0	0	helacas9_stag
chr7_107702048_107702049	66.6746	33.3254	4196	4195	2797	1398	0	21	1377	0	21	1377	0	0	0	0	0	helacas9_stag
chrX_154031149_154031150	74.424	25.576	79498	75743	56371	19372	0	3400	15972	0	3400	15972	0	0	0	0	0	helacas9_stag
chr17_50167640_50167641	33.8416	66.1584	53007	43024	14560	28464	0	20746	7718	0	20746	7718	0	0	0	0	0	helacas9_stag
chr13_23354686_23354687	76.8636	23.1364	58859	57334	44069	13265	0	6340	6925	0	6340	6925	0	0	0	0	0	helacas9_stag
chr17_50194799_50194800	60.8934	39.1066	119037	111168	67694	43474	0	6766	36708	0	6766	36708	0	0	0	0	0	helacas9_stag
chr11_108142513_108142514	27.2589	72.7411	9231	9186	2504	6682	0	2896	3786	0	2896	3786	0	0	0	0	0	helacas9_stag
chr2_25161659_25161660	45.32	54.68	7447	6688	3031	3657	0	527	3130	0	527	3130	0	0	0	0	0	helacas9_stag
chr7_44150998_44150999	0.0429923	99.957	2326	2326	1	2325	0	53	2272	0	53	2272	0	0	0	0	0	helacas9_stag
chr19_49597575_49597576	59.5355	40.4645	36486	32767	19508	13259	0	10602	2657	0	10602	2657	0	0	0	0	0	helacas9_stag
chr10_101022259_101022260	86.2661	13.7339	57729	56976	49151	7825	0	750	7075	0	750	7075	0	0	0	0	0	helacas9_stag
chr11_65547730_65547731	58.3397	41.6603	174555	162973	95078	67895	0	39791	28104	0	39791	28104	0	0	0	0	0	helacas9_stag
chrX_85900695_85900696	76.0667	23.9333	4687	4500	3423	1077	0	596	481	0	596	481	0	0	0	0	0	helacas9_stag
chr3_33018484_33018485	50.7552	49.2448	55910	54688	27757	26931	0	17301	9630	0	17301	9630	0	0	0	0	0	helacas9_stag
chr1_99881324_99881325	87.9868	12.0132	3706	3646	3208	438	0	0	438	0	0	438	0	0	0	0	0	helacas9_stag
chrX_31323637_31323638	56.2032	43.7968	4972	4941	2777	2164	0	146	2018	0	146	2018	0	0	0	0	0	helacas9_stag
chrX_22133603_22133604	86.4763	13.5237	2708	2662	2302	360	0	35	325	0	35	325	0	0	0	0	0	helacas9_stag
chr17_7676054_7676055	63.399	36.601	11743	11568	7334	4234	0	2996	1238	0	2996	1238	0	0	0	0	0	helacas9_stag
chr12_52675571_52675572	63.1576	36.8424	74333	71719	45296	26423	0	2157	24266	0	2157	24266	0	0	0	0	0	helacas9_stag
chr2_202377516_202377517	72.4521	27.5479	60128	59903	43401	16502	0	6399	10103	0	6399	10103	0	0	0	0	0	helacas9_stag
chr11_68365621_68365622	83.665	16.335	49922	48650	40703	7947	0	428	7519	0	428	7519	0	0	0	0	0	k562cas9_blunt
chr4_186191998_186191999	53.9208	46.0792	89552	83682	45122	38560	0	2276	36284	0	2276	36284	0	0	0	0	0	k562cas9_blunt
chrX_37810874_37810875	100	0	1415	1415	1415	0	0	0	0	0	0	0	0	0	0	0	0	k562cas9_blunt
chr13_32332836_32332837	68.8095	31.1905	1289	1260	867	393	0	3	390	0	3	390	0	0	0	0	0	k562cas9_blunt
chr4_110618436_110618437	96.0739	3.92612	30709	30590	29389	1201	0	185	1016	0	185	1016	0	0	0	0	0	k562cas9_blunt
chr11_34960494_34960495	100	0	821	821	821	0	0	0	0	0	0	0	0	0	0	0	0	k562cas9_blunt
chr1_216046521_216046522	99.9197	0.0803213	2491	2490	2488	2	0	1	1	0	1	1	0	0	0	0	0	k562cas9_blunt
chr6_109789655_109789656	92.6659	7.33414	13304	13294	12319	975	0	0	975	0	0	975	0	0	0	0	0	k562cas9_blunt
chr2_218661500_218661501	92.8284	7.17164	35596	35236	32709	2527	0	316	2211	0	316	2211	0	0	0	0	0	k562cas9_blunt
chr1_197434996_197434997	59.0577	40.9423	22964	22202	13112	9090	0	806	8284	0	806	8284	0	0	0	0	0	k562cas9_blunt
chr3_52293000_52293001	88.6691	11.3309	114689	113901	100995	12906	0	662	12244	0	662	12244	0	0	0	0	0	k562cas9_blunt
chr14_75690220_75690221	100	0	2319	2319	2319	0	0	0	0	0	0	0	0	0	0	0	0	k562cas9_blunt
chr16_89279749_89279750	77.3635	22.6365	48033	45515	35212	10303	0	96	10207	0	96	10207	0	0	0	0	0	k562cas9_blunt
chr17_50191817_50191818	65.6118	34.3882	23010	22246	14596	7650	0	243	7407	0	243	7407	0	0	0	0	0	k562cas9_blunt
chr1_40818215_40818216	88.0531	11.9469	43019	42898	37773	5125	0	811	4314	0	811	4314	0	0	0	0	0	k562cas9_blunt
chr9_21974758_21974759	62.9856	37.0144	7080	7027	4426	2601	0	0	2601	0	0	2601	0	0	0	0	0	k562cas9_blunt
chr9_126693245_126693246	76.3488	23.6512	56881	55566	42424	13142	0	727	12415	0	727	12415	0	0	0	0	0	k562cas9_blunt
chr7_150947380_150947381	92.2192	7.78082	35929	32156	29654	2502	0	39	2463	0	39	2463	0	0	0	0	0	k562cas9_blunt
chr4_5708489_5708490	87.4762	12.5238	34223	29895	26151	3744	0	542	3202	0	542	3202	0	0	0	0	0	k562cas9_blunt
chr1_42930836_42930837	66.8513	33.1487	95279	94239	63000	31239	0	2862	28377	0	2862	28377	0	0	0	0	0	k562cas9_blunt
chr5_74685541_74685542	78.9664	21.0336	35596	31868	25165	6703	0	156	6547	0	156	6547	0	0	0	0	0	k562cas9_blunt
chr4_41746075_41746076	99.9407	0.0593451	29433	28646	28629	17	0	1	16	0	1	16	0	0	0	0	0	k562cas9_blunt
chr3_101243849_101243850	96.3777	3.6223	2471	2457	2368	89	0	0	89	0	0	89	0	0	0	0	0	k562cas9_blunt
chr15_71813513_71813514	78.1067	21.8933	34895	34184	26700	7484	0	2	7482	0	2	7482	0	0	0	0	0	k562cas9_blunt
chr2_26479603_26479604	79.6567	20.3433	19192	18876	15036	3840	0	435	3405	0	435	3405	0	0	0	0	0	k562cas9_blunt
chr4_987144_987145	96.8529	3.14714	106249	104190	100911	3279	0	136	3143	0	136	3143	0	0	0	0	0	k562cas9_blunt
chr2_86232704_86232705	65.8953	34.1047	39707	35523	23408	12115	0	1189	10926	0	1189	10926	0	0	0	0	0	k562cas9_blunt
chr22_38123176_38123177	100	0	2576	2575	2575	0	0	0	0	0	0	0	0	0	0	0	0	k562cas9_blunt
chr1_11950381_11950382	99.904	0.0959869	70852	70843	70775	68	0	1	67	0	1	67	0	0	0	0	0	k562cas9_blunt
chr5_14487985_14487986	48.6491	51.3509	15349	12325	5996	6329	0	1431	4898	0	1431	4898	0	0	0	0	0	k562cas9_blunt
chr11_2445270_2445271	93.0744	6.92558	20926	19363	18022	1341	0	41	1300	0	41	1300	0	0	0	0	0	k562cas9_blunt
chr11_118436641_118436642	100	0	2378	2364	2364	0	0	0	0	0	0	0	0	0	0	0	0	k562cas9_blunt
chr1_94031935_94031936	73.1034	26.8966	292	290	212	78	0	0	78	0	0	78	0	0	0	0	0	k562cas9_blunt
chr22_33283267_33283268	89.5354	10.4646	22393	21931	19636	2295	0	211	2084	0	211	2084	0	0	0	0	0	k562cas9_blunt
chr11_61777373_61777374	81.1792	18.8208	49746	49254	39984	9270	0	757	8513	0	757	8513	0	0	0	0	0	k562cas9_blunt
chr9_91724244_91724245	99.9702	0.0297708	10078	10077	10074	3	0	0	3	0	0	3	0	0	0	0	0	k562cas9_blunt
chr9_114169419_114169420	72.3254	27.6746	42020	40669	29414	11255	0	601	10654	0	601	10654	0	0	0	0	0	k562cas9_blunt
chr12_32896663_32896664	93.4259	6.57407	19296	16991	15874	1117	0	0	1117	0	0	1117	0	0	0	0	0	k562cas9_blunt
chr16_2044644_2044645	78.5545	21.4455	56054	52827	41498	11329	0	1442	9887	0	1442	9887	0	0	0	0	0	k562cas9_blunt
chr2_47800168_47800169	72.3253	27.6747	2648	2533	1832	701	0	0	701	0	0	701	0	0	0	0	0	k562cas9_blunt
chr1_42930767_42930768	86.9323	13.0677	120829	119317	103725	15592	0	834	14758	0	834	14758	0	0	0	0	0	k562cas9_blunt
chr6_42965712_42965713	82.3295	17.6705	15477	14827	12207	2620	0	131	2489	0	131	2489	0	0	0	0	0	k562cas9_blunt
chrX_153740153_153740154	58.2642	41.7358	55852	51493	30002	21491	0	607	20884	0	607	20884	0	0	0	0	0	k562cas9_blunt
chr16_74774734_74774735	70.6647	29.3353	18849	18067	12767	5300	0	34	5266	0	34	5266	0	0	0	0	0	k562cas9_blunt
chr11_66568356_66568357	74.2678	25.7322	34880	29364	21808	7556	0	653	6903	0	653	6903	0	0	0	0	0	k562cas9_blunt
chr7_74046734_74046735	66.9651	33.0349	24263	23006	15406	7600	0	30	7570	0	30	7570	0	0	0	0	0	k562cas9_blunt
chr11_550124_550125	88.3606	11.6394	61961	60063	53072	6991	0	229	6762	0	229	6762	0	0	0	0	0	k562cas9_blunt
chr1_97573787_97573788	84.4412	15.5588	12437	12411	10480	1931	0	46	1885	0	46	1885	0	0	0	0	0	k562cas9_blunt
chr12_32896717_32896718	58.5376	41.4624	18347	17259	10103	7156	0	326	6830	0	326	6830	0	0	0	0	0	k562cas9_blunt
chr2_208128304_208128305	72.6268	27.3732	74166	73298	53234	20064	0	572	19492	0	572	19492	0	0	0	0	0	k562cas9_blunt
chr4_186194562_186194563	85.2139	14.7861	4582	4511	3844	667	0	351	316	0	351	316	0	0	0	0	0	k562cas9_blunt
chr17_50188568_50188569	97.2183	2.78171	66580	66470	64621	1849	0	74	1775	0	74	1775	0	0	0	0	0	k562cas9_blunt
chr1_32275666_32275667	60.9065	39.0935	16496	16481	10038	6443	0	5050	1393	0	5050	1393	0	0	0	0	0	k562cas9_blunt
chr13_51946379_51946380	97.539	2.46099	59436	59407	57945	1462	0	0	1462	0	0	1462	0	0	0	0	0	k562cas9_blunt
chr9_132903713_132903714	65.4725	34.5275	17165	15492	10143	5349	0	419	4930	0	419	4930	0	0	0	0	0	k562cas9_blunt
chr11_47349873_47349874	88.4623	11.5377	39595	37789	33429	4360	0	235	4125	0	235	4125	0	0	0	0	0	k562cas9_blunt
chr11_108330271_108330272	100	0	3817	3817	3817	0	0	0	0	0	0	0	0	0	0	0	0	k562cas9_blunt
chr4_88007773_88007774	99.8794	0.120619	15573	14094	14077	17	0	4	13	0	4	13	0	0	0	0	0	k562cas9_blunt
chr17_7847208_7847209	99.8402	0.159808	47566	47557	47481	76	0	0	76	0	0	76	0	0	0	0	0	k562cas9_blunt
chr16_2090974_2090975	70.5858	29.4142	56285	52750	37234	15516	0	1725	13791	0	1725	13791	0	0	0	0	0	k562cas9_blunt
chr11_6390677_6390678	89.7261	10.2739	120487	116947	104932	12015	0	50	11965	0	50	11965	0	0	0	0	0	k562cas9_blunt
chr16_9764117_9764118	90.577	9.42301	2930	2929	2653	276	0	0	276	0	0	276	0	0	0	0	0	k562cas9_blunt
chr9_136676659_136676660	92.9764	7.0236	41496	41446	38535	2911	0	24	2887	0	24	2887	0	0	0	0	0	k562cas9_blunt
chr19_13506120_13506121	86.3743	13.6257	63566	41209	35594	5615	0	518	5097	0	518	5097	0	0	0	0	0	k562cas9_blunt
chr8_60845364_60845365	100	0	12330	12329	12329	0	0	0	0	0	0	0	0	0	0	0	0	k562cas9_blunt
chr16_30188371_30188372	95.6799	4.3201	30759	30740	29412	1328	0	1	1327	0	1	1327	0	0	0	0	0	k562cas9_blunt
chr2_98396176_98396177	85.4216	14.5784	12274	11860	10131	1729	0	262	1467	0	262	1467	0	0	0	0	0	k562cas9_blunt
chr2_47783342_47783343	53.4956	46.5044	5376	4477	2395	2082	0	10	2072	0	10	2072	0	0	0	0	0	k562cas9_blunt
chr12_49053612_49053613	82.1985	17.8015	40066	24189	19883	4306	0	4	4302	0	4	4302	0	0	0	0	0	k562cas9_blunt
chr7_4784981_4784982	76.2452	23.7548	110023	104223	79465	24758	0	260	24498	0	260	24498	0	0	0	0	0	k562cas9_blunt
chr5_80672780_80672781	81.3215	18.6785	7690	7688	6252	1436	0	0	1436	0	0	1436	0	0	0	0	0	k562cas9_blunt
chr1_153816507_153816508	99.7926	0.207411	7237	7232	7217	15	0	0	15	0	0	15	0	0	0	0	0	k562cas9_blunt
chrX_107645265_107645266	90.9124	9.08761	27855	27521	25020	2501	0	116	2385	0	116	2385	0	0	0	0	0	k562cas9_blunt
chr7_150947372_150947373	82.8404	17.1596	95126	93120	77141	15979	0	1142	14837	0	1142	14837	0	0	0	0	0	k562cas9_blunt
chr9_131082083_131082084	92.474	7.52598	83732	82275	76083	6192	0	47	6145	0	47	6145	0	0	0	0	0	k562cas9_blunt
chr5_180631747_180631748	90.0605	9.93953	45293	45143	40656	4487	0	121	4366	0	121	4366	0	0	0	0	0	k562cas9_blunt
chr2_227022113_227022114	100	0	4118	4118	4118	0	0	0	0	0	0	0	0	0	0	0	0	k562cas9_blunt
chr4_78508797_78508798	82.5952	17.4048	6520	6142	5073	1069	0	2	1067	0	2	1067	0	0	0	0	0	k562cas9_blunt
chrX_153694584_153694585	80.7201	19.2799	15456	15109	12196	2913	0	0	2913	0	0	2913	0	0	0	0	0	k562cas9_blunt
chr1_119422391_119422392	81.6198	18.3802	2107	2062	1683	379	0	20	359	0	20	359	0	0	0	0	0	k562cas9_blunt
chrX_83508828_83508829	71.2479	28.7521	54269	53996	38471	15525	0	396	15129	0	396	15129	0	0	0	0	0	k562cas9_blunt
chr13_32338878_32338879	90.1257	9.8743	24424	24184	21796	2388	0	217	2171	0	217	2171	0	0	0	0	0	k562cas9_blunt
chr10_100749771_100749772	66.9466	33.0534	7058	6550	4385	2165	0	35	2130	0	35	2130	0	0	0	0	0	k562cas9_blunt
chr16_4798592_4798593	83.9225	16.0775	67715	60936	51139	9797	0	2109	7688	0	2109	7688	0	0	0	0	0	k562cas9_blunt
chr10_100988275_100988276	86.1672	13.8328	57719	57559	49597	7962	0	1842	6120	0	1842	6120	0	0	0	0	0	k562cas9_blunt
chrX_31169541_31169542	43.0438	56.9562	7856	6275	2701	3574	0	79	3495	0	79	3495	0	0	0	0	0	k562cas9_blunt
chr21_40142687_40142688	100	0	399	398	398	0	0	0	0	0	0	0	0	0	0	0	0	k562cas9_blunt
chr12_121823142_121823143	100	0	3267	3265	3265	0	0	0	0	0	0	0	0	0	0	0	0	k562cas9_blunt
chr2_227056022_227056023	75.6924	24.3076	49380	46722	35365	11357	0	0	11357	0	0	11357	0	0	0	0	0	k562cas9_blunt
chr12_49041415_49041416	96.9456	3.05439	32909	32838	31835	1003	0	94	909	0	94	909	0	0	0	0	0	k562cas9_blunt
chr12_49052066_49052067	84.2732	15.7268	14778	14275	12030	2245	0	0	2245	0	0	2245	0	0	0	0	0	k562cas9_blunt
chr16_2500358_2500359	82.2794	17.7206	57582	56330	46348	9982	0	600	9382	0	600	9382	0	0	0	0	0	k562cas9_blunt
chr15_84858454_84858455	99.8999	0.100146	11105	10984	10973	11	0	0	11	0	0	11	0	0	0	0	0	k562cas9_blunt
chr19_33302277_33302278	60.2833	39.7167	4569	4094	2468	1626	0	486	1140	0	486	1140	0	0	0	0	0	k562cas9_blunt
chr10_102504201_102504202	99.3991	0.600933	93949	93854	93290	564	0	1	563	0	1	563	0	0	0	0	0	k562cas9_blunt
chr10_71739733_71739734	98.2085	1.79148	3406	3405	3344	61	0	0	61	0	0	61	0	0	0	0	0	k562cas9_blunt
chr7_150946951_150946952	67.2637	32.7363	66763	65374	43973	21401	0	528	20873	0	528	20873	0	0	0	0	0	k562cas9_blunt
chr7_100640840_100640841	81.3368	18.6632	22738	22022	17912	4110	0	45	4065	0	45	4065	0	0	0	0	0	k562cas9_blunt
chr16_2115442_2115443	86.4505	13.5495	16563	16281	14075	2206	0	109	2097	0	109	2097	0	0	0	0	0	k562cas9_blunt
chr22_37978057_37978058	84.629	15.371	34695	34409	29120	5289	0	0	5289	0	0	5289	0	0	0	0	0	k562cas9_blunt
chr21_34792467_34792468	58.2671	41.7329	65171	59864	34881	24983	0	1111	23872	0	1111	23872	0	0	0	0	0	k562cas9_blunt
chr6_135455751_135455752	47.7728	52.2272	910	898	429	469	0	1	468	0	1	468	0	0	0	0	0	k562cas9_blunt
chrX_154440489_154440490	85.5141	14.4859	16113	15912	13607	2305	0	0	2305	0	0	2305	0	0	0	0	0	k562cas9_blunt
chr7_128844161_128844162	67.8218	32.1782	20701	18469	12526	5943	0	220	5723	0	220	5723	0	0	0	0	0	k562cas9_blunt
chr21_44287012_44287013	88.7284	11.2716	68980	66610	59102	7508	0	336	7172	0	336	7172	0	0	0	0	0	k562cas9_blunt
chr15_98707788_98707789	76.7537	23.2463	54636	51406	39456	11950	0	1437	10513	0	1437	10513	0	0	0	0	0	k562cas9_blunt
chr6_109691451_109691452	73.5197	26.4803	40232	38674	28433	10241	0	589	9652	0	589	9652	0	0	0	0	0	k562cas9_blunt
chr15_48537693_48537694	85.0037	14.9963	47786	47545	40415	7130	0	7	7123	0	7	7123	0	0	0	0	0	k562cas9_blunt
chr11_70502276_70502277	87.6261	12.3739	50827	49079	43006	6073	0	102	5971	0	102	5971	0	0	0	0	0	k562cas9_blunt
chr19_7293877_7293878	91.4612	8.53876	11217	10669	9758	911	0	10	901	0	10	901	0	0	0	0	0	k562cas9_blunt
chr4_41746059_41746060	88.726	11.274	6265	5934	5265	669	0	5	664	0	5	664	0	0	0	0	0	k562cas9_blunt
chr17_31327779_31327780	39.924	60.076	636	526	210	316	0	178	138	0	178	138	0	0	0	0	0	k562cas9_blunt
chr17_43094420_43094421	98.8451	1.15486	1934	1905	1883	22	0	5	17	0	5	17	0	0	0	0	0	k562cas9_blunt
chr12_65170500_65170501	62.163	37.837	62465	60906	37861	23045	0	748	22297	0	748	22297	0	0	0	0	0	k562cas9_blunt
chr9_127854316_127854317	54.6039	45.3961	32573	31256	17067	14189	0	699	13490	0	699	13490	0	0	0	0	0	k562cas9_blunt
chr2_44942456_44942457	88.5332	11.4668	70977	69941	61921	8020	0	126	7894	0	126	7894	0	0	0	0	0	k562cas9_blunt
chr10_84201894_84201895	100	0	4167	4167	4167	0	0	0	0	0	0	0	0	0	0	0	0	k562cas9_blunt
chr11_6390633_6390634	83.7554	16.2446	99335	91458	76601	14857	0	684	14173	0	684	14173	0	0	0	0	0	k562cas9_blunt
chr5_179345296_179345297	89.284	10.716	111230	109546	97807	11739	0	78	11661	0	78	11661	0	0	0	0	0	k562cas9_blunt
chr17_7849322_7849323	34.0471	65.9529	9305	9293	3164	6129	0	214	5915	0	214	5915	0	0	0	0	0	k562cas9_blunt
chr15_48537756_48537757	79.3208	20.6792	1650	1649	1308	341	0	0	341	0	0	341	0	0	0	0	0	k562cas9_blunt
chr19_11222008_11222009	77.5559	22.4441	62536	57944	44939	13005	0	119	12886	0	119	12886	0	0	0	0	0	k562cas9_blunt
chr17_50186684_50186685	83.0443	16.9557	60932	59213	49173	10040	0	389	9651	0	389	9651	0	0	0	0	0	k562cas9_blunt
chr19_54183590_54183591	58.7455	41.2545	5926	5500	3231	2269	0	157	2112	0	157	2112	0	0	0	0	0	k562cas9_blunt
chr19_40395297_40395298	58.361	41.639	44425	42722	24933	17789	0	998	16791	0	998	16791	0	0	0	0	0	k562cas9_blunt
chr14_77242927_77242928	87.0422	12.9578	4830	4669	4064	605	0	1	604	0	1	604	0	0	0	0	0	k562cas9_blunt
chr6_157206826_157206827	98.8235	1.17647	43644	85	84	1	0	0	1	0	0	1	0	0	0	0	0	k562cas9_blunt
chr3_48585589_48585590	85.3769	14.6231	65435	65164	55635	9529	0	453	9076	0	453	9076	0	0	0	0	0	k562cas9_blunt
chr4_174522040_174522041	99.9354	0.0645717	9294	9292	9286	6	0	0	6	0	0	6	0	0	0	0	0	k562cas9_blunt
chr4_660484_660485	83.4077	16.5923	9027	8962	7475	1487	0	29	1458	0	29	1458	0	0	0	0	0	k562cas9_blunt
chr12_48980541_48980542	83.633	16.367	24776	23859	19954	3905	0	10	3895	0	10	3895	0	0	0	0	0	k562cas9_blunt
chr10_119155125_119155126	93.2119	6.78806	27315	27239	25390	1849	0	45	1804	0	45	1804	0	0	0	0	0	k562cas9_stag
chr2_178581775_178581776	40.301	59.699	598	598	241	357	0	192	165	0	192	165	0	0	0	0	0	k562cas9_stag
chr5_112828966_112828967	100	0	588	588	588	0	0	0	0	0	0	0	0	0	0	0	0	k562cas9_stag
chr6_7583775_7583776	91.5796	8.42041	1779	1627	1490	137	0	0	137	0	0	137	0	0	0	0	0	k562cas9_stag
chr6_157190191_157190192	73.8396	26.1604	22539	21372	15781	5591	0	418	5173	0	418	5173	0	0	0	0	0	k562cas9_stag
chr3_37025953_37025954	52.3986	47.6014	2960	2960	1551	1409	0	145	1264	0	145	1264	0	0	0	0	0	k562cas9_stag
chr1_43338704_43338705	59.9627	40.0373	10266	8040	4821	3219	0	3	3216	0	3	3216	0	0	0	0	0	k562cas9_stag
chr2_165992271_165992272	100	0	1312	1311	1311	0	0	0	0	0	0	0	0	0	0	0	0	k562cas9_stag
chr17_31227588_31227589	100	0	2817	2817	2817	0	0	0	0	0	0	0	0	0	0	0	0	k562cas9_stag
chr11_1759599_1759600	50.5362	49.4638	751	746	377	369	0	367	2	0	367	2	0	0	0	0	0	k562cas9_stag
chr2_240874023_240874024	98.7196	1.28044	60142	59511	58749	762	0	8	754	0	8	754	0	0	0	0	0	k562cas9_stag
chr9_131504287_131504288	43.6869	56.3131	53491	51045	22300	28745	0	14440	14305	0	14440	14305	0	0	0	0	0	k562cas9_stag
chr10_102656814_102656815	61.9831	38.0169	41438	40795	25286	15509	0	11952	3557	0	11952	3557	0	0	0	0	0	k562cas9_stag
chr20_6110367_6110368	62.4514	37.5486	54907	52420	32737	19683	0	4756	14927	0	4756	14927	0	0	0	0	0	k562cas9_stag
chr3_47002023_47002024	54.3912	45.6088	131405	124601	67772	56829	0	34470	22359	0	34470	22359	0	0	0	0	0	k562cas9_stag
chr6_136869904_136869905	91.177	8.82304	12118	12116	11047	1069	0	127	942	0	127	942	0	0	0	0	0	k562cas9_stag
chr12_114366241_114366242	31.3138	68.6862	28083	26260	8223	18037	0	1159	16878	0	1159	16878	0	0	0	0	0	k562cas9_stag
chr19_33302268_33302269	100	0	15527	184	184	0	0	0	0	0	0	0	0	0	0	0	0	k562cas9_stag
chr2_156329861_156329862	96.1991	3.80091	126133	124628	119891	4737	0	1472	3265	0	1472	3265	0	0	0	0	0	k562cas9_stag
chr12_47975371_47975372	66.3143	33.6857	120998	116058	76963	39095	0	9868	29227	0	9868	29227	0	0	0	0	0	k562cas9_stag
chr4_1001836_1001837	64.043	35.957	53432	49537	31725	17812	0	13648	4164	0	13648	4164	0	0	0	0	0	k562cas9_stag
chr1_216246655_216246656	57.1655	42.8345	23905	23313	13327	9986	0	4345	5641	0	4345	5641	0	0	0	0	0	k562cas9_stag
chr1_26696793_26696794	65.5973	34.4027	84499	78799	51690	27109	0	18813	8296	0	18813	8296	0	0	0	0	0	k562cas9_stag
chrX_101403881_101403882	96.0917	3.9083	23020	22900	22005	895	0	281	614	0	281	614	0	0	0	0	0	k562cas9_stag
chr14_23426792_23426793	100	0	3138	3137	3137	0	0	0	0	0	0	0	0	0	0	0	0	k562cas9_stag
chr19_13286641_13286642	91.792	8.20798	26822	26657	24469	2188	0	668	1520	0	668	1520	0	0	0	0	0	k562cas9_stag
chr16_23630097_23630098	95.2432	4.75678	10227	10217	9731	486	0	257	229	0	257	229	0	0	0	0	0	k562cas9_stag
chr2_227056044_227056045	99.9585	0.0415282	4816	4816	4814	2	0	2	0	0	2	0	0	0	0	0	0	k562cas9_stag
chr9_95447334_95447335	64.4164	35.5836	21808	18531	11937	6594	0	2289	4305	0	2289	4305	0	0	0	0	0	k562cas9_stag
chr1_97098508_97098509	91.6783	8.32168	4315	4290	3933	357	0	0	357	0	0	357	0	0	0	0	0	k562cas9_stag
chr1_216046516_216046517	100	0	6330	6329	6329	0	0	0	0	0	0	0	0	0	0	0	0	k562cas9_stag
chr10_87933245_87933246	68.372	31.628	5967	5903	4036	1867	0	541	1326	0	541	1326	0	0	0	0	0	k562cas9_stag
chr15_48425823_48425824	93.0825	6.91745	4865	4785	4454	331	0	100	231	0	100	231	0	0	0	0	0	k562cas9_stag
chr1_149923669_149923670	63.0764	36.9236	10178	9303	5868	3435	0	61	3374	0	61	3374	0	0	0	0	0	k562cas9_stag
chr22_32084595_32084596	93.405	6.59501	30615	30235	28241	1994	0	1068	926	0	1068	926	0	0	0	0	0	k562cas9_stag
chr7_117540175_117540176	100	0	7773	7772	7772	0	0	0	0	0	0	0	0	0	0	0	0	k562cas9_stag
chr2_29071931_29071932	98.5393	1.46067	15881	15267	15044	223	0	12	211	0	12	211	0	0	0	0	0	k562cas9_stag
chrX_53234266_53234267	99.9072	0.0927644	1078	1078	1077	1	0	0	1	0	0	1	0	0	0	0	0	k562cas9_stag
chr13_32357839_32357840	100	0	24746	24734	24734	0	0	0	0	0	0	0	0	0	0	0	0	k562cas9_stag
chr5_122077634_122077635	68.0328	31.9672	111664	111120	75598	35522	0	16101	19421	0	16101	19421	0	0	0	0	0	k562cas9_stag
chr22_20994263_20994264	98.9886	1.01135	20967	20962	20750	212	0	160	52	0	160	52	0	0	0	0	0	k562cas9_stag
chr9_134732098_134732099	67.3546	32.6454	52466	51946	34988	16958	0	2863	14095	0	2863	14095	0	0	0	0	0	k562cas9_stag
chr12_76347297_76347298	86.1506	13.8494	6212	6123	5275	848	0	216	632	0	216	632	0	0	0	0	0	k562cas9_stag
chr12_13866109_13866110	99.6937	0.30629	13389	13386	13345	41	0	19	22	0	19	22	0	0	0	0	0	k562cas9_stag
chr3_52696595_52696596	100	0	499	499	499	0	0	0	0	0	0	0	0	0	0	0	0	k562cas9_stag
chr15_48428415_48428416	61.9581	38.0419	14667	13564	8404	5160	0	1371	3789	0	1371	3789	0	0	0	0	0	k562cas9_stag
chr11_121130051_121130052	96.5723	3.42774	83804	83787	80915	2872	0	2431	441	0	2431	441	0	0	0	0	0	k562cas9_stag
chrX_71109303_71109304	90.6304	9.36958	12104	12103	10969	1134	0	1125	9	0	1125	9	0	0	0	0	0	k562cas9_stag
chr17_50195249_50195250	89.493	10.507	82825	81622	73046	8576	0	2744	5832	0	2744	5832	0	0	0	0	0	k562cas9_stag
chr6_65405245_65405246	85.3488	14.6512	11490	11453	9775	1678	0	143	1535	0	143	1535	0	0	0	0	0	k562cas9_stag
chr22_29636861_29636862	99.9886	0.011422	8756	8755	8754	1	0	1	0	0	1	0	0	0	0	0	0	k562cas9_stag
chr22_46335832_46335833	68.8723	31.1277	186519	167600	115430	52170	0	40279	11891	0	40279	11891	0	0	0	0	0	k562cas9_stag
chr7_66639054_66639055	71.7624	28.2376	15901	15019	10778	4241	0	1701	2540	0	1701	2540	0	0	0	0	0	k562cas9_stag
chr7_92517306_92517307	96.4109	3.58911	811	808	779	29	0	0	29	0	0	29	0	0	0	0	0	k562cas9_stag
chr9_108878698_108878699	95.6537	4.34634	80953	78848	75421	3427	0	216	3211	0	216	3211	0	0	0	0	0	k562cas9_stag
chr3_183020201_183020202	87.5253	12.4747	7042	6429	5627	802	0	42	760	0	42	760	0	0	0	0	0	k562cas9_stag
chr5_7873511_7873512	100	0	5964	5963	5963	0	0	0	0	0	0	0	0	0	0	0	0	k562cas9_stag
chr1_21563236_21563237	91.8159	8.18406	92741	92729	85140	7589	0	5090	2499	0	5090	2499	0	0	0	0	0	k562cas9_stag
chr11_31790002_31790003	21.0329	78.9671	3270	3195	672	2523	0	1703	820	0	1703	820	0	0	0	0	0	k562cas9_stag
chr11_108268522_108268523	68.7408	31.2592	2912	2716	1867	849	0	743	106	0	743	106	0	0	0	0	0	k562cas9_stag
chr9_35091695_35091696	69.7905	30.2095	110620	106268	74165	32103	0	13054	19049	0	13054	19049	0	0	0	0	0	k562cas9_stag
chr17_31261837_31261838	79.1115	20.8885	2124	2116	1674	442	0	8	434	0	8	434	0	0	0	0	0	k562cas9_stag
chr19_12897786_12897787	57.4525	42.5475	3109	2999	1723	1276	0	753	523	0	753	523	0	0	0	0	0	k562cas9_stag
chr10_75029405_75029406	88.4255	11.5745	18143	16666	14737	1929	0	116	1813	0	116	1813	0	0	0	0	0	k562cas9_stag
chr10_100988280_100988281	73.8172	26.1828	21554	21453	15836	5617	0	256	5361	0	256	5361	0	0	0	0	0	k562cas9_stag
chr2_178590952_178590953	84.3454	15.6546	6903	6867	5792	1075	0	235	840	0	235	840	0	0	0	0	0	k562cas9_stag
chr12_49041174_49041175	78.3325	21.6675	71691	68439	53610	14829	0	1922	12907	0	1922	12907	0	0	0	0	0	k562cas9_stag
chr20_63414179_63414180	88.7775	11.2225	18413	18160	16122	2038	0	244	1794	0	244	1794	0	0	0	0	0	k562cas9_stag
chr19_13298736_13298737	74.2212	25.7788	66181	63595	47201	16394	0	1417	14977	0	1417	14977	0	0	0	0	0	k562cas9_stag
chr6_33443226_33443227	55.823	44.177	244756	230799	128839	101960	0	40574	61386	0	40574	61386	0	0	0	0	0	k562cas9_stag
chr9_128533634_128533635	54.9619	45.0381	7335	6570	3611	2959	0	70	2889	0	70	2889	0	0	0	0	0	k562cas9_stag
chr7_66081905_66081906	85.5321	14.4679	136177	135984	116310	19674	0	1650	18024	0	1650	18024	0	0	0	0	0	k562cas9_stag
chr8_76983960_76983961	98.3885	1.61149	9124	9122	8975	147	0	0	147	0	0	147	0	0	0	0	0	k562cas9_stag
chr11_47333255_47333256	99.9582	0.0418323	4782	4781	4779	2	0	2	0	0	2	0	0	0	0	0	0	k562cas9_stag
chr15_63626106_63626107	95.1145	4.88546	59810	58889	56012	2877	0	1520	1357	0	1520	1357	0	0	0	0	0	k562cas9_stag
chr16_89783080_89783081	64.2226	35.7774	6739	6110	3924	2186	0	593	1593	0	593	1593	0	0	0	0	0	k562cas9_stag
chr17_31221914_31221915	99.7613	0.238663	841	838	836	2	0	1	1	0	1	1	0	0	0	0	0	k562cas9_stag
chr16_2091473_2091474	59.5089	40.4911	8123	7982	4750	3232	0	417	2815	0	417	2815	0	0	0	0	0	k562cas9_stag
chr11_2133627_2133628	45.1924	54.8076	26065	24690	11158	13532	0	3099	10433	0	3099	10433	0	0	0	0	0	k562cas9_stag
chr1_197427969_197427970	83.3865	16.6135	32259	30397	25347	5050	0	1740	3310	0	1740	3310	0	0	0	0	0	k562cas9_stag
chr15_34250332_34250333	97.6622	2.33785	7182	7015	6851	164	0	0	164	0	0	164	0	0	0	0	0	k562cas9_stag
chr5_112767263_112767264	88.4655	11.5345	14451	14409	12747	1662	0	208	1454	0	208	1454	0	0	0	0	0	k562cas9_stag
chr4_102579008_102579009	68.8306	31.1694	16743	16282	11207	5075	0	1104	3971	0	1104	3971	0	0	0	0	0	k562cas9_stag
chr11_2884854_2884855	99.9113	0.0886525	2260	2256	2254	2	0	0	2	0	0	2	0	0	0	0	0	k562cas9_stag
chr9_95449901_95449902	57.0847	42.9153	27748	27009	15418	11591	0	7901	3690	0	7901	3690	0	0	0	0	0	k562cas9_stag
chr1_45508864_45508865	49.3266	50.6734	29781	29254	14430	14824	0	9332	5492	0	9332	5492	0	0	0	0	0	k562cas9_stag
chr2_73385886_73385887	44.8227	55.1773	91791	88560	39695	48865	0	32303	16562	0	32303	16562	0	0	0	0	0	k562cas9_stag
chr6_7583247_7583248	59.2607	40.7393	10510	10469	6204	4265	0	2661	1604	0	2661	1604	0	0	0	0	0	k562cas9_stag
chr19_11116136_11116137	87.2552	12.7448	7942	7454	6504	950	0	117	833	0	117	833	0	0	0	0	0	k562cas9_stag
chr7_150948892_150948893	85.9599	14.0401	30202	30071	25849	4222	0	1177	3045	0	1177	3045	0	0	0	0	0	k562cas9_stag
chr7_100101744_100101745	99.9461	0.0539084	7421	7420	7416	4	0	0	4	0	0	4	0	0	0	0	0	k562cas9_stag
chr7_128842909_128842910	91.8988	8.10118	18416	17948	16494	1454	0	95	1359	0	95	1359	0	0	0	0	0	k562cas9_stag
chr3_38633203_38633204	89.4719	10.5281	119201	118321	105864	12457	0	8482	3975	0	8482	3975	0	0	0	0	0	k562cas9_stag
chr8_132610255_132610256	94.5905	5.40947	1372	1331	1259	72	0	51	21	0	51	21	0	0	0	0	0	k562cas9_stag
chr7_107702048_107702049	93.592	6.40801	4040	3995	3739	256	0	0	256	0	0	256	0	0	0	0	0	k562cas9_stag
chrX_154031149_154031150	93.1522	6.84784	96916	95490	88951	6539	0	444	6095	0	444	6095	0	0	0	0	0	k562cas9_stag
chr17_50167640_50167641	53.4844	46.5156	63070	55547	29709	25838	0	19592	6246	0	19592	6246	0	0	0	0	0	k562cas9_stag
chr13_23354686_23354687	95.9629	4.03706	62126	60762	58309	2453	0	1080	1373	0	1080	1373	0	0	0	0	0	k562cas9_stag
chr17_50194799_50194800	96.5463	3.45373	103723	103598	100020	3578	0	811	2767	0	811	2767	0	0	0	0	0	k562cas9_stag
chr11_108142513_108142514	53.7131	46.2869	10578	10234	5497	4737	0	2898	1839	0	2898	1839	0	0	0	0	0	k562cas9_stag
chr2_25161659_25161660	47.287	52.713	9988	9307	4401	4906	0	1691	3215	0	1691	3215	0	0	0	0	0	k562cas9_stag
chr7_44150998_44150999	50.885	49.115	679	678	345	333	0	302	31	0	302	31	0	0	0	0	0	k562cas9_stag
chr19_49597575_49597576	64.7847	35.2153	32396	30961	20058	10903	0	3664	7239	0	3664	7239	0	0	0	0	0	k562cas9_stag
chr10_101022259_101022260	98.0012	1.9988	48243	48229	47265	964	0	185	779	0	185	779	0	0	0	0	0	k562cas9_stag
chr11_65547730_65547731	90.5041	9.49591	159242	149854	135624	14230	0	5140	9090	0	5140	9090	0	0	0	0	0	k562cas9_stag
chrX_85900695_85900696	59.3512	40.6488	9637	9587	5690	3897	0	285	3612	0	285	3612	0	0	0	0	0	k562cas9_stag
chr3_33018484_33018485	60.5653	39.4347	49896	49355	29892	19463	0	5507	13956	0	5507	13956	0	0	0	0	0	k562cas9_stag
chr1_99881324_99881325	91.2338	8.76623	6166	6160	5620	540	0	14	526	0	14	526	0	0	0	0	0	k562cas9_stag
chrX_31323637_31323638	52.9892	47.0108	9835	9802	5194	4608	0	153	4455	0	153	4455	0	0	0	0	0	k562cas9_stag
chrX_22133603_22133604	95.4731	4.52687	6866	6605	6306	299	0	37	262	0	37	262	0	0	0	0	0	k562cas9_stag
chr17_7676054_7676055	57.9778	42.0222	13842	13807	8005	5802	0	3631	2171	0	3631	2171	0	0	0	0	0	k562cas9_stag
chr12_52675571_52675572	76.2072	23.7928	69338	66722	50847	15875	0	2078	13797	0	2078	13797	0	0	0	0	0	k562cas9_stag
chr2_202377516_202377517	88.4072	11.5928	56740	56449	49905	6544	0	5292	1252	0	5292	1252	0	0	0	0	0	k562cas9_stag
