# Supplementary material for: Linking CRISPR–Cas9 double-strand break profiles to gene editing precision with BreakTag
Source: Nat Biotechnol. 2024 May 13;43(4):608–22. doi: 10.1038/s41587-024-02238-8 (PMC11994453; doi:10.1038/s41587-024-02238-8)
Supplement: Supplementary file 15 — Statistical Source Data [file 41587_2024_2238_MOESM15_ESM.xlsx]

## Sheet: Fig_E6_bdf
seqnames	start	end	width	strand	sgRNA.start	sgRNA.end	sgRNA.protospacer	sgRNA.pred_blunt_rate	genes.seqnames	genes.start	genes.end	genes.gene_name	ref	alt	pop	sgRNA.protospacer.alt	pred_blunt_rate.ref	pred_blunt_rate.alt
chr1	594402	594402	1	+	594386	594405	AGAGGAAGCTTAGGCTCAGG	2.37401	chr1	587629	594768	AC114498.1	C	T	AFR_AF	AGAGGAAGCTTAGGCTTAGG	2.37401	2.63376
chr1	779059	779059	1	+	779043	779062	GCCAGCGCCAGCTGCAGCCC	3.72241	chr1	778747	810065	LINC01409	G	A	EAS_AF	GCCAGCGCCAGCTGCAACCC	3.72241	1.11521
chr1	818161	818161	1	+	818145	818164	ATACACAAAAGCAGACGGGC	5.55368	chr1	817371	819837	FAM87B	G	A	AFR_AF	ATACACAAAAGCAGACAGGC	5.55368	1.71952
chr1	843365	843365	1	+	843349	843368	CCTTGAGATGGAAGCGAGAT	-0.320869	chr1	825138	868202	LINC01128	A	G	AFR_AF	CCTTGAGATGGAAGCGGGAT	-0.320869	-0.751156
chr1	844849	844849	1	+	844833	844852	AGTGTCAGAGCATTCCTGTA	-4.39908	chr1	825138	868202	LINC01128	T	C	EAS_AF	AGTGTCAGAGCATTCCCGTA	-4.39908	-4.04596
chr1	856473	856473	1	+	856457	856476	GCTCCTGTGGTTTGCAGCCC	4.26021	chr1	825138	868202	LINC01128	G	A	SAS_AF	GCTCCTGTGGTTTGCAACCC	4.26021	2.29705
chr1	860995	860995	1	+	860979	860998	TGCGTTTAGAGTGGGGTGGG	-1.56982	chr1	825138	868202	LINC01128	T	C	AFR_AF	TGCGTTTAGAGTGGGGCGGG	-1.56982	-1.07556
chr1	904947	904947	1	+	904931	904950	AGCGTCGCCGGACTCCGCCG	1.13755	chr1	904834	915976	AL645608.6	G	A	SAS_AF	AGCGTCGCCGGACTCCACCG	1.13755	1.98326
chr1	914527	914527	1	+	914511	914530	CAGGCTGTGGTGCAGGCGTG	-3.16933	chr1	904834	915976	AL645608.6	C	T	AFR_AF	CAGGCTGTGGTGCAGGTGTG	-3.16933	-3.20368
chr1	914527	914527	1	+	914511	914530	CAGGCTGTGGTGCAGGCGTG	-3.16933	chr1	911435	914948	AL645608.2	C	T	AFR_AF	CAGGCTGTGGTGCAGGTGTG	-3.16933	-3.20368
chr1	914527	914527	1	+	914511	914530	CAGGCTGTGGTGCAGGCGTG	-3.16933	chr1	914171	914971	AL645608.4	C	T	AFR_AF	CAGGCTGTGGTGCAGGTGTG	-3.16933	-3.20368
chr1	915810	915810	1	+	915794	915813	CAGAAGTGGGCACAGCGTCC	3.69256	chr1	904834	915976	AL645608.6	G	A	AFR_AF	CAGAAGTGGGCACAGCATCC	3.69256	-1.41429
chr1	924024	924024	1	+	924008	924027	GGGGGCTTGGGACCCCCGAG	-3.69594	chr1	923928	944581	SAMD11	C	G	EUR_AF	GGGGGCTTGGGACCCCGGAG	-3.69594	1.16714
chr1	924310	924310	1	+	924294	924313	CGGGCGCCGGGGCGCACTAG	-0.907576	chr1	923928	944581	SAMD11	C	G	EUR_AF	CGGGCGCCGGGGCGCAGTAG	-0.907576	0.497482
chr1	940390	940390	1	+	940374	940393	GGCCCCGCTGGGATCGATGC	4.03991	chr1	923928	944581	SAMD11	A	G	EUR_AF	GGCCCCGCTGGGATCGGTGC	4.03991	3.33328
chr1	975029	975029	1	+	975013	975032	GCCCCGAGGAGGAGGGTGGG	0.195436	chr1	966482	975865	PLEKHN1	T	C	AFR_AF	GCCCCGAGGAGGAGGGCGGG	0.195436	0.17974
chr1	1055153	1055153	1	+	1055137	1055156	CGAGGGATGGACAGGCGAGG	3.42168	chr1	1020120	1056118	AGRN	G	A	AFR_AF	CGAGGGATGGACAGGCAAGG	3.42168	-2.64813
chr1	1055153	1055153	1	+	1055137	1055156	CGAGGGATGGACAGGCGAGG	3.42168	chr1	1055033	1056116	AL645608.5	G	A	AFR_AF	CGAGGGATGGACAGGCAAGG	3.42168	-2.64813
chr1	1063494	1063494	1	+	1063478	1063497	CAGAGCCTGGGGGTGCAGCT	-2.08786	chr1	1059708	1069355	AL390719.1	A	T	AFR_AF	CAGAGCCTGGGGGTGCTGCT	-2.08786	-3.24014
chr1	1175040	1175040	1	+	1175024	1175043	GAGAATTGTTTGAACCTGGG	-3.30872	chr1	1173884	1197935	TTLL10	T	C	AFR_AF	GAGAATTGTTTGAACCCGGG	-3.30872	-2.40436
chr1	1281172	1281172	1	+	1281156	1281175	AGGAAACGGGGCTCTGGGAT	-0.40926	chr1	1280436	1292029	SCNN1D	G	T	EAS_AF	AGGAAACGGGGCTCTGTGAT	-0.40926	-1.93893
chr1	1285574	1285574	1	+	1285558	1285577	TGCCTTTGGGTAGATCGCCT	4.15764	chr1	1280436	1292029	SCNN1D	G	A	AFR_AF	TGCCTTTGGGTAGATCACCT	4.15764	0.618349
chr1	1291816	1291816	1	+	1291800	1291819	AGGAGGCCCGGGGCGGAGGG	-0.499594	chr1	1280436	1292029	SCNN1D	A	G	AFR_AF	AGGAGGCCCGGGGCGGGGGG	-0.499594	1.0306
chr1	1324788	1324788	1	+	1324772	1324791	CGGGGCGAGGGCGGGGCGGT	4.98479	chr1	1324756	1328896	CPTP	C	A	EUR_AF	CGGGGCGAGGGCGGGGAGGT	4.98479	4.9836
chr1	1399922	1399922	1	+	1399906	1399925	GCCTTCAACACTCAGCCCCT	-0.963359	chr1	1399520	1402046	MRPL20-AS1	C	T	AFR_AF	GCCTTCAACACTCAGCTCCT	-0.963359	0.90551
chr1	1409159	1409159	1	+	1409143	1409162	ACTCCATCTTAAAAAAAAAG	-2.17599	chr1	1409096	1410618	AL391244.2	A	G	AFR_AF	ACTCCATCTTAAAAAAGAAG	-2.17599	0.640828
chr1	1410616	1410616	1	+	1410600	1410619	TAAATACTAAGGGAACGCAG	2.95106	chr1	1409096	1410618	AL391244.2	G	T	AFR_AF	TAAATACTAAGGGAACTCAG	2.95106	-0.469729
chr1	1442793	1442793	1	+	1442777	1442796	GGAGTGGGGTGTCCAAGCGT	4.75604	chr1	1434861	1442882	VWA1	G	A	EAS_AF	GGAGTGGGGTGTCCAAACGT	4.75604	4.86889
chr1	1618288	1618288	1	+	1618272	1618291	CTCTGCACCTGGAGCCTTGT	6.64409	chr1	1615415	1630610	MIB2	T	C	EAS_AF	CTCTGCACCTGGAGCCCTGT	6.64409	3.22123
chr1	1625951	1625951	1	+	1625935	1625954	TGGGCGGGAGGGAGGCGGCT	4.09675	chr1	1615415	1630610	MIB2	G	A	AFR_AF	TGGGCGGGAGGGAGGCAGCT	4.09675	-1.02934
chr1	1627515	1627515	1	+	1627499	1627518	AGGCCTGGGAGGGGCCCGGC	1.03025	chr1	1615415	1630610	MIB2	C	T	SAS_AF	AGGCCTGGGAGGGGCCTGGC	1.03025	0.962808
chr1	1671995	1671995	1	+	1671979	1671998	AGAGGCCCTGTGGGCCGGGA	3.4142	chr1	1671990	1674397	AL691432.1	G	T	EUR_AF	AGAGGCCCTGTGGGCCTGGA	3.4142	-3.1459
chr1	1730405	1730405	1	+	1730389	1730408	CAACAGGCTGCACCGGGCAT	4.75282	chr1	1724512	1737251	AL031282.1	G	C	EUR_AF	CAACAGGCTGCACCGGCCAT	4.75282	2.55411
chr1	2022373	2022373	1	+	2022357	2022376	GTTCACGGTGGGAAAACGAC	-0.78226	chr1	2019329	2030758	GABRD	C	T	EUR_AF	GTTCACGGTGGGAAAATGAC	-0.78226	-2.60421
chr1	2027822	2027822	1	+	2027806	2027825	GGAGAAGGGGCCAGAAAGCC	-1.6959	chr1	2019329	2030758	GABRD	A	G	AFR_AF	GGAGAAGGGGCCAGAAGGCC	-1.6959	0.64405
chr1	2306798	2306798	1	+	2306782	2306801	CGCAGCGCCGCCGACAACGC	4.04281	chr1	2228319	2310213	SKI	A	T	EUR_AF	CGCAGCGCCGCCGACATCGC	4.04281	4.02511
chr1	2320543	2320543	1	+	2320527	2320546	CAAGCTGCACAGGCCCCAGG	-0.861571	chr1	2315040	2323085	AL590822.3	C	T	SAS_AF	CAAGCTGCACAGGCCCTAGG	-0.861571	-0.814287
chr1	2320752	2320752	1	+	2320736	2320755	CCATCCTCCCTGGTCAATGC	2.50991	chr1	2315040	2323085	AL590822.3	A	G	SAS_AF	CCATCCTCCCTGGTCAGTGC	2.50991	3.51137
chr1	2320766	2320766	1	+	2320750	2320769	CAATGCGGGGTGGGGGCGTC	0.0106588	chr1	2315040	2323085	AL590822.3	C	T	SAS_AF	CAATGCGGGGTGGGGGTGTC	0.0106588	-1.33688
chr1	2321888	2321888	1	+	2321872	2321891	GGATGGACACGACCCTCGCA	-3.02094	chr1	2315040	2323085	AL590822.3	C	T	EAS_AF	GGATGGACACGACCCTTGCA	-3.02094	-2.58252
chr1	2395521	2395521	1	+	2395505	2395524	GTGGACAGTCCCGCCCACGC	4.48531	chr1	2391775	2405442	RER1	A	C	SAS_AF	GTGGACAGTCCCGCCCCCGC	4.48531	3.25051
chr1	2430581	2430581	1	+	2430565	2430584	TGAGGACCCAGGGCCGGATC	1.95395	chr1	2425980	2505532	PLCH2	G	T	EAS_AF	TGAGGACCCAGGGCCGTATC	1.95395	-0.338273
chr1	2501310	2501310	1	+	2501294	2501313	CCCCTCTGGCCTCTGCGCCC	5.84116	chr1	2425980	2505532	PLCH2	G	A	AFR_AF	CCCCTCTGGCCTCTGCACCC	5.84116	-1.70716
chr1	2569625	2569625	1	+	2569609	2569628	GAGGATGGCCGAGCAGGGGC	3.66814	chr1	2566410	2569888	AL139246.2	G	A	EUR_AF	GAGGATGGCCGAGCAGAGGC	3.66814	0.477006
chr1	2569899	2569899	1	+	2569883	2569902	AGACAGGAGTTCCGACCGCC	-2.68067	chr1	2566410	2569888	AL139246.2	C	T	SAS_AF	AGACAGGAGTTCCGACTGCC	-2.68067	-1.38629
chr1	2590953	2590953	1	+	2590937	2590956	GATGCCTCCGAGCAGCGGGT	5.99914	chr1	2586491	2591469	PRXL2B	G	A	EUR_AF	GATGCCTCCGAGCAGCAGGT	5.99914	3.68067
chr1	3208527	3208527	1	+	3208511	3208530	CAAAAATTAGCTGGACGTGG	2.68093	chr1	3069168	3438621	PRDM16	G	A	AFR_AF	CAAAAATTAGCTGGACATGG	2.68093	-1.64748
chr1	3208527	3208527	1	+	3208511	3208530	CAAAAATTAGCTGGACGTGG	2.68093	chr1	3205988	3208664	AL512383.1	G	A	AFR_AF	CAAAAATTAGCTGGACATGG	2.68093	-1.64748
chr1	3424976	3424976	1	+	3424960	3424979	AGAGGGCAGGAGACGCCGGA	-2.42237	chr1	3069168	3438621	PRDM16	C	T	EUR_AF	AGAGGGCAGGAGACGCTGGA	-2.42237	-3.3292
chr1	3435939	3435939	1	+	3435923	3435942	GCCATGGGGTGGCCCCGCCG	2.32282	chr1	3069168	3438621	PRDM16	G	C	AFR_AF	GCCATGGGGTGGCCCCCCCG	2.32282	1.33524
chr1	3468766	3468766	1	+	3468750	3468769	GGACCTACCTGAGCCCTGTG	-2.82964	chr1	3454665	3481113	ARHGEF16	T	C	EAS_AF	GGACCTACCTGAGCCCCGTG	-2.82964	-3.12187
chr1	3628686	3628686	1	+	3628670	3628689	GTGGGGGCTGGGGGACTGGG	-3.59946	chr1	3625015	3630127	TPRG1L	T	G	EAS_AF	GTGGGGGCTGGGGGACGGGG	-3.59946	3.22824
chr1	3857732	3857732	1	+	3857716	3857735	AGGTGCCCGCTGGGCTAGGC	2.60694	chr1	3857267	3885429	DFFB	A	G	AFR_AF	AGGTGCCCGCTGGGCTGGGC	2.60694	3.24404
chr1	3867900	3867900	1	+	3867884	3867903	CCCTGCTTGGCACCTGGGCT	-0.217428	chr1	3857267	3885429	DFFB	G	A	AFR_AF	CCCTGCTTGGCACCTGAGCT	-0.217428	0.0278837
chr1	3884756	3884756	1	+	3884740	3884759	TTTGTATGTTTAGTAGAAAC	1.34429	chr1	3857267	3885429	DFFB	A	T	EUR_AF	TTTGTATGTTTAGTAGTAAC	1.34429	1.49162
chr1	3900386	3900386	1	+	3900370	3900389	GGGCGAAGGTCACAGGCCTT	2.25194	chr1	3900352	3917225	LINC01134	C	T	EUR_AF	GGGCGAAGGTCACAGGTCTT	2.25194	3.88672
chr1	3915186	3915186	1	+	3915170	3915189	AGGTCCTGGTGTCCACCGTG	-4.12059	chr1	3900352	3917225	LINC01134	C	T	EAS_AF	AGGTCCTGGTGTCCACTGTG	-4.12059	-1.75358
chr1	3916629	3916629	1	+	3916613	3916632	TGGTTATTCCTGGTGCCGTG	-0.871772	chr1	3900352	3917225	LINC01134	C	T	EAS_AF	TGGTTATTCCTGGTGCTGTG	-0.871772	-5.24432
chr1	3916757	3916757	1	+	3916741	3916760	AAGATACCAGCATTCATACT	-1.1717	chr1	3900352	3917225	LINC01134	T	C	AFR_AF	AAGATACCAGCATTCACACT	-1.1717	2.92192
chr1	3940550	3940550	1	+	3940534	3940553	TCTGGACGCTGCAGCTGGGC	4.1387	chr1	3940486	3955262	LINC01346	G	A	SAS_AF	TCTGGACGCTGCAGCTAGGC	4.1387	1.77931
chr1	3952289	3952289	1	+	3952273	3952292	AGGAAGGGGCCCTGTTGCCC	3.80573	chr1	3940486	3955262	LINC01346	G	A	EAS_AF	AGGAAGGGGCCCTGTTACCC	3.80573	1.46782
chr1	3953999	3953999	1	+	3953983	3954002	TCTCAGCCCAGCAGGGTGGC	0.15936	chr1	3940486	3955262	LINC01346	T	C	EAS_AF	TCTCAGCCCAGCAGGGCGGC	0.15936	0.14513
chr1	3995656	3995656	1	+	3995640	3995659	AGGAGCCTGCAGGACCACTG	-2.7259	chr1	3976133	4012704	LINC02780	A	G	EUR_AF	AGGAGCCTGCAGGACCGCTG	-2.7259	3.37221
chr1	4012269	4012269	1	+	4012253	4012272	ACGATGAAGATCTTTATGGC	3.56607	chr1	3976133	4012704	LINC02780	T	C	EUR_AF	ACGATGAAGATCTTTACGGC	3.56607	3.60289
chr1	4583957	4583957	1	+	4583941	4583960	GATGGAGGAGTCTGGCGGGA	4.4782	chr1	4571481	4594016	LINC01646	G	A	AFR_AF	GATGGAGGAGTCTGGCAGGA	4.4782	-0.721901
chr1	4593910	4593910	1	+	4593894	4593913	GGTCCCAGGTTCTGGGAATT	3.78823	chr1	4571481	4594016	LINC01646	A	G	AFR_AF	GGTCCCAGGTTCTGGGGATT	3.78823	2.45921
chr1	4784936	4784936	1	+	4784920	4784939	GTGGTGCGAGTGCATGGTGA	1.04922	chr1	4654609	4792534	AJAP1	G	A	SAS_AF	GTGGTGCGAGTGCATGATGA	1.04922	1.62271
chr1	4789324	4789324	1	+	4789308	4789327	TCTAAGCCAAGACATGTGCT	-1.32689	chr1	4654609	4792534	AJAP1	T	C	AFR_AF	TCTAAGCCAAGACATGCGCT	-1.32689	0.126349
chr1	4791232	4791232	1	+	4791216	4791235	CATTTGCAGATCAGGAACCC	0.0264581	chr1	4654609	4792534	AJAP1	A	G	SAS_AF	CATTTGCAGATCAGGAGCCC	0.0264581	4.76693
chr1	5493123	5493123	1	+	5493107	5493126	GAGGAGACAAACCCTACTGT	1.82857	chr1	5492978	5494674	Z98259.1	C	T	AFR_AF	GAGGAGACAAACCCTATTGT	1.82857	4.39389
chr1	6027351	6027351	1	+	6027335	6027354	GGGCTCCTGCTGCCTCTGCA	-4.84407	chr1	5990927	6101193	KCNAB2	T	C	EAS_AF	GGGCTCCTGCTGCCTCCGCA	-4.84407	-2.49905
chr1	6035139	6035139	1	+	6035123	6035142	GTCAGAAGTTGAATTCGGGC	4.80054	chr1	5990927	6101193	KCNAB2	G	A	AMR_AF	GTCAGAAGTTGAATTCAGGC	4.80054	1.93672
chr1	6085405	6085405	1	+	6085389	6085408	TTCAGTTCTCCAAGAGTAGG	1.40446	chr1	5990927	6101193	KCNAB2	T	G	AFR_AF	TTCAGTTCTCCAAGAGGAGG	1.40446	1.68722
chr1	6097374	6097374	1	+	6097358	6097377	GTAAGAGTGAGAGGCCCTGC	-1.04128	chr1	5990927	6101193	KCNAB2	C	T	AFR_AF	GTAAGAGTGAGAGGCCTTGC	-1.04128	-1.18994
chr1	6098935	6098935	1	+	6098919	6098938	CCAAAGTCAAGGCCAGGCCA	2.98453	chr1	5990927	6101193	KCNAB2	G	A	EAS_AF	CCAAAGTCAAGGCCAGACCA	2.98453	2.38221
chr1	6100503	6100503	1	+	6100487	6100506	GTGGCCCACCCTCGCCATCA	-1.91052	chr1	5990927	6101193	KCNAB2	A	G	EAS_AF	GTGGCCCACCCTCGCCGTCA	-1.91052	1.11431
chr1	6393684	6393684	1	+	6393668	6393687	CCGACCCGGTGGCAGCCCCG	-3.2022	chr1	6393555	6394391	AL031848.2	C	A	AFR_AF	CCGACCCGGTGGCAGCACCG	-3.2022	-2.64463
chr1	6448573	6448573	1	+	6448557	6448576	AGGAGGTGAAGAGCTGGGTG	-2.00843	chr1	6424776	6461367	ESPN	G	T	AFR_AF	AGGAGGTGAAGAGCTGTGTG	-2.00843	-2.50747
chr1	6455320	6455320	1	+	6455304	6455323	TGGCGCCGCTGGGCCTGCCG	2.74747	chr1	6424776	6461367	ESPN	G	T	EAS_AF	TGGCGCCGCTGGGCCTTCCG	2.74747	1.66717
chr1	6770043	6770043	1	+	6770027	6770046	GAGCTTGCAGTGAGCCAAGA	1.22291	chr1	6767954	6770038	AL591163.1	A	G	EAS_AF	GAGCTTGCAGTGAGCCGAGA	1.22291	3.8502
chr1	7369031	7369031	1	+	7369015	7369034	GACTAGAGGGGAGAGTTTGG	1.5992	chr1	6785454	7769706	CAMTA1	T	G	EUR_AF	GACTAGAGGGGAGAGTGTGG	1.5992	2.27231
chr1	7369031	7369031	1	+	7369015	7369034	GACTAGAGGGGAGAGTTTGG	1.5992	chr1	7368942	7370270	CAMTA1-IT1	T	G	EUR_AF	GACTAGAGGGGAGAGTGTGG	1.5992	2.27231
chr1	7773168	7773168	1	+	7773152	7773171	ACAGTAGAGCTTACCTATCG	0.679039	chr1	7771296	7781432	VAMP3	A	G	EUR_AF	ACAGTAGAGCTTACCTGTCG	0.679039	1.9443
chr1	7776738	7776738	1	+	7776722	7776741	TTTTTTCTAAAGTGAAAGTT	-0.972353	chr1	7771296	7781432	VAMP3	A	G	AMR_AF	TTTTTTCTAAAGTGAAGGTT	-0.972353	-0.253433
chr1	7776738	7776738	1	+	7776722	7776741	TTTTTTCTAAAGTGAAAGTT	-0.972353	chr1	7776383	7776775	Z98884.2	A	G	AMR_AF	TTTTTTCTAAAGTGAAGGTT	-0.972353	-0.253433
chr1	7810084	7810084	1	+	7810068	7810087	TACTACCTCGGTTCTGAATG	0.623639	chr1	7784320	7845177	PER3	A	C	EAS_AF	TACTACCTCGGTTCTGCATG	0.623639	-0.423671
chr1	7961747	7961747	1	+	7961731	7961750	GTGGGGTGAGTGGTACCCAA	-1.2119	chr1	7954291	7985505	PARK7	C	T	AFR_AF	GTGGGGTGAGTGGTACTCAA	-1.2119	-2.29152
chr1	7961913	7961913	1	+	7961897	7961916	ACCGGCGCGGGGCCTGGGTC	1.70342	chr1	7954291	7985505	PARK7	G	T	AFR_AF	ACCGGCGCGGGGCCTGTGTC	1.70342	0.227347
chr1	8000639	8000639	1	+	8000623	8000642	TTGCCCAGGCTGGAGTCCAA	-1.18127	chr1	7991134	8005312	AL034417.4	C	A	EUR_AF	TTGCCCAGGCTGGAGTACAA	-1.18127	-1.84967
chr1	8026975	8026975	1	+	8026959	8026978	AGGGACTGTGTAGGACAGTG	-4.81837	chr1	8026738	8122702	AL034417.2	A	G	EAS_AF	AGGGACTGTGTAGGACGGTG	-4.81837	-2.20642
chr1	8026995	8026995	1	+	8026979	8026998	AGGGACAGTGTGGGACGGTG	-2.21047	chr1	8026738	8122702	AL034417.2	G	A	EUR_AF	AGGGACAGTGTGGGACAGTG	-2.21047	-4.95946
chr1	8122345	8122345	1	+	8122329	8122348	GACTGGGGCGGGGTTGCCGG	1.51083	chr1	8026738	8122702	AL034417.2	C	G	EAS_AF	GACTGGGGCGGGGTTGGCGG	1.51083	3.98551
chr1	9267285	9267285	1	+	9267269	9267288	TTCCACAGCTGGCCGCGTGG	3.2324	chr1	9234775	9271337	H6PD	G	T	SAS_AF	TTCCACAGCTGGCCGCTTGG	3.2324	-1.16007
chr1	9268749	9268749	1	+	9268733	9268752	TATTCCAGACTAGTCCCTCG	-3.07696	chr1	9234775	9271337	H6PD	C	T	SAS_AF	TATTCCAGACTAGTCCTTCG	-3.07696	-2.4085
chr1	9351608	9351608	1	+	9351592	9351611	GGCTGCAGTTCCAGGGAAGG	1.67212	chr1	9292894	9369532	SPSB1	A	G	AFR_AF	GGCTGCAGTTCCAGGGGAGG	1.67212	4.05705
chr1	9539589	9539589	1	+	9539573	9539592	GCGTTGCCGGCAGCCCCCTG	-2.19778	chr1	9539465	9585173	SLC25A33	C	T	AFR_AF	GCGTTGCCGGCAGCCCTCTG	-2.19778	-3.28963
chr1	10179139	10179139	1	+	10179123	10179142	CCAGCCTGCCGTCCTCGCCA	4.48823	chr1	10032832	10181239	UBE4B	G	A	AFR_AF	CCAGCCTGCCGTCCTCACCA	4.48823	-1.85975
chr1	10431152	10431152	1	+	10431136	10431155	ATCACTTGTCAGGGTAGCTG	2.01664	chr1	10430102	10452153	CENPS-CORT	G	A	AFR_AF	ATCACTTGTCAGGGTAACTG	2.01664	0.908296
chr1	10431152	10431152	1	+	10431136	10431155	ATCACTTGTCAGGGTAGCTG	2.01664	chr1	10430433	10442808	CENPS	G	A	AFR_AF	ATCACTTGTCAGGGTAACTG	2.01664	0.908296
chr1	10451999	10451999	1	+	10451983	10452002	AAAAGCAAATTTTTAATATC	1.40029	chr1	10430102	10452153	CENPS-CORT	T	C	EUR_AF	AAAAGCAAATTTTTAACATC	1.40029	2.4632
chr1	10536331	10536331	1	+	10536315	10536334	CTGTGCAGCACGGCCTACAG	-0.480991	chr1	10472288	10630758	PEX14	A	G	EAS_AF	CTGTGCAGCACGGCCTGCAG	-0.480991	4.68674
chr1	11012634	11012634	1	+	11012618	11012637	CGCCGGTGGGCGGGGGGAGG	3.34754	chr1	11012344	11026420	TARDBP	G	A	AFR_AF	CGCCGGTGGGCGGGGGAAGG	3.34754	0.82328
chr1	11152401	11152401	1	+	11152385	11152404	ACGATACAGAGAAGATAGCA	-4.16908	chr1	11152350	11152452	RNU6-537P	A	G	EUR_AF	ACGATACAGAGAAGATGGCA	-4.16908	-1.58328
chr1	11536807	11536807	1	+	11536791	11536810	GGGCGCCCTGCGGGCCAGCG	-3.61993	chr1	11479155	11537551	DISP3	A	G	AFR_AF	GGGCGCCCTGCGGGCCGGCG	-3.61993	3.00582
chr1	11642933	11642933	1	+	11642917	11642936	GAGAATCATTTGAACCCGGG	-2.40436	chr1	11623558	11643416	AL031731.1	C	T	EUR_AF	GAGAATCATTTGAACCTGGG	-2.40436	-3.30872
chr1	11721711	11721711	1	+	11721695	11721714	GCAGATATGGCTAGACACAA	-1.54426	chr1	11691710	11725857	DRAXIN	A	G	EAS_AF	GCAGATATGGCTAGACGCAA	-1.54426	2.52043
chr1	11750617	11750617	1	+	11750601	11750620	CCCGAGGAGCAGTCTGGCAT	4.69029	chr1	11736084	11754802	AGTRAP	G	A	EAS_AF	CCCGAGGAGCAGTCTGACAT	4.69029	2.39942
chr1	11766028	11766028	1	+	11766012	11766031	GCCAGCCCTGGTCCCCGCCT	3.8484	chr1	11761787	11789585	C1orf167	G	A	SAS_AF	GCCAGCCCTGGTCCCCACCT	3.8484	0.0549815
chr1	11772254	11772254	1	+	11772238	11772257	ACCAGAGAGCTTGGCTGTGC	2.83435	chr1	11761787	11789585	C1orf167	G	C	EAS_AF	ACCAGAGAGCTTGGCTCTGC	2.83435	3.70184
chr1	11777310	11777310	1	+	11777294	11777313	GGAGAAGCCAGCTTCCCGGA	-1.20013	chr1	11761787	11789585	C1orf167	C	T	SAS_AF	GGAGAAGCCAGCTTCCTGGA	-1.20013	-2.18697
chr1	11778042	11778042	1	+	11778026	11778045	GAGTCTGGGATCCCTGAGCC	-0.423615	chr1	11761787	11789585	C1orf167	A	G	EAS_AF	GAGTCTGGGATCCCTGGGCC	-0.423615	2.34974
chr1	11779941	11779941	1	+	11779925	11779944	GTCACGGCTGGTGGAGTGGT	4.64498	chr1	11761787	11789585	C1orf167	T	C	EAS_AF	GTCACGGCTGGTGGAGCGGT	4.64498	4.93024
chr1	11784397	11784397	1	+	11784381	11784400	GGAAGATGGGCAGCAGAAGA	-0.285598	chr1	11761787	11789585	C1orf167	A	C	AFR_AF	GGAAGATGGGCAGCAGCAGA	-0.285598	-0.0072037
chr1	11787702	11787702	1	+	11787686	11787705	GTGATTTCTCTTTGGGCGGC	0.344364	chr1	11761787	11789585	C1orf167	C	T	EAS_AF	GTGATTTCTCTTTGGGTGGC	0.344364	0.265269
chr1	11787715	11787715	1	+	11787699	11787718	GGGCGGCAGGCAGCCGGGAG	-2.42339	chr1	11761787	11789585	C1orf167	G	T	SAS_AF	GGGCGGCAGGCAGCCGTGAG	-2.42339	-3.42764
chr1	11820691	11820691	1	+	11820675	11820694	GAGAATGGCATGAACCTGGG	-3.30872	chr1	11806096	11848079	CLCN6	T	C	SAS_AF	GAGAATGGCATGAACCCGGG	-3.30872	-2.40436
chr1	11840380	11840380	1	+	11840364	11840383	CCTTGCTGGTCAGAGGTCCT	4.48063	chr1	11806096	11848079	CLCN6	T	C	AFR_AF	CCTTGCTGGTCAGAGGCCCT	4.48063	2.38072
chr1	11878146	11878146	1	+	11878130	11878149	TGCCGCAACTAGCAGTACCT	-0.0556149	chr1	11877770	11880406	AL021155.1	A	G	AFR_AF	TGCCGCAACTAGCAGTGCCT	-0.0556149	3.99508
chr1	11878342	11878342	1	+	11878326	11878345	CCCGTAATCTGCTGGTGCAG	1.95147	chr1	11877770	11880406	AL021155.1	G	A	AFR_AF	CCCGTAATCTGCTGGTACAG	1.95147	0.113553
chr1	11913785	11913785	1	+	11913769	11913788	GGCTTAATGACTTATCATCT	-0.55913	chr1	11907940	11914298	AL021155.5	A	G	AFR_AF	GGCTTAATGACTTATCGTCT	-0.55913	3.24256
chr1	11971809	11971809	1	+	11971793	11971812	ACAAGCCTGTGCCCCACGCC	-1.04422	chr1	11934205	11975538	PLOD1	C	T	SAS_AF	ACAAGCCTGTGCCCCATGCC	-1.04422	-2.67751
chr1	12011623	12011623	1	+	12011607	12011626	GCCAGCCCTAAGTGCCATGT	2.6678	chr1	11980181	12013514	MFN2	A	G	AFR_AF	GCCAGCCCTAAGTGCCGTGT	2.6678	5.46379
chr1	12012665	12012665	1	+	12012649	12012668	CAGTTGGCCAAGGGACAATG	-2.2765	chr1	11980181	12013514	MFN2	A	G	SAS_AF	CAGTTGGCCAAGGGACGATG	-2.2765	1.42511
chr1	12031153	12031153	1	+	12031137	12031156	AGACACAGGCCCTGCCTTGG	-1.0797	chr1	12019466	12032045	MIIP	T	C	AFR_AF	AGACACAGGCCCTGCCCTGG	-1.0797	-1.05281
chr1	12143544	12143544	1	+	12143528	12143547	GGTTCCGGCTCTGCACGCTT	5.30256	chr1	12063303	12144207	TNFRSF8	G	C	AFR_AF	GGTTCCGGCTCTGCACCCTT	5.30256	-0.294565
chr1	12188908	12188908	1	+	12188892	12188911	CCGGGTGAGGGCAGCCACGG	2.41843	chr1	12166991	12209228	TNFRSF1B	A	G	SAS_AF	CCGGGTGAGGGCAGCCGCGG	2.41843	4.24852
chr1	12726306	12726306	1	+	12726290	12726309	AGCTGTTCTCAGCCTCCCTA	-2.95643	chr1	12716110	12728760	AADACL3	C	T	AFR_AF	AGCTGTTCTCAGCCTCTCTA	-2.95643	-3.04235
chr1	12857162	12857162	1	+	12857146	12857165	TGGTAAGTCACCACCTTCTT	2.44601	chr1	12857086	12861909	PRAMEF2	T	G	AFR_AF	TGGTAAGTCACCACCTGCTT	2.44601	4.53984
chr1	13514339	13514339	1	+	13514323	13514342	GGCCCCCGCTGTGGCCTGCA	-3.51104	chr1	13513220	13516270	AL354712.1	T	C	EUR_AF	GGCCCCCGCTGTGGCCCGCA	-3.51104	-0.86816
chr1	13516184	13516184	1	+	13516168	13516187	AGACAACGTGAGGGCCGCAT	4.81138	chr1	13513220	13516270	AL354712.1	G	A	AMR_AF	AGACAACGTGAGGGCCACAT	4.81138	-2.38958
chr1	13705237	13705237	1	+	13705221	13705240	TATGATTAGTCTTTTTGATC	5.43523	chr1	13700198	13825079	PRDM2	G	C	AFR_AF	TATGATTAGTCTTTTTCATC	5.43523	2.66012
chr1	13823349	13823349	1	+	13823333	13823352	CAAACGAGGGTCCCGATCCC	1.79407	chr1	13700198	13825079	PRDM2	T	A	EUR_AF	CAAACGAGGGTCCCGAACCC	1.79407	1.78046
chr1	15116980	15116980	1	+	15116964	15116983	ACAACCCTCTTTCACCCATG	-1.53317	chr1	13892792	15118043	KAZN	C	G	EAS_AF	ACAACCCTCTTTCACCGATG	-1.53317	3.22549
chr1	15117274	15117274	1	+	15117258	15117277	TTGGTCCCTGCAGGGCAATG	-2.78163	chr1	13892792	15118043	KAZN	A	G	EAS_AF	TTGGTCCCTGCAGGGCGATG	-2.78163	2.61133
chr1	15117792	15117792	1	+	15117776	15117795	CTGCTTTTCGAGGCTCCGGA	-3.23802	chr1	13892792	15118043	KAZN	C	T	EAS_AF	CTGCTTTTCGAGGCTCTGGA	-3.23802	-3.78043
chr1	15214916	15214916	1	+	15214900	15214919	TCCACCGCAGCCATCCGCAC	5.85097	chr1	15152532	15220478	TMEM51	G	A	EAS_AF	TCCACCGCAGCCATCCACAC	5.85097	0.803301
chr1	15325610	15325610	1	+	15325594	15325613	GGGCAGAGAACCTGCCTGTC	-1.87929	chr1	15247272	15400283	FHAD1	T	C	AFR_AF	GGGCAGAGAACCTGCCCGTC	-1.87929	-1.06131
chr1	15383479	15383479	1	+	15383463	15383482	ACACATGAGCAGCACCCGGG	0.265989	chr1	15247272	15400283	FHAD1	C	T	AFR_AF	ACACATGAGCAGCACCTGGG	0.265989	-2.00129
chr1	15665150	15665150	1	+	15665134	15665153	TGCCTGTAATTCCAGCTACT	0.759447	chr1	15617458	15669044	DDI2	T	C	AFR_AF	TGCCTGTAATTCCAGCCACT	0.759447	-1.23911
chr1	15764579	15764579	1	+	15764563	15764582	TGGGGTGTGGCCCAGCAGGC	-0.968314	chr1	15756607	15786594	FBLIM1	A	G	AFR_AF	TGGGGTGTGGCCCAGCGGGC	-0.968314	5.90843
chr1	15991211	15991211	1	+	15991195	15991214	GCTTTGGAGCTTGATCAATG	-1.32859	chr1	15989871	15994751	TBC1D3P6	A	G	AFR_AF	GCTTTGGAGCTTGATCGATG	-1.32859	1.15052
chr1	15993321	15993321	1	+	15993305	15993324	AGCAAGGGTCCTTGGCACCC	1.32089	chr1	15989871	15994751	TBC1D3P6	A	G	AFR_AF	AGCAAGGGTCCTTGGCGCCC	1.32089	4.96127
chr1	15994745	15994745	1	+	15994729	15994748	AGGCTGGTCACACTGCGGAG	2.47487	chr1	15989871	15994751	TBC1D3P6	G	A	AMR_AF	AGGCTGGTCACACTGCAGAG	2.47487	-2.49329
chr1	16018898	16018898	1	+	16018882	16018901	TTGATCCCCACACAGCTGGG	-0.936994	chr1	16018875	16034050	CLCNKA	T	C	EAS_AF	TTGATCCCCACACAGCCGGG	-0.936994	-0.119696
chr1	16021039	16021039	1	+	16021023	16021042	ATTCACAGGGTGTGGGAAGG	1.59631	chr1	16018875	16034050	CLCNKA	A	G	EAS_AF	ATTCACAGGGTGTGGGGAGG	1.59631	4.04741
chr1	16021359	16021359	1	+	16021343	16021362	GGACCGTGTGGCACAGCCTG	1.57195	chr1	16018875	16034050	CLCNKA	C	A	EAS_AF	GGACCGTGTGGCACAGACTG	1.57195	2.14996
chr1	16026920	16026920	1	+	16026904	16026923	CTTTGGGTATAGCCACCCCC	-0.825675	chr1	16018875	16034050	CLCNKA	C	A	AFR_AF	CTTTGGGTATAGCCACACCC	-0.825675	0.789556
chr1	16043819	16043819	1	+	16043803	16043822	ACACACCTGTCCAGGTGCAG	4.68924	chr1	16043736	16057308	CLCNKB	G	T	AMR_AF	ACACACCTGTCCAGGTTCAG	4.68924	3.09841
chr1	16390625	16390625	1	+	16390609	16390628	TTTACTCTAAGCCTTTCGGT	1.17801	chr1	16352575	16398145	SZRD1	C	T	EUR_AF	TTTACTCTAAGCCTTTTGGT	1.17801	4.52858
chr1	16450373	16450373	1	+	16450357	16450376	TGGAGGCTTAGGGAGGGTTG	1.01923	chr1	16440721	16460078	NECAP2	G	A	SAS_AF	TGGAGGCTTAGGGAGGATTG	1.01923	-3.05814
chr1	16462020	16462020	1	+	16462004	16462023	TGATGCTGTCCATCACTAAC	1.11035	chr1	16460948	16468481	LINC01772	T	C	AFR_AF	TGATGCTGTCCATCACCAAC	1.11035	-1.86251
chr1	16463187	16463187	1	+	16463171	16463190	GAGACGGGGTTTCATCATGT	2.59819	chr1	16460948	16468481	LINC01772	A	G	AFR_AF	GAGACGGGGTTTCATCGTGT	2.59819	7.00233
chr1	16647960	16647960	1	+	16647944	16647963	CGCGTGCAAGTGAGGTGGGG	4.1422	chr1	16645622	16650289	MST1P2	G	T	AFR_AF	CGCGTGCAAGTGAGGTTGGG	4.1422	-0.116849
chr1	17634317	17634317	1	+	17634301	17634320	TGAGGATCAGTGTCCTTGTC	-3.43907	chr1	17539698	17697874	ARHGEF10L	T	C	EAS_AF	TGAGGATCAGTGTCCTCGTC	-3.43907	0.613004
chr1	17718741	17718741	1	+	17718725	17718744	GGGAGGTCTTCCTGGAAGAG	-4.31138	chr1	17717625	17749978	LINC02810	A	G	AFR_AF	GGGAGGTCTTCCTGGAGGAG	-4.31138	-1.88746
chr1	18110163	18110163	1	+	18110147	18110166	CGGTGCAGCCAGCGCGGCCT	6.06964	chr1	18107798	18378483	IGSF21	G	T	SAS_AF	CGGTGCAGCCAGCGCGTCCT	6.06964	1.79627
chr1	18110163	18110163	1	+	18110147	18110166	CGGTGCAGCCAGCGCGGCCT	6.06964	chr1	18109389	18115861	AL365209.1	G	T	SAS_AF	CGGTGCAGCCAGCGCGTCCT	6.06964	1.79627
chr1	18111160	18111160	1	+	18111144	18111163	CACGCCCCCTTCCCACTGGG	-0.934815	chr1	18107798	18378483	IGSF21	T	C	SAS_AF	CACGCCCCCTTCCCACCGGG	-0.934815	-0.0751207
chr1	18111160	18111160	1	+	18111144	18111163	CACGCCCCCTTCCCACTGGG	-0.934815	chr1	18109389	18115861	AL365209.1	T	C	SAS_AF	CACGCCCCCTTCCCACCGGG	-0.934815	-0.0751207
chr1	18115366	18115366	1	+	18115350	18115369	CTTGGGGCTGGAGATCGTTG	-0.891616	chr1	18107798	18378483	IGSF21	G	A	EUR_AF	CTTGGGGCTGGAGATCATTG	-0.891616	-1.72883
chr1	18115366	18115366	1	+	18115350	18115369	CTTGGGGCTGGAGATCGTTG	-0.891616	chr1	18109389	18115861	AL365209.1	G	A	EUR_AF	CTTGGGGCTGGAGATCATTG	-0.891616	-1.72883
chr1	18745473	18745473	1	+	18745457	18745476	AAGAGGGGACCCTGGCCCTG	-3.43223	chr1	18630846	18748866	PAX7	C	T	AFR_AF	AAGAGGGGACCCTGGCTCTG	-3.43223	0.873629
chr1	19614564	19614564	1	+	19614548	19614567	ACCTCGTGATCCGCCCGCCT	4.77126	chr1	19484403	19629821	MICOS10	G	A	AFR_AF	ACCTCGTGATCCGCCCACCT	4.77126	-1.74119
chr1	19614564	19614564	1	+	19614548	19614567	ACCTCGTGATCCGCCCGCCT	4.77126	chr1	19596979	19658456	NBL1	G	A	AFR_AF	ACCTCGTGATCCGCCCACCT	4.77126	-1.74119
chr1	19614564	19614564	1	+	19614548	19614567	ACCTCGTGATCCGCCCGCCT	4.77126	chr1	19597067	19656927	MICOS10-NBL1	G	A	AFR_AF	ACCTCGTGATCCGCCCACCT	4.77126	-1.74119
chr1	19657853	19657853	1	+	19657837	19657856	GTCTTCCAAGGCCAGAAGGA	-0.818888	chr1	19596979	19658456	NBL1	A	G	AFR_AF	GTCTTCCAAGGCCAGAGGGA	-0.818888	3.59677
chr1	20140431	20140431	1	+	20140415	20140434	TTTATGAGCCCTGGGGGGCA	-2.70448	chr1	20139326	20150386	PLA2G2F	G	C	AFR_AF	TTTATGAGCCCTGGGGCGCA	-2.70448	-2.46063
chr1	20141084	20141084	1	+	20141068	20141087	AGAGAGGGCTGGTTGCATTC	1.50653	chr1	20139326	20150386	PLA2G2F	A	G	EAS_AF	AGAGAGGGCTGGTTGCGTTC	1.50653	4.53629
chr1	20142225	20142225	1	+	20142209	20142228	AGCTAGAATGGCTGGGGTGG	3.76658	chr1	20139326	20150386	PLA2G2F	G	C	AFR_AF	AGCTAGAATGGCTGGGCTGG	3.76658	1.23242
chr1	20149458	20149458	1	+	20149442	20149461	ATTGGTGGGGAAGAGGCTGA	1.17775	chr1	20139326	20150386	PLA2G2F	C	T	AFR_AF	ATTGGTGGGGAAGAGGTTGA	1.17775	1.47834
chr1	20272889	20272889	1	+	20272873	20272892	TCCTTCATCCCCAGAATCAA	-0.467583	chr1	20272018	20275005	Z98257.2	T	C	AFR_AF	TCCTTCATCCCCAGAACCAA	-0.467583	-1.6618
chr1	20339045	20339045	1	+	20339029	20339048	GGACACGATAATTTTATATT	0.791592	chr1	20290919	20354894	VWA5B1	T	C	EAS_AF	GGACACGATAATTTTACATT	0.791592	-0.959586
chr1	20345608	20345608	1	+	20345592	20345611	TGGTAAGGCAGGCGAGCGGC	1.02208	chr1	20290919	20354894	VWA5B1	C	T	EAS_AF	TGGTAAGGCAGGCGAGTGGC	1.02208	1.25557
chr1	20478129	20478129	1	+	20478113	20478132	TCTTTTGTAAGACTATATAC	1.41808	chr1	20476222	20478937	AL139254.2	A	C	AMR_AF	TCTTTTGTAAGACTATCTAC	1.41808	-0.317253
chr1	20638949	20638949	1	+	20638933	20638952	CCCTACTCTCAACTCTTGGA	-2.05981	chr1	20633458	20651511	PINK1	T	C	SAS_AF	CCCTACTCTCAACTCTCGGA	-2.05981	1.22297
chr1	21822690	21822690	1	+	21822674	21822693	TGTGTGCTGGCAGGAGGGGG	1.23432	chr1	21812265	21825225	LDLRAD2	G	C	AFR_AF	TGTGTGCTGGCAGGAGCGGG	1.23432	-1.19699
chr1	22010688	22010688	1	+	22010672	22010691	TGTAGTCCCAGCTACTTGGG	-1.50387	chr1	21983606	22030617	AL590556.3	T	C	EUR_AF	TGTAGTCCCAGCTACTCGGG	-1.50387	0.732153
chr1	22010688	22010688	1	+	22010672	22010691	TGTAGTCCCAGCTACTTGGG	-1.50387	chr1	22001657	22012542	CELA3A	T	C	EUR_AF	TGTAGTCCCAGCTACTCGGG	-1.50387	0.732153
chr1	22010688	22010688	1	+	22010672	22010691	TGTAGTCCCAGCTACTTGGG	-1.50387	chr1	22010650	22010946	RN7SL186P	T	C	EUR_AF	TGTAGTCCCAGCTACTCGGG	-1.50387	0.732153
chr1	22027781	22027781	1	+	22027765	22027784	CCCAAGAATATCCAAGGTGC	4.46477	chr1	21983606	22030617	AL590556.3	G	C	EAS_AF	CCCAAGAATATCCAAGCTGC	4.46477	4.02407
chr1	22027781	22027781	1	+	22027765	22027784	CCCAAGAATATCCAAGGTGC	4.46477	chr1	22024558	22031223	LINC00339	G	C	EAS_AF	CCCAAGAATATCCAAGCTGC	4.46477	4.02407
chr1	22027781	22027781	1	+	22027765	22027784	CCCAAGAATATCCAAGGTGC	4.46477	chr1	22025511	22101360	CDC42	G	C	EAS_AF	CCCAAGAATATCCAAGCTGC	4.46477	4.02407
chr1	22028044	22028044	1	+	22028028	22028047	AAACAATGGGCCGGGCACGG	2.02814	chr1	21983606	22030617	AL590556.3	A	G	EAS_AF	AAACAATGGGCCGGGCGCGG	2.02814	3.97146
chr1	22028044	22028044	1	+	22028028	22028047	AAACAATGGGCCGGGCACGG	2.02814	chr1	22024558	22031223	LINC00339	A	G	EAS_AF	AAACAATGGGCCGGGCGCGG	2.02814	3.97146
chr1	22028044	22028044	1	+	22028028	22028047	AAACAATGGGCCGGGCACGG	2.02814	chr1	22025511	22101360	CDC42	A	G	EAS_AF	AAACAATGGGCCGGGCGCGG	2.02814	3.97146
chr1	22097963	22097963	1	+	22097947	22097966	GTGACAGATTTTCAAGGCTA	3.60105	chr1	22025511	22101360	CDC42	G	C	AFR_AF	GTGACAGATTTTCAAGCCTA	3.60105	-2.7154
chr1	23670705	23670705	1	+	23670689	23670708	ACACAGCCAAACCATATGAG	-4.06837	chr1	23670294	23680259	AL451000.1	T	C	AFR_AF	ACACAGCCAAACCATACGAG	-4.06837	0.149752
chr1	23695947	23695947	1	+	23695931	23695950	GAAGTGGTGGAATGTGATGT	3.39682	chr1	23691742	23696835	RPL11	A	G	EAS_AF	GAAGTGGTGGAATGTGGTGT	3.39682	5.49345
chr1	23696642	23696642	1	+	23696626	23696645	AGTAGCCCCATTTGGAGGGG	-0.766776	chr1	23691742	23696835	RPL11	G	A	EUR_AF	AGTAGCCCCATTTGGAAGGG	-0.766776	-1.04057
chr1	23761638	23761638	1	+	23761622	23761641	TGACTTGGTGCGAAGAGTCA	-1.69493	chr1	23743155	23762059	ELOA	G	A	AMR_AF	TGACTTGGTGCGAAGAATCA	-1.69493	-2.36349
chr1	23795111	23795111	1	+	23795095	23795114	TTGGCCCATGGGGCCCCCCC	-1.4614	chr1	23791145	23795539	LYPLA2	C	T	AFR_AF	TTGGCCCATGGGGCCCTCCC	-1.4614	3.25579
chr1	23961942	23961942	1	+	23961926	23961945	TGGTCTGAAACAAATTCGCT	-0.313794	chr1	23956839	23963462	PNRC2	C	T	EAS_AF	TGGTCTGAAACAAATTTGCT	-0.313794	-0.497676
chr1	24364404	24364404	1	+	24364388	24364407	AGAGGTGGAAGGACGACGGC	0.650481	chr1	24319322	24364482	GRHL3	C	T	AFR_AF	AGAGGTGGAAGGACGATGGC	0.650481	0.829859
chr1	24419943	24419943	1	+	24419927	24419946	CAAAGATTGGCTGGGCGTGG	3.89943	chr1	24415802	24472976	NIPAL3	G	A	AFR_AF	CAAAGATTGGCTGGGCATGG	3.89943	-1.49892
chr1	24471511	24471511	1	+	24471495	24471514	CGCTAGAGCCCAGAGAGCCA	1.33111	chr1	24415802	24472976	NIPAL3	G	A	EAS_AF	CGCTAGAGCCCAGAGAACCA	1.33111	-0.641292
chr1	24471893	24471893	1	+	24471877	24471896	AAGCTGGGAGTGGAGGCAGG	-0.220895	chr1	24415802	24472976	NIPAL3	C	T	EAS_AF	AAGCTGGGAGTGGAGGTAGG	-0.220895	0.272755
chr1	24472555	24472555	1	+	24472539	24472558	AAAGCAAGGTCACCAAACTT	0.472741	chr1	24415802	24472976	NIPAL3	A	T	AFR_AF	AAAGCAAGGTCACCAATCTT	0.472741	0.264475
chr1	24536851	24536851	1	+	24536835	24536854	CCTTGCCCTCAAATACCCTG	-2.47015	chr1	24502351	24541040	RCAN3	C	T	AFR_AF	CCTTGCCCTCAAATACTCTG	-2.47015	0.470125
chr1	24606019	24606019	1	+	24606003	24606022	TGTTGGGAATCCACCAATGT	0.930313	chr1	24556087	24609328	NCMAP	A	G	AFR_AF	TGTTGGGAATCCACCAGTGT	0.930313	5.05768
chr1	24607636	24607636	1	+	24607620	24607639	TTTGGGAGGCTGAGGCAGGC	1.54146	chr1	24556087	24609328	NCMAP	A	G	AFR_AF	TTTGGGAGGCTGAGGCGGGC	1.54146	5.2268
chr1	24607753	24607753	1	+	24607737	24607756	CACCTGTAATCCCACTACTA	1.05653	chr1	24556087	24609328	NCMAP	A	T	AFR_AF	CACCTGTAATCCCACTTCTA	1.05653	2.75524
chr1	24607900	24607900	1	+	24607884	24607903	TGAGGGGAAATCAAGAGTCA	-1.52038	chr1	24556087	24609328	NCMAP	G	A	AFR_AF	TGAGGGGAAATCAAGAATCA	-1.52038	-0.254901
chr1	24608590	24608590	1	+	24608574	24608593	TATGCTCCCCTAAACATATT	-0.0135539	chr1	24556087	24609328	NCMAP	T	C	AFR_AF	TATGCTCCCCTAAACACATT	-0.0135539	-1.54214
chr1	25043903	25043903	1	+	25043887	25043906	ATCTGCAAAGTCTCAGGTAT	0.509586	chr1	25041136	25047404	LINC02793	G	A	EAS_AF	ATCTGCAAAGTCTCAGATAT	0.509586	3.0591
chr1	25361410	25361410	1	+	25361394	25361413	CACTCCACATCCACCATTGA	-0.755973	chr1	25338317	25362361	TMEM50A	T	C	EAS_AF	CACTCCACATCCACCACTGA	-0.755973	-0.750029
chr1	25562931	25562931	1	+	25562915	25562934	AGGATTAACTGACATCCGAA	-3.44943	chr1	25543580	25568886	LDLRAP1	C	T	EUR_AF	AGGATTAACTGACATCTGAA	-3.44943	-2.22507
chr1	25564683	25564683	1	+	25564667	25564686	CACCTGTCGCTTTTCTGCTG	1.40173	chr1	25543580	25568886	LDLRAP1	G	A	AFR_AF	CACCTGTCGCTTTTCTACTG	1.40173	-0.328226
chr1	25761178	25761178	1	+	25761162	25761181	ATATAACGGATCTGGCTCAA	-0.504884	chr1	25617468	25786207	MAN1C1	T	G	AFR_AF	ATATAACGGATCTGGCGCAA	-0.504884	2.03388
chr1	25820393	25820393	1	+	25820377	25820396	CTGGGCAGGCGGCGAGCACT	1.63279	chr1	25811470	25823744	AL020996.2	C	G	EAS_AF	CTGGGCAGGCGGCGAGGACT	1.63279	1.20281
chr1	25820393	25820393	1	+	25820377	25820396	CTGGGCAGGCGGCGAGCACT	1.63279	chr1	25818640	25832942	MTFR1L	C	G	EAS_AF	CTGGGCAGGCGGCGAGGACT	1.63279	1.20281
chr1	26216081	26216081	1	+	26216065	26216084	CTGGCCGCAGAAAATCGAGG	5.02332	chr1	26209741	26229840	AL355877.1	G	A	EUR_AF	CTGGCCGCAGAAAATCAAGG	5.02332	0.170584
chr1	26225454	26225454	1	+	26225438	26225457	GGGGCTTGTGGAAGACTGGG	-3.15639	chr1	26209741	26229840	AL355877.1	T	G	EUR_AF	GGGGCTTGTGGAAGACGGGG	-3.15639	3.1783
chr1	26428582	26428582	1	+	26428566	26428585	GGAGTCTCACTGTGTCACCC	1.86622	chr1	26410817	26429728	LIN28A	A	G	EAS_AF	GGAGTCTCACTGTGTCGCCC	1.86622	5.08289
chr1	26469760	26469760	1	+	26469744	26469763	AATGGTGCGCGGAAGCCAGG	-0.938658	chr1	26432282	26471306	DHDDS	C	T	AFR_AF	AATGGTGCGCGGAAGCTAGG	-0.938658	-1.06042
chr1	26471017	26471017	1	+	26471001	26471020	TATTCTGGGAAAGGTACACA	-2.4244	chr1	26432282	26471306	DHDDS	C	T	EAS_AF	TATTCTGGGAAAGGTATACA	-2.4244	-2.92418
chr1	26574599	26574599	1	+	26574583	26574602	ACCCTGGGGACCCCCACGAT	0.0664836	chr1	26529761	26575030	RPS6KA1	C	T	EAS_AF	ACCCTGGGGACCCCCATGAT	0.0664836	-0.975298
chr1	26778119	26778119	1	+	26778103	26778122	TCTCACACACTAGCCCGATG	2.1001	chr1	26693236	26782104	ARID1A	G	A	SAS_AF	TCTCACACACTAGCCCAATG	2.1001	0.0033257
chr1	27333009	27333009	1	+	27332993	27333012	CTGAGACCCACCGGGCACTC	1.67824	chr1	27322145	27336400	TMEM222	A	G	EUR_AF	CTGAGACCCACCGGGCGCTC	1.67824	6.14661
chr1	27831360	27831360	1	+	27831344	27831363	TGTCTGCCACAGAGAATACG	-2.26453	chr1	27830782	27851676	PPP1R8	T	C	AFR_AF	TGTCTGCCACAGAGAACACG	-2.26453	-3.98179
chr1	27884892	27884892	1	+	27884876	27884895	ATGTAGCATCTGGCACATGG	-1.07676	chr1	27872543	27886685	THEMIS2	A	G	AMR_AF	ATGTAGCATCTGGCACGTGG	-1.07676	3.78099
chr1	28236573	28236573	1	+	28236557	28236576	CCATCCCCCAACAGAACTCC	-2.70816	chr1	28236109	28246906	ATP5IF1	C	T	EUR_AF	CCATCCCCCAACAGAATTCC	-2.70816	-0.246216
chr1	28467074	28467074	1	+	28467058	28467077	AAAAAATTAGCCAGGCGTGG	3.78827	chr1	28369582	28500364	PHACTR4	G	A	AFR_AF	AAAAAATTAGCCAGGCATGG	3.78827	-2.83455
chr1	28507642	28507642	1	+	28507626	28507645	ATGGAGTCGCTCTGTTGCCC	4.00144	chr1	28505943	28539300	RCC1	G	T	EUR_AF	ATGGAGTCGCTCTGTTTCCC	4.00144	1.04226
chr1	28507642	28507642	1	+	28507626	28507645	ATGGAGTCGCTCTGTTGCCC	4.00144	chr1	28505980	28510892	SNHG3	G	T	EUR_AF	ATGGAGTCGCTCTGTTTCCC	4.00144	1.04226
chr1	28507816	28507816	1	+	28507800	28507819	TTTCACCATGTTGGTCAGGC	3.33303	chr1	28505943	28539300	RCC1	A	G	AFR_AF	TTTCACCATGTTGGTCGGGC	3.33303	4.50673
chr1	28507816	28507816	1	+	28507800	28507819	TTTCACCATGTTGGTCAGGC	3.33303	chr1	28505980	28510892	SNHG3	A	G	AFR_AF	TTTCACCATGTTGGTCGGGC	3.33303	4.50673
chr1	28863878	28863878	1	+	28863862	28863881	AGGGCCTGTGGCCTCATCTT	3.1088	chr1	28812142	28871267	OPRD1	T	A	EAS_AF	AGGGCCTGTGGCCTCAACTT	3.1088	3.02702
chr1	28867136	28867136	1	+	28867120	28867139	ACCTCAGCCTCCTGAGAATC	3.10572	chr1	28812142	28871267	OPRD1	A	T	AFR_AF	ACCTCAGCCTCCTGAGTATC	3.10572	3.08546
chr1	29053716	29053716	1	+	29053700	29053719	CAGGCGCCCGCCACCATGCC	-3.62435	chr1	28887091	29120046	EPB41	T	C	EAS_AF	CAGGCGCCCGCCACCACGCC	-3.62435	-2.3859
chr1	29114361	29114361	1	+	29114345	29114364	AAAATCCCTATTGCACGGCT	-1.24989	chr1	28887091	29120046	EPB41	G	A	AFR_AF	AAAATCCCTATTGCACAGCT	-1.24989	-2.412
chr1	30719803	30719803	1	+	30719787	30719806	TTGGGTCTGTTTCTGATTCC	2.28112	chr1	30718504	30726827	MATN1-AS1	T	G	AFR_AF	TTGGGTCTGTTTCTGAGTCC	2.28112	3.32714
chr1	31504155	31504155	1	+	31504139	31504158	GCAGGTGCTGGGCCTGGGTG	-1.42236	chr1	31500085	31509648	LDC1P	G	C	EAS_AF	GCAGGTGCTGGGCCTGCGTG	-1.42236	-1.01237
chr1	31506888	31506888	1	+	31506872	31506891	CACATTCCAGCTAGTTTCCG	1.63481	chr1	31500085	31509648	LDC1P	T	G	EUR_AF	CACATTCCAGCTAGTTGCCG	1.63481	3.22367
chr1	31506888	31506888	1	+	31506872	31506891	CACATTCCAGCTAGTTTCCG	1.63481	chr1	31506226	31583306	LINC01226	T	G	EUR_AF	CACATTCCAGCTAGTTGCCG	1.63481	3.22367
chr1	31523052	31523052	1	+	31523036	31523055	ATTCTCAAGGGAGCCTCAAC	-1.04834	chr1	31506226	31583306	LINC01226	C	T	AFR_AF	ATTCTCAAGGGAGCCTTAAC	-1.04834	2.25653
chr1	31525603	31525603	1	+	31525587	31525606	TTGACAGACTCCACCCTAGC	2.65349	chr1	31506226	31583306	LINC01226	T	C	AMR_AF	TTGACAGACTCCACCCCAGC	2.65349	2.79925
chr1	31543350	31543350	1	+	31543334	31543353	GGTCTCTCTTGGCTTTTGAT	-1.57007	chr1	31506226	31583306	LINC01226	T	C	AFR_AF	GGTCTCTCTTGGCTTTCGAT	-1.57007	-1.25252
chr1	31644248	31644248	1	+	31644232	31644251	GAGGCATCTGAAGATAGCCC	5.22424	chr1	31644049	31660162	AC114488.2	G	A	EUR_AF	GAGGCATCTGAAGATAACCC	5.22424	1.06521
chr1	31933981	31933981	1	+	31933965	31933984	ACTATGGATCCTGGGCCGCG	-3.79594	chr1	31933020	31933975	AL136115.1	C	T	AFR_AF	ACTATGGATCCTGGGCTGCG	-3.79594	-4.27213
chr1	32492882	32492882	1	+	32492866	32492885	AGGGTACTCTGAGAACGCGT	4.78397	chr1	32465057	32600792	AL033529.1	G	A	SAS_AF	AGGGTACTCTGAGAACACGT	4.78397	3.73047
chr1	32492882	32492882	1	+	32492866	32492885	AGGGTACTCTGAGAACGCGT	4.78397	chr1	32465072	32496686	ZBTB8B	G	A	SAS_AF	AGGGTACTCTGAGAACACGT	4.78397	3.73047
chr1	32651632	32651632	1	+	32651616	32651635	ACCCACAAGGCTCGGAGCTC	5.10259	chr1	32651142	32686211	RBBP4	G	A	AFR_AF	ACCCACAAGGCTCGGAACTC	5.10259	1.943
chr1	32685350	32685350	1	+	32685334	32685353	GATGTCAGCAAGTCAGTCTC	1.00247	chr1	32651142	32686211	RBBP4	T	C	EUR_AF	GATGTCAGCAAGTCAGCCTC	1.00247	1.137
chr1	33119469	33119469	1	+	33119453	33119472	GGGCTCAGCAGGGCTCAACT	-0.855448	chr1	33081104	33123492	AZIN2	A	G	AMR_AF	GGGCTCAGCAGGGCTCGACT	-0.855448	3.22191
chr1	33163640	33163640	1	+	33163624	33163643	CCCTAGGGCCTGGAGGTGCT	-3.61343	chr1	33162851	33166298	AL662907.2	T	C	EAS_AF	CCCTAGGGCCTGGAGGCGCT	-3.61343	1.39783
chr1	33313442	33313442	1	+	33313426	33313445	ACTGGGAGTTAAAAGCTGTC	-2.45646	chr1	33307348	33349245	AL513327.1	T	C	AFR_AF	ACTGGGAGTTAAAAGCCGTC	-2.45646	-3.30289
chr1	34177087	34177087	1	+	34177071	34177090	CTGGCAGCGCGGCGCGGCTG	3.39879	chr1	34166883	34219131	C1orf94	G	A	SAS_AF	CTGGCAGCGCGGCGCGACTG	3.39879	-1.32134
chr1	34758280	34758280	1	+	34758264	34758283	GAGAGAGGATTCAGACGCTC	6.03852	chr1	34755047	34758512	GJB5	G	A	AFR_AF	GAGAGAGGATTCAGACACTC	6.03852	2.76111
chr1	34785628	34785628	1	+	34785612	34785631	ATGGGACATGCAGGGCGGTG	3.172	chr1	34781214	34786369	GJB3	G	A	AFR_AF	ATGGGACATGCAGGGCAGTG	3.172	-4.67929
chr1	34786134	34786134	1	+	34786118	34786137	ATGAACCTGACTAGAGGTTC	4.72349	chr1	34781214	34786369	GJB3	G	C	EAS_AF	ATGAACCTGACTAGAGCTTC	4.72349	-0.871565
chr1	35573398	35573398	1	+	35573382	35573401	CCTGCCTCCATGGACCCGCC	-1.31069	chr1	35573314	35595328	TFAP2E	C	T	EAS_AF	CCTGCCTCCATGGACCTGCC	-1.31069	-4.01445
chr1	36064134	36064134	1	+	36064118	36064137	GCCTGTAATCCCAGCAATTT	2.65987	chr1	35930718	36072500	AGO3	A	C	EAS_AF	GCCTGTAATCCCAGCACTTT	2.65987	-2.07308
chr1	36070315	36070315	1	+	36070299	36070318	CAATCATCATGTACCTATAA	-1.93154	chr1	35930718	36072500	AGO3	A	G	EAS_AF	CAATCATCATGTACCTGTAA	-1.93154	2.87026
chr1	36157302	36157302	1	+	36157286	36157305	ATGAGGTAAAGGCTCCAAGC	2.29452	chr1	36155579	36180849	MAP7D1	A	G	EAS_AF	ATGAGGTAAAGGCTCCGAGC	2.29452	4.98876
chr1	36328358	36328358	1	+	36328342	36328361	CCTACCACGGGGATAGGTCT	1.20093	chr1	36306368	36329340	SH3D21	G	A	SAS_AF	CCTACCACGGGGATAGATCT	1.20093	2.60338
chr1	36769832	36769832	1	+	36769816	36769835	GCATACTGCAACCTGAGCGT	5.28302	chr1	36769812	36775768	AC117945.1	G	A	EUR_AF	GCATACTGCAACCTGAACGT	5.28302	5.27056
chr1	37135913	37135913	1	+	37135897	37135916	CGCATATGAGTGAGAATGTT	-1.95487	chr1	37133489	37136146	AL031430.1	T	C	EAS_AF	CGCATATGAGTGAGAACGTT	-1.95487	-0.939602
chr1	37331007	37331007	1	+	37330991	37331010	GTAGGTAGTCTTCATGAAGC	4.23429	chr1	37330852	37330996	RPS29P6	A	G	EAS_AF	GTAGGTAGTCTTCATGGAGC	4.23429	4.48236
chr1	37778193	37778193	1	+	37778177	37778196	CCAGAAGATTTACAAGGAGT	6.28732	chr1	37776670	37779418	ACTN4P2	G	C	EUR_AF	CCAGAAGATTTACAAGCAGT	6.28732	3.49154
chr1	37953546	37953546	1	+	37953530	37953549	TGTAGTCCCAACTACTCGGG	1.11146	chr1	37953508	37953780	Metazoa_SRP	C	T	EUR_AF	TGTAGTCCCAACTACTTGGG	1.11146	-1.44717
chr1	39527206	39527206	1	+	39527190	39527209	AAAGAAAAGGTCCCTGTCCC	0.82158	chr1	39491636	39529869	BMP8A	T	G	SAS_AF	AAAGAAAAGGTCCCTGGCCC	0.82158	4.4997
chr1	39527728	39527728	1	+	39527712	39527731	GCAGAGATTGGAAGAGGCAA	4.25686	chr1	39491636	39529869	BMP8A	G	A	AFR_AF	GCAGAGATTGGAAGAGACAA	4.25686	2.36309
chr1	39528743	39528743	1	+	39528727	39528746	ATGGTCTTGCTTTGTCGCCC	5.30012	chr1	39491636	39529869	BMP8A	G	A	EAS_AF	ATGGTCTTGCTTTGTCACCC	5.30012	2.43077
chr1	39780232	39780232	1	+	39780216	39780235	AGTGGGACCATCGAGGGCCA	4.23509	chr1	39779969	39781418	BMP8B-AS1	G	C	SAS_AF	AGTGGGACCATCGAGGCCCA	4.23509	-1.05092
chr1	39808149	39808149	1	+	39808133	39808152	TGCCCGGCCGTGACCCCGTC	-1.87899	chr1	39799422	39809450	AL033527.4	C	T	EAS_AF	TGCCCGGCCGTGACCCTGTC	-1.87899	-3.76639
chr1	40057485	40057485	1	+	40057469	40057488	TGCTGCTGCAGGCCAAGGAA	-2.5626	chr1	40040233	40072649	CAP1	G	T	EUR_AF	TGCTGCTGCAGGCCAATGAA	-2.5626	-1.52792
chr1	40293392	40293392	1	+	40293376	40293395	CTTTATCTTTTTTTCCCACG	-1.63815	chr1	40258236	40294180	ZMPSTE24	C	T	EAS_AF	CTTTATCTTTTTTTCCTACG	-1.63815	-0.210182
chr1	40508753	40508753	1	+	40508737	40508756	CTCTGGGACTGGGCTCTGGG	-3.57968	chr1	40508741	40516556	EXO5	T	C	AFR_AF	CTCTGGGACTGGGCTCCGGG	-3.57968	-3.33273
chr1	40544782	40544782	1	+	40544766	40544785	TCTTAGAAATTCATAGAAAA	1.11	chr1	40531573	40548167	ZNF684	A	G	EAS_AF	TCTTAGAAATTCATAGGAAA	1.11	1.86076
chr1	40767212	40767212	1	+	40767196	40767215	TGGTGAGGGGGCTGCCTCCC	1.58337	chr1	40691648	40771603	NFYC	T	C	AFR_AF	TGGTGAGGGGGCTGCCCCCC	1.58337	0.211378
chr1	40768849	40768849	1	+	40768833	40768852	CATGAGGACTGCTGGGACCA	1.26552	chr1	40691648	40771603	NFYC	A	G	EAS_AF	CATGAGGACTGCTGGGGCCA	1.26552	3.5047
chr1	40980321	40980321	1	+	40980305	40980324	CAGCCGCCCGGGGCTGGGCG	-2.39654	chr1	40979688	41012565	CTPS1	G	C	EAS_AF	CAGCCGCCCGGGGCTGCGCG	-2.39654	-1.1043
chr1	40996360	40996360	1	+	40996344	40996363	AGTGCAGATGGGCGTCCTGG	-1.77287	chr1	40979688	41012565	CTPS1	C	T	EAS_AF	AGTGCAGATGGGCGTCTTGG	-1.77287	-0.655662
chr1	41010990	41010990	1	+	41010974	41010993	TGGAATAAGAACCAGGGGTA	-1.10116	chr1	40979688	41012565	CTPS1	G	A	AFR_AF	TGGAATAAGAACCAGGAGTA	-1.10116	-3.44559
chr1	41011772	41011772	1	+	41011756	41011775	GATTATTTTATTATGCGGAA	3.34771	chr1	40979688	41012565	CTPS1	G	A	AMR_AF	GATTATTTTATTATGCAGAA	3.34771	-3.82236
chr1	41014831	41014831	1	+	41014815	41014834	TCATAGATGGAGACCAGGGG	-0.151889	chr1	41014590	41043890	SLFNL1-AS1	G	A	EAS_AF	TCATAGATGGAGACCAAGGG	-0.151889	-2.20231
chr1	41241852	41241852	1	+	41241836	41241855	CAGAGCCGGCCTCCGGGCTC	5.27581	chr1	41241772	41338644	AC093151.8	G	T	SAS_AF	CAGAGCCGGCCTCCGGTCTC	5.27581	-0.130379
chr1	41383346	41383346	1	+	41383330	41383349	ACTGGTCTCAGCTTCTGCAG	2.60296	chr1	41361922	41383590	FOXO6	G	C	EAS_AF	ACTGGTCTCAGCTTCTCCAG	2.60296	-0.92817
chr1	42041273	42041273	1	+	42041257	42041276	CCACGGAGCTGCTTGGTGGG	-0.272585	chr1	42036143	42051784	AL158216.1	T	G	AFR_AF	CCACGGAGCTGCTTGGGGGG	-0.272585	3.42918
chr1	42041273	42041273	1	+	42041257	42041276	CCACGGAGCTGCTTGGTGGG	-0.272585	chr1	42040597	42041729	HNRNPFP1	T	G	AFR_AF	CCACGGAGCTGCTTGGGGGG	-0.272585	3.42918
chr1	42051496	42051496	1	+	42051480	42051499	AGGATCTGGACCATAGCGGT	5.56061	chr1	42036143	42051784	AL158216.1	C	T	SAS_AF	AGGATCTGGACCATAGTGGT	5.56061	6.12718
chr1	42418520	42418520	1	+	42418504	42418523	AATAAAAAATTGGGATGATT	3.09225	chr1	42380792	42424232	RIMKLA	G	C	AFR_AF	AATAAAAAATTGGGATCATT	3.09225	0.81127
chr1	42592247	42592247	1	+	42592231	42592250	ATGGGTGGAATGATACGGTT	-0.815274	chr1	42463221	42657190	CCDC30	G	A	EUR_AF	ATGGGTGGAATGATACAGTT	-0.815274	-1.25856
chr1	42610822	42610822	1	+	42610806	42610825	TTGCTGACTTTCAGAAAATC	-0.236528	chr1	42463221	42657190	CCDC30	A	G	EUR_AF	TTGCTGACTTTCAGAAGATC	-0.236528	3.281
chr1	42703362	42703362	1	+	42703346	42703365	GCCCAGGGGAAGCAGACAGT	2.7645	chr1	42682418	42703805	YBX1	C	T	EAS_AF	GCCCAGGGGAAGCAGATAGT	2.7645	4.69779
chr1	42775785	42775785	1	+	42775769	42775788	TATATATATATATATATAAC	1.07626	chr1	42767249	42779491	C1orf50	T	A	AMR_AF	TATATATATATATATAAAAC	1.07626	0.540962
chr1	42775785	42775785	1	+	42775769	42775788	TATATATATATATATATAAC	1.07626	chr1	42767292	42794493	AC098484.3	T	A	AMR_AF	TATATATATATATATAAAAC	1.07626	0.540962
chr1	43272301	43272301	1	+	43272285	43272304	GCTCCCTCAGCCAGCCGGGA	3.65775	chr1	43269983	43274002	TMEM125	G	A	EAS_AF	GCTCCCTCAGCCAGCCAGGA	3.65775	-1.60675
chr1	43913576	43913576	1	+	43913560	43913579	GAAACAGGCTGAGGTTTTGT	5.35683	chr1	43650149	43931014	AL451062.3	T	G	EUR_AF	GAAACAGGCTGAGGTTGTGT	5.35683	2.16117
chr1	43913576	43913576	1	+	43913560	43913579	GAAACAGGCTGAGGTTTTGT	5.35683	chr1	43705824	43931165	ST3GAL3	T	G	EUR_AF	GAAACAGGCTGAGGTTGTGT	5.35683	2.16117
chr1	43921953	43921953	1	+	43921937	43921956	CTCAGAAACACTTTTCGTGT	5.57132	chr1	43650149	43931014	AL451062.3	G	A	SAS_AF	CTCAGAAACACTTTTCATGT	5.57132	2.96868
chr1	43921953	43921953	1	+	43921937	43921956	CTCAGAAACACTTTTCGTGT	5.57132	chr1	43705824	43931165	ST3GAL3	G	A	SAS_AF	CTCAGAAACACTTTTCATGT	5.57132	2.96868
chr1	43930974	43930974	1	+	43930958	43930977	CACAGCTGCAGCTGATCCAT	2.01833	chr1	43650149	43931014	AL451062.3	C	G	EUR_AF	CACAGCTGCAGCTGATGCAT	2.01833	2.44672
chr1	43930974	43930974	1	+	43930958	43930977	CACAGCTGCAGCTGATCCAT	2.01833	chr1	43705824	43931165	ST3GAL3	C	G	EUR_AF	CACAGCTGCAGCTGATGCAT	2.01833	2.44672
chr1	43934270	43934270	1	+	43934254	43934273	CCCCGTGGTGAGTAGCGGGC	5.91506	chr1	43933320	43937240	ARTN	G	A	EUR_AF	CCCCGTGGTGAGTAGCAGGC	5.91506	0.356493
chr1	44039974	44039974	1	+	44039958	44039977	CTATGAGAGGCTGAGGCAGG	-0.312078	chr1	44030437	44115913	AL139220.2	C	G	AMR_AF	CTATGAGAGGCTGAGGGAGG	-0.312078	3.54897
chr1	44215047	44215047	1	+	44215031	44215050	GTGGCAAATGCATGCAGAGT	5.34243	chr1	44213455	44220681	DMAP1	G	C	SAS_AF	GTGGCAAATGCATGCACAGT	5.34243	-0.493775
chr1	44643784	44643784	1	+	44643768	44643787	GTGGTCTGAGACCCACTAGG	-1.21519	chr1	44405194	44651724	RNF220	T	C	EUR_AF	GTGGTCTGAGACCCACCAGG	-1.21519	-1.06614
chr1	44775702	44775702	1	+	44775686	44775705	AGACGCCCCGACCCCCGGCC	4.0876	chr1	44775251	44778779	RPS8	G	A	EUR_AF	AGACGCCCCGACCCCCAGCC	4.0876	-1.72838
chr1	45611878	45611878	1	+	45611862	45611881	TTTTTTTTTTTTTTTTGAGA	3.35945	chr1	45583846	45618904	NASP	G	T	SAS_AF	TTTTTTTTTTTTTTTTTAGA	3.35945	4.31484
chr1	45618711	45618711	1	+	45618695	45618714	AACGGTCTGCATTTGAGCTC	4.35264	chr1	45583846	45618904	NASP	G	T	EUR_AF	AACGGTCTGCATTTGATCTC	4.35264	1.60243
chr1	46343180	46343180	1	+	46343164	46343183	GGCTCCCTCAATCATTCGAC	-1.13445	chr1	46340177	46365152	NSUN4	C	T	EUR_AF	GGCTCCCTCAATCATTTGAC	-1.13445	-1.15741
chr1	46343747	46343747	1	+	46343731	46343750	CTTAGCATAAATGAGCACCA	-1.17738	chr1	46340177	46365152	NSUN4	A	G	EUR_AF	CTTAGCATAAATGAGCGCCA	-1.17738	3.16814
chr1	46445220	46445220	1	+	46445204	46445223	AAGAGGATCCGTCGGAGTTC	2.4794	chr1	46432129	46482493	FAAHP1	G	C	EAS_AF	AAGAGGATCCGTCGGACTTC	2.4794	-0.871994
chr1	47149558	47149558	1	+	47149542	47149561	ACTTTGTCACCCCCACAACC	-1.46342	chr1	47137435	47149735	CYP4A22	A	G	EAS_AF	ACTTTGTCACCCCCACGACC	-1.46342	4.87622
chr1	47228142	47228142	1	+	47228126	47228145	CTATAAATATCCCATCGCCA	0.603726	chr1	47225797	47230750	AL135960.1	G	T	EUR_AF	CTATAAATATCCCATCTCCA	0.603726	1.38232
chr1	48055191	48055191	1	+	48055175	48055194	TGCTACCATGGCTCTGAGCA	-1.82057	chr1	48050659	48091736	LINC02794	A	G	EUR_AF	TGCTACCATGGCTCTGGGCA	-1.82057	-3.06168
chr1	48089648	48089648	1	+	48089632	48089651	TGCTGAGGGGGCCTCCGGGC	4.78956	chr1	48050659	48091736	LINC02794	G	A	EAS_AF	TGCTGAGGGGGCCTCCAGGC	4.78956	2.43689
chr1	48089648	48089648	1	+	48089632	48089651	TGCTGAGGGGGCCTCCGGGC	4.78956	chr1	48089368	48089634	CYP46A4P	G	A	EAS_AF	TGCTGAGGGGGCCTCCAGGC	4.78956	2.43689
chr1	50256453	50256453	1	+	50256437	50256456	ATATACATCATCCCAACTCA	-3.4092	chr1	50252569	50258994	AL592182.3	C	A	AFR_AF	ATATACATCATCCCAAATCA	-3.4092	-1.24835
chr1	52044042	52044042	1	+	52044026	52044045	GGATGCCCAGGAGAACTGCA	-4.90148	chr1	52033391	52044279	AL445685.1	T	C	AFR_AF	GGATGCCCAGGAGAACCGCA	-4.90148	-3.83377
chr1	52065422	52065422	1	+	52065406	52065425	CAGGTGCGTGCCACCATGCC	-3.62435	chr1	52056199	52090716	BTF3L4	T	C	EUR_AF	CAGGTGCGTGCCACCACGCC	-3.62435	-2.3859
chr1	52608740	52608740	1	+	52608724	52608743	ACCCAAGGCTTCTGTAAACT	1.4991	chr1	52602371	52609051	GPX7	A	G	AFR_AF	ACCCAAGGCTTCTGTAGACT	1.4991	4.03432
chr1	52669432	52669432	1	+	52669416	52669435	AGCACTTTGGGAGGCCGAGG	3.45388	chr1	52633168	52669683	SHISAL2A	G	A	EAS_AF	AGCACTTTGGGAGGCCAAGG	3.45388	-0.221182
chr1	52995583	52995583	1	+	52995567	52995586	AGTGCCCAAACTCATCAGGT	3.22717	chr1	52927276	53051698	SCP2	A	C	EAS_AF	AGTGCCCAAACTCATCCGGT	3.22717	2.44802
chr1	52995583	52995583	1	+	52995567	52995586	AGTGCCCAAACTCATCAGGT	3.22717	chr1	52994726	52996026	TUBBP10	A	C	EAS_AF	AGTGCCCAAACTCATCCGGT	3.22717	2.44802
chr1	52995801	52995801	1	+	52995785	52995804	CACCTTAATCGGCAGCAGCA	-2.67397	chr1	52927276	53051698	SCP2	A	G	EAS_AF	CACCTTAATCGGCAGCGGCA	-2.67397	2.72361
chr1	52995801	52995801	1	+	52995785	52995804	CACCTTAATCGGCAGCAGCA	-2.67397	chr1	52994726	52996026	TUBBP10	A	G	EAS_AF	CACCTTAATCGGCAGCGGCA	-2.67397	2.72361
chr1	53051677	53051677	1	+	53051661	53051680	CAGAATAAAGAGAAACGTTG	1.1358	chr1	52927276	53051698	SCP2	G	A	EAS_AF	CAGAATAAAGAGAAACATTG	1.1358	-2.30886
chr1	53062126	53062126	1	+	53062110	53062129	GCAGATGCTCCCGGGGCGGG	-0.932213	chr1	53062052	53085502	PODN	C	G	AFR_AF	GCAGATGCTCCCGGGGGGGG	-0.932213	4.63921
chr1	53062324	53062324	1	+	53062308	53062327	GGTACAGGGCGCTGGCAGCC	-1.13681	chr1	53062052	53085502	PODN	A	G	AFR_AF	GGTACAGGGCGCTGGCGGCC	-1.13681	3.38101
chr1	53115917	53115917	1	+	53115901	53115920	AACGCTTCTTGCAGCCATTG	0.906991	chr1	53114576	53118609	AL445183.2	A	G	EAS_AF	AACGCTTCTTGCAGCCGTTG	0.906991	-1.87249
chr1	53200436	53200436	1	+	53200420	53200439	ACCAGAAAACAGGAATTCTT	0.609754	chr1	53196792	53214197	CPT2	T	C	EAS_AF	ACCAGAAAACAGGAATCCTT	0.609754	1.3032
chr1	53201293	53201293	1	+	53201277	53201296	AGGTCCTACTGGAGTATTGT	6.64433	chr1	53196792	53214197	CPT2	T	G	EAS_AF	AGGTCCTACTGGAGTAGTGT	6.64433	5.18965
chr1	53288432	53288432	1	+	53288416	53288435	GTTTGGCCACGTGGTGGGTA	-1.82139	chr1	53288024	53289706	AL355483.1	G	T	EAS_AF	GTTTGGCCACGTGGTGTGTA	-1.82139	-4.00045
chr1	53305892	53305892	1	+	53305876	53305895	GGCACCCAGCCACCCACTCC	0.228497	chr1	53304536	53307462	AL355483.2	C	T	EAS_AF	GGCACCCAGCCACCCATTCC	0.228497	1.18615
chr1	53349072	53349072	1	+	53349056	53349075	CAGCTGCAGGGCCGGCGGAG	1.35135	chr1	53344031	53365473	AC119428.2	G	A	AMR_AF	CAGCTGCAGGGCCGGCAGAG	1.35135	-2.64342
chr1	53910028	53910028	1	+	53910012	53910031	CCTCAATTCTAGGTGACCAA	-1.31959	chr1	53891239	53911086	DIO1	C	T	AMR_AF	CCTCAATTCTAGGTGATCAA	-1.31959	0.269132
chr1	54101085	54101085	1	+	54101069	54101088	GTGGTGAAGGAACAGGTAGC	4.4216	chr1	54053584	54112519	TCEANC2	T	C	AFR_AF	GTGGTGAAGGAACAGGCAGC	4.4216	3.66979
chr1	54141873	54141873	1	+	54141857	54141876	GCTGACCTTGGGGGGAACTC	2.37712	chr1	54137746	54142980	AL357673.2	A	T	EUR_AF	GCTGACCTTGGGGGGATCTC	2.37712	2.17702
chr1	54220701	54220701	1	+	54220685	54220704	AGTGATGCAGCGGAACTTGA	-0.965012	chr1	54184041	54225464	MRPL37	T	C	AFR_AF	AGTGATGCAGCGGAACCTGA	-0.965012	-1.0537
chr1	54220791	54220791	1	+	54220775	54220794	TGCAGGGAGAGTGCTGCGCC	1.00698	chr1	54184041	54225464	MRPL37	C	T	EAS_AF	TGCAGGGAGAGTGCTGTGCC	1.00698	-1.04346
chr1	54237196	54237196	1	+	54237180	54237199	TCGGAAGCACGAATGCTGGA	-1.86934	chr1	54236440	54239063	SSBP3-AS1	T	C	SAS_AF	TCGGAAGCACGAATGCCGGA	-1.86934	-1.58997
chr1	54238894	54238894	1	+	54238878	54238897	CAGCAGCACAGCGGGCACCC	3.25253	chr1	54236440	54239063	SSBP3-AS1	A	G	EAS_AF	CAGCAGCACAGCGGGCGCCC	3.25253	5.29732
chr1	54610320	54610320	1	+	54610304	54610323	TAAATAAACCTGTGTTGCCA	0.136416	chr1	54542257	54639192	ACOT11	G	A	SAS_AF	TAAATAAACCTGTGTTACCA	0.136416	-1.46244
chr1	54697982	54697982	1	+	54697966	54697985	TGCAGCAAGGGTCTTGGCCC	4.33564	chr1	54641754	54710266	MROH7	G	A	SAS_AF	TGCAGCAAGGGTCTTGACCC	4.33564	0.88141
chr1	54697982	54697982	1	+	54697966	54697985	TGCAGCAAGGGTCTTGGCCC	4.33564	chr1	54641786	54742308	MROH7-TTC4	G	A	SAS_AF	TGCAGCAAGGGTCTTGACCC	4.33564	0.88141
chr1	54698443	54698443	1	+	54698427	54698446	GGTGTGAATTGGTGGATGGC	-0.0739877	chr1	54641754	54710266	MROH7	T	G	SAS_AF	GGTGTGAATTGGTGGAGGGC	-0.0739877	1.23848
chr1	54698443	54698443	1	+	54698427	54698446	GGTGTGAATTGGTGGATGGC	-0.0739877	chr1	54641786	54742308	MROH7-TTC4	T	G	SAS_AF	GGTGTGAATTGGTGGAGGGC	-0.0739877	1.23848
chr1	55014294	55014294	1	+	55014278	55014297	GCTTTGGAGTAAACAGCGCT	-0.357722	chr1	54998933	55017172	BSND	C	T	AMR_AF	GCTTTGGAGTAAACAGTGCT	-0.357722	-1.95171
chr1	55014831	55014831	1	+	55014815	55014834	GTTATCAAACATTGGATAGC	1.1313	chr1	54998933	55017172	BSND	T	C	EAS_AF	GTTATCAAACATTGGACAGC	1.1313	1.0679
chr1	55051671	55051671	1	+	55051655	55051674	TAAAGTGTAGGGTAGGCGCT	0.679948	chr1	55039548	55064852	PCSK9	C	T	EAS_AF	TAAAGTGTAGGGTAGGTGCT	0.679948	-2.38945
chr1	55832368	55832368	1	+	55832352	55832371	TACCAGTGATGGATGAGAGT	6.06266	chr1	55329288	56070513	AL603840.1	G	A	EAS_AF	TACCAGTGATGGATGAAAGT	6.06266	3.67894
chr1	55868309	55868309	1	+	55868293	55868312	CCGTTCAGTAGGAAATGGAA	-1.4606	chr1	55329288	56070513	AL603840.1	G	A	EAS_AF	CCGTTCAGTAGGAAATAGAA	-1.4606	-4.07392
chr1	55868309	55868309	1	+	55868293	55868312	CCGTTCAGTAGGAAATGGAA	-1.4606	chr1	55868254	55950119	LINC01755	G	A	EAS_AF	CCGTTCAGTAGGAAATAGAA	-1.4606	-4.07392
chr1	55879487	55879487	1	+	55879471	55879490	TCCCCGGCTCCAGCGCTGCT	-1.786	chr1	55329288	56070513	AL603840.1	T	G	EAS_AF	TCCCCGGCTCCAGCGCGGCT	-1.786	3.69737
chr1	55879487	55879487	1	+	55879471	55879490	TCCCCGGCTCCAGCGCTGCT	-1.786	chr1	55868254	55950119	LINC01755	T	G	EAS_AF	TCCCCGGCTCCAGCGCGGCT	-1.786	3.69737
chr1	57880271	57880271	1	+	57880255	57880274	GACACCGTCTGGCTGGTAGG	2.27365	chr1	57860532	57880905	DAB1-AS1	T	C	EUR_AF	GACACCGTCTGGCTGGCAGG	2.27365	0.723514
chr1	58546315	58546315	1	+	58546299	58546318	TGAGGAGCCCGAAGCCCCGC	1.3794	chr1	58546168	58563897	AL035411.3	C	A	EAS_AF	TGAGGAGCCCGAAGCCACGC	1.3794	1.33606
chr1	58899246	58899246	1	+	58899230	58899249	AATACATACAGCCCACGCAG	5.60605	chr1	58785128	58901109	LINC01135	G	A	SAS_AF	AATACATACAGCCCACACAG	5.60605	-1.24105
chr1	59000254	59000254	1	+	59000238	59000257	TGGCTCAGCAGGAAGCAGAA	-3.16168	chr1	58933643	59240555	LINC01358	A	C	AFR_AF	TGGCTCAGCAGGAAGCCGAA	-3.16168	-2.96645
chr1	59000254	59000254	1	+	59000238	59000257	TGGCTCAGCAGGAAGCAGAA	-3.16168	chr1	58999676	59000494	PHBP3	A	C	AFR_AF	TGGCTCAGCAGGAAGCCGAA	-3.16168	-2.96645
chr1	59296796	59296796	1	+	59296780	59296799	GGGCGGGATCGCGCGCAAGG	-0.419092	chr1	59296638	59810647	FGGY	A	G	AFR_AF	GGGCGGGATCGCGCGCGAGG	-0.419092	4.09497
chr1	59810550	59810550	1	+	59810534	59810553	CTATTTAAAGTGCCTAGCTA	4.11285	chr1	59296638	59810647	FGGY	G	A	AFR_AF	CTATTTAAAGTGCCTAACTA	4.11285	0.34202
chr1	61096468	61096468	1	+	61096452	61096471	CCTCGGCCTGCCAAAGTGCT	-0.21069	chr1	60865259	61462788	NFIA	T	C	EAS_AF	CCTCGGCCTGCCAAAGCGCT	-0.21069	0.998191
chr1	61113455	61113455	1	+	61113439	61113458	AAAAAAATTACTAGGCATGG	-1.36939	chr1	60865259	61462788	NFIA	A	G	EUR_AF	AAAAAAATTACTAGGCGTGG	-1.36939	4.6056
chr1	61654306	61654306	1	+	61654290	61654309	GGTCTGACTTGCGCGTCGTG	-2.20504	chr1	61654194	61654908	AC099791.1	C	G	SAS_AF	GGTCTGACTTGCGCGTGGTG	-2.20504	-1.97479
chr1	61991693	61991693	1	+	61991677	61991696	TTATAATATAGCACCACGAA	-2.67247	chr1	61742406	62178675	PATJ	C	T	EAS_AF	TTATAATATAGCACCATGAA	-2.67247	-2.46682
chr1	62161569	62161569	1	+	62161553	62161572	GGTCTTGAACTTCTGACCTC	0.203285	chr1	61742406	62178675	PATJ	C	T	EAS_AF	GGTCTTGAACTTCTGATCTC	0.203285	1.37731
chr1	62212173	62212173	1	+	62212157	62212176	GTTTAGGGGGCCAAGGCAGG	0.124406	chr1	62194849	62212328	L1TD1	C	A	EUR_AF	GTTTAGGGGGCCAAGGAAGG	0.124406	0.486797
chr1	63428488	63428488	1	+	63428472	63428491	GAGAAAAAAAGTTCCATTAA	-0.622653	chr1	63367575	63438553	ALG6	T	G	EAS_AF	GAGAAAAAAAGTTCCAGTAA	-0.622653	0.235432
chr1	63547294	63547294	1	+	63547278	63547297	TATATACCAGACATCAGTTT	1.5209	chr1	63523372	63572693	EFCAB7	G	A	AFR_AF	TATATACCAGACATCAATTT	1.5209	2.8264
chr1	63547294	63547294	1	+	63547278	63547297	TATATACCAGACATCAGTTT	1.5209	chr1	63547082	63550636	DLEU2L	G	A	AFR_AF	TATATACCAGACATCAATTT	1.5209	2.8264
chr1	63569476	63569476	1	+	63569460	63569479	TAATTTGGACCATAGAGGTT	2.45849	chr1	63523372	63572693	EFCAB7	G	A	AFR_AF	TAATTTGGACCATAGAAGTT	2.45849	0.11713
chr1	63593973	63593973	1	+	63593957	63593976	CTGACTCCCGGGGCGCCGGG	-1.51983	chr1	63593411	63660245	PGM1	C	G	AFR_AF	CTGACTCCCGGGGCGCGGGG	-1.51983	3.97001
chr1	63655898	63655898	1	+	63655882	63655901	AATATGGTACCTCCCGAGAG	-2.60071	chr1	63593411	63660245	PGM1	A	C	AMR_AF	AATATGGTACCTCCCGCGAG	-2.60071	-3.03027
chr1	63655898	63655898	1	+	63655882	63655901	AATATGGTACCTCCCGAGAG	-2.60071	chr1	63655743	63656047	RN7SL130P	A	C	AMR_AF	AATATGGTACCTCCCGCGAG	-2.60071	-3.03027
chr1	65229136	65229136	1	+	65229120	65229139	TGTAGCCAGGACTCCAGCCC	3.65929	chr1	65147549	65232145	AK4	G	A	EAS_AF	TGTAGCCAGGACTCCAACCC	3.65929	1.0927
chr1	65432298	65432298	1	+	65432282	65432301	ATGACCCAGGAAGGCCGGGG	2.98191	chr1	65420587	65436007	LEPROT	G	A	EUR_AF	ATGACCCAGGAAGGCCAGGG	2.98191	-2.52537
chr1	65432298	65432298	1	+	65432282	65432301	ATGACCCAGGAAGGCCGGGG	2.98191	chr1	65420652	65641559	LEPR	G	A	EUR_AF	ATGACCCAGGAAGGCCAGGG	2.98191	-2.52537
chr1	65433190	65433190	1	+	65433174	65433193	CCCCTACTCCTCAACAGTTC	2.84555	chr1	65420587	65436007	LEPROT	G	C	EUR_AF	CCCCTACTCCTCAACACTTC	2.84555	-2.82124
chr1	65433190	65433190	1	+	65433174	65433193	CCCCTACTCCTCAACAGTTC	2.84555	chr1	65420652	65641559	LEPR	G	C	EUR_AF	CCCCTACTCCTCAACACTTC	2.84555	-2.82124
chr1	65433313	65433313	1	+	65433297	65433316	GTACTTGTCTTCCGTCCTGT	1.7797	chr1	65420587	65436007	LEPROT	C	T	EAS_AF	GTACTTGTCTTCCGTCTTGT	1.7797	4.46558
chr1	65433313	65433313	1	+	65433297	65433316	GTACTTGTCTTCCGTCCTGT	1.7797	chr1	65420652	65641559	LEPR	C	T	EAS_AF	GTACTTGTCTTCCGTCTTGT	1.7797	4.46558
chr1	66694919	66694919	1	+	66694903	66694922	GCCTAAGGTGATTCCAAGGG	-2.23007	chr1	66533383	66751139	SGIP1	A	G	EAS_AF	GCCTAAGGTGATTCCAGGGG	-2.23007	-0.67093
chr1	68881577	68881577	1	+	68881561	68881580	CCCCTTTCTTTGACTCAGAA	-4.88392	chr1	68679202	68943452	AL033530.1	A	G	AMR_AF	CCCCTTTCTTTGACTCGGAA	-4.88392	4.18176
chr1	69568369	69568369	1	+	69568353	69568372	CGCGCTCCTGCCTCCCCCGC	2.97823	chr1	69568261	70151945	LRRC7	C	T	AMR_AF	CGCGCTCCTGCCTCCCTCGC	2.97823	3.02804
chr1	69879657	69879657	1	+	69879641	69879660	CAGGAGGATTTCTTGACCCC	0.441877	chr1	69568261	70151945	LRRC7	C	T	AFR_AF	CAGGAGGATTTCTTGATCCC	0.441877	0.884091
chr1	69879657	69879657	1	+	69879641	69879660	CAGGAGGATTTCTTGACCCC	0.441877	chr1	69879592	69879895	RN7SL538P	C	T	AFR_AF	CAGGAGGATTTCTTGATCCC	0.441877	0.884091
chr1	70439671	70439671	1	+	70439655	70439674	AATAAATCAGCTGGGCGCGG	4.40305	chr1	70411218	70439851	CTH	G	A	SAS_AF	AATAAATCAGCTGGGCACGG	4.40305	2.50269
chr1	70785534	70785534	1	+	70785518	70785537	GGTATAGAAAAGACCCCCAC	-2.37372	chr1	70706441	70786468	LINC01788	C	T	EAS_AF	GGTATAGAAAAGACCCTCAC	-2.37372	2.26562
chr1	72786742	72786742	1	+	72786726	72786745	AATTTATTAGAGTGAAACTT	0.675529	chr1	72765031	72791282	LINC02796	A	G	EAS_AF	AATTTATTAGAGTGAAGCTT	0.675529	2.11817
chr1	73306083	73306083	1	+	73306067	73306086	ACCATATCCCTTATTATTGA	-1.04899	chr1	73305609	73355253	LINC01360	T	C	EAS_AF	ACCATATCCCTTATTACTGA	-1.04899	-2.68529
chr1	74233647	74233647	1	+	74233631	74233650	TGTACACACACACACACGGA	-0.450435	chr1	74198212	74234086	FPGT	C	G	EAS_AF	TGTACACACACACACAGGGA	-0.450435	1.14661
chr1	74233647	74233647	1	+	74233631	74233650	TGTACACACACACACACGGA	-0.450435	chr1	74198235	74544393	FPGT-TNNI3K	C	G	EAS_AF	TGTACACACACACACAGGGA	-0.450435	1.14661
chr1	75745542	75745542	1	+	75745526	75745545	ATATCATATATACTGTACTG	-2.0686	chr1	75724347	75787575	ACADM	A	G	EAS_AF	ATATCATATATACTGTGCTG	-2.0686	2.82283
chr1	75789041	75789041	1	+	75789025	75789044	ACTACTGATCAGTGCTGTTA	-2.44006	chr1	75786197	75795086	RABGGTB	G	T	EUR_AF	ACTACTGATCAGTGCTTTTA	-2.44006	0.0880253
chr1	76633553	76633553	1	+	76633537	76633556	CACCAAGAGCTGCTGAGTGT	4.54133	chr1	76074746	76634603	ST6GALNAC3	G	A	AMR_AF	CACCAAGAGCTGCTGAATGT	4.54133	4.10955
chr1	76700150	76700150	1	+	76700134	76700153	CATGCTCTGGCAGAGGGACT	3.00058	chr1	76699789	76700538	TPI1P1	G	C	AFR_AF	CATGCTCTGGCAGAGGCACT	3.00058	1.49893
chr1	77085261	77085261	1	+	77085245	77085264	ACAGTCCTCATTTCAGTAGC	4.7231	chr1	77067920	77086402	AL035409.1	T	G	SAS_AF	ACAGTCCTCATTTCAGGAGC	4.7231	4.3581
chr1	77314865	77314865	1	+	77314849	77314868	TGAAATGACACAGATATCTC	1.49805	chr1	77282019	77559966	AK5	T	A	EAS_AF	TGAAATGACACAGATAACTC	1.49805	1.98799
chr1	77559362	77559362	1	+	77559346	77559365	AACTTGGAATACTGTCGTCA	-1.27297	chr1	77282019	77559966	AK5	G	A	AMR_AF	AACTTGGAATACTGTCATCA	-1.27297	0.925168
chr1	78644611	78644611	1	+	78644595	78644614	TTTTCTACCACCCTGAGGGG	4.00074	chr1	78619922	78646145	IFI44L	G	A	AMR_AF	TTTTCTACCACCCTGAAGGG	4.00074	0.300653
chr1	78646006	78646006	1	+	78645990	78646009	GGGCACAGGGGTGGAGGTGG	2.63221	chr1	78619922	78646145	IFI44L	G	A	EAS_AF	GGGCACAGGGGTGGAGATGG	2.63221	2.25054
chr1	81209153	81209153	1	+	81209137	81209156	TGTCATTGCTCAAGAAAAAC	1.39024	chr1	81208568	81209210	AL357632.1	A	C	AFR_AF	TGTCATTGCTCAAGAACAAC	1.39024	-1.75437
chr1	81427173	81427173	1	+	81427157	81427176	TGCGGAGGAAACTTTCGAGG	3.91105	chr1	81306160	81992436	ADGRL2	G	A	AFR_AF	TGCGGAGGAAACTTTCAAGG	3.91105	1.13204
chr1	81427173	81427173	1	+	81427157	81427176	TGCGGAGGAAACTTTCGAGG	3.91105	chr1	81426456	81427605	HNRNPA3P14	G	A	AFR_AF	TGCGGAGGAAACTTTCAAGG	3.91105	1.13204
chr1	81427335	81427335	1	+	81427319	81427338	CGTCCTGGTTATAGTAGTAG	-0.787911	chr1	81306160	81992436	ADGRL2	G	C	SAS_AF	CGTCCTGGTTATAGTACTAG	-0.787911	-2.25495
chr1	81427335	81427335	1	+	81427319	81427338	CGTCCTGGTTATAGTAGTAG	-0.787911	chr1	81426456	81427605	HNRNPA3P14	G	C	SAS_AF	CGTCCTGGTTATAGTACTAG	-0.787911	-2.25495
chr1	83446104	83446104	1	+	83446088	83446107	TGCCCTTGAGAGGGCACGGT	1.96191	chr1	83445967	83480024	LINC01712	C	T	AFR_AF	TGCCCTTGAGAGGGCATGGT	1.96191	4.73189
chr1	84064825	84064825	1	+	84064809	84064828	GGCACCGTACGATCAGTTGG	2.69874	chr1	84038529	84065031	AC104454.2	T	C	EUR_AF	GGCACCGTACGATCAGCTGG	2.69874	0.441984
chr1	84086053	84086053	1	+	84086037	84086056	AGATGGTGGTCAAGCAGCAT	4.02837	chr1	84078062	84238498	PRKACB	G	A	EUR_AF	AGATGGTGGTCAAGCAACAT	4.02837	0.993713
chr1	84086053	84086053	1	+	84086037	84086056	AGATGGTGGTCAAGCAGCAT	4.02837	chr1	84085741	84086233	AL359504.1	G	A	EUR_AF	AGATGGTGGTCAAGCAACAT	4.02837	0.993713
chr1	85581241	85581241	1	+	85581225	85581244	GCCTTCCGAGGTGGCCGGGC	3.45059	chr1	85580761	85583950	CCN1	G	A	SAS_AF	GCCTTCCGAGGTGGCCAGGC	3.45059	0.419845
chr1	86030330	86030330	1	+	86030314	86030333	TTGGAGGCCACCAACTGGGG	-0.617494	chr1	86029854	86030589	AC104455.1	G	A	EUR_AF	TTGGAGGCCACCAACTAGGG	-0.617494	3.51631
chr1	86650239	86650239	1	+	86650223	86650242	GACTTCAGCAGACTCATCTC	1.4819	chr1	86634273	86655376	CLCA3P	T	C	AFR_AF	GACTTCAGCAGACTCACCTC	1.4819	-1.03358
chr1	86993012	86993012	1	+	86992996	86993015	CCTTTCCTCCCAGTGTGGGG	3.12418	chr1	86914635	87109982	HS2ST1	G	A	EAS_AF	CCTTTCCTCCCAGTGTAGGG	3.12418	3.65032
chr1	86993012	86993012	1	+	86992996	86993015	CCTTTCCTCCCAGTGTGGGG	3.12418	chr1	86993009	87169204	AC093155.3	G	A	EAS_AF	CCTTTCCTCCCAGTGTAGGG	3.12418	3.65032
chr1	87261957	87261957	1	+	87261941	87261960	GGAGGTGAGCATACATGTAG	2.76392	chr1	87212669	87264741	LINC02801	G	T	AMR_AF	GGAGGTGAGCATACATTTAG	2.76392	-2.09745
chr1	87262324	87262324	1	+	87262308	87262327	AGGTACATCCTTGGGGCCTA	-1.73147	chr1	87212669	87264741	LINC02801	C	T	AMR_AF	AGGTACATCCTTGGGGTCTA	-1.73147	-0.294866
chr1	89763108	89763108	1	+	89763092	89763111	CCCTGGAGTGAGCGGCGGCC	4.13656	chr1	89633072	89769903	LRRC8C	G	A	SAS_AF	CCCTGGAGTGAGCGGCAGCC	4.13656	-0.952833
chr1	89763108	89763108	1	+	89763092	89763111	CCCTGGAGTGAGCGGCGGCC	4.13656	chr1	89633140	89933250	AC093423.3	G	A	SAS_AF	CCCTGGAGTGAGCGGCAGCC	4.13656	-0.952833
chr1	92392004	92392004	1	+	92391988	92392007	ATTCCAATCAATAGAAGAAA	0.939759	chr1	92299059	92402056	RPAP2	G	A	EAS_AF	ATTCCAATCAATAGAAAAAA	0.939759	-3.15194
chr1	92933503	92933503	1	+	92933487	92933506	CCAGGAGTTTGAGACCAGCC	-3.63586	chr1	92930696	92934098	AL449283.1	A	C	AFR_AF	CCAGGAGTTTGAGACCCGCC	-3.63586	-3.58307
chr1	93346012	93346012	1	+	93345996	93346015	TTCGGGCTACGCGGCCACGG	2.42263	chr1	93345907	93369493	DR1	A	G	SAS_AF	TTCGGGCTACGCGGCCGCGG	2.42263	4.13577
chr1	95283883	95283883	1	+	95283867	95283886	CACATTGCAAGGGTAAGTAT	1.99361	chr1	95282233	95287702	AC092802.4	G	A	EUR_AF	CACATTGCAAGGGTAAATAT	1.99361	-0.688949
chr1	95518097	95518097	1	+	95518081	95518100	TTAGTAGTTGCTTGGTGGTG	-0.562555	chr1	95510059	95782342	LINC02607	G	C	EUR_AF	TTAGTAGTTGCTTGGTCGTG	-0.562555	-2.26334
chr1	96816026	96816026	1	+	96816010	96816029	TTCAGGTGCTCATTGTGGGT	3.77833	chr1	96721665	96823738	PTBP2	G	C	AFR_AF	TTCAGGTGCTCATTGTCGGT	3.77833	1.92552
chr1	99668714	99668714	1	+	99668698	99668717	TTTGTGAGATCAGTACAGTC	-3.09137	chr1	99646113	99694541	PALMD	A	C	EUR_AF	TTTGTGAGATCAGTACCGTC	-3.09137	-2.66004
chr1	99975068	99975068	1	+	99975052	99975071	CCCACCTTAGCCTCCCAAGT	2.60453	chr1	99969351	100035634	SLC35A3	A	G	AFR_AF	CCCACCTTAGCCTCCCGAGT	2.60453	5.25929
chr1	99975068	99975068	1	+	99975052	99975071	CCCACCTTAGCCTCCCAAGT	2.60453	chr1	99970011	100083321	AC118553.2	A	G	AFR_AF	CCCACCTTAGCCTCCCGAGT	2.60453	5.25929
chr1	100079095	100079095	1	+	100079079	100079098	AAAAATTTACTGATGAATGT	3.82846	chr1	99970011	100083321	AC118553.2	A	G	AFR_AF	AAAAATTTACTGATGAGTGT	3.82846	4.53006
chr1	100079095	100079095	1	+	100079079	100079098	AAAAATTTACTGATGAATGT	3.82846	chr1	100038095	100083377	MFSD14A	A	G	AFR_AF	AAAAATTTACTGATGAGTGT	3.82846	4.53006
chr1	100541021	100541021	1	+	100541005	100541024	TTGAACATTCTGTACTATAA	1.41258	chr1	100538139	100542021	GPR88	A	G	EAS_AF	TTGAACATTCTGTACTGTAA	1.41258	-1.823
chr1	100628827	100628827	1	+	100628811	100628830	GTCACTCTACTTGCCTCTTC	-2.04574	chr1	100628230	100641723	AC099670.3	C	G	AMR_AF	GTCACTCTACTTGCCTGTTC	-2.04574	3.5334
chr1	100978026	100978026	1	+	100978010	100978029	TCCCAAAGTGCTGAGACTAC	-0.0936784	chr1	100896076	100981757	SLC30A7	C	T	AFR_AF	TCCCAAAGTGCTGAGATTAC	-0.0936784	1.28536
chr1	100980265	100980265	1	+	100980249	100980268	TACAAGTAATTTTGCACTGC	4.03691	chr1	100896076	100981757	SLC30A7	C	T	AFR_AF	TACAAGTAATTTTGCATTGC	4.03691	3.96361
chr1	101238092	101238092	1	+	101238076	101238095	AAGCTTTCCTGTTTACAGCA	-2.35844	chr1	101236865	101243713	S1PR1	A	T	EUR_AF	AAGCTTTCCTGTTTACTGCA	-2.35844	-3.05624
chr1	101256591	101256591	1	+	101256575	101256594	CAGTATTGAGCCAGGAGTTG	1.91096	chr1	101256274	101256616	AL109741.2	G	T	AMR_AF	CAGTATTGAGCCAGGATTTG	1.91096	-2.4381
chr1	104076772	104076772	1	+	104076756	104076775	ATAAAATATGTAATAACAAT	-0.36517	chr1	104072983	104226678	AC092506.1	C	A	EAS_AF	ATAAAATATGTAATAAAAAT	-0.36517	0.946493
chr1	108052473	108052473	1	+	108052457	108052476	ACCAGGTGTGTCACTTCGAT	0.607484	chr1	108040263	108076020	LINC02785	C	T	EUR_AF	ACCAGGTGTGTCACTTTGAT	0.607484	-1.64244
chr1	108858267	108858267	1	+	108858251	108858270	TCAGCTTTGAAGAGCACGTA	-1.01101	chr1	108857217	108858524	SPATA42	C	T	EUR_AF	TCAGCTTTGAAGAGCATGTA	-1.01101	-3.00007
chr1	108877219	108877219	1	+	108877203	108877222	ACCCGGGACCCGCCCGCCCG	0.741819	chr1	108875350	108934545	GPSM2	C	T	AFR_AF	ACCCGGGACCCGCCCGTCCG	0.741819	0.104083
chr1	109272511	109272511	1	+	109272495	109272514	ACACACTGTGGCTGACGTGG	3.37592	chr1	109249539	109275751	CELSR2	G	A	AFR_AF	ACACACTGTGGCTGACATGG	3.37592	-0.603067
chr1	109272589	109272589	1	+	109272573	109272592	AGAGGAGAGACTGGGACCCT	0.62859	chr1	109249539	109275751	CELSR2	C	A	AFR_AF	AGAGGAGAGACTGGGAACCT	0.62859	0.405644
chr1	109275216	109275216	1	+	109275200	109275219	ATTTATTTGCTTTTTGTGTT	-1.9944	chr1	109249539	109275751	CELSR2	T	C	EAS_AF	ATTTATTTGCTTTTTGCGTT	-1.9944	-1.8907
chr1	109466549	109466549	1	+	109466533	109466552	GCGCACGCCACGTGACCCGG	3.37903	chr1	109466546	109482134	SYPL2	C	T	EAS_AF	GCGCACGCCACGTGACTCGG	3.37903	2.04396
chr1	109497688	109497688	1	+	109497672	109497691	CTCTGGGAAGCCTGGGATGT	4.44608	chr1	109494052	109502932	CYB561D1	A	G	AFR_AF	CTCTGGGAAGCCTGGGGTGT	4.44608	5.58241
chr1	109613427	109613427	1	+	109613411	109613430	ACCATAGGCTGGTCCTGGCC	-0.141027	chr1	109548615	109618324	GNAI3	G	C	EAS_AF	ACCATAGGCTGGTCCTCGCC	-0.141027	-0.625344
chr1	109656105	109656105	1	+	109656089	109656108	CGAGCCCCTCCTAGTGCTTC	-0.911245	chr1	109656099	109674836	GSTM4	C	G	EAS_AF	CGAGCCCCTCCTAGTGGTTC	-0.911245	4.72942
chr1	109661008	109661008	1	+	109660992	109661011	AAGAGTTAACTCCGCAAATC	1.4249	chr1	109656099	109674836	GSTM4	A	G	AFR_AF	AAGAGTTAACTCCGCAGATC	1.4249	3.54161
chr1	109709124	109709124	1	+	109709108	109709127	AGGTCTATAAACGGCCGCTC	5.26289	chr1	109668022	109709551	GSTM2	G	A	EAS_AF	AGGTCTATAAACGGCCACTC	5.26289	3.04733
chr1	109716740	109716740	1	+	109716724	109716743	TGCTCTCTTCTTGGCTGCAC	5.19681	chr1	109711780	109775428	GSTM5	G	A	EAS_AF	TGCTCTCTTCTTGGCTACAC	5.19681	2.25972
chr1	109829007	109829007	1	+	109828991	109829010	TGAGGTGAAAATGATTCAGA	1.82451	chr1	109828355	109871436	LINC01768	C	G	EAS_AF	TGAGGTGAAAATGATTGAGA	1.82451	2.5389
chr1	109896304	109896304	1	+	109896288	109896307	ACCCCTATGCCTGGCACGTT	-0.752938	chr1	109895973	109897861	AL450468.2	C	T	EAS_AF	ACCCCTATGCCTGGCATGTT	-0.752938	-1.25733
chr1	109930334	109930334	1	+	109930318	109930337	CCTGGAGGGCCTCCACTTTG	-2.60406	chr1	109910242	109930992	CSF1	T	G	AFR_AF	CCTGGAGGGCCTCCACGTTG	-2.60406	1.34317
chr1	110113389	110113389	1	+	110113373	110113392	GCTGAAAGCAGCCCTGGCCC	4.18115	chr1	110112443	110113947	UBL4B	G	A	EUR_AF	GCTGAAAGCAGCCCTGACCC	4.18115	1.18408
chr1	110199880	110199880	1	+	110199864	110199883	GATGGATGGGTTGGGGAGTG	-3.97687	chr1	110150494	110202202	SLC6A17	A	G	EUR_AF	GATGGATGGGTTGGGGGGTG	-3.97687	-1.80831
chr1	110234421	110234421	1	+	110234405	110234424	TCTAAATGGGCCAAGACCCT	-0.630955	chr1	110211343	110283100	KCNC4	C	T	AMR_AF	TCTAAATGGGCCAAGATCCT	-0.630955	1.67133
chr1	110235437	110235437	1	+	110235421	110235440	CATAATGATATTACGCATCA	-1.02858	chr1	110211343	110283100	KCNC4	A	G	SAS_AF	CATAATGATATTACGCGTCA	-1.02858	2.85106
chr1	110241131	110241131	1	+	110241115	110241134	GTGCTAGGTGGTGACAAGCT	-1.092	chr1	110211343	110283100	KCNC4	A	G	AMR_AF	GTGCTAGGTGGTGACAGGCT	-1.092	2.15252
chr1	110245271	110245271	1	+	110245255	110245274	ATCACAGCTGGAAATCCGGC	-0.0657362	chr1	110211343	110283100	KCNC4	C	T	AFR_AF	ATCACAGCTGGAAATCTGGC	-0.0657362	-0.310322
chr1	110485070	110485070	1	+	110485054	110485073	GCTGCCTGCCCTGGTGGCTC	5.03008	chr1	110473756	110488663	AL358215.3	G	A	AFR_AF	GCTGCCTGCCCTGGTGACTC	5.03008	0.750077
chr1	110485070	110485070	1	+	110485054	110485073	GCTGCCTGCCCTGGTGGCTC	5.03008	chr1	110480752	110491277	CYMP	G	A	AFR_AF	GCTGCCTGCCCTGGTGACTC	5.03008	0.750077
chr1	111041887	111041887	1	+	111041871	111041890	TCTGATCTAGGAAGCTGAGC	3.19517	chr1	111041834	111041925	RNA5SP54	G	A	AFR_AF	TCTGATCTAGGAAGCTAAGC	3.19517	4.47255
chr1	111285127	111285127	1	+	111285111	111285130	TGCAGAGTACAAGTGAGTTA	0.325926	chr1	111280059	111286116	CHIAP2	G	T	EAS_AF	TGCAGAGTACAAGTGATTTA	0.325926	-2.917
chr1	111989945	111989945	1	+	111989929	111989948	TCCCGAGGTCCCTTTCCCGA	3.57453	chr1	111989770	111998842	LINC01750	C	T	EUR_AF	TCCCGAGGTCCCTTTCTCGA	3.57453	2.75406
chr1	111991106	111991106	1	+	111991090	111991109	TGGATCTCGGCCTGGCGCTC	5.74716	chr1	111989770	111998842	LINC01750	G	A	EUR_AF	TGGATCTCGGCCTGGCACTC	5.74716	1.38631
chr1	112996865	112996865	1	+	112996849	112996868	TTTCACCATGTTGCCCAGGC	3.12775	chr1	112956415	113047055	SLC16A1-AS1	A	G	AMR_AF	TTTCACCATGTTGCCCGGGC	3.12775	4.27376
chr1	113127273	113127273	1	+	113127257	113127276	TCACCCAGGCTGGAGCGCAG	4.62154	chr1	113073198	113132260	LRIG2	G	A	AMR_AF	TCACCCAGGCTGGAGCACAG	4.62154	-0.734127
chr1	113390860	113390860	1	+	113390844	113390863	TCCAAGGGGCGTCTCGCGTC	-1.63359	chr1	113390515	113685923	MAGI3	C	G	EAS_AF	TCCAAGGGGCGTCTCGGGTC	-1.63359	0.477647
chr1	115691596	115691596	1	+	115691580	115691599	GACATCTGACTTTTGTCGAT	1.69798	chr1	115641970	115698224	VANGL1	C	T	AMR_AF	GACATCTGACTTTTGTTGAT	1.69798	-2.54441
chr1	115922467	115922467	1	+	115922451	115922470	GATGCATACAGTCCCCTGAA	-2.00861	chr1	115904855	115931616	LINC01649	T	G	EUR_AF	GATGCATACAGTCCCCGGAA	-2.00861	1.29337
chr1	116067606	116067606	1	+	116067590	116067609	AGCATTTTCATTTTGTGTCC	5.09702	chr1	115976513	116070054	SLC22A15	G	A	SAS_AF	AGCATTTTCATTTTGTATCC	5.09702	1.81027
chr1	116373434	116373434	1	+	116373418	116373437	CCTGGTCCCGCTCGCTCGGC	2.36191	chr1	116372668	116410261	ATP1A1	C	T	AFR_AF	CCTGGTCCCGCTCGCTTGGC	2.36191	2.07968
chr1	117105647	117105647	1	+	117105631	117105650	CACTTGAATCCAGGAGGCGG	5.21894	chr1	117060326	117107453	TTF2	G	A	AMR_AF	CACTTGAATCCAGGAGACGG	5.21894	2.64767
chr1	117527739	117527739	1	+	117527723	117527742	TGCTCATTGACCCTTGAACC	2.90478	chr1	117367449	117528872	MAN1A2	A	G	EUR_AF	TGCTCATTGACCCTTGGACC	2.90478	3.02922
chr1	117929801	117929801	1	+	117929785	117929804	GAGTCCTGGAGGTGCGTGGT	4.77638	chr1	117929720	117966543	WDR3	T	C	AFR_AF	GAGTCCTGGAGGTGCGCGGT	4.77638	4.48924
chr1	117961207	117961207	1	+	117961191	117961210	GAGAATCACTTGAACCCGGC	1.38288	chr1	117929720	117966543	WDR3	C	T	EAS_AF	GAGAATCACTTGAACCTGGC	1.38288	1.31035
chr1	118206671	118206671	1	+	118206655	118206674	CAAACAAAATTAGCTGAGTG	-3.63553	chr1	118185349	118207051	AL391557.1	A	G	EAS_AF	CAAACAAAATTAGCTGGGTG	-3.63553	-2.23928
chr1	119064570	119064570	1	+	119064554	119064573	TGTGGGAGGGACCCAGTGGG	-1.85713	chr1	119047405	119064785	WARS2-IT1	T	C	AFR_AF	TGTGGGAGGGACCCAGCGGG	-1.85713	-1.49896
chr1	119140440	119140440	1	+	119140424	119140443	AGTAGACCTTAGGCGAGGGA	3.65722	chr1	119140391	119275973	WARS2-AS1	G	A	AFR_AF	AGTAGACCTTAGGCGAAGGA	3.65722	-1.54127
chr1	119161697	119161697	1	+	119161681	119161700	TACCTGTAGTCCCAGCAATT	1.60726	chr1	119140391	119275973	WARS2-AS1	A	T	SAS_AF	TACCTGTAGTCCCAGCTATT	1.60726	1.06961
chr1	119182778	119182778	1	+	119182762	119182781	AATAGCAAGCGAAAGCGCTT	4.47201	chr1	119140391	119275973	WARS2-AS1	G	A	AFR_AF	AATAGCAAGCGAAAGCACTT	4.47201	1.11343
chr1	119327749	119327749	1	+	119327733	119327752	CTAGCCGGGCCTGCAAACAG	-0.568748	chr1	119327399	119356182	LINC01780	A	G	AFR_AF	CTAGCCGGGCCTGCAAGCAG	-0.568748	4.00483
chr1	119568062	119568062	1	+	119568046	119568065	TGTGAAAGGTACAGTAGCCT	4.55923	chr1	119564066	119572067	HSD3BP4	G	A	EAS_AF	TGTGAAAGGTACAGTAACCT	4.55923	2.2266
chr1	120355032	120355032	1	+	120355016	120355035	ATGAAGTTGGTGTTTTTCGG	1.22166	chr1	120354987	120355148	U1	T	C	AFR_AF	ATGAAGTTGGTGTTTTCCGG	1.22166	3.9726
chr1	120942758	120942758	1	+	120942742	120942761	ACTGTGTCTGTGTTTTTCCC	1.91236	chr1	120913184	121009291	LINC00623	T	C	AMR_AF	ACTGTGTCTGTGTTTTCCCC	1.91236	-3.41078
chr1	120942758	120942758	1	+	120942742	120942761	ACTGTGTCTGTGTTTTTCCC	1.91236	chr1	120942600	120942763	RNVU1-4	T	C	AMR_AF	ACTGTGTCTGTGTTTTCCCC	1.91236	-3.41078
chr1	121429190	121429190	1	+	121429174	121429193	TTGTATTTTTAGTAGAGACG	-1.54938	chr1	121396754	121463508	LINC02798	G	T	EAS_AF	TTGTATTTTTAGTAGATACG	-1.54938	-2.90262
chr1	145281127	145281127	1	+	145281111	145281130	AGCTCATACTTACCTGGAAG	0.192946	chr1	145281116	145281462	AC245014.3	G	A	AFR_AF	AGCTCATACTTACCTGAAAG	0.192946	0.119257
chr1	145281127	145281127	1	+	145281111	145281130	AGCTCATACTTACCTGGAAG	0.192946	chr1	145281116	145281279	RNVU1-14	G	A	AFR_AF	AGCTCATACTTACCTGAAAG	0.192946	0.119257
chr1	146059977	146059977	1	+	146059961	146059980	GGAGTCTCACTCTGTCTCCC	1.5667	chr1	146052566	146061948	LINC01719	T	G	AFR_AF	GGAGTCTCACTCTGTCGCCC	1.5667	5.13392
chr1	146794497	146794497	1	+	146794481	146794500	GCGCCTGGAGAGGGAGAAGG	0.695178	chr1	146472566	146914294	HYDIN2	A	G	EAS_AF	GCGCCTGGAGAGGGAGGAGG	0.695178	2.44538
chr1	147052477	147052477	1	+	147052461	147052480	GCCTCACAGCACAGCAAGTG	-2.47835	chr1	147050817	147052481	AC244394.1	A	G	EAS_AF	GCCTCACAGCACAGCAGGTG	-2.47835	-1.29058
chr1	147172842	147172842	1	+	147172826	147172845	CTCCGGTGCTCGGTGCCGGG	-1.6288	chr1	147172744	147179622	PDIA3P1	C	T	SAS_AF	CTCCGGTGCTCGGTGCTGGG	-1.6288	-2.98201
chr1	147172842	147172842	1	+	147172826	147172845	CTCCGGTGCTCGGTGCCGGG	-1.6288	chr1	147172755	147295734	AC242426.2	C	T	SAS_AF	CTCCGGTGCTCGGTGCTGGG	-1.6288	-2.98201
chr1	147178963	147178963	1	+	147178947	147178966	CTGGAGAAACAGGGTAATGA	-1.60485	chr1	147172744	147179622	PDIA3P1	A	G	SAS_AF	CTGGAGAAACAGGGTAGTGA	-1.60485	1.6949
chr1	147178963	147178963	1	+	147178947	147178966	CTGGAGAAACAGGGTAATGA	-1.60485	chr1	147172755	147295734	AC242426.2	A	G	SAS_AF	CTGGAGAAACAGGGTAGTGA	-1.60485	1.6949
chr1	147179144	147179144	1	+	147179128	147179147	CAGGAGGATTTCTCGCGTGA	3.99948	chr1	147172744	147179622	PDIA3P1	G	A	SAS_AF	CAGGAGGATTTCTCGCATGA	3.99948	-1.80563
chr1	147179144	147179144	1	+	147179128	147179147	CAGGAGGATTTCTCGCGTGA	3.99948	chr1	147172755	147295734	AC242426.2	G	A	SAS_AF	CAGGAGGATTTCTCGCATGA	3.99948	-1.80563
chr1	148424158	148424158	1	+	148424142	148424161	GGGACAGACTTGAAGGCACC	2.57285	chr1	148402516	148432545	AC245100.4	C	T	AFR_AF	GGGACAGACTTGAAGGTACC	2.57285	-0.790277
chr1	149003608	149003608	1	+	149003592	149003611	ACCTGCTTCTCTTCCCAAGC	3.56762	chr1	148808181	149048286	PDE4DIP	A	T	EAS_AF	ACCTGCTTCTCTTCCCTAGC	3.56762	3.36005
chr1	149048081	149048081	1	+	149048065	149048084	CTGGAGACCATGGAGCTGAT	-4.05535	chr1	148808181	149048286	PDE4DIP	T	G	EAS_AF	CTGGAGACCATGGAGCGGAT	-4.05535	3.89498
chr1	149636835	149636835	1	+	149636819	149636838	AAGGCTTAGCAATTTTGCTG	1.47659	chr1	149606334	149705716	LINC00869	G	A	EAS_AF	AAGGCTTAGCAATTTTACTG	1.47659	-0.258777
chr1	149636835	149636835	1	+	149636819	149636838	AAGGCTTAGCAATTTTGCTG	1.47659	chr1	149636766	149636929	U1	G	A	EAS_AF	AAGGCTTAGCAATTTTACTG	1.47659	-0.258777
chr1	150149739	150149739	1	+	150149723	150149742	GCGAGGGTCCCTGCCCCCTG	-1.57132	chr1	150149183	150164720	PLEKHO1	C	G	EAS_AF	GCGAGGGTCCCTGCCCGCTG	-1.57132	2.52761
chr1	150211804	150211804	1	+	150211788	150211807	CCACGAGGTTGCCTAAGGGG	4.40829	chr1	150211632	150211925	RN7SL480P	G	A	AFR_AF	CCACGAGGTTGCCTAAAGGG	4.40829	-0.676668
chr1	150268830	150268830	1	+	150268814	150268833	TGGTCAGGTGGGAAGGGGGG	0.524922	chr1	150268200	150280916	C1orf54	G	T	EAS_AF	TGGTCAGGTGGGAAGGTGGG	0.524922	0.0656968
chr1	150285304	150285304	1	+	150285288	150285307	AGCACTTTGAGAGGCCAAGG	-0.221182	chr1	150282543	150287093	CIART	A	G	AFR_AF	AGCACTTTGAGAGGCCGAGG	-0.221182	3.45388
chr1	150476231	150476231	1	+	150476215	150476234	TAAAATGTTTGTGATATATA	-2.71797	chr1	150363091	150476566	RPRD2	T	C	AFR_AF	TAAAATGTTTGTGATACATA	-2.71797	-3.31191
chr1	150517894	150517894	1	+	150517878	150517897	TGGTAGCAACTTCAAACGGA	-0.0531176	chr1	150515757	150518032	FALEC	C	T	AFR_AF	TGGTAGCAACTTCAAATGGA	-0.0531176	-1.75305
chr1	150965905	150965905	1	+	150965889	150965908	GAAAGGATGACTTGGCGGGT	5.42295	chr1	150965245	150966256	AL590133.2	G	A	AFR_AF	GAAAGGATGACTTGGCAGGT	5.42295	2.67553
chr1	151037213	151037213	1	+	151037197	151037216	GAGGAAAGGCAGGCCTAACT	0.87206	chr1	151036321	151047720	BNIPL	A	G	AFR_AF	GAGGAAAGGCAGGCCTGACT	0.87206	2.2432
chr1	151583225	151583225	1	+	151583209	151583228	TAGGCTTGAGCTACTGCGCC	-0.493293	chr1	151540305	151583583	TUFT1	C	T	EUR_AF	TAGGCTTGAGCTACTGTGCC	-0.493293	-0.388496
chr1	151698751	151698751	1	+	151698735	151698754	AGGGGAGTGATACGGGGTGG	2.01914	chr1	151612006	151699091	SNX27	G	A	EAS_AF	AGGGGAGTGATACGGGATGG	2.01914	3.10265
chr1	151844087	151844087	1	+	151844071	151844090	TGGCCAATGGAACCACGTGG	3.63166	chr1	151841877	151850385	C2CD4D-AS1	G	A	SAS_AF	TGGCCAATGGAACCACATGG	3.63166	-1.67195
chr1	151844149	151844149	1	+	151844133	151844152	CAACTGGATGCCTACACGAA	-2.8956	chr1	151841877	151850385	C2CD4D-AS1	C	T	AFR_AF	CAACTGGATGCCTACATGAA	-2.8956	-3.92953
chr1	152719598	152719598	1	+	152719582	152719601	GGGGCTGGGCAGGGTAGCAA	4.20274	chr1	152719522	152720470	C1orf68	G	C	AFR_AF	GGGGCTGGGCAGGGTACCAA	4.20274	0.593607
chr1	153225262	153225262	1	+	153225246	153225265	CAAGAACACCATGATGTGCA	-3.56612	chr1	153225080	153226006	AL161636.2	T	C	EUR_AF	CAAGAACACCATGATGCGCA	-3.56612	-2.68586
chr1	153225981	153225981	1	+	153225965	153225984	GAGGAGTTGGATGAGAATAT	0.295414	chr1	153225080	153226006	AL161636.2	A	C	EUR_AF	GAGGAGTTGGATGAGACTAT	0.295414	-2.03694
chr1	153262126	153262126	1	+	153262110	153262129	GCAAATTCATGAGAATTTTT	0.621198	chr1	153259687	153262124	LOR	T	C	AFR_AF	GCAAATTCATGAGAATCTTT	0.621198	1.26851
chr1	153728365	153728365	1	+	153728349	153728368	TACCCTTCCCATAGGGACAC	0.631909	chr1	153728050	153774808	INTS3	A	G	EAS_AF	TACCCTTCCCATAGGGGCAC	0.631909	5.38244
chr1	153928673	153928673	1	+	153928657	153928676	CATCCTAACATGCTCAAGAC	-3.09441	chr1	153923337	153935240	AL358472.5	A	G	AMR_AF	CATCCTAACATGCTCAGGAC	-3.09441	1.94861
chr1	154349326	154349326	1	+	154349310	154349329	AGCTAGAGGGAGCAGGCCCA	-0.430042	chr1	154325553	154351304	ATP8B2	C	T	AFR_AF	AGCTAGAGGGAGCAGGTCCA	-0.430042	-0.178004
chr1	154502854	154502854	1	+	154502838	154502857	CTAGTTCCGTTACTCTTCGG	3.31148	chr1	154502219	154548147	TDRD10	T	A	EAS_AF	CTAGTTCCGTTACTCTACGG	3.31148	3.30454
chr1	154576516	154576516	1	+	154576500	154576519	CCCATGGTCACAGACCCCTG	-1.84798	chr1	154567778	154580013	CHRNB2	C	T	EAS_AF	CCCATGGTCACAGACCTCTG	-1.84798	-2.01869
chr1	155017821	155017821	1	+	155017805	155017824	GGGAAGGGGCTGCGGACCTG	-1.24515	chr1	155002630	155018522	ZBTB7B	C	G	EAS_AF	GGGAAGGGGCTGCGGAGCTG	-1.24515	2.88434
chr1	155051158	155051158	1	+	155051142	155051161	GCGGTAGCGCTGAGCAGCGC	4.09637	chr1	155050566	155062775	ADAM15	G	A	EAS_AF	GCGGTAGCGCTGAGCAACGC	4.09637	4.71255
chr1	155051833	155051833	1	+	155051817	155051836	GCCTAGCTAACCGTTCGACC	5.3872	chr1	155050566	155062775	ADAM15	G	C	AFR_AF	GCCTAGCTAACCGTTCCACC	5.3872	-0.66714
chr1	155135811	155135811	1	+	155135795	155135814	GGGGGCGGAGCCGAGTGCGC	5.14237	chr1	155135344	155138857	SLC50A1	G	A	EAS_AF	GGGGGCGGAGCCGAGTACGC	5.14237	4.09228
chr1	155433902	155433902	1	+	155433886	155433905	AGTATCGAGAACCGAGTGAG	-3.24079	chr1	155433178	155434262	POU5F1P4	T	C	AFR_AF	AGTATCGAGAACCGAGCGAG	-3.24079	-3.06549
chr1	156136137	156136137	1	+	156136121	156136140	GGTGGGCTGGGGAGACGTCG	-2.67315	chr1	156082573	156140089	LMNA	G	A	AFR_AF	GGTGGGCTGGGGAGACATCG	-2.67315	-2.56707
chr1	156139185	156139185	1	+	156139169	156139188	ACCCCCTGCCCTGCACGTCA	1.30386	chr1	156082573	156140089	LMNA	G	C	AFR_AF	ACCCCCTGCCCTGCACCTCA	1.30386	-3.12666
chr1	156291700	156291700	1	+	156291684	156291703	CCCCAGGCCTAGGACCGCGG	4.39609	chr1	156282935	156293185	TMEM79	G	C	AMR_AF	CCCCAGGCCTAGGACCCCGG	4.39609	0.00844613
chr1	156390453	156390453	1	+	156390437	156390456	GGATCTCTGGGCTGGTCTGT	1.13273	chr1	156388226	156395609	AL139130.1	C	T	EAS_AF	GGATCTCTGGGCTGGTTTGT	1.13273	5.40294
chr1	156392621	156392621	1	+	156392605	156392624	AAATTCCGAGTGAGCGGGTG	-1.33569	chr1	156388226	156395609	AL139130.1	G	A	EAS_AF	AAATTCCGAGTGAGCGAGTG	-1.33569	-2.20926
chr1	156704254	156704254	1	+	156704238	156704257	GAACTAACGGCAAGGACTGA	-1.39359	chr1	156689676	156704757	AL590666.4	C	A	AFR_AF	GAACTAACGGCAAGGAATGA	-1.39359	-0.125443
chr1	156728554	156728554	1	+	156728538	156728557	ACCCGCACCGCCCCGACCCC	0.471525	chr1	156728442	156736960	RRNAD1	C	A	EUR_AF	ACCCGCACCGCCCCGAACCC	0.471525	2.25672
chr1	157437738	157437738	1	+	157437722	157437741	AAAACTGTCACCTCAGATTT	2.92837	chr1	157437484	157437754	AL353899.1	A	T	AMR_AF	AAAACTGTCACCTCAGTTTT	2.92837	2.89692
chr1	159781012	159781012	1	+	159780996	159781015	AGGTGGTGAGTTACTTGGCT	2.19556	chr1	159780932	159782543	DUSP23	G	C	AMR_AF	AGGTGGTGAGTTACTTCGCT	2.19556	0.906327
chr1	159808782	159808782	1	+	159808766	159808785	CCAGAAGGGCCTGGCTATGT	1.66991	chr1	159800511	159816257	FCRL6	A	G	AFR_AF	CCAGAAGGGCCTGGCTGTGT	1.66991	2.86617
chr1	159836459	159836459	1	+	159836443	159836462	TAAGGAGCTAAACTTACCTT	-1.20617	chr1	159826811	159837492	SLAMF8	C	G	AFR_AF	TAAGGAGCTAAACTTAGCTT	-1.20617	3.63969
chr1	159836941	159836941	1	+	159836925	159836944	CTACAGTCAGGCCACATGCC	-2.61344	chr1	159826811	159837492	SLAMF8	T	A	AFR_AF	CTACAGTCAGGCCACAAGCC	-2.61344	-2.59809
chr1	159983731	159983731	1	+	159983715	159983734	GAGGGGATAGATGATTCCTA	-1.70023	chr1	159958035	159984750	LINC01133	C	T	EAS_AF	GAGGGGATAGATGATTTCTA	-1.70023	1.65878
chr1	160088822	160088822	1	+	160088806	160088825	TCCTCAAAATAAGGGGCACC	0.814072	chr1	160081538	160090563	KCNJ9	C	T	EUR_AF	TCCTCAAAATAAGGGGTACC	0.814072	1.59703
chr1	160089958	160089958	1	+	160089942	160089961	GGGGCACAGCCAGGGTCCTA	-2.25424	chr1	160081538	160090563	KCNJ9	C	A	AMR_AF	GGGGCACAGCCAGGGTACTA	-2.25424	-1.03615
chr1	160089970	160089970	1	+	160089954	160089973	GGGTCCTATGGGCATAGCCA	1.20221	chr1	160081538	160090563	KCNJ9	G	C	AFR_AF	GGGTCCTATGGGCATACCCA	1.20221	-0.942105
chr1	160142070	160142070	1	+	160142054	160142073	GAACAAACTCAGATCTCATC	-0.301851	chr1	160115759	160143591	ATP1A2	C	T	SAS_AF	GAACAAACTCAGATCTTATC	-0.301851	0.836047
chr1	160345141	160345141	1	+	160345125	160345144	TAACTTTCCCAAGATCATAC	1.39059	chr1	160343316	160358952	NCSTN	A	C	AFR_AF	TAACTTTCCCAAGATCCTAC	1.39059	-1.74934
chr1	160691767	160691767	1	+	160691751	160691770	TCATCTGGTGCCCAACGTGG	3.50101	chr1	160670778	160699761	AL121985.1	G	A	EAS_AF	TCATCTGGTGCCCAACATGG	3.50101	-1.02525
chr1	160692100	160692100	1	+	160692084	160692103	AGGAACTAAAACAAGCAGGT	3.82371	chr1	160670778	160699761	AL121985.1	A	C	AFR_AF	AGGAACTAAAACAAGCCGGT	3.82371	2.41974
chr1	160797270	160797270	1	+	160797254	160797273	GGCTTCAGGGATGATGGTGC	4.71167	chr1	160796074	160828261	LY9	G	A	SAS_AF	GGCTTCAGGGATGATGATGC	4.71167	2.91497
chr1	160949381	160949381	1	+	160949365	160949384	ACCCTTTGTGGGTGTCGGGC	5.40683	chr1	160932465	160949922	AL354714.1	G	A	AMR_AF	ACCCTTTGTGGGTGTCAGGC	5.40683	0.282497
chr1	161284844	161284844	1	+	161284828	161284847	AGAGTAGGGTGCCTGAGGGT	5.54019	chr1	161258745	161285450	PCP4L1	G	C	AFR_AF	AGAGTAGGGTGCCTGACGGT	5.54019	2.34498
chr1	161369122	161369122	1	+	161369106	161369125	TCTAATCCCAGCTACTCGGG	0.732153	chr1	161314257	161375340	SDHC	C	T	AFR_AF	TCTAATCCCAGCTACTTGGG	0.732153	-1.50387
chr1	161369154	161369154	1	+	161369138	161369157	GAGAATTGCTTGAACCCGGG	-2.40436	chr1	161314257	161375340	SDHC	C	T	AFR_AF	GAGAATTGCTTGAACCTGGG	-2.40436	-3.30872
chr1	161370178	161370178	1	+	161370162	161370181	AGGCGGGCGATCACGAGGTC	0.967315	chr1	161314257	161375340	SDHC	G	A	AFR_AF	AGGCGGGCGATCACGAAGTC	0.967315	-2.95291
chr1	161399656	161399656	1	+	161399640	161399659	ATTCTTACGTAGAATTCGAA	-2.04912	chr1	161399409	161422424	AL592295.4	C	T	AFR_AF	ATTCTTACGTAGAATTTGAA	-2.04912	-3.91256
chr1	161400877	161400877	1	+	161400861	161400880	TGTAATCCCAGCTACCCGGG	-1.21582	chr1	161399409	161422424	AL592295.4	C	T	AFR_AF	TGTAATCCCAGCTACCTGGG	-1.21582	-2.18904
chr1	161400877	161400877	1	+	161400861	161400880	TGTAATCCCAGCTACCCGGG	-1.21582	chr1	161399998	161401868	AL592295.5	C	T	AFR_AF	TGTAATCCCAGCTACCTGGG	-1.21582	-2.18904
chr1	161522977	161522977	1	+	161522961	161522980	AAGGAGAAAATAGCCATCTA	-0.104035	chr1	161505430	161524013	FCGR2A	T	C	AFR_AF	AAGGAGAAAATAGCCACCTA	-0.104035	-3.68524
chr1	161522977	161522977	1	+	161522961	161522980	AAGGAGAAAATAGCCATCTA	-0.104035	chr1	161513176	161605099	AL590385.2	T	C	AFR_AF	AAGGAGAAAATAGCCACCTA	-0.104035	-3.68524
chr1	161523646	161523646	1	+	161523630	161523649	CCAGGTGTTGCGTTCTCTCT	-2.21966	chr1	161505430	161524013	FCGR2A	C	G	EAS_AF	CCAGGTGTTGCGTTCTGTCT	-2.21966	1.743
chr1	161523646	161523646	1	+	161523630	161523649	CCAGGTGTTGCGTTCTCTCT	-2.21966	chr1	161513176	161605099	AL590385.2	C	G	EAS_AF	CCAGGTGTTGCGTTCTGTCT	-2.21966	1.743
chr1	161596042	161596042	1	+	161596026	161596045	ACATTAGACCTCTTTTGGTT	-0.220241	chr1	161513176	161605099	AL590385.2	G	T	EAS_AF	ACATTAGACCTCTTTTTGTT	-0.220241	-2.51729
chr1	161596042	161596042	1	+	161596026	161596045	ACATTAGACCTCTTTTGGTT	-0.220241	chr1	161581339	161605662	FCGR2C	G	T	EAS_AF	ACATTAGACCTCTTTTTGTT	-0.220241	-2.51729
chr1	161600103	161600103	1	+	161600087	161600106	AACATATAATTAGGTGACTA	0.664818	chr1	161513176	161605099	AL590385.2	A	G	AFR_AF	AACATATAATTAGGTGGCTA	0.664818	3.16768
chr1	161600103	161600103	1	+	161600087	161600106	AACATATAATTAGGTGACTA	0.664818	chr1	161581339	161605662	FCGR2C	A	G	AFR_AF	AACATATAATTAGGTGGCTA	0.664818	3.16768
chr1	161675619	161675619	1	+	161675603	161675622	GAGATACTTTGGTCTTCCTG	-0.808167	chr1	161663147	161678654	FCGR2B	C	T	EUR_AF	GAGATACTTTGGTCTTTCTG	-0.808167	3.04031
chr1	161961377	161961377	1	+	161961361	161961380	TTGAGTGGATCTTTGAAATG	-1.46116	chr1	161766320	161964070	ATF6	A	G	EUR_AF	TTGAGTGGATCTTTGAGATG	-1.46116	1.75189
chr1	162363364	162363364	1	+	162363348	162363367	TAGGGCAGGGTCTGTGGGAA	-2.33027	chr1	162069691	162370475	NOS1AP	G	T	EAS_AF	TAGGGCAGGGTCTGTGTGAA	-2.33027	-3.39222
chr1	162368695	162368695	1	+	162368679	162368698	ACGGGCTGGCTGGGGCAATG	-3.40351	chr1	162069691	162370475	NOS1AP	A	G	EAS_AF	ACGGGCTGGCTGGGGCGATG	-3.40351	1.50201
chr1	162368695	162368695	1	+	162368679	162368698	ACGGGCTGGCTGGGGCAATG	-3.40351	chr1	162365407	162383531	AL512785.2	A	G	EAS_AF	ACGGGCTGGCTGGGGCGATG	-3.40351	1.50201
chr1	162368791	162368791	1	+	162368775	162368794	ACCTGCTAGAGTCATATGTT	-1.93286	chr1	162069691	162370475	NOS1AP	T	C	EUR_AF	ACCTGCTAGAGTCATACGTT	-1.93286	-0.255661
chr1	162368791	162368791	1	+	162368775	162368794	ACCTGCTAGAGTCATATGTT	-1.93286	chr1	162365407	162383531	AL512785.2	T	C	EUR_AF	ACCTGCTAGAGTCATACGTT	-1.93286	-0.255661
chr1	162383936	162383936	1	+	162383920	162383939	TTTCTGTAACCTCCTCTGAG	-3.06506	chr1	162378841	162386812	C1orf226	T	C	AFR_AF	TTTCTGTAACCTCCTCCGAG	-3.06506	-3.43774
chr1	162523875	162523875	1	+	162523859	162523878	AAACTCAAAGAATTCTTAAA	-0.923429	chr1	162497251	162529631	UHMK1	T	G	EUR_AF	AAACTCAAAGAATTCTGAAA	-0.923429	3.47273
chr1	162783302	162783302	1	+	162783286	162783305	AGAGTGCAAAGAGGTGCCTG	-0.583085	chr1	162631373	162787405	DDR2	C	T	EUR_AF	AGAGTGCAAAGAGGTGTCTG	-0.583085	-0.287618
chr1	164683509	164683509	1	+	164683493	164683512	TGCCTTGCCTAAGATTACTT	-0.419158	chr1	164555584	164899296	PBX1	A	G	EAS_AF	TGCCTTGCCTAAGATTGCTT	-0.419158	4.63019
chr1	164683907	164683907	1	+	164683891	164683910	TCACTTCAGCCTCTAACTCC	-0.421979	chr1	164555584	164899296	PBX1	C	T	SAS_AF	TCACTTCAGCCTCTAATTCC	-0.421979	1.28629
chr1	164814601	164814601	1	+	164814585	164814604	CAAAAATTAGCTGGGCATGG	-1.49892	chr1	164555584	164899296	PBX1	A	G	AFR_AF	CAAAAATTAGCTGGGCGTGG	-1.49892	3.89943
chr1	164815814	164815814	1	+	164815798	164815817	TGGGGACCGTGGGGATTATG	-2.37034	chr1	164555584	164899296	PBX1	T	C	EUR_AF	TGGGGACCGTGGGGATCATG	-2.37034	-3.68905
chr1	165654149	165654149	1	+	165654133	165654152	AATTCTACCTAATTTGCGTG	-2.80089	chr1	165631213	165661796	MGST3	C	G	EAS_AF	AATTCTACCTAATTTGGGTG	-2.80089	-0.691673
chr1	165676438	165676438	1	+	165676422	165676441	TACTGTAGACATCAAGCGAA	-1.84278	chr1	165676310	165676781	AL451074.2	C	T	EUR_AF	TACTGTAGACATCAAGTGAA	-1.84278	-3.44082
chr1	165676750	165676750	1	+	165676734	165676753	CGGGAAGGAGCCTGAGCTGC	4.26856	chr1	165676310	165676781	AL451074.2	C	A	EAS_AF	CGGGAAGGAGCCTGAGATGC	4.26856	4.85653
chr1	165773844	165773844	1	+	165773828	165773847	CAGCTTTTGGAACATCGTCT	0.392644	chr1	165768929	165775176	TMCO1-AS1	G	A	AFR_AF	CAGCTTTTGGAACATCATCT	0.392644	-0.0420641
chr1	166851494	166851494	1	+	166851478	166851497	CGTATCTAGGACTCTAGTGA	1.65966	chr1	166839447	166856344	POGK	G	T	EUR_AF	CGTATCTAGGACTCTATTGA	1.65966	0.670073
chr1	167379156	167379156	1	+	167379140	167379159	GCAGGCTGGTCTTGAACTCC	0.387484	chr1	167220876	167427345	POU2F1	C	G	EAS_AF	GCAGGCTGGTCTTGAAGTCC	0.387484	3.54422
chr1	167379156	167379156	1	+	167379140	167379159	GCAGGCTGGTCTTGAACTCC	0.387484	chr1	167379108	167381000	AL136984.1	C	G	EAS_AF	GCAGGCTGGTCTTGAAGTCC	0.387484	3.54422
chr1	167630346	167630346	1	+	167630330	167630349	CTGGCCACGGCCGGGAGCGG	3.92332	chr1	167630093	167708696	RCSD1	G	A	AMR_AF	CTGGCCACGGCCGGGAACGG	3.92332	2.09509
chr1	169104146	169104146	1	+	169104130	169104149	TCCAGATGGTCTAGAGTGGC	1.58274	chr1	169104124	169104907	AL031726.1	T	C	EAS_AF	TCCAGATGGTCTAGAGCGGC	1.58274	1.58189
chr1	169105802	169105802	1	+	169105786	169105805	GCAGTGGCGGGGAGTGCGAG	-1.25116	chr1	169105697	169132722	ATP1B1	C	G	AFR_AF	GCAGTGGCGGGGAGTGGGAG	-1.25116	-2.52111
chr1	169486197	169486197	1	+	169486181	169486200	CGGAGCTCTCTCTAGTGAGG	3.5861	chr1	169486076	169500182	Z99572.1	G	C	EAS_AF	CGGAGCTCTCTCTAGTCAGG	3.5861	1.43566
chr1	169798939	169798939	1	+	169798923	169798942	TGTCTCAACATTCTGACAGT	2.61208	chr1	169662007	169854080	C1orf112	C	A	SAS_AF	TGTCTCAACATTCTGAAAGT	2.61208	2.67744
chr1	170116165	170116165	1	+	170116149	170116168	CCCCATCTTTCTCCTGAATG	-0.0990384	chr1	170115636	170116576	SIGLEC30P	A	G	AFR_AF	CCCCATCTTTCTCCTGGATG	-0.0990384	2.15533
chr1	170116448	170116448	1	+	170116432	170116451	GGTGGTTCTGGTGGCCGTCA	-1.10607	chr1	170115636	170116576	SIGLEC30P	G	A	EAS_AF	GGTGGTTCTGGTGGCCATCA	-1.10607	-0.887149
chr1	170116547	170116547	1	+	170116531	170116550	GAGGGCAGCAGTGGGTGTGG	1.9939	chr1	170115636	170116576	SIGLEC30P	G	T	AFR_AF	GAGGGCAGCAGTGGGTTTGG	1.9939	2.33666
chr1	170174120	170174120	1	+	170174104	170174123	AGCTGTACTTAAGTACTTGT	4.4611	chr1	170173865	170304358	LINC01681	T	C	EAS_AF	AGCTGTACTTAAGTACCTGT	4.4611	1.83441
chr1	170662742	170662742	1	+	170662726	170662745	GCAGAAAATTTTTTTTTGGG	0.681577	chr1	170662728	170739421	PRRX1	T	G	SAS_AF	GCAGAAAATTTTTTTTGGGG	0.681577	2.93609
chr1	170663243	170663243	1	+	170663227	170663246	AAACGTCAGGCACAGCACAA	-1.67974	chr1	170662728	170739421	PRRX1	A	G	EUR_AF	AAACGTCAGGCACAGCGCAA	-1.67974	2.68499
chr1	171146428	171146428	1	+	171146412	171146431	TTGTTGTTACTGAAAAGGAT	2.39567	chr1	171137740	171161568	FMO6P	G	A	EAS_AF	TTGTTGTTACTGAAAAAGAT	2.39567	-1.10372
chr1	171512565	171512565	1	+	171512549	171512568	GTCTTATGTTTCGTGTGTGG	2.60891	chr1	171485551	171593511	PRRC2C	G	A	EAS_AF	GTCTTATGTTTCGTGTATGG	2.60891	3.07023
chr1	171592064	171592064	1	+	171592048	171592067	CCTACTATATAACATGTGCT	-2.00875	chr1	171485551	171593511	PRRC2C	T	G	EAS_AF	CCTACTATATAACATGGGCT	-2.00875	2.77246
chr1	173890049	173890049	1	+	173890033	173890052	TTCTTTTTTTTCTTAAAGGC	3.6836	chr1	173868082	173903549	ZBTB37	A	G	EAS_AF	TTCTTTTTTTTCTTAAGGGC	3.6836	4.92824
chr1	173896886	173896886	1	+	173896870	173896889	GAAGCCAAGATGCTAAAAAA	-0.0147095	chr1	173868082	173903549	ZBTB37	A	G	AMR_AF	GAAGCCAAGATGCTAAGAAA	-0.0147095	0.477937
chr1	173898114	173898114	1	+	173898098	173898117	CCAACTTCTTTTTTTTTGGG	0.681577	chr1	173868082	173903549	ZBTB37	T	G	EAS_AF	CCAACTTCTTTTTTTTGGGG	0.681577	2.93609
chr1	173899817	173899817	1	+	173899801	173899820	CTCAATTCAAAGTGTACAGT	0.933473	chr1	173868082	173903549	ZBTB37	C	T	AFR_AF	CTCAATTCAAAGTGTATAGT	0.933473	4.64186
chr1	174992364	174992364	1	+	174992348	174992367	GAGAATCACTTGAACCCAGG	-0.633455	chr1	174159410	174995308	RABGAP1L	C	T	EUR_AF	GAGAATCACTTGAACCTAGG	-0.633455	-0.617748
chr1	176844033	176844033	1	+	176844017	176844036	CCTCTCTCTATTTACATCCC	1.98652	chr1	176463171	176845601	PAPPA2	T	A	SAS_AF	CCTCTCTCTATTTACAACCC	1.98652	1.45573
chr1	178474911	178474911	1	+	178474895	178474914	TTTTTTCTAGAAAAAGGGGA	1.70129	chr1	178094141	178484147	RASAL2	G	A	SAS_AF	TTTTTTCTAGAAAAAGAGGA	1.70129	-0.0257121
chr1	179075588	179075588	1	+	179075572	179075591	TATTCAAGAATGTATTAATA	-0.339993	chr1	179025804	179076567	FAM20B	A	G	SAS_AF	TATTCAAGAATGTATTGATA	-0.339993	3.82176
chr1	179095740	179095740	1	+	179095724	179095743	TACACTCTAGGTTTGCAGGC	1.40102	chr1	179082070	179098023	TOR3A	A	G	AFR_AF	TACACTCTAGGTTTGCGGGC	1.40102	5.01783
chr1	179355735	179355735	1	+	179355719	179355738	GAGATGGGGTTTCACCCTGT	2.03853	chr1	179293714	179358680	SOAT1	C	A	EAS_AF	GAGATGGGGTTTCACCATGT	2.03853	2.09859
chr1	179357612	179357612	1	+	179357596	179357615	ATAAAATGTTACATATCGCT	-3.10508	chr1	179293714	179358680	SOAT1	C	A	EAS_AF	ATAAAATGTTACATATAGCT	-3.10508	-1.01729
chr1	179365849	179365849	1	+	179365833	179365852	GAACATAAGAAACTCCAAGA	0.714148	chr1	179365720	179554735	AXDND1	A	G	EAS_AF	GAACATAAGAAACTCCGAGA	0.714148	3.19066
chr1	179883024	179883024	1	+	179883008	179883027	GCGAGCCAGGGAACGCGCGG	3.95748	chr1	179882042	179925000	TOR1AIP1	G	C	AFR_AF	GCGAGCCAGGGAACGCCCGG	3.95748	2.59629
chr1	179904689	179904689	1	+	179904673	179904692	CAAGTGTAGTGGTGCCGTCA	-2.56752	chr1	179882042	179925000	TOR1AIP1	G	A	SAS_AF	CAAGTGTAGTGGTGCCATCA	-2.56752	-0.357711
chr1	179954976	179954976	1	+	179954960	179954979	TGTCTTCCTTCCCAGCGGAC	4.78604	chr1	179954773	180114875	CEP350	G	A	EUR_AF	TGTCTTCCTTCCCAGCAGAC	4.78604	-2.81901
chr1	180199973	180199973	1	+	180199957	180199976	CCTGATGCAGCCTGTCCTCT	-2.36967	chr1	180154869	180204030	QSOX1	C	T	EAS_AF	CCTGATGCAGCCTGTCTTCT	-2.36967	0.783895
chr1	180201106	180201106	1	+	180201090	180201109	TCAGCTCGTCTGTGAAATTG	-1.15708	chr1	180154869	180204030	QSOX1	A	G	EAS_AF	TCAGCTCGTCTGTGAAGTTG	-1.15708	-3.19031
chr1	180277877	180277877	1	+	180277861	180277880	GTCCTTAAACTTTTTTTGGG	0.681577	chr1	180230264	180278984	LHX4	T	G	EAS_AF	GTCCTTAAACTTTTTTGGGG	0.681577	2.93609
chr1	180565767	180565767	1	+	180565751	180565770	ACTGGCAAATAAAACAGATA	0.549388	chr1	180547436	180566520	OVAAL	G	C	EUR_AF	ACTGGCAAATAAAACACATA	0.549388	-3.11663
chr1	180948139	180948139	1	+	180948123	180948142	CCCTGGTCCTGCTGCCATCA	-1.73733	chr1	180912897	180951614	KIAA1614	A	G	AFR_AF	CCCTGGTCCTGCTGCCGTCA	-1.73733	-1.32201
chr1	180950890	180950890	1	+	180950874	180950893	TCACCTCCTGGTCCCATGCC	-1.9104	chr1	180912897	180951614	KIAA1614	T	C	SAS_AF	TCACCTCCTGGTCCCACGCC	-1.9104	-1.23318
chr1	181058423	181058423	1	+	181058407	181058426	AATGGCAGATGTTTTTGATG	2.71155	chr1	181033425	181061938	MR1	G	A	EAS_AF	AATGGCAGATGTTTTTAATG	2.71155	-1.2848
chr1	181091095	181091095	1	+	181091079	181091098	CACTACAACTGCCTTTTCTA	2.22994	chr1	181088700	181092900	IER5	T	C	EAS_AF	CACTACAACTGCCTTTCCTA	2.22994	-3.12387
chr1	181175461	181175461	1	+	181175445	181175464	GCCACTCCCTCCCCAGCCTG	1.51046	chr1	181174484	181182208	LINC01732	C	G	SAS_AF	GCCACTCCCTCCCCAGGCTG	1.51046	4.28486
chr1	181732663	181732663	1	+	181732647	181732666	GGTCCCTCAAGGGGGATGGA	-1.98883	chr1	181317690	181808084	CACNA1E	T	A	SAS_AF	GGTCCCTCAAGGGGGAAGGA	-1.98883	-1.14653
chr1	181771607	181771607	1	+	181771591	181771610	TGCCTGATCTTGTCTGATCT	2.7232	chr1	181317690	181808084	CACNA1E	A	G	SAS_AF	TGCCTGATCTTGTCTGGTCT	2.7232	2.04468
chr1	181771607	181771607	1	+	181771591	181771610	TGCCTGATCTTGTCTGATCT	2.7232	chr1	181771566	181771644	RNA5SP70	A	G	SAS_AF	TGCCTGATCTTGTCTGGTCT	2.7232	2.04468
chr1	181800151	181800151	1	+	181800135	181800154	GCAGATTCTGCAGCTGGTGT	5.30281	chr1	181317690	181808084	CACNA1E	G	A	EAS_AF	GCAGATTCTGCAGCTGATGT	5.30281	3.28156
chr1	181802990	181802990	1	+	181802974	181802993	GAGCAAATAGCTACCTTTCA	-1.71389	chr1	181317690	181808084	CACNA1E	T	C	EAS_AF	GAGCAAATAGCTACCTCTCA	-1.71389	-4.05554
chr1	182407768	182407768	1	+	182407752	182407771	TGGTGTCCCGTCCCCCTCCT	-0.362757	chr1	182407621	182414815	LINC00272	T	A	EAS_AF	TGGTGTCCCGTCCCCCACCT	-0.362757	-0.239464
chr1	183023599	183023599	1	+	183023583	183023602	CCACCGCCCGCGCCGGAGTC	-1.91888	chr1	183023420	183145592	LAMC1	A	G	AFR_AF	CCACCGCCCGCGCCGGGGTC	-1.91888	1.43765
chr1	183145499	183145499	1	+	183145483	183145502	TACAGCCTTGCTCTCCGGGG	4.45043	chr1	183023420	183145592	LAMC1	G	A	AMR_AF	TACAGCCTTGCTCTCCAGGG	4.45043	0.141812
chr1	183186264	183186264	1	+	183186248	183186267	CAAGGAAAAGGAAGGCACAG	-2.35278	chr1	183186238	183245127	LAMC2	A	G	EAS_AF	CAAGGAAAAGGAAGGCGCAG	-2.35278	4.9343
chr1	184620992	184620992	1	+	184620976	184620995	GGTTTGTCCCACAAAATCAC	-0.0247752	chr1	184387029	184629019	C1orf21	T	A	AFR_AF	GGTTTGTCCCACAAAAACAC	-0.0247752	0.521582
chr1	184627672	184627672	1	+	184627656	184627675	TGAGGCTAGCGATGCCCACT	1.30877	chr1	184387029	184629019	C1orf21	C	G	EAS_AF	TGAGGCTAGCGATGCCGACT	1.30877	2.00481
chr1	186228195	186228195	1	+	186228179	186228198	CTTGCTTTCCCTTTACTCTA	1.38278	chr1	186224472	186228191	AL133553.2	T	C	EUR_AF	CTTGCTTTCCCTTTACCCTA	1.38278	-2.01376
chr1	186521131	186521131	1	+	186521115	186521134	CTGAGGCTTCTCCAGATGTG	-3.23602	chr1	186423481	186626619	AL096803.2	T	C	AFR_AF	CTGAGGCTTCTCCAGACGTG	-3.23602	-2.96839
chr1	186626136	186626136	1	+	186626120	186626139	TTACCATTTTTGATACATCA	-2.44634	chr1	186423481	186626619	AL096803.2	A	G	AFR_AF	TTACCATTTTTGATACGTCA	-2.44634	0.380451
chr1	187312014	187312014	1	+	187311998	187312017	GAATTCATTCTTTCACCTGA	-2.64977	chr1	187070700	187686628	ERVMER61-1	C	T	AFR_AF	GAATTCATTCTTTCACTTGA	-2.64977	-1.08474
chr1	187563259	187563259	1	+	187563243	187563262	GCTAGTAGCGTTCCAGAAGC	4.24388	chr1	187070700	187686628	ERVMER61-1	A	G	EAS_AF	GCTAGTAGCGTTCCAGGAGC	4.24388	4.38425
chr1	187563259	187563259	1	+	187563243	187563262	GCTAGTAGCGTTCCAGAAGC	4.24388	chr1	187563061	187564131	FDPSP1	A	G	EAS_AF	GCTAGTAGCGTTCCAGGAGC	4.24388	4.38425
chr1	187563443	187563443	1	+	187563427	187563446	CATCAATGATGTTATCCTTC	-1.38586	chr1	187070700	187686628	ERVMER61-1	C	T	EUR_AF	CATCAATGATGTTATCTTTC	-1.38586	2.24885
chr1	187563443	187563443	1	+	187563427	187563446	CATCAATGATGTTATCCTTC	-1.38586	chr1	187563061	187564131	FDPSP1	C	T	EUR_AF	CATCAATGATGTTATCTTTC	-1.38586	2.24885
chr1	187642121	187642121	1	+	187642105	187642124	TGTTTAGCAGTCCTGCCTTA	-3.67675	chr1	187070700	187686628	ERVMER61-1	C	T	AMR_AF	TGTTTAGCAGTCCTGCTTTA	-3.67675	0.758364
chr1	188905776	188905776	1	+	188905760	188905779	ACTCCAAGTTCTTCAGCTTT	1.1052	chr1	188905688	189037564	LINC01035	C	G	AFR_AF	ACTCCAAGTTCTTCAGGTTT	1.1052	2.06076
chr1	192578661	192578661	1	+	192578645	192578664	ACTGACCAGAACTGCATGTC	-1.46651	chr1	192575763	192580024	RGS1	T	C	AFR_AF	ACTGACCAGAACTGCACGTC	-1.46651	0.590457
chr1	192658822	192658822	1	+	192658806	192658825	TACAGGGCAAGCCTACATTG	0.689714	chr1	192636138	192660306	RGS13	A	G	EAS_AF	TACAGGGCAAGCCTACGTTG	0.689714	0.557387
chr1	193473245	193473245	1	+	193473229	193473248	GTTTTTATGCTCAAAATGTT	-2.51109	chr1	193473224	194198708	AL136456.1	T	G	AFR_AF	GTTTTTATGCTCAAAAGGTT	-2.51109	2.39409
chr1	194189016	194189016	1	+	194189000	194189019	ATCATCGGACACGTAGATTT	0.172506	chr1	193473224	194198708	AL136456.1	A	T	EAS_AF	ATCATCGGACACGTAGTTTT	0.172506	0.137068
chr1	194189016	194189016	1	+	194189000	194189019	ATCATCGGACACGTAGATTT	0.172506	chr1	194188967	194190342	EEF1A1P14	A	T	EAS_AF	ATCATCGGACACGTAGTTTT	0.172506	0.137068
chr1	194198538	194198538	1	+	194198522	194198541	CAATATTGTGAAAGTTGACA	2.37488	chr1	193473224	194198708	AL136456.1	G	C	EAS_AF	CAATATTGTGAAAGTTCACA	2.37488	-2.13294
chr1	196907328	196907328	1	+	196907312	196907331	TCAGATTCTTCAGAAAACTG	0.391189	chr1	196888014	196918713	CFHR4	A	G	EAS_AF	TCAGATTCTTCAGAAAGCTG	0.391189	4.16661
chr1	197444036	197444036	1	+	197444020	197444039	TGTCCTGGTTTGAAAACATG	-4.54286	chr1	197268204	197478455	CRB1	C	A	EUR_AF	TGTCCTGGTTTGAAAAAATG	-4.54286	-1.91852
chr1	199391699	199391699	1	+	199391683	199391702	CTAACCAAAAGAGGACGAAA	-0.00970614	chr1	199148598	199393307	LINC02789	G	A	EAS_AF	CTAACCAAAAGAGGACAAAA	-0.00970614	-2.61345
chr1	201027715	201027715	1	+	201027699	201027718	GAGAATCGGTTGAACCCGGG	-2.40436	chr1	201023949	201028792	AL358473.1	C	T	EAS_AF	GAGAATCGGTTGAACCTGGG	-2.40436	-3.30872
chr1	201031226	201031226	1	+	201031210	201031229	CAGAAATGCAGCCGGAATGA	0.800931	chr1	201031136	201043073	AL358473.2	A	C	AFR_AF	CAGAAATGCAGCCGGACTGA	0.800931	0.799218
chr1	201208410	201208410	1	+	201208394	201208413	GACAAGATGCCCTGGTGCTA	1.92489	chr1	201190825	201228952	IGFN1	G	T	SAS_AF	GACAAGATGCCCTGGTTCTA	1.92489	1.78262
chr1	201209708	201209708	1	+	201209692	201209711	CAGGTTATAGGAAGGACTTG	-2.72014	chr1	201190825	201228952	IGFN1	C	T	SAS_AF	CAGGTTATAGGAAGGATTTG	-2.72014	-2.59771
chr1	201211212	201211212	1	+	201211196	201211215	GGATGAGGCAGGTTATAGGA	-1.29347	chr1	201190825	201228952	IGFN1	A	G	EAS_AF	GGATGAGGCAGGTTATGGGA	-1.29347	3.01089
chr1	201330263	201330263	1	+	201330247	201330266	TTAGGGAGGTTGGGGCGGTG	3.05865	chr1	201283452	201332993	PKP1	G	C	AFR_AF	TTAGGGAGGTTGGGGCCGTG	3.05865	-0.971596
chr1	201534646	201534646	1	+	201534630	201534649	GGTGGAAATGTTCTAAAACT	0.260705	chr1	201507241	201534784	AC096677.1	A	C	EUR_AF	GGTGGAAATGTTCTAACACT	0.260705	2.57236
chr1	201534646	201534646	1	+	201534630	201534649	GGTGGAAATGTTCTAAAACT	0.260705	chr1	201518703	201584367	RPS10P7	A	C	EUR_AF	GGTGGAAATGTTCTAACACT	0.260705	2.57236
chr1	201794371	201794371	1	+	201794355	201794374	GGTCTTGAACTCCTGACCTC	0.315933	chr1	201622885	201826969	NAV1	C	T	EAS_AF	GGTCTTGAACTCCTGATCTC	0.315933	0.751213
chr1	201796240	201796240	1	+	201796224	201796243	TGTTTGACTTTTTGAGGAAT	2.25722	chr1	201622885	201826969	NAV1	G	A	SAS_AF	TGTTTGACTTTTTGAGAAAT	2.25722	4.3799
chr1	201822272	201822272	1	+	201822256	201822275	GAATGAGGAGGCCCCCGAGC	5.63116	chr1	201622885	201826969	NAV1	G	A	AFR_AF	GAATGAGGAGGCCCCCAAGC	5.63116	2.69095
chr1	201877785	201877785	1	+	201877769	201877788	CAAAAATTAGCCAGGCATGG	-2.83455	chr1	201829149	201884291	IPO9	A	G	EAS_AF	CAAAAATTAGCCAGGCGTGG	-2.83455	3.78827
chr1	201978768	201978768	1	+	201978752	201978771	TGTGATTGAGGCCCTGCGCA	-0.769346	chr1	201978642	201978949	RPL10P4	C	T	AMR_AF	TGTGATTGAGGCCCTGTGCA	-0.769346	-1.41083
chr1	202008472	202008472	1	+	202008456	202008475	TGCGGGGGCGGGGGGGCGGG	-0.0364357	chr1	202007945	202017183	ELF3	C	A	EAS_AF	TGCGGGGGCGGGGGGGAGGG	-0.0364357	-0.882328
chr1	202129412	202129412	1	+	202129396	202129415	CTCCTTCCTCCTCCTTTCTT	0.598251	chr1	202122917	202133592	GPR37L1	T	C	AFR_AF	CTCCTTCCTCCTCCTTCCTT	0.598251	2.66235
chr1	202131055	202131055	1	+	202131039	202131058	AGCCACTGTCCTCGCAGCCT	3.11582	chr1	202122917	202133592	GPR37L1	G	A	EAS_AF	AGCCACTGTCCTCGCAACCT	3.11582	0.639001
chr1	202131111	202131111	1	+	202131095	202131114	AGGGGTCCCAGGCTTGCGGG	1.08872	chr1	202122917	202133592	GPR37L1	C	T	EAS_AF	AGGGGTCCCAGGCTTGTGGG	1.08872	1.12567
chr1	202169388	202169388	1	+	202169372	202169391	GCCTCATGGGGTGATGCCCC	1.84603	chr1	202168051	202189455	PTPRVP	C	T	AFR_AF	GCCTCATGGGGTGATGTCCC	1.84603	1.14036
chr1	202172026	202172026	1	+	202172010	202172029	GGGCCCCAGCACCAGGACAG	-0.460753	chr1	202168051	202189455	PTPRVP	A	T	AMR_AF	GGGCCCCAGCACCAGGTCAG	-0.460753	2.29721
chr1	202177799	202177799	1	+	202177783	202177802	GGTATGCTGACGTCAGCGGC	1.79109	chr1	202168051	202189455	PTPRVP	C	T	AMR_AF	GGTATGCTGACGTCAGTGGC	1.79109	1.82537
chr1	202178905	202178905	1	+	202178889	202178908	CAACATGTCACATGAGTCCT	3.80594	chr1	202168051	202189455	PTPRVP	T	G	AMR_AF	CAACATGTCACATGAGGCCT	3.80594	6.06419
chr1	202178914	202178914	1	+	202178898	202178917	ACATGAGTCCTGGGCCTAGG	-0.86779	chr1	202168051	202189455	PTPRVP	T	C	EAS_AF	ACATGAGTCCTGGGCCCAGG	-0.86779	-0.862902
chr1	202826697	202826697	1	+	202826681	202826700	ATGAGGTATGTGGTCACAGG	1.48031	chr1	202820266	202827225	MGAT4EP	C	T	EAS_AF	ATGAGGTATGTGGTCATAGG	1.48031	0.717594
chr1	202873807	202873807	1	+	202873791	202873810	CCCCCATGCCATCCTGCGTC	1.71286	chr1	202861754	202875241	AC098934.2	C	T	EUR_AF	CCCCCATGCCATCCTGTGTC	1.71286	0.0653672
chr1	203077067	203077067	1	+	203077051	203077070	CTGAATCCCAAATTTGAGTT	0.267121	chr1	203026498	203078740	PPFIA4	A	G	SAS_AF	CTGAATCCCAAATTTGGGTT	0.267121	0.8589
chr1	203487911	203487911	1	+	203487895	203487914	TTGAAAATGCGCCTCCTCCT	0.405423	chr1	203475806	203491352	PRELP	T	A	EAS_AF	TTGAAAATGCGCCTCCACCT	0.405423	0.498401
chr1	203488233	203488233	1	+	203488217	203488236	GTGGATAAGATGCTCCCGGC	1.84504	chr1	203475806	203491352	PRELP	C	T	EAS_AF	GTGGATAAGATGCTCCTGGC	1.84504	1.82182
chr1	203488833	203488833	1	+	203488817	203488836	CCCCTGCGTGTGTATATTGG	-0.957987	chr1	203475806	203491352	PRELP	T	C	EAS_AF	CCCCTGCGTGTGTATACTGG	-0.957987	-1.08614
chr1	203870377	203870377	1	+	203870361	203870380	GTTTCTAACCTAAATATGTT	-2.25124	chr1	203861599	203871152	SNRPE	T	C	EAS_AF	GTTTCTAACCTAAATACGTT	-2.25124	-2.25995
chr1	204118884	204118884	1	+	204118868	204118887	GTCGTTCTGGCTTTGAGGGG	-1.17667	chr1	204073115	204127743	SOX13	G	A	AMR_AF	GTCGTTCTGGCTTTGAAGGG	-1.17667	-0.520749
chr1	204126350	204126350	1	+	204126334	204126353	AGGAACTGCAGTATGGCCAT	1.98682	chr1	204073115	204127743	SOX13	C	T	AFR_AF	AGGAACTGCAGTATGGTCAT	1.98682	2.79615
chr1	204126445	204126445	1	+	204126429	204126448	GTGTCTATCCACCTGGGGTA	-0.0212085	chr1	204073115	204127743	SOX13	G	A	EUR_AF	GTGTCTATCCACCTGGAGTA	-0.0212085	-3.79312
chr1	204143278	204143278	1	+	204143262	204143281	AAGAATTAGGAGGGTTCCTT	2.03518	chr1	204141404	204143327	ERLNC1	C	T	AMR_AF	AAGAATTAGGAGGGTTTCTT	2.03518	1.38027
chr1	204627326	204627326	1	+	204627310	204627329	CCAGCGCTCGCCTGACCTCC	-0.69334	chr1	204626775	204629712	AL512306.2	C	T	EAS_AF	CCAGCGCTCGCCTGACTTCC	-0.69334	1.001
chr1	204870831	204870831	1	+	204870815	204870834	GGTGGCCGATGGGGGTGACA	3.35527	chr1	204828651	205022822	NFASC	G	C	EAS_AF	GGTGGCCGATGGGGGTCACA	3.35527	-1.11774
chr1	204998058	204998058	1	+	204998042	204998061	TTCCCCAAGCCCTCAAATGC	1.44746	chr1	204828651	205022822	NFASC	A	T	EUR_AF	TTCCCCAAGCCCTCAATTGC	1.44746	2.11736
chr1	205010564	205010564	1	+	205010548	205010567	GTGCCACTGCACTCCAGCCT	3.92571	chr1	204828651	205022822	NFASC	G	A	SAS_AF	GTGCCACTGCACTCCAACCT	3.92571	2.16458
chr1	205018825	205018825	1	+	205018809	205018828	TGCACCGAAAGCAGGCCCTT	-1.10209	chr1	204828651	205022822	NFASC	C	T	AFR_AF	TGCACCGAAAGCAGGCTCTT	-1.10209	1.08362
chr1	205059453	205059453	1	+	205059437	205059456	AATCCTGAGGCCCTTGCCCC	-0.661357	chr1	205042937	205078289	CNTN2	C	G	EAS_AF	AATCCTGAGGCCCTTGGCCC	-0.661357	4.6609
chr1	205060943	205060943	1	+	205060927	205060946	CAGAGGCATGGTGACCGGTG	1.4996	chr1	205042937	205078289	CNTN2	G	A	EAS_AF	CAGAGGCATGGTGACCAGTG	1.4996	-1.96424
chr1	205068226	205068226	1	+	205068210	205068229	CATCTCCGAGCCATTCGCAG	4.42323	chr1	205042937	205078289	CNTN2	G	A	EAS_AF	CATCTCCGAGCCATTCACAG	4.42323	0.710514
chr1	205070160	205070160	1	+	205070144	205070163	TCCCAGCTCAGTTCCATAGG	-0.367234	chr1	205042937	205078289	CNTN2	T	C	EUR_AF	TCCCAGCTCAGTTCCACAGG	-0.367234	-0.439926
chr1	205072337	205072337	1	+	205072321	205072340	TCCAACCTTTGGATTTTCAT	0.479247	chr1	205042937	205078289	CNTN2	T	C	EUR_AF	TCCAACCTTTGGATTTCCAT	0.479247	-1.10106
chr1	205072414	205072414	1	+	205072398	205072417	TCCAGAGAAGGGCTGGTTAA	-0.763629	chr1	205042937	205078289	CNTN2	T	C	EAS_AF	TCCAGAGAAGGGCTGGCTAA	-0.763629	-1.49523
chr1	205073455	205073455	1	+	205073439	205073458	GGAAGGGCGCAGGGTGCAGG	1.6882	chr1	205042937	205078289	CNTN2	C	T	EAS_AF	GGAAGGGCGCAGGGTGTAGG	1.6882	-0.27485
chr1	205075959	205075959	1	+	205075943	205075962	CATTGCCTCGGGCTGCGTCA	1.09724	chr1	205042937	205078289	CNTN2	G	A	EAS_AF	CATTGCCTCGGGCTGCATCA	1.09724	-1.91757
chr1	205256329	205256329	1	+	205256313	205256332	CTGCTCATTGTCCTCAGCTG	1.52037	chr1	205227946	205285632	TMCC2	G	A	EUR_AF	CTGCTCATTGTCCTCAACTG	1.52037	1.25027
chr1	205272531	205272531	1	+	205272515	205272534	GAGATAGCTACGGTTTTCTC	2.85891	chr1	205227946	205285632	TMCC2	T	C	EAS_AF	GAGATAGCTACGGTTTCCTC	2.85891	-0.91921
chr1	205278027	205278027	1	+	205278011	205278030	CTCTGTCCTTTTTCTAGTTG	0.332617	chr1	205227946	205285632	TMCC2	G	A	EAS_AF	CTCTGTCCTTTTTCTAATTG	0.332617	-1.33122
chr1	205529215	205529215	1	+	205529199	205529218	TCCCGGGCGGGGACCCCCTG	2.04123	chr1	205504595	205532793	CDK18	C	G	EAS_AF	TCCCGGGCGGGGACCCGCTG	2.04123	2.57368
chr1	205530483	205530483	1	+	205530467	205530486	GGGCACCTTGCCTCCCCTGC	0.959093	chr1	205504595	205532793	CDK18	C	T	SAS_AF	GGGCACCTTGCCTCCCTTGC	0.959093	0.789105
chr1	205595068	205595068	1	+	205595052	205595071	AGCAGCACATGTACTATAAT	1.30179	chr1	205568885	205602918	MFSD4A	T	A	AFR_AF	AGCAGCACATGTACTAAAAT	1.30179	0.556319
chr1	205595068	205595068	1	+	205595052	205595071	AGCAGCACATGTACTATAAT	1.30179	chr1	205595041	205595147	RNU6-418P	T	A	AFR_AF	AGCAGCACATGTACTAAAAT	1.30179	0.556319
chr1	205598625	205598625	1	+	205598609	205598628	CATTGAAATGATGTGACATC	-0.389798	chr1	205568885	205602918	MFSD4A	C	T	EAS_AF	CATTGAAATGATGTGATATC	-0.389798	1.25751
chr1	205890806	205890806	1	+	205890790	205890809	ACGCCCACGCTGGAAGGTTG	-0.600948	chr1	205813322	205896082	AC119673.2	G	T	SAS_AF	ACGCCCACGCTGGAAGTTTG	-0.600948	0.00649756
chr1	206543450	206543450	1	+	206543434	206543453	GTGCTCTTCCAAAGGACACT	-0.866218	chr1	206507531	206589448	RASSF5	C	G	EAS_AF	GTGCTCTTCCAAAGGAGACT	-0.866218	1.99595
chr1	206543450	206543450	1	+	206543434	206543453	GTGCTCTTCCAAAGGACACT	-0.866218	chr1	206541758	206544892	AC244034.3	C	G	EAS_AF	GTGCTCTTCCAAAGGAGACT	-0.866218	1.99595
chr1	206557313	206557313	1	+	206557297	206557316	TGAGGCGCGAGCCGGGCGCC	0.713494	chr1	206507531	206589448	RASSF5	C	A	SAS_AF	TGAGGCGCGAGCCGGGAGCC	0.713494	-1.33998
chr1	206586305	206586305	1	+	206586289	206586308	AAGTCCTTTAGGGGTAGGCC	0.321521	chr1	206507531	206589448	RASSF5	G	C	EAS_AF	AAGTCCTTTAGGGGTACGCC	0.321521	-0.00395381
chr1	206903865	206903865	1	+	206903849	206903868	AAGACAACATAACTCAAGTC	-1.76677	chr1	206897443	206904139	IL24	A	T	AFR_AF	AAGACAACATAACTCATGTC	-1.76677	-2.66492
chr1	207076510	207076510	1	+	207076494	207076513	ACTGAGTCGGGTTGCAGCAC	4.17738	chr1	207034366	207081024	PFKFB2	G	A	EAS_AF	ACTGAGTCGGGTTGCAACAC	4.17738	2.25398
chr1	207076710	207076710	1	+	207076694	207076713	TGACCAACTGGTAGACCAGG	-1.75238	chr1	207034366	207081024	PFKFB2	C	T	AFR_AF	TGACCAACTGGTAGACTAGG	-1.75238	-1.10749
chr1	207095515	207095515	1	+	207095499	207095518	TTGTATTTTTAGTAGAGACT	2.04647	chr1	207088860	207099993	C4BPB	G	A	EAS_AF	TTGTATTTTTAGTAGAAACT	2.04647	-0.33489
chr1	207373006	207373006	1	+	207372990	207373009	GTGTGCACCTCATCATAGGA	3.51746	chr1	207321376	207386804	CD55	A	G	AFR_AF	GTGTGCACCTCATCATGGGA	3.51746	4.0926
chr1	207769181	207769181	1	+	207769165	207769184	GGAGAATCGCTTGAACCCAG	-0.423552	chr1	207752057	207795513	CD46	C	G	EAS_AF	GGAGAATCGCTTGAACGCAG	-0.423552	5.40194
chr1	207959393	207959393	1	+	207959377	207959396	GCCGCGGGCCAGGGCGCGCC	4.24884	chr1	207959292	207969329	LINC02767	C	G	EUR_AF	GCCGCGGGCCAGGGCGGGCC	4.24884	-0.00387174
chr1	207968858	207968858	1	+	207968842	207968861	TTCTCTCTTGGTAGAAGGTG	-1.81894	chr1	207959292	207969329	LINC02767	G	A	EUR_AF	TTCTCTCTTGGTAGAAAGTG	-1.81894	-2.10464
chr1	208107536	208107536	1	+	208107520	208107539	GCCACTTCACTTTGTACCCC	0.150333	chr1	208106102	208107655	AL590138.1	C	G	EUR_AF	GCCACTTCACTTTGTAGCCC	0.150333	4.24024
chr1	209429036	209429036	1	+	209429020	209429039	TCTCACTTTGTCGCCCGGGC	5.1552	chr1	209428817	209432838	MIR205HG	G	A	EAS_AF	TCTCACTTTGTCGCCCAGGC	5.1552	3.15061
chr1	209780226	209780226	1	+	209780210	209780229	TATCTAGCACTAGATAAGAC	-2.07175	chr1	209756032	209782320	TRAF3IP3	A	G	EAS_AF	TATCTAGCACTAGATAGGAC	-2.07175	-1.12303
chr1	210679166	210679166	1	+	210679150	210679169	CAGGTGGAGGGCACAGGAGC	4.39695	chr1	210678315	210681932	AC096636.1	G	C	EAS_AF	CAGGTGGAGGGCACAGCAGC	4.39695	3.00605
chr1	211207428	211207428	1	+	211207412	211207431	GACCAACAGGACGCCCTGCT	-2.9761	chr1	211207239	211207897	AC092017.1	T	C	AFR_AF	GACCAACAGGACGCCCCGCT	-2.9761	-4.03876
chr1	211303721	211303721	1	+	211303705	211303724	TGTAATCCCAGCACTTTGGG	0.638819	chr1	211258377	211316385	RCOR3	T	C	EAS_AF	TGTAATCCCAGCACTTCGGG	0.638819	2.19296
chr1	211373159	211373159	1	+	211373143	211373162	GGCTGTTCCAGTTAAGTAGT	4.59123	chr1	211326615	211374946	TRAF5	T	A	SAS_AF	GGCTGTTCCAGTTAAGAAGT	4.59123	4.65107
chr1	211639845	211639845	1	+	211639829	211639848	GACAAGGGGCCCAGGGACAC	3.34697	chr1	211639440	211654627	LINC01693	A	G	EUR_AF	GACAAGGGGCCCAGGGGCAC	3.34697	4.53628
chr1	211652366	211652366	1	+	211652350	211652369	CTGTTCTAGGTCCTTGCCTA	-3.0429	chr1	211639440	211654627	LINC01693	C	A	EAS_AF	CTGTTCTAGGTCCTTGACTA	-3.0429	-0.472352
chr1	211936483	211936483	1	+	211936467	211936486	AGCCAGGCCAGGGGACAACT	-1.39429	chr1	211936249	211936634	AC092814.2	A	G	EUR_AF	AGCCAGGCCAGGGGACGACT	-1.39429	-0.248631
chr1	212103765	212103765	1	+	212103749	212103768	TGTTTTATGAAATCAATTTG	-1.57514	chr1	212035553	212107400	DTL	T	G	EUR_AF	TGTTTTATGAAATCAAGTTG	-1.57514	-2.20449
chr1	212504263	212504263	1	+	212504247	212504266	TGCTATCACAGGAAGAAGTC	-2.49055	chr1	212504178	212534060	AC092803.2	A	C	EAS_AF	TGCTATCACAGGAAGACGTC	-2.49055	-1.72689
chr1	212858367	212858367	1	+	212858351	212858370	GGGGTTGGAGGTGGGGCCCC	1.82252	chr1	212858275	212899363	FLVCR1	C	T	SAS_AF	GGGGTTGGAGGTGGGGTCCC	1.82252	1.72042
chr1	212895916	212895916	1	+	212895900	212895919	TTTTTAACACATGCAGTCAA	-0.466211	chr1	212858275	212899363	FLVCR1	T	A	SAS_AF	TTTTTAACACATGCAGACAA	-0.466211	1.22069
chr1	212973610	212973610	1	+	212973594	212973613	GGTTTCTGAGGCAATAGAGA	2.55254	chr1	212950520	212992037	VASH2	G	T	AFR_AF	GGTTTCTGAGGCAATATAGA	2.55254	1.93843
chr1	214332409	214332409	1	+	214332393	214332412	GAGGTTATGCAGCGGATACT	0.57488	chr1	214281102	214337131	SMYD2	T	C	EAS_AF	GAGGTTATGCAGCGGACACT	0.57488	-0.172534
chr1	215236763	215236763	1	+	215236747	215236766	TTTTACTTTTTTGTGTGTGG	2.91324	chr1	215005775	215237093	KCNK2	G	C	EUR_AF	TTTTACTTTTTTGTGTCTGG	2.91324	0.621927
chr1	217868836	217868836	1	+	217868820	217868839	CAGGCATGGGCCAACAAGCC	-2.61948	chr1	217631324	217871696	SPATA17	A	T	EAS_AF	CAGGCATGGGCCAACATGCC	-2.61948	-3.58594
chr1	218044115	218044115	1	+	218044099	218044118	TAATCTCTCCACTGAGTTCG	-2.42573	chr1	218043505	218059140	LINC01653	T	G	AMR_AF	TAATCTCTCCACTGAGGTCG	-2.42573	-1.5438
chr1	218442986	218442986	1	+	218442970	218442989	GTCAGGTTTTTAATATTCAG	1.37759	chr1	218345336	218444619	TGFB2	T	A	AFR_AF	GTCAGGTTTTTAATATACAG	1.37759	-3.72522
chr1	218442986	218442986	1	+	218442970	218442989	GTCAGGTTTTTAATATTCAG	1.37759	chr1	218442626	218443996	TGFB2-OT1	T	A	AFR_AF	GTCAGGTTTTTAATATACAG	1.37759	-3.72522
chr1	219272279	219272279	1	+	219272263	219272282	GTAGAAGCCTTATCAACTAG	-4.21099	chr1	219270774	219273387	AC096642.1	C	T	EAS_AF	GTAGAAGCCTTATCAATTAG	-4.21099	-0.98913
chr1	220402509	220402509	1	+	220402493	220402512	GATTAGCTTACAGGATTTGT	5.86167	chr1	220401122	220404033	AC096644.3	T	C	SAS_AF	GATTAGCTTACAGGATCTGT	5.86167	1.76397
chr1	220815399	220815399	1	+	220815383	220815402	CCACTTCTCTGTGCCCCGTC	-3.52757	chr1	220786913	220819659	MARC1	C	T	AMR_AF	CCACTTCTCTGTGCCCTGTC	-3.52757	-2.38426
chr1	220815399	220815399	1	+	220815383	220815402	CCACTTCTCTGTGCCCCGTC	-3.52757	chr1	220786990	220884503	AL445423.3	C	T	AMR_AF	CCACTTCTCTGTGCCCTGTC	-3.52757	-2.38426
chr1	220815400	220815400	1	+	220815384	220815403	CACTTCTCTGTGCCCCGTCC	3.84195	chr1	220786913	220819659	MARC1	G	A	AMR_AF	CACTTCTCTGTGCCCCATCC	3.84195	2.2822
chr1	220815400	220815400	1	+	220815384	220815403	CACTTCTCTGTGCCCCGTCC	3.84195	chr1	220786990	220884503	AL445423.3	G	A	AMR_AF	CACTTCTCTGTGCCCCATCC	3.84195	2.2822
chr1	220815822	220815822	1	+	220815806	220815825	CCAAAATATCCACCCTCGGT	2.01747	chr1	220786913	220819659	MARC1	C	T	AFR_AF	CCAAAATATCCACCCTTGGT	2.01747	4.97787
chr1	220815822	220815822	1	+	220815806	220815825	CCAAAATATCCACCCTCGGT	2.01747	chr1	220786990	220884503	AL445423.3	C	T	AFR_AF	CCAAAATATCCACCCTTGGT	2.01747	4.97787
chr1	220815924	220815924	1	+	220815908	220815927	ATGTGGGCCAGGCTCCGGAG	0.0390971	chr1	220786913	220819659	MARC1	G	A	AMR_AF	ATGTGGGCCAGGCTCCAGAG	0.0390971	-3.31727
chr1	220815924	220815924	1	+	220815908	220815927	ATGTGGGCCAGGCTCCGGAG	0.0390971	chr1	220786990	220884503	AL445423.3	G	A	AMR_AF	ATGTGGGCCAGGCTCCAGAG	0.0390971	-3.31727
chr1	220816040	220816040	1	+	220816024	220816043	GAAAGAAATTGGGGAAGGGG	-0.566919	chr1	220786913	220819659	MARC1	G	A	AMR_AF	GAAAGAAATTGGGGAAAGGG	-0.566919	-2.1354
chr1	220816040	220816040	1	+	220816024	220816043	GAAAGAAATTGGGGAAGGGG	-0.566919	chr1	220786990	220884503	AL445423.3	G	A	AMR_AF	GAAAGAAATTGGGGAAAGGG	-0.566919	-2.1354
chr1	220816744	220816744	1	+	220816728	220816747	CAAGTGAAGGAGACCTATCT	0.591748	chr1	220786913	220819659	MARC1	A	C	EUR_AF	CAAGTGAAGGAGACCTCTCT	0.591748	0.945143
chr1	220816744	220816744	1	+	220816728	220816747	CAAGTGAAGGAGACCTATCT	0.591748	chr1	220786990	220884503	AL445423.3	A	C	EUR_AF	CAAGTGAAGGAGACCTCTCT	0.591748	0.945143
chr1	220882874	220882874	1	+	220882858	220882877	AGGAGGGCAGGGAGTCTGCT	-2.05513	chr1	220786990	220884503	AL445423.3	T	C	AFR_AF	AGGAGGGCAGGGAGTCCGCT	-2.05513	-3.03488
chr1	220882874	220882874	1	+	220882858	220882877	AGGAGGGCAGGGAGTCTGCT	-2.05513	chr1	220879431	220885059	HLX	T	C	AFR_AF	AGGAGGGCAGGGAGTCCGCT	-2.05513	-3.03488
chr1	220883831	220883831	1	+	220883815	220883834	ACTTTAATCAGATTCTCATG	1.92926	chr1	220786990	220884503	AL445423.3	C	T	EUR_AF	ACTTTAATCAGATTCTTATG	1.92926	-1.40094
chr1	220883831	220883831	1	+	220883815	220883834	ACTTTAATCAGATTCTCATG	1.92926	chr1	220879431	220885059	HLX	C	T	EUR_AF	ACTTTAATCAGATTCTTATG	1.92926	-1.40094
chr1	222649657	222649657	1	+	222649641	222649660	ACCTGTAGTCCCAGCTACTC	1.72784	chr1	222618097	222668007	MIA3	A	G	EUR_AF	ACCTGTAGTCCCAGCTGCTC	1.72784	5.55304
chr1	222712777	222712777	1	+	222712761	222712780	TACCGCCTCGGTAGCTATCA	-1.62502	chr1	222712553	222735196	BROX	A	G	EUR_AF	TACCGCCTCGGTAGCTGTCA	-1.62502	-1.5289
chr1	223772292	223772292	1	+	223772276	223772295	GGGGGAGGCATGGGGCGGAA	3.07026	chr1	223701593	223776018	CAPN2	G	A	AFR_AF	GGGGGAGGCATGGGGCAGAA	3.07026	-5.09253
chr1	223947653	223947653	1	+	223947637	223947656	GTGGCGTCAGCATGTTCGTG	-1.97767	chr1	223947605	223950416	CICP5	C	T	EUR_AF	GTGGCGTCAGCATGTTTGTG	-1.97767	-3.76146
chr1	224193219	224193219	1	+	224193203	224193222	TACTATATAATATGGTAACT	-0.64419	chr1	224175756	224193441	DEGS1	A	T	EAS_AF	TACTATATAATATGGTTACT	-0.64419	-0.0540422
chr1	224227807	224227807	1	+	224227791	224227810	TGGAGAGAGGGTCTTTATAG	-2.49064	chr1	224219613	224228043	AC092809.4	A	G	EAS_AF	TGGAGAGAGGGTCTTTGTAG	-2.49064	2.73418
chr1	224378119	224378119	1	+	224378103	224378122	GGAGTGCACTGGCGCAATCG	-1.76272	chr1	224356858	224379459	CNIH4	A	T	EUR_AF	GGAGTGCACTGGCGCATTCG	-1.76272	-1.76939
chr1	224378183	224378183	1	+	224378167	224378186	GCCTCAGCTTCCCAAGTAGT	4.79011	chr1	224356858	224379459	CNIH4	T	C	AFR_AF	GCCTCAGCTTCCCAAGCAGT	4.79011	4.60996
chr1	224565720	224565720	1	+	224565704	224565723	CTTTTCTGAGCCCCCAGGCC	1.43732	chr1	224434660	224740554	CNIH3	G	A	AFR_AF	CTTTTCTGAGCCCCCAAGCC	1.43732	-3.15774
chr1	224969648	224969648	1	+	224969632	224969651	AGGAAGTCAGGGACCCCGAA	-3.0657	chr1	224896262	225399292	DNAH14	C	T	EAS_AF	AGGAAGTCAGGGACCCTGAA	-3.0657	-3.26518
chr1	224969652	224969652	1	+	224969636	224969655	AGTCAGGGACCCCGAACGGA	-0.814265	chr1	224896262	225399292	DNAH14	C	T	AFR_AF	AGTCAGGGACCCCGAATGGA	-0.814265	-2.17292
chr1	225395762	225395762	1	+	225395746	225395765	TGGGGATACTTCTTGTTTTC	-0.0365813	chr1	224896262	225399292	DNAH14	T	C	EAS_AF	TGGGGATACTTCTTGTCTTC	-0.0365813	-3.25469
chr1	225396165	225396165	1	+	225396149	225396168	GGAGAAATCAGGTGACTGCT	-2.3417	chr1	224896262	225399292	DNAH14	T	C	EAS_AF	GGAGAAATCAGGTGACCGCT	-2.3417	-3.30353
chr1	225397908	225397908	1	+	225397892	225397911	AAAAAATTAGGCGGGCGTGG	3.51822	chr1	224896262	225399292	DNAH14	G	A	EAS_AF	AAAAAATTAGGCGGGCATGG	3.51822	-1.19229
chr1	225810369	225810369	1	+	225810353	225810372	GACTGCGCGTGCCGCCTACT	-0.251273	chr1	225810092	225845563	EPHX1	T	C	AFR_AF	GACTGCGCGTGCCGCCCACT	-0.251273	0.690134
chr1	226089580	226089580	1	+	226089564	226089583	AACAGACAAGAAAGAAACCT	0.122708	chr1	226083590	226090465	LINC01703	A	G	AFR_AF	AACAGACAAGAAAGAAGCCT	0.122708	3.3565
chr1	226223616	226223616	1	+	226223600	226223619	CGCCCCGCCTTCCCAGCCCC	2.43907	chr1	226223618	226227054	MIXL1	C	T	EAS_AF	CGCCCCGCCTTCCCAGTCCC	2.43907	1.50204
chr1	226603537	226603537	1	+	226603521	226603540	TTGGGCATGTCCCTCTCTGA	2.97023	chr1	226548764	226609230	STUM	C	T	AFR_AF	TTGGGCATGTCCCTCTTTGA	2.97023	3.17938
chr1	226608274	226608274	1	+	226608258	226608277	AGGTTCCATTCACCGTTTTC	2.75143	chr1	226548764	226609230	STUM	T	C	AFR_AF	AGGTTCCATTCACCGTCTTC	2.75143	0.664105
chr1	226987418	226987418	1	+	226987402	226987421	CTTCCTTCCTCTGTCCGGAG	1.91137	chr1	226897536	226987545	COQ8A	G	A	EAS_AF	CTTCCTTCCTCTGTCCAGAG	1.91137	-3.19563
chr1	227280507	227280507	1	+	227280491	227280510	TCAGACTGTTCTCAAACAGA	-0.745871	chr1	227280449	227281967	AL627308.3	C	T	AFR_AF	TCAGACTGTTCTCAAATAGA	-0.745871	-0.735887
chr1	227280762	227280762	1	+	227280746	227280765	GAATGATAAAAACTTACAAA	1.68678	chr1	227280449	227281967	AL627308.3	C	A	AFR_AF	GAATGATAAAAACTTAAAAA	1.68678	-0.935121
chr1	227430849	227430849	1	+	227430833	227430852	CAACAAGTTCTGTGACCACC	-1.24133	chr1	227393554	227431035	LINC01641	C	G	EAS_AF	CAACAAGTTCTGTGACGACC	-1.24133	5.11679
chr1	227430849	227430849	1	+	227430833	227430852	CAACAAGTTCTGTGACCACC	-1.24133	chr1	227430526	227430976	AL606462.1	C	G	EAS_AF	CAACAAGTTCTGTGACGACC	-1.24133	5.11679
chr1	227788797	227788797	1	+	227788781	227788800	GGCTTTGCAGGAGTCCGCCC	5.00452	chr1	227786753	227792179	AL731702.1	G	T	AMR_AF	GGCTTTGCAGGAGTCCTCCC	5.00452	3.03348
chr1	227846311	227846311	1	+	227846295	227846314	GGCCTCTCTGAAGCAGACAA	1.19441	chr1	227815693	227846470	PRSS38	A	G	EAS_AF	GGCCTCTCTGAAGCAGGCAA	1.19441	2.82154
chr1	228083263	228083263	1	+	228083247	228083266	GGACCCCCGCCTCGGGGACC	3.86294	chr1	228082660	228099212	ARF1	G	C	EAS_AF	GGACCCCCGCCTCGGGCACC	3.86294	0.0865936
chr1	228083452	228083452	1	+	228083436	228083455	TGTCTGCTGAACGGAATGCG	-4.7177	chr1	228082660	228099212	ARF1	T	A	SAS_AF	TGTCTGCTGAACGGAAAGCG	-4.7177	-5.05391
chr1	228171232	228171232	1	+	228171216	228171235	GTCATGATGGGGTGGGGTAC	3.72315	chr1	228165804	228182257	IBA57	G	A	EUR_AF	GTCATGATGGGGTGGGATAC	3.72315	1.34625
chr1	228178486	228178486	1	+	228178470	228178489	ATTCGGGAGGCTGAAGTGCG	-4.01934	chr1	228165804	228182257	IBA57	T	C	EAS_AF	ATTCGGGAGGCTGAAGCGCG	-4.01934	-2.89894
chr1	228219559	228219559	1	+	228219543	228219562	GAGAGTACAGCTGTGAGGCC	0.891601	chr1	228208063	228378876	OBSCN	G	A	EUR_AF	GAGAGTACAGCTGTGAAGCC	0.891601	-2.58017
chr1	228268236	228268236	1	+	228268220	228268239	GACCCTAGCATATCCTTGAA	-3.9281	chr1	228208063	228378876	OBSCN	T	C	EUR_AF	GACCCTAGCATATCCTCGAA	-3.9281	-2.54827
chr1	228269037	228269037	1	+	228269021	228269040	GTGTTTCTGTGCAGACATGC	1.21912	chr1	228208063	228378876	OBSCN	A	C	EUR_AF	GTGTTTCTGTGCAGACCTGC	1.21912	0.713467
chr1	228269842	228269842	1	+	228269826	228269845	GGCCGCCTGCCGCCACGCAG	4.18572	chr1	228208063	228378876	OBSCN	G	A	EAS_AF	GGCCGCCTGCCGCCACACAG	4.18572	-0.847597
chr1	228493287	228493287	1	+	228493271	228493290	GCAGGTGCGGGAGCCCCGCT	-3.49916	chr1	228487382	228496188	RNF187	C	T	EUR_AF	GCAGGTGCGGGAGCCCTGCT	-3.49916	-2.30685
chr1	228495438	228495438	1	+	228495422	228495441	TAGGAGAAGATTCCAGAGCC	-2.14549	chr1	228487382	228496188	RNF187	A	G	EAS_AF	TAGGAGAAGATTCCAGGGCC	-2.14549	1.98911
chr1	228776677	228776677	1	+	228776661	228776680	GCTGGAAAAGGCACAACATC	-1.59219	chr1	228776312	228776865	AL078624.2	C	T	EUR_AF	GCTGGAAAAGGCACAATATC	-1.59219	2.46389
chr1	230002779	230002779	1	+	230002763	230002782	GCCTGGCCCCGAAGACTGTG	-1.59824	chr1	230002372	230007195	LINC01736	T	C	AFR_AF	GCCTGGCCCCGAAGACCGTG	-1.59824	-4.12995
chr1	230280573	230280573	1	+	230280557	230280576	GTGATCTGAGCCCTGCACGC	5.15247	chr1	230057990	230282122	GALNT2	A	C	EAS_AF	GTGATCTGAGCCCTGCCCGC	5.15247	4.03856
chr1	230280574	230280574	1	+	230280558	230280577	TGATCTGAGCCCTGCACGCT	-0.791148	chr1	230057990	230282122	GALNT2	C	T	EUR_AF	TGATCTGAGCCCTGCATGCT	-0.791148	-0.561692
chr1	230869142	230869142	1	+	230869126	230869145	AGGGCAGCCCGGAGGCTGGA	-2.36311	chr1	230868259	230879141	AL118511.1	T	C	EAS_AF	AGGGCAGCCCGGAGGCCGGA	-2.36311	-1.55631
chr1	230895617	230895617	1	+	230895601	230895620	AACAAAGAAATACAAGCTGG	1.1872	chr1	230889949	230895788	AL118511.3	C	G	EUR_AF	AACAAAGAAATACAAGGTGG	1.1872	1.89829
chr1	231217843	231217843	1	+	231217827	231217846	GAGAAGTGGAAAGTGCAGGA	-2.93415	chr1	231162112	231221556	TRIM67	A	G	AMR_AF	GAGAAGTGGAAAGTGCGGGA	-2.93415	3.66813
chr1	231684835	231684835	1	+	231684819	231684838	GAGTCAAATCTCTAGCCTTT	-3.02175	chr1	231528653	231819244	TSNAX-DISC1	C	T	AFR_AF	GAGTCAAATCTCTAGCTTTT	-3.02175	1.19012
chr1	231684835	231684835	1	+	231684819	231684838	GAGTCAAATCTCTAGCCTTT	-3.02175	chr1	231626815	232041272	DISC1	C	T	AFR_AF	GAGTCAAATCTCTAGCTTTT	-3.02175	1.19012
chr1	231818681	231818681	1	+	231818665	231818684	AGGTGCCTTGGCAAACCGAA	-2.89514	chr1	231528653	231819244	TSNAX-DISC1	C	T	EAS_AF	AGGTGCCTTGGCAAACTGAA	-2.89514	-2.76894
chr1	231818681	231818681	1	+	231818665	231818684	AGGTGCCTTGGCAAACCGAA	-2.89514	chr1	231626815	232041272	DISC1	C	T	EAS_AF	AGGTGCCTTGGCAAACTGAA	-2.89514	-2.76894
chr1	232185192	232185192	1	+	232185176	232185195	AAATACTCACCCCAGGCGTG	-2.67913	chr1	232160091	232185643	AL353052.1	C	T	SAS_AF	AAATACTCACCCCAGGTGTG	-2.67913	-3.05395
chr1	232964970	232964970	1	+	232964954	232964973	AACTCTTCCACCGTCTTCTC	1.05544	chr1	232950605	232983882	NTPCR	T	G	AFR_AF	AACTCTTCCACCGTCTGCTC	1.05544	6.2315
chr1	233383252	233383252	1	+	233383236	233383255	GGTCTTAAAAGTCTGACGAC	1.4042	chr1	233327724	233385148	MAP3K21	C	T	AFR_AF	GGTCTTAAAAGTCTGATGAC	1.4042	-1.9166
chr1	235343798	235343798	1	+	235343782	235343801	AGAGTATGGGATATTTTAGA	4.32501	chr1	235327350	235344532	GGPS1	T	C	AFR_AF	AGAGTATGGGATATTTCAGA	4.32501	2.75626
chr1	235343798	235343798	1	+	235343782	235343801	AGAGTATGGGATATTTTAGA	4.32501	chr1	235328570	235448952	TBCE	T	C	AFR_AF	AGAGTATGGGATATTTCAGA	4.32501	2.75626
chr1	235419228	235419228	1	+	235419212	235419231	CAAAAAGAAAAGTTTACCTC	0.21292	chr1	235328570	235448952	TBCE	C	T	AFR_AF	CAAAAAGAAAAGTTTATCTC	0.21292	2.05811
chr1	235419228	235419228	1	+	235419212	235419231	CAAAAAGAAAAGTTTACCTC	0.21292	chr1	235367360	235452443	TBCE	C	T	AFR_AF	CAAAAAGAAAAGTTTATCTC	0.21292	2.05811
chr1	235448904	235448904	1	+	235448888	235448907	CAAGGGATGTATTTTTTGTT	-2.34774	chr1	235328570	235448952	TBCE	T	A	AFR_AF	CAAGGGATGTATTTTTAGTT	-2.34774	-0.840267
chr1	235448904	235448904	1	+	235448888	235448907	CAAGGGATGTATTTTTTGTT	-2.34774	chr1	235367360	235452443	TBCE	T	A	AFR_AF	CAAGGGATGTATTTTTAGTT	-2.34774	-0.840267
chr1	235520457	235520457	1	+	235520441	235520460	CCTGGTACAATAAACTTAGG	2.64906	chr1	235519971	235520685	MTCYBP14	T	C	AFR_AF	CCTGGTACAATAAACTCAGG	2.64906	2.46166
chr1	236350820	236350820	1	+	236350804	236350823	CCTCCCCTGCCCCATACCTG	-1.94749	chr1	236348257	236502915	EDARADD	C	T	AFR_AF	CCTCCCCTGCCCCATATCTG	-1.94749	0.682521
chr1	236484242	236484242	1	+	236484226	236484245	TCAGGCGTGCAAGCTGGCCC	5.04704	chr1	236348257	236502915	EDARADD	G	T	AFR_AF	TCAGGCGTGCAAGCTGTCCC	5.04704	1.59185
chr1	236484242	236484242	1	+	236484226	236484245	TCAGGCGTGCAAGCTGGCCC	5.04704	chr1	236483165	236484468	ENO1P1	G	T	AFR_AF	TCAGGCGTGCAAGCTGTCCC	5.04704	1.59185
chr1	236484436	236484436	1	+	236484420	236484439	GCAAGGCTAAGTTTGCCGGC	1.07003	chr1	236348257	236502915	EDARADD	C	T	EUR_AF	GCAAGGCTAAGTTTGCTGGC	1.07003	1.2494
chr1	236484436	236484436	1	+	236484420	236484439	GCAAGGCTAAGTTTGCCGGC	1.07003	chr1	236483165	236484468	ENO1P1	C	T	EUR_AF	GCAAGGCTAAGTTTGCTGGC	1.07003	1.2494
chr1	236518334	236518334	1	+	236518318	236518337	GAGGGTGAAAAAAAAGAGTT	0.141638	chr1	236518000	236552981	LGALS8	A	G	EUR_AF	GAGGGTGAAAAAAAAGGGTT	0.141638	2.09993
chr1	236548318	236548318	1	+	236548302	236548321	TCAGTCCTTGCCATGAAGTA	-4.39621	chr1	236518000	236552981	LGALS8	A	C	AFR_AF	TCAGTCCTTGCCATGACGTA	-4.39621	-0.0872324
chr1	236899005	236899005	1	+	236898989	236899008	TAGTCAGGAGAAGGTAACAT	0.398935	chr1	236795292	236921278	MTR	A	G	AFR_AF	TAGTCAGGAGAAGGTAGCAT	0.398935	3.30402
chr1	236899132	236899132	1	+	236899116	236899135	GGTCTCCTAAAATTGATCTA	-1.491	chr1	236795292	236921278	MTR	T	C	AFR_AF	GGTCTCCTAAAATTGACCTA	-1.491	-1.66923
chr1	236901245	236901245	1	+	236901229	236901248	GCCCCTCAAGAGCAGCGTCA	1.0472	chr1	236795292	236921278	MTR	G	A	AFR_AF	GCCCCTCAAGAGCAGCATCA	1.0472	-2.47818
chr1	237916263	237916263	1	+	237916247	237916266	GAGAGATCCACTGACCCTGT	2.74234	chr1	237862175	237928321	AL359924.1	C	G	EAS_AF	GAGAGATCCACTGACCGTGT	2.74234	4.66364
chr1	237926957	237926957	1	+	237926941	237926960	CCCCCGGCACAAGAGCATGA	-1.44174	chr1	237862175	237928321	AL359924.1	A	G	AFR_AF	CCCCCGGCACAAGAGCGTGA	-1.44174	3.62473
chr1	237926957	237926957	1	+	237926941	237926960	CCCCCGGCACAAGAGCATGA	-1.44174	chr1	237926831	237927605	AL590396.1	A	G	AFR_AF	CCCCCGGCACAAGAGCGTGA	-1.44174	3.62473
chr1	237927214	237927214	1	+	237927198	237927217	GTTTGAGACCTTCAACTCCC	1.97653	chr1	237862175	237928321	AL359924.1	T	A	AFR_AF	GTTTGAGACCTTCAACACCC	1.97653	2.03228
chr1	237927214	237927214	1	+	237927198	237927217	GTTTGAGACCTTCAACTCCC	1.97653	chr1	237926831	237927605	AL590396.1	T	A	AFR_AF	GTTTGAGACCTTCAACACCC	1.97653	2.03228
chr1	238535732	238535732	1	+	238535716	238535735	TAAGAAACACGGACACTGCC	-2.84318	chr1	238485445	238538305	AL359551.1	T	C	AFR_AF	TAAGAAACACGGACACCGCC	-2.84318	-2.34466
chr1	239207097	239207097	1	+	239207081	239207100	GAATGTTTTGTAATGCGAGA	4.23749	chr1	239205138	239212284	AC093426.2	G	A	AFR_AF	GAATGTTTTGTAATGCAAGA	4.23749	-1.2914
chr1	239912557	239912557	1	+	239912541	239912560	CTCATTGCTCTGCAGAGCGC	4.11924	chr1	239386565	239915452	CHRM3	G	A	AFR_AF	CTCATTGCTCTGCAGAACGC	4.11924	5.05417
chr1	241447235	241447235	1	+	241447219	241447238	GCCATAGTTAAATCAGCTGG	0.342031	chr1	241413716	241468661	AL359764.2	C	T	SAS_AF	GCCATAGTTAAATCAGTTGG	0.342031	1.64221
chr1	241464643	241464643	1	+	241464627	241464646	GCTAGCTGGGAGACTGAGGC	-0.509422	chr1	241413716	241468661	AL359764.2	A	G	AFR_AF	GCTAGCTGGGAGACTGGGGC	-0.509422	3.26472
chr1	241466385	241466385	1	+	241466369	241466388	CCAAAACCCTTAGTGGGTAA	0.818003	chr1	241413716	241468661	AL359764.2	G	A	SAS_AF	CCAAAACCCTTAGTGGATAA	0.818003	0.503973
chr1	241468487	241468487	1	+	241468471	241468490	CCAGCACCTAGAAAATTGCC	-2.41881	chr1	241413716	241468661	AL359764.2	T	C	EUR_AF	CCAGCACCTAGAAAATCGCC	-2.41881	-1.40369
chr1	241641472	241641472	1	+	241641456	241641475	CTCTGTTTGAAAGATCAGTA	-4.05728	chr1	241640555	241641835	AL133390.1	A	G	SAS_AF	CTCTGTTTGAAAGATCGGTA	-4.05728	3.23959
chr1	241854737	241854737	1	+	241854721	241854740	GTCCAGAATTGGTGGGTTCT	2.61883	chr1	241847967	241895148	EXO1	T	A	EAS_AF	GTCCAGAATTGGTGGGATCT	2.61883	2.57615
chr1	241958238	241958238	1	+	241958222	241958241	GGCGACCAGCGAGGACGAGG	3.47926	chr1	241957767	241959062	BECN2	G	A	EUR_AF	GGCGACCAGCGAGGACAAGG	3.47926	-1.6502
chr1	242059869	242059869	1	+	242059853	242059872	GGCTGCCTGTGACCCCGTCA	-0.203166	chr1	242057085	242060242	TUBB8P6	G	A	AMR_AF	GGCTGCCTGTGACCCCATCA	-0.203166	-0.249161
chr1	242185315	242185315	1	+	242185299	242185318	ACAAGAAACTAAAGACAGTA	-3.58873	chr1	242147230	242209129	AL591686.2	A	G	EAS_AF	ACAAGAAACTAAAGACGGTA	-3.58873	2.28999
chr1	242975034	242975034	1	+	242975018	242975037	GGAGGAAGAAGCGAACGCGC	5.03065	chr1	242975005	242975084	AL603825.1	G	A	EAS_AF	GGAGGAAGAAGCGAACACGC	5.03065	4.59685
chr1	244087981	244087981	1	+	244087965	244087984	CAGCTTCCTCGCCCCCGACC	4.8361	chr1	244087306	244090295	AL590483.4	G	C	EUR_AF	CAGCTTCCTCGCCCCCCACC	4.8361	2.39729
chr1	244865151	244865151	1	+	244865135	244865154	CTGTTCCACACCCCGGGTGC	5.31599	chr1	244864738	244865272	BX323046.1	G	T	EUR_AF	CTGTTCCACACCCCGGTTGC	5.31599	3.62757
chr1	245126084	245126084	1	+	245126068	245126087	CAGGCGCCCGCCACCATGCC	-3.62435	chr1	244969705	245127164	EFCAB2	T	C	EAS_AF	CAGGCGCCCGCCACCACGCC	-3.62435	-2.3859
chr1	245126925	245126925	1	+	245126909	245126928	AGTTCTTCAGACAGGTGTGG	4.44028	chr1	244969705	245127164	EFCAB2	G	A	AMR_AF	AGTTCTTCAGACAGGTATGG	4.44028	2.62109
chr1	245371643	245371643	1	+	245371627	245371646	TGCGTCACATGGGCGACAGA	-2.39084	chr1	245154985	245709432	KIF26B	C	T	AMR_AF	TGCGTCACATGGGCGATAGA	-2.39084	-1.60362
chr1	246528054	246528054	1	+	246528038	246528057	CCCCTGACCTTGAGGGCGCT	1.02187	chr1	246527030	246528155	AL356583.3	C	T	EAS_AF	CCCCTGACCTTGAGGGTGCT	1.02187	-1.95364
chr1	246606100	246606100	1	+	246606084	246606103	CGGAAAAAAAGAAAAAATTT	-1.18795	chr1	246566444	246668595	CNST	A	T	EUR_AF	CGGAAAAAAAGAAAAATTTT	-1.18795	-0.354616
chr1	246606100	246606100	1	+	246606084	246606103	CGGAAAAAAAGAAAAAATTT	-1.18795	chr1	246605873	246608102	AL591623.1	A	T	EUR_AF	CGGAAAAAAAGAAAAATTTT	-1.18795	-0.354616
chr1	246606612	246606612	1	+	246606596	246606615	GTAGTCTAATTATTCTATTT	0.502814	chr1	246566444	246668595	CNST	A	G	EUR_AF	GTAGTCTAATTATTCTGTTT	0.502814	1.6486
chr1	246606612	246606612	1	+	246606596	246606615	GTAGTCTAATTATTCTATTT	0.502814	chr1	246605873	246608102	AL591623.1	A	G	EUR_AF	GTAGTCTAATTATTCTGTTT	0.502814	1.6486
chr1	246684522	246684522	1	+	246684506	246684525	AAGTTTCTGTTTGTCACAGC	3.81543	chr1	246682108	246685075	AL591848.3	C	A	EAS_AF	AAGTTTCTGTTTGTCAAAGC	3.81543	3.81594
chr1	246789122	246789122	1	+	246789106	246789125	GCAGCGGCGGGCGGCCCGCG	-2.278	chr1	246775880	246792385	LINC01341	C	A	AFR_AF	GCAGCGGCGGGCGGCCAGCG	-2.278	-2.90331
chr1	247043073	247043073	1	+	247043057	247043076	CAACACAATACAGTGAGGCT	-1.00651	chr1	247042791	247044021	AL512637.1	G	A	AFR_AF	CAACACAATACAGTGAAGCT	-1.00651	-1.35363
chr1	247390245	247390245	1	+	247390229	247390248	CTTAACCTGGGGAGGGCAGA	0.216236	chr1	247390243	247393839	AC104335.2	C	T	AFR_AF	CTTAACCTGGGGAGGGTAGA	0.216236	1.32603
chr1	247418390	247418390	1	+	247418374	247418393	TCACTGCAGCCTCCACTTCC	-1.98249	chr1	247416156	247449108	NLRP3	T	C	EAS_AF	TCACTGCAGCCTCCACCTCC	-1.98249	-1.74935
chr1	247667428	247667428	1	+	247667412	247667431	ACTGTGATATCTCACCGATG	3.3702	chr1	247639630	247761255	AL390860.1	G	A	EAS_AF	ACTGTGATATCTCACCAATG	3.3702	-1.82434
chr1	247667428	247667428	1	+	247667412	247667431	ACTGTGATATCTCACCGATG	3.3702	chr1	247666887	247667841	OR3D1P	G	A	EAS_AF	ACTGTGATATCTCACCAATG	3.3702	-1.82434
chr1	247828216	247828216	1	+	247828200	247828219	CACTGTTGATGCCACTAATA	0.273713	chr1	247827486	247828502	HSD17B7P1	A	T	EUR_AF	CACTGTTGATGCCACTTATA	0.273713	0.143185
chr1	247939250	247939250	1	+	247939234	247939253	CTCTTATGTAGAAACACTAG	-3.19552	chr1	247938973	247939659	OR2X1P	C	T	EAS_AF	CTCTTATGTAGAAACATTAG	-3.19552	-2.49415
chr1	248210024	248210024	1	+	248210008	248210027	CTGCTGCTGCTGTGGCAGAT	-1.41167	chr1	248197265	248212925	OR2M3	A	G	AFR_AF	CTGCTGCTGCTGTGGCGGAT	-1.41167	3.66363
chr1	248389684	248389684	1	+	248389668	248389687	CACTTGGTAGTCAGCGTTGT	5.86769	chr1	248375746	248391811	OR2T6	T	C	AFR_AF	CACTTGGTAGTCAGCGCTGT	5.86769	5.49426
chr1	248390753	248390753	1	+	248390737	248390756	ACACAACAAATCAGAAGAGA	2.92938	chr1	248375746	248391811	OR2T6	G	A	EUR_AF	ACACAACAAATCAGAAAAGA	2.92938	0.932435
chr1	248407845	248407845	1	+	248407829	248407848	GTAATATCATTTATAACAAG	0.904407	chr1	248403048	248408020	OR2T1	C	T	AFR_AF	GTAATATCATTTATAATAAG	0.904407	-0.870866
chr1	248442094	248442094	1	+	248442078	248442097	CCCTACAGAAGGTTGTTGGG	-1.56427	chr1	248436359	248444316	OR2T7	T	G	EAS_AF	CCCTACAGAAGGTTGTGGGG	-1.56427	3.01009
chr1	248601714	248601714	1	+	248601698	248601717	AATTAAAATGTGCTGTGTGA	2.70325	chr1	248601416	248601869	AC098483.2	G	A	AFR_AF	AATTAAAATGTGCTGTATGA	2.70325	1.77525
chr1	248692229	248692229	1	+	248692213	248692232	TCACAGGTGAGCGGATGGCT	-1.53021	chr1	248691760	248716755	LYPD9P	G	A	AFR_AF	TCACAGGTGAGCGGATAGCT	-1.53021	-1.74043
chr2	199410	199410	1	+	199394	199413	CAAGAATACAAGCTACGGGG	3.88504	chr2	197569	209892	AC079779.1	G	A	SAS_AF	CAAGAATACAAGCTACAGGG	3.88504	-1.04645
chr2	558749	558749	1	+	558733	558752	GATGCATAAACCCCAGCGAA	-2.12179	chr2	558153	578145	AC093326.1	C	T	AFR_AF	GATGCATAAACCCCAGTGAA	-2.12179	-4.03597
chr2	1103423	1103423	1	+	1103407	1103426	GGAGTCTTGCTCTGTCGCCC	5.13392	chr2	950849	1367613	SNTG2	G	A	AMR_AF	GGAGTCTTGCTCTGTCACCC	5.13392	1.54076
chr2	1408510	1408510	1	+	1408494	1408513	GCAGGGTGGTAATTAGAGTA	-4.69229	chr2	1374066	1543711	TPO	A	C	EAS_AF	GCAGGGTGGTAATTAGCGTA	-4.69229	-3.2288
chr2	1543458	1543458	1	+	1543442	1543461	AATGACAACAGTGGCACAGG	-0.382319	chr2	1374066	1543711	TPO	C	T	AFR_AF	AATGACAACAGTGGCATAGG	-0.382319	-0.337137
chr2	1795577	1795577	1	+	1795561	1795580	TGATCACAGGTGCTTACGCA	-0.873023	chr2	1795525	1811526	AC093390.2	C	T	EAS_AF	TGATCACAGGTGCTTATGCA	-0.873023	-4.92453
chr2	1827522	1827522	1	+	1827506	1827525	TGGGAAAAGGGGAGCATCCA	-1.63976	chr2	1824412	1828667	AC093390.1	T	C	AFR_AF	TGGGAAAAGGGGAGCACCCA	-1.63976	0.356221
chr2	1827834	1827834	1	+	1827818	1827837	GGCAGGGCGCCCCCCTAGAG	-2.98615	chr2	1824412	1828667	AC093390.1	A	G	AFR_AF	GGCAGGGCGCCCCCCTGGAG	-2.98615	2.24352
chr2	3455971	3455971	1	+	3455955	3455974	ATGTACATTCCCACCAACTG	-1.09694	chr2	3379675	3485094	TRAPPC12	A	G	AFR_AF	ATGTACATTCCCACCAGCTG	-1.09694	1.74385
chr2	3558846	3558846	1	+	3558830	3558849	ACAAAGGAGGGCGAGAGGGG	2.28705	chr2	3558474	3564842	RNASEH1-AS1	G	C	AFR_AF	ACAAAGGAGGGCGAGACGGG	2.28705	-1.35832
chr2	3558879	3558879	1	+	3558863	3558882	CGCATTCCTCCCCTTGCCTT	0.0667503	chr2	3558474	3564842	RNASEH1-AS1	C	A	EAS_AF	CGCATTCCTCCCCTTGACTT	0.0667503	3.21318
chr2	3577448	3577448	1	+	3577432	3577451	GTATTCTGGGTCATAGGCAT	5.36466	chr2	3575260	3580920	RPS7	G	T	EUR_AF	GTATTCTGGGTCATAGTCAT	5.36466	3.30998
chr2	3579712	3579712	1	+	3579696	3579715	ATTATCTTGACATTGGAAGG	0.58344	chr2	3575260	3580920	RPS7	A	T	SAS_AF	ATTATCTTGACATTGGTAGG	0.58344	1.45647
chr2	3769143	3769143	1	+	3769127	3769146	ATGCAAACAGGAAGGGCGAG	-1.13384	chr2	3703575	3848008	DCDC2C	C	T	EAS_AF	ATGCAAACAGGAAGGGTGAG	-1.13384	-2.85254
chr2	5697139	5697139	1	+	5697123	5697142	TCTTTTCTGCTGGGTCTGGG	-3.44772	chr2	5692384	5701385	SOX11	T	C	EAS_AF	TCTTTTCTGCTGGGTCCGGG	-3.44772	-2.76913
chr2	5697139	5697139	1	+	5697123	5697142	TCTTTTCTGCTGGGTCTGGG	-3.44772	chr2	5696220	5719670	AC010729.2	T	C	EAS_AF	TCTTTTCTGCTGGGTCCGGG	-3.44772	-2.76913
chr2	5707143	5707143	1	+	5707127	5707146	CTGGAGGAAATCTAAGTCCG	1.38329	chr2	5696220	5719670	AC010729.2	T	C	EAS_AF	CTGGAGGAAATCTAAGCCCG	1.38329	1.47385
chr2	5978887	5978887	1	+	5978871	5978890	TTATAGATATTCCTAAACAG	0.655163	chr2	5932543	6003510	SILC1	A	C	AFR_AF	TTATAGATATTCCTAACCAG	0.655163	-1.67082
chr2	6001154	6001154	1	+	6001138	6001157	ATGAAATCTCCAGTACTTCT	-1.17612	chr2	5932543	6003510	SILC1	T	C	AFR_AF	ATGAAATCTCCAGTACCTCT	-1.17612	-1.54579
chr2	6503083	6503083	1	+	6503067	6503086	GAGAAGGAAACTGGCGGGGT	1.54568	chr2	6495651	6511839	LINC01824	G	A	AFR_AF	GAGAAGGAAACTGGCGAGGT	1.54568	4.22216
chr2	6503127	6503127	1	+	6503111	6503130	ATATGAAGGATGAACAAGGC	1.27422	chr2	6495651	6511839	LINC01824	A	C	AFR_AF	ATATGAAGGATGAACACGGC	1.27422	1.43272
chr2	6917532	6917532	1	+	6917516	6917535	TGCGCGGGCGCGGGGAGGCG	-2.29791	chr2	6917412	7068286	RNF144A	G	A	EUR_AF	TGCGCGGGCGCGGGGAAGCG	-2.29791	-4.71964
chr2	7042686	7042686	1	+	7042670	7042689	TGAGCTTGCAGCCTCATAGG	3.13988	chr2	6917412	7068286	RNF144A	T	C	SAS_AF	TGAGCTTGCAGCCTCACAGG	3.13988	3.19519
chr2	7383727	7383727	1	+	7383711	7383730	ATTGTGAATTCTGACTGCTC	5.86545	chr2	7383227	7450544	AC013460.1	G	T	AFR_AF	ATTGTGAATTCTGACTTCTC	5.86545	0.280118
chr2	7429273	7429273	1	+	7429257	7429276	TGCTACTAAGGGAAACAGTA	-4.16166	chr2	7383227	7450544	AC013460.1	A	G	AFR_AF	TGCTACTAAGGGAAACGGTA	-4.16166	-1.48492
chr2	8488676	8488676	1	+	8488660	8488679	ATTCCCAGGAGCTTCGTGTG	-1.47005	chr2	8488420	8505027	AC092617.1	T	C	SAS_AF	ATTCCCAGGAGCTTCGCGTG	-1.47005	-3.49473
chr2	9106592	9106592	1	+	9106576	9106595	GCTGTGGGGGGAGCGATGGG	-2.40373	chr2	9106593	9109865	AC093904.4	T	C	EAS_AF	GCTGTGGGGGGAGCGACGGG	-2.40373	-1.42405
chr2	9107653	9107653	1	+	9107637	9107656	GGGCCTTGGACCATGGTTAG	-0.982879	chr2	9106593	9109865	AC093904.4	T	C	EAS_AF	GGGCCTTGGACCATGGCTAG	-0.982879	-1.65464
chr2	9110709	9110709	1	+	9110693	9110712	TCTGCCTCTGAGCGTGCAAG	1.03201	chr2	9110457	9116947	AC093904.3	C	T	SAS_AF	TCTGCCTCTGAGCGTGTAAG	1.03201	-0.0313939
chr2	9399534	9399534	1	+	9399518	9399537	TGTGCTGGCCCAGAGGTTCA	-1.58224	chr2	9206765	9405683	ASAP2	T	C	EAS_AF	TGTGCTGGCCCAGAGGCTCA	-1.58224	-2.23669
chr2	9399631	9399631	1	+	9399615	9399634	CAGAGTGCTCGGACCCGTCC	4.19284	chr2	9206765	9405683	ASAP2	G	A	AFR_AF	CAGAGTGCTCGGACCCATCC	4.19284	1.8042
chr2	9485292	9485292	1	+	9485276	9485295	CTCTCGAGGCGCTTCACTGA	3.1331	chr2	9473658	9496543	IAH1	C	T	EUR_AF	CTCTCGAGGCGCTTCATTGA	3.1331	3.13308
chr2	9486236	9486236	1	+	9486220	9486239	CCTAAGCAGATCTGGACCCT	0.486875	chr2	9473658	9496543	IAH1	C	G	EUR_AF	CCTAAGCAGATCTGGAGCCT	0.486875	1.06195
chr2	9489238	9489238	1	+	9489222	9489241	CTTTGTATTTTAAATATTCT	-0.48821	chr2	9473658	9496543	IAH1	T	G	EUR_AF	CTTTGTATTTTAAATAGTCT	-0.48821	4.13804
chr2	9692680	9692680	1	+	9692664	9692683	AGAGGATGCTGGACACAATC	2.55223	chr2	9638745	9712920	AC082651.1	A	G	AMR_AF	AGAGGATGCTGGACACGATC	2.55223	4.71425
chr2	9692680	9692680	1	+	9692664	9692683	AGAGGATGCTGGACACAATC	2.55223	chr2	9671875	9708413	AC082651.4	A	G	AMR_AF	AGAGGATGCTGGACACGATC	2.55223	4.71425
chr2	9692731	9692731	1	+	9692715	9692734	GCTGCTGGAAGGGTTCTACC	3.19363	chr2	9638745	9712920	AC082651.1	T	C	EAS_AF	GCTGCTGGAAGGGTTCCACC	3.19363	-0.531299
chr2	9692731	9692731	1	+	9692715	9692734	GCTGCTGGAAGGGTTCTACC	3.19363	chr2	9671875	9708413	AC082651.4	T	C	EAS_AF	GCTGCTGGAAGGGTTCCACC	3.19363	-0.531299
chr2	9845477	9845477	1	+	9845461	9845480	GGTACTTACACATAGGTTAA	-0.799796	chr2	9843443	9934416	TAF1B	T	C	EUR_AF	GGTACTTACACATAGGCTAA	-0.799796	-1.92939
chr2	9937730	9937730	1	+	9937714	9937733	TTTCGTTTGCATCCTTCGGG	1.68468	chr2	9936360	9939590	AC010969.2	C	T	EUR_AF	TTTCGTTTGCATCCTTTGGG	1.68468	0.274875
chr2	10199289	10199289	1	+	10199273	10199292	AGCTAGAAAAAAAAAAGGGG	2.21837	chr2	10120698	10211725	RRM2	G	A	AFR_AF	AGCTAGAAAAAAAAAAAGGG	2.21837	-2.53797
chr2	10423946	10423946	1	+	10423930	10423949	AAAATACAAAAAAATTAGCC	-1.1143	chr2	10302889	10427617	HPCAL1	A	G	EUR_AF	AAAATACAAAAAAATTGGCC	-1.1143	1.70735
chr2	10425296	10425296	1	+	10425280	10425299	TCTCCATTGGCAGAGGTTCC	2.3946	chr2	10302889	10427617	HPCAL1	T	G	EAS_AF	TCTCCATTGGCAGAGGGTCC	2.3946	1.93301
chr2	10426956	10426956	1	+	10426940	10426959	TGCGTTGCACCTGCCCAGCC	-2.94446	chr2	10302889	10427617	HPCAL1	A	G	EUR_AF	TGCGTTGCACCTGCCCGGCC	-2.94446	4.67798
chr2	10450263	10450263	1	+	10450247	10450266	CAGCCTCCAGGCAGAGGGCC	0.166183	chr2	10448689	10457693	ODC1-DT	G	A	EAS_AF	CAGCCTCCAGGCAGAGAGCC	0.166183	-0.981477
chr2	10455452	10455452	1	+	10455436	10455455	TGTTGGCCCAGCTCTCTTCA	-0.309102	chr2	10448689	10457693	ODC1-DT	T	C	AFR_AF	TGTTGGCCCAGCTCTCCTCA	-0.309102	-3.68797
chr2	10869484	10869484	1	+	10869468	10869487	TAGTCTGCAGAATGCACGGG	-1.51057	chr2	10844477	10885118	LINC01954	C	T	AFR_AF	TAGTCTGCAGAATGCATGGG	-1.51057	-2.8224
chr2	11144642	11144642	1	+	11144626	11144645	TGTGCTCTTTTAGGAGTATC	0.912707	chr2	11133053	11146790	C2orf50	T	G	AFR_AF	TGTGCTCTTTTAGGAGGATC	0.912707	2.62168
chr2	11160743	11160743	1	+	11160727	11160746	ACGGGGATGTTATTTGTGAA	-3.32591	chr2	11155198	11178870	SLC66A3	T	C	EAS_AF	ACGGGGATGTTATTTGCGAA	-3.32591	1.80656
chr2	11406228	11406228	1	+	11406212	11406231	AGACTGATGGCTACTTTCTG	1.44024	chr2	11405508	11427186	AC099344.3	T	C	EUR_AF	AGACTGATGGCTACTTCCTG	1.44024	-1.0374
chr2	11408463	11408463	1	+	11408447	11408466	GTCTGTGCTGGGACCCCCGG	0.171578	chr2	11405508	11427186	AC099344.3	C	T	EAS_AF	GTCTGTGCTGGGACCCTCGG	0.171578	3.61362
chr2	11534169	11534169	1	+	11534153	11534172	AGGACCTGCCAAATGGAAGA	0.960509	chr2	11482341	11642788	GREB1	A	C	SAS_AF	AGGACCTGCCAAATGGCAGA	0.960509	0.491116
chr2	11588078	11588078	1	+	11588062	11588081	CTAAAAATACAAAAATTGGC	2.70019	chr2	11482341	11642788	GREB1	T	C	AFR_AF	CTAAAAATACAAAAATCGGC	2.70019	3.23062
chr2	11588262	11588262	1	+	11588246	11588265	ACTCAGTCTTCTGGTCTCTG	-1.05502	chr2	11482341	11642788	GREB1	T	C	AMR_AF	ACTCAGTCTTCTGGTCCCTG	-1.05502	-3.25216
chr2	11611040	11611040	1	+	11611024	11611043	CAGGGTAGGTGCTGTGCGCA	-2.43505	chr2	11482341	11642788	GREB1	C	T	EUR_AF	CAGGGTAGGTGCTGTGTGCA	-2.43505	-2.2167
chr2	11805407	11805407	1	+	11805391	11805410	GATTACTAGGAGAACACAGA	-0.636459	chr2	11677595	11827409	LPIN1	C	A	AFR_AF	GATTACTAGGAGAACAAAGA	-0.636459	0.172477
chr2	11848711	11848711	1	+	11848695	11848714	TGCAGACTCCACTCTGCGGT	4.71569	chr2	11833926	12702913	MIR3681HG	C	T	EAS_AF	TGCAGACTCCACTCTGTGGT	4.71569	4.62489
chr2	11866064	11866064	1	+	11866048	11866067	GAAGGTCATGTCCTTTGTCT	0.739273	chr2	11833926	12702913	MIR3681HG	G	C	AFR_AF	GAAGGTCATGTCCTTTCTCT	0.739273	-3.46619
chr2	14637279	14637279	1	+	14637263	14637282	TTCAAAGTCACTCAAAGAGT	5.0513	chr2	14632700	14650814	LRATD1	G	A	AFR_AF	TTCAAAGTCACTCAAAAAGT	5.0513	1.11573
chr2	15921582	15921582	1	+	15921566	15921585	AGGTCTAAGCACCAGCGTGG	3.5745	chr2	15920399	15936017	MYCNUT	G	C	AMR_AF	AGGTCTAAGCACCAGCCTGG	3.5745	-1.45155
chr2	15946347	15946347	1	+	15946331	15946350	CGCTAAACGTTGGTGACGGT	3.87929	chr2	15940550	15947007	MYCN	C	T	EAS_AF	CGCTAAACGTTGGTGATGGT	3.87929	6.76644
chr2	16050494	16050494	1	+	16050478	16050497	TAAAGCCATCACCAGCGCAT	5.5633	chr2	16013928	16087201	GACAT3	G	C	AFR_AF	TAAAGCCATCACCAGCCCAT	5.5633	-2.45792
chr2	16085926	16085926	1	+	16085910	16085929	TGTCTCCCCATTTGATTTGG	4.26922	chr2	16013928	16087201	GACAT3	T	C	AFR_AF	TGTCTCCCCATTTGATCTGG	4.26922	0.463713
chr2	16229184	16229184	1	+	16229168	16229187	AAAGCCGTGTGTATCCATGT	-1.13174	chr2	16224047	16333978	AC010745.2	A	C	AFR_AF	AAAGCCGTGTGTATCCCTGT	-1.13174	-1.24787
chr2	17284808	17284808	1	+	17284792	17284811	GAATGATCTGGACAGCACCT	0.517858	chr2	17284292	17284895	ZFYVE9P2	A	G	AFR_AF	GAATGATCTGGACAGCGCCT	0.517858	3.81231
chr2	17385367	17385367	1	+	17385351	17385370	ATTAGAAGAAAAGCAAAAGG	-0.269315	chr2	17385091	17386417	PSMC1P10	A	G	AFR_AF	ATTAGAAGAAAAGCAAGAGG	-0.269315	1.62396
chr2	17787266	17787266	1	+	17787250	17787269	TTAGCTGATGCCTGCCGTGT	4.78676	chr2	17753858	17788946	GEN1	G	A	AFR_AF	TTAGCTGATGCCTGCCATGT	4.78676	1.26247
chr2	19884878	19884878	1	+	19884862	19884881	CCTGGGTAAATGCTCCACGC	4.31598	chr2	19868860	19885047	LINC00954	A	G	AFR_AF	CCTGGGTAAATGCTCCGCGC	4.31598	4.26175
chr2	20386441	20386441	1	+	20386425	20386444	TAGGGCAAGGGACCAACGAT	-0.76526	chr2	20386386	20396588	SLC7A15P	C	T	AFR_AF	TAGGGCAAGGGACCAATGAT	-0.76526	-2.47161
chr2	20386466	20386466	1	+	20386450	20386469	GCCTGGGCTGAGGCTGCGAA	-2.03033	chr2	20386386	20396588	SLC7A15P	C	T	EUR_AF	GCCTGGGCTGAGGCTGTGAA	-2.03033	-4.15153
chr2	20673689	20673689	1	+	20673673	20673692	TAGCCTGGCCTTTTTATAGT	5.58328	chr2	20667144	20679243	GDF7	T	C	AMR_AF	TAGCCTGGCCTTTTTACAGT	5.58328	2.03082
chr2	20675381	20675381	1	+	20675365	20675384	GCAGCCAAACTTTGGGTGAG	-3.20081	chr2	20667144	20679243	GDF7	T	A	EUR_AF	GCAGCCAAACTTTGGGAGAG	-3.20081	-3.36629
chr2	20675514	20675514	1	+	20675498	20675517	CCCGCCAGGGGAGGCCGCTC	5.91509	chr2	20667144	20679243	GDF7	G	A	EAS_AF	CCCGCCAGGGGAGGCCACTC	5.91509	2.70552
chr2	23643799	23643799	1	+	23643783	23643802	GTACAGGCAGTGGGGGCATA	-0.546106	chr2	23385179	23708611	KLHL29	C	G	EAS_AF	GTACAGGCAGTGGGGGGATA	-0.546106	2.38947
chr2	23708166	23708166	1	+	23708150	23708169	AAAATTCCAGTTCTAACGTT	-0.257329	chr2	23385179	23708611	KLHL29	C	T	EAS_AF	AAAATTCCAGTTCTAATGTT	-0.257329	-3.28131
chr2	24002751	24002751	1	+	24002735	24002754	GATTTAGTGAGAAAAGTGGC	0.866085	chr2	23927285	24004909	UBXN2A	T	C	AMR_AF	GATTTAGTGAGAAAAGCGGC	0.866085	0.868711
chr2	24054234	24054234	1	+	24054218	24054237	TCCTTCTGTTGCAGGTATGG	2.78329	chr2	24010081	24063321	MFSD2B	A	G	SAS_AF	TCCTTCTGTTGCAGGTGTGG	2.78329	4.33393
chr2	24054234	24054234	1	+	24054218	24054237	TCCTTCTGTTGCAGGTATGG	2.78329	chr2	24049701	24063681	FKBP1B	A	G	SAS_AF	TCCTTCTGTTGCAGGTGTGG	2.78329	4.33393
chr2	24095278	24095278	1	+	24095262	24095281	CAGTGGGTGCAGCCCACGGA	0.117683	chr2	24076526	24169640	FAM228B	C	T	EUR_AF	CAGTGGGTGCAGCCCATGGA	0.117683	-2.55838
chr2	24095804	24095804	1	+	24095788	24095807	GGACAGACTGCCTCCTTAAG	-0.30941	chr2	24076526	24169640	FAM228B	T	C	SAS_AF	GGACAGACTGCCTCCTCAAG	-0.30941	-4.31802
chr2	24491962	24491962	1	+	24491946	24491965	GGCGTGGGGAGCGGGCGCCC	5.29732	chr2	24491914	24770702	NCOA1	G	T	AMR_AF	GGCGTGGGGAGCGGGCTCCC	5.29732	3.80209
chr2	24819753	24819753	1	+	24819737	24819756	GGGACACTACAGGCACACAC	1.44311	chr2	24793136	24822376	CENPO	A	G	EUR_AF	GGGACACTACAGGCACGCAC	1.44311	5.09494
chr2	24822088	24822088	1	+	24822072	24822091	GTGTTTTAAGACCAGAGCTT	4.23596	chr2	24793136	24822376	CENPO	G	A	EUR_AF	GTGTTTTAAGACCAGAACTT	4.23596	2.66073
chr2	25158279	25158279	1	+	25158263	25158282	CGGTTGGGGTCCTGTGGGAA	-1.89609	chr2	25042076	25159135	EFR3B	G	A	AFR_AF	CGGTTGGGGTCCTGTGAGAA	-1.89609	-4.61732
chr2	26136446	26136446	1	+	26136430	26136449	AACTTGTATTACCATGGGTT	2.77302	chr2	26034084	26137454	RAB10	G	A	EAS_AF	AACTTGTATTACCATGAGTT	2.77302	-0.808387
chr2	26181352	26181352	1	+	26181336	26181355	TTTACAGTGTTTCTTCCACA	-1.38805	chr2	26173088	26189663	GAREM2	C	T	AFR_AF	TTTACAGTGTTTCTTCTACA	-1.38805	-2.66032
chr2	26188805	26188805	1	+	26188789	26188808	CCACCGTGGTTGAGGGGGGT	4.02122	chr2	26173088	26189663	GAREM2	G	A	SAS_AF	CCACCGTGGTTGAGGGAGGT	4.02122	5.20313
chr2	26189025	26189025	1	+	26189009	26189028	CAGCTAGTCATCCATCCGTC	-3.91597	chr2	26173088	26189663	GAREM2	C	T	EAS_AF	CAGCTAGTCATCCATCTGTC	-3.91597	-2.38544
chr2	26305368	26305368	1	+	26305352	26305371	TAGACAGAGGCGTGTGTGTT	-0.0861903	chr2	26298570	26306340	AC010896.1	T	G	EUR_AF	TAGACAGAGGCGTGTGGGTT	-0.0861903	-0.203858
chr2	26692756	26692756	1	+	26692740	26692759	CGCTGAGCGGGTGCCCGGCG	1.47418	chr2	26692690	26733420	KCNK3	G	T	AMR_AF	CGCTGAGCGGGTGCCCTGCG	1.47418	-2.83265
chr2	26730879	26730879	1	+	26730863	26730882	AGGTGGGGAAGGGTGCAGAA	-3.57302	chr2	26692690	26733420	KCNK3	A	G	EAS_AF	AGGTGGGGAAGGGTGCGGAA	-3.57302	0.45039
chr2	27126426	27126426	1	+	27126410	27126429	CAACAGTTGCACTATCGACT	1.96181	chr2	27123789	27130812	ABHD1	G	A	EAS_AF	CAACAGTTGCACTATCAACT	1.96181	1.67386
chr2	27154127	27154127	1	+	27154111	27154130	GCTTTCTCTAAGTCCTACCA	0.838902	chr2	27149004	27156974	TCF23	A	G	EAS_AF	GCTTTCTCTAAGTCCTGCCA	0.838902	2.80649
chr2	27305824	27305824	1	+	27305808	27305827	GTATCTCCAGGTGGGCTCTA	-0.553792	chr2	27282392	27307439	TRIM54	T	C	AFR_AF	GTATCTCCAGGTGGGCCCTA	-0.553792	-2.31116
chr2	27571366	27571366	1	+	27571350	27571369	ATAACCTTCCCACAGCCGGA	-0.450544	chr2	27537386	27582721	C2orf16	C	T	EAS_AF	ATAACCTTCCCACAGCTGGA	-0.450544	-1.78755
chr2	28643603	28643603	1	+	28643587	28643606	CATGTCGCAGCCTGGCAGAG	-4.31138	chr2	28457145	28644142	PLB1	A	C	AFR_AF	CATGTCGCAGCCTGGCCGAG	-4.31138	-3.39784
chr2	28782736	28782736	1	+	28782720	28782739	GAGTGATTTAATAACCGTAT	2.68037	chr2	28751640	28802940	PPP1CB	G	A	AFR_AF	GAGTGATTTAATAACCATAT	2.68037	0.569555
chr2	28782736	28782736	1	+	28782720	28782739	GAGTGATTTAATAACCGTAT	2.68037	chr2	28782517	28850611	SPDYA	G	A	AFR_AF	GAGTGATTTAATAACCATAT	2.68037	0.569555
chr2	28947757	28947757	1	+	28947741	28947760	ACCTACTCTTGGCAGTGTTA	3.74303	chr2	28894667	28948219	WDR43	G	T	EAS_AF	ACCTACTCTTGGCAGTTTTA	3.74303	-0.854785
chr2	28981348	28981348	1	+	28981332	28981351	CACGCCAGCAGTGGAGCTCG	-3.1284	chr2	28956611	29061373	TOGARAM2	C	T	SAS_AF	CACGCCAGCAGTGGAGTTCG	-3.1284	-3.52324
chr2	29046257	29046257	1	+	29046241	29046260	AGGGCTGAAATCTGTTCTTG	-1.292	chr2	28956611	29061373	TOGARAM2	C	T	EAS_AF	AGGGCTGAAATCTGTTTTTG	-1.292	0.861071
chr2	29050853	29050853	1	+	29050837	29050856	CCCTTGATGTGGTTTTAATG	-1.11789	chr2	28956611	29061373	TOGARAM2	A	G	AMR_AF	CCCTTGATGTGGTTTTGATG	-1.11789	2.13386
chr2	29052819	29052819	1	+	29052803	29052822	CACAAGGCTGGAGGGGCGAG	-1.05142	chr2	28956611	29061373	TOGARAM2	C	T	EAS_AF	CACAAGGCTGGAGGGGTGAG	-1.05142	-3.73842
chr2	30256636	30256636	1	+	30256620	30256639	CCATTTTCTGCCTCAGTCTC	2.46215	chr2	30231534	30323730	LBH	T	C	EUR_AF	CCATTTTCTGCCTCAGCCTC	2.46215	0.705845
chr2	30360849	30360849	1	+	30360833	30360852	AACACAGGATGGTGGAAGAG	-3.68051	chr2	30346623	30361010	LINC01936	A	G	EUR_AF	AACACAGGATGGTGGAGGAG	-3.68051	-2.13214
chr2	30447348	30447348	1	+	30447332	30447351	GCTTGCCCACGCACCCCACT	1.03478	chr2	30447226	30644225	LCLAT1	C	A	SAS_AF	GCTTGCCCACGCACCCAACT	1.03478	-0.907789
chr2	30679433	30679433	1	+	30679417	30679436	CAGGAGCCACCATCCTCGGA	4.77885	chr2	30677762	30679895	AC132154.1	C	T	AFR_AF	CAGGAGCCACCATCCTTGGA	4.77885	3.55805
chr2	31268602	31268602	1	+	31268586	31268605	GCCACCGCTCCCTGCTCCTC	1.39515	chr2	31234152	31269451	EHD3	C	T	EUR_AF	GCCACCGCTCCCTGCTTCTC	1.39515	1.34773
chr2	32129904	32129904	1	+	32129888	32129907	ACTCAGGAAGCTGAGGCGAG	-2.94119	chr2	32063547	32157637	SPAST	C	T	AMR_AF	ACTCAGGAAGCTGAGGTGAG	-2.94119	-4.10515
chr2	32223437	32223437	1	+	32223421	32223440	GGAAGTAGTTTTATAACCCA	-1.16611	chr2	32165841	32224379	SLC30A6	C	A	EAS_AF	GGAAGTAGTTTTATAAACCA	-1.16611	-0.368651
chr2	32882722	32882722	1	+	32882706	32882725	TGCTGCCTAGAGCTCATAGA	-0.604424	chr2	32825359	32926693	LINC00486	T	C	EAS_AF	TGCTGCCTAGAGCTCACAGA	-0.604424	-1.00726
chr2	32928417	32928417	1	+	32928401	32928420	AAGAGGTAGGGAGGAAAAGA	-1.29431	chr2	32927085	32946149	AL133244.2	A	G	EUR_AF	AAGAGGTAGGGAGGAAGAGA	-1.29431	2.04039
chr2	33539219	33539219	1	+	33539203	33539222	TAGTGGAGGTAAGTGGTTGA	1.75161	chr2	33436324	33564750	RASGRP3	T	C	EUR_AF	TAGTGGAGGTAAGTGGCTGA	1.75161	1.65423
chr2	34068269	34068269	1	+	34068253	34068272	GACATTGATGTCTTCTGTAT	0.740541	chr2	33706886	34738231	LINC01320	G	A	EAS_AF	GACATTGATGTCTTCTATAT	0.740541	0.983965
chr2	34068269	34068269	1	+	34068253	34068272	GACATTGATGTCTTCTGTAT	0.740541	chr2	34067226	34069550	LINC01318	G	A	EAS_AF	GACATTGATGTCTTCTATAT	0.740541	0.983965
chr2	34383829	34383829	1	+	34383813	34383832	AGCTGAAACAGTATTGGCTT	4.84666	chr2	33706886	34738231	LINC01320	G	A	EAS_AF	AGCTGAAACAGTATTGACTT	4.84666	2.74514
chr2	34602321	34602321	1	+	34602305	34602324	CTTTTTGGTAAAAACGAAGG	1.23631	chr2	33706886	34738231	LINC01320	A	G	EUR_AF	CTTTTTGGTAAAAACGGAGG	1.23631	2.67485
chr2	34677858	34677858	1	+	34677842	34677861	CACGTAGCAGGCCCCTGTGG	3.08646	chr2	33706886	34738231	LINC01320	G	A	AFR_AF	CACGTAGCAGGCCCCTATGG	3.08646	2.07484
chr2	36696755	36696755	1	+	36696739	36696758	TGTGTGTATGTGTGTGGGGG	0.574978	chr2	36696690	36814792	VIT	G	T	EAS_AF	TGTGTGTATGTGTGTGTGGG	0.574978	1.2291
chr2	37998131	37998131	1	+	37998115	37998134	CATATAATCAACTTCCTGTG	-2.85461	chr2	37923187	38067142	RMDN2	T	G	EUR_AF	CATATAATCAACTTCCGGTG	-2.85461	3.1013
chr2	38083221	38083221	1	+	38083205	38083224	GGCTGGGATGACGGGTTCAA	2.08106	chr2	38073447	38231651	CYP1B1-AS1	T	G	AFR_AF	GGCTGGGATGACGGGTGCAA	2.08106	3.18953
chr2	38101036	38101036	1	+	38101020	38101039	GCTGAACAGTGCCAGCCATG	-2.83565	chr2	38073447	38231651	CYP1B1-AS1	C	T	AFR_AF	GCTGAACAGTGCCAGCTATG	-2.83565	-0.231332
chr2	38121433	38121433	1	+	38121417	38121436	AATCAGACCTTTAGTAGACA	-0.807166	chr2	38073447	38231651	CYP1B1-AS1	G	A	AFR_AF	AATCAGACCTTTAGTAAACA	-0.807166	-0.518651
chr2	38147624	38147624	1	+	38147608	38147627	TGGTGAGGCTGCAGAGGAAA	1.0952	chr2	38073447	38231651	CYP1B1-AS1	G	A	AFR_AF	TGGTGAGGCTGCAGAGAAAA	1.0952	0.147446
chr2	38147958	38147958	1	+	38147942	38147961	TCCTTTCGCAACATGGATGG	1.2825	chr2	38073447	38231651	CYP1B1-AS1	A	G	AFR_AF	TCCTTTCGCAACATGGGTGG	1.2825	3.34725
chr2	38411899	38411899	1	+	38411883	38411902	CCTCAGCCTCCCGAGTAGCT	-2.33526	chr2	38408719	38412627	AC016995.1	A	G	AFR_AF	CCTCAGCCTCCCGAGTGGCT	-2.33526	3.0454
chr2	39586172	39586172	1	+	39586156	39586175	TCGGGTCCCCTTCCACGCTG	4.81347	chr2	39436530	39665343	MAP4K3-DT	G	A	AMR_AF	TCGGGTCCCCTTCCACACTG	4.81347	0.453584
chr2	39601271	39601271	1	+	39601255	39601274	CTTTGGGAGGCCCAGGTGGG	-1.72796	chr2	39436530	39665343	MAP4K3-DT	T	C	EUR_AF	CTTTGGGAGGCCCAGGCGGG	-1.72796	-1.36841
chr2	39602197	39602197	1	+	39602181	39602200	TGAAGTAAAATTTACACACA	-4.12212	chr2	39436530	39665343	MAP4K3-DT	C	T	AMR_AF	TGAAGTAAAATTTACATACA	-4.12212	-1.01077
chr2	39629994	39629994	1	+	39629978	39629997	TCCTCTCCTCTCTACAGACA	-1.67264	chr2	39436530	39665343	MAP4K3-DT	G	T	SAS_AF	TCCTCTCCTCTCTACATACA	-1.67264	-0.755914
chr2	40065374	40065374	1	+	40065358	40065377	GGGGTTGCTTGCTGGCTGAA	-2.43982	chr2	39786453	40255209	SLC8A1-AS1	T	C	SAS_AF	GGGGTTGCTTGCTGGCCGAA	-2.43982	-3.27839
chr2	40534833	40534833	1	+	40534817	40534836	TAACACTGGTAAGTTCTGGA	-2.92465	chr2	40534806	40545781	AC007877.1	T	C	EAS_AF	TAACACTGGTAAGTTCCGGA	-2.92465	-0.808836
chr2	41730138	41730138	1	+	41730122	41730141	GTCCTTCAGTCTATAAGATA	1.13962	chr2	41716133	41731611	AC009413.2	G	C	EUR_AF	GTCCTTCAGTCTATAACATA	1.13962	1.82021
chr2	41883700	41883700	1	+	41883684	41883703	CAGGCTTTCCTCTGCGGGGG	4.20572	chr2	41860155	41894050	LINC01913	G	A	EAS_AF	CAGGCTTTCCTCTGCGAGGG	4.20572	0.545804
chr2	41890361	41890361	1	+	41890345	41890364	AATAAGGACAAAATGCTTGG	-0.780617	chr2	41860155	41894050	LINC01913	T	C	SAS_AF	AATAAGGACAAAATGCCTGG	-0.780617	-0.620059
chr2	41893849	41893849	1	+	41893833	41893852	CAGGGGCCCAGGTTAGGAGG	3.43511	chr2	41860155	41894050	LINC01913	G	C	EAS_AF	CAGGGGCCCAGGTTAGCAGG	3.43511	0.599605
chr2	42048105	42048105	1	+	42048089	42048108	GGCTGGGCAGGGGGCCGGCG	2.36584	chr2	42048021	42058517	PKDCC	G	A	EUR_AF	GGCTGGGCAGGGGGCCAGCG	2.36584	-3.3946
chr2	42054516	42054516	1	+	42054500	42054519	GGAGAATCCGGGTTAGGGGG	1.81951	chr2	42048021	42058517	PKDCC	G	T	EUR_AF	GGAGAATCCGGGTTAGTGGG	1.81951	1.07589
chr2	42057744	42057744	1	+	42057728	42057747	CAGCTGGGCTTGCCTGTGGA	1.1957	chr2	42048021	42058517	PKDCC	T	C	EAS_AF	CAGCTGGGCTTGCCTGCGGA	1.1957	1.24104
chr2	42494633	42494633	1	+	42494617	42494636	GGCCCCGGCCCCCACGTTCT	2.14912	chr2	42494569	42756947	MTA3	T	C	AFR_AF	GGCCCCGGCCCCCACGCTCT	2.14912	1.57729
chr2	42494908	42494908	1	+	42494892	42494911	CTTGTCCGTGCCCAGAAAGC	0.823233	chr2	42494569	42756947	MTA3	A	G	AFR_AF	CTTGTCCGTGCCCAGAGAGC	0.823233	4.83192
chr2	42754850	42754850	1	+	42754834	42754853	CTCGGAGGCTGAGCTCCGCT	-3.48044	chr2	42494569	42756947	MTA3	C	T	EAS_AF	CTCGGAGGCTGAGCTCTGCT	-3.48044	-1.61067
chr2	43228828	43228828	1	+	43228812	43228831	GCTGGCCATTTCCAATGAGC	3.94897	chr2	43227210	43228855	LINC01126	G	A	SAS_AF	GCTGGCCATTTCCAATAAGC	3.94897	5.17754
chr2	43637387	43637387	1	+	43637371	43637390	GATAGACAGGTGAGAAAGCC	-1.3413	chr2	43637260	43767987	PLEKHH2	A	G	AFR_AF	GATAGACAGGTGAGAAGGCC	-1.3413	0.448029
chr2	43848344	43848344	1	+	43848328	43848347	GTGTTCACCTTATTTATTTG	-0.978883	chr2	43831942	43882988	ABCG8	T	C	AFR_AF	GTGTTCACCTTATTTACTTG	-0.978883	-2.76389
chr2	43881726	43881726	1	+	43881710	43881729	AAAAAAAAAAAAAAAACCCA	-2.10984	chr2	43831942	43882988	ABCG8	C	A	AFR_AF	AAAAAAAAAAAAAAAAACCA	-2.10984	-0.833608
chr2	44169096	44169096	1	+	44169080	44169099	TGGAGAGAAGGCGGCATCGG	2.39493	chr2	44167969	44244384	PPM1B	T	G	SAS_AF	TGGAGAGAAGGCGGCAGCGG	2.39493	3.97904
chr2	44169096	44169096	1	+	44169080	44169099	TGGAGAGAAGGCGGCATCGG	2.39493	chr2	44168851	44320310	AC013717.1	T	G	SAS_AF	TGGAGAGAAGGCGGCAGCGG	2.39493	3.97904
chr2	44321474	44321474	1	+	44321458	44321477	CATTAAAAAAATTAAATAGA	-0.508499	chr2	44275458	44321494	SLC3A1	T	C	AFR_AF	CATTAAAAAAATTAAACAGA	-0.508499	-0.580549
chr2	44968650	44968650	1	+	44968634	44968653	TGTAATCTCGGTGCTTTGGG	0.642917	chr2	44954664	44968762	AC012354.1	T	G	EAS_AF	TGTAATCTCGGTGCTTGGGG	0.642917	2.58273
chr2	45169317	45169317	1	+	45169301	45169320	GTGTAGGCGCTGGAGGCCGA	2.20471	chr2	45168583	45169414	AC093833.1	C	T	AMR_AF	GTGTAGGCGCTGGAGGTCGA	2.20471	2.66102
chr2	45175261	45175261	1	+	45175245	45175264	CCTTGGAATGCCACATGCCC	4.50914	chr2	45169616	45211673	AC009236.2	G	A	AFR_AF	CCTTGGAATGCCACATACCC	4.50914	2.2091
chr2	45175261	45175261	1	+	45175245	45175264	CCTTGGAATGCCACATGCCC	4.50914	chr2	45173722	45175935	AC009236.1	G	A	AFR_AF	CCTTGGAATGCCACATACCC	4.50914	2.2091
chr2	45210222	45210222	1	+	45210206	45210225	GGATGCAAGCCAAACTACTT	-0.079541	chr2	45169616	45211673	AC009236.2	A	G	EUR_AF	GGATGCAAGCCAAACTGCTT	-0.079541	5.35134
chr2	45978181	45978181	1	+	45978165	45978184	TGACCTTCACTTGCTACATT	-0.461033	chr2	45651345	46187990	PRKCE	C	T	AFR_AF	TGACCTTCACTTGCTATATT	-0.461033	1.57307
chr2	46379942	46379942	1	+	46379926	46379945	CTCGGCTTCAAGAGAGAAGG	1.75606	chr2	46293667	46386697	EPAS1	A	G	AFR_AF	CTCGGCTTCAAGAGAGGAGG	1.75606	1.86567
chr2	46430520	46430520	1	+	46430504	46430523	GAAAAGATGCATCTTGAACA	-1.76557	chr2	46429190	46441833	LINC02583	A	G	EAS_AF	GAAAAGATGCATCTTGGACA	-1.76557	-0.0940347
chr2	46430520	46430520	1	+	46430504	46430523	GAAAAGATGCATCTTGAACA	-1.76557	chr2	46429195	46484424	AC016912.1	A	G	EAS_AF	GAAAAGATGCATCTTGGACA	-1.76557	-0.0940347
chr2	46480747	46480747	1	+	46480731	46480750	GGAGCAGCTGCAGCAAGAGG	1.6093	chr2	46429195	46484424	AC016912.1	G	A	EAS_AF	GGAGCAGCTGCAGCAAAAGG	1.6093	-0.739154
chr2	46480747	46480747	1	+	46480731	46480750	GGAGCAGCTGCAGCAAGAGG	1.6093	chr2	46479565	46484425	TMEM247	G	A	EAS_AF	GGAGCAGCTGCAGCAAAAGG	1.6093	-0.739154
chr2	46779609	46779609	1	+	46779593	46779612	TCTAATAGTACCTGGTATCT	1.43162	chr2	46698940	46822804	LINC01118	A	G	AFR_AF	TCTAATAGTACCTGGTGTCT	1.43162	1.99236
chr2	46779609	46779609	1	+	46779593	46779612	TCTAATAGTACCTGGTATCT	1.43162	chr2	46698952	46780245	SOCS5	A	G	AFR_AF	TCTAATAGTACCTGGTGTCT	1.43162	1.99236
chr2	46779933	46779933	1	+	46779917	46779936	ACCTGTGACTCTCTCCCTGA	-1.92214	chr2	46698940	46822804	LINC01118	C	A	EAS_AF	ACCTGTGACTCTCTCCATGA	-1.92214	-0.461051
chr2	46779933	46779933	1	+	46779917	46779936	ACCTGTGACTCTCTCCCTGA	-1.92214	chr2	46698952	46780245	SOCS5	C	A	EAS_AF	ACCTGTGACTCTCTCCATGA	-1.92214	-0.461051
chr2	46858973	46858973	1	+	46858957	46858976	AGGAAAAATATCATCTCTGT	2.02357	chr2	46816697	46859007	LINC01119	C	T	EUR_AF	AGGAAAAATATCATCTTTGT	2.02357	6.09048
chr2	46899304	46899304	1	+	46899288	46899307	GGGAGGAGAGCAGAGCGTGG	1.91336	chr2	46899275	46908678	AC016722.2	G	C	AFR_AF	GGGAGGAGAGCAGAGCCTGG	1.91336	-1.40563
chr2	47050774	47050774	1	+	47050758	47050777	CAGAGCTTCTGTCTCCCAGG	-0.833428	chr2	46916157	47076137	TTC7A	C	T	SAS_AF	CAGAGCTTCTGTCTCCTAGG	-0.833428	-0.621265
chr2	47074247	47074247	1	+	47074231	47074250	CATGCCTCTGGCTTGGAGTC	-1.5847	chr2	46916157	47076137	TTC7A	A	G	EAS_AF	CATGCCTCTGGCTTGGGGTC	-1.5847	0.879482
chr2	47074956	47074956	1	+	47074940	47074959	GCTCTTGGAACTCTTCTCCA	-3.07865	chr2	46916157	47076137	TTC7A	T	C	EAS_AF	GCTCTTGGAACTCTTCCCCA	-3.07865	-2.54291
chr2	47075690	47075690	1	+	47075674	47075693	CCAAGACCTGGGCCCACCTG	0.137123	chr2	46916157	47076137	TTC7A	C	G	EAS_AF	CCAAGACCTGGGCCCAGCTG	0.137123	0.803507
chr2	47661684	47661684	1	+	47661668	47661687	GAGGCACGTGCCACCATGCC	-3.62435	chr2	47402969	47663146	MSH2	T	C	AFR_AF	GAGGCACGTGCCACCACGCC	-3.62435	-2.3859
chr2	51454594	51454594	1	+	51454578	51454597	AGACTTTAAATGACAACCTT	0.311468	chr2	51032601	52407917	AC007402.1	C	A	AFR_AF	AGACTTTAAATGACAAACTT	0.311468	1.0251
chr2	51454594	51454594	1	+	51454578	51454597	AGACTTTAAATGACAACCTT	0.311468	chr2	51441959	51455913	AC007402.2	C	A	AFR_AF	AGACTTTAAATGACAAACTT	0.311468	1.0251
chr2	52349515	52349515	1	+	52349499	52349518	TTTCACCATGTTAGCCAGGA	-1.58994	chr2	51032601	52407917	AC007402.1	A	C	EUR_AF	TTTCACCATGTTAGCCCGGA	-1.58994	-1.09053
chr2	52570702	52570702	1	+	52570686	52570705	GGGGGAGACAGCGGCCCTCG	-2.88568	chr2	52570648	52572522	AC139712.1	C	T	AMR_AF	GGGGGAGACAGCGGCCTTCG	-2.88568	-2.58458
chr2	52629776	52629776	1	+	52629760	52629779	CTACTACTTCGACCACAACG	-2.3481	chr2	52629743	52630078	FTH1P6	A	G	EAS_AF	CTACTACTTCGACCACGACG	-2.3481	-0.99191
chr2	53971158	53971158	1	+	53971142	53971161	CGCCTTCTTCGCCGTGGGCC	2.35016	chr2	53970838	54305300	ACYP2	G	T	SAS_AF	CGCCTTCTTCGCCGTGTGCC	2.35016	-0.828837
chr2	53975311	53975311	1	+	53975295	53975314	TGGAAAAGTTGAAGAATTTA	-2.44483	chr2	53970838	54305300	ACYP2	T	A	SAS_AF	TGGAAAAGTTGAAGAAATTA	-2.44483	-2.44685
chr2	54528092	54528092	1	+	54528076	54528095	AATCAGTCACTCTAGAATTG	-0.35484	chr2	54456317	54671446	SPTBN1	A	G	EUR_AF	AATCAGTCACTCTAGAGTTG	-0.35484	-0.134196
chr2	57765233	57765233	1	+	57765217	57765236	CTTCTACAACAAGCTGCGCA	-2.89453	chr2	57755428	57766052	ACTG1P22	C	T	EAS_AF	CTTCTACAACAAGCTGTGCA	-2.89453	-3.92412
chr2	58275813	58275813	1	+	58275797	58275816	CCATCCGTCCAGATCCGGCA	4.88637	chr2	58275532	58296817	LINC01795	G	A	AMR_AF	CCATCCGTCCAGATCCAGCA	4.88637	-4.58516
chr2	60070441	60070441	1	+	60070425	60070444	TTAAATCGGAGCTATGCTAT	0.674897	chr2	60057601	60071127	AC007132.1	C	T	EUR_AF	TTAAATCGGAGCTATGTTAT	0.674897	2.9225
chr2	60383276	60383276	1	+	60383260	60383279	CCCTTCAGACACAGGGATTG	-1.48759	chr2	60383141	60385794	AC007381.2	A	C	EAS_AF	CCCTTCAGACACAGGGCTTG	-1.48759	-0.170961
chr2	60800786	60800786	1	+	60800770	60800789	TCTCGAAGTGGCAAAAGTAT	2.07422	chr2	60756253	60802086	PAPOLG	G	T	SAS_AF	TCTCGAAGTGGCAAAATTAT	2.07422	0.702469
chr2	60899529	60899529	1	+	60899513	60899532	TAGTTATTGGAGGCAGAGGA	-0.206234	chr2	60881521	60931610	REL	A	G	EUR_AF	TAGTTATTGGAGGCAGGGGA	-0.206234	2.93134
chr2	60924526	60924526	1	+	60924510	60924529	TTCAAGTCCAGGAATAATAA	-1.63874	chr2	60881521	60931610	REL	A	T	AMR_AF	TTCAAGTCCAGGAATATTAA	-1.63874	-1.64006
chr2	61065890	61065890	1	+	61065874	61065893	CTCCGCAGCCGCCTGCAAGC	1.01929	chr2	61065871	61138034	KIAA1841	A	G	AFR_AF	CTCCGCAGCCGCCTGCGAGC	1.01929	5.62057
chr2	61177796	61177796	1	+	61177780	61177799	GAGTCCTTGAGTACGGAGAC	-1.68047	chr2	61177418	61191203	AHSA2P	A	T	EAS_AF	GAGTCCTTGAGTACGGTGAC	-1.68047	-1.70584
chr2	61178588	61178588	1	+	61178572	61178591	CTAAAGTGAGAATATTGCCT	3.918	chr2	61177418	61191203	AHSA2P	G	A	SAS_AF	CTAAAGTGAGAATATTACCT	3.918	-0.135062
chr2	61528358	61528358	1	+	61528342	61528361	AAAATCTTTTAGGCTGGGCA	-2.5271	chr2	61527340	61529160	AC016727.3	G	T	AFR_AF	AAAATCTTTTAGGCTGTGCA	-2.5271	-4.08295
chr2	62939916	62939916	1	+	62939900	62939919	GCTCTCTCCAAGGAACATGT	3.31295	chr2	62673851	63046487	EHBP1	A	G	EUR_AF	GCTCTCTCCAAGGAACGTGT	3.31295	4.57737
chr2	62939916	62939916	1	+	62939900	62939919	GCTCTCTCCAAGGAACATGT	3.31295	chr2	62939916	62940282	AC007098.2	A	G	EUR_AF	GCTCTCTCCAAGGAACGTGT	3.31295	4.57737
chr2	63842598	63842598	1	+	63842582	63842601	AGGACTGAGAAAAGCCGGGT	5.04685	chr2	63840940	63891562	UGP2	G	A	EAS_AF	AGGACTGAGAAAAGCCAGGT	5.04685	2.32173
chr2	63857980	63857980	1	+	63857964	63857983	TGTAGGGTAATCTTGGGCAC	4.2929	chr2	63840940	63891562	UGP2	G	A	EAS_AF	TGTAGGGTAATCTTGGACAC	4.2929	-0.379822
chr2	64500634	64500634	1	+	64500618	64500637	GTTTCAGGAGGAGACATGTC	-3.00549	chr2	64486353	64500904	LINC01805	T	C	AFR_AF	GTTTCAGGAGGAGACACGTC	-3.00549	-1.66073
chr2	64817546	64817546	1	+	64817530	64817549	GGGAACCACCAGGTTGCCTA	-1.20281	chr2	64817378	64817675	RN7SL341P	C	T	SAS_AF	GGGAACCACCAGGTTGTCTA	-1.20281	-0.440162
chr2	65270548	65270548	1	+	65270532	65270551	TTGTTAAAGGACGCGTATGT	2.73573	chr2	65227753	65271253	ACTR2	A	G	EUR_AF	TTGTTAAAGGACGCGTGTGT	2.73573	2.63759
chr2	65499241	65499241	1	+	65499225	65499244	AAAGTAAGAGAAACCAATAG	-2.20362	chr2	65436711	66200373	AC007389.1	A	G	EAS_AF	AAAGTAAGAGAAACCAGTAG	-2.20362	-0.766239
chr2	65499300	65499300	1	+	65499284	65499303	GCTGCTACTCCTGGGCTTGA	-1.67991	chr2	65436711	66200373	AC007389.1	T	C	EAS_AF	GCTGCTACTCCTGGGCCTGA	-1.67991	-2.13237
chr2	65792747	65792747	1	+	65792731	65792750	TCAGCCTTGGGCCTCTGCAG	5.2485	chr2	65436711	66200373	AC007389.1	G	T	AFR_AF	TCAGCCTTGGGCCTCTTCAG	5.2485	2.40292
chr2	65792747	65792747	1	+	65792731	65792750	TCAGCCTTGGGCCTCTGCAG	5.2485	chr2	65790039	65793533	AC007741.1	G	T	AFR_AF	TCAGCCTTGGGCCTCTTCAG	5.2485	2.40292
chr2	66072550	66072550	1	+	66072534	66072553	TGTAGCCAGACAGTCTGTCT	2.47684	chr2	65436711	66200373	AC007389.1	G	A	SAS_AF	TGTAGCCAGACAGTCTATCT	2.47684	-1.32513
chr2	66199812	66199812	1	+	66199796	66199815	TAAAAAGCACTTGTGGATTC	0.733056	chr2	65436711	66200373	AC007389.1	A	G	AFR_AF	TAAAAAGCACTTGTGGGTTC	0.733056	2.63081
chr2	66327714	66327714	1	+	66327698	66327717	CTCCTCTCCTTTTGTGCTGA	0.0329702	chr2	66327349	66328984	AC092669.1	C	T	AFR_AF	CTCCTCTCCTTTTGTGTTGA	0.0329702	1.31609
chr2	66675806	66675806	1	+	66675790	66675809	CAGAGTCAAATTGAACACAC	2.25233	chr2	66574030	66731223	LINC01798	A	G	EUR_AF	CAGAGTCAAATTGAACGCAC	2.25233	6.14465
chr2	66715511	66715511	1	+	66715495	66715514	CTTTATCATTTCTAAAGAAG	0.587884	chr2	66574030	66731223	LINC01798	G	A	AFR_AF	CTTTATCATTTCTAAAAAAG	0.587884	-0.353507
chr2	66945344	66945344	1	+	66945328	66945347	GCAGGAAGTCTTATGTAACT	0.603688	chr2	66904436	66971462	LINC01799	A	C	AFR_AF	GCAGGAAGTCTTATGTCACT	0.603688	3.47591
chr2	67309333	67309333	1	+	67309317	67309336	CTGACAGGTCAGTATTTTAC	-0.169067	chr2	67086446	67311439	LINC01828	T	C	EAS_AF	CTGACAGGTCAGTATTCTAC	-0.169067	0.749653
chr2	67566555	67566555	1	+	67566539	67566558	AAAGTCACTCACACAGCCTC	1.10128	chr2	67562067	67620545	LINC02831	C	A	EAS_AF	AAAGTCACTCACACAGACTC	1.10128	0.260182
chr2	67568068	67568068	1	+	67568052	67568071	TTAGAAGACAACAAAGGAAT	2.96271	chr2	67562067	67620545	LINC02831	G	A	AMR_AF	TTAGAAGACAACAAAGAAAT	2.96271	2.74144
chr2	67620260	67620260	1	+	67620244	67620263	TTGTATTTTGTGTAGGCGTG	-3.21525	chr2	67562067	67620545	LINC02831	C	G	AFR_AF	TTGTATTTTGTGTAGGGGTG	-3.21525	-0.841624
chr2	68656792	68656792	1	+	68656776	68656795	TTGCTTTGCTTCTAAAATAG	-0.583185	chr2	68643589	68658247	PROKR1	A	T	AFR_AF	TTGCTTTGCTTCTAAATTAG	-0.583185	-0.562289
chr2	68657405	68657405	1	+	68657389	68657408	GCATTATGTGCCTAATGACA	1.69613	chr2	68643589	68658247	PROKR1	G	A	AFR_AF	GCATTATGTGCCTAATAACA	1.69613	-2.33223
chr2	68922849	68922849	1	+	68922833	68922852	AATATTTTCAGTGAATAGGA	-0.684678	chr2	68921248	68926834	GKN3P	A	G	AFR_AF	AATATTTTCAGTGAATGGGA	-0.684678	2.91388
chr2	68924560	68924560	1	+	68924544	68924563	GTGTTGCTTTAAGGCCCTTT	-2.77266	chr2	68921248	68926834	GKN3P	C	G	AFR_AF	GTGTTGCTTTAAGGCCGTTT	-2.77266	-1.61465
chr2	69102986	69102986	1	+	69102970	69102989	TCGACAAGTGGCTTCAAGGA	-1.6015	chr2	69013178	69249327	ANTXR1	A	G	AFR_AF	TCGACAAGTGGCTTCAGGGA	-1.6015	4.6897
chr2	69653097	69653097	1	+	69653081	69653100	AAGCTACACGTCATCCACAC	2.04694	chr2	69644425	69827112	ANXA4	A	G	AFR_AF	AAGCTACACGTCATCCGCAC	2.04694	5.94385
chr2	69840175	69840175	1	+	69840159	69840178	AGCACGTTGGGAGGCCAAGG	-0.221182	chr2	69829660	69881384	GMCL1	A	G	AFR_AF	AGCACGTTGGGAGGCCGAGG	-0.221182	3.45388
chr2	70279677	70279677	1	+	70279661	70279680	TGTAATCTCAGCTACTTGGG	-1.50387	chr2	70257386	70281185	PCYOX1	T	C	AFR_AF	TGTAATCTCAGCTACTCGGG	-1.50387	0.732153
chr2	70933291	70933291	1	+	70933275	70933294	CTGAGCAGGCCCCGGAGAGG	2.3816	chr2	70900576	70965373	VAX2	G	C	EAS_AF	CTGAGCAGGCCCCGGACAGG	2.3816	-0.748847
chr2	70984859	70984859	1	+	70984843	70984862	CGGTCAAGCGGCCCACAATG	0.588836	chr2	70978380	70985499	ANKRD53	A	G	AFR_AF	CGGTCAAGCGGCCCACGATG	0.588836	1.79027
chr2	70984999	70984999	1	+	70984983	70985002	GTGAGGCCTGATGGGCACGG	1.85504	chr2	70978380	70985499	ANKRD53	A	T	EUR_AF	GTGAGGCCTGATGGGCTCGG	1.85504	3.96735
chr2	71073080	71073080	1	+	71073064	71073083	AGATGCCATACCAGTCTGCT	-0.567991	chr2	71064344	71079808	NAGK	T	C	EAS_AF	AGATGCCATACCAGTCCGCT	-0.567991	-2.99495
chr2	71074625	71074625	1	+	71074609	71074628	CATTTACTTAAAATATATTC	-0.153658	chr2	71064344	71079808	NAGK	A	G	AFR_AF	CATTTACTTAAAATATGTTC	-0.153658	2.91593
chr2	71379556	71379556	1	+	71379540	71379559	AAGTGCAAGTATGGTGATGC	2.79888	chr2	71276561	71435069	ZNF638	A	G	AFR_AF	AAGTGCAAGTATGGTGGTGC	2.79888	4.42736
chr2	71453820	71453820	1	+	71453804	71453823	TAGCCCACTGGAGCAGCCGG	2.47547	chr2	71453722	71686768	DYSF	C	A	EAS_AF	TAGCCCACTGGAGCAGACGG	2.47547	3.30877
chr2	73695799	73695799	1	+	73695783	73695802	GCATCATGCACTCAAGTTAC	0.460547	chr2	73641083	73697509	ALMS1P1	T	A	EAS_AF	GCATCATGCACTCAAGATAC	0.460547	0.460547
chr2	73864523	73864523	1	+	73864507	73864526	CACAAGCCCTGAGACTGGAT	-1.59442	chr2	73828916	73873659	STAMBP	G	A	AMR_AF	CACAAGCCCTGAGACTAGAT	-1.59442	-0.190165
chr2	73877745	73877745	1	+	73877729	73877748	CCTCTTTCAGTTGTTCCGCC	-3.41708	chr2	73877566	73878862	AC073046.2	C	T	AMR_AF	CCTCTTTCAGTTGTTCTGCC	-3.41708	-1.84512
chr2	73903113	73903113	1	+	73903097	73903116	AGAAAATATTGTGGGGGGAG	-1.56099	chr2	73892314	73919865	ACTG2	G	A	AMR_AF	AGAAAATATTGTGGGGAGAG	-1.56099	-2.96055
chr2	74107335	74107335	1	+	74107319	74107338	CTAAGAATCAGCGAGCGATT	2.52704	chr2	73986404	74108176	TET3	G	A	EUR_AF	CTAAGAATCAGCGAGCAATT	2.52704	0.471364
chr2	75156245	75156245	1	+	75156229	75156248	CAAGGCCATGTCACAACAAG	1.06872	chr2	75154366	75189949	AC007681.1	C	T	SAS_AF	CAAGGCCATGTCACAATAAG	1.06872	-0.946038
chr2	75189170	75189170	1	+	75189154	75189173	ACTACAAAACTCGATTTCAG	2.33084	chr2	75154366	75189949	AC007681.1	T	C	AMR_AF	ACTACAAAACTCGATTCCAG	2.33084	0.507941
chr2	75656752	75656752	1	+	75656736	75656755	CTATATTTATCCATTGTATT	3.19008	chr2	75646783	75690851	MRPL19	T	C	AFR_AF	CTATATTTATCCATTGCATT	3.19008	3.47718
chr2	75658284	75658284	1	+	75658268	75658287	CCATGCTGGTCTTGAGTTCC	0.0610005	chr2	75646783	75690851	MRPL19	T	C	SAS_AF	CCATGCTGGTCTTGAGCTCC	0.0610005	-0.0266624
chr2	75726912	75726912	1	+	75726896	75726915	AACCCAAGTTCCACAACTGC	2.31934	chr2	75710782	75728123	AC005034.6	C	T	EAS_AF	AACCCAAGTTCCACAATTGC	2.31934	2.32112
chr2	76698314	76698314	1	+	76698298	76698317	CCTGAGCTCTGCCCGCAGGG	-0.674002	chr2	76684975	76698996	AC068616.3	A	G	SAS_AF	CCTGAGCTCTGCCCGCGGGG	-0.674002	3.84746
chr2	76698328	76698328	1	+	76698312	76698331	GCAGGGAGGCAGCTAAGGCC	1.23821	chr2	76684975	76698996	AC068616.3	G	C	SAS_AF	GCAGGGAGGCAGCTAACGCC	1.23821	-0.37375
chr2	76985996	76985996	1	+	76985980	76985999	ACTTGGCTGCTTCTAGCAAA	1.3777	chr2	76985965	77009791	AC079117.1	C	T	AFR_AF	ACTTGGCTGCTTCTAGTAAA	1.3777	0.757617
chr2	77009532	77009532	1	+	77009516	77009535	ACACATTTTCAAGTGCCAAA	-2.69188	chr2	76985965	77009791	AC079117.1	C	T	AFR_AF	ACACATTTTCAAGTGCTAAA	-2.69188	-1.11069
chr2	79025836	79025836	1	+	79025820	79025839	ACATAATACAGGAGAACGCA	-1.34107	chr2	79025686	79028505	REG3G	C	T	AFR_AF	ACATAATACAGGAGAATGCA	-1.34107	-3.05322
chr2	79025903	79025903	1	+	79025887	79025906	AGGCTGTACTGGGAGGTCTC	0.860206	chr2	79025686	79028505	REG3G	T	G	AFR_AF	AGGCTGTACTGGGAGGGCTC	0.860206	5.29628
chr2	79026249	79026249	1	+	79026233	79026252	AGGCTCCTGTGTGTCACGTG	-0.475629	chr2	79025686	79028505	REG3G	C	T	AFR_AF	AGGCTCCTGTGTGTCATGTG	-0.475629	-1.86591
chr2	79026903	79026903	1	+	79026887	79026906	GGGGGAGGAGGGTCTCCTTC	-1.11579	chr2	79025686	79028505	REG3G	C	A	SAS_AF	GGGGGAGGAGGGTCTCATTC	-1.11579	1.45643
chr2	79120361	79120361	1	+	79120345	79120364	TGCCGGGAAAAGGCTCGTAC	3.56346	chr2	79120362	79123409	REG1A	G	A	EAS_AF	TGCCGGGAAAAGGCTCATAC	3.56346	1.76853
chr2	79120477	79120477	1	+	79120461	79120480	ATAAAGCTCCTACAGCTACC	1.89912	chr2	79120362	79123409	REG1A	T	C	EAS_AF	ATAAAGCTCCTACAGCCACC	1.89912	-0.948796
chr2	81967146	81967146	1	+	81967130	81967149	CAGGAAGATCAATTGAACCC	1.35242	chr2	81967079	81967374	RN7SL201P	A	G	AFR_AF	CAGGAAGATCAATTGAGCCC	1.35242	4.19058
chr2	85697203	85697203	1	+	85697187	85697206	CAGAGCATTTAATGTGTGCC	-0.789491	chr2	85685175	85698854	GNLY	T	C	AFR_AF	CAGAGCATTTAATGTGCGCC	-0.789491	0.398796
chr2	85773377	85773377	1	+	85773361	85773380	GGGTGGCCTGTCAGGGGCTG	1.92551	chr2	85751344	85791383	ATOH8	G	C	EUR_AF	GGGTGGCCTGTCAGGGCCTG	1.92551	0.844479
chr2	85773476	85773476	1	+	85773460	85773479	CTCACAGCCCCTGGACACTG	-3.03658	chr2	85751344	85791383	ATOH8	A	C	EAS_AF	CTCACAGCCCCTGGACCCTG	-3.03658	-3.22486
chr2	85773992	85773992	1	+	85773976	85773995	CTCTTCCCTTGGGGGCCGTG	-4.33995	chr2	85751344	85791383	ATOH8	C	T	EAS_AF	CTCTTCCCTTGGGGGCTGTG	-4.33995	-2.78128
chr2	86108595	86108595	1	+	86108579	86108598	TTACTATGAGAGAAGTGTAA	3.75879	chr2	86106223	86142157	PTCD3	G	A	EAS_AF	TTACTATGAGAGAAGTATAA	3.75879	-1.40771
chr2	86195670	86195670	1	+	86195654	86195673	CTGCAGGTCCTTATCCGGAA	3.16495	chr2	86195590	86196049	AC009309.1	G	C	AFR_AF	CTGCAGGTCCTTATCCCGAA	3.16495	-1.90744
chr2	86479570	86479570	1	+	86479554	86479573	AGAGGGCCTGGACCACAACA	-3.63994	chr2	86440647	86492716	KDM3A	A	G	AFR_AF	AGAGGGCCTGGACCACGACA	-3.63994	-0.648774
chr2	86487382	86487382	1	+	86487366	86487385	TTGTAAACATCATTAAAGAG	-2.99347	chr2	86440647	86492716	KDM3A	A	T	AFR_AF	TTGTAAACATCATTAATGAG	-2.99347	-3.14042
chr2	86488958	86488958	1	+	86488942	86488961	TGTGGGTGGGTGCTTTCCCT	-3.20046	chr2	86440647	86492716	KDM3A	C	A	AFR_AF	TGTGGGTGGGTGCTTTACCT	-3.20046	-0.102641
chr2	87585979	87585979	1	+	87585963	87585982	GGTTTCGAATTCCTGAGCTC	6.01687	chr2	87454781	87636740	CYTOR	G	A	AFR_AF	GGTTTCGAATTCCTGAACTC	6.01687	1.15865
chr2	87585979	87585979	1	+	87585963	87585982	GGTTTCGAATTCCTGAGCTC	6.01687	chr2	87455476	87767359	AC133644.3	G	A	AFR_AF	GGTTTCGAATTCCTGAACTC	6.01687	1.15865
chr2	88804334	88804334	1	+	88804318	88804337	TCATCTACTGATGGACATTT	-2.31908	chr2	88765807	88806612	ANKRD36BP2	A	C	AMR_AF	TCATCTACTGATGGACCTTT	-2.31908	-2.39528
chr2	94862425	94862425	1	+	94862409	94862428	CCCTCTTCACCATCACTTCT	-0.33975	chr2	94861362	94862667	AC097374.2	T	C	AFR_AF	CCCTCTTCACCATCACCTCT	-0.33975	-2.44107
chr2	95182606	95182606	1	+	95182590	95182609	CTTACTGAGCACCTGCGATG	2.43137	chr2	95165432	95184317	ZNF2	G	A	AFR_AF	CTTACTGAGCACCTGCAATG	2.43137	1.1575
chr2	95519966	95519966	1	+	95519950	95519969	TCAGTATGTACAAAGGCCTC	-0.140162	chr2	95514827	95520107	TRIM64FP	C	T	SAS_AF	TCAGTATGTACAAAGGTCTC	-0.140162	3.32596
chr2	96325754	96325754	1	+	96325738	96325757	TTTTAACAGGGCTCCTAGAG	-2.17107	chr2	96325331	96330517	ITPRIPL1	A	G	EAS_AF	TTTTAACAGGGCTCCTGGAG	-2.17107	-2.00054
chr2	96811637	96811637	1	+	96811621	96811640	CCCACTGTGTCTTCCACGTA	-3.29601	chr2	96760902	96811874	CNNM4	C	T	AFR_AF	CCCACTGTGTCTTCCATGTA	-3.29601	-3.08926
chr2	96832744	96832744	1	+	96832728	96832747	TAGATGGCCCTTGTAGTTGC	3.04915	chr2	96816245	96835382	CNNM3	T	A	AFR_AF	TAGATGGCCCTTGTAGATGC	3.04915	3.09944
chr2	97183482	97183482	1	+	97183466	97183485	TCAGAAACAATCGGCCTGGA	-3.20117	chr2	97113218	97264434	ANKRD36	T	C	EUR_AF	TCAGAAACAATCGGCCCGGA	-3.20117	-1.73196
chr2	98207730	98207730	1	+	98207714	98207733	CTGAAGAGCACTTATTGTGA	1.11654	chr2	98087116	98313299	VWA3B	G	A	AMR_AF	CTGAAGAGCACTTATTATGA	1.11654	2.64619
chr2	98207730	98207730	1	+	98207714	98207733	CTGAAGAGCACTTATTGTGA	1.11654	chr2	98206151	98207724	ATP5F1BP1	G	A	AMR_AF	CTGAAGAGCACTTATTATGA	1.11654	2.64619
chr2	98592851	98592851	1	+	98592835	98592854	CCAAATGATGACTTTTGAGT	4.02643	chr2	98444854	98594390	INPP4A	G	A	AFR_AF	CCAAATGATGACTTTTAAGT	4.02643	3.35896
chr2	99102767	99102767	1	+	99102751	99102770	AATTGGAAAATACTACTTAC	2.22658	chr2	99102018	99102752	AC019097.1	T	C	EAS_AF	AATTGGAAAATACTACCTAC	2.22658	1.32916
chr2	100426043	100426043	1	+	100426027	100426046	ACTGAGAGAAGCTAAAAGAC	-2.37737	chr2	100425348	100426107	AC012493.1	A	G	SAS_AF	ACTGAGAGAAGCTAAAGGAC	-2.37737	-0.0983753
chr2	100983305	100983305	1	+	100983289	100983308	CCACACCTACCATAGGTGAC	-1.85549	chr2	100820139	100996829	NPAS2	T	C	SAS_AF	CCACACCTACCATAGGCGAC	-1.85549	-0.336229
chr2	100986287	100986287	1	+	100986271	100986290	CATCTCGGGCCTCTGGTAAG	-0.347674	chr2	100820139	100996829	NPAS2	T	C	EUR_AF	CATCTCGGGCCTCTGGCAAG	-0.347674	1.39099
chr2	101007071	101007071	1	+	101007055	101007074	AAAGAGGTCTCTGAAGCCGT	5.62002	chr2	101002229	101024032	RPL31	C	T	AFR_AF	AAAGAGGTCTCTGAAGTCGT	5.62002	5.59355
chr2	101068409	101068409	1	+	101068393	101068412	GAAAAAAGACCAGAACGTTC	2.51622	chr2	101068378	101068656	BBIP1P1	G	A	AMR_AF	GAAAAAAGACCAGAACATTC	2.51622	-0.303859
chr2	101867421	101867421	1	+	101867405	101867424	GAGGGCCCCTCACAGATTTG	-2.8526	chr2	101696850	101894689	MAP4K4	T	G	AMR_AF	GAGGGCCCCTCACAGAGTTG	-2.8526	2.00282
chr2	101964762	101964762	1	+	101964746	101964765	TGAAGTTCCACTTAGGCGCT	0.334904	chr2	101962056	101987167	LINC01127	C	T	AFR_AF	TGAAGTTCCACTTAGGTGCT	0.334904	-0.202551
chr2	102022153	102022153	1	+	102022137	102022156	TCAAATGAAGGCTTTCCTAA	-3.13981	chr2	101991960	102028544	IL1R2	C	T	AFR_AF	TCAAATGAAGGCTTTCTTAA	-3.13981	1.22278
chr2	102023537	102023537	1	+	102023521	102023540	GGCATAGGATGGAGAACGGC	2.30506	chr2	101991960	102028544	IL1R2	C	G	AFR_AF	GGCATAGGATGGAGAAGGGC	2.30506	-0.624211
chr2	102044088	102044088	1	+	102044072	102044091	CCAGGTAAGTGCTCCAGTTG	0.24847	chr2	102037963	102058190	AC007271.1	G	T	AFR_AF	CCAGGTAAGTGCTCCATTTG	0.24847	-0.354149
chr2	103528012	103528012	1	+	103527996	103528015	CTTGAAAGACATTTTGCACC	-0.145756	chr2	103527620	103529261	AC018880.1	C	T	AFR_AF	CTTGAAAGACATTTTGTACC	-0.145756	1.61602
chr2	104504204	104504204	1	+	104504188	104504207	GCTCTGAAAATAAGTTCTGT	1.92941	chr2	104430130	104532747	LINC01102	C	A	SAS_AF	GCTCTGAAAATAAGTTATGT	1.92941	1.91158
chr2	104507373	104507373	1	+	104507357	104507376	GAAAAACTTAATGGTCAGAG	-4.09581	chr2	104430130	104532747	LINC01102	A	T	EAS_AF	GAAAAACTTAATGGTCTGAG	-4.09581	-3.96669
chr2	104934533	104934533	1	+	104934517	104934536	ACACAGAGAAAAGGACAGCC	-1.83576	chr2	104928803	104936467	AC010884.2	A	C	EAS_AF	ACACAGAGAAAAGGACCGCC	-1.83576	-2.62406
chr2	105374517	105374517	1	+	105374501	105374520	CTCAGACTGGGGGACGGGTA	-0.932251	chr2	105363038	105378839	AC108058.1	G	A	SAS_AF	CTCAGACTGGGGGACGAGTA	-0.932251	-4.40266
chr2	105745150	105745150	1	+	105745134	105745153	GCGAGGTAAGCGCGGCTAGG	0.199561	chr2	105744912	105894274	NCK2	T	C	EAS_AF	GCGAGGTAAGCGCGGCCAGG	0.199561	-0.0759279
chr2	106207934	106207934	1	+	106207918	106207937	TCTGTAAATATAGTAAATGT	3.12025	chr2	106207394	106208115	AC092106.2	A	G	EAS_AF	TCTGTAAATATAGTAAGTGT	3.12025	4.66303
chr2	106507468	106507468	1	+	106507452	106507471	GAAGCCATGTCAGTCTCTGA	0.778665	chr2	106487364	106544297	CD8B2	C	G	EAS_AF	GAAGCCATGTCAGTCTGTGA	0.778665	2.1617
chr2	107529311	107529311	1	+	107529295	107529314	AGAGGGAGGAGATTTCCAAG	-1.50679	chr2	107529292	107556499	LINC01886	C	T	SAS_AF	AGAGGGAGGAGATTTCTAAG	-1.50679	-0.326559
chr2	108300758	108300758	1	+	108300742	108300761	AGGTGGGTGATGGGATGTCC	3.22206	chr2	108288639	108309915	SULT1C2	G	A	EAS_AF	AGGTGGGTGATGGGATATCC	3.22206	2.4699
chr2	108448667	108448667	1	+	108448651	108448670	ACATCACCATCAGTACCGGG	-1.55613	chr2	108448561	108509415	GCC2	C	T	EAS_AF	ACATCACCATCAGTACTGGG	-1.55613	-2.35207
chr2	108685231	108685231	1	+	108685215	108685234	CACTCTTAAATTGGAAGGAG	-2.30261	chr2	108534355	108687246	LIMS1	G	C	EUR_AF	CACTCTTAAATTGGAACGAG	-2.30261	-4.57088
chr2	108686243	108686243	1	+	108686227	108686246	GAGAATGGTGGGAACCCGGG	-2.291	chr2	108534355	108687246	LIMS1	C	T	EUR_AF	GAGAATGGTGGGAACCTGGG	-2.291	-2.99388
chr2	108686452	108686452	1	+	108686436	108686455	TCATTGGAGCCCTTAGGTAT	1.88387	chr2	108534355	108687246	LIMS1	G	A	SAS_AF	TCATTGGAGCCCTTAGATAT	1.88387	2.94332
chr2	111119527	111119527	1	+	111119511	111119530	TAAAAACTGCTCCAGGCGGC	0.221026	chr2	111119378	111168445	BCL2L11	C	T	EUR_AF	TAAAAACTGCTCCAGGTGGC	0.221026	0.442479
chr2	112482256	112482256	1	+	112482240	112482259	GCCGGGCCGCGGCGGGCGCC	1.13588	chr2	112482156	112541739	TTL	C	T	AFR_AF	GCCGGGCCGCGGCGGGTGCC	1.13588	-1.1875
chr2	112538541	112538541	1	+	112538525	112538544	TCAGCACTTTTAGGAGGCCA	2.84498	chr2	112482156	112541739	TTL	G	A	EAS_AF	TCAGCACTTTTAGGAGACCA	2.84498	1.11032
chr2	112614405	112614405	1	+	112614389	112614408	GTCTGTCAGCCCCAACTGGG	-0.425237	chr2	112589040	112614431	AC012442.2	T	A	EAS_AF	GTCTGTCAGCCCCAACAGGG	-0.425237	0.527768
chr2	112725202	112725202	1	+	112725186	112725205	CTCCACGTGGGCACCTACAC	0.986464	chr2	112721486	112742879	NT5DC4	A	C	EAS_AF	CTCCACGTGGGCACCTCCAC	0.986464	-0.167563
chr2	112727178	112727178	1	+	112727162	112727181	GAGGTGCCCATGGGTCAGCC	-1.73783	chr2	112721486	112742879	NT5DC4	A	G	EAS_AF	GAGGTGCCCATGGGTCGGCC	-1.73783	4.72311
chr2	112985157	112985157	1	+	112985141	112985160	CTGGTGCTGAGACAGGGGCA	-2.31379	chr2	112973203	112985658	IL36G	G	A	EAS_AF	CTGGTGCTGAGACAGGAGCA	-2.31379	-2.81392
chr2	113062953	113062953	1	+	113062937	113062956	GAAAAGATTTCTGTGGAGGT	3.91153	chr2	113058638	113065382	IL36RN	A	G	SAS_AF	GAAAAGATTTCTGTGGGGGT	3.91153	2.4927
chr2	113063095	113063095	1	+	113063079	113063098	CCTGTCACTCACCACTATGC	1.23133	chr2	113058638	113065382	IL36RN	A	G	SAS_AF	CCTGTCACTCACCACTGTGC	1.23133	3.05569
chr2	113064076	113064076	1	+	113064060	113064079	ACAGAGACAGAGGAGATGCG	-4.64759	chr2	113058638	113065382	IL36RN	T	C	SAS_AF	ACAGAGACAGAGGAGACGCG	-4.64759	-3.7404
chr2	113072596	113072596	1	+	113072580	113072599	GCAGGCCAATTATAGACGAA	-3.3644	chr2	113067970	113075843	IL1F10	C	T	AMR_AF	GCAGGCCAATTATAGATGAA	-3.3644	-3.75832
chr2	113117932	113117932	1	+	113117916	113117935	CTGTGGCCCAGGTACTGCCC	3.55509	chr2	113107214	113134016	IL1RN	G	A	AMR_AF	CTGTGGCCCAGGTACTACCC	3.55509	-0.105432
chr2	113133835	113133835	1	+	113133819	113133838	GCCTGTCTCCCCCACCGGGC	5.27638	chr2	113107214	113134016	IL1RN	G	A	AMR_AF	GCCTGTCTCCCCCACCAGGC	5.27638	-0.190957
chr2	113196407	113196407	1	+	113196391	113196410	CAGAGAGACAGCCCGCGTTG	2.92527	chr2	113157325	113209396	PSD4	G	A	AFR_AF	CAGAGAGACAGCCCGCATTG	2.92527	0.851263
chr2	113235808	113235808	1	+	113235792	113235811	CGAAAATGGAGAGACCCGGA	-2.41531	chr2	113211421	113276581	PAX8-AS1	C	G	SAS_AF	CGAAAATGGAGAGACCGGGA	-2.41531	4.16208
chr2	113236933	113236933	1	+	113236917	113236936	TTCAAGGCCAGCTGGTAGCA	-1.96448	chr2	113211421	113276581	PAX8-AS1	A	G	EAS_AF	TTCAAGGCCAGCTGGTGGCA	-1.96448	-1.95798
chr2	113238762	113238762	1	+	113238746	113238765	ATCATAGACTCTACTTTATG	-1.62794	chr2	113211421	113276581	PAX8-AS1	T	C	AMR_AF	ATCATAGACTCTACTTCATG	-1.62794	-3.35062
chr2	113469458	113469458	1	+	113469442	113469461	ATAAATATGCTCAGTAATGG	0.824392	chr2	113437691	113496204	CBWD2	A	G	EAS_AF	ATAAATATGCTCAGTAGTGG	0.824392	3.2865
chr2	113658498	113658498	1	+	113658482	113658501	AGAAAGGTGGGCCATCGCCA	1.41275	chr2	113657908	113658675	AL078621.1	G	T	EUR_AF	AGAAAGGTGGGCCATCTCCA	1.41275	1.66403
chr2	113954733	113954733	1	+	113954717	113954736	TACTTTCTCTTTTCTGGCCC	4.01132	chr2	113890063	113962596	ACTR3	G	A	AFR_AF	TACTTTCTCTTTTCTGACCC	4.01132	0.536648
chr2	113979920	113979920	1	+	113979904	113979923	GCGCCCTGGCTGCCCCCTGG	-1.54279	chr2	113970719	114007304	LINC01191	C	T	SAS_AF	GCGCCCTGGCTGCCCCTTGG	-1.54279	-1.59805
chr2	113979920	113979920	1	+	113979904	113979923	GCGCCCTGGCTGCCCCCTGG	-1.54279	chr2	113979909	113983258	AC110769.1	C	T	SAS_AF	GCGCCCTGGCTGCCCCTTGG	-1.54279	-1.59805
chr2	115064709	115064709	1	+	115064693	115064712	CATTGAAGTAAGATTCTGTG	-3.21951	chr2	114442299	115845752	DPP10	T	G	EUR_AF	CATTGAAGTAAGATTCGGTG	-3.21951	4.36005
chr2	115161693	115161693	1	+	115161677	115161696	TTGGTCTCGCCTCGCCGCCG	0.691165	chr2	114442299	115845752	DPP10	G	C	EAS_AF	TTGGTCTCGCCTCGCCCCCG	0.691165	-3.33086
chr2	115161724	115161724	1	+	115161708	115161727	GCTTTGGGTGGCGGGGGGCG	-2.71195	chr2	114442299	115845752	DPP10	G	A	EUR_AF	GCTTTGGGTGGCGGGGAGCG	-2.71195	-2.8725
chr2	117827844	117827844	1	+	117827828	117827847	TTGGGTATATACCCAGTAAT	2.26808	chr2	117814691	117832377	DDX18	T	G	EAS_AF	TTGGGTATATACCCAGGAAT	2.26808	1.88935
chr2	117859427	117859427	1	+	117859411	117859430	TGCGATCCCAAGCGCCATGG	-1.01229	chr2	117859427	117934942	HTR5BP	A	G	AFR_AF	TGCGATCCCAAGCGCCGTGG	-1.01229	4.84377
chr2	117859999	117859999	1	+	117859983	117860002	GCTCATGATCGCGCTCGCCC	5.07234	chr2	117859427	117934942	HTR5BP	G	A	AFR_AF	GCTCATGATCGCGCTCACCC	5.07234	3.29372
chr2	117997939	117997939	1	+	117997923	117997942	ATCTACCCTGAGTTACAGCC	-2.57861	chr2	117995397	118055033	AC009303.2	A	C	EAS_AF	ATCTACCCTGAGTTACCGCC	-2.57861	-3.08553
chr2	117999149	117999149	1	+	117999133	117999152	GACGGAAAGTTATTTACCCA	-1.41217	chr2	117995397	118055033	AC009303.2	C	T	SAS_AF	GACGGAAAGTTATTTATCCA	-1.41217	-2.09988
chr2	117999149	117999149	1	+	117999133	117999152	GACGGAAAGTTATTTACCCA	-1.41217	chr2	117998745	117999480	AC009303.3	C	T	SAS_AF	GACGGAAAGTTATTTATCCA	-1.41217	-2.09988
chr2	118016602	118016602	1	+	118016586	118016605	ACTTCTGTGCTGATCAGTAG	-0.535468	chr2	117995397	118055033	AC009303.2	G	C	EAS_AF	ACTTCTGTGCTGATCACTAG	-0.535468	-1.35094
chr2	118016602	118016602	1	+	118016586	118016605	ACTTCTGTGCTGATCAGTAG	-0.535468	chr2	118016385	118016669	RN7SL111P	G	C	EAS_AF	ACTTCTGTGCTGATCACTAG	-0.535468	-1.35094
chr2	119169829	119169829	1	+	119169813	119169832	CTGGCACAAGCCGGGCGCAG	3.77177	chr2	119169822	119170115	RN7SL468P	G	C	EAS_AF	CTGGCACAAGCCGGGCCCAG	3.77177	-3.2553
chr2	119485127	119485127	1	+	119485111	119485130	CGAGATCCCCCTGAACGTGG	2.34143	chr2	119476428	119487346	AC013275.1	G	A	AFR_AF	CGAGATCCCCCTGAACATGG	2.34143	-0.934521
chr2	120013132	120013132	1	+	120013116	120013135	CCATTTCTCGGCGTCTACCG	-1.57462	chr2	120013077	120179119	EPB41L5	A	C	EUR_AF	CCATTTCTCGGCGTCTCCCG	-1.57462	-4.76409
chr2	121651917	121651917	1	+	121651901	121651920	CAAAAATTAGCCGGGTACGG	2.116	chr2	121649320	121728563	NIFK-AS1	A	G	AFR_AF	CAAAAATTAGCCGGGTGCGG	2.116	3.42199
chr2	126203093	126203093	1	+	126203077	126203096	AACAGGCTGGAATGACGGCT	1.17564	chr2	126154583	126203372	AC142116.2	G	A	EUR_AF	AACAGGCTGGAATGACAGCT	1.17564	-0.0872058
chr2	127027827	127027827	1	+	127027811	127027830	GATGAAGAAGCTTGCAGTGG	1.71752	chr2	127024866	127033948	AC012508.3	G	A	AFR_AF	GATGAAGAAGCTTGCAATGG	1.71752	-0.399789
chr2	127027827	127027827	1	+	127027811	127027830	GATGAAGAAGCTTGCAGTGG	1.71752	chr2	127025211	127029686	AC012508.1	G	A	AFR_AF	GATGAAGAAGCTTGCAATGG	1.71752	-0.399789
chr2	127029025	127029025	1	+	127029009	127029028	GTCTATCACTGATGAGCATT	0.65851	chr2	127024866	127033948	AC012508.3	C	T	EAS_AF	GTCTATCACTGATGAGTATT	0.65851	4.18166
chr2	127029025	127029025	1	+	127029009	127029028	GTCTATCACTGATGAGCATT	0.65851	chr2	127025211	127029686	AC012508.1	C	T	EAS_AF	GTCTATCACTGATGAGTATT	0.65851	4.18166
chr2	127032131	127032131	1	+	127032115	127032134	CGCAACTTTGACTGTTCAGT	1.35803	chr2	127024866	127033948	AC012508.3	C	T	SAS_AF	CGCAACTTTGACTGTTTAGT	1.35803	4.77198
chr2	127249415	127249415	1	+	127249399	127249418	CACTTGGACCTGCCCCCGCT	-2.18218	chr2	127247258	127250082	AC110926.1	C	T	SAS_AF	CACTTGGACCTGCCCCTGCT	-2.18218	-2.64953
chr2	127426338	127426338	1	+	127426322	127426341	GAAGCGCTGCCATTGCGTTT	2.76531	chr2	127418427	127429246	PROC	G	T	SAS_AF	GAAGCGCTGCCATTGCTTTT	2.76531	-0.291831
chr2	127637183	127637183	1	+	127637167	127637186	GAAATGACGGCCCCAATGGC	2.81859	chr2	127535802	127637729	MYO7B	T	C	SAS_AF	GAAATGACGGCCCCAACGGC	2.81859	2.79213
chr2	127648146	127648146	1	+	127648130	127648149	TACTGTGGAACCTGGATTCC	1.42664	chr2	127645864	127652639	GPR17	T	C	SAS_AF	TACTGTGGAACCTGGACTCC	1.42664	0.688902
chr2	127703982	127703982	1	+	127703966	127703985	AAAAAATTTGCCAGATATGG	2.46604	chr2	127701497	127705242	SFT2D3	A	G	SAS_AF	AAAAAATTTGCCAGATGTGG	2.46604	4.44023
chr2	129878156	129878156	1	+	129878140	129878159	TATTTCTGAAGACCCCCTCT	-2.52485	chr2	129877896	129884441	AC079776.5	C	T	AFR_AF	TATTTCTGAAGACCCCTTCT	-2.52485	0.0420837
chr2	129878204	129878204	1	+	129878188	129878207	CACCTGCTGCCCTGGCATCC	0.874865	chr2	129877896	129884441	AC079776.5	A	C	AFR_AF	CACCTGCTGCCCTGGCCTCC	0.874865	-0.331338
chr2	129993943	129993943	1	+	129993927	129993946	AATAGTATTAGCAATCCTCC	-0.253011	chr2	129992889	129994040	AC079776.1	C	T	EUR_AF	AATAGTATTAGCAATCTTCC	-0.253011	1.84256
chr2	130181775	130181775	1	+	130181759	130181778	TGAATGCGCCTGCGTTGTGG	3.95774	chr2	130181737	130190729	MZT2B	G	A	EAS_AF	TGAATGCGCCTGCGTTATGG	3.95774	0.177136
chr2	130230219	130230219	1	+	130230203	130230222	GCTATGGCACATCAGCGTGC	6.18441	chr2	130229379	130232106	NOC2LP1	G	A	AMR_AF	GCTATGGCACATCAGCATGC	6.18441	0.770066
chr2	130294033	130294033	1	+	130294017	130294036	AAACACCTTGGCCTGCCGGA	-0.904882	chr2	130293822	130294405	AC068137.1	C	T	AMR_AF	AAACACCTTGGCCTGCTGGA	-0.904882	-2.30639
chr2	130767172	130767172	1	+	130767156	130767175	GGAGGGACAGGTGTCCGTCC	4.33611	chr2	130755435	130768134	AMER3	G	A	EAS_AF	GGAGGGACAGGTGTCCATCC	4.33611	3.60483
chr2	131299490	131299490	1	+	131299474	131299493	AGGAGGCGTGCGGGCCGTAG	0.563702	chr2	131104847	131353709	PLEKHB2	G	C	AFR_AF	AGGAGGCGTGCGGGCCCTAG	0.563702	-2.46758
chr2	131299490	131299490	1	+	131299474	131299493	AGGAGGCGTGCGGGCCGTAG	0.563702	chr2	131279290	131309068	FAR2P4	G	C	AFR_AF	AGGAGGCGTGCGGGCCCTAG	0.563702	-2.46758
chr2	131407281	131407281	1	+	131407265	131407284	ACCCGAGGCTCTGTCCTCCA	-2.15107	chr2	131402778	131410050	LINC01120	T	C	EAS_AF	ACCCGAGGCTCTGTCCCCCA	-2.15107	-2.45399
chr2	131567218	131567218	1	+	131567202	131567221	TCCACTTAGGTCAATGTTAA	0.418744	chr2	131555007	131568599	AC093838.1	T	G	SAS_AF	TCCACTTAGGTCAATGGTAA	0.418744	2.38572
chr2	131601516	131601516	1	+	131601500	131601519	CTTCTCAAGATCTGGACAGA	-0.346224	chr2	131591752	131628147	POTEKP	C	A	EAS_AF	CTTCTCAAGATCTGGAAAGA	-0.346224	0.858269
chr2	131648410	131648410	1	+	131648394	131648413	ACTTGGGAAGCCACATGTGA	2.86769	chr2	131637025	131649615	LINC01087	G	C	EAS_AF	ACTTGGGAAGCCACATCTGA	2.86769	1.66177
chr2	131648410	131648410	1	+	131648394	131648413	ACTTGGGAAGCCACATGTGA	2.86769	chr2	131647990	131767404	C2orf27A	G	C	EAS_AF	ACTTGGGAAGCCACATCTGA	2.86769	1.66177
chr2	132357730	132357730	1	+	132357714	132357733	GGAATCCACCAGAATCTTGA	-1.2951	chr2	132347473	132365130	AC097532.3	T	A	EAS_AF	GGAATCCACCAGAATCATGA	-1.2951	-0.87323
chr2	133596135	133596135	1	+	133596119	133596138	CTGTCACCTCATTGATCGCC	0.1193	chr2	133596091	133596399	RN7SKP93	C	T	EUR_AF	CTGTCACCTCATTGATTGCC	0.1193	-1.86062
chr2	134450368	134450368	1	+	134450352	134450371	GGCCCAGTGGAGCCTCCGCT	-4.54466	chr2	134119983	134454621	MGAT5	C	T	AFR_AF	GGCCCAGTGGAGCCTCTGCT	-4.54466	-2.02299
chr2	134451250	134451250	1	+	134451234	134451253	AGTCACAACCCGCCCTGCCC	5.32358	chr2	134119983	134454621	MGAT5	G	C	AFR_AF	AGTCACAACCCGCCCTCCCC	5.32358	-1.07352
chr2	134718238	134718238	1	+	134718222	134718241	CCTTGCGCCCTTCGCCGGGG	5.00702	chr2	134718188	134725474	AC110620.2	G	A	AFR_AF	CCTTGCGCCCTTCGCCAGGG	5.00702	-1.97829
chr2	134724698	134724698	1	+	134724682	134724701	CCATTTTCAGACCTAGCCTT	-2.03857	chr2	134718188	134725474	AC110620.2	C	A	AFR_AF	CCATTTTCAGACCTAGACTT	-2.03857	1.65867
chr2	134816463	134816463	1	+	134816447	134816466	CTCTTTCTGTTAGTCATATA	-0.783623	chr2	134816362	134816589	AC110620.1	T	A	AFR_AF	CTCTTTCTGTTAGTCAAATA	-0.783623	-0.841044
chr2	134918246	134918246	1	+	134918230	134918249	TAGGCGGAGACTGTTGGTGG	2.79854	chr2	134918235	134959342	CCNT2	G	A	AFR_AF	TAGGCGGAGACTGTTGATGG	2.79854	1.42913
chr2	135822690	135822690	1	+	135822674	135822693	CTGTGGAGCCAACCCATTGC	1.57193	chr2	135820191	135823087	AC011893.1	T	A	AFR_AF	CTGTGGAGCCAACCCAATGC	1.57193	1.12486
chr2	136765626	136765626	1	+	136765610	136765629	ACCACCATCTTTCTTGCGCT	-2.04359	chr2	136765545	137677718	THSD7B	C	T	EUR_AF	ACCACCATCTTTCTTGTGCT	-2.04359	-2.05573
chr2	137642367	137642367	1	+	137642351	137642370	AGAAAAACTAAAAGTGAGAT	-0.178428	chr2	136765545	137677718	THSD7B	A	G	AMR_AF	AGAAAAACTAAAAGTGGGAT	-0.178428	0.51398
chr2	138897524	138897524	1	+	138897508	138897527	CCACCACCACCACCTCGAGC	7.33503	chr2	138897151	138898098	YY1P2	G	A	EUR_AF	CCACCACCACCACCTCAAGC	7.33503	2.71771
chr2	143047595	143047595	1	+	143047579	143047598	GTGTCACTCTGTTGCCCAGG	-1.2763	chr2	142877657	143055833	KYNU	C	T	EAS_AF	GTGTCACTCTGTTGCCTAGG	-1.2763	-1.09494
chr2	143236857	143236857	1	+	143236841	143236860	TGTTCTTGAAATGTTTGAAT	2.54036	chr2	143091362	143768352	ARHGAP15	G	T	AFR_AF	TGTTCTTGAAATGTTTTAAT	2.54036	2.55718
chr2	143937499	143937499	1	+	143937483	143937502	TCTCTCGGCAGGCGAGCGCC	1.09224	chr2	143937073	143964156	AC016910.1	C	T	EUR_AF	TCTCTCGGCAGGCGAGTGCC	1.09224	-1.01446
chr2	146858113	146858113	1	+	146858097	146858116	CTTTGGGAGGCCAAGGTGGG	-1.16846	chr2	146837727	146878220	LINC01911	T	C	EAS_AF	CTTTGGGAGGCCAAGGCGGG	-1.16846	-0.807298
chr2	148998573	148998573	1	+	148998557	148998576	TCCTCTTGGGGAAGCCTGGA	-3.18695	chr2	148875227	149026759	KIF5C	T	C	AFR_AF	TCCTCTTGGGGAAGCCCGGA	-3.18695	-1.93103
chr2	149142188	149142188	1	+	149142172	149142191	GTTGGCGTGGCTCTGGGCAA	2.87671	chr2	149038107	149215262	LYPD6B	G	C	SAS_AF	GTTGGCGTGGCTCTGGCCAA	2.87671	1.33427
chr2	149473459	149473459	1	+	149473443	149473462	TCTCCATTACATCTCAATAT	0.365665	chr2	149329985	149474138	LYPD6	A	C	EAS_AF	TCTCCATTACATCTCACTAT	0.365665	0.460105
chr2	150635596	150635596	1	+	150635580	150635599	ATGATATTAGTAAATATTGA	-1.06341	chr2	150612381	150635818	LINC02612	T	C	SAS_AF	ATGATATTAGTAAATACTGA	-1.06341	-2.23768
chr2	152877408	152877408	1	+	152877392	152877411	CAGGACATGATGTTTATCCC	1.53	chr2	152876820	152877767	UBQLN4P2	T	A	EUR_AF	CAGGACATGATGTTTAACCC	1.53	0.986617
chr2	153872211	153872211	1	+	153872195	153872214	AGCCCCGCACTCGGCGCGGC	0.360328	chr2	153871922	154453979	GALNT13	C	T	EAS_AF	AGCCCCGCACTCGGCGTGGC	0.360328	0.340003
chr2	155559599	155559599	1	+	155559583	155559602	TCTACTGGAGGGTGAAAGGT	-0.776217	chr2	155525424	155664668	AC073225.1	A	C	AMR_AF	TCTACTGGAGGGTGAACGGT	-0.776217	-0.453005
chr2	155657957	155657957	1	+	155657941	155657960	AGTCTCACAGTCTAACCTGG	-0.685656	chr2	155525424	155664668	AC073225.1	C	G	EAS_AF	AGTCTCACAGTCTAACGTGG	-0.685656	3.28189
chr2	156890146	156890146	1	+	156890130	156890149	TTTTCATAGCAAATTCTCTA	-1.62471	chr2	156803339	156891160	AC096589.1	T	C	EAS_AF	TTTTCATAGCAAATTCCCTA	-1.62471	-4.03098
chr2	157917799	157917799	1	+	157917783	157917802	AATAGATATTTCTGTTTACT	1.60319	chr2	157876702	158136154	UPP2	T	C	AFR_AF	AATAGATATTTCTGTTCACT	1.60319	1.15181
chr2	157917799	157917799	1	+	157917783	157917802	AATAGATATTTCTGTTTACT	1.60319	chr2	157917712	157918371	AC091488.1	T	C	AFR_AF	AATAGATATTTCTGTTCACT	1.60319	1.15181
chr2	158065569	158065569	1	+	158065553	158065572	AATGAACTGTCCAGCTCCTG	-3.37315	chr2	157876702	158136154	UPP2	C	G	AMR_AF	AATGAACTGTCCAGCTGCTG	-3.37315	0.887964
chr2	158065569	158065569	1	+	158065553	158065572	AATGAACTGTCCAGCTCCTG	-3.37315	chr2	158065545	158066059	PTP4A1P1	C	G	AMR_AF	AATGAACTGTCCAGCTGCTG	-3.37315	0.887964
chr2	158101959	158101959	1	+	158101943	158101962	GAGAGGTTATCATTCTGACT	4.31523	chr2	157876702	158136154	UPP2	G	A	AFR_AF	GAGAGGTTATCATTCTAACT	4.31523	-0.534675
chr2	164858491	164858491	1	+	164858475	164858494	CTCAGAACCTAAGCAGGGTC	-2.58768	chr2	164840661	165208261	AC019197.1	G	A	AFR_AF	CTCAGAACCTAAGCAGAGTC	-2.58768	-2.57874
chr2	164858491	164858491	1	+	164858475	164858494	CTCAGAACCTAAGCAGGGTC	-2.58768	chr2	164858432	164858546	RNA5SP110	G	A	AFR_AF	CTCAGAACCTAAGCAGAGTC	-2.58768	-2.57874
chr2	165273869	165273869	1	+	165273853	165273872	GCAAATGGTCACTTTACTGG	0.637701	chr2	165194993	165392310	SCN2A	C	T	SAS_AF	GCAAATGGTCACTTTATTGG	0.637701	0.606991
chr2	165957215	165957215	1	+	165957199	165957218	CCCGAGCCCTGCCGCGCGGG	-1.02373	chr2	165957188	166390771	SCN1A-AS1	C	G	EAS_AF	CCCGAGCCCTGCCGCGGGGG	-1.02373	4.50293
chr2	166308532	166308532	1	+	166308516	166308535	CCATGATTGTAAGTTTTCTG	1.92	chr2	165957188	166390771	SCN1A-AS1	T	C	AFR_AF	CCATGATTGTAAGTTTCCTG	1.92	-2.81938
chr2	166390781	166390781	1	+	166390765	166390784	TATCTACTGTGATATTTATT	0.754485	chr2	165957188	166390771	SCN1A-AS1	T	G	AFR_AF	TATCTACTGTGATATTGATT	0.754485	4.49211
chr2	168456065	168456065	1	+	168456049	168456068	GCGAAAGAGCGGTGAGAGCA	-3.27821	chr2	168455862	168775137	CERS6	A	G	AFR_AF	GCGAAAGAGCGGTGAGGGCA	-3.27821	-2.57138
chr2	168865434	168865434	1	+	168865418	168865437	TCAATTCCAAGAAGAGAGAC	-0.978034	chr2	168786539	168865514	NOSTRIN	A	T	EUR_AF	TCAATTCCAAGAAGAGTGAC	-0.978034	-0.936048
chr2	169504905	169504905	1	+	169504889	169504908	GCAAATTCGCCCAGCCAATG	1.43144	chr2	169479480	169525922	AC093899.2	A	G	EAS_AF	GCAAATTCGCCCAGCCGATG	1.43144	2.0089
chr2	169504905	169504905	1	+	169504889	169504908	GCAAATTCGCCCAGCCAATG	1.43144	chr2	169479480	169506655	BBS5	A	G	EAS_AF	GCAAATTCGCCCAGCCGATG	1.43144	2.0089
chr2	169506194	169506194	1	+	169506178	169506197	GGGGGGGTCAGCCCCCCGCC	0.844621	chr2	169479480	169525922	AC093899.2	C	T	AFR_AF	GGGGGGGTCAGCCCCCTGCC	0.844621	-2.64512
chr2	169506194	169506194	1	+	169506178	169506197	GGGGGGGTCAGCCCCCCGCC	0.844621	chr2	169479480	169506655	BBS5	C	T	AFR_AF	GGGGGGGTCAGCCCCCTGCC	0.844621	-2.64512
chr2	169793695	169793695	1	+	169793679	169793698	CGAAGCCATCAGAGTTGGTA	2.28057	chr2	169791933	169812064	SSB	G	C	AMR_AF	CGAAGCCATCAGAGTTCGTA	2.28057	-0.713276
chr2	169828038	169828038	1	+	169828022	169828041	GCGGGGACAGCAACGTGATG	2.15272	chr2	169827458	170084131	UBR3	G	A	AFR_AF	GCGGGGACAGCAACGTAATG	2.15272	-0.961367
chr2	169964500	169964500	1	+	169964484	169964503	ACCTTATCCTCTGAGGAAAC	0.715342	chr2	169827458	170084131	UBR3	A	G	EAS_AF	ACCTTATCCTCTGAGGGAAC	0.715342	2.84732
chr2	170014085	170014085	1	+	170014069	170014088	GCTCTGAGCTGGAACGTTAT	3.65166	chr2	169827458	170084131	UBR3	T	C	EUR_AF	GCTCTGAGCTGGAACGCTAT	3.65166	2.08592
chr2	170082858	170082858	1	+	170082842	170082861	AAAGGAAAAAAAAGGCGCAG	4.51537	chr2	169827458	170084131	UBR3	G	A	EAS_AF	AAAGGAAAAAAAAGGCACAG	4.51537	-2.84161
chr2	171523176	171523176	1	+	171523160	171523179	TGGACCGAGCCTGCGCGATC	4.99438	chr2	171522247	171558129	CYBRD1	G	A	EAS_AF	TGGACCGAGCCTGCGCAATC	4.99438	1.35818
chr2	171541027	171541027	1	+	171541011	171541030	GCCTCAGCCTCTCAAAGTGC	5.04336	chr2	171522247	171558129	CYBRD1	G	T	EAS_AF	GCCTCAGCCTCTCAAATTGC	5.04336	0.0980188
chr2	171556325	171556325	1	+	171556309	171556328	TTAGGGGATATTTTGAGCTT	5.14683	chr2	171522247	171558129	CYBRD1	G	A	SAS_AF	TTAGGGGATATTTTGAACTT	5.14683	0.74307
chr2	171556397	171556397	1	+	171556381	171556400	ATCATCTCTGTCTGGGATCT	1.05228	chr2	171522247	171558129	CYBRD1	A	C	EUR_AF	ATCATCTCTGTCTGGGCTCT	1.05228	1.00331
chr2	172089249	172089249	1	+	172089233	172089252	AACAAGCACTCTAATTCCAG	0.587189	chr2	172084740	172089677	DLX1	C	T	AFR_AF	AACAAGCACTCTAATTTCAG	0.587189	1.05788
chr2	172298270	172298270	1	+	172298254	172298273	AATCCCGTTCCAGGACGCAA	3.36821	chr2	172137345	172370401	AC104088.1	G	A	EAS_AF	AATCCCGTTCCAGGACACAA	3.36821	-2.16408
chr2	172298273	172298273	1	+	172298257	172298276	CCCGTTCCAGGACGCAAAGG	0.931872	chr2	172137345	172370401	AC104088.1	A	G	EAS_AF	CCCGTTCCAGGACGCAGAGG	0.931872	2.16283
chr2	172298341	172298341	1	+	172298325	172298344	TACACCTGTGAACTTCCAGG	-0.939885	chr2	172137345	172370401	AC104088.1	C	G	EAS_AF	TACACCTGTGAACTTCGAGG	-0.939885	6.14535
chr2	172427651	172427651	1	+	172427635	172427654	ACGGAGAGCGCGACCCGTCC	4.4944	chr2	172427354	172506459	ITGA6	G	A	EAS_AF	ACGGAGAGCGCGACCCATCC	4.4944	-1.1594
chr2	172604088	172604088	1	+	172604072	172604091	CGTATATCTTTTTTGGCGGG	-0.133937	chr2	172555373	172608669	PDK1	C	G	AFR_AF	CGTATATCTTTTTTGGGGGG	-0.133937	-0.763659
chr2	172735875	172735875	1	+	172735859	172735878	CGCGCTGGTCGCCAGGCGTC	-0.741826	chr2	172735274	173052893	RAPGEF4	C	A	EUR_AF	CGCGCTGGTCGCCAGGAGTC	-0.741826	-2.22473
chr2	173297706	173297706	1	+	173297690	173297709	AACCGTGGTGGCTTCCACAG	-0.801025	chr2	173297629	173298512	AC092573.1	A	G	EUR_AF	AACCGTGGTGGCTTCCGCAG	-0.801025	2.57377
chr2	173298140	173298140	1	+	173298124	173298143	CTGCGTGCAGAGGCTACTGG	-2.15032	chr2	173297629	173298512	AC092573.1	C	T	AFR_AF	CTGCGTGCAGAGGCTATTGG	-2.15032	-0.671206
chr2	174327246	174327246	1	+	174327230	174327249	CTTCGGCCACCCCGCCCGGG	-0.578849	chr2	174326027	174330643	LINC01305	C	T	EUR_AF	CTTCGGCCACCCCGCCTGGG	-0.578849	-1.10067
chr2	174327376	174327376	1	+	174327360	174327379	TTGCTGATGCCTGGCCGGGA	2.95097	chr2	174326027	174330643	LINC01305	G	A	EAS_AF	TTGCTGATGCCTGGCCAGGA	2.95097	-1.68756
chr2	174547422	174547422	1	+	174547406	174547425	GCTAGTAATGTGTCTGCAAT	1.80044	chr2	174547141	174776720	AC010894.3	C	G	EAS_AF	GCTAGTAATGTGTCTGGAAT	1.80044	2.24708
chr2	174775944	174775944	1	+	174775928	174775947	TTTCCTCAGCTAAGCCGCAC	5.31588	chr2	174547141	174776720	AC010894.3	G	A	AMR_AF	TTTCCTCAGCTAAGCCACAC	5.31588	1.81263
chr2	176130011	176130011	1	+	176129995	176130014	GGCAGCGGGGCAGGTCGCCT	5.04471	chr2	176129694	176132695	HOXD8	G	A	AFR_AF	GGCAGCGGGGCAGGTCACCT	5.04471	-0.753736
chr2	176178072	176178072	1	+	176178056	176178075	CAGGGCGCCCCGGGCCCCTG	-2.23719	chr2	176177717	176179008	HAGLROS	C	T	AFR_AF	CAGGGCGCCCCGGGCCTCTG	-2.23719	-2.45235
chr2	176178074	176178074	1	+	176178058	176178077	GGGCGCCCCGGGCCCCTGCG	-2.16799	chr2	176177717	176179008	HAGLROS	T	C	AFR_AF	GGGCGCCCCGGGCCCCCGCG	-2.16799	-2.27471
chr2	176178202	176178202	1	+	176178186	176178205	CGGCCAGGCTGCGGGCGGGG	4.56993	chr2	176177717	176179008	HAGLROS	G	C	AFR_AF	CGGCCAGGCTGCGGGCCGGG	4.56993	-1.69377
chr2	176242628	176242628	1	+	176242612	176242631	ACTCAGGGGGTTTGACATGG	-1.26848	chr2	176242111	176242993	RPSAP25	A	G	EAS_AF	ACTCAGGGGGTTTGACGTGG	-1.26848	4.19223
chr2	177702721	177702721	1	+	177702705	177702724	CCAATTCTTCTCCCAATATG	-0.554292	chr2	177653419	177723289	AC012499.1	T	C	AMR_AF	CCAATTCTTCTCCCAACATG	-0.554292	-2.22184
chr2	178401400	178401400	1	+	178401384	178401403	ACCTAGTTTTGAAAAAGCAA	3.32171	chr2	178194481	178402893	OSBPL6	G	A	EAS_AF	ACCTAGTTTTGAAAAAACAA	3.32171	1.25041
chr2	178504189	178504189	1	+	178504173	178504192	ATTTTTCTTAAAAACTCTGA	-0.527089	chr2	178480457	178516463	PLEKHA3	C	G	EAS_AF	ATTTTTCTTAAAAACTGTGA	-0.527089	-1.28424
chr2	178713751	178713751	1	+	178713735	178713754	TTTTCTTCTAATTCTACAGA	-1.8736	chr2	178521183	178779963	TTN-AS1	C	A	SAS_AF	TTTTCTTCTAATTCTAAAGA	-1.8736	-0.668789
chr2	179002698	179002698	1	+	179002682	179002701	GGAGGCCAAAAAAATATGCC	-1.61489	chr2	178828349	179007807	AC092640.1	T	C	EAS_AF	GGAGGCCAAAAAAATACGCC	-1.61489	-2.88368
chr2	179002698	179002698	1	+	179002682	179002701	GGAGGCCAAAAAAATATGCC	-1.61489	chr2	179001756	179002760	RPS6P2	T	C	EAS_AF	GGAGGCCAAAAAAATACGCC	-1.61489	-2.88368
chr2	181910560	181910560	1	+	181910544	181910563	CAACAAAAATGTGTGATCTT	1.36414	chr2	181891730	181930738	ITPRID2	T	C	SAS_AF	CAACAAAAATGTGTGACCTT	1.36414	0.358366
chr2	182048886	182048886	1	+	182048870	182048889	AAGCTAAGCAGTGTTGAGCC	-1.17151	chr2	181954241	182131398	PPP1R1C	A	G	AMR_AF	AAGCTAAGCAGTGTTGGGCC	-1.17151	0.947963
chr2	182048886	182048886	1	+	182048870	182048889	AAGCTAAGCAGTGTTGAGCC	-1.17151	chr2	182048822	182048905	RNA5SP113	A	G	AMR_AF	AAGCTAAGCAGTGTTGGGCC	-1.17151	0.947963
chr2	182790650	182790650	1	+	182790634	182790653	AAAAAAATGGCCAGGCGTGG	3.78827	chr2	182716041	182794464	DNAJC10	G	A	AFR_AF	AAAAAAATGGCCAGGCATGG	3.78827	-2.83455
chr2	185425233	185425233	1	+	185425217	185425236	CCCCTTTCTTTGACTCGGAA	4.18176	chr2	185425063	185505608	AC009315.1	G	A	SAS_AF	CCCCTTTCTTTGACTCAGAA	4.18176	-4.88392
chr2	185804208	185804208	1	+	185804192	185804211	TGCATTTTCACATAACATGT	3.3328	chr2	185738804	185833290	FSIP2	A	G	EAS_AF	TGCATTTTCACATAACGTGT	3.3328	5.79405
chr2	186364791	186364791	1	+	186364775	186364794	GTGAGTCAGAAGTATGTCAA	-0.454072	chr2	186364598	186365128	MED28P3	T	C	EUR_AF	GTGAGTCAGAAGTATGCCAA	-0.454072	-0.0673876
chr2	186505105	186505105	1	+	186505089	186505108	GTTTTATTTCTCATCTTCTC	-0.641255	chr2	186486253	186509361	ZC3H15	T	C	EUR_AF	GTTTTATTTCTCATCTCCTC	-0.641255	-2.81932
chr2	187547130	187547130	1	+	187547114	187547133	GATGATCTCAACTTGTGGTA	-0.524256	chr2	187003220	187556288	AC007319.1	G	A	EAS_AF	GATGATCTCAACTTGTAGTA	-0.524256	-3.25221
chr2	188293893	188293893	1	+	188293877	188293896	AAGGGGCTGTCGGTTGCACT	3.4616	chr2	188291669	188595931	GULP1	C	T	AFR_AF	AAGGGGCTGTCGGTTGTACT	3.4616	2.89073
chr2	189661479	189661479	1	+	189661463	189661482	CTAATGCCGTAGGCTCCTTC	-1.99577	chr2	189661385	189670831	ASNSD1	C	T	SAS_AF	CTAATGCCGTAGGCTCTTTC	-1.99577	2.51598
chr2	189661479	189661479	1	+	189661463	189661482	CTAATGCCGTAGGCTCCTTC	-1.99577	chr2	189661452	189666437	ASDURF	C	T	SAS_AF	CTAATGCCGTAGGCTCTTTC	-1.99577	2.51598
chr2	190343621	190343621	1	+	190343605	190343624	ACGCCCGGCTCGGGCAGGCG	-1.52917	chr2	190343570	190371665	INPP1	G	A	SAS_AF	ACGCCCGGCTCGGGCAAGCG	-1.52917	-3.62336
chr2	190344069	190344069	1	+	190344053	190344072	GCGCGCCGTCGCCTCTCCGC	3.82415	chr2	190343570	190371665	INPP1	C	T	EAS_AF	GCGCGCCGTCGCCTCTTCGC	3.82415	3.82415
chr2	190356640	190356640	1	+	190356624	190356643	AGCTCGCCTGAGTGTTATTA	-0.656695	chr2	190343570	190371665	INPP1	A	C	AFR_AF	AGCTCGCCTGAGTGTTCTTA	-0.656695	-0.9762
chr2	190500397	190500397	1	+	190500381	190500400	CAGTACATATTGGCAGGAAA	1.17534	chr2	190408355	190509205	MFSD6	G	A	SAS_AF	CAGTACATATTGGCAGAAAA	1.17534	0.741547
chr2	190656119	190656119	1	+	190656103	190656122	TTGAAAAGTCAGACTCCGAG	-4.16054	chr2	190646746	190692766	NAB1	C	A	EUR_AF	TTGAAAAGTCAGACTCAGAG	-4.16054	-4.52339
chr2	190963870	190963870	1	+	190963854	190963873	TTTATCAGTCTAAAAAACGA	1.3281	chr2	190880827	190965552	GLS	A	G	EUR_AF	TTTATCAGTCTAAAAAGCGA	1.3281	4.91298
chr2	190964686	190964686	1	+	190964670	190964689	GTGAGCAGTTTCCTACCCCG	-2.39496	chr2	190880827	190965552	GLS	C	G	EUR_AF	GTGAGCAGTTTCCTACGCCG	-2.39496	0.141048
chr2	191381129	191381129	1	+	191381113	191381132	GAACTTGGTGACAGAGATTG	-1.51396	chr2	191245185	191425389	MYO1B	A	T	EUR_AF	GAACTTGGTGACAGAGTTTG	-1.51396	-1.50079
chr2	191922587	191922587	1	+	191922571	191922590	GCCGGCAGTGGCAAGCTGCT	-2.53707	chr2	191846539	192044525	AC098617.1	T	C	AFR_AF	GCCGGCAGTGGCAAGCCGCT	-2.53707	-2.77035
chr2	196151417	196151417	1	+	196151401	196151420	TTCTGTATTTTTAGTAGAGA	2.43206	chr2	196151263	196154881	AC114760.2	G	C	EAS_AF	TTCTGTATTTTTAGTACAGA	2.43206	-2.47557
chr2	196667013	196667013	1	+	196666997	196667016	CTGCAGTACTGAGATACAGA	-1.30399	chr2	196639554	196763490	CCDC150	C	G	EAS_AF	CTGCAGTACTGAGATAGAGA	-1.30399	2.25739
chr2	196763491	196763491	1	+	196763475	196763494	ATGCATTTAAATTATACACA	-3.27543	chr2	196639554	196763490	CCDC150	C	T	SAS_AF	ATGCATTTAAATTATATACA	-3.27543	-2.98827
chr2	197015796	197015796	1	+	197015780	197015799	AGGGGGTAGATATGGTGGTG	-0.619735	chr2	197014990	197016015	HNRNPA3P15	G	A	AFR_AF	AGGGGGTAGATATGGTAGTG	-0.619735	-3.39893
chr2	197015959	197015959	1	+	197015943	197015962	AGCTCAGACAGTCCCTATGG	-0.0210308	chr2	197014990	197016015	HNRNPA3P15	A	G	AFR_AF	AGCTCAGACAGTCCCTGTGG	-0.0210308	2.85619
chr2	197263282	197263282	1	+	197263266	197263285	ACTTGTCCCTGGCCGCAGCT	-0.887619	chr2	197263111	197263535	ATP5MC2P3	A	G	SAS_AF	ACTTGTCCCTGGCCGCGGCT	-0.887619	3.16176
chr2	197500319	197500319	1	+	197500303	197500322	GGGGGCTAGCGGCGACCGCT	-3.59374	chr2	197500140	197503449	HSPE1	C	G	AFR_AF	GGGGGCTAGCGGCGACGGCT	-3.59374	-2.13473
chr2	197805147	197805147	1	+	197805131	197805150	CGGCGCCGCCCGACGCGGCG	4.44088	chr2	197804593	198572581	PLCL1	G	C	AFR_AF	CGGCGCCGCCCGACGCCGCG	4.44088	-4.92512
chr2	199629459	199629459	1	+	199629443	199629462	TGGTGTGAATAGCAGTATGA	1.74098	chr2	199608068	199750341	LINC01877	A	G	EUR_AF	TGGTGTGAATAGCAGTGTGA	1.74098	1.66986
chr2	199676015	199676015	1	+	199675999	199676018	GCCTTAGCATCCCAACGTGC	5.98712	chr2	199608068	199750341	LINC01877	G	A	SAS_AF	GCCTTAGCATCCCAACATGC	5.98712	1.01383
chr2	200306291	200306291	1	+	200306275	200306294	CAAAGTTCATTTTCTCGGGT	5.71678	chr2	200305881	200482264	SPATS2L	G	C	EAS_AF	CAAAGTTCATTTTCTCCGGT	5.71678	2.45844
chr2	200676898	200676898	1	+	200676882	200676901	CACATGGCAAGCCTGTCAGG	3.29258	chr2	200586014	200677064	AOX1	C	T	AFR_AF	CACATGGCAAGCCTGTTAGG	3.29258	3.29813
chr2	200745861	200745861	1	+	200745845	200745864	CCTCTTCAAATTCTACTTAG	-2.43848	chr2	200695723	200748040	AOX3P-AOX2P	T	C	EUR_AF	CCTCTTCAAATTCTACCTAG	-2.43848	-1.10418
chr2	200745861	200745861	1	+	200745845	200745864	CCTCTTCAAATTCTACTTAG	-2.43848	chr2	200738608	200794239	AOX2P	T	C	EUR_AF	CCTCTTCAAATTCTACCTAG	-2.43848	-1.10418
chr2	200825104	200825104	1	+	200825088	200825107	ACAGTCTCACTCTGTTACCT	1.35848	chr2	200810594	200827338	BZW1	A	G	EUR_AF	ACAGTCTCACTCTGTTGCCT	1.35848	2.81803
chr2	201150305	201150305	1	+	201150289	201150308	GCACCACCGCACTGTAGCCT	4.57511	chr2	201116154	201176687	CFLAR	G	T	AFR_AF	GCACCACCGCACTGTATCCT	4.57511	2.04467
chr2	201166481	201166481	1	+	201166465	201166484	TCCTCACATCCCAGACGGGG	3.27117	chr2	201116154	201176687	CFLAR	G	A	EUR_AF	TCCTCACATCCCAGACAGGG	3.27117	-2.21459
chr2	201480753	201480753	1	+	201480737	201480756	TTTGCTTTTTTTTAAACAAG	-4.09714	chr2	201387858	201480846	STRADB	C	A	EAS_AF	TTTGCTTTTTTTTAAAAAAG	-4.09714	-0.316395
chr2	202197496	202197496	1	+	202197480	202197499	TTACATTCTAGGGGTGGGAA	-2.27234	chr2	202073255	202205188	KIAA2012	G	A	AFR_AF	TTACATTCTAGGGGTGAGAA	-2.27234	-4.74296
chr2	202275404	202275404	1	+	202275388	202275407	TAGTCTCCCCCTTACCCACA	-2.96592	chr2	202265736	202303661	NOP58	C	T	AFR_AF	TAGTCTCCCCCTTACCTACA	-2.96592	0.417577
chr2	202766724	202766724	1	+	202766708	202766727	CGCTCTCCCTCCTTTACCAC	0.358939	chr2	202634969	202769757	FAM117B	C	T	SAS_AF	CGCTCTCCCTCCTTTATCAC	0.358939	1.2492
chr2	202767344	202767344	1	+	202767328	202767347	TTTTGTATTTTTAGTATATA	-2.13154	chr2	202634969	202769757	FAM117B	T	G	EAS_AF	TTTTGTATTTTTAGTAGATA	-2.13154	1.10611
chr2	203735734	203735734	1	+	203735718	203735737	TATTTGAGTACTATGGGACC	3.79901	chr2	203706475	203738912	CD28	G	T	EUR_AF	TATTTGAGTACTATGGTACC	3.79901	-0.2726
chr2	203960623	203960623	1	+	203960607	203960626	AATGGGCCAGCATTCTCATG	2.24315	chr2	203936748	203961577	ICOS	C	T	EUR_AF	AATGGGCCAGCATTCTTATG	2.24315	-1.04056
chr2	205482733	205482733	1	+	205482717	205482736	CCCTGGTAGAAACTCTCCCA	-3.86317	chr2	204545475	205620162	PARD3B	C	T	EUR_AF	CCCTGGTAGAAACTCTTCCA	-3.86317	1.5735
chr2	205777613	205777613	1	+	205777597	205777616	ATTGGGCCCAACTTGGGATG	1.82099	chr2	205681990	205798133	NRP2	G	A	EUR_AF	ATTGGGCCCAACTTGGAATG	1.82099	0.614345
chr2	206115750	206115750	1	+	206115734	206115753	AAGTATTTCATCCCAAGTCC	3.17325	chr2	206115547	206122323	AC007383.3	G	A	AFR_AF	AAGTATTTCATCCCAAATCC	3.17325	1.65995
chr2	206116562	206116562	1	+	206116546	206116565	CGCGGGGAGGCGGGGCGGTG	3.28902	chr2	206115547	206122323	AC007383.3	G	A	AMR_AF	CGCGGGGAGGCGGGGCAGTG	3.28902	-4.731
chr2	207166443	207166443	1	+	207166427	207166446	ACTCGCGCCAGCTCCCGGGA	4.02607	chr2	207166120	207248668	MYOSLID	G	A	EAS_AF	ACTCGCGCCAGCTCCCAGGA	4.02607	-0.888434
chr2	207166443	207166443	1	+	207166427	207166446	ACTCGCGCCAGCTCCCGGGA	4.02607	chr2	207166400	207166498	MIR7845	G	A	EAS_AF	ACTCGCGCCAGCTCCCAGGA	4.02607	-0.888434
chr2	207604087	207604087	1	+	207604071	207604090	TTAATTACATGAGGGACAAT	-0.290283	chr2	207529737	207605988	CREB1	C	T	EUR_AF	TTAATTACATGAGGGATAAT	-0.290283	2.24014
chr2	208355514	208355514	1	+	208355498	208355517	TGTGGAGCTGTCTGTAGGTT	-0.31947	chr2	208266255	208358746	PIKFYVE	G	C	EUR_AF	TGTGGAGCTGTCTGTACGTT	-0.31947	-0.992689
chr2	208355949	208355949	1	+	208355933	208355952	TTGTCTTCTCTGTGGAAGAC	-1.51233	chr2	208266255	208358746	PIKFYVE	A	T	EUR_AF	TTGTCTTCTCTGTGGATGAC	-1.51233	-1.31651
chr2	209732101	209732101	1	+	209732085	209732104	TTTTCTTGCTCAGGGCTGGT	6.23028	chr2	209424058	209734118	MAP2	T	C	AFR_AF	TTTTCTTGCTCAGGGCCGGT	6.23028	2.02085
chr2	209795661	209795661	1	+	209795645	209795664	GGTCCCAACTGCTCCAGCTG	3.29284	chr2	209771993	209999300	UNC80	G	A	SAS_AF	GGTCCCAACTGCTCCAACTG	3.29284	0.235473
chr2	212795955	212795955	1	+	212795939	212795958	AGCCCCTTCCCACCCTGGGA	3.94748	chr2	212795300	212819264	LINC01878	G	A	EAS_AF	AGCCCCTTCCCACCCTAGGA	3.94748	3.86985
chr2	212919736	212919736	1	+	212919720	212919739	GTTATTTTTGATCCACCATC	-1.10234	chr2	212911003	212919809	AC108066.1	C	T	AFR_AF	GTTATTTTTGATCCACTATC	-1.10234	0.653326
chr2	213923990	213923990	1	+	213923974	213923993	CAGAAGTGGAACAACTGGGC	0.275137	chr2	213284379	214410501	SPAG16	G	T	SAS_AF	CAGAAGTGGAACAACTTGGC	0.275137	1.46618
chr2	214697853	214697853	1	+	214697837	214697856	AAGTCCAAATACCTAAGCCT	2.48644	chr2	214697727	214698059	ENSAP3	G	A	SAS_AF	AAGTCCAAATACCTAAACCT	2.48644	2.80885
chr2	215277807	215277807	1	+	215277791	215277810	CCAGGCTGGTCTTGAACATC	0.724801	chr2	215274992	215277947	AC073284.1	C	T	AFR_AF	CCAGGCTGGTCTTGAATATC	0.724801	1.83865
chr2	215713617	215713617	1	+	215713601	215713620	AGAGATTGGTCAGTTAGGAC	-0.957019	chr2	215533133	215713895	AC012668.3	G	T	EAS_AF	AGAGATTGGTCAGTTATGAC	-0.957019	-1.80201
chr2	216117455	216117455	1	+	216117439	216117458	GGACTGTGGCCACCAAGAAT	4.38684	chr2	216107464	216206303	XRCC5	G	A	SAS_AF	GGACTGTGGCCACCAAAAAT	4.38684	1.32628
chr2	216265535	216265535	1	+	216265519	216265538	AGGGTCTCTCTCTGTTGCCC	4.00144	chr2	216259595	216266130	AC012513.1	G	T	AFR_AF	AGGGTCTCTCTCTGTTTCCC	4.00144	1.04226
chr2	216303478	216303478	1	+	216303462	216303481	CTGTAATAGGTCAGGGCTGT	5.49405	chr2	216303325	216321737	AC069155.1	C	T	AFR_AF	CTGTAATAGGTCAGGGTTGT	5.49405	5.86749
chr2	216427344	216427344	1	+	216427328	216427347	GTAGGAGACAGAGTAGATGT	3.57715	chr2	216412414	216483053	SMARCAL1	A	T	AFR_AF	GTAGGAGACAGAGTAGTTGT	3.57715	3.54204
chr2	216502272	216502272	1	+	216502256	216502275	GGCGGAGGTTGCAGTGGGCC	0.166677	chr2	216498825	216579180	RPL37A	G	A	EUR_AF	GGCGGAGGTTGCAGTGAGCC	0.166677	-1.08243
chr2	216996076	216996076	1	+	216996060	216996079	AGTGTGTGGGGTTTTTAAAG	-1.42357	chr2	216995906	216996490	AC007749.1	A	T	EAS_AF	AGTGTGTGGGGTTTTTTAAG	-1.42357	-1.85391
chr2	218070576	218070576	1	+	218070560	218070579	AGCTCACAGTCCAAGTTGCA	-4.35495	chr2	218034960	218090581	RUFY4	T	C	AFR_AF	AGCTCACAGTCCAAGTCGCA	-4.35495	-3.39941
chr2	218233015	218233015	1	+	218232999	218233018	TTAAATTTCAACATGTGGCC	2.82192	chr2	218217141	218254356	ARPC2	G	A	AMR_AF	TTAAATTTCAACATGTAGCC	2.82192	-2.69099
chr2	218233050	218233050	1	+	218233034	218233053	CTCCTGTAATCCCAGTACTT	1.9453	chr2	218217141	218254356	ARPC2	A	G	SAS_AF	CTCCTGTAATCCCAGTGCTT	1.9453	3.84797
chr2	218234030	218234030	1	+	218234014	218234033	AAAAAATTAGCCGGGCATGG	-2.71771	chr2	218217141	218254356	ARPC2	A	G	EAS_AF	AAAAAATTAGCCGGGCGTGG	-2.71771	3.29864
chr2	218261086	218261086	1	+	218261070	218261089	GGGTGGAGACACCATGCACT	0.920999	chr2	218259496	218263861	GPBAR1	C	T	SAS_AF	GGGTGGAGACACCATGTACT	0.920999	2.26697
chr2	218394547	218394547	1	+	218394531	218394550	TGTATCCCCACCCCCAGTGT	4.68357	chr2	218382029	218396894	SLC11A1	G	A	AFR_AF	TGTATCCCCACCCCCAATGT	4.68357	1.87318
chr2	218395121	218395121	1	+	218395105	218395124	GTGCAGGCAGCAGGATAGAG	-3.56376	chr2	218382029	218396894	SLC11A1	A	G	AFR_AF	GTGCAGGCAGCAGGATGGAG	-3.56376	1.91756
chr2	218400673	218400673	1	+	218400657	218400676	CACAAACTTCGCGTCACGCG	-0.991179	chr2	218398256	218405941	CTDSP1	C	T	EAS_AF	CACAAACTTCGCGTCATGCG	-0.991179	-3.08848
chr2	218401481	218401481	1	+	218401465	218401484	GCAAGATCCTCCTGGCTCAG	-1.89975	chr2	218398256	218405941	CTDSP1	T	C	EAS_AF	GCAAGATCCTCCTGGCCCAG	-1.89975	-3.08561
chr2	218431112	218431112	1	+	218431096	218431115	CCCAGCACTTTGGGAGGCTG	3.13525	chr2	218419121	218453295	VIL1	G	A	EAS_AF	CCCAGCACTTTGGGAGACTG	3.13525	1.80392
chr2	218608010	218608010	1	+	218607994	218608013	ACAGCATCGCAGAGCTCGGG	1.28299	chr2	218607855	218637184	PLCD4	C	T	AFR_AF	ACAGCATCGCAGAGCTTGGG	1.28299	-1.33088
chr2	218629314	218629314	1	+	218629298	218629317	GGAAGGACTGTGAGTCGGGT	5.20227	chr2	218607855	218637184	PLCD4	G	A	EAS_AF	GGAAGGACTGTGAGTCAGGT	5.20227	2.20422
chr2	218745599	218745599	1	+	218745583	218745602	TTGCCTGCCCAGGGAAGAAT	2.34529	chr2	218710835	218755416	TTLL4	G	A	AFR_AF	TTGCCTGCCCAGGGAAAAAT	2.34529	1.07777
chr2	219176369	219176369	1	+	219176353	219176372	GGAGGGTGAAGGGCACGGAA	-2.68838	chr2	219176225	219185475	RETREG2	G	A	EUR_AF	GGAGGGTGAAGGGCACAGAA	-2.68838	-4.26583
chr2	219236200	219236200	1	+	219236184	219236203	GAAGGGTGGTTGAGGGAATT	4.22029	chr2	219229783	219236679	ANKZF1	A	G	AFR_AF	GAAGGGTGGTTGAGGGGATT	4.22029	2.01208
chr2	219249006	219249006	1	+	219248990	219249009	AAGGAGGAATGGTGCAGAGT	4.90662	chr2	219245455	219250337	STK16	G	A	SAS_AF	AAGGAGGAATGGTGCAAAGT	4.90662	0.220976
chr2	219403015	219403015	1	+	219402999	219403018	AACTGGATAAGCCTGACTAT	-1.63361	chr2	219388496	219403633	AC053503.2	C	T	AFR_AF	AACTGGATAAGCCTGATTAT	-1.63361	0.87993
chr2	219465894	219465894	1	+	219465878	219465897	TGCGTGTGCATGTGTGCGTA	-0.439291	chr2	219434843	219493629	SPEG	C	T	EUR_AF	TGCGTGTGCATGTGTGTGTA	-0.439291	-2.91435
chr2	219535340	219535340	1	+	219535324	219535343	GGTATGTGTGTGTGTGTGTG	-2.17574	chr2	219514170	219538772	ASIC4	T	G	AMR_AF	GGTATGTGTGTGTGTGGGTG	-2.17574	-2.4655
chr2	219641800	219641800	1	+	219641784	219641803	CCTCAGGCAGAGCCCAGCCC	4.39635	chr2	219627394	219641980	SLC4A3	G	A	SAS_AF	CCTCAGGCAGAGCCCAACCC	4.39635	2.44281
chr2	220824833	220824833	1	+	220824817	220824836	CACAGAAGTAAAGAAGTAGT	3.82015	chr2	220776818	220855873	AC093843.1	T	C	EUR_AF	CACAGAAGTAAAGAAGCAGT	3.82015	3.93937
chr2	221649384	221649384	1	+	221649368	221649387	AACTGATCACAAGGTGGACA	0.76443	chr2	221609324	221650218	AC068489.1	G	A	EAS_AF	AACTGATCACAAGGTGAACA	0.76443	-1.72656
chr2	223510859	223510859	1	+	223510843	223510862	AGAGAGGACCCTGAGGCGGG	-1.15384	chr2	223505476	223510933	AC013448.2	C	A	AFR_AF	AGAGAGGACCCTGAGGAGGG	-1.15384	-0.804153
chr2	223967419	223967419	1	+	223967403	223967422	TTGTATTTTTGGTAGACATG	-0.934668	chr2	223957463	223967714	MRPL44	C	G	AFR_AF	TTGTATTTTTGGTAGAGATG	-0.934668	0.954467
chr2	224170180	224170180	1	+	224170164	224170183	TTAAGAAGTCATTTCATAGC	2.42987	chr2	224169664	224171537	AC019109.1	T	C	AFR_AF	TTAAGAAGTCATTTCACAGC	2.42987	2.24954
chr2	225652323	225652323	1	+	225652307	225652326	TATCAGAAATGTTCTCAGAA	-2.49445	chr2	225399710	225654018	NYAP2	A	T	AMR_AF	TATCAGAAATGTTCTCTGAA	-2.49445	-2.99988
chr2	225761751	225761751	1	+	225761735	225761754	GTCTTTGGGAGTGTTGCCAA	1.21063	chr2	225761559	225762112	AC016717.3	C	T	EUR_AF	GTCTTTGGGAGTGTTGTCAA	1.21063	-1.00524
chr2	226808445	226808445	1	+	226808429	226808448	TGGCTTGTCTGTGTCCTGGC	2.42435	chr2	226800146	226813741	AC010735.2	T	C	EAS_AF	TGGCTTGTCTGTGTCCCGGC	2.42435	2.36625
chr2	226811066	226811066	1	+	226811050	226811069	ATTCTGTCCGTGGTTGCTTG	-2.24707	chr2	226800146	226813741	AC010735.2	C	G	EAS_AF	ATTCTGTCCGTGGTTGGTTG	-2.24707	-1.0875
chr2	226812605	226812605	1	+	226812589	226812608	CCATGGTGGGGGGAAAAGTA	-4.58688	chr2	226800146	226813741	AC010735.2	A	T	EUR_AF	CCATGGTGGGGGGAAATGTA	-4.58688	-4.59825
chr2	227608878	227608878	1	+	227608862	227608881	GGTGGCTGCGGTGGTGGCTG	3.48641	chr2	227608784	227609101	SCYGR10	G	A	AMR_AF	GGTGGCTGCGGTGGTGACTG	3.48641	0.347941
chr2	227618586	227618586	1	+	227618570	227618589	ATGCCACTGCACTACAGTCT	2.70552	chr2	227616998	227618655	SCYGR4	G	A	EAS_AF	ATGCCACTGCACTACAATCT	2.70552	1.95979
chr2	227728631	227728631	1	+	227728615	227728634	GCTGCTGCTAGGCGGGCCCC	1.63622	chr2	227728335	227728625	SCYGR7	C	T	SAS_AF	GCTGCTGCTAGGCGGGTCCC	1.63622	0.898475
chr2	227804319	227804319	1	+	227804303	227804322	TTGGCTCTGGCTCTCGCTGC	4.39786	chr2	227801840	227804705	AC073065.1	C	T	EAS_AF	TTGGCTCTGGCTCTCGTTGC	4.39786	4.75156
chr2	227871592	227871592	1	+	227871576	227871595	CTCTGCGCCCCAGGACCGCG	-4.42488	chr2	227871054	227924344	DAW1	C	T	EUR_AF	CTCTGCGCCCCAGGACTGCG	-4.42488	-4.42636
chr2	230168079	230168079	1	+	230168063	230168082	GACGCTACTGTACTCCGGCC	2.60007	chr2	230121370	230174223	AC009950.1	G	A	EUR_AF	GACGCTACTGTACTCCAGCC	2.60007	-2.69372
chr2	230173687	230173687	1	+	230173671	230173690	ATTTGGTCTGTTCTTAGGCT	-0.135578	chr2	230121370	230174223	AC009950.1	G	A	AFR_AF	ATTTGGTCTGTTCTTAAGCT	-0.135578	-1.18842
chr2	230400608	230400608	1	+	230400592	230400611	ACAGGAAGCACGGTCTTAGG	2.74562	chr2	230327184	230403732	SP140L	T	C	EUR_AF	ACAGGAAGCACGGTCTCAGG	2.74562	1.68713
chr2	230403242	230403242	1	+	230403226	230403245	GGAGTCTCACACAGTCACCC	1.36961	chr2	230327184	230403732	SP140L	A	G	EUR_AF	GGAGTCTCACACAGTCGCCC	1.36961	5.85578
chr2	230545434	230545434	1	+	230545418	230545437	TCTACTTGAGGGTGGAGGAT	-0.395363	chr2	230415942	230545606	SP100	G	A	EUR_AF	TCTACTTGAGGGTGGAAGAT	-0.395363	-1.7745
chr2	230886670	230886670	1	+	230886654	230886673	CCCTGTGGGGACTGGAAGAG	-4.74618	chr2	230886474	230904693	GCSIR	A	G	AFR_AF	CCCTGTGGGGACTGGAGGAG	-4.74618	-1.62227
chr2	230896804	230896804	1	+	230896788	230896807	GATGGGCGTGTGATCCTGAC	-2.68007	chr2	230886474	230904693	GCSIR	T	C	AFR_AF	GATGGGCGTGTGATCCCGAC	-2.68007	0.93007
chr2	230897215	230897215	1	+	230897199	230897218	GTGGATTCATTGCCCAAATG	-0.210411	chr2	230886474	230904693	GCSIR	A	G	EAS_AF	GTGGATTCATTGCCCAGATG	-0.210411	-0.375406
chr2	230990360	230990360	1	+	230990344	230990363	CCAGCCCTGCAGGGCACCCC	-0.167502	chr2	230990324	231025055	SPATA3	C	T	AFR_AF	CCAGCCCTGCAGGGCATCCC	-0.167502	2.55173
chr2	230996123	230996123	1	+	230996107	230996126	TGGGGCCTGGGTCCAGCTGG	0.544749	chr2	230990324	231025055	SPATA3	C	T	AFR_AF	TGGGGCCTGGGTCCAGTTGG	0.544749	3.24085
chr2	230999574	230999574	1	+	230999558	230999577	TAGCTCTGTCAAGAAGACGC	4.88585	chr2	230990324	231025055	SPATA3	A	C	SAS_AF	TAGCTCTGTCAAGAAGCCGC	4.88585	4.89996
chr2	231401041	231401041	1	+	231401025	231401044	TCTATTATGACCCTTTCACG	1.64788	chr2	231395710	231401164	B3GNT7	C	T	AFR_AF	TCTATTATGACCCTTTTACG	1.64788	-2.70237
chr2	231710097	231710097	1	+	231710081	231710100	GCGATGAGTAGTAGCCCGAG	-3.53329	chr2	231706895	231713541	PTMA	C	G	EUR_AF	GCGATGAGTAGTAGCCGGAG	-3.53329	2.92619
chr2	231808843	231808843	1	+	231808827	231808846	GTGTGTGTGTGTGTGTTTGT	5.46055	chr2	231781671	231809254	COPS7B	T	G	EUR_AF	GTGTGTGTGTGTGTGTGTGT	5.46055	2.053
chr2	232131489	232131489	1	+	232131473	232131492	AGTAGAAATGGGGTTTCGCC	-2.26635	chr2	231961245	232344350	DIS3L2	C	T	EAS_AF	AGTAGAAATGGGGTTTTGCC	-2.26635	-0.976974
chr2	232410170	232410170	1	+	232410154	232410173	CAGCCCCCGCCCATATCCTG	-0.810727	chr2	232406844	232410714	ALPG	C	G	EAS_AF	CAGCCCCCGCCCATATGCTG	-0.810727	2.19794
chr2	232445439	232445439	1	+	232445423	232445442	CGGTCTCTTCTTTGCCATTC	2.27763	chr2	232442034	232447418	DIS3L2P1	A	G	SAS_AF	CGGTCTCTTCTTTGCCGTTC	2.27763	6.15425
chr2	232546822	232546822	1	+	232546806	232546825	GATTCTACGGCCTGAAAAAC	1.37509	chr2	232539692	232548115	CHRNG	A	G	SAS_AF	GATTCTACGGCCTGAAGAAC	1.37509	3.24106
chr2	232682656	232682656	1	+	232682640	232682659	CCCATACTTGTGAGTTCTTG	-2.64383	chr2	232606057	232682780	EFHD1	C	A	EUR_AF	CCCATACTTGTGAGTTATTG	-2.64383	0.390922
chr2	232858472	232858472	1	+	232858456	232858475	GAGGAAACCATTAAAAGTTG	-3.08883	chr2	232697299	232860575	GIGYF2	G	A	AFR_AF	GAGGAAACCATTAAAAATTG	-3.08883	-1.91145
chr2	232858472	232858472	1	+	232858456	232858475	GAGGAAACCATTAAAAGTTG	-3.08883	chr2	232857270	232878708	SNORC	G	A	AFR_AF	GAGGAAACCATTAAAAATTG	-3.08883	-1.91145
chr2	233328042	233328042	1	+	233328026	233328045	ACCTAAACAAGATTTCCGCC	-2.39617	chr2	233307816	233347055	SAG	C	T	AFR_AF	ACCTAAACAAGATTTCTGCC	-2.39617	-0.962396
chr2	233328215	233328215	1	+	233328199	233328218	GGGAATCCACGGAGCCTAAG	-0.878909	chr2	233307816	233347055	SAG	T	C	AFR_AF	GGGAATCCACGGAGCCCAAG	-0.878909	-2.03486
chr2	233328309	233328309	1	+	233328293	233328312	CCCAGGCTCTTCCACCGTCA	0.588363	chr2	233307816	233347055	SAG	G	A	AFR_AF	CCCAGGCTCTTCCACCATCA	0.588363	-0.0475004
chr2	233345585	233345585	1	+	233345569	233345588	AAATTAGCCAGGCATGGTGG	3.29709	chr2	233307816	233347055	SAG	G	A	AFR_AF	AAATTAGCCAGGCATGATGG	3.29709	1.48886
chr2	233388510	233388510	1	+	233388494	233388513	TTGTAACACTCCACGCTGTC	-3.24499	chr2	233354507	233472104	DGKD	T	C	EUR_AF	TTGTAACACTCCACGCCGTC	-3.24499	-1.43613
chr2	233388763	233388763	1	+	233388747	233388766	TTTTTTTTTTTTTTTTTGAG	-2.39649	chr2	233354507	233472104	DGKD	T	G	AFR_AF	TTTTTTTTTTTTTTTTGGAG	-2.39649	-0.846699
chr2	233471477	233471477	1	+	233471461	233471480	CCCTGCTGGCCTGGCGATGT	4.2224	chr2	233354507	233472104	DGKD	A	G	AFR_AF	CCCTGCTGGCCTGGCGGTGT	4.2224	4.74518
chr2	233818687	233818687	1	+	233818671	233818690	GTGGGGCCCTTCCAAGCAGA	0.467197	chr2	233775679	233833423	MROH2A	C	G	AFR_AF	GTGGGGCCCTTCCAAGGAGA	0.467197	2.79942
chr2	233947568	233947568	1	+	233947552	233947571	AGGCCCATTTATATGCCACC	-1.31419	chr2	233917373	234019522	TRPM8	C	T	EAS_AF	AGGCCCATTTATATGCTACC	-1.31419	2.38928
chr2	234109378	234109378	1	+	234109362	234109381	GAGGGGAAGCCACAGCCATT	-0.75917	chr2	234109081	234109481	AC006037.1	C	A	EAS_AF	GAGGGGAAGCCACAGCAATT	-0.75917	0.471596
chr2	235055633	235055633	1	+	235055617	235055636	AAGTTGCAGTAAATTTTATT	0.437899	chr2	234952017	235055714	SH3BP4	T	C	AFR_AF	AAGTTGCAGTAAATTTCATT	0.437899	-0.506184
chr2	235507009	235507009	1	+	235506993	235507012	TCTTTCTCCCTGGAGCTCGT	4.94088	chr2	235494043	236131800	AGAP1	T	C	AFR_AF	TCTTTCTCCCTGGAGCCCGT	4.94088	4.93972
chr2	235507009	235507009	1	+	235506993	235507012	TCTTTCTCCCTGGAGCTCGT	4.94088	chr2	235505751	235507566	AGAP1-IT1	T	C	AFR_AF	TCTTTCTCCCTGGAGCCCGT	4.94088	4.93972
chr2	236124433	236124433	1	+	236124417	236124436	CCCTTGTCCTGGTGGCACAA	-2.24104	chr2	235494043	236131800	AGAP1	A	T	AFR_AF	CCCTTGTCCTGGTGGCTCAA	-2.24104	-0.934643
chr2	236125417	236125417	1	+	236125401	236125420	GTGATCTACGGCTTTTGAAA	2.89489	chr2	235494043	236131800	AGAP1	G	A	AFR_AF	GTGATCTACGGCTTTTAAAA	2.89489	-0.658286
chr2	237257504	237257504	1	+	237257488	237257507	TCAGACAGCTATACCCGGTC	4.69164	chr2	237257091	237257676	AC112715.1	G	A	AFR_AF	TCAGACAGCTATACCCAGTC	4.69164	-2.12259
chr2	237553212	237553212	1	+	237553196	237553215	CCAGTCTGGTTGGTTGCGGG	0.931959	chr2	237485428	237555322	MLPH	C	A	AFR_AF	CCAGTCTGGTTGGTTGAGGG	0.931959	0.451324
chr2	237591999	237591999	1	+	237591983	237592002	AGCCTGGAATCCCAGCACTT	2.4761	chr2	237591020	237595981	AC104667.2	A	G	AFR_AF	AGCCTGGAATCCCAGCGCTT	2.4761	4.44931
chr2	237613035	237613035	1	+	237613019	237613038	GCTGACACTGCAAACCTGCA	-4.95218	chr2	237612977	237626525	AC104667.1	T	C	SAS_AF	GCTGACACTGCAAACCCGCA	-4.95218	-4.87954
chr2	237613039	237613039	1	+	237613023	237613042	ACACTGCAAACCTGCATGGG	-3.02745	chr2	237612977	237626525	AC104667.1	T	C	EUR_AF	ACACTGCAAACCTGCACGGG	-3.02745	-2.17922
chr2	237779601	237779601	1	+	237779585	237779604	GGCTTTTCTCTGTCCTATCT	0.451429	chr2	237627587	237813682	LRRFIP1	A	G	EAS_AF	GGCTTTTCTCTGTCCTGTCT	0.451429	0.360174
chr2	237779662	237779662	1	+	237779646	237779665	CGTGGCGAGCTTGGCGCTTA	-2.37435	chr2	237627587	237813682	LRRFIP1	C	T	EAS_AF	CGTGGCGAGCTTGGCGTTTA	-2.37435	-1.28261
chr2	237780998	237780998	1	+	237780982	237781001	TGCTGGCAGGTGGGCACCAC	-0.113085	chr2	237627587	237813682	LRRFIP1	C	A	AMR_AF	TGCTGGCAGGTGGGCAACAC	-0.113085	1.39621
chr2	237799411	237799411	1	+	237799395	237799414	TGAAGTTGAGCGTGAACTCA	-1.18859	chr2	237627587	237813682	LRRFIP1	C	T	AFR_AF	TGAAGTTGAGCGTGAATTCA	-1.18859	-2.91672
chr2	237799411	237799411	1	+	237799395	237799414	TGAAGTTGAGCGTGAACTCA	-1.18859	chr2	237798389	237842808	RBM44	C	T	AFR_AF	TGAAGTTGAGCGTGAATTCA	-1.18859	-2.91672
chr2	237842440	237842440	1	+	237842424	237842443	CAGGTGTGTTAGCCTTCCCT	2.08112	chr2	237798389	237842808	RBM44	C	G	EAS_AF	CAGGTGTGTTAGCCTTGCCT	2.08112	4.63949
chr2	238025279	238025279	1	+	238025263	238025282	GATGTGGTAAGGCTCTGGCC	-0.204886	chr2	237966827	238042782	UBE2F	G	C	AFR_AF	GATGTGGTAAGGCTCTCGCC	-0.204886	-3.27121
chr2	238025279	238025279	1	+	238025263	238025282	GATGTGGTAAGGCTCTGGCC	-0.204886	chr2	237967014	238099412	UBE2F-SCLY	G	C	AFR_AF	GATGTGGTAAGGCTCTCGCC	-0.204886	-3.27121
chr2	238132067	238132067	1	+	238132051	238132070	CCCAGTGTCACCAGTTCCCT	2.02239	chr2	238100340	238133287	ESPNL	C	A	AFR_AF	CCCAGTGTCACCAGTTACCT	2.02239	1.0186
chr2	238233639	238233639	1	+	238233623	238233642	CAGGCCGCGTCTTTGACGGT	1.78885	chr2	238231684	238255633	AC012485.1	C	A	EUR_AF	CAGGCCGCGTCTTTGAAGGT	1.78885	1.82625
chr2	238289684	238289684	1	+	238289668	238289687	ACTTCCAAGGCGGGTAAGAT	-2.28328	chr2	238289127	238300185	AC012485.3	A	G	AFR_AF	ACTTCCAAGGCGGGTAGGAT	-2.28328	-0.888589
chr2	238446677	238446677	1	+	238446661	238446680	TGGGCCGCTGAACAGTCCTT	1.21602	chr2	238426742	238452250	ASB1	C	A	AFR_AF	TGGGCCGCTGAACAGTACTT	1.21602	-0.589517
chr2	238448817	238448817	1	+	238448801	238448820	AGCCCAGGGCCTGTTTTGGA	3.63085	chr2	238426742	238452250	ASB1	T	C	AFR_AF	AGCCCAGGGCCTGTTTCGGA	3.63085	4.74188
chr2	238451192	238451192	1	+	238451176	238451195	TTGAAGTGTACAGTGATGTG	-4.61379	chr2	238426742	238452250	ASB1	T	G	EUR_AF	TTGAAGTGTACAGTGAGGTG	-4.61379	-2.58963
chr2	238451513	238451513	1	+	238451497	238451516	TCTTTGCTGTTGGGCATGTG	-2.90682	chr2	238426742	238452250	ASB1	T	C	AFR_AF	TCTTTGCTGTTGGGCACGTG	-2.90682	-2.53942
chr2	239195145	239195145	1	+	239195129	239195148	TGCTGTCGCTGTTCTCACTA	-0.491668	chr2	239194118	239197654	AC017028.2	A	G	SAS_AF	TGCTGTCGCTGTTCTCGCTA	-0.491668	3.53683
chr2	239530314	239530314	1	+	239530298	239530317	GAGAGCACACAGAGACACAC	1.0656	chr2	239439643	239531363	AC023787.2	A	C	EAS_AF	GAGAGCACACAGAGACCCAC	1.0656	-1.23796
chr2	239584049	239584049	1	+	239584033	239584052	GTCATCAGGAGGGCCACCCA	-1.85554	chr2	239578301	239586094	AC079612.1	C	T	EUR_AF	GTCATCAGGAGGGCCATCCA	-1.85554	-0.750064
chr2	239800802	239800802	1	+	239800786	239800805	TGGCCACTGCCAGCTTGCTG	3.66706	chr2	239762860	239824764	AC093802.1	G	C	AFR_AF	TGGCCACTGCCAGCTTCCTG	3.66706	-1.78389
chr2	240080367	240080367	1	+	240080351	240080370	GAGAGTAGCGGAGAGGGACA	0.675191	chr2	240079433	240080362	OR9S24P	G	C	EUR_AF	GAGAGTAGCGGAGAGGCACA	0.675191	-0.662668
chr2	240184913	240184913	1	+	240184897	240184916	GTCCAGATCCCCACCCGCAG	1.6043	chr2	240184716	240187878	AC124861.3	G	A	AFR_AF	GTCCAGATCCCCACCCACAG	1.6043	-1.13135
chr2	240558174	240558174	1	+	240558158	240558177	CGCTTACCCGGTCAGCCCCT	-1.89769	chr2	240558089	240558925	AC124862.1	C	A	EAS_AF	CGCTTACCCGGTCAGCACCT	-1.89769	0.659349
chr2	240563237	240563237	1	+	240563221	240563240	CTTGAGACGGAGTCTCACTC	0.9488	chr2	240560054	240564014	DUSP28	A	T	EUR_AF	CTTGAGACGGAGTCTCTCTC	0.9488	1.24707
chr2	240579572	240579572	1	+	240579556	240579575	CCCTGTGAAAGCGGGTATGG	2.92852	chr2	240565804	240581372	RNPEPL1	A	G	EAS_AF	CCCTGTGAAAGCGGGTGTGG	2.92852	1.69966
chr2	240586750	240586750	1	+	240586734	240586753	AGACTAGCGGGCCGGCGTAC	4.774	chr2	240586734	240617705	CAPN10	G	A	SAS_AF	AGACTAGCGGGCCGGCATAC	4.774	2.54393
chr2	240625563	240625563	1	+	240625547	240625566	GGGAGGCCAAAGCTGCCTGC	2.12279	chr2	240605430	240631259	GPR35	C	A	EAS_AF	GGGAGGCCAAAGCTGCATGC	2.12279	2.13144
chr2	240629188	240629188	1	+	240629172	240629191	AGGATACTCAGCTCCACCCC	0.434481	chr2	240605430	240631259	GPR35	C	T	EAS_AF	AGGATACTCAGCTCCATCCC	0.434481	1.41757
chr2	240688511	240688511	1	+	240688495	240688514	GAGGAGTGCACAGGACAGGT	3.52219	chr2	240686334	240690414	AC011298.1	A	G	AMR_AF	GAGGAGTGCACAGGACGGGT	3.52219	4.48515
chr2	240690116	240690116	1	+	240690100	240690119	CTTTTCCCTGTGCAGATGCC	-3.09078	chr2	240686334	240690414	AC011298.1	T	C	AFR_AF	CTTTTCCCTGTGCAGACGCC	-3.09078	-0.696469
chr2	240880109	240880109	1	+	240880093	240880112	TTCTTACTCAAGCCTTCGTG	-1.84911	chr2	240868824	240880502	AGXT	C	T	EUR_AF	TTCTTACTCAAGCCTTTGTG	-1.84911	-3.66609
chr2	240932425	240932425	1	+	240932409	240932428	AACCTGGTTGGTGGGCAGGA	-0.748941	chr2	240906330	240993311	CROCC2	A	G	AFR_AF	AACCTGGTTGGTGGGCGGGA	-0.748941	3.8094
chr2	240935476	240935476	1	+	240935460	240935479	CTGGAGCGGGCAGAGCGCAG	4.55144	chr2	240906330	240993311	CROCC2	G	A	EAS_AF	CTGGAGCGGGCAGAGCACAG	4.55144	-2.45981
chr2	240950520	240950520	1	+	240950504	240950523	GCAACAGGTGATGGTGAGGC	-0.0920396	chr2	240906330	240993311	CROCC2	A	G	AFR_AF	GCAACAGGTGATGGTGGGGC	-0.0920396	2.3242
chr2	240964584	240964584	1	+	240964568	240964587	GGAGCTGGAGCAGGCAGGGG	-0.0919468	chr2	240906330	240993311	CROCC2	G	C	AFR_AF	GGAGCTGGAGCAGGCACGGG	-0.0919468	-1.45842
chr2	241051612	241051612	1	+	241051596	241051615	GCTTGGCCCCTGCTGCAGCC	-3.06381	chr2	240998618	241095568	SNED1	A	G	EAS_AF	GCTTGGCCCCTGCTGCGGCC	-3.06381	4.10952
chr2	241094178	241094178	1	+	241094162	241094181	CCCTTTTCCCCATTGCGTGT	4.44263	chr2	240998618	241095568	SNED1	G	A	AFR_AF	CCCTTTTCCCCATTGCATGT	4.44263	2.93714
chr2	241094355	241094355	1	+	241094339	241094358	CTCAACTGTGGCGATGTGGA	-0.965667	chr2	240998618	241095568	SNED1	T	A	SAS_AF	CTCAACTGTGGCGATGAGGA	-0.965667	1.15899
chr2	241094965	241094965	1	+	241094949	241094968	CAGAGACAGGCCTCTATCTC	1.78689	chr2	240998618	241095568	SNED1	T	C	AFR_AF	CAGAGACAGGCCTCTACCTC	1.78689	0.663454
chr2	241444332	241444332	1	+	241444316	241444335	TAAACCTTGGATTTGTGTGC	3.19863	chr2	241356285	241494841	FARP2	G	T	AMR_AF	TAAACCTTGGATTTGTTTGC	3.19863	3.17186
chr2	241478535	241478535	1	+	241478519	241478538	GTATCAGGCTAACCCCGACA	0.0958765	chr2	241356285	241494841	FARP2	G	A	EUR_AF	GTATCAGGCTAACCCCAACA	0.0958765	-2.73879
chr2	241478535	241478535	1	+	241478519	241478538	GTATCAGGCTAACCCCGACA	0.0958765	chr2	241478316	241478993	AC005104.2	G	A	EUR_AF	GTATCAGGCTAACCCCAACA	0.0958765	-2.73879
chr2	241671640	241671640	1	+	241671624	241671643	CGCTGCCTGCCCGGGCGCTG	1.35998	chr2	241637213	241673857	ATG4B	G	A	AFR_AF	CGCTGCCTGCCCGGGCACTG	1.35998	1.69918
chr2	241690075	241690075	1	+	241690059	241690078	GGGACACAGCGCATCCGCCT	3.49864	chr2	241687085	241729478	ING5	G	A	EAS_AF	GGGACACAGCGCATCCACCT	3.49864	0.265126
chr2	241712180	241712180	1	+	241712164	241712183	AGTGCACCCCGTGTGCCGGG	-0.764949	chr2	241687085	241729478	ING5	C	T	EAS_AF	AGTGCACCCCGTGTGCTGGG	-0.764949	-1.75229
chr2	241719652	241719652	1	+	241719636	241719655	GGCACTGGGGGTCCTCGTGG	5.52773	chr2	241687085	241729478	ING5	G	A	SAS_AF	GGCACTGGGGGTCCTCATGG	5.52773	-0.261227
chr2	241726187	241726187	1	+	241726171	241726190	GAGGAAGGAGAGGATTGCTG	3.77033	chr2	241687085	241729478	ING5	G	C	EAS_AF	GAGGAAGGAGAGGATTCCTG	3.77033	-1.87324
chr2	241728683	241728683	1	+	241728667	241728686	GCTGACCGCCCGTCTCATGC	-0.197803	chr2	241687085	241729478	ING5	A	C	EAS_AF	GCTGACCGCCCGTCTCCTGC	-0.197803	-0.00997764
chr2	241728739	241728739	1	+	241728723	241728742	TGTTGGCCAGGGACGCCGTG	-3.99939	chr2	241687085	241729478	ING5	C	T	SAS_AF	TGTTGGCCAGGGACGCTGTG	-3.99939	-1.94256
chr2	241734689	241734689	1	+	241734673	241734692	TGGAGCTCGGGACGTGATCG	-2.26057	chr2	241734602	241768816	D2HGDH	A	G	AFR_AF	TGGAGCTCGGGACGTGGTCG	-2.26057	-0.154763
chr2	241768223	241768223	1	+	241768207	241768226	CCATCCTGGACAGGCCGGGG	3.61722	chr2	241734602	241768816	D2HGDH	G	A	AFR_AF	CCATCCTGGACAGGCCAGGG	3.61722	-2.52677
chr2	241809136	241809136	1	+	241809120	241809139	GGAGCGAGGGTTGGACGCAG	3.77327	chr2	241808825	241817413	NEU4	G	T	AMR_AF	GGAGCGAGGGTTGGACTCAG	3.77327	-1.0562
chr2	241810999	241810999	1	+	241810983	241811002	AGTGAGGCCTGTGCTGTGAG	-2.97527	chr2	241808825	241817413	NEU4	T	C	AMR_AF	AGTGAGGCCTGTGCTGCGAG	-2.97527	-1.04788
chr2	241871050	241871050	1	+	241871034	241871053	CACCGGTCTGATGACCGCCA	3.67493	chr2	241869600	241873823	RTP5	G	A	EAS_AF	CACCGGTCTGATGACCACCA	3.67493	-1.40686
chr2	242001709	242001709	1	+	242001693	242001712	CCAGGCCACCCTCCAAGGCC	2.18287	chr2	241881363	242078722	LINC01237	G	T	AFR_AF	CCAGGCCACCCTCCAATGCC	2.18287	-3.52673
chr2	242001709	242001709	1	+	242001693	242001712	CCAGGCCACCCTCCAAGGCC	2.18287	chr2	242001209	242006013	AC093642.2	G	T	AFR_AF	CCAGGCCACCCTCCAATGCC	2.18287	-3.52673
chr2	242003158	242003158	1	+	242003142	242003161	GAGGGGAAGAGAACCCTTTG	-2.3318	chr2	241881363	242078722	LINC01237	T	G	SAS_AF	GAGGGGAAGAGAACCCGTTG	-2.3318	2.00935
chr2	242003158	242003158	1	+	242003142	242003161	GAGGGGAAGAGAACCCTTTG	-2.3318	chr2	242001209	242006013	AC093642.2	T	G	SAS_AF	GAGGGGAAGAGAACCCGTTG	-2.3318	2.00935
chr2	242003546	242003546	1	+	242003530	242003549	CCTCGGCACTGCCCTCTGTG	-0.747896	chr2	241881363	242078722	LINC01237	T	C	EAS_AF	CCTCGGCACTGCCCTCCGTG	-0.747896	-3.91444
chr2	242003546	242003546	1	+	242003530	242003549	CCTCGGCACTGCCCTCTGTG	-0.747896	chr2	242001209	242006013	AC093642.2	T	C	EAS_AF	CCTCGGCACTGCCCTCCGTG	-0.747896	-3.91444
chr2	242005430	242005430	1	+	242005414	242005433	AAAGATGGTCCCATTATTTT	2.12209	chr2	241881363	242078722	LINC01237	T	C	EAS_AF	AAAGATGGTCCCATTACTTT	2.12209	-1.48314
chr2	242005430	242005430	1	+	242005414	242005433	AAAGATGGTCCCATTATTTT	2.12209	chr2	242001209	242006013	AC093642.2	T	C	EAS_AF	AAAGATGGTCCCATTACTTT	2.12209	-1.48314
chr3	11919	11919	1	+	11903	11922	GCACAGGATGGGGGGCCAAA	-2.69595	chr3	11745	24849	LINC01986	C	A	EUR_AF	GCACAGGATGGGGGGCAAAA	-2.69595	-2.39439
chr3	24668	24668	1	+	24652	24671	TATCTCAGGTATAATCGGTC	4.68844	chr3	11745	24849	LINC01986	G	T	AFR_AF	TATCTCAGGTATAATCTGTC	4.68844	-1.45125
chr3	196883	196883	1	+	196867	196886	AGCGGCGGGAGGGGACGGGC	4.28409	chr3	196763	409417	CHL1	G	C	SAS_AF	AGCGGCGGGAGGGGACCGGC	4.28409	1.76451
chr3	542399	542399	1	+	542383	542402	AAAATTCTTCAGCTGAATAC	1.88283	chr3	536062	846561	LINC01266	A	T	AFR_AF	AAAATTCTTCAGCTGATTAC	1.88283	2.28171
chr3	822719	822719	1	+	822703	822722	CTGTTCTTGAGAAAATGCCT	3.33176	chr3	536062	846561	LINC01266	G	A	AMR_AF	CTGTTCTTGAGAAAATACCT	3.33176	-0.504846
chr3	845487	845487	1	+	845471	845490	TAGGTAAAGATGTGCCGAAA	1.53301	chr3	536062	846561	LINC01266	G	A	EAS_AF	TAGGTAAAGATGTGCCAAAA	1.53301	-0.977291
chr3	1010835	1010835	1	+	1010819	1010838	GAGAAGGGAGTGAACCCGGG	-2.40436	chr3	1008135	1012934	AC087430.1	C	T	AFR_AF	GAGAAGGGAGTGAACCTGGG	-2.40436	-3.30872
chr3	2239016	2239016	1	+	2239000	2239019	CAGGCGTGAGCCACCGTGCC	-1.96074	chr3	2098813	3057959	CNTN4	T	C	AFR_AF	CAGGCGTGAGCCACCGCGCC	-1.96074	2.26105
chr3	3056357	3056357	1	+	3056341	3056360	GTTTTTTGCTTCTTTAGGAA	-1.59384	chr3	2098813	3057959	CNTN4	G	C	EAS_AF	GTTTTTTGCTTCTTTACGAA	-1.59384	-0.539897
chr3	3129339	3129339	1	+	3129323	3129342	TCTCTTTGTGTTGCCCAGGC	3.12775	chr3	3126933	3150879	TRNT1	A	G	EAS_AF	TCTCTTTGTGTTGCCCGGGC	3.12775	4.27376
chr3	3799747	3799747	1	+	3799731	3799750	CCGGTCTTGGTGCTCTCCCG	-4.14576	chr3	3799431	3849834	LRRN1	C	G	EUR_AF	CCGGTCTTGGTGCTCTGCCG	-4.14576	0.103485
chr3	3849611	3849611	1	+	3849595	3849614	TTTGCTTTCTGCTGCCTTCA	-2.59523	chr3	3799431	3849834	LRRN1	T	C	EAS_AF	TTTGCTTTCTGCTGCCCTCA	-2.59523	-3.3902
chr3	4732208	4732208	1	+	4732192	4732211	CCAGTATTACTGAACAATGG	2.13588	chr3	4493345	4847840	ITPR1	A	T	EUR_AF	CCAGTATTACTGAACATTGG	2.13588	0.528859
chr3	4814727	4814727	1	+	4814711	4814730	CCTTTCCTCTCTATCACGTG	0.44647	chr3	4493345	4847840	ITPR1	C	T	AFR_AF	CCTTTCCTCTCTATCATGTG	0.44647	-1.74475
chr3	4846272	4846272	1	+	4846256	4846275	TTTATAATTATTATTAGTGT	5.31431	chr3	4493345	4847840	ITPR1	G	C	SAS_AF	TTTATAATTATTATTACTGT	5.31431	2.16448
chr3	5218759	5218759	1	+	5218743	5218762	GGAATCCCTTCTAGAATCAT	0.447322	chr3	5187646	5219958	EDEM1	T	G	SAS_AF	GGAATCCCTTCTAGAAGCAT	0.447322	3.15083
chr3	6694862	6694862	1	+	6694846	6694865	AAATAAGCATTTATGATGGC	3.52415	chr3	6490460	6736750	AC069277.1	T	C	EAS_AF	AAATAAGCATTTATGACGGC	3.52415	3.59626
chr3	8107166	8107166	1	+	8107150	8107169	CAGGATCTGCAGCTTGTAGA	0.941998	chr3	8079322	8125538	AC018832.1	T	C	EAS_AF	CAGGATCTGCAGCTTGCAGA	0.941998	1.37542
chr3	8571017	8571017	1	+	8571001	8571020	GTGGGATTCTGTACCAGAAT	2.93854	chr3	8501807	8574668	LMCD1	G	T	EUR_AF	GTGGGATTCTGTACCATAAT	2.93854	1.49345
chr3	8571593	8571593	1	+	8571577	8571596	GGAGGATGGAGAGAAACGAC	-1.36475	chr3	8501807	8574668	LMCD1	C	G	EUR_AF	GGAGGATGGAGAGAAAGGAC	-1.36475	-1.88572
chr3	8692647	8692647	1	+	8692631	8692650	GCAGGCACTTCTGGCCGGTG	2.98242	chr3	8682943	8693701	OR7E122P	G	A	AFR_AF	GCAGGCACTTCTGGCCAGTG	2.98242	-2.60094
chr3	8692690	8692690	1	+	8692674	8692693	AGCATCTTGGAAGACCGAGG	4.17607	chr3	8682943	8693701	OR7E122P	G	A	AFR_AF	AGCATCTTGGAAGACCAAGG	4.17607	-0.853587
chr3	8746512	8746512	1	+	8746496	8746515	TGTTGCCTGAGCACAAAAAT	1.17482	chr3	8733800	8841808	CAV3	A	T	EUR_AF	TGTTGCCTGAGCACAATAAT	1.17482	0.985113
chr3	9362987	9362987	1	+	9362971	9362990	TCCTTTCCCCAAGACCTTGT	4.46039	chr3	9362971	9386791	THUMPD3	T	C	EAS_AF	TCCTTTCCCCAAGACCCTGT	4.46039	1.70886
chr3	9385814	9385814	1	+	9385798	9385817	CTTTGGAAAACTTTTAATTT	-0.137635	chr3	9362971	9386791	THUMPD3	A	G	AMR_AF	CTTTGGAAAACTTTTAGTTT	-0.137635	3.86484
chr3	9477123	9477123	1	+	9477107	9477126	ACAGGACTGTGATTGTGTGT	3.91304	chr3	9397615	9479240	SETD5	G	C	AFR_AF	ACAGGACTGTGATTGTCTGT	3.91304	0.69499
chr3	9700315	9700315	1	+	9700299	9700318	GGTCTTAGTATTTAGGTGTA	-3.01753	chr3	9649433	9702393	MTMR14	T	G	AFR_AF	GGTCTTAGTATTTAGGGGTA	-3.01753	-1.73103
chr3	9800305	9800305	1	+	9800289	9800308	TGAAACAGGTAAGTTCACCA	-1.95818	chr3	9792495	9807726	ARPC4	A	G	EUR_AF	TGAAACAGGTAAGTTCGCCA	-1.95818	0.727914
chr3	9800305	9800305	1	+	9800289	9800308	TGAAACAGGTAAGTTCACCA	-1.95818	chr3	9793082	9835401	ARPC4-TTLL3	A	G	EUR_AF	TGAAACAGGTAAGTTCGCCA	-1.95818	0.727914
chr3	9810464	9810464	1	+	9810448	9810467	AGACGCTGGGGTGGAGGGAC	0.726281	chr3	9793082	9835401	ARPC4-TTLL3	G	A	EUR_AF	AGACGCTGGGGTGGAGAGAC	0.726281	-1.38311
chr3	9810464	9810464	1	+	9810448	9810467	AGACGCTGGGGTGGAGGGAC	0.726281	chr3	9808086	9855138	TTLL3	G	A	EUR_AF	AGACGCTGGGGTGGAGAGAC	0.726281	-1.38311
chr3	9894089	9894089	1	+	9894073	9894092	CATTCTCATTTATCTACCTT	-0.170819	chr3	9890574	9894349	JAGN1	C	G	EAS_AF	CATTCTCATTTATCTAGCTT	-0.170819	4.37939
chr3	9934334	9934334	1	+	9934318	9934337	TAACGCAGATCCCAGCGCCA	1.91769	chr3	9933822	9945413	CRELD1	G	T	AFR_AF	TAACGCAGATCCCAGCTCCA	1.91769	0.158174
chr3	10006917	10006917	1	+	10006901	10006920	TGTCGTCTGCCCGGCAACGT	6.47361	chr3	9986893	10006990	EMC3-AS1	A	G	AFR_AF	TGTCGTCTGCCCGGCAGCGT	6.47361	4.6698
chr3	10824570	10824570	1	+	10824554	10824573	ATTTTTCAAATTTGTGATAC	0.87832	chr3	10816201	10940714	SLC6A11	A	T	AFR_AF	ATTTTTCAAATTTGTGTTAC	0.87832	1.46858
chr3	11018161	11018161	1	+	11018145	11018164	ACAGTGCTGGTCAGAAGCTA	2.5124	chr3	10992186	11039247	SLC6A1	G	A	AFR_AF	ACAGTGCTGGTCAGAAACTA	2.5124	-0.345141
chr3	11019220	11019220	1	+	11019204	11019223	ACAGCAGCACTATTCACAGT	2.03935	chr3	10992186	11039247	SLC6A1	C	T	EAS_AF	ACAGCAGCACTATTCATAGT	2.03935	5.6034
chr3	11020376	11020376	1	+	11020360	11020379	CATGTCAGCCAGAGCCCGGC	1.53113	chr3	10992186	11039247	SLC6A1	C	T	AFR_AF	CATGTCAGCCAGAGCCTGGC	1.53113	1.5716
chr3	11033328	11033328	1	+	11033312	11033331	TGGCTGGGATAGATGTCGAG	-1.14747	chr3	10992186	11039247	SLC6A1	C	T	AFR_AF	TGGCTGGGATAGATGTTGAG	-1.14747	-4.44232
chr3	11272355	11272355	1	+	11272339	11272358	CCGCTTCCCAGTGGCAAGCG	-2.7728	chr3	11272309	11557665	ATG7	A	G	EAS_AF	CCGCTTCCCAGTGGCAGGCG	-2.7728	-1.97537
chr3	11272457	11272457	1	+	11272441	11272460	CGCGGCGGGCGAGGGTGTAG	-0.680849	chr3	11272309	11557665	ATG7	G	A	EUR_AF	CGCGGCGGGCGAGGGTATAG	-0.680849	-4.01036
chr3	11555613	11555613	1	+	11555597	11555616	CCTGCCCTTATGAGCAGGCC	0.515329	chr3	11272309	11557665	ATG7	G	T	AFR_AF	CCTGCCCTTATGAGCATGCC	0.515329	-1.7402
chr3	11607312	11607312	1	+	11607296	11607315	CAAAACAGTATGCTGAGTGA	2.58367	chr3	11607184	11610748	AC022001.2	G	A	AFR_AF	CAAAACAGTATGCTGAATGA	2.58367	-1.06865
chr3	12004417	12004417	1	+	12004401	12004420	TGTCTGCGGGGTCTGGTGCC	-1.95098	chr3	12004388	12192032	SYN2	T	C	EAS_AF	TGTCTGCGGGGTCTGGCGCC	-1.95098	-1.97098
chr3	13505422	13505422	1	+	13505406	13505425	TCTTGCCTGTTCAGTGCAAG	0.0147864	chr3	13479724	13506424	HDAC11	C	T	EAS_AF	TCTTGCCTGTTCAGTGTAAG	0.0147864	0.166187
chr3	13568760	13568760	1	+	13568744	13568763	CCCTTCATTTATTTCATCAT	1.51622	chr3	13549125	13638422	FBLN2	T	C	EAS_AF	CCCTTCATTTATTTCACCAT	1.51622	1.89046
chr3	14200898	14200898	1	+	14200882	14200901	AACCACTAAGGAGACTGAGG	1.9217	chr3	14178817	14201122	LSM3	G	A	EAS_AF	AACCACTAAGGAGACTAAGG	1.9217	-0.341733
chr3	15206289	15206289	1	+	15206273	15206292	CGGCCGGGTGGGCTACAAGC	2.11685	chr3	15206152	15252916	CAPN7	A	G	AFR_AF	CGGCCGGGTGGGCTACGAGC	2.11685	5.72853
chr3	15251635	15251635	1	+	15251619	15251638	GATTCCTTGAGTGGAATAGT	5.76646	chr3	15206152	15252916	CAPN7	T	C	AFR_AF	GATTCCTTGAGTGGAACAGT	5.76646	1.02389
chr3	15264388	15264388	1	+	15264372	15264391	GTAATTCATTGAGGCACTCT	-0.791722	chr3	15254184	15264515	SH3BP5-AS1	C	T	AFR_AF	GTAATTCATTGAGGCATTCT	-0.791722	-0.891068
chr3	15722066	15722066	1	+	15722050	15722069	TTTCTATTTCTAATAAATAA	-0.485851	chr3	15601341	15722311	BTD	A	G	EAS_AF	TTTCTATTTCTAATAAGTAA	-0.485851	-0.010384
chr3	15731875	15731875	1	+	15731859	15731878	AAAAAAAAAAAAAAAAGGGG	2.21837	chr3	15731877	15732536	AC090950.2	G	A	EAS_AF	AAAAAAAAAAAAAAAAAGGG	2.21837	-2.53797
chr3	16228127	16228127	1	+	16228111	16228130	TGAAAAGCTTCAAGAGATCT	2.51266	chr3	16174680	16231992	GALNT15	A	T	AFR_AF	TGAAAAGCTTCAAGAGTTCT	2.51266	2.5804
chr3	16305286	16305286	1	+	16305270	16305289	GAGCATCTCCAGTGCAGCAT	4.36363	chr3	16265160	16350299	OXNAD1	G	T	AFR_AF	GAGCATCTCCAGTGCATCAT	4.36363	1.08388
chr3	16447858	16447858	1	+	16447842	16447861	TCACTTACTGAGATGGGCCA	4.20345	chr3	16444540	16447914	AC010727.1	G	A	AFR_AF	TCACTTACTGAGATGGACCA	4.20345	-0.685846
chr3	17151856	17151856	1	+	17151840	17151859	CAGGATTCTCAGAAACCCAG	-2.39921	chr3	17141015	17205165	AC090644.1	C	A	AFR_AF	CAGGATTCTCAGAAACACAG	-2.39921	-1.50287
chr3	18592073	18592073	1	+	18592057	18592076	TAAAAAAAATGTTCTATCTC	1.80964	chr3	18445024	18920401	SATB1-AS1	T	C	EAS_AF	TAAAAAAAATGTTCTACCTC	1.80964	0.603187
chr3	19947126	19947126	1	+	19947110	19947129	CAGCGACGTGGCGGCGGGGC	4.74689	chr3	19947097	19985175	RAB5A	G	C	AFR_AF	CAGCGACGTGGCGGCGCGGC	4.74689	0.28583
chr3	20732413	20732413	1	+	20732397	20732416	TGTGACCTCTACTGGGGGGA	4.57894	chr3	20174244	21145967	SGO1-AS1	G	T	AFR_AF	TGTGACCTCTACTGGGTGGA	4.57894	0.265938
chr3	21406465	21406465	1	+	21406449	21406468	AGCCCTGTCCACGGGGCCCC	0.858133	chr3	21405737	21406508	VENTXP7	C	T	AFR_AF	AGCCCTGTCCACGGGGTCCC	0.858133	1.6379
chr3	22904681	22904681	1	+	22904665	22904684	GGCCCATTAAGTTCAATGGA	-2.40435	chr3	22904135	22905151	RANP7	T	C	AMR_AF	GGCCCATTAAGTTCAACGGA	-2.40435	-2.43089
chr3	22905054	22905054	1	+	22905038	22905057	TGCCCCACCACAGGTTTTCC	2.58612	chr3	22904135	22905151	RANP7	T	G	AFR_AF	TGCCCCACCACAGGTTGTCC	2.58612	2.78083
chr3	22990849	22990849	1	+	22990833	22990852	CCGCCGGACATCTCCGAGGG	0.147785	chr3	22989823	22991582	SALL4P5	A	G	AFR_AF	CCGCCGGACATCTCCGGGGG	0.147785	3.3286
chr3	23134414	23134414	1	+	23134398	23134417	AGCAGGTACAAGATCTTCCC	0.903504	chr3	23134372	23134824	RPL24P7	T	A	EAS_AF	AGCAGGTACAAGATCTACCC	0.903504	0.957222
chr3	23591777	23591777	1	+	23591761	23591780	AACATAAAATAAATTCAATA	-2.68321	chr3	23203020	23591794	UBE2E2	A	C	EUR_AF	AACATAAAATAAATTCCATA	-2.68321	-3.39727
chr3	24430956	24430956	1	+	24430940	24430959	AACAAAACTGTCTGAGCCAA	-1.89756	chr3	24430748	24431107	RPL31P20	C	G	EUR_AF	AACAAAACTGTCTGAGGCAA	-1.89756	2.35252
chr3	24681631	24681631	1	+	24681615	24681634	GAGCGAGTGGTTTGAGATGG	2.75906	chr3	24494087	24681711	THRB-AS1	A	G	SAS_AF	GAGCGAGTGGTTTGAGGTGG	2.75906	2.90921
chr3	29251623	29251623	1	+	29251607	29251626	TAATCTTTACAGAAAAGAGC	5.18124	chr3	28349178	29767537	AC098650.1	G	T	AMR_AF	TAATCTTTACAGAAAATAGC	5.18124	1.80552
chr3	29251623	29251623	1	+	29251607	29251626	TAATCTTTACAGAAAAGAGC	5.18124	chr3	28574791	30010391	RBMS3	G	T	AMR_AF	TAATCTTTACAGAAAATAGC	5.18124	1.80552
chr3	29252487	29252487	1	+	29252471	29252490	TGAAACCAGCTTGGCCACCA	-1.87756	chr3	28349178	29767537	AC098650.1	A	T	SAS_AF	TGAAACCAGCTTGGCCTCCA	-1.87756	-2.1432
chr3	29252487	29252487	1	+	29252471	29252490	TGAAACCAGCTTGGCCACCA	-1.87756	chr3	28574791	30010391	RBMS3	A	T	SAS_AF	TGAAACCAGCTTGGCCTCCA	-1.87756	-2.1432
chr3	31532766	31532766	1	+	31532750	31532769	GTGGGGCGCCGGGGCCATCT	-1.79374	chr3	31532638	31637616	STT3B	A	C	EAS_AF	GTGGGGCGCCGGGGCCCTCT	-1.79374	-2.16867
chr3	32158830	32158830	1	+	32158814	32158833	CTGGCATCCATACCCGTGGT	3.47123	chr3	32105689	32168713	GPD1L	T	C	EAS_AF	CTGGCATCCATACCCGCGGT	3.47123	3.20228
chr3	32166415	32166415	1	+	32166399	32166418	TAATTAACTACTTTGATTGT	5.60844	chr3	32105689	32168713	GPD1L	T	C	EAS_AF	TAATTAACTACTTTGACTGT	5.60844	1.96278
chr3	32955303	32955303	1	+	32955287	32955306	AGCACTGTGGGAGGCCAAGG	-0.221182	chr3	32951644	32956349	CCR4	A	G	AFR_AF	AGCACTGTGGGAGGCCGAGG	-0.221182	3.45388
chr3	33146397	33146397	1	+	33146381	33146400	CCAAACAGGAGGCACCCGCT	-3.56014	chr3	33113979	33147773	CRTAP	C	T	AFR_AF	CCAAACAGGAGGCACCTGCT	-3.56014	-2.5031
chr3	33147222	33147222	1	+	33147206	33147225	GACTTCCTGTGCCTGCCCCC	2.43783	chr3	33113979	33147773	CRTAP	C	T	AFR_AF	GACTTCCTGTGCCTGCTCCC	2.43783	2.82044
chr3	33383228	33383228	1	+	33383212	33383231	GTTAGAACTCATTTATTTGA	4.59948	chr3	33277025	33403662	FBXL2	T	C	EAS_AF	GTTAGAACTCATTTATCTGA	4.59948	3.00389
chr3	34157245	34157245	1	+	34157229	34157248	AATGTGGAATAAAAATGGGC	1.74085	chr3	33956972	34677247	LINC01811	G	A	EUR_AF	AATGTGGAATAAAAATAGGC	1.74085	2.65428
chr3	34157245	34157245	1	+	34157229	34157248	AATGTGGAATAAAAATGGGC	1.74085	chr3	34152979	34157297	AC123023.2	G	A	EUR_AF	AATGTGGAATAAAAATAGGC	1.74085	2.65428
chr3	35639025	35639025	1	+	35639009	35639028	GTCCAGGGGCGCCCCCGAGA	3.71333	chr3	35638945	35794496	ARPP21	G	C	AFR_AF	GTCCAGGGGCGCCCCCCAGA	3.71333	0.306184
chr3	37411885	37411885	1	+	37411869	37411888	CTATCCTGCTGTGGCTACGC	3.77426	chr3	37381062	37440186	C3orf35	A	G	EUR_AF	CTATCCTGCTGTGGCTGCGC	3.77426	4.34051
chr3	37954777	37954777	1	+	37954761	37954780	GACCAGAAGCCTCCAGGGGC	2.68327	chr3	37861880	37984469	CTDSPL	G	A	AFR_AF	GACCAGAAGCCTCCAGAGGC	2.68327	1.95525
chr3	37968258	37968258	1	+	37968242	37968261	ACCCACTTATGGTGGACTCT	-0.766425	chr3	37861880	37984469	CTDSPL	C	T	AFR_AF	ACCCACTTATGGTGGATTCT	-0.766425	0.263624
chr3	38305576	38305576	1	+	38305560	38305579	GTGCCCCATCTCTGTGGCCC	3.88223	chr3	38282294	38318575	SLC22A14	G	A	EAS_AF	GTGCCCCATCTCTGTGACCC	3.88223	0.614018
chr3	38356140	38356140	1	+	38356124	38356143	GCCTGTAGTCCCAGCTACTC	1.72784	chr3	38346760	38421348	XYLB	A	G	EAS_AF	GCCTGTAGTCCCAGCTGCTC	1.72784	5.55304
chr3	38484076	38484076	1	+	38484060	38484079	TCAGGTAACCAGGAATTGAG	-3.99049	chr3	38453890	38493142	ACVR2B	T	C	EUR_AF	TCAGGTAACCAGGAATCGAG	-3.99049	-3.58602
chr3	38487046	38487046	1	+	38487030	38487049	GCTGCAAGTGGGCTGTGCTT	3.89016	chr3	38453890	38493142	ACVR2B	G	T	EUR_AF	GCTGCAAGTGGGCTGTTCTT	3.89016	0.950767
chr3	38496289	38496289	1	+	38496273	38496292	GCTTGGCGGGCGGTGAGGCG	-2.22761	chr3	38496127	38542161	EXOG	G	C	EAS_AF	GCTTGGCGGGCGGTGACGCG	-2.22761	-0.0864711
chr3	39149342	39149342	1	+	39149326	39149345	TCTGGGGTGGGAGGTAGGAA	-2.34298	chr3	39148281	39172952	AC092053.3	G	C	EAS_AF	TCTGGGGTGGGAGGTACGAA	-2.34298	-2.91903
chr3	39153971	39153971	1	+	39153955	39153974	CTCGTAACTCCGCAAGGCCA	2.96863	chr3	39148281	39172952	AC092053.3	G	T	EAS_AF	CTCGTAACTCCGCAAGTCCA	2.96863	0.881059
chr3	39153971	39153971	1	+	39153955	39153974	CTCGTAACTCCGCAAGGCCA	2.96863	chr3	39152906	39154723	AC092053.2	G	T	EAS_AF	CTCGTAACTCCGCAAGTCCA	2.96863	0.881059
chr3	39172765	39172765	1	+	39172749	39172768	CAACCCAAGGAAGCAGCCCT	2.79505	chr3	39148281	39172952	AC092053.3	C	T	EUR_AF	CAACCCAAGGAAGCAGTCCT	2.79505	2.09154
chr3	39263303	39263303	1	+	39263287	39263306	AGGCTTGGTCTCATTGCCTT	-2.39247	chr3	39258194	39263352	AC092053.5	C	T	EUR_AF	AGGCTTGGTCTCATTGTCTT	-2.39247	3.28565
chr3	39359450	39359450	1	+	39359434	39359453	GCTTTGAGTGAAGCTCTTCC	2.4053	chr3	39358545	39359922	EEF1A1P24	T	C	SAS_AF	GCTTTGAGTGAAGCTCCTCC	2.4053	-2.12535
chr3	39359868	39359868	1	+	39359852	39359871	GCAGTGGACAAGAAGGCTGC	3.57842	chr3	39358545	39359922	EEF1A1P24	C	T	EUR_AF	GCAGTGGACAAGAAGGTTGC	3.57842	4.02283
chr3	39406933	39406933	1	+	39406917	39406936	GTGGCCAGGCTCGGGCTGGC	3.34198	chr3	39406716	39412542	RPSA	T	C	EUR_AF	GTGGCCAGGCTCGGGCCGGC	3.34198	3.34196
chr3	39513561	39513561	1	+	39513545	39513564	GTGGCAACTGCTGATGCTCA	-2.68355	chr3	39467198	39529479	MOBP	C	T	AFR_AF	GTGGCAACTGCTGATGTTCA	-2.68355	-1.58315
chr3	39526551	39526551	1	+	39526535	39526554	TCTGTGTAAACTTCTTGAGT	4.30808	chr3	39467198	39529479	MOBP	G	C	AFR_AF	TCTGTGTAAACTTCTTCAGT	4.30808	2.13536
chr3	39527068	39527068	1	+	39527052	39527071	CAGGCATGAGCCACCACGCC	-2.3859	chr3	39467198	39529479	MOBP	C	T	AFR_AF	CAGGCATGAGCCACCATGCC	-2.3859	-3.62435
chr3	40490042	40490042	1	+	40490026	40490045	CAGGGTGGAGCCTCCATGAT	-0.392658	chr3	40477113	40491053	ZNF619	T	C	AFR_AF	CAGGGTGGAGCCTCCACGAT	-0.392658	-0.536921
chr3	40490042	40490042	1	+	40490026	40490045	CAGGGTGGAGCCTCCATGAT	-0.392658	chr3	40477131	40518736	ZNF620	T	C	AFR_AF	CAGGGTGGAGCCTCCACGAT	-0.392658	-0.536921
chr3	42160267	42160267	1	+	42160251	42160270	AGTGTGTGCCCTGGGGGCCC	4.08949	chr3	42013802	42225890	TRAK1	G	A	EUR_AF	AGTGTGTGCCCTGGGGACCC	4.08949	0.605425
chr3	42211854	42211854	1	+	42211838	42211857	TAGCAACGTTATTTGACGAG	1.50441	chr3	42013802	42225890	TRAK1	C	T	EUR_AF	TAGCAACGTTATTTGATGAG	1.50441	-3.37855
chr3	42533430	42533430	1	+	42533414	42533433	GAAAGGCTGGGGGGGACGGG	-1.32286	chr3	42489299	42537573	VIPR1	C	G	EAS_AF	GAAAGGCTGGGGGGGAGGGG	-1.32286	-0.497026
chr3	42648285	42648285	1	+	42648269	42648288	ATTAGCTCATTGAAAGTGGG	0.192094	chr3	42600655	42648735	NKTR	T	G	AFR_AF	ATTAGCTCATTGAAAGGGGG	0.192094	1.74817
chr3	42666621	42666621	1	+	42666605	42666624	CTGGCACCAGGATCTCCCAC	-1.49645	chr3	42653697	42667580	ZBTB47	C	T	SAS_AF	CTGGCACCAGGATCTCTCAC	-1.49645	1.96936
chr3	42667140	42667140	1	+	42667124	42667143	GATGTCAGAATGAGGCGACT	1.36267	chr3	42653697	42667580	ZBTB47	G	A	AFR_AF	GATGTCAGAATGAGGCAACT	1.36267	-2.35541
chr3	42851469	42851469	1	+	42851453	42851472	CGGTAGGTTATAGCCATACT	-0.282844	chr3	42804752	42887974	ACKR2	T	C	EAS_AF	CGGTAGGTTATAGCCACACT	-0.282844	-0.528681
chr3	42851469	42851469	1	+	42851453	42851472	CGGTAGGTTATAGCCATACT	-0.282844	chr3	42809414	42908105	AC099329.2	T	C	EAS_AF	CGGTAGGTTATAGCCACACT	-0.282844	-0.528681
chr3	42851469	42851469	1	+	42851453	42851472	CGGTAGGTTATAGCCATACT	-0.282844	chr3	42809446	43055871	AC092042.3	T	C	EAS_AF	CGGTAGGTTATAGCCACACT	-0.282844	-0.528681
chr3	42851469	42851469	1	+	42851453	42851472	CGGTAGGTTATAGCCATACT	-0.282844	chr3	42809483	42942792	KRBOX1	T	C	EAS_AF	CGGTAGGTTATAGCCACACT	-0.282844	-0.528681
chr3	42906301	42906301	1	+	42906285	42906304	TCCGCGACCCCAACAGCCTC	-0.8515	chr3	42809414	42908105	AC099329.2	C	T	EUR_AF	TCCGCGACCCCAACAGTCTC	-0.8515	2.3998
chr3	42906301	42906301	1	+	42906285	42906304	TCCGCGACCCCAACAGCCTC	-0.8515	chr3	42809446	43055871	AC092042.3	C	T	EUR_AF	TCCGCGACCCCAACAGTCTC	-0.8515	2.3998
chr3	42906301	42906301	1	+	42906285	42906304	TCCGCGACCCCAACAGCCTC	-0.8515	chr3	42809483	42942792	KRBOX1	C	T	EUR_AF	TCCGCGACCCCAACAGTCTC	-0.8515	2.3998
chr3	42906301	42906301	1	+	42906285	42906304	TCCGCGACCCCAACAGCCTC	-0.8515	chr3	42906142	42919334	ZNF662	C	T	EUR_AF	TCCGCGACCCCAACAGTCTC	-0.8515	2.3998
chr3	42918639	42918639	1	+	42918623	42918642	AGTACATCTAACTTAGAATA	0.435769	chr3	42809446	43055871	AC092042.3	A	G	EAS_AF	AGTACATCTAACTTAGGATA	0.435769	-0.034968
chr3	42918639	42918639	1	+	42918623	42918642	AGTACATCTAACTTAGAATA	0.435769	chr3	42809483	42942792	KRBOX1	A	G	EAS_AF	AGTACATCTAACTTAGGATA	0.435769	-0.034968
chr3	42918639	42918639	1	+	42918623	42918642	AGTACATCTAACTTAGAATA	0.435769	chr3	42906142	42919334	ZNF662	A	G	EAS_AF	AGTACATCTAACTTAGGATA	0.435769	-0.034968
chr3	42937350	42937350	1	+	42937334	42937353	GGGAGTGTTTTGTGTTTTGT	6.37337	chr3	42809446	43055871	AC092042.3	T	C	EAS_AF	GGGAGTGTTTTGTGTTCTGT	6.37337	2.76537
chr3	42937350	42937350	1	+	42937334	42937353	GGGAGTGTTTTGTGTTTTGT	6.37337	chr3	42809483	42942792	KRBOX1	T	C	EAS_AF	GGGAGTGTTTTGTGTTCTGT	6.37337	2.76537
chr3	42979596	42979596	1	+	42979580	42979599	GGCGGGATGAGTCTGCGAGC	5.43493	chr3	42809446	43055871	AC092042.3	G	A	EUR_AF	GGCGGGATGAGTCTGCAAGC	5.43493	0.785639
chr3	42979596	42979596	1	+	42979580	42979599	GGCGGGATGAGTCTGCGAGC	5.43493	chr3	42979267	43060211	GASK1A	G	A	EUR_AF	GGCGGGATGAGTCTGCAAGC	5.43493	0.785639
chr3	43032269	43032269	1	+	43032253	43032272	ACCCTGTCTCTCAGGCGTCT	-0.945193	chr3	42809446	43055871	AC092042.3	G	A	EAS_AF	ACCCTGTCTCTCAGGCATCT	-0.945193	-1.33637
chr3	43032269	43032269	1	+	43032253	43032272	ACCCTGTCTCTCAGGCGTCT	-0.945193	chr3	42979267	43060211	GASK1A	G	A	EAS_AF	ACCCTGTCTCTCAGGCATCT	-0.945193	-1.33637
chr3	44242180	44242180	1	+	44242164	44242183	CCCTGAGGCCGGGGGGTGCC	-1.69206	chr3	44241886	44332098	TOPAZ1	T	C	AFR_AF	CCCTGAGGCCGGGGGGCGCC	-1.69206	0.680557
chr3	44340418	44340418	1	+	44340402	44340421	TCTGGGCGTTGTGAAGCGGC	0.772173	chr3	44338119	44409451	TCAIM	C	A	EUR_AF	TCTGGGCGTTGTGAAGAGGC	0.772173	0.745234
chr3	44660246	44660246	1	+	44660230	44660249	AAGTGGTAATGATGCTATTT	-0.376904	chr3	44648732	44660791	ZNF35	A	G	EUR_AF	AAGTGGTAATGATGCTGTTT	-0.376904	-1.74785
chr3	44900845	44900845	1	+	44900829	44900848	GTGGAAAGGATCGTCTGGCC	3.54305	chr3	44874608	44914990	TGM4	G	A	EAS_AF	GTGGAAAGGATCGTCTAGCC	3.54305	-2.59373
chr3	44900845	44900845	1	+	44900829	44900848	GTGGAAAGGATCGTCTGGCC	3.54305	chr3	44899178	44900925	AC098649.1	G	A	EAS_AF	GTGGAAAGGATCGTCTAGCC	3.54305	-2.59373
chr3	46374654	46374654	1	+	46374638	46374657	GCTGTAGAAGGAGACAGAGC	4.52166	chr3	46370854	46376206	CCR5	G	A	AFR_AF	GCTGTAGAAGGAGACAAAGC	4.52166	1.96031
chr3	46579567	46579567	1	+	46579551	46579570	CCTGAGTCCACTTCACACTG	2.68358	chr3	46574534	46582457	TDGF1	A	G	EAS_AF	CCTGAGTCCACTTCACGCTG	2.68358	4.92633
chr3	46581802	46581802	1	+	46581786	46581805	CACACGTGAGCAACTGTGCA	-3.85605	chr3	46574534	46582457	TDGF1	T	C	EAS_AF	CACACGTGAGCAACTGCGCA	-3.85605	-3.19688
chr3	46581802	46581802	1	+	46581786	46581805	CACACGTGAGCAACTGTGCA	-3.85605	chr3	46581150	46617226	AC104304.2	T	C	EAS_AF	CACACGTGAGCAACTGCGCA	-3.85605	-3.19688
chr3	47240147	47240147	1	+	47240131	47240150	GCCCTCAGTGCAGGTGTGGG	-0.90578	chr3	47164186	47246601	KIF9-AS1	T	C	AFR_AF	GCCCTCAGTGCAGGTGCGGG	-0.90578	-0.746431
chr3	47347919	47347919	1	+	47347903	47347922	ATCTGGGAACTCTGCCCTCT	-2.38772	chr3	47346950	47349073	AC104447.1	C	T	EAS_AF	ATCTGGGAACTCTGCCTTCT	-2.38772	-1.26164
chr3	48270570	48270570	1	+	48270554	48270573	TGCCTTACTCCCTTGGGCTG	1.43662	chr3	48241100	48299253	ZNF589	G	C	EUR_AF	TGCCTTACTCCCTTGGCCTG	1.43662	0.253809
chr3	49535461	49535461	1	+	49535445	49535464	GCTGGGCTGGTGATGGTCGT	5.46634	chr3	49468703	49535618	DAG1	T	C	EAS_AF	GCTGGGCTGGTGATGGCCGT	5.46634	5.46631
chr3	49669305	49669305	1	+	49669289	49669308	TTTTCTCTGTCCAGGACAGC	1.30949	chr3	49554477	49671549	BSN	C	T	EAS_AF	TTTTCTCTGTCCAGGATAGC	1.30949	1.3716
chr3	49671069	49671069	1	+	49671053	49671072	AGCCCTGCTGCCATGTGCAC	4.85181	chr3	49554477	49671549	BSN	G	T	EAS_AF	AGCCCTGCTGCCATGTTCAC	4.85181	0.677106
chr3	49904003	49904003	1	+	49903987	49904006	TCTTCCGGCCCTTGGAGGCC	0.780055	chr3	49903845	49916937	AC105935.1	G	A	AFR_AF	TCTTCCGGCCCTTGGAAGCC	0.780055	-1.627
chr3	50159190	50159190	1	+	50159174	50159193	TGTTCCCCATTCCTCCAGGT	1.76138	chr3	50155045	50189075	SEMA3F	A	G	EAS_AF	TGTTCCCCATTCCTCCGGGT	1.76138	4.92516
chr3	50195884	50195884	1	+	50195868	50195887	GGGCAGACCTGGGGGCCCTT	-2.60015	chr3	50191610	50197696	GNAT1	C	T	AFR_AF	GGGCAGACCTGGGGGCTCTT	-2.60015	-1.67161
chr3	50230405	50230405	1	+	50230389	50230408	CTGTCATCTGGGAGCCGTGG	3.9018	chr3	50226292	50259362	GNAI2	G	A	EAS_AF	CTGTCATCTGGGAGCCATGG	3.9018	0.181881
chr3	50569376	50569376	1	+	50569360	50569379	GCCTCCCCACCCATCCGCAG	4.55069	chr3	50569152	50596168	HEMK1	G	A	EUR_AF	GCCTCCCCACCCATCCACAG	4.55069	-1.14901
chr3	50569633	50569633	1	+	50569617	50569636	CAACCGCCTGGAGACCTGGC	-0.0394457	chr3	50569152	50596168	HEMK1	T	C	AMR_AF	CAACCGCCTGGAGACCCGGC	-0.0394457	0.425336
chr3	50588090	50588090	1	+	50588074	50588093	AGAAGCAGCATTGGGGCGTC	-0.203709	chr3	50569152	50596168	HEMK1	C	T	SAS_AF	AGAAGCAGCATTGGGGTGTC	-0.203709	-1.04463
chr3	50648259	50648259	1	+	50648243	50648262	CCTAGAGATGGGCAGGGCCT	5.23285	chr3	50611520	50649291	MAPKAPK3	G	T	EAS_AF	CCTAGAGATGGGCAGGTCCT	5.23285	4.63832
chr3	51671936	51671936	1	+	51671920	51671939	ATCCCGGGCCTCTGAGCGGA	0.00675917	chr3	51662693	51704323	TEX264	C	T	EAS_AF	ATCCCGGGCCTCTGAGTGGA	0.00675917	-0.120926
chr3	51671946	51671946	1	+	51671930	51671949	TCTGAGCGGAGGGGGAGCCG	-0.63609	chr3	51662693	51704323	TEX264	G	A	EAS_AF	TCTGAGCGGAGGGGGAACCG	-0.63609	-0.232146
chr3	51827931	51827931	1	+	51827915	51827934	TTGGTTTCCTGTTCCTATGT	1.39786	chr3	51798803	51833389	AC097636.2	A	G	AFR_AF	TTGGTTTCCTGTTCCTGTGT	1.39786	3.86126
chr3	51827931	51827931	1	+	51827915	51827934	TTGGTTTCCTGTTCCTATGT	1.39786	chr3	51826883	51830856	IQCF3	A	G	AFR_AF	TTGGTTTCCTGTTCCTGTGT	1.39786	3.86126
chr3	51956914	51956914	1	+	51956898	51956917	GAGCCAGGAATCCTGCGGTC	4.03324	chr3	51955381	51957499	GPR62	G	C	EUR_AF	GAGCCAGGAATCCTGCCGTC	4.03324	-3.82497
chr3	51984493	51984493	1	+	51984477	51984496	AGCCCACTGGGGCTGGACAA	-1.17827	chr3	51974706	51989183	ABHD14A-ACY1	A	G	SAS_AF	AGCCCACTGGGGCTGGGCAA	-1.17827	6.23498
chr3	51984493	51984493	1	+	51984477	51984496	AGCCCACTGGGGCTGGACAA	-1.17827	chr3	51983340	51989197	ACY1	A	G	SAS_AF	AGCCCACTGGGGCTGGGCAA	-1.17827	6.23498
chr3	52194134	52194134	1	+	52194118	52194137	GAATGGCATTGTGCTCATCG	-2.71651	chr3	52193170	52194785	ALDOAP1	A	T	EUR_AF	GAATGGCATTGTGCTCTTCG	-2.71651	-1.29282
chr3	52294008	52294008	1	+	52293992	52294011	TGAAGTCAGCCCTTCAGTGG	2.17449	chr3	52287089	52295257	GLYCTK	G	A	AFR_AF	TGAAGTCAGCCCTTCAATGG	2.17449	1.08143
chr3	52373917	52373917	1	+	52373901	52373920	GGGAGCAGAATTTGACTCAG	1.36268	chr3	52316319	52400491	DNAH1	T	C	AFR_AF	GGGAGCAGAATTTGACCCAG	1.36268	0.497674
chr3	52373917	52373917	1	+	52373901	52373920	GGGAGCAGAATTTGACTCAG	1.36268	chr3	52373652	52374882	AC092045.1	T	C	AFR_AF	GGGAGCAGAATTTGACCCAG	1.36268	0.497674
chr3	53161169	53161169	1	+	53161153	53161172	CCTGGCGGGGGCGGGGCCGG	3.16601	chr3	53156009	53192717	PRKCD	C	T	AFR_AF	CCTGGCGGGGGCGGGGTCGG	3.16601	2.50418
chr3	53765933	53765933	1	+	53765917	53765936	AATGACACACTGTGACTGCT	-1.9184	chr3	53328963	53813733	CACNA1D	T	C	AMR_AF	AATGACACACTGTGACCGCT	-1.9184	-2.14235
chr3	53808078	53808078	1	+	53808062	53808081	TCCCCACAGTATGCAGCGCC	0.17259	chr3	53328963	53813733	CACNA1D	C	G	AFR_AF	TCCCCACAGTATGCAGGGCC	0.17259	-0.129586
chr3	53812714	53812714	1	+	53812698	53812717	CTGGTGCAGAAATGCATAGG	0.339434	chr3	53328963	53813733	CACNA1D	T	C	EAS_AF	CTGGTGCAGAAATGCACAGG	0.339434	0.52724
chr3	54034033	54034033	1	+	54034017	54034036	GGGTCTGGTGTCTGGCTCTG	0.899281	chr3	54033988	54058864	AC115282.2	T	C	EUR_AF	GGGTCTGGTGTCTGGCCCTG	0.899281	-2.66288
chr3	56557180	56557180	1	+	56557164	56557183	TAGCGCTTGCTGAGCGGCGG	3.70369	chr3	56557161	56621837	CCDC66	G	C	EAS_AF	TAGCGCTTGCTGAGCGCCGG	3.70369	3.20733
chr3	56565131	56565131	1	+	56565115	56565134	TCTGATTTTGATATTATAGC	1.51291	chr3	56557161	56621837	CCDC66	T	C	EUR_AF	TCTGATTTTGATATTACAGC	1.51291	1.73281
chr3	56570474	56570474	1	+	56570458	56570477	TACCAGCAGTTGGCCAACTG	0.44752	chr3	56557161	56621837	CCDC66	A	G	EUR_AF	TACCAGCAGTTGGCCAGCTG	0.44752	2.22568
chr3	56570478	56570478	1	+	56570462	56570481	AGCAGTTGGCCAACTGCGGT	4.10625	chr3	56557161	56621837	CCDC66	C	T	AFR_AF	AGCAGTTGGCCAACTGTGGT	4.10625	4.68734
chr3	57074523	57074523	1	+	57074507	57074526	ATCTCATACTCTTAGCCCCC	-1.38865	chr3	57060664	57075432	SPATA12	C	A	EAS_AF	ATCTCATACTCTTAGCACCC	-1.38865	-0.464935
chr3	57079049	57079049	1	+	57079033	57079052	GGGGACGCCGAGACCTAGCA	-4.585	chr3	57078943	57080101	AC097358.2	A	G	EUR_AF	GGGGACGCCGAGACCTGGCA	-4.585	2.0242
chr3	57564730	57564730	1	+	57564714	57564733	GGAGGGCACTGGTGCCATCA	-0.357711	chr3	57556274	57566848	PDE12	A	G	AFR_AF	GGAGGGCACTGGTGCCGTCA	-0.357711	-2.56752
chr3	57694141	57694141	1	+	57694125	57694144	GATCAGTTTTTACTGAGTAT	1.96194	chr3	57693205	57696596	DENND6A-DT	G	T	EAS_AF	GATCAGTTTTTACTGATTAT	1.96194	2.03222
chr3	57899336	57899336	1	+	57899320	57899339	CAAGATGCATGTGGAGCTGG	0.469914	chr3	57755450	57930003	SLMAP	C	T	EAS_AF	CAAGATGCATGTGGAGTTGG	0.469914	2.28646
chr3	58150702	58150702	1	+	58150686	58150705	TGGTGGTGAATTGTTCTTCT	-2.89796	chr3	58008400	58172251	FLNB	T	C	EAS_AF	TGGTGGTGAATTGTTCCTCT	-2.89796	-3.06644
chr3	58237788	58237788	1	+	58237772	58237791	CGCCTTTAAGGAGTCCAGCT	-0.532763	chr3	58237532	58295693	ABHD6	A	G	EAS_AF	CGCCTTTAAGGAGTCCGGCT	-0.532763	-0.8917
chr3	58237816	58237816	1	+	58237800	58237819	CGCCGGAGCTGGGAGCGGCG	2.77853	chr3	58237532	58295693	ABHD6	G	C	EAS_AF	CGCCGGAGCTGGGAGCCGCG	2.77853	-4.72399
chr3	58295497	58295497	1	+	58295481	58295500	ATGAAAATATGACATCAAGC	1.82102	chr3	58237532	58295693	ABHD6	A	G	EAS_AF	ATGAAAATATGACATCGAGC	1.82102	7.05236
chr3	58306531	58306531	1	+	58306515	58306534	AGCTTGTCCTCTCCGACCCC	0.345206	chr3	58306247	58324695	RPP14	C	T	AMR_AF	AGCTTGTCCTCTCCGATCCC	0.345206	2.01659
chr3	58306531	58306531	1	+	58306515	58306534	AGCTTGTCCTCTCCGACCCC	0.345206	chr3	58306262	58318574	HTD2	C	T	AMR_AF	AGCTTGTCCTCTCCGATCCC	0.345206	2.01659
chr3	58321966	58321966	1	+	58321950	58321969	TGTTCGGGGAGCTGGAGAAG	0.469823	chr3	58306247	58324695	RPP14	G	A	EAS_AF	TGTTCGGGGAGCTGGAAAAG	0.469823	-1.22451
chr3	58494275	58494275	1	+	58494259	58494278	GTATGCCTGGCTACTTATGC	-0.221342	chr3	58492096	58502360	KCTD6	A	G	EAS_AF	GTATGCCTGGCTACTTGTGC	-0.221342	5.30948
chr3	58643960	58643960	1	+	58643944	58643963	AAGAGGCAAGGTCCCTGCCT	3.05763	chr3	58607080	58644491	FAM3D-AS1	G	C	EUR_AF	AAGAGGCAAGGTCCCTCCCT	3.05763	2.23411
chr3	58644332	58644332	1	+	58644316	58644335	TGGGAGGTAATTGAATCATG	-3.66537	chr3	58607080	58644491	FAM3D-AS1	C	T	EAS_AF	TGGGAGGTAATTGAATTATG	-3.66537	0.387202
chr3	59536384	59536384	1	+	59536368	59536387	GCTGGAGATGTCAGGTCCCA	-1.7252	chr3	59050164	59754808	AC126121.3	C	T	SAS_AF	GCTGGAGATGTCAGGTTCCA	-1.7252	0.0363389
chr3	59536384	59536384	1	+	59536368	59536387	GCTGGAGATGTCAGGTCCCA	-1.7252	chr3	59535863	59536415	AC126121.1	C	T	SAS_AF	GCTGGAGATGTCAGGTTCCA	-1.7252	0.0363389
chr3	59810199	59810199	1	+	59810183	59810202	ATTTGTGTGAGGAGGAGTAC	3.13176	chr3	59809269	59811310	AC093418.1	G	A	AMR_AF	ATTTGTGTGAGGAGGAATAC	3.13176	1.46919
chr3	63124380	63124380	1	+	63124364	63124383	CTTCAGGTGTTTCCTGCCCT	3.69589	chr3	62950430	63125062	LINC00698	C	A	AFR_AF	CTTCAGGTGTTTCCTGACCT	3.69589	3.8318
chr3	63267347	63267347	1	+	63267331	63267350	GGCTTTCCTGGAGTGTCAAT	0.321609	chr3	63228315	63616924	SYNPR	C	G	EUR_AF	GGCTTTCCTGGAGTGTGAAT	0.321609	3.35145
chr3	64005131	64005131	1	+	64005115	64005134	AAAAACATCTCTGCCACCTA	-2.26704	chr3	64004022	64012148	PSMD6-AS2	C	T	AFR_AF	AAAAACATCTCTGCCATCTA	-2.26704	-0.180935
chr3	64101993	64101993	1	+	64101977	64101996	CCAGTTGAGATGTACTCAGA	0.672198	chr3	64067964	64103131	AC092040.1	C	G	EUR_AF	CCAGTTGAGATGTACTGAGA	0.672198	2.58482
chr3	65010670	65010670	1	+	65010654	65010673	CTGATATGTATTGCAACCAG	-3.27849	chr3	64684909	65053439	ADAMTS9-AS2	C	T	AFR_AF	CTGATATGTATTGCAATCAG	-3.27849	-1.85106
chr3	66387882	66387882	1	+	66387866	66387885	GGCAGGAGGATCATGAGGTC	1.06635	chr3	66133610	66388116	SLC25A26	G	A	EUR_AF	GGCAGGAGGATCATGAAGTC	1.06635	-2.28105
chr3	68544701	68544701	1	+	68544685	68544704	TTTGGCAACACCATGGAAAG	0.0895448	chr3	68004247	68545621	TAFA1	A	G	SAS_AF	TTTGGCAACACCATGGGAAG	0.0895448	2.81356
chr3	69592787	69592787	1	+	69592771	69592790	GAACAGCGTGGGCACGCCTG	1.81878	chr3	69591341	69593121	AC104445.1	C	G	AFR_AF	GAACAGCGTGGGCACGGCTG	1.81878	3.47392
chr3	70072546	70072546	1	+	70072530	70072549	CTCCTGACCACGGAGAGAAG	1.39966	chr3	69999550	70518064	SAMMSON	G	T	EAS_AF	CTCCTGACCACGGAGATAAG	1.39966	-3.2842
chr3	70126280	70126280	1	+	70126264	70126283	TTTTTTTCAGAGACTGGAGT	5.41215	chr3	69999550	70518064	SAMMSON	G	A	EAS_AF	TTTTTTTCAGAGACTGAAGT	5.41215	5.25319
chr3	70172459	70172459	1	+	70172443	70172462	GCTTTCTGGCGTTATTCAAA	-2.12154	chr3	69999550	70518064	SAMMSON	C	T	EUR_AF	GCTTTCTGGCGTTATTTAAA	-2.12154	-3.05316
chr3	70172621	70172621	1	+	70172605	70172624	AGTAAGAACACTCACAAAAG	-1.40138	chr3	69999550	70518064	SAMMSON	A	G	EUR_AF	AGTAAGAACACTCACAGAAG	-1.40138	-0.638592
chr3	70283638	70283638	1	+	70283622	70283641	GATTAAAGGGATTCATGCTG	4.19964	chr3	69999550	70518064	SAMMSON	G	A	EAS_AF	GATTAAAGGGATTCATACTG	4.19964	-0.735271
chr3	72087126	72087126	1	+	72087110	72087129	TGGGAGATGAAAAATCCGAC	-2.71227	chr3	72086888	72087725	AC105265.2	C	T	EUR_AF	TGGGAGATGAAAAATCTGAC	-2.71227	-1.52635
chr3	72173538	72173538	1	+	72173522	72173541	TAACATGTTCACCACCCATA	-2.48742	chr3	72151236	72207776	LINC00870	C	T	EAS_AF	TAACATGTTCACCACCTATA	-2.48742	1.21796
chr3	72203605	72203605	1	+	72203589	72203608	AACTGGAACCCAGGGGTTTG	-3.39485	chr3	72151236	72207776	LINC00870	T	C	AFR_AF	AACTGGAACCCAGGGGCTTG	-3.39485	-3.75599
chr3	73063226	73063226	1	+	73063210	73063229	CACACTCCCTTTGCTTCAAA	-2.41815	chr3	72996803	73069198	PPP4R2	C	T	AFR_AF	CACACTCCCTTTGCTTTAAA	-2.41815	0.706026
chr3	73063226	73063226	1	+	73063210	73063229	CACACTCCCTTTGCTTCAAA	-2.41815	chr3	73061659	73063337	EBLN2	C	T	AFR_AF	CACACTCCCTTTGCTTTAAA	-2.41815	0.706026
chr3	75453444	75453444	1	+	75453428	75453447	GCTGGAGTGCTATGCCGAGG	3.8566	chr3	75435232	75538029	LINC02018	G	A	EAS_AF	GCTGGAGTGCTATGCCAAGG	3.8566	2.70422
chr3	75454550	75454550	1	+	75454534	75454553	TCCTGTAATCCTAGGTTCTC	1.15677	chr3	75435232	75538029	LINC02018	T	A	EAS_AF	TCCTGTAATCCTAGGTACTC	1.15677	1.4412
chr3	75630060	75630060	1	+	75630044	75630063	CCTGAGAGCTTCAAGAAGCA	-4.66796	chr3	75629993	75634057	CLUHP10	A	T	EAS_AF	CCTGAGAGCTTCAAGATGCA	-4.66796	-4.65107
chr3	75666168	75666168	1	+	75666152	75666171	ACAGAACCTGAAGAAGTCAT	4.35705	chr3	75664330	75667220	FRG2C	T	A	EAS_AF	ACAGAACCTGAAGAAGACAT	4.35705	4.35724
chr3	75672340	75672340	1	+	75672324	75672343	GTGCCCACGGGCCGCCGCTT	4.53099	chr3	75672300	75742048	LINC00960	G	A	AFR_AF	GTGCCCACGGGCCGCCACTT	4.53099	1.93439
chr3	75738339	75738339	1	+	75738323	75738342	GGCTAAATGCTTCTTCACAA	-1.01115	chr3	75672300	75742048	LINC00960	A	T	EUR_AF	GGCTAAATGCTTCTTCTCAA	-1.01115	-2.94495
chr3	75738339	75738339	1	+	75738323	75738342	GGCTAAATGCTTCTTCACAA	-1.01115	chr3	75738280	75738363	MIR4273	A	T	EUR_AF	GGCTAAATGCTTCTTCTCAA	-1.01115	-2.94495
chr3	78759206	78759206	1	+	78759190	78759209	AACACCAAATCAACCTGTTA	1.65104	chr3	78758974	78759374	AC055731.1	G	A	EAS_AF	AACACCAAATCAACCTATTA	1.65104	-2.30014
chr3	80164569	80164569	1	+	80164553	80164572	GAAATTGAAAGAACAGAATG	-0.0398296	chr3	80163327	80164795	OSBPL9P1	A	T	EAS_AF	GAAATTGAAAGAACAGTATG	-0.0398296	-0.285705
chr3	84045667	84045667	1	+	84045651	84045670	GAGCACTGAATGAACATGCA	-5.04964	chr3	83953639	84051419	AC117464.1	T	C	EUR_AF	GAGCACTGAATGAACACGCA	-5.04964	-3.92116
chr3	86070259	86070259	1	+	86070243	86070262	AATATCTCAATCAAAAGTAC	3.40292	chr3	84958981	86074429	CADM2	G	C	SAS_AF	AATATCTCAATCAAAACTAC	3.40292	-2.66702
chr3	86071443	86071443	1	+	86071427	86071446	AGGGGACAACATATAACAAT	1.81405	chr3	84958981	86074429	CADM2	C	G	AFR_AF	AGGGGACAACATATAAGAAT	1.81405	2.77334
chr3	87098214	87098214	1	+	87098198	87098217	GGTGATGCCTCACCCTGCTT	4.92028	chr3	87089129	87158363	AC107204.1	G	C	EAS_AF	GGTGATGCCTCACCCTCCTT	4.92028	1.89378
chr3	87141662	87141662	1	+	87141646	87141665	AAGAGTCTCACACAGCCGGG	-0.119696	chr3	87089129	87158363	AC107204.1	C	T	AFR_AF	AAGAGTCTCACACAGCTGGG	-0.119696	-0.936994
chr3	87143296	87143296	1	+	87143280	87143299	GTTTCTAACTGTAACTACCC	1.725	chr3	87089129	87158363	AC107204.1	A	G	AFR_AF	GTTTCTAACTGTAACTGCCC	1.725	4.85571
chr3	87323591	87323591	1	+	87323575	87323594	CCTCCTTCATTGACAAGGTA	-1.70433	chr3	87323268	87324723	KRT8P25	G	A	EAS_AF	CCTCCTTCATTGACAAAGTA	-1.70433	-5.19082
chr3	88143334	88143334	1	+	88143318	88143337	TCTGTTATGTAGCCTATATT	1.18008	chr3	88059255	88144664	ZNF654	T	C	AFR_AF	TCTGTTATGTAGCCTACATT	1.18008	0.0794278
chr3	88466223	88466223	1	+	88466207	88466226	TTGAACTCTAACCCCACTAT	-0.322868	chr3	88338416	88467594	CSNKA2IP	C	T	EAS_AF	TTGAACTCTAACCCCATTAT	-0.322868	1.42167
chr3	88950161	88950161	1	+	88950145	88950164	ATCAGAATACCTAGCTTCTC	0.459217	chr3	88948142	88950928	ICE2P2	T	C	EAS_AF	ATCAGAATACCTAGCTCCTC	0.459217	-0.922325
chr3	96753378	96753378	1	+	96753362	96753381	ACTGGGCCCCCAGTGGAGAC	-2.65865	chr3	96753185	96754671	RCC2P5	A	G	EAS_AF	ACTGGGCCCCCAGTGGGGAC	-2.65865	-1.24816
chr3	97875417	97875417	1	+	97875401	97875420	AAATCCCTATTTTCTGGAAA	1.24385	chr3	97822011	97944984	CRYBG3	G	A	EAS_AF	AAATCCCTATTTTCTGAAAA	1.24385	0.705307
chr3	98105337	98105337	1	+	98105321	98105340	ACCCTGGAGTAATATGCTCC	0.262304	chr3	98100793	98105672	OR5AC4P	C	T	AFR_AF	ACCCTGGAGTAATATGTTCC	0.262304	1.43417
chr3	98152222	98152222	1	+	98152206	98152225	TGTAATTAGTTCAACCTTTG	0.738122	chr3	98147479	98156614	OR5H14	T	A	AFR_AF	TGTAATTAGTTCAACCATTG	0.738122	1.54423
chr3	98152650	98152650	1	+	98152634	98152653	AACTGGAGCCTGTCAGGGGG	1.60335	chr3	98147479	98156614	OR5H14	G	C	AFR_AF	AACTGGAGCCTGTCAGCGGG	1.60335	1.24981
chr3	98153222	98153222	1	+	98153206	98153225	GAGGAAAATACCAAGGAACT	1.98871	chr3	98147479	98156614	OR5H14	A	G	AFR_AF	GAGGAAAATACCAAGGGACT	1.98871	2.28822
chr3	98197547	98197547	1	+	98197531	98197550	AACCACAGAATGTTTTATCT	0.477295	chr3	98197211	98198138	OR5H5P	A	C	AFR_AF	AACCACAGAATGTTTTCTCT	0.477295	-3.31342
chr3	98306832	98306832	1	+	98306816	98306835	CCACAATTTCCTCCAATAAA	-2.04162	chr3	98233651	98457898	AC117473.1	T	G	AFR_AF	CCACAATTTCCTCCAAGAAA	-2.04162	0.938745
chr3	98306832	98306832	1	+	98306816	98306835	CCACAATTTCCTCCAATAAA	-2.04162	chr3	98306752	98312843	OR5H8	T	G	AFR_AF	CCACAATTTCCTCCAAGAAA	-2.04162	0.938745
chr3	98434410	98434410	1	+	98434394	98434413	AAATGCCAAAAAGAACGAGA	3.929	chr3	98233651	98457898	AC117473.1	G	A	AFR_AF	AAATGCCAAAAAGAACAAGA	3.929	-1.45534
chr3	98434410	98434410	1	+	98434394	98434413	AAATGCCAAAAAGAACGAGA	3.929	chr3	98434034	98434847	UBFD1P1	G	A	AFR_AF	AAATGCCAAAAAGAACAAGA	3.929	-1.45534
chr3	99500391	99500391	1	+	99500375	99500394	CTACTGCTTTTTAAGTTCCT	0.38668	chr3	99500347	99505508	AC078828.1	T	G	AFR_AF	CTACTGCTTTTTAAGTGCCT	0.38668	3.67012
chr3	99622781	99622781	1	+	99622765	99622784	TCTTTGACTACAGCTAAGAA	-3.95258	chr3	99598064	99637308	AC107029.2	A	G	SAS_AF	TCTTTGACTACAGCTAGGAA	-3.95258	-2.91204
chr3	100360603	100360603	1	+	100360587	100360606	GCAGTATTGATTTAGAGCTA	2.8879	chr3	100334739	100361635	NIT2	G	T	EAS_AF	GCAGTATTGATTTAGATCTA	2.8879	0.350686
chr3	100571715	100571715	1	+	100571699	100571718	TTAACTCATCATTTAGTGTT	-2.45532	chr3	100492619	100577444	TMEM45A	T	C	AFR_AF	TTAACTCATCATTTAGCGTT	-2.45532	-1.69498
chr3	100571999	100571999	1	+	100571983	100572002	TTAATCCAATCTATCGTTGT	5.306	chr3	100492619	100577444	TMEM45A	T	C	AFR_AF	TTAATCCAATCTATCGCTGT	5.306	4.73223
chr3	100573887	100573887	1	+	100573871	100573890	TCGTTGGTTCTGTTATATGC	3.2707	chr3	100492619	100577444	TMEM45A	A	G	AFR_AF	TCGTTGGTTCTGTTATGTGC	3.2707	2.82363
chr3	100748829	100748829	1	+	100748813	100748832	CGGAGGATATTAAAATGCTA	1.85744	chr3	100709331	100748964	TFG	G	A	SAS_AF	CGGAGGATATTAAAATACTA	1.85744	-2.4945
chr3	101779233	101779233	1	+	101779217	101779236	ACGTCGCCGGGTGAGGAAGC	2.7522	chr3	101779202	101828231	NXPE3	A	G	EAS_AF	ACGTCGCCGGGTGAGGGAGC	2.7522	4.55961
chr3	105524545	105524545	1	+	105524529	105524548	TCACTGCTAAGTGGGATTGA	-1.02204	chr3	105366909	105576900	ALCAM	T	C	AFR_AF	TCACTGCTAAGTGGGACTGA	-1.02204	-1.71954
chr3	106898951	106898951	1	+	106898935	106898954	AAAAAGCTGTCTTCTCTAAC	0.850319	chr3	106898889	106900591	MTND5P16	T	A	EAS_AF	AAAAAGCTGTCTTCTCAAAC	0.850319	0.798154
chr3	107250504	107250504	1	+	107250488	107250507	TGCAGCTGTCAGCCCTCTTC	1.69934	chr3	107220744	107348464	DUBR	C	T	EAS_AF	TGCAGCTGTCAGCCCTTTTC	1.69934	1.96067
chr3	107294246	107294246	1	+	107294230	107294249	TATCCACCAAAAAATCTTCC	1.85101	chr3	107220744	107348464	DUBR	T	C	AFR_AF	TATCCACCAAAAAATCCTCC	1.85101	-2.05439
chr3	107326919	107326919	1	+	107326903	107326922	ATACTCTGAAAATACCGTGC	5.41067	chr3	107220744	107348464	DUBR	G	A	EAS_AF	ATACTCTGAAAATACCATGC	5.41067	0.362853
chr3	108376889	108376889	1	+	108376873	108376892	AACATGGGATTGTATACAAG	-2.74141	chr3	108296490	108378285	HHLA2	C	T	EAS_AF	AACATGGGATTGTATATAAG	-2.74141	-0.38954
chr3	108377791	108377791	1	+	108377775	108377794	TCAGGGTAACCAACTCGATT	4.19759	chr3	108296490	108378285	HHLA2	G	A	AFR_AF	TCAGGGTAACCAACTCAATT	4.19759	-0.0867416
chr3	109149304	109149304	1	+	109149288	109149307	TGTCCGTACTCCACATAACT	1.17285	chr3	109118252	109151401	C3orf85	A	G	EAS_AF	TGTCCGTACTCCACATGACT	1.17285	2.84068
chr3	109183782	109183782	1	+	109183766	109183785	GTGGAACATACTCTGACTCA	-1.14256	chr3	109178143	109216965	LINC00488	C	T	EUR_AF	GTGGAACATACTCTGATTCA	-1.14256	-2.65223
chr3	109242708	109242708	1	+	109242692	109242711	AGAACATCACTTAAAGATGA	3.33846	chr3	109241507	109243125	AC063923.1	A	G	AMR_AF	AGAACATCACTTAAAGGTGA	3.33846	2.92688
chr3	111692543	111692543	1	+	111692527	111692546	AAGGTAACACCTGGCAGTAA	0.965999	chr3	111674676	111846447	PLCXD2	G	C	EUR_AF	AAGGTAACACCTGGCACTAA	0.965999	-3.18198
chr3	111916758	111916758	1	+	111916742	111916761	CTCTCCTTTGGCTGCAAAAA	-0.823113	chr3	111732497	111976517	PHLDB2	A	G	EAS_AF	CTCTCCTTTGGCTGCAGAAA	-0.823113	0.823029
chr3	112117719	112117719	1	+	112117703	112117722	AGCTTTTGCCAGCTATTTGG	4.19474	chr3	112086335	112131004	C3orf52	T	C	EAS_AF	AGCTTTTGCCAGCTATCTGG	4.19474	-0.153968
chr3	112128682	112128682	1	+	112128666	112128685	GGACAGGACAACCCTGGTGC	4.46345	chr3	112086335	112131004	C3orf52	G	A	AMR_AF	GGACAGGACAACCCTGATGC	4.46345	3.86394
chr3	113162014	113162014	1	+	113161998	113162017	TACTAACATGGAATCACATG	2.03403	chr3	113019468	113184377	AC078785.1	C	T	EAS_AF	TACTAACATGGAATCATATG	2.03403	-1.69193
chr3	113278878	113278878	1	+	113278862	113278881	GTCTTGCTTCTGTAGGTCCA	0.105799	chr3	113211003	113287459	BOC	T	G	EUR_AF	GTCTTGCTTCTGTAGGGCCA	0.105799	5.413
chr3	113287105	113287105	1	+	113287089	113287108	CACCCAGGAAAGCACCGCAC	5.27982	chr3	113211003	113287459	BOC	G	A	EAS_AF	CACCCAGGAAAGCACCACAC	5.27982	1.88773
chr3	113581504	113581504	1	+	113581488	113581507	CAATAGATAGTGTACTTACT	1.03471	chr3	113532296	113629578	SIDT1	T	G	EAS_AF	CAATAGATAGTGTACTGACT	1.03471	4.10437
chr3	113632872	113632872	1	+	113632856	113632875	GGGGACCACCAGGTTGTCTA	-0.440162	chr3	113632704	113632998	RN7SL767P	T	C	EUR_AF	GGGGACCACCAGGTTGCCTA	-0.440162	-1.20281
chr3	113838843	113838843	1	+	113838827	113838846	CTCGCAGCGCGCGCTGGAGG	1.63548	chr3	113828182	113947174	GRAMD1C	G	A	EAS_AF	CTCGCAGCGCGCGCTGAAGG	1.63548	0.56308
chr3	113885317	113885317	1	+	113885301	113885320	GTGCGGACGCAGTGTCTGCT	-1.75099	chr3	113828182	113947174	GRAMD1C	T	C	EUR_AF	GTGCGGACGCAGTGTCCGCT	-1.75099	-4.0143
chr3	113885317	113885317	1	+	113885301	113885320	GTGCGGACGCAGTGTCTGCT	-1.75099	chr3	113885298	113886031	AC079944.2	T	C	EUR_AF	GTGCGGACGCAGTGTCCGCT	-1.75099	-4.0143
chr3	114078995	114078995	1	+	114078979	114078998	CTTTGTAAATTAACTTATGA	2.32408	chr3	114005833	114088422	QTRT2	A	T	AMR_AF	CTTTGTAAATTAACTTTTGA	2.32408	4.33379
chr3	114086012	114086012	1	+	114085996	114086015	ATTATTTATATTTGGATATA	-1.30053	chr3	114005833	114088422	QTRT2	T	C	AFR_AF	ATTATTTATATTTGGACATA	-1.30053	-2.94527
chr3	114233830	114233830	1	+	114233814	114233833	GGAAAACAGGTCTGACTGCA	-4.02224	chr3	114214313	114236204	AC093010.2	T	C	AFR_AF	GGAAAACAGGTCTGACCGCA	-4.02224	-2.39819
chr3	114309786	114309786	1	+	114309770	114309789	ACTAAAATGTAATGACGAAA	-0.636099	chr3	114276913	114310288	TIGIT	G	A	EAS_AF	ACTAAAATGTAATGACAAAA	-0.636099	0.822729
chr3	114367797	114367797	1	+	114367781	114367800	AAAAAAAAACATACAAATGG	-0.854781	chr3	114351771	114388978	ZBTB20-AS1	A	G	EUR_AF	AAAAAAAAACATACAAGTGG	-0.854781	-0.158881
chr3	116709348	116709348	1	+	116709332	116709351	CCATACACATTGCCTATAGA	-0.151164	chr3	116709235	116723581	TUSC7	T	C	AFR_AF	CCATACACATTGCCTACAGA	-0.151164	-0.78014
chr3	119324902	119324902	1	+	119324886	119324905	CAGTTTGCAGATCAGCGGAA	3.44819	chr3	119294383	119420714	ARHGAP31	G	A	AFR_AF	CAGTTTGCAGATCAGCAGAA	3.44819	-3.21176
chr3	119478169	119478169	1	+	119478153	119478172	ATTTGGGGGTGAAGGCAGGA	-2.24482	chr3	119468963	119494708	POGLUT1	A	G	EAS_AF	ATTTGGGGGTGAAGGCGGGA	-2.24482	3.8339
chr3	119817970	119817970	1	+	119817954	119817973	AAACAGAAACACAAACGATT	2.29324	chr3	119780484	119818485	NR1I2	G	A	EUR_AF	AAACAGAAACACAAACAATT	2.29324	2.24688
chr3	120136563	120136563	1	+	120136547	120136566	GACATAAAAGTCAAAATGAT	-2.46818	chr3	120094895	120136783	AC092910.3	T	C	EAS_AF	GACATAAAAGTCAAAACGAT	-2.46818	-0.718311
chr3	120368194	120368194	1	+	120368178	120368197	TCAGGCATGCCTTCGCACTT	-0.735856	chr3	120349449	120423826	AC063952.1	A	T	EAS_AF	TCAGGCATGCCTTCGCTCTT	-0.735856	-0.745321
chr3	120499574	120499574	1	+	120499558	120499577	CACATCTCAAGACATCTCCC	1.91224	chr3	120448974	120509675	AC126182.3	T	A	AFR_AF	CACATCTCAAGACATCACCC	1.91224	1.87418
chr3	120602092	120602092	1	+	120602076	120602095	CTGTTTGTCAGTTGTACGGT	-1.34807	chr3	120596328	120602507	NDUFB4	C	T	EUR_AF	CTGTTTGTCAGTTGTATGGT	-1.34807	4.92643
chr3	120781599	120781599	1	+	120781583	120781602	CATCCTTGTGCAAAGATTGA	-1.22235	chr3	120742637	120783069	GTF2E1	T	A	EUR_AF	CATCCTTGTGCAAAGAATGA	-1.22235	-0.745802
chr3	120781872	120781872	1	+	120781856	120781875	CAGGTGCCTGCCACCATGCC	-3.62435	chr3	120742637	120783069	GTF2E1	T	C	EUR_AF	CAGGTGCCTGCCACCACGCC	-3.62435	-2.3859
chr3	121629652	121629652	1	+	121629636	121629655	ACTGCCCACAACTGCTTTGT	4.43252	chr3	121593379	121630295	FBXO40	T	C	AMR_AF	ACTGCCCACAACTGCTCTGT	4.43252	1.49075
chr3	121942750	121942750	1	+	121942734	121942753	GTCTATGGACAAATAAGTTT	0.83175	chr3	121894401	121944188	SLC15A2	G	A	EUR_AF	GTCTATGGACAAATAAATTT	0.83175	0.315885
chr3	122184419	122184419	1	+	122184403	122184422	CGTGACCTTGGCATAGGGAG	-2.08716	chr3	122183683	122291629	CASR	G	A	AMR_AF	CGTGACCTTGGCATAGAGAG	-2.08716	-2.35457
chr3	122287724	122287724	1	+	122287708	122287727	TCCCATCATGGGTTTCGTGG	4.55333	chr3	122183683	122291629	CASR	G	A	EUR_AF	TCCCATCATGGGTTTCATGG	4.55333	-1.11618
chr3	122289662	122289662	1	+	122289646	122289665	TGTGACTCTAGCACCGAGTG	-1.36977	chr3	122183683	122291629	CASR	A	C	AFR_AF	TGTGACTCTAGCACCGCGTG	-1.36977	-0.879256
chr3	122721359	122721359	1	+	122721343	122721362	CTTTGGGAGGCCGAGGTGGG	-2.06817	chr3	122680839	122730840	PARP14	T	C	AMR_AF	CTTTGGGAGGCCGAGGCGGG	-2.06817	-1.36886
chr3	123272191	123272191	1	+	123272175	123272194	TCAGATTATTTGCACACTTA	-3.90418	chr3	123201927	123274136	SEC22A	C	T	EAS_AF	TCAGATTATTTGCACATTTA	-3.90418	0.469371
chr3	124722610	124722610	1	+	124722594	124722613	TCCCAGATGATGATGATCCT	0.388018	chr3	124080023	124726325	KALRN	T	G	AMR_AF	TCCCAGATGATGATGAGCCT	0.388018	0.611776
chr3	124745403	124745403	1	+	124745387	124745406	ACAGAATCTCACTGTCGCCC	5.25774	chr3	124730433	124749273	UMPS	G	A	AFR_AF	ACAGAATCTCACTGTCACCC	5.25774	0.767
chr3	125852814	125852814	1	+	125852798	125852817	ACATTCAAAGCAGTGTGTAG	2.79436	chr3	125766516	125852936	AC092902.4	G	A	SAS_AF	ACATTCAAAGCAGTGTATAG	2.79436	-3.0484
chr3	125852814	125852814	1	+	125852798	125852817	ACATTCAAAGCAGTGTGTAG	2.79436	chr3	125848223	125909372	ENPP7P4	G	A	SAS_AF	ACATTCAAAGCAGTGTATAG	2.79436	-3.0484
chr3	125909356	125909356	1	+	125909340	125909359	CCCATTCGTGTGTAAGCTCC	2.52776	chr3	125848223	125909372	ENPP7P4	C	T	AFR_AF	CCCATTCGTGTGTAAGTTCC	2.52776	1.2263
chr3	126084410	126084410	1	+	126084394	126084413	CTACGGGAGAGGCGCCTATG	-0.585086	chr3	126083659	126095349	AC079848.1	T	C	AFR_AF	CTACGGGAGAGGCGCCCATG	-0.585086	0.164846
chr3	126092619	126092619	1	+	126092603	126092622	GGCAAGTGGCGTCCATTGTG	-1.60268	chr3	126083659	126095349	AC079848.1	T	C	AFR_AF	GGCAAGTGGCGTCCATCGTG	-1.60268	-3.18956
chr3	126280168	126280168	1	+	126280152	126280171	TATGTTATCAGTAAGATTTC	2.01558	chr3	126266747	126291525	AC016924.1	T	C	AFR_AF	TATGTTATCAGTAAGACTTC	2.01558	-2.03745
chr3	126288281	126288281	1	+	126288265	126288284	AATATTCAGAAATCATCTAC	-0.718848	chr3	126266747	126291525	AC016924.1	C	T	AMR_AF	AATATTCAGAAATCATTTAC	-0.718848	0.636153
chr3	126436482	126436482	1	+	126436466	126436485	AGACTGGGCTGGGTCTCGAG	-1.68294	chr3	126394909	126436556	CFAP100	C	T	AFR_AF	AGACTGGGCTGGGTCTTGAG	-1.68294	-2.98314
chr3	126666227	126666227	1	+	126666211	126666230	CTTTCCCCAGGACCTCGTTC	3.51385	chr3	126660609	126671939	NUP210P1	G	A	EAS_AF	CTTTCCCCAGGACCTCATTC	3.51385	2.60434
chr3	127027508	127027508	1	+	127027492	127027511	GGGTCCGCTTGTGCCATGGG	-2.61258	chr3	126988594	127037392	PLXNA1	T	C	AFR_AF	GGGTCCGCTTGTGCCACGGG	-2.61258	-1.99164
chr3	127027563	127027563	1	+	127027547	127027566	CAGCTGGGGAGCAGGCCCCT	-1.11677	chr3	126988594	127037392	PLXNA1	C	A	EAS_AF	CAGCTGGGGAGCAGGCACCT	-1.11677	0.71481
chr3	127672535	127672535	1	+	127672519	127672538	AAGCGAGGTGGACCCCGAAA	1.48531	chr3	127629185	127672802	PODXL2	G	A	EUR_AF	AAGCGAGGTGGACCCCAAAA	1.48531	0.355264
chr3	127675571	127675571	1	+	127675555	127675574	AGGTGTGAGCTGCCACGCCC	5.72063	chr3	127672935	127680926	ABTB1	G	A	AFR_AF	AGGTGTGAGCTGCCACACCC	5.72063	2.33922
chr3	128070329	128070329	1	+	128070313	128070332	TCTAGCTGACTCTTCTGGTT	-0.864838	chr3	128051641	128071683	SEC61A1	G	C	SAS_AF	TCTAGCTGACTCTTCTCGTT	-0.864838	-3.28445
chr3	128497049	128497049	1	+	128497033	128497052	GCGGCCGATGAGGCGGGTGG	2.89421	chr3	128489212	128502970	GATA2-AS1	G	T	AFR_AF	GCGGCCGATGAGGCGGTTGG	2.89421	1.91476
chr3	128908416	128908416	1	+	128908400	128908419	CCTTCCCCTGTGGTAGTGGG	0.541311	chr3	128879596	128916067	ACAD9	T	C	EUR_AF	CCTTCCCCTGTGGTAGCGGG	0.541311	0.571345
chr3	129003842	129003842	1	+	129003826	129003845	CGAGATGGGGCACGGCGGGC	5.39187	chr3	129001629	129040742	EFCC1	G	A	AFR_AF	CGAGATGGGGCACGGCAGGC	5.39187	-0.0521749
chr3	129324739	129324739	1	+	129324723	129324742	AACCTCCAACACCACCTGGA	-2.95319	chr3	129315392	129326225	H1FX-AS1	T	C	EAS_AF	AACCTCCAACACCACCCGGA	-2.95319	-0.361723
chr3	129325588	129325588	1	+	129325572	129325591	CAGGCCCCACACCACTTACC	-0.487095	chr3	129315392	129326225	H1FX-AS1	T	C	AFR_AF	CAGGCCCCACACCACTCACC	-0.487095	-1.09336
chr3	129534630	129534630	1	+	129534614	129534633	GAAGGCCAAGTTCCCAATGA	0.225736	chr3	129528639	129535344	RHO	A	G	AFR_AF	GAAGGCCAAGTTCCCAGTGA	0.225736	-1.93094
chr3	129591348	129591348	1	+	129591332	129591351	TTAAAGTGTTCCCAAACGCC	-0.419515	chr3	129591349	129591635	RN7SL752P	C	T	EAS_AF	TTAAAGTGTTCCCAAATGCC	-0.419515	-4.07519
chr3	130119856	130119856	1	+	130119840	130119859	GATGTGTCCCCAAAAGGCAC	4.53567	chr3	130111669	130201336	LINC02021	G	A	EAS_AF	GATGTGTCCCCAAAAGACAC	4.53567	3.01387
chr3	130153711	130153711	1	+	130153695	130153714	TTAACTGTGGCAATGGTATG	-0.408706	chr3	130111669	130201336	LINC02021	T	C	AFR_AF	TTAACTGTGGCAATGGCATG	-0.408706	2.44249
chr3	130155407	130155407	1	+	130155391	130155410	CTAAACATCCTACAATGCTC	5.68652	chr3	130111669	130201336	LINC02021	G	T	EUR_AF	CTAAACATCCTACAATTCTC	5.68652	0.342193
chr3	130293369	130293369	1	+	130293353	130293372	AGTGTGCCTCCACCCACTCT	-0.792341	chr3	130293337	130293760	AC093004.1	C	T	SAS_AF	AGTGTGCCTCCACCCATTCT	-0.792341	-1.72013
chr3	130406145	130406145	1	+	130406129	130406148	AGGGAGGTCATGGAGACGAT	-1.62916	chr3	130345516	130484844	COL6A5	C	T	EUR_AF	AGGGAGGTCATGGAGATGAT	-1.62916	-4.2124
chr3	130406272	130406272	1	+	130406256	130406275	GTCTTCTTTTAGGGCTGTCA	-2.27453	chr3	130345516	130484844	COL6A5	G	C	EUR_AF	GTCTTCTTTTAGGGCTCTCA	-2.27453	-0.668859
chr3	130415648	130415648	1	+	130415632	130415651	GTTACCACTAAAGGGGTCAC	1.77775	chr3	130345516	130484844	COL6A5	T	C	EUR_AF	GTTACCACTAAAGGGGCCAC	1.77775	1.20373
chr3	131175000	131175000	1	+	131174984	131175003	CAGAGATAGCTCAGACCTGT	2.18045	chr3	131026850	131350465	NEK11	C	T	AFR_AF	CAGAGATAGCTCAGACTTGT	2.18045	6.02181
chr3	131363898	131363898	1	+	131363882	131363901	TGCAGAGAGCTTCTACAGCA	-4.51283	chr3	131361898	131365122	NUDT16P1	A	G	AFR_AF	TGCAGAGAGCTTCTACGGCA	-4.51283	-1.75561
chr3	131381855	131381855	1	+	131381839	131381858	CCCTGGCGCTGGGGTCGGGC	4.19799	chr3	131381671	131388830	NUDT16	G	T	AFR_AF	CCCTGGCGCTGGGGTCTGGC	4.19799	0.380665
chr3	132357800	132357800	1	+	132357784	132357803	AGCATTTTGGGAGTCCGAGG	4.19978	chr3	132317369	132368298	ACPP	G	A	EUR_AF	AGCATTTTGGGAGTCCAAGG	4.19978	-0.58411
chr3	132793579	132793579	1	+	132793563	132793582	GCCTCTCCTGTAGCCAAAGG	3.55056	chr3	132721750	132874223	NPHP3-AS1	A	G	EAS_AF	GCCTCTCCTGTAGCCAGAGG	3.55056	2.06221
chr3	133574470	133574470	1	+	133574454	133574473	GGGACCCCTTCCGATATCCG	-0.698988	chr3	133573730	133590261	CDV3	T	C	AFR_AF	GGGACCCCTTCCGATACCCG	-0.698988	-1.56201
chr3	133761744	133761744	1	+	133761728	133761747	TGGAAACTGTGAAGCTAGCT	-0.135212	chr3	133746040	133796641	TF	A	C	EAS_AF	TGGAAACTGTGAAGCTCGCT	-0.135212	0.184701
chr3	133761744	133761744	1	+	133761728	133761747	TGGAAACTGTGAAGCTAGCT	-0.135212	chr3	133760300	133762363	AC080128.1	A	C	EAS_AF	TGGAAACTGTGAAGCTCGCT	-0.135212	0.184701
chr3	133782563	133782563	1	+	133782547	133782566	TACACGATTTCACTCACATG	1.94968	chr3	133746040	133796641	TF	C	T	EAS_AF	TACACGATTTCACTCATATG	1.94968	-1.45599
chr3	133795619	133795619	1	+	133795603	133795622	TCTCACTCTGTCACCCGGGC	5.21255	chr3	133746040	133796641	TF	G	A	AFR_AF	TCTCACTCTGTCACCCAGGC	5.21255	3.16239
chr3	133795619	133795619	1	+	133795603	133795622	TCTCACTCTGTCACCCGGGC	5.21255	chr3	133784023	133825772	SRPRB	G	A	AFR_AF	TCTCACTCTGTCACCCAGGC	5.21255	3.16239
chr3	134597864	134597864	1	+	134597848	134597867	TGTTCTCCTGGGAATAGAAC	3.44849	chr3	134597801	135260467	EPHB1	G	C	EAS_AF	TGTTCTCCTGGGAATACAAC	3.44849	-0.446267
chr3	134615394	134615394	1	+	134615378	134615397	GAAAACATCTATTGGGAAAA	0.730675	chr3	134597801	135260467	EPHB1	A	G	EAS_AF	GAAAACATCTATTGGGGAAA	0.730675	2.54375
chr3	137780759	137780759	1	+	137780743	137780762	CACCTTGCTACAGATATGTT	-0.684763	chr3	137771660	137780882	LINC01210	T	C	EAS_AF	CACCTTGCTACAGATACGTT	-0.684763	-2.12048
chr3	138238085	138238085	1	+	138238069	138238088	TTTTTTTTTTTTTTTCTAGA	-1.58958	chr3	138187248	138298384	ARMC8	T	G	AFR_AF	TTTTTTTTTTTTTTTCGAGA	-1.58958	5.14922
chr3	138296347	138296347	1	+	138296331	138296350	CTCTTTTCTACAGATTTTCC	2.45687	chr3	138187248	138298384	ARMC8	T	C	SAS_AF	CTCTTTTCTACAGATTCTCC	2.45687	0.730628
chr3	138403939	138403939	1	+	138403923	138403942	CGGCAAGATCACCAGCACTG	1.7582	chr3	138347648	138405534	MRAS	A	G	EAS_AF	CGGCAAGATCACCAGCGCTG	1.7582	2.65712
chr3	138778704	138778704	1	+	138778688	138778707	TCCACCTTCAATGTTGGAGC	4.98774	chr3	138777832	138778810	GAPDHP39	G	A	EUR_AF	TCCACCTTCAATGTTGAAGC	4.98774	3.11254
chr3	138949740	138949740	1	+	138949724	138949743	GCTGGAGATAGAGGAATCTA	-0.173459	chr3	138947217	138953990	FOXL2NB	T	C	AFR_AF	GCTGGAGATAGAGGAACCTA	-0.173459	-1.71807
chr3	139350727	139350727	1	+	139350711	139350730	CAGGCGTGAGCCACCATGCC	-3.62435	chr3	139005806	139357223	MRPS22	T	C	EAS_AF	CAGGCGTGAGCCACCACGCC	-3.62435	-2.3859
chr3	139540080	139540080	1	+	139540064	139540083	CAACTACGGGCGAGAAAATT	0.607224	chr3	139389761	139782699	AC046134.2	A	C	AFR_AF	CAACTACGGGCGAGAACATT	0.607224	-0.965168
chr3	140569879	140569879	1	+	140569863	140569882	GAGACAGGGCTTCACCGTGT	5.35593	chr3	139935185	140577397	CLSTN2	G	A	EUR_AF	GAGACAGGGCTTCACCATGT	5.35593	2.09859
chr3	141051742	141051742	1	+	141051726	141051745	CCCACTCCAGGCCCGACCCC	0.737591	chr3	141051347	141148611	SPSB4	C	T	EUR_AF	CCCACTCCAGGCCCGATCCC	0.737591	3.01002
chr3	141235056	141235056	1	+	141235040	141235059	AGGTCCTGAAAATTCATAGG	-0.253753	chr3	141228726	141367753	PXYLP1	T	C	AFR_AF	AGGTCCTGAAAATTCACAGG	-0.253753	0.0100488
chr3	141273067	141273067	1	+	141273051	141273070	CCAGCAACCAGTGAGTGCAG	2.67542	chr3	141228726	141367753	PXYLP1	G	T	AFR_AF	CCAGCAACCAGTGAGTTCAG	2.67542	1.62453
chr3	141316280	141316280	1	+	141316264	141316283	TGCTCTGTCACCCAGGCGGT	4.31173	chr3	141228726	141367753	PXYLP1	C	T	EUR_AF	TGCTCTGTCACCCAGGTGGT	4.31173	4.45392
chr3	141321462	141321462	1	+	141321446	141321465	AGGTGGGGCTTTTAAAGAGG	2.31746	chr3	141228726	141367753	PXYLP1	G	A	EUR_AF	AGGTGGGGCTTTTAAAAAGG	2.31746	-1.50406
chr3	141614993	141614993	1	+	141614977	141614996	GCACCTTTAATTTGCTCTAA	-2.97343	chr3	141487027	141615356	RASA2	C	T	EUR_AF	GCACCTTTAATTTGCTTTAA	-2.97343	0.775833
chr3	141681637	141681637	1	+	141681621	141681640	TCGATTACTGCAAGTAGGGC	1.08258	chr3	141660536	141729405	LINC02618	G	A	AFR_AF	TCGATTACTGCAAGTAAGGC	1.08258	0.5642
chr3	142627922	142627922	1	+	142627906	142627925	CAGGTATGAGCCACCATGCT	-0.405952	chr3	142596393	142713664	PLS1	T	C	AFR_AF	CAGGTATGAGCCACCACGCT	-0.405952	-0.819993
chr3	142912205	142912205	1	+	142912189	142912208	GATGAAGCACAGCTGCGGCA	3.11715	chr3	142912116	142942537	AC021074.3	G	T	SAS_AF	GATGAAGCACAGCTGCTGCA	3.11715	-3.83673
chr3	142933574	142933574	1	+	142933558	142933577	TAAAATTTCTGTCTTCCCAG	-2.73292	chr3	142912116	142942537	AC021074.3	C	T	EAS_AF	TAAAATTTCTGTCTTCTCAG	-2.73292	-0.194611
chr3	142965009	142965009	1	+	142964993	142965012	CCCAGCTACTCGGGAGGCTG	3.28378	chr3	142960650	143001559	PAQR9-AS1	G	C	AFR_AF	CCCAGCTACTCGGGAGCCTG	3.28378	-0.0522282
chr3	142965009	142965009	1	+	142964993	142965012	CCCAGCTACTCGGGAGGCTG	3.28378	chr3	142964497	143060725	U2SURP	G	C	AFR_AF	CCCAGCTACTCGGGAGCCTG	3.28378	-0.0522282
chr3	143123353	143123353	1	+	143123337	143123356	AGACCAATGTTTTGGTGCTG	3.06137	chr3	143119771	143124014	CHST2	G	C	AFR_AF	AGACCAATGTTTTGGTCCTG	3.06137	-0.485671
chr3	143972262	143972262	1	+	143972246	143972265	GGTTCCTGCCGGTAGCTCTC	2.53481	chr3	143971798	144048719	DIPK2A	T	C	EAS_AF	GGTTCCTGCCGGTAGCCCTC	2.53481	-1.44318
chr3	149008884	149008884	1	+	149008868	149008887	AAAATGAGGGCCGGGCGTGA	4.01799	chr3	148991341	149027668	GYG1	G	A	AMR_AF	AAAATGAGGGCCGGGCATGA	4.01799	-2.85502
chr3	149285125	149285125	1	+	149285109	149285128	GACAATCGCCTATCACCGAG	-0.538424	chr3	149284782	149333653	AC093001.1	C	T	EAS_AF	GACAATCGCCTATCACTGAG	-0.538424	-3.81625
chr3	149383988	149383988	1	+	149383972	149383991	AGGTGAGTGTGGGACCAGGC	1.1737	chr3	149377778	149386583	TM4SF1-AS1	A	G	AMR_AF	AGGTGAGTGTGGGACCGGGC	1.1737	4.22295
chr3	149812838	149812838	1	+	149812822	149812841	CCGGAGCAGATCAGACCGAC	1.66135	chr3	149812708	149962139	RNF13	C	T	EAS_AF	CCGGAGCAGATCAGACTGAC	1.66135	-1.16447
chr3	150872381	150872381	1	+	150872365	150872384	ATGGAAGATTACTTAATGCC	-3.53499	chr3	150761937	150873554	SIAH2-AS1	T	C	AFR_AF	ATGGAAGATTACTTAACGCC	-3.53499	-0.110829
chr3	150872381	150872381	1	+	150872365	150872384	ATGGAAGATTACTTAATGCC	-3.53499	chr3	150852484	151080726	CLRN1-AS1	T	C	AFR_AF	ATGGAAGATTACTTAACGCC	-3.53499	-0.110829
chr3	151337048	151337048	1	+	151337032	151337051	ATAAAGGTAAGTGTCAATGA	1.16468	chr3	151085697	151437072	MED12L	A	G	AMR_AF	ATAAAGGTAAGTGTCAGTGA	1.16468	-1.5846
chr3	151761323	151761323	1	+	151761307	151761326	TAAAGGCCTTGTGCCATTGG	-0.532337	chr3	151733916	151761339	AADACL2	T	C	EAS_AF	TAAAGGCCTTGTGCCACTGG	-0.532337	-0.47094
chr3	155112341	155112341	1	+	155112325	155112344	TAATATTTATTAGTACGTAT	0.149466	chr3	155024124	155183729	MME	G	A	EAS_AF	TAATATTTATTAGTACATAT	0.149466	-1.63851
chr3	155112626	155112626	1	+	155112610	155112629	GACATAGGTAAGAAGAGGCC	0.390221	chr3	155024124	155183729	MME	G	C	EAS_AF	GACATAGGTAAGAAGACGCC	0.390221	-0.802491
chr3	155457236	155457236	1	+	155457220	155457239	TGTGGCCTCTGCTGGGAAAA	0.214649	chr3	155449184	155457753	PLCH1-AS1	A	G	AFR_AF	TGTGGCCTCTGCTGGGGAAA	0.214649	1.26858
chr3	155658027	155658027	1	+	155658011	155658030	GATTGAAAAGGAAAAGGAAA	0.657761	chr3	155657760	155658612	RPL6P7	G	T	EAS_AF	GATTGAAAAGGAAAAGTAAA	0.657761	-0.165313
chr3	156540498	156540498	1	+	156540482	156540501	TGTAGTCCCAGCTACTCGGC	0.827289	chr3	156143570	156540627	AC091607.2	C	T	EUR_AF	TGTAGTCCCAGCTACTTGGC	0.827289	0.406694
chr3	158644602	158644602	1	+	158644586	158644605	CTGAACCCACCCGGCGCCAC	2.43183	chr3	158644278	158692575	GFM1	C	T	EUR_AF	CTGAACCCACCCGGCGTCAC	2.43183	2.68871
chr3	158644737	158644737	1	+	158644721	158644740	GGAGCATAGAGAGGCTAAAT	0.811857	chr3	158644278	158692575	GFM1	A	G	AFR_AF	GGAGCATAGAGAGGCTGAAT	0.811857	3.22047
chr3	158660495	158660495	1	+	158660479	158660498	CTCAGGTGATCCACTCGCCT	5.39978	chr3	158644278	158692575	GFM1	G	A	EUR_AF	CTCAGGTGATCCACTCACCT	5.39978	1.58124
chr3	158736145	158736145	1	+	158736129	158736148	CTGCCCCAGGCAGGGTATCT	-1.08523	chr3	158732198	158829719	MFSD1	A	T	SAS_AF	CTGCCCCAGGCAGGGTTTCT	-1.08523	-1.30326
chr3	158736145	158736145	1	+	158736129	158736148	CTGCCCCAGGCAGGGTATCT	-1.08523	chr3	158732263	158784070	AC080013.1	A	T	SAS_AF	CTGCCCCAGGCAGGGTTTCT	-1.08523	-1.30326
chr3	158738372	158738372	1	+	158738356	158738375	GAGAGGGCTCTGAGAGGCAT	4.11648	chr3	158732198	158829719	MFSD1	G	A	AFR_AF	GAGAGGGCTCTGAGAGACAT	4.11648	4.06898
chr3	158738372	158738372	1	+	158738356	158738375	GAGAGGGCTCTGAGAGGCAT	4.11648	chr3	158732263	158784070	AC080013.1	G	A	AFR_AF	GAGAGGGCTCTGAGAGACAT	4.11648	4.06898
chr3	158742390	158742390	1	+	158742374	158742393	GGAGTCTCACACTGTCACCC	0.767	chr3	158732198	158829719	MFSD1	A	G	AFR_AF	GGAGTCTCACACTGTCGCCC	0.767	5.25774
chr3	158742390	158742390	1	+	158742374	158742393	GGAGTCTCACACTGTCACCC	0.767	chr3	158732263	158784070	AC080013.1	A	G	AFR_AF	GGAGTCTCACACTGTCGCCC	0.767	5.25774
chr3	158742467	158742467	1	+	158742451	158742470	GCCTCTGCCTCCCGAGCAGC	3.85529	chr3	158732198	158829719	MFSD1	C	T	AFR_AF	GCCTCTGCCTCCCGAGTAGC	3.85529	4.4483
chr3	158742467	158742467	1	+	158742451	158742470	GCCTCTGCCTCCCGAGCAGC	3.85529	chr3	158732263	158784070	AC080013.1	C	T	AFR_AF	GCCTCTGCCTCCCGAGTAGC	3.85529	4.4483
chr3	158742954	158742954	1	+	158742938	158742957	TTATTTGGTGATCTCAATAC	2.87967	chr3	158732198	158829719	MFSD1	A	G	AFR_AF	TTATTTGGTGATCTCAGTAC	2.87967	2.49997
chr3	158742954	158742954	1	+	158742938	158742957	TTATTTGGTGATCTCAATAC	2.87967	chr3	158732263	158784070	AC080013.1	A	G	AFR_AF	TTATTTGGTGATCTCAGTAC	2.87967	2.49997
chr3	160026653	160026653	1	+	160026637	160026656	CACCAGGACAGGCACTCGCA	-3.27755	chr3	160016024	160031423	LINC01100	C	T	EUR_AF	CACCAGGACAGGCACTTGCA	-3.27755	-2.18583
chr3	160228219	160228219	1	+	160228203	160228222	TGCAAATTTTATCAGATGTG	-2.6752	chr3	160225496	160228213	C3orf80	T	C	AFR_AF	TGCAAATTTTATCAGACGTG	-2.6752	-2.27632
chr3	161070750	161070750	1	+	161070734	161070753	CACCGGCCACCTCCTCGCCG	4.02018	chr3	160755602	161078902	PPM1L	G	A	SAS_AF	CACCGGCCACCTCCTCACCG	4.02018	-0.611545
chr3	165383104	165383104	1	+	165383088	165383107	ATGATGGGGAAGGATCAAAG	-3.18196	chr3	165206929	165846519	LINC01322	A	C	AFR_AF	ATGATGGGGAAGGATCCAAG	-3.18196	-2.93339
chr3	165655258	165655258	1	+	165655242	165655261	CATTTCCAACTGAGGTACCT	-0.234871	chr3	165206929	165846519	LINC01322	A	G	AFR_AF	CATTTCCAACTGAGGTGCCT	-0.234871	1.67101
chr3	167735915	167735915	1	+	167735899	167735918	ACAGCTAAAAGAGTCCGCGT	4.80117	chr3	167735243	167825568	SERPINI1	G	A	EUR_AF	ACAGCTAAAAGAGTCCACGT	4.80117	5.07066
chr3	167958980	167958980	1	+	167958964	167958983	GAGAAAAACTTATGTCGGCA	2.45386	chr3	167958744	167959082	HMGN2P26	G	A	AFR_AF	GAGAAAAACTTATGTCAGCA	2.45386	-4.41707
chr3	168249592	168249592	1	+	168249576	168249595	CCGGAGGGGCTGGGGCGGGA	3.6385	chr3	168249522	168830599	EGFEM1P	G	T	AFR_AF	CCGGAGGGGCTGGGGCTGGA	3.6385	-3.25307
chr3	170038109	170038109	1	+	170038093	170038112	GGGGCGGGGCGGGACCAGGC	1.1737	chr3	170037995	170085392	GPR160	A	T	EAS_AF	GGGGCGGGGCGGGACCTGGC	1.1737	1.22399
chr3	170062336	170062336	1	+	170062320	170062339	TGGAGCAGAGGGGTCCAGGG	-1.28886	chr3	170037995	170085392	GPR160	A	G	EAS_AF	TGGAGCAGAGGGGTCCGGGG	-1.28886	4.09768
chr3	170062336	170062336	1	+	170062320	170062339	TGGAGCAGAGGGGTCCAGGG	-1.28886	chr3	170062244	170062951	AC008040.2	A	G	EAS_AF	TGGAGCAGAGGGGTCCGGGG	-1.28886	4.09768
chr3	170860923	170860923	1	+	170860907	170860926	AAATAGCGCAGCCTGGCATT	3.77982	chr3	170448639	170860993	SLC7A14-AS1	C	A	AFR_AF	AAATAGCGCAGCCTGGAATT	3.77982	3.73635
chr3	170860967	170860967	1	+	170860951	170860970	ATTGGTGGTAGTGGTCTCCC	4.18953	chr3	170448639	170860993	SLC7A14-AS1	T	C	AFR_AF	ATTGGTGGTAGTGGTCCCCC	4.18953	-1.20814
chr3	171460248	171460248	1	+	171460232	171460251	GCGCGTCGGTCCGCCGGGTC	0.0381379	chr3	171459248	171469702	AC092919.1	G	C	EUR_AF	GCGCGTCGGTCCGCCGCGTC	0.0381379	0.422969
chr3	171951304	171951304	1	+	171951288	171951307	TTTCTTTGTCTCCCAGTCTG	1.0733	chr3	171941607	171996871	AC055714.1	T	G	AFR_AF	TTTCTTTGTCTCCCAGGCTG	1.0733	4.44049
chr3	175581165	175581165	1	+	175581149	175581168	AAGGCTGAATAGGCCGGACG	2.66649	chr3	174438573	175810548	NAALADL2	G	C	EUR_AF	AAGGCTGAATAGGCCGCACG	2.66649	-0.952244
chr3	175809911	175809911	1	+	175809895	175809914	AAAATTTATAAATTAACCCA	-1.07711	chr3	174438573	175810548	NAALADL2	C	A	EAS_AF	AAAATTTATAAATTAAACCA	-1.07711	0.0442297
chr3	177669127	177669127	1	+	177669111	177669130	CTTCAGCCGCTAAGCCGAGA	3.84838	chr3	177441910	177767379	LINC00578	G	A	AFR_AF	CTTCAGCCGCTAAGCCAAGA	3.84838	3.28538
chr3	177767393	177767393	1	+	177767377	177767396	AAATTAGCCGGGCGTAGTGG	2.96477	chr3	177441910	177767379	LINC00578	G	A	AMR_AF	AAATTAGCCGGGCGTAATGG	2.96477	1.47894
chr3	179336182	179336182	1	+	179336166	179336185	AAAGACCTGATCTCCAAATA	-0.00970572	chr3	179323031	179338583	ZNF639	A	G	AMR_AF	AAAGACCTGATCTCCAGATA	-0.00970572	0.485196
chr3	179337018	179337018	1	+	179337002	179337021	TAATCCCAGCACTTTGTGGG	-0.958341	chr3	179323031	179338583	ZNF639	T	G	AFR_AF	TAATCCCAGCACTTTGGGGG	-0.958341	1.26189
chr3	179396996	179396996	1	+	179396980	179396999	GTATTTTTAAAAATTCTAAC	1.20669	chr3	179396961	179399191	AC007620.2	T	G	AFR_AF	GTATTTTTAAAAATTCGAAC	1.20669	3.71448
chr3	179902072	179902072	1	+	179902056	179902075	TTCAAGAGGCGACCACGCGC	4.67039	chr3	179898199	179921895	PEX5L-AS2	G	A	EUR_AF	TTCAAGAGGCGACCACACGC	4.67039	4.83403
chr3	179979616	179979616	1	+	179979600	179979619	AGAGAATTGACGTATTATCT	0.0639411	chr3	179971494	180017083	AC092939.1	A	C	EAS_AF	AGAGAATTGACGTATTCTCT	0.0639411	-0.0811786
chr3	180016605	180016605	1	+	180016589	180016608	CAGTGCAGCTGGAGCCAGAG	-3.43792	chr3	179971494	180017083	AC092939.1	A	G	AFR_AF	CAGTGCAGCTGGAGCCGGAG	-3.43792	3.7537
chr3	180325071	180325071	1	+	180325055	180325074	GTCCATCTGAGCAGCCCGCG	-2.17414	chr3	180323107	180325059	AC068760.1	C	A	AFR_AF	GTCCATCTGAGCAGCCAGCG	-2.17414	-1.69621
chr3	180948154	180948154	1	+	180948138	180948157	CAAGCATGTAAGGACCGCCA	2.41504	chr3	180868141	180982753	FXR1	G	A	AFR_AF	CAAGCATGTAAGGACCACCA	2.41504	-1.42613
chr3	181631431	181631431	1	+	181631415	181631434	AAACCCTGAAGAGTTCTCTG	-0.163934	chr3	180989762	181836880	SOX2-OT	T	G	AFR_AF	AAACCCTGAAGAGTTCGCTG	-0.163934	1.98112
chr3	181774297	181774297	1	+	181774281	181774300	TGAAAGGCAGAAGTGGCGAT	-0.453617	chr3	180989762	181836880	SOX2-OT	C	T	EUR_AF	TGAAAGGCAGAAGTGGTGAT	-0.453617	-2.93594
chr3	181973508	181973508	1	+	181973492	181973511	GAACTTAAGTTAATTTGCCA	1.42619	chr3	181952343	182035644	LINC01206	G	A	EUR_AF	GAACTTAAGTTAATTTACCA	1.42619	-2.8578
chr3	182000813	182000813	1	+	182000797	182000816	CTATCAGTTTTCCCTTGTGT	3.36202	chr3	181952343	182035644	LINC01206	G	A	SAS_AF	CTATCAGTTTTCCCTTATGT	3.36202	2.23852
chr3	182003844	182003844	1	+	182003828	182003847	AGGGAAAACAAGTGGTACAC	1.22396	chr3	181952343	182035644	LINC01206	A	T	AFR_AF	AGGGAAAACAAGTGGTTCAC	1.22396	1.92936
chr3	182611278	182611278	1	+	182611262	182611281	AGCATTTCCAGGAGATTTCA	-1.63148	chr3	182610674	182611414	RPL7L1P8	T	C	EUR_AF	AGCATTTCCAGGAGATCTCA	-1.63148	-0.804378
chr3	183297924	183297924	1	+	183297908	183297927	CACTCTTCTTGCATCCGAAT	2.46027	chr3	183253253	183298504	B3GNT5	G	A	AMR_AF	CACTCTTCTTGCATCCAAAT	2.46027	-0.717334
chr3	183636226	183636226	1	+	183636210	183636229	TTTTATTTCAGGAAGCCCGG	-0.189076	chr3	183635610	183684519	KLHL24	C	G	AFR_AF	TTTTATTTCAGGAAGCGCGG	-0.189076	4.55834
chr3	183642997	183642997	1	+	183642981	183643000	AGCACTTTGGGAGGCCGAGG	3.45388	chr3	183635610	183684519	KLHL24	G	A	AFR_AF	AGCACTTTGGGAGGCCAAGG	3.45388	-0.221182
chr3	183643001	183643001	1	+	183642985	183643004	CTTTGGGAGGCCGAGGCGGG	-1.36886	chr3	183635610	183684519	KLHL24	C	T	AFR_AF	CTTTGGGAGGCCGAGGTGGG	-1.36886	-2.06817
chr3	183885043	183885043	1	+	183885027	183885046	TTCCCCTCCCACTGCTCAGC	5.50498	chr3	183884924	183888449	RPSAP31	C	G	EAS_AF	TTCCCCTCCCACTGCTGAGC	5.50498	3.81252
chr3	184100184	184100184	1	+	184100168	184100187	ACCTGGGTTCAGAACAAGTC	-2.16479	chr3	184097064	184106995	HTR3E	A	G	SAS_AF	ACCTGGGTTCAGAACAGGTC	-2.16479	0.208735
chr3	184171549	184171549	1	+	184171533	184171552	TTTCCTCCCCCAATTTACCC	2.81187	chr3	184155377	184173614	DVL3	A	T	AFR_AF	TTTCCTCCCCCAATTTTCCC	2.81187	2.83606
chr3	184183048	184183048	1	+	184183032	184183051	AGAAATTACTATTTGTGATG	2.82622	chr3	184174689	184184091	AP2M1	G	A	AFR_AF	AGAAATTACTATTTGTAATG	2.82622	-1.28302
chr3	184230875	184230875	1	+	184230859	184230878	CTGCTGCCGCGCTCTGGGCC	0.170582	chr3	184230429	184242329	VWA5B2	G	A	EAS_AF	CTGCTGCCGCGCTCTGAGCC	0.170582	-0.832931
chr3	184233643	184233643	1	+	184233627	184233646	GGAGGAGCTGGCTGCCCCTC	-0.375057	chr3	184230429	184242329	VWA5B2	C	T	EUR_AF	GGAGGAGCTGGCTGCCTCTC	-0.375057	1.58309
chr3	184338928	184338928	1	+	184338912	184338931	CAGCAGGTGCTCCCCCGCCT	2.64387	chr3	184335926	184348421	FAM131A	G	A	SAS_AF	CAGCAGGTGCTCCCCCACCT	2.64387	-0.239464
chr3	184345594	184345594	1	+	184345578	184345597	TTTTGGTCTGTTTTTTCAGT	2.18708	chr3	184335926	184348421	FAM131A	C	T	EAS_AF	TTTTGGTCTGTTTTTTTAGT	2.18708	5.9946
chr3	184420837	184420837	1	+	184420821	184420840	CCTTGGCCTCCTGAGTGGCT	3.04533	chr3	184399790	184457891	LINC02054	G	A	AFR_AF	CCTTGGCCTCCTGAGTAGCT	3.04533	-1.96731
chr3	184457314	184457314	1	+	184457298	184457317	GGACTCTTTGCAGAGTCCTG	-1.79436	chr3	184399790	184457891	LINC02054	C	A	EAS_AF	GGACTCTTTGCAGAGTACTG	-1.79436	-1.77288
chr3	184457726	184457726	1	+	184457710	184457729	GAGGAATAGATCACAGGTCA	1.03644	chr3	184399790	184457891	LINC02054	G	A	AMR_AF	GAGGAATAGATCACAGATCA	1.03644	0.38851
chr3	184505126	184505126	1	+	184505110	184505129	CTGCAGAAAGAAGGAACAGA	-1.29375	chr3	184505113	184508399	LINC01839	C	A	EAS_AF	CTGCAGAAAGAAGGAAAAGA	-1.29375	-0.812044
chr3	184779329	184779329	1	+	184779313	184779332	CCCTACAGCCTCCCTTGACA	1.01124	chr3	184712245	184780720	AC107294.2	G	T	EUR_AF	CCCTACAGCCTCCCTTTACA	1.01124	-0.706549
chr3	184812202	184812202	1	+	184812186	184812205	GTGGGCCGGCGGTCCACGGC	1.11219	chr3	184812143	185052614	VPS8	C	G	AFR_AF	GTGGGCCGGCGGTCCAGGGC	1.11219	3.93217
chr3	185630614	185630614	1	+	185630598	185630617	CTTAAAGAGACTTCCCCTTC	-2.2828	chr3	185582496	185633551	SENP2	C	T	SAS_AF	CTTAAAGAGACTTCCCTTTC	-2.2828	0.874335
chr3	185975328	185975328	1	+	185975312	185975331	GATGTTTTGTCCAAGGTTTT	2.36425	chr3	185959943	185980872	NMRAL2P	T	C	EAS_AF	GATGTTTTGTCCAAGGCTTT	2.36425	0.443847
chr3	185980012	185980012	1	+	185979996	185980015	ACTGCATTGGTGATAGAACA	-0.472615	chr3	185959943	185980872	NMRAL2P	A	G	EAS_AF	ACTGCATTGGTGATAGGACA	-0.472615	0.148935
chr3	186570191	186570191	1	+	186570175	186570194	AGTTGTCTTATGGAGTTGCT	-3.3607	chr3	186567403	186585800	DNAJB11	T	C	AFR_AF	AGTTGTCTTATGGAGTCGCT	-3.3607	0.166046
chr3	186581318	186581318	1	+	186581302	186581321	TGATCAATTGAGGAAAGGAA	-1.70094	chr3	186567403	186585800	DNAJB11	G	A	AFR_AF	TGATCAATTGAGGAAAAGAA	-1.70094	-4.93983
chr3	186691639	186691639	1	+	186691623	186691642	CTACTTTTCAAATTCATGTG	-2.51336	chr3	186687329	186692506	AC109780.1	T	C	AFR_AF	CTACTTTTCAAATTCACGTG	-2.51336	-1.82651
chr3	186785707	186785707	1	+	186785691	186785710	AGGCATAAGAAAGACATTAA	-1.26755	chr3	186783205	186789897	EIF4A2	T	C	EAS_AF	AGGCATAAGAAAGACACTAA	-1.26755	-3.62336
chr3	188883502	188883502	1	+	188883486	188883505	CTTTGGGAGGCCGAGGCGAG	-2.84945	chr3	188153284	188890671	LPP	C	T	EAS_AF	CTTTGGGAGGCCGAGGTGAG	-2.84945	-4.46584
chr3	188883755	188883755	1	+	188883739	188883758	AAAAAAAAAAAAAAAAGGTT	2.10011	chr3	188153284	188890671	LPP	G	A	AFR_AF	AAAAAAAAAAAAAAAAAGTT	2.10011	-0.1673
chr3	188886159	188886159	1	+	188886143	188886162	GACTGTTGTGGGGTGGAGGG	-0.866366	chr3	188153284	188890671	LPP	A	G	EUR_AF	GACTGTTGTGGGGTGGGGGG	-0.866366	1.12488
chr3	189147634	189147634	1	+	189147618	189147637	GAAGTTCCAGAGACCATCCC	0.938268	chr3	188947214	189325304	TPRG1	T	G	AMR_AF	GAAGTTCCAGAGACCAGCCC	0.938268	3.79798
chr3	190143318	190143318	1	+	190143302	190143321	AAATTGAAGTCTTCTGGGCT	-1.21735	chr3	190120964	190145107	P3H2-AS1	G	T	SAS_AF	AAATTGAAGTCTTCTGTGCT	-1.21735	0.0450229
chr3	190167012	190167012	1	+	190166996	190167015	AATGGGTAGAAGTTGACACA	-1.17187	chr3	190166764	190167651	NMNAT1P3	C	T	SAS_AF	AATGGGTAGAAGTTGATACA	-1.17187	-2.47583
chr3	190564397	190564397	1	+	190564381	190564400	TAAAATGCAAGTCATGCGTA	-0.522106	chr3	190514051	190659750	IL1RAP	C	T	AFR_AF	TAAAATGCAAGTCATGTGTA	-0.522106	-1.78833
chr3	191392531	191392531	1	+	191392515	191392534	TACTTGTAGAGCCAAGGAAA	3.08335	chr3	191329085	191398659	CCDC50	G	A	EUR_AF	TACTTGTAGAGCCAAGAAAA	3.08335	0.611717
chr3	193980627	193980627	1	+	193980611	193980630	AGCACCTCGAAGGCTTATCG	-3.02831	chr3	193980614	194006098	AC024559.1	A	G	SAS_AF	AGCACCTCGAAGGCTTGTCG	-3.02831	2.40463
chr3	194286613	194286613	1	+	194286597	194286616	TGGAGATGAACATTAGTGCT	-0.315301	chr3	194276682	194287368	LINC02048	T	C	AFR_AF	TGGAGATGAACATTAGCGCT	-0.315301	-0.725652
chr3	194498310	194498310	1	+	194498294	194498313	ATAAAAAAATTAGCCATGTG	-2.66584	chr3	194487140	194521156	LINC00884	T	G	EAS_AF	ATAAAAAAATTAGCCAGGTG	-2.66584	-2.24871
chr3	194519838	194519838	1	+	194519822	194519841	CAGAAATTTGCATAAGAAAT	4.33532	chr3	194487140	194521156	LINC00884	A	T	AFR_AF	CAGAAATTTGCATAAGTAAT	4.33532	4.33616
chr3	194589630	194589630	1	+	194589614	194589633	ATCACCGACTCAGGTGGGTT	-0.69891	chr3	194584004	194590260	TMEM44-AS1	G	A	EUR_AF	ATCACCGACTCAGGTGAGTT	-0.69891	0.0566985
chr3	194686237	194686237	1	+	194686221	194686240	ACTTGAGACCAGCCCAAACG	-1.1793	chr3	194685883	194689037	FAM43A	A	G	AFR_AF	ACTTGAGACCAGCCCAGACG	-1.1793	-0.787369
chr3	194686238	194686238	1	+	194686222	194686241	CTTGAGACCAGCCCAAACGG	4.09826	chr3	194685883	194689037	FAM43A	A	C	AFR_AF	CTTGAGACCAGCCCAACCGG	4.09826	3.01624
chr3	194749988	194749988	1	+	194749972	194749991	GGACCCTGCGCAGGCCGCGC	4.66993	chr3	194708093	194826008	LINC01968	G	A	EAS_AF	GGACCCTGCGCAGGCCACGC	4.66993	2.15602
chr3	194755730	194755730	1	+	194755714	194755733	GCTGGAGGCCTGCAGCTCCG	-1.88165	chr3	194708093	194826008	LINC01968	T	C	AFR_AF	GCTGGAGGCCTGCAGCCCCG	-1.88165	-2.25868
chr3	194755730	194755730	1	+	194755714	194755733	GCTGGAGGCCTGCAGCTCCG	-1.88165	chr3	194755589	194757422	AC090505.1	T	C	AFR_AF	GCTGGAGGCCTGCAGCCCCG	-1.88165	-2.25868
chr3	194756267	194756267	1	+	194756251	194756270	GACGTACACCCGAGCCATGG	0.615981	chr3	194708093	194826008	LINC01968	A	G	AFR_AF	GACGTACACCCGAGCCGTGG	0.615981	4.05372
chr3	194756267	194756267	1	+	194756251	194756270	GACGTACACCCGAGCCATGG	0.615981	chr3	194755589	194757422	AC090505.1	A	G	AFR_AF	GACGTACACCCGAGCCGTGG	0.615981	4.05372
chr3	194756305	194756305	1	+	194756289	194756308	TGGTGGGAGTGGTGCTCCAG	-4.08936	chr3	194708093	194826008	LINC01968	C	T	AFR_AF	TGGTGGGAGTGGTGCTTCAG	-4.08936	2.26815
chr3	194756305	194756305	1	+	194756289	194756308	TGGTGGGAGTGGTGCTCCAG	-4.08936	chr3	194755589	194757422	AC090505.1	C	T	AFR_AF	TGGTGGGAGTGGTGCTTCAG	-4.08936	2.26815
chr3	194780197	194780197	1	+	194780181	194780200	TCCTGTTTTAAATGTCTGTG	-3.03765	chr3	194708093	194826008	LINC01968	T	C	EAS_AF	TCCTGTTTTAAATGTCCGTG	-3.03765	-4.49009
chr3	194782161	194782161	1	+	194782145	194782164	ACTCATCTCTAAATAACACT	-0.798594	chr3	194708093	194826008	LINC01968	C	T	AMR_AF	ACTCATCTCTAAATAATACT	-0.798594	-0.57285
chr3	194828596	194828596	1	+	194828580	194828599	AAGGTCTTACGTCCCAGTAA	1.40005	chr3	194827890	194832592	AC090505.2	G	C	AFR_AF	AAGGTCTTACGTCCCACTAA	1.40005	-2.89079
chr3	195096036	195096036	1	+	195096020	195096039	CCACGCTATGGTCTAAGCAA	2.58297	chr3	195094588	195096057	XXYLT1-AS1	G	A	EUR_AF	CCACGCTATGGTCTAAACAA	2.58297	0.842579
chr3	195698774	195698774	1	+	195698758	195698777	AGATATTCCCTGAGGCTCCT	-0.423507	chr3	195658062	195739964	MUC20-OT1	T	G	EAS_AF	AGATATTCCCTGAGGCGCCT	-0.423507	1.83301
chr3	195705730	195705730	1	+	195705714	195705733	ACCTGAGCCACAGACTCGCC	-0.326051	chr3	195658062	195739964	MUC20-OT1	C	T	AFR_AF	ACCTGAGCCACAGACTTGCC	-0.326051	-2.6459
chr3	195705730	195705730	1	+	195705714	195705733	ACCTGAGCCACAGACTCGCC	-0.326051	chr3	195701618	195711643	SMBD1P	C	T	AFR_AF	ACCTGAGCCACAGACTTGCC	-0.326051	-2.6459
chr3	195706281	195706281	1	+	195706265	195706284	CTCAAATGATCTGCCCGCCT	5.16679	chr3	195658062	195739964	MUC20-OT1	G	A	EAS_AF	CTCAAATGATCTGCCCACCT	5.16679	-2.26456
chr3	195706281	195706281	1	+	195706265	195706284	CTCAAATGATCTGCCCGCCT	5.16679	chr3	195701618	195711643	SMBD1P	G	A	EAS_AF	CTCAAATGATCTGCCCACCT	5.16679	-2.26456
chr3	195730018	195730018	1	+	195730002	195730021	CCTTCTGGCCTCTGAGGCAA	2.35252	chr3	195658062	195739964	MUC20-OT1	G	A	AFR_AF	CCTTCTGGCCTCTGAGACAA	2.35252	2.66871
chr3	195730018	195730018	1	+	195730002	195730021	CCTTCTGGCCTCTGAGGCAA	2.35252	chr3	195720884	195741123	MUC20	G	A	AFR_AF	CCTTCTGGCCTCTGAGACAA	2.35252	2.66871
chr3	195901401	195901401	1	+	195901385	195901404	CATTGGCAGACACAGTGTAC	2.85231	chr3	195900986	195903417	AC124944.3	G	A	AFR_AF	CATTGGCAGACACAGTATAC	2.85231	2.47468
chr3	195901944	195901944	1	+	195901928	195901947	ACTGACGCTGAGTGAATGCA	-3.99945	chr3	195900986	195903417	AC124944.3	T	C	AMR_AF	ACTGACGCTGAGTGAACGCA	-3.99945	-1.39247
chr3	196324532	196324532	1	+	196324516	196324535	GCTAAGACGGGGTCGCAGCT	-1.08234	chr3	196318330	196325570	TM4SF19-AS1	A	G	EAS_AF	GCTAAGACGGGGTCGCGGCT	-1.08234	3.1724
chr3	196536549	196536549	1	+	196536533	196536552	TGGGTCACCAGCAGCTGTAC	5.45904	chr3	196536532	196536702	RPS29P3	G	A	AFR_AF	TGGGTCACCAGCAGCTATAC	5.45904	0.00526282
chr3	196639828	196639828	1	+	196639812	196639831	CTCGAGGAGGCCGGAGCCCC	0.596696	chr3	196639694	196662004	NRROS	C	T	EUR_AF	CTCGAGGAGGCCGGAGTCCC	0.596696	2.70101
chr3	196639828	196639828	1	+	196639812	196639831	CTCGAGGAGGCCGGAGCCCC	0.596696	chr3	196639775	196736007	PIGX	C	T	EUR_AF	CTCGAGGAGGCCGGAGTCCC	0.596696	2.70101
chr3	196734298	196734298	1	+	196734282	196734301	ATAAAATAGGCCAGGCACAG	-1.30751	chr3	196639775	196736007	PIGX	A	G	EAS_AF	ATAAAATAGGCCAGGCGCAG	-1.30751	4.40835
chr3	196740003	196740003	1	+	196739987	196740006	GCTGGGCCTAGCGGTAGCAG	3.46025	chr3	196739857	196832647	PAK2	G	T	EUR_AF	GCTGGGCCTAGCGGTATCAG	3.46025	0.273827
chr3	196943079	196943079	1	+	196943063	196943082	CTACAGTGGCATCAATGTGG	1.94149	chr3	196942674	196943543	NCBP2AS2	G	A	EUR_AF	CTACAGTGGCATCAATATGG	1.94149	0.62115
chr3	197953499	197953499	1	+	197953483	197953502	CTCAGCTGGGATTAACCCCT	-2.50268	chr3	197950190	197956610	RPL35A	C	T	AFR_AF	CTCAGCTGGGATTAACTCCT	-2.50268	2.36062
chr3	198043178	198043178	1	+	198043162	198043181	GAGGCCATCTGTGAACGACT	2.48316	chr3	197960200	198043720	LMLN	G	A	AFR_AF	GAGGCCATCTGTGAACAACT	2.48316	-1.3003
chr4	87862	87862	1	+	87846	87865	GAGTAGCTGTGACTACCGGC	2.24785	chr4	53286	88208	ZNF595	C	A	EAS_AF	GAGTAGCTGTGACTACAGGC	2.24785	2.40063
chr4	374483	374483	1	+	374467	374486	AATGTGGCAAAGCCTTCAAT	1.01817	chr4	337814	384868	ZNF141	C	T	AFR_AF	AATGTGGCAAAGCCTTTAAT	1.01817	1.82963
chr4	502046	502046	1	+	502030	502049	ACATCCAGCCCCTGATTTTC	1.59242	chr4	499210	540200	PIGG	T	C	EAS_AF	ACATCCAGCCCCTGATCTTC	1.59242	0.985784
chr4	532380	532380	1	+	532364	532383	CTCCTCCCCTGCTCCCATCG	-2.08903	chr4	499210	540200	PIGG	A	G	AFR_AF	CTCCTCCCCTGCTCCCGTCG	-2.08903	0.49125
chr4	532618	532618	1	+	532602	532621	TGCACATCTGTGAGATAATG	0.408103	chr4	499210	540200	PIGG	A	G	AFR_AF	TGCACATCTGTGAGATGATG	0.408103	1.88613
chr4	533059	533059	1	+	533043	533062	GAGGCGGGGCCTGCGCAGAG	-4.18073	chr4	499210	540200	PIGG	A	G	AFR_AF	GAGGCGGGGCCTGCGCGGAG	-4.18073	3.08641
chr4	651759	651759	1	+	651743	651762	GTCTCCATTCAGCAGGTGCC	-1.87975	chr4	625584	670782	PDE6B	T	C	AFR_AF	GTCTCCATTCAGCAGGCGCC	-1.87975	1.03572
chr4	948218	948218	1	+	948202	948221	AGGGTCCCCGAGGCTCGACC	3.96951	chr4	932387	958656	TMEM175	G	A	EUR_AF	AGGGTCCCCGAGGCTCAACC	3.96951	2.03694
chr4	1002209	1002209	1	+	1002193	1002212	GGCCACCTTCCTCCCGAGAC	-2.07353	chr4	986997	1004564	IDUA	A	G	SAS_AF	GGCCACCTTCCTCCCGGGAC	-2.07353	1.36098
chr4	1002224	1002224	1	+	1002208	1002227	GAGACGGGACAGGCGAGCGG	4.16184	chr4	986997	1004564	IDUA	G	C	SAS_AF	GAGACGGGACAGGCGACCGG	4.16184	2.77104
chr4	1003210	1003210	1	+	1003194	1003213	GCCGGGGTCCCGGGGGGGTG	-2.02637	chr4	986997	1004564	IDUA	G	T	EUR_AF	GCCGGGGTCCCGGGGGTGTG	-2.02637	-4.3539
chr4	1151396	1151396	1	+	1151380	1151399	GGAGGGTGCTGAGGCAGCAG	2.51355	chr4	1151372	1153701	AC092535.2	G	C	AFR_AF	GGAGGGTGCTGAGGCACCAG	2.51355	-2.96538
chr4	1299540	1299540	1	+	1299524	1299543	TTCTAGGAGTTTCCTGACCT	3.8318	chr4	1289887	1340147	MAEA	A	T	EAS_AF	TTCTAGGAGTTTCCTGTCCT	3.8318	3.83402
chr4	1329282	1329282	1	+	1329266	1329285	GTGTTCCCCCCGCTCCGCGT	5.12001	chr4	1289887	1340147	MAEA	G	A	AFR_AF	GTGTTCCCCCCGCTCCACGT	5.12001	5.73136
chr4	1331205	1331205	1	+	1331189	1331208	ATGGGCACTGGAATCTCGGA	0.890578	chr4	1289887	1340147	MAEA	C	T	EAS_AF	ATGGGCACTGGAATCTTGGA	0.890578	-1.24019
chr4	1337195	1337195	1	+	1337179	1337198	GCGTCGTGCAGCCTTCACTC	2.42754	chr4	1289887	1340147	MAEA	A	C	EUR_AF	GCGTCGTGCAGCCTTCCCTC	2.42754	1.98263
chr4	1347503	1347503	1	+	1347487	1347506	GCCCCTTCTTTCCCCGAGTA	-4.0433	chr4	1347208	1388049	UVSSA	A	G	EUR_AF	GCCCCTTCTTTCCCCGGGTA	-4.0433	-1.9424
chr4	1381001	1381001	1	+	1380985	1381004	CCGGGTAGGTCTGGGCAAGG	-1.84502	chr4	1347208	1388049	UVSSA	A	G	AFR_AF	CCGGGTAGGTCTGGGCGAGG	-1.84502	4.87419
[truncated: 16,962 more rows]

## Sheet: Fig_E6_ceg
seqnames	start	end	width	strand	sgRNA.start	sgRNA.end	sgRNA.protospacer	sgRNA.pred_blunt_rate	genes.seqnames	genes.start	genes.end	genes.gene_name	ref	alt	pop	sgRNA.protospacer.alt	pred_blunt_rate.ref	pred_blunt_rate.alt
chr1	804185	804185	1	+	804168	804187	TCCACCTCTGAGAGGTGGTT	2.20518	chr1	778747	810065	LINC01409	G	C	AFR_AF	TCCACCTCTGAGAGGTGCTT	2.20518	4.47764
chr1	806610	806610	1	+	806593	806612	CCCACAGGTCCAAGAACCGA	1.54134	chr1	778747	810065	LINC01409	C	T	AFR_AF	CCCACAGGTCCAAGAACTGA	1.54134	-1.13722
chr1	843365	843365	1	+	843348	843367	GCCTTGAGATGGAAGCGAGA	4.5299	chr1	825138	868202	LINC01128	A	G	AFR_AF	GCCTTGAGATGGAAGCGGGA	4.5299	4.39791
chr1	845405	845405	1	+	845388	845407	TCAAGGACAGGCCCAGGTTG	1.74159	chr1	825138	868202	LINC01128	T	A	EUR_AF	TCAAGGACAGGCCCAGGATG	1.74159	1.72384
chr1	852305	852305	1	+	852288	852307	CCCCATATCCTCGTCCGGTG	2.07851	chr1	825138	868202	LINC01128	G	T	EUR_AF	CCCCATATCCTCGTCCGTTG	2.07851	1.20778
chr1	858571	858571	1	+	858554	858573	TGGCCTGGAAGGTAGTCACG	-1.27286	chr1	825138	868202	LINC01128	A	C	AFR_AF	TGGCCTGGAAGGTAGTCCCG	-1.27286	-1.25148
chr1	860995	860995	1	+	860978	860997	ATGCGTTTAGAGTGGGGTGG	3.29315	chr1	825138	868202	LINC01128	T	C	AFR_AF	ATGCGTTTAGAGTGGGGCGG	3.29315	4.95003
chr1	914527	914527	1	+	914510	914529	CCAGGCTGTGGTGCAGGCGT	5.88699	chr1	904834	915976	AL645608.6	C	T	AFR_AF	CCAGGCTGTGGTGCAGGTGT	5.88699	4.72298
chr1	914527	914527	1	+	914510	914529	CCAGGCTGTGGTGCAGGCGT	5.88699	chr1	911435	914948	AL645608.2	C	T	AFR_AF	CCAGGCTGTGGTGCAGGTGT	5.88699	4.72298
chr1	914527	914527	1	+	914510	914529	CCAGGCTGTGGTGCAGGCGT	5.88699	chr1	914171	914971	AL645608.4	C	T	AFR_AF	CCAGGCTGTGGTGCAGGTGT	5.88699	4.72298
chr1	914838	914838	1	+	914821	914840	GCCTGTAATCCTAGCTATTC	0.883903	chr1	904834	915976	AL645608.6	T	A	EUR_AF	GCCTGTAATCCTAGCTAATC	0.883903	0.964157
chr1	914838	914838	1	+	914821	914840	GCCTGTAATCCTAGCTATTC	0.883903	chr1	911435	914948	AL645608.2	T	A	EUR_AF	GCCTGTAATCCTAGCTAATC	0.883903	0.964157
chr1	914838	914838	1	+	914821	914840	GCCTGTAATCCTAGCTATTC	0.883903	chr1	914171	914971	AL645608.4	T	A	EUR_AF	GCCTGTAATCCTAGCTAATC	0.883903	0.964157
chr1	924321	924321	1	+	924304	924323	GGCGCACTAGCGGACGGCGT	4.90208	chr1	923928	944581	SAMD11	C	G	EUR_AF	GGCGCACTAGCGGACGGGGT	4.90208	2.56308
chr1	940390	940390	1	+	940373	940392	GGGCCCCGCTGGGATCGATG	1.58711	chr1	923928	944581	SAMD11	A	G	EUR_AF	GGGCCCCGCTGGGATCGGTG	1.58711	2.38991
chr1	1048636	1048636	1	+	1048619	1048638	AATTAGCCGGGCGTGGTGGT	4.80086	chr1	1020120	1056118	AGRN	G	A	AFR_AF	AATTAGCCGGGCGTGGTAGT	4.80086	4.78582
chr1	1055137	1055137	1	+	1055120	1055139	GCAGACAGACCTAGTGCCGA	2.50453	chr1	1020120	1056118	AGRN	C	T	EAS_AF	GCAGACAGACCTAGTGCTGA	2.50453	0.373264
chr1	1055137	1055137	1	+	1055120	1055139	GCAGACAGACCTAGTGCCGA	2.50453	chr1	1055033	1056116	AL645608.5	C	T	EAS_AF	GCAGACAGACCTAGTGCTGA	2.50453	0.373264
chr1	1063494	1063494	1	+	1063477	1063496	CCAGAGCCTGGGGGTGCAGC	2.85763	chr1	1059708	1069355	AL390719.1	A	T	AFR_AF	CCAGAGCCTGGGGGTGCTGC	2.85763	2.90441
chr1	1173935	1173935	1	+	1173918	1173937	GCTGGGCAGGTAAGAAGCGC	4.96338	chr1	1173884	1197935	TTLL10	C	G	AFR_AF	GCTGGGCAGGTAAGAAGGGC	4.96338	3.37601
chr1	1174845	1174845	1	+	1174828	1174847	TTGATTTCAGTCCGGGGCGG	3.87377	chr1	1173884	1197935	TTLL10	C	T	AFR_AF	TTGATTTCAGTCCGGGGTGG	3.87377	2.59537
chr1	1197697	1197697	1	+	1197680	1197699	CCGCAGCGTCCCCGGCCACC	2.96764	chr1	1173884	1197935	TTLL10	A	G	EAS_AF	CCGCAGCGTCCCCGGCCGCC	2.96764	0.569755
chr1	1285574	1285574	1	+	1285557	1285576	TTGCCTTTGGGTAGATCGCC	-0.607578	chr1	1280436	1292029	SCNN1D	G	A	AFR_AF	TTGCCTTTGGGTAGATCACC	-0.607578	-0.391385
chr1	1291816	1291816	1	+	1291799	1291818	AAGGAGGCCCGGGGCGGAGG	1.53068	chr1	1280436	1292029	SCNN1D	A	G	AFR_AF	AAGGAGGCCCGGGGCGGGGG	1.53068	0.848575
chr1	1324788	1324788	1	+	1324771	1324790	GCGGGGCGAGGGCGGGGCGG	5.18948	chr1	1324756	1328896	CPTP	C	A	EUR_AF	GCGGGGCGAGGGCGGGGAGG	5.18948	3.47785
chr1	1399922	1399922	1	+	1399905	1399924	TGCCTTCAACACTCAGCCCC	0.126364	chr1	1399520	1402046	MRPL20-AS1	C	T	AFR_AF	TGCCTTCAACACTCAGCTCC	0.126364	0.303878
chr1	1401102	1401102	1	+	1401085	1401104	TCCAAAGGCTTAGGGCGTAG	-2.16624	chr1	1399520	1402046	MRPL20-AS1	T	C	AFR_AF	TCCAAAGGCTTAGGGCGCAG	-2.16624	3.57131
chr1	1401954	1401954	1	+	1401937	1401956	AAACATGGACATCATCTGTG	-3.42518	chr1	1399520	1402046	MRPL20-AS1	G	T	EAS_AF	AAACATGGACATCATCTTTG	-3.42518	-3.23169
chr1	1409306	1409306	1	+	1409289	1409308	AAGTAGCCGGGCGTGGTAGC	2.76584	chr1	1409096	1410618	AL391244.2	A	G	AFR_AF	AAGTAGCCGGGCGTGGTGGC	2.76584	-0.0694717
chr1	1442793	1442793	1	+	1442776	1442795	GGGAGTGGGGTGTCCAAGCG	-3.5825	chr1	1434861	1442882	VWA1	G	A	EAS_AF	GGGAGTGGGGTGTCCAAACG	-3.5825	-0.329867
chr1	1484012	1484012	1	+	1483995	1484014	TGGGCGGGGTGGGGGGACGG	1.83156	chr1	1471765	1497848	ATAD3B	C	T	EAS_AF	TGGGCGGGGTGGGGGGATGG	1.83156	1.07045
chr1	1601796	1601796	1	+	1601779	1601798	AGCCTGGATGATGGTATATG	-2.94832	chr1	1600314	1602703	AL691432.4	A	C	EUR_AF	AGCCTGGATGATGGTATCTG	-2.94832	0.502365
chr1	1617375	1617375	1	+	1617358	1617377	CGATAAAATACTTGCAATAA	-0.765541	chr1	1615415	1630610	MIB2	T	C	EUR_AF	CGATAAAATACTTGCAACAA	-0.765541	-0.586653
chr1	1618288	1618288	1	+	1618271	1618290	CCTCTGCACCTGGAGCCTTG	-1.1771	chr1	1615415	1630610	MIB2	T	C	EAS_AF	CCTCTGCACCTGGAGCCCTG	-1.1771	-0.644745
chr1	1625951	1625951	1	+	1625934	1625953	GTGGGCGGGAGGGAGGCGGC	0.0207104	chr1	1615415	1630610	MIB2	G	A	AFR_AF	GTGGGCGGGAGGGAGGCAGC	0.0207104	2.85721
chr1	1671995	1671995	1	+	1671978	1671997	AAGAGGCCCTGTGGGCCGGG	-1.36462	chr1	1671990	1674397	AL691432.1	G	T	EUR_AF	AAGAGGCCCTGTGGGCCTGG	-1.36462	-1.80828
chr1	1730405	1730405	1	+	1730388	1730407	GCAACAGGCTGCACCGGGCA	-3.45081	chr1	1724512	1737251	AL031282.1	G	C	EUR_AF	GCAACAGGCTGCACCGGCCA	-3.45081	3.66959
chr1	2027682	2027682	1	+	2027665	2027684	TGGGTGTGCAAGGCGGGTAG	1.9411	chr1	2019329	2030758	GABRD	T	C	AFR_AF	TGGGTGTGCAAGGCGGGCAG	1.9411	3.13738
chr1	2050958	2050958	1	+	2050941	2050960	GCTCCTCGGCCCGGTCATTG	1.70078	chr1	2050411	2185395	PRKCZ	T	C	AFR_AF	GCTCCTCGGCCCGGTCACTG	1.70078	1.90838
chr1	2104824	2104824	1	+	2104807	2104826	TTGGAGGGCGCTTCCTCGCC	-0.220697	chr1	2050411	2185395	PRKCZ	G	A	EAS_AF	TTGGAGGGCGCTTCCTCACC	-0.220697	-0.314923
chr1	2306798	2306798	1	+	2306781	2306800	CCGCAGCGCCGCCGACAACG	-0.977135	chr1	2228319	2310213	SKI	A	T	EUR_AF	CCGCAGCGCCGCCGACATCG	-0.977135	-2.00596
chr1	2319680	2319680	1	+	2319663	2319682	ACTGGCTCTGGGCTTCTAGA	-1.21129	chr1	2315040	2323085	AL590822.3	A	G	SAS_AF	ACTGGCTCTGGGCTTCTGGA	-1.21129	-2.14808
chr1	2320752	2320752	1	+	2320735	2320754	ACCATCCTCCCTGGTCAATG	-2.64073	chr1	2315040	2323085	AL590822.3	A	G	SAS_AF	ACCATCCTCCCTGGTCAGTG	-2.64073	-3.70284
chr1	2395479	2395479	1	+	2395462	2395481	AGTGGACCCCATGGCCAGCA	-3.05817	chr1	2391775	2405442	RER1	G	A	EAS_AF	AGTGGACCCCATGGCCAACA	-3.05817	-2.22672
chr1	2556224	2556224	1	+	2556207	2556226	AAATGTCAGTCAGCGCCCCG	-2.00504	chr1	2555639	2565382	TNFRSF14	C	A	AFR_AF	AAATGTCAGTCAGCGCCACG	-2.00504	-3.72894
chr1	2561226	2561226	1	+	2561209	2561228	TGGCTGCCCCAGGGAGGGGG	0.705243	chr1	2555639	2565382	TNFRSF14	G	T	SAS_AF	TGGCTGCCCCAGGGAGGTGG	0.705243	2.72064
chr1	2566588	2566588	1	+	2566571	2566590	AGGGCCCACCAGAACCAACA	-1.72145	chr1	2566410	2569888	AL139246.2	A	G	AFR_AF	AGGGCCCACCAGAACCAGCA	-1.72145	-3.93203
chr1	2569625	2569625	1	+	2569608	2569627	TGAGGATGGCCGAGCAGGGG	0.0788216	chr1	2566410	2569888	AL139246.2	G	A	EUR_AF	TGAGGATGGCCGAGCAGAGG	0.0788216	2.15942
chr1	2590953	2590953	1	+	2590936	2590955	AGATGCCTCCGAGCAGCGGG	-0.393541	chr1	2586491	2591469	PRXL2B	G	A	EUR_AF	AGATGCCTCCGAGCAGCAGG	-0.393541	-0.0213165
chr1	3424976	3424976	1	+	3424959	3424978	CAGAGGGCAGGAGACGCCGG	1.48904	chr1	3069168	3438621	PRDM16	C	T	EUR_AF	CAGAGGGCAGGAGACGCTGG	1.48904	1.38262
chr1	3435939	3435939	1	+	3435922	3435941	GGCCATGGGGTGGCCCCGCC	-1.30832	chr1	3069168	3438621	PRDM16	G	C	AFR_AF	GGCCATGGGGTGGCCCCCCC	-1.30832	-0.519187
chr1	3468766	3468766	1	+	3468749	3468768	CGGACCTACCTGAGCCCTGT	3.27168	chr1	3454665	3481113	ARHGEF16	T	C	EAS_AF	CGGACCTACCTGAGCCCCGT	3.27168	5.9714
chr1	3476079	3476079	1	+	3476062	3476081	GGTAGGTGGCCCCGGACATC	-0.274114	chr1	3454665	3481113	ARHGEF16	A	G	AFR_AF	GGTAGGTGGCCCCGGACGTC	-0.274114	-0.845523
chr1	3734562	3734562	1	+	3734545	3734564	TATGTGTGGTCCTAAGGGCT	2.45585	chr1	3652516	3736201	TP73	G	T	EUR_AF	TATGTGTGGTCCTAAGGTCT	2.45585	1.94505
chr1	3857732	3857732	1	+	3857715	3857734	CAGGTGCCCGCTGGGCTAGG	-1.63311	chr1	3857267	3885429	DFFB	A	G	AFR_AF	CAGGTGCCCGCTGGGCTGGG	-1.63311	-2.84424
chr1	3867712	3867712	1	+	3867695	3867714	TTTAAAAAGTGAGCCAGGTG	-2.10793	chr1	3857267	3885429	DFFB	G	A	AFR_AF	TTTAAAAAGTGAGCCAGATG	-2.10793	1.44486
chr1	3867900	3867900	1	+	3867883	3867902	GCCCTGCTTGGCACCTGGGC	3.60669	chr1	3857267	3885429	DFFB	G	A	AFR_AF	GCCCTGCTTGGCACCTGAGC	3.60669	3.70179
chr1	3884756	3884756	1	+	3884739	3884758	TTTTGTATGTTTAGTAGAAA	1.09886	chr1	3857267	3885429	DFFB	A	T	EUR_AF	TTTTGTATGTTTAGTAGTAA	1.09886	-0.371978
chr1	3900386	3900386	1	+	3900369	3900388	CGGGCGAAGGTCACAGGCCT	5.19526	chr1	3900352	3917225	LINC01134	C	T	EUR_AF	CGGGCGAAGGTCACAGGTCT	5.19526	1.16329
chr1	3949424	3949424	1	+	3949407	3949426	CATTAGGGAAGCAGGAGTTG	0.108652	chr1	3940486	3955262	LINC01346	T	C	AFR_AF	CATTAGGGAAGCAGGAGCTG	0.108652	2.13926
chr1	3952412	3952412	1	+	3952395	3952414	CTGGGCCATGGTATATTATT	2.04863	chr1	3940486	3955262	LINC01346	A	C	EUR_AF	CTGGGCCATGGTATATTCTT	2.04863	1.60225
chr1	3954031	3954031	1	+	3954014	3954033	TGGGATTTATCACCAACTAA	-3.27942	chr1	3940486	3955262	LINC01346	T	C	AFR_AF	TGGGATTTATCACCAACCAA	-3.27942	-0.893443
chr1	3954986	3954986	1	+	3954969	3954988	GTCTGGGGAGAACGTGCTCC	1.74147	chr1	3940486	3955262	LINC01346	T	C	AFR_AF	GTCTGGGGAGAACGTGCCCC	1.74147	1.59327
chr1	3998384	3998384	1	+	3998367	3998386	AGGCTGACTCCATCAGCCCC	-0.258757	chr1	3976133	4012704	LINC02780	C	T	EUR_AF	AGGCTGACTCCATCAGCTCC	-0.258757	-0.919356
chr1	4424453	4424453	1	+	4424436	4424455	GCCAGGTGGCAAGGGGTTCT	0.148582	chr1	4412027	4424689	LINC01777	T	C	EAS_AF	GCCAGGTGGCAAGGGGTCCT	0.148582	2.18158
chr1	4784316	4784316	1	+	4784299	4784318	AAAGGATGTTTCCTGTCCAT	-1.14285	chr1	4654609	4792534	AJAP1	C	T	SAS_AF	AAAGGATGTTTCCTGTCTAT	-1.14285	-1.43276
chr1	4784936	4784936	1	+	4784919	4784938	CGTGGTGCGAGTGCATGGTG	-2.11953	chr1	4654609	4792534	AJAP1	G	A	SAS_AF	CGTGGTGCGAGTGCATGATG	-2.11953	2.14455
chr1	6018775	6018775	1	+	6018758	6018777	ATCAGCCAGGACCCTGATGT	4.32993	chr1	5990927	6101193	KCNAB2	T	C	EUR_AF	ATCAGCCAGGACCCTGACGT	4.32993	5.5269
chr1	6027351	6027351	1	+	6027334	6027353	AGGGCTCCTGCTGCCTCTGC	0.96676	chr1	5990927	6101193	KCNAB2	T	C	EAS_AF	AGGGCTCCTGCTGCCTCCGC	0.96676	4.52351
chr1	6041711	6041711	1	+	6041694	6041713	GGCGACTGGTGGGGGCCCGG	3.92223	chr1	5990927	6101193	KCNAB2	C	T	AMR_AF	GGCGACTGGTGGGGGCCTGG	3.92223	-1.67416
chr1	6097933	6097933	1	+	6097916	6097935	GCTCTCCGGCTGCTCCATCG	-1.96563	chr1	5990927	6101193	KCNAB2	T	C	AFR_AF	GCTCTCCGGCTGCTCCACCG	-1.96563	-0.111071
chr1	6100503	6100503	1	+	6100486	6100505	GGTGGCCCACCCTCGCCATC	-0.767069	chr1	5990927	6101193	KCNAB2	A	G	EAS_AF	GGTGGCCCACCCTCGCCGTC	-0.767069	-1.28842
chr1	6100810	6100810	1	+	6100793	6100812	GCCAGGTCCCCCCTCTCGGG	3.4127	chr1	5990927	6101193	KCNAB2	G	A	EAS_AF	GCCAGGTCCCCCCTCTCAGG	3.4127	2.86856
chr1	6448573	6448573	1	+	6448556	6448575	CAGGAGGTGAAGAGCTGGGT	3.89102	chr1	6424776	6461367	ESPN	G	T	AFR_AF	CAGGAGGTGAAGAGCTGTGT	3.89102	3.92182
chr1	6727215	6727215	1	+	6727198	6727217	AATACGAAATTAGCCAGGCG	-2.6319	chr1	6724637	6730012	LINC01672	G	A	AMR_AF	AATACGAAATTAGCCAGACG	-2.6319	-2.07314
chr1	6768230	6768230	1	+	6768213	6768232	TTAAAACAGATGCTCTAGGC	2.62226	chr1	6767954	6770038	AL591163.1	G	A	EAS_AF	TTAAAACAGATGCTCTAAGC	2.62226	3.93511
chr1	6887913	6887913	1	+	6887896	6887915	CTCATCCGGAGTTATTACGA	2.79587	chr1	6785454	7769706	CAMTA1	C	T	EAS_AF	CTCATCCGGAGTTATTATGA	2.79587	3.08204
chr1	7784383	7784383	1	+	7784366	7784385	GGGGGCAGCAGGTGAGTGCG	-1.78161	chr1	7784320	7845177	PER3	G	T	EAS_AF	GGGGGCAGCAGGTGAGTTCG	-1.78161	-2.80545
chr1	7961913	7961913	1	+	7961896	7961915	AACCGGCGCGGGGCCTGGGT	2.6087	chr1	7954291	7985505	PARK7	G	T	AFR_AF	AACCGGCGCGGGGCCTGTGT	2.6087	1.98998
chr1	8122345	8122345	1	+	8122328	8122347	AGACTGGGGCGGGGTTGCCG	2.40437	chr1	8026738	8122702	AL034417.2	C	G	EAS_AF	AGACTGGGGCGGGGTTGGCG	2.40437	-2.12902
chr1	9267285	9267285	1	+	9267268	9267287	GTTCCACAGCTGGCCGCGTG	-3.14042	chr1	9234775	9271337	H6PD	G	T	SAS_AF	GTTCCACAGCTGGCCGCTTG	-3.14042	-2.49456
chr1	9367783	9367783	1	+	9367766	9367785	CCCTTCCCGACATCAGCAGA	-0.377009	chr1	9292894	9369532	SPSB1	A	G	SAS_AF	CCCTTCCCGACATCAGCGGA	-0.377009	-0.208854
chr1	9716281	9716281	1	+	9716264	9716283	ACCAAGTGGCGTGGGGCATT	1.79506	chr1	9651731	9729114	PIK3CD	A	G	AFR_AF	ACCAAGTGGCGTGGGGCGTT	1.79506	0.728011
chr1	9985094	9985094	1	+	9985077	9985096	TTATTTCTGGGTGCCAACGG	1.59895	chr1	9943428	9985501	NMNAT1	C	G	EUR_AF	TTATTTCTGGGTGCCAAGGG	1.59895	-1.93177
chr1	10442653	10442653	1	+	10442636	10442655	AAAAATGGTGTGTGATCAAA	-0.922306	chr1	10430102	10452153	CENPS-CORT	A	G	EUR_AF	AAAAATGGTGTGTGATCGAA	-0.922306	-0.567711
chr1	10442653	10442653	1	+	10442636	10442655	AAAAATGGTGTGTGATCAAA	-0.922306	chr1	10430433	10442808	CENPS	A	G	EUR_AF	AAAAATGGTGTGTGATCGAA	-0.922306	-0.567711
chr1	10536331	10536331	1	+	10536314	10536333	GCTGTGCAGCACGGCCTACA	-1.57626	chr1	10472288	10630758	PEX14	A	G	EAS_AF	GCTGTGCAGCACGGCCTGCA	-1.57626	-3.49634
chr1	10652032	10652032	1	+	10652015	10652034	CAGGAGGCGGTCCCTCCACG	-1.74861	chr1	10639241	10654333	AL139423.1	A	G	AFR_AF	CAGGAGGCGGTCCCTCCGCG	-1.74861	-3.59974
chr1	10652040	10652040	1	+	10652023	10652042	GGTCCCTCCACGCGGCCACC	0.517287	chr1	10639241	10654333	AL139423.1	A	G	AFR_AF	GGTCCCTCCACGCGGCCGCC	0.517287	-2.19705
chr1	11072504	11072504	1	+	11072487	11072506	AATAACTTGTCCAAGGGACA	1.48955	chr1	11068471	11073097	AL109811.1	A	G	EAS_AF	AATAACTTGTCCAAGGGGCA	1.48955	-2.53726
chr1	11750617	11750617	1	+	11750600	11750619	GCCCGAGGAGCAGTCTGGCA	1.4526	chr1	11736084	11754802	AGTRAP	G	A	EAS_AF	GCCCGAGGAGCAGTCTGACA	1.4526	3.31594
chr1	11766028	11766028	1	+	11766011	11766030	GGCCAGCCCTGGTCCCCGCC	-3.25214	chr1	11761787	11789585	C1orf167	G	A	SAS_AF	GGCCAGCCCTGGTCCCCACC	-3.25214	-1.50023
chr1	11771538	11771538	1	+	11771521	11771540	TAGTCCAGGAAGTCTGAGGG	0.298486	chr1	11761787	11789585	C1orf167	G	A	SAS_AF	TAGTCCAGGAAGTCTGAAGG	0.298486	-0.322096
chr1	11775499	11775499	1	+	11775482	11775501	GAGACCACCTGGCTGACCGC	5.84076	chr1	11761787	11789585	C1orf167	C	T	SAS_AF	GAGACCACCTGGCTGACTGC	5.84076	1.57797
chr1	11777310	11777310	1	+	11777293	11777312	AGGAGAAGCCAGCTTCCCGG	-1.23069	chr1	11761787	11789585	C1orf167	C	T	SAS_AF	AGGAGAAGCCAGCTTCCTGG	-1.23069	-2.17288
chr1	11779941	11779941	1	+	11779924	11779943	AGTCACGGCTGGTGGAGTGG	1.33367	chr1	11761787	11789585	C1orf167	T	C	EAS_AF	AGTCACGGCTGGTGGAGCGG	1.33367	4.34933
chr1	11787804	11787804	1	+	11787787	11787806	ACTGTACTCAACTCCTAGGC	2.4962	chr1	11761787	11789585	C1orf167	G	A	SAS_AF	ACTGTACTCAACTCCTAAGC	2.4962	5.85289
chr1	11820692	11820692	1	+	11820675	11820694	GAGAATGGCATGAACCTGGG	-3.30872	chr1	11806096	11848079	CLCN6	G	A	SAS_AF	GAGAATGGCATGAACCTAGG	-3.30872	-0.617748
chr1	11840380	11840380	1	+	11840363	11840382	ACCTTGCTGGTCAGAGGTCC	3.89838	chr1	11806096	11848079	CLCN6	T	C	AFR_AF	ACCTTGCTGGTCAGAGGCCC	3.89838	4.72763
chr1	11878153	11878153	1	+	11878136	11878155	AACTAGCAGTACCTCGGGCT	0.345812	chr1	11877770	11880406	AL021155.1	G	A	EAS_AF	AACTAGCAGTACCTCGGACT	0.345812	1.76132
chr1	11908598	11908598	1	+	11908581	11908600	GCAAGGCATCAGATTCTCCT	-0.327794	chr1	11907940	11914298	AL021155.5	C	T	EUR_AF	GCAAGGCATCAGATTCTTCT	-0.327794	-0.719402
chr1	11913785	11913785	1	+	11913768	11913787	TGGCTTAATGACTTATCATC	-0.610865	chr1	11907940	11914298	AL021155.5	A	G	AFR_AF	TGGCTTAATGACTTATCGTC	-0.610865	-3.35661
chr1	12011623	12011623	1	+	12011606	12011625	TGCCAGCCCTAAGTGCCATG	-1.51163	chr1	11980181	12013514	MFN2	A	G	AFR_AF	TGCCAGCCCTAAGTGCCGTG	-1.51163	-4.42172
chr1	12188908	12188908	1	+	12188891	12188910	GCCGGGTGAGGGCAGCCACG	-3.81587	chr1	12166991	12209228	TNFRSF1B	A	G	SAS_AF	GCCGGGTGAGGGCAGCCGCG	-3.81587	-4.06126
chr1	12857098	12857098	1	+	12857081	12857100	TCACACCTGAAGCTACTGGT	5.23568	chr1	12857086	12861909	PRAMEF2	G	A	EAS_AF	TCACACCTGAAGCTACTAGT	5.23568	5.05567
chr1	13175583	13175583	1	+	13175566	13175585	TGTCCCAGGTGAGGTGGCCC	4.55364	chr1	13172455	13179464	PRAMEF9	C	G	EUR_AF	TGTCCCAGGTGAGGTGGGCC	4.55364	-1.60007
chr1	13514339	13514339	1	+	13514322	13514341	GGGCCCCCGCTGTGGCCTGC	2.67	chr1	13513220	13516270	AL354712.1	T	C	EUR_AF	GGGCCCCCGCTGTGGCCCGC	2.67	2.98206
chr1	13516184	13516184	1	+	13516167	13516186	CAGACAACGTGAGGGCCGCA	-4.0347	chr1	13513220	13516270	AL354712.1	G	A	AMR_AF	CAGACAACGTGAGGGCCACA	-4.0347	-4.63616
chr1	13516186	13516186	1	+	13516169	13516188	GACAACGTGAGGGCCGCATG	-0.40314	chr1	13513220	13516270	AL354712.1	A	G	AFR_AF	GACAACGTGAGGGCCGCGTG	-0.40314	-1.04841
chr1	13617229	13617229	1	+	13617212	13617231	TGATGGCGGTTGTGCAATTC	0.859494	chr1	13583465	13617957	PDPN	T	C	AMR_AF	TGATGGCGGTTGTGCAACTC	0.859494	1.03714
chr1	13705237	13705237	1	+	13705220	13705239	CTATGATTAGTCTTTTTGAT	-2.4346	chr1	13700198	13825079	PRDM2	G	C	AFR_AF	CTATGATTAGTCTTTTTCAT	-2.4346	1.09711
chr1	13823537	13823537	1	+	13823520	13823539	TTTTGCCATTATGGGGACTT	2.36768	chr1	13700198	13825079	PRDM2	C	T	AMR_AF	TTTTGCCATTATGGGGATTT	2.36768	0.0073677
chr1	13824214	13824214	1	+	13824197	13824216	GTGCCTTTGGGGCAGACCCC	-0.236361	chr1	13700198	13825079	PRDM2	C	T	AFR_AF	GTGCCTTTGGGGCAGACTCC	-0.236361	1.12022
chr1	13824219	13824219	1	+	13824202	13824221	TTTGGGGCAGACCCCAGGCA	-1.05472	chr1	13700198	13825079	PRDM2	G	A	AFR_AF	TTTGGGGCAGACCCCAGACA	-1.05472	2.28733
chr1	15060947	15060947	1	+	15060930	15060949	GGCTCTAACATGAAATATTG	0.298942	chr1	13892792	15118043	KAZN	T	G	EAS_AF	GGCTCTAACATGAAATAGTG	0.298942	-3.14115
chr1	15115532	15115532	1	+	15115515	15115534	GGAGTGTGGCAATGAGTTTG	-3.00485	chr1	13892792	15118043	KAZN	T	C	EAS_AF	GGAGTGTGGCAATGAGTCTG	-3.00485	1.03536
chr1	15117792	15117792	1	+	15117775	15117794	TCTGCTTTTCGAGGCTCCGG	0.65746	chr1	13892792	15118043	KAZN	C	T	EAS_AF	TCTGCTTTTCGAGGCTCTGG	0.65746	-0.272605
chr1	15152768	15152768	1	+	15152751	15152770	GGCAGATCTCCAAGGGGCGG	4.31549	chr1	15152532	15220478	TMEM51	C	A	EAS_AF	GGCAGATCTCCAAGGGGAGG	4.31549	3.96
chr1	15152787	15152787	1	+	15152770	15152789	GAGGCAGAGCCGCGGGTGAG	-3.14842	chr1	15152532	15220478	TMEM51	G	A	EAS_AF	GAGGCAGAGCCGCGGGTAAG	-3.14842	0.250609
chr1	15153909	15153909	1	+	15153892	15153911	GGTCGCGAAGCCCGCAGTCC	3.00182	chr1	15152532	15220478	TMEM51	T	C	EAS_AF	GGTCGCGAAGCCCGCAGCCC	3.00182	5.09879
chr1	15214916	15214916	1	+	15214899	15214918	TTCCACCGCAGCCATCCGCA	-3.56021	chr1	15152532	15220478	TMEM51	G	A	EAS_AF	TTCCACCGCAGCCATCCACA	-3.56021	-3.93345
chr1	15247279	15247279	1	+	15247262	15247281	GCGGGGTGCCGGGTGCGAGC	5.17704	chr1	15247272	15400283	FHAD1	A	G	AFR_AF	GCGGGGTGCCGGGTGCGGGC	5.17704	4.54127
chr1	15272525	15272525	1	+	15272508	15272527	GGTCATTGAAAATCCACCTC	0.309102	chr1	15247272	15400283	FHAD1	C	T	AFR_AF	GGTCATTGAAAATCCACTTC	0.309102	0.0929215
chr1	15684510	15684510	1	+	15684493	15684512	CGCGGGAAGCGGCGGCGGGG	3.6493	chr1	15684320	15734769	PLEKHM2	G	C	AFR_AF	CGCGGGAAGCGGCGGCGCGG	3.6493	5.01273
chr1	15734183	15734183	1	+	15734166	15734185	GCAGAGGGTCCGAGCCCTGT	3.21813	chr1	15684320	15734769	PLEKHM2	T	C	AFR_AF	GCAGAGGGTCCGAGCCCCGT	3.21813	5.67384
chr1	15786300	15786300	1	+	15786283	15786302	TGCCACAGGGGCCGTGCACT	1.64142	chr1	15756607	15786594	FBLIM1	A	G	EAS_AF	TGCCACAGGGGCCGTGCGCT	1.64142	0.524344
chr1	15991211	15991211	1	+	15991194	15991213	TGCTTTGGAGCTTGATCAAT	1.16933	chr1	15989871	15994751	TBC1D3P6	A	G	AFR_AF	TGCTTTGGAGCTTGATCGAT	1.16933	0.458921
chr1	15994745	15994745	1	+	15994728	15994747	CAGGCTGGTCACACTGCGGA	-1.05004	chr1	15989871	15994751	TBC1D3P6	G	A	AMR_AF	CAGGCTGGTCACACTGCAGA	-1.05004	0.327393
chr1	16026905	16026905	1	+	16026888	16026907	TCTCACTTCAGCCCCGCTTT	1.62091	chr1	16018875	16034050	CLCNKA	T	C	EAS_AF	TCTCACTTCAGCCCCGCCTT	1.62091	3.05479
chr1	16033695	16033695	1	+	16033678	16033697	ACAGGGCACCCCAGCTGACC	5.75564	chr1	16018875	16034050	CLCNKA	A	C	EUR_AF	ACAGGGCACCCCAGCTGCCC	5.75564	4.81827
chr1	16043819	16043819	1	+	16043802	16043821	CACACACCTGTCCAGGTGCA	-4.08995	chr1	16043736	16057308	CLCNKB	G	T	AMR_AF	CACACACCTGTCCAGGTTCA	-4.08995	1.32347
chr1	16450373	16450373	1	+	16450356	16450375	ATGGAGGCTTAGGGAGGGTT	-0.758656	chr1	16440721	16460078	NECAP2	G	A	SAS_AF	ATGGAGGCTTAGGGAGGATT	-0.758656	1.95698
chr1	16451770	16451770	1	+	16451753	16451772	TCACCTTGGCCCTCCTTGTG	-2.82759	chr1	16440721	16460078	NECAP2	G	T	SAS_AF	TCACCTTGGCCCTCCTTTTG	-2.82759	-0.401857
chr1	16617397	16617397	1	+	16617380	16617399	GGCCCGTCGGTCTTCCAGGA	-0.993301	chr1	16617391	16617729	AL137798.1	G	A	SAS_AF	GGCCCGTCGGTCTTCCAAGA	-0.993301	0.327333
chr1	16647960	16647960	1	+	16647943	16647962	ACGCGTGCAAGTGAGGTGGG	-1.62379	chr1	16645622	16650289	MST1P2	G	T	AFR_AF	ACGCGTGCAAGTGAGGTTGG	-1.62379	1.28763
chr1	16940807	16940807	1	+	16940790	16940809	CATCACAGCTCACTGTAACC	2.34636	chr1	16740273	16972964	CROCC	A	G	EAS_AF	CATCACAGCTCACTGTAGCC	2.34636	-2.53594
chr1	17194779	17194779	1	+	17194762	17194781	CTCCCCCGTCAGATGACGCT	-0.431293	chr1	17189783	17197617	LINC02783	G	A	EUR_AF	CTCCCCCGTCAGATGACACT	-0.431293	-0.661181
chr1	17196791	17196791	1	+	17196774	17196793	TTTTCAAGAAACCATGAGGG	-0.333642	chr1	17189783	17197617	LINC02783	G	C	EUR_AF	TTTTCAAGAAACCATGACGG	-0.333642	5.43157
chr1	17283535	17283535	1	+	17283518	17283537	AAAACCAGACCACTCCACGC	4.67511	chr1	17249098	17284233	PADI3	C	T	EUR_AF	AAAACCAGACCACTCCATGC	4.67511	1.83585
chr1	17401623	17401623	1	+	17401606	17401625	CGCCAGCTTGAACCCCTATG	-3.04379	chr1	17372196	17401699	PADI6	A	G	AFR_AF	CGCCAGCTTGAACCCCTGTG	-3.04379	-2.85774
chr1	17718741	17718741	1	+	17718724	17718743	AGGGAGGTCTTCCTGGAAGA	3.12692	chr1	17717625	17749978	LINC02810	A	G	AFR_AF	AGGGAGGTCTTCCTGGAGGA	3.12692	1.72827
chr1	18015874	18015874	1	+	18015857	18015876	GGCCCACCTGCTGCCAGGCG	-2.6208	chr1	18015712	18045612	AL357509.1	G	T	EUR_AF	GGCCCACCTGCTGCCAGTCG	-2.6208	-1.63177
chr1	18015974	18015974	1	+	18015957	18015976	GAGGCTCAGCCAGACCTGCA	-4.8611	chr1	18015712	18045612	AL357509.1	G	T	EAS_AF	GAGGCTCAGCCAGACCTTCA	-4.8611	-3.52995
chr1	18115366	18115366	1	+	18115349	18115368	CCTTGGGGCTGGAGATCGTT	0.488726	chr1	18107798	18378483	IGSF21	G	A	EUR_AF	CCTTGGGGCTGGAGATCATT	0.488726	0.582037
chr1	18115366	18115366	1	+	18115349	18115368	CCTTGGGGCTGGAGATCGTT	0.488726	chr1	18109389	18115861	AL365209.1	G	A	EUR_AF	CCTTGGGGCTGGAGATCATT	0.488726	0.582037
chr1	18631052	18631052	1	+	18631035	18631054	TGGTCCGGAGAAAGAAGGCG	-2.59955	chr1	18630846	18748866	PAX7	G	A	AMR_AF	TGGTCCGGAGAAAGAAGACG	-2.59955	-1.37432
chr1	18745473	18745473	1	+	18745456	18745475	AAAGAGGGGACCCTGGCCCT	0.0612046	chr1	18630846	18748866	PAX7	C	T	AFR_AF	AAAGAGGGGACCCTGGCTCT	0.0612046	-1.32473
chr1	19256069	19256069	1	+	19256052	19256071	GTGAGCGGGCAGGGGGAGGA	0.13808	chr1	19251805	19260128	MRTO4	G	A	EAS_AF	GTGAGCGGGCAGGGGGAAGA	0.13808	0.75877
chr1	19312389	19312389	1	+	19312372	19312391	GGGGCAGGTGGCAAACTTCA	-1.57628	chr1	19312326	19329300	SLC66A1	T	C	AFR_AF	GGGGCAGGTGGCAAACTCCA	-1.57628	-0.102902
chr1	19629293	19629293	1	+	19629276	19629295	GGGTTTGGGGAGACAGCGAT	-0.109882	chr1	19484403	19629821	MICOS10	G	T	AFR_AF	GGGTTTGGGGAGACAGCTAT	-0.109882	1.18142
chr1	19629293	19629293	1	+	19629276	19629295	GGGTTTGGGGAGACAGCGAT	-0.109882	chr1	19596979	19658456	NBL1	G	T	AFR_AF	GGGTTTGGGGAGACAGCTAT	-0.109882	1.18142
chr1	19629293	19629293	1	+	19629276	19629295	GGGTTTGGGGAGACAGCGAT	-0.109882	chr1	19597067	19656927	MICOS10-NBL1	G	T	AFR_AF	GGGTTTGGGGAGACAGCTAT	-0.109882	1.18142
chr1	19657853	19657853	1	+	19657836	19657855	AGTCTTCCAAGGCCAGAAGG	0.710877	chr1	19596979	19658456	NBL1	A	G	AFR_AF	AGTCTTCCAAGGCCAGAGGG	0.710877	-1.49219
chr1	20091714	20091714	1	+	20091697	20091716	TCTATCAATTCATAAAAGAA	-3.41559	chr1	20028179	20091911	PLA2G5	G	T	EAS_AF	TCTATCAATTCATAAAATAA	-3.41559	-1.04678
chr1	20140431	20140431	1	+	20140414	20140433	ATTTATGAGCCCTGGGGGGC	4.6644	chr1	20139326	20150386	PLA2G2F	G	C	AFR_AF	ATTTATGAGCCCTGGGGCGC	4.6644	6.85445
chr1	20141429	20141429	1	+	20141412	20141431	AGTGTGAGTTTGAGGTGTCT	-0.735057	chr1	20139326	20150386	PLA2G2F	T	A	AFR_AF	AGTGTGAGTTTGAGGTGACT	-0.735057	2.92865
chr1	20142225	20142225	1	+	20142208	20142227	CAGCTAGAATGGCTGGGGTG	-1.76065	chr1	20139326	20150386	PLA2G2F	G	C	AFR_AF	CAGCTAGAATGGCTGGGCTG	-1.76065	2.68439
chr1	20149458	20149458	1	+	20149441	20149460	CATTGGTGGGGAAGAGGCTG	2.69121	chr1	20139326	20150386	PLA2G2F	C	T	AFR_AF	CATTGGTGGGGAAGAGGTTG	2.69121	-1.87545
chr1	20243191	20243191	1	+	20243174	20243193	CAGCCCGACCCTCGGACGGC	-1.6764	chr1	20243095	20244664	LINC01757	G	T	EAS_AF	CAGCCCGACCCTCGGACTGC	-1.6764	-1.27948
chr1	20290926	20290926	1	+	20290909	20290928	CTAAACAGCTATCGCAATGT	1.25145	chr1	20290919	20354894	VWA5B1	T	C	EAS_AF	CTAAACAGCTATCGCAACGT	1.25145	5.54448
chr1	20354599	20354599	1	+	20354582	20354601	ACTGCTGCTGGGGCTGGCGA	3.64672	chr1	20290919	20354894	VWA5B1	C	G	EAS_AF	ACTGCTGCTGGGGCTGGGGA	3.64672	2.8805
chr1	20639449	20639449	1	+	20639432	20639451	TGTCTGTTTGTCGTGGGGGA	4.68404	chr1	20633458	20651511	PINK1	G	A	EUR_AF	TGTCTGTTTGTCGTGGGAGA	4.68404	3.88488
chr1	20650956	20650956	1	+	20650939	20650958	GTAGGCCTGCATCCACAGAG	-3.52542	chr1	20633458	20651511	PINK1	G	T	AMR_AF	GTAGGCCTGCATCCACATAG	-3.52542	-0.749803
chr1	21577881	21577881	1	+	21577864	21577883	CCGCTGCCCTTTGGCCAACA	-2.51127	chr1	21509397	21578410	ALPL	A	C	AFR_AF	CCGCTGCCCTTTGGCCACCA	-2.51127	-1.87756
chr1	22027753	22027753	1	+	22027736	22027755	CAAGATAATGTGAGAAGAAT	3.12312	chr1	21983606	22030617	AL590556.3	A	T	EAS_AF	CAAGATAATGTGAGAAGTAT	3.12312	2.33276
chr1	22027753	22027753	1	+	22027736	22027755	CAAGATAATGTGAGAAGAAT	3.12312	chr1	22024558	22031223	LINC00339	A	T	EAS_AF	CAAGATAATGTGAGAAGTAT	3.12312	2.33276
chr1	22027753	22027753	1	+	22027736	22027755	CAAGATAATGTGAGAAGAAT	3.12312	chr1	22025511	22101360	CDC42	A	T	EAS_AF	CAAGATAATGTGAGAAGTAT	3.12312	2.33276
chr1	22028045	22028045	1	+	22028028	22028047	AAACAATGGGCCGGGCACGG	2.02814	chr1	21983606	22030617	AL590556.3	C	A	EAS_AF	AAACAATGGGCCGGGCAAGG	2.02814	-2.75327
chr1	22028045	22028045	1	+	22028028	22028047	AAACAATGGGCCGGGCACGG	2.02814	chr1	22024558	22031223	LINC00339	C	A	EAS_AF	AAACAATGGGCCGGGCAAGG	2.02814	-2.75327
chr1	22028045	22028045	1	+	22028028	22028047	AAACAATGGGCCGGGCACGG	2.02814	chr1	22025511	22101360	CDC42	C	A	EAS_AF	AAACAATGGGCCGGGCAAGG	2.02814	-2.75327
chr1	22028094	22028094	1	+	22028077	22028096	GGAGGCCGAGGCAAGGGCGG	3.84355	chr1	21983606	22030617	AL590556.3	C	T	EAS_AF	GGAGGCCGAGGCAAGGGTGG	3.84355	4.16366
chr1	22028094	22028094	1	+	22028077	22028096	GGAGGCCGAGGCAAGGGCGG	3.84355	chr1	22024558	22031223	LINC00339	C	T	EAS_AF	GGAGGCCGAGGCAAGGGTGG	3.84355	4.16366
chr1	22028094	22028094	1	+	22028077	22028096	GGAGGCCGAGGCAAGGGCGG	3.84355	chr1	22025511	22101360	CDC42	C	T	EAS_AF	GGAGGCCGAGGCAAGGGTGG	3.84355	4.16366
chr1	22030724	22030724	1	+	22030707	22030726	CAAGCACAGAGATGTCAGCC	-1.12756	chr1	22024558	22031223	LINC00339	G	T	EAS_AF	CAAGCACAGAGATGTCATCC	-1.12756	1.34111
chr1	22030724	22030724	1	+	22030707	22030726	CAAGCACAGAGATGTCAGCC	-1.12756	chr1	22025511	22101360	CDC42	G	T	EAS_AF	CAAGCACAGAGATGTCATCC	-1.12756	1.34111
chr1	22030724	22030724	1	+	22030707	22030726	CAAGCACAGAGATGTCAGCC	-1.12756	chr1	22030527	22030748	AL031281.2	G	T	EAS_AF	CAAGCACAGAGATGTCATCC	-1.12756	1.34111
chr1	22528948	22528948	1	+	22528931	22528950	GGGGCCCATCAGATGCCCTC	-1.64497	chr1	22428838	22531157	ZBTB40	C	T	AFR_AF	GGGGCCCATCAGATGCCTTC	-1.64497	-1.9918
chr1	22602320	22602320	1	+	22602303	22602322	CCCCTACGTCCCCCCACACC	-0.218467	chr1	22563489	22603595	EPHA8	A	G	AFR_AF	CCCCTACGTCCCCCCACGCC	-0.218467	-1.38651
chr1	23761638	23761638	1	+	23761621	23761640	GTGACTTGGTGCGAAGAGTC	-2.86966	chr1	23743155	23762059	ELOA	G	A	AMR_AF	GTGACTTGGTGCGAAGAATC	-2.86966	0.877589
chr1	24083418	24083418	1	+	24083401	24083420	GGCCTTCGGCCACAAACTGA	-0.386421	chr1	24040835	24086799	AL591178.1	T	G	EUR_AF	GGCCTTCGGCCACAAACGGA	-0.386421	-0.269785
chr1	24083418	24083418	1	+	24083401	24083420	GGCCTTCGGCCACAAACTGA	-0.386421	chr1	24066774	24083565	AL591178.2	T	G	EUR_AF	GGCCTTCGGCCACAAACGGA	-0.386421	-0.269785
chr1	24200238	24200238	1	+	24200221	24200240	TTTCCCCCATACGGTTCCCA	-1.22181	chr1	24200240	24211693	LINC02800	C	T	AFR_AF	TTTCCCCCATACGGTTCTCA	-1.22181	-2.34424
chr1	24472555	24472555	1	+	24472538	24472557	TAAAGCAAGGTCACCAAACT	1.64627	chr1	24415802	24472976	NIPAL3	A	T	AFR_AF	TAAAGCAAGGTCACCAATCT	1.64627	1.49015
chr1	24537790	24537790	1	+	24537773	24537792	GCCTGTAATCCCAGCTACTT	1.90809	chr1	24502351	24541040	RCAN3	C	T	AFR_AF	GCCTGTAATCCCAGCTATTT	1.90809	2.75174
chr1	24538562	24538562	1	+	24538545	24538564	CAGGCGCCCGCTCCCACGCC	-1.38647	chr1	24502351	24541040	RCAN3	G	A	AFR_AF	CAGGCGCCCGCTCCCACACC	-1.38647	-0.752882
chr1	24606019	24606019	1	+	24606002	24606021	ATGTTGGGAATCCACCAATG	1.36405	chr1	24556087	24609328	NCMAP	A	G	AFR_AF	ATGTTGGGAATCCACCAGTG	1.36405	-1.89506
chr1	24606881	24606881	1	+	24606864	24606883	TGATAACACCTGCCTCATTG	-1.82195	chr1	24556087	24609328	NCMAP	T	C	AFR_AF	TGATAACACCTGCCTCACTG	-1.82195	-0.359991
chr1	24607266	24607266	1	+	24607249	24607268	CTTTGGCCTCCCAAAGTGCT	-0.21069	chr1	24556087	24609328	NCMAP	G	A	EAS_AF	CTTTGGCCTCCCAAAGTACT	-0.21069	1.95304
chr1	24607584	24607584	1	+	24607567	24607586	CAGAAATCCCTTCTGAGGCC	2.16586	chr1	24556087	24609328	NCMAP	G	C	AFR_AF	CAGAAATCCCTTCTGAGCCC	2.16586	5.34063
chr1	24607636	24607636	1	+	24607619	24607638	CTTTGGGAGGCTGAGGCAGG	-0.312078	chr1	24556087	24609328	NCMAP	A	G	AFR_AF	CTTTGGGAGGCTGAGGCGGG	-0.312078	-1.15384
chr1	24607753	24607753	1	+	24607736	24607755	GCACCTGTAATCCCACTACT	-0.582108	chr1	24556087	24609328	NCMAP	A	T	AFR_AF	GCACCTGTAATCCCACTTCT	-0.582108	-1.5021
chr1	24607900	24607900	1	+	24607883	24607902	ATGAGGGGAAATCAAGAGTC	-1.39682	chr1	24556087	24609328	NCMAP	G	A	AFR_AF	ATGAGGGGAAATCAAGAATC	-1.39682	0.753224
chr1	24608380	24608380	1	+	24608363	24608382	GGTTCTGGCTTCCAGGCTGA	0.596708	chr1	24556087	24609328	NCMAP	T	C	AFR_AF	GGTTCTGGCTTCCAGGCCGA	0.596708	2.22608
chr1	25043903	25043903	1	+	25043886	25043905	CATCTGCAAAGTCTCAGGTA	-2.20142	chr1	25041136	25047404	LINC02793	G	A	EAS_AF	CATCTGCAAAGTCTCAGATA	-2.20142	1.67064
chr1	25046749	25046749	1	+	25046732	25046751	TGCTACCAAAGGGGCCACGC	1.38054	chr1	25041136	25047404	LINC02793	C	T	EAS_AF	TGCTACCAAAGGGGCCATGC	1.38054	0.343289
chr1	25329839	25329839	1	+	25329822	25329841	TTTTGCATTTTTACTTGACA	4.48623	chr1	25272393	25330445	RHD	A	T	SAS_AF	TTTTGCATTTTTACTTGTCA	4.48623	2.23973
chr1	25553579	25553579	1	+	25553562	25553581	TGACAGCAGACCCAGCACGG	2.70459	chr1	25543580	25568886	LDLRAP1	C	T	AFR_AF	TGACAGCAGACCCAGCATGG	2.70459	-1.86278
chr1	25568747	25568747	1	+	25568730	25568749	CTGCCCTGTGAGAGCCACGC	0.368921	chr1	25543580	25568886	LDLRAP1	C	T	AFR_AF	CTGCCCTGTGAGAGCCATGC	0.368921	1.21886
chr1	25581704	25581704	1	+	25581687	25581706	TGGAGACCCCGGGAGGGGCA	-1.11102	chr1	25581478	25590356	AL606491.1	G	A	EAS_AF	TGGAGACCCCGGGAGGGACA	-1.11102	0.661954
chr1	25760534	25760534	1	+	25760517	25760536	GAAGCGCCCGCACCCTCCAG	-0.836407	chr1	25617468	25786207	MAN1C1	C	T	AFR_AF	GAAGCGCCCGCACCCTCTAG	-0.836407	-1.91049
chr1	26021983	26021983	1	+	26021966	26021985	TCCTGGCCCTCCAAGGCAGG	0.124406	chr1	26019884	26036464	EXTL1	A	G	EAS_AF	TCCTGGCCCTCCAAGGCGGG	0.124406	-0.807298
chr1	26277502	26277502	1	+	26277485	26277504	TCCTGTTAATTCACTCTAGA	-1.31105	chr1	26234200	26278808	CEP85	A	C	EUR_AF	TCCTGTTAATTCACTCTCGA	-1.31105	3.72802
chr1	26438624	26438624	1	+	26438607	26438626	CCCAGCTACTCAGGAGGCTG	3.36407	chr1	26432282	26471306	DHDDS	C	T	AFR_AF	CCCAGCTACTCAGGAGGTTG	3.36407	0.702864
chr1	26471017	26471017	1	+	26471000	26471019	GTATTCTGGGAAAGGTACAC	-0.152195	chr1	26432282	26471306	DHDDS	C	T	EAS_AF	GTATTCTGGGAAAGGTATAC	-0.152195	-1.03131
chr1	26855770	26855770	1	+	26855753	26855772	CCTTTGCTGAGGCCCCAACT	-0.322275	chr1	26826688	26857604	ZDHHC18	A	G	EUR_AF	CCTTTGCTGAGGCCCCAGCT	-0.322275	-0.807778
chr1	27649430	27649430	1	+	27649413	27649432	GGTGCCATGTCCGGCCACGA	5.48976	chr1	27649419	27649610	AL031729.1	C	T	EAS_AF	GGTGCCATGTCCGGCCATGA	5.48976	-1.54849
chr1	27669961	27669961	1	+	27669944	27669963	AGTTTCCCTCACCGTACGAG	0.594749	chr1	27669468	27703063	AL445490.1	G	A	EUR_AF	AGTTTCCCTCACCGTACAAG	0.594749	0.698379
chr1	27690623	27690623	1	+	27690606	27690625	TTTTACCAGTGGGATCAGTG	-2.27382	chr1	27669468	27703063	AL445490.1	G	T	EUR_AF	TTTTACCAGTGGGATCATTG	-2.27382	-2.09233
chr1	27884892	27884892	1	+	27884875	27884894	CATGTAGCATCTGGCACATG	-1.94802	chr1	27872543	27886685	THEMIS2	A	G	AMR_AF	CATGTAGCATCTGGCACGTG	-1.94802	-1.64899
chr1	28510500	28510500	1	+	28510483	28510502	TGGTGGTGTGCACCTGTGGG	-0.403524	chr1	28505943	28539300	RCC1	G	A	AFR_AF	TGGTGGTGTGCACCTGTAGG	-0.403524	1.71383
chr1	28510500	28510500	1	+	28510483	28510502	TGGTGGTGTGCACCTGTGGG	-0.403524	chr1	28505980	28510892	SNHG3	G	A	AFR_AF	TGGTGGTGTGCACCTGTAGG	-0.403524	1.71383
chr1	28737047	28737047	1	+	28737030	28737049	TCCGCCTGCTCCCGCAGACG	0.474254	chr1	28736621	28769775	YTHDF2	A	C	EAS_AF	TCCGCCTGCTCCCGCAGCCG	0.474254	0.912337
chr1	28868125	28868125	1	+	28868108	28868127	TGCGAGTAGGGAGGGCAGGA	-2.01044	chr1	28812142	28871267	OPRD1	G	T	SAS_AF	TGCGAGTAGGGAGGGCATGA	-2.01044	-1.42708
chr1	29114361	29114361	1	+	29114344	29114363	TAAAATCCCTATTGCACGGC	-0.451428	chr1	28887091	29120046	EPB41	G	A	AFR_AF	TAAAATCCCTATTGCACAGC	-0.451428	2.21798
chr1	29260191	29260191	1	+	29260174	29260193	TGAAGATGGGCCTGTGGAAA	2.48071	chr1	29236516	29326813	PTPRU	A	C	EAS_AF	TGAAGATGGGCCTGTGGCAA	2.48071	2.42643
chr1	29325815	29325815	1	+	29325798	29325817	CTTGCTCCCCCTTCCACTGT	0.152897	chr1	29236516	29326813	PTPRU	T	C	SAS_AF	CTTGCTCCCCCTTCCACCGT	0.152897	6.3944
chr1	30719281	30719281	1	+	30719264	30719283	CGGCTGAGGGCAGGGTCCTC	-0.903304	chr1	30718504	30726827	MATN1-AS1	C	T	AMR_AF	CGGCTGAGGGCAGGGTCTTC	-0.903304	-0.771579
chr1	31507747	31507747	1	+	31507730	31507749	CTGGTGTATTATCTCAAAGA	-0.226574	chr1	31500085	31509648	LDC1P	A	C	EUR_AF	CTGGTGTATTATCTCAACGA	-0.226574	4.44143
chr1	31507747	31507747	1	+	31507730	31507749	CTGGTGTATTATCTCAAAGA	-0.226574	chr1	31506226	31583306	LINC01226	A	C	EUR_AF	CTGGTGTATTATCTCAACGA	-0.226574	4.44143
chr1	31508102	31508102	1	+	31508085	31508104	TAAGAGCCATTCCTTCTTCC	2.25062	chr1	31500085	31509648	LDC1P	T	C	AFR_AF	TAAGAGCCATTCCTTCTCCC	2.25062	1.62392
chr1	31508102	31508102	1	+	31508085	31508104	TAAGAGCCATTCCTTCTTCC	2.25062	chr1	31506226	31583306	LINC01226	T	C	AFR_AF	TAAGAGCCATTCCTTCTCCC	2.25062	1.62392
chr1	31542101	31542101	1	+	31542084	31542103	TCCTTTTGCCCCTCCGGTCC	3.11494	chr1	31506226	31583306	LINC01226	T	C	AFR_AF	TCCTTTTGCCCCTCCGGCCC	3.11494	3.72427
chr1	31627566	31627566	1	+	31627549	31627568	TCCATGGCCACTTGGCAGAG	-3.54425	chr1	31617686	31632518	HCRTR1	G	C	EUR_AF	TCCATGGCCACTTGGCACAG	-3.54425	-2.0493
chr1	31644248	31644248	1	+	31644231	31644250	AGAGGCATCTGAAGATAGCC	-1.14152	chr1	31644049	31660162	AC114488.2	G	A	EUR_AF	AGAGGCATCTGAAGATAACC	-1.14152	1.87549
chr1	32488140	32488140	1	+	32488123	32488142	GCTACTCAGGAGGCTGAAGC	2.5862	chr1	32465057	32600792	AL033529.1	A	G	AFR_AF	GCTACTCAGGAGGCTGAGGC	2.5862	-0.398468
chr1	32488140	32488140	1	+	32488123	32488142	GCTACTCAGGAGGCTGAAGC	2.5862	chr1	32465072	32496686	ZBTB8B	A	G	AFR_AF	GCTACTCAGGAGGCTGAGGC	2.5862	-0.398468
chr1	32492882	32492882	1	+	32492865	32492884	CAGGGTACTCTGAGAACGCG	-4.82982	chr1	32465057	32600792	AL033529.1	G	A	SAS_AF	CAGGGTACTCTGAGAACACG	-4.82982	-4.84839
chr1	32492882	32492882	1	+	32492865	32492884	CAGGGTACTCTGAGAACGCG	-4.82982	chr1	32465072	32496686	ZBTB8B	G	A	SAS_AF	CAGGGTACTCTGAGAACACG	-4.82982	-4.84839
chr1	32651632	32651632	1	+	32651615	32651634	TACCCACAAGGCTCGGAGCT	-0.898279	chr1	32651142	32686211	RBBP4	G	A	AFR_AF	TACCCACAAGGCTCGGAACT	-0.898279	1.33379
chr1	32679847	32679847	1	+	32679830	32679849	ATGCTATTAGCCCAAACCGT	5.65035	chr1	32651142	32686211	RBBP4	C	T	AMR_AF	ATGCTATTAGCCCAAACTGT	5.65035	1.58914
chr1	32681578	32681578	1	+	32681561	32681580	GGTTGTTGCTGGAAGACAGG	-0.89465	chr1	32651142	32686211	RBBP4	A	T	AFR_AF	GGTTGTTGCTGGAAGACTGG	-0.89465	-0.334491
chr1	32774584	32774584	1	+	32774567	32774586	CCCTGGCAGCAACCTGGGAA	-0.975969	chr1	32741830	32774970	KIAA1522	G	C	EAS_AF	CCCTGGCAGCAACCTGGCAA	-0.975969	2.89951
chr1	32837010	32837010	1	+	32836993	32837012	CTTTGGGAGGCTGAGGTGGG	-1.85363	chr1	32816767	32858875	S100PBP	G	A	EAS_AF	CTTTGGGAGGCTGAGGTAGG	-1.85363	0.350551
chr1	33119469	33119469	1	+	33119452	33119471	TGGGCTCAGCAGGGCTCAAC	-0.263165	chr1	33081104	33123492	AZIN2	A	G	AMR_AF	TGGGCTCAGCAGGGCTCGAC	-0.263165	-0.517032
chr1	33163640	33163640	1	+	33163623	33163642	ACCCTAGGGCCTGGAGGTGC	4.83381	chr1	33162851	33166298	AL662907.2	T	C	EAS_AF	ACCCTAGGGCCTGGAGGCGC	4.83381	6.11905
chr1	33196239	33196239	1	+	33196222	33196241	ATACAAAAATTAGCCGGGCA	-2.51056	chr1	33194788	33200353	AL662907.3	G	T	EAS_AF	ATACAAAAATTAGCCGGTCA	-2.51056	-0.890895
chr1	33275217	33275217	1	+	33275200	33275219	TTGACTTACTCTAGGGTAGC	3.45923	chr1	33256492	33300719	ZNF362	A	C	EAS_AF	TTGACTTACTCTAGGGTCGC	3.45923	5.92998
chr1	33839419	33839419	1	+	33839402	33839421	TGCTATAATGGCATGGTGTT	-1.98594	chr1	33838523	33840140	HSPD1P14	G	A	EAS_AF	TGCTATAATGGCATGGTATT	-1.98594	3.26112
chr1	34177087	34177087	1	+	34177070	34177089	CCTGGCAGCGCGGCGCGGCT	3.76562	chr1	34166883	34219131	C1orf94	G	A	SAS_AF	CCTGGCAGCGCGGCGCGACT	3.76562	4.04788
chr1	35566259	35566259	1	+	35566242	35566261	GGGCAGACAGGCCTGGTGGG	-0.385981	chr1	35557473	35567274	NCDN	G	T	EAS_AF	GGGCAGACAGGCCTGGTTGG	-0.385981	3.08589
chr1	36064134	36064134	1	+	36064117	36064136	CGCCTGTAATCCCAGCAATT	1.60726	chr1	35930718	36072500	AGO3	A	C	EAS_AF	CGCCTGTAATCCCAGCACTT	1.60726	2.4761
chr1	36156309	36156309	1	+	36156292	36156311	CCTCCGAGTCGCTACTTGCC	-2.37719	chr1	36155579	36180849	MAP7D1	G	C	EAS_AF	CCTCCGAGTCGCTACTTCCC	-2.37719	-2.4024
chr1	36769832	36769832	1	+	36769815	36769834	GGCATACTGCAACCTGAGCG	-3.05448	chr1	36769812	36775768	AC117945.1	G	A	EUR_AF	GGCATACTGCAACCTGAACG	-3.05448	-1.92195
chr1	37135492	37135492	1	+	37135475	37135494	GGAGGCAGGGATCATGAGGG	-0.414592	chr1	37133489	37136146	AL031430.1	G	A	EAS_AF	GGAGGCAGGGATCATGAAGG	-0.414592	2.05852
chr1	37778193	37778193	1	+	37778176	37778195	GCCAGAAGATTTACAAGGAG	-2.37076	chr1	37776670	37779418	ACTN4P2	G	C	EUR_AF	GCCAGAAGATTTACAAGCAG	-2.37076	3.11111
chr1	38149819	38149819	1	+	38149802	38149821	TTAAGTCAACAAGCTAACAA	2.09849	chr1	38149544	38162545	AL390839.1	C	G	AFR_AF	TTAAGTCAACAAGCTAAGAA	2.09849	-3.90751
chr1	38150089	38150089	1	+	38150072	38150091	CCTGCTGAGGTGCTTGCCGA	2.68531	chr1	38149544	38162545	AL390839.1	C	T	EAS_AF	CCTGCTGAGGTGCTTGCTGA	2.68531	1.09233
chr1	38510029	38510029	1	+	38510012	38510031	TTCTTTGATTTTCTCATCTG	-0.839321	chr1	38474825	38516520	LINC01685	C	T	AFR_AF	TTCTTTGATTTTCTCATTTG	-0.839321	-1.89415
chr1	39105539	39105539	1	+	39105522	39105541	CTGAGACGCACAAAGGGTCG	3.2838	chr1	39081316	39487177	MACF1	T	C	AFR_AF	CTGAGACGCACAAAGGGCCG	3.2838	0.764622
chr1	39741497	39741497	1	+	39741480	39741499	CACCATTTGGTTAGGTTTTT	1.01488	chr1	39692182	39763914	PPIE	T	G	EUR_AF	CACCATTTGGTTAGGTTGTT	1.01488	-2.94051
chr1	39747998	39747998	1	+	39747981	39748000	GGAGTGCAGTGGTGAGAACA	-1.96058	chr1	39692182	39763914	PPIE	A	T	SAS_AF	GGAGTGCAGTGGTGAGATCA	-1.96058	-1.74785
chr1	40293559	40293559	1	+	40293542	40293561	AACATTTTTTAAGCGACATA	-3.07993	chr1	40258236	40294180	ZMPSTE24	A	G	EAS_AF	AACATTTTTTAAGCGACGTA	-3.07993	-3.48944
chr1	40465218	40465218	1	+	40465201	40465220	AACAGCTGTTAGGTTTCGTT	-2.34184	chr1	40464319	40466767	AL031985.3	G	A	AMR_AF	AACAGCTGTTAGGTTTCATT	-2.34184	-0.436708
chr1	40544558	40544558	1	+	40544541	40544560	ACGGTTTCACCATGTTGGCC	0.139452	chr1	40531573	40548167	ZNF684	G	C	AFR_AF	ACGGTTTCACCATGTTGCCC	0.139452	3.55972
chr1	40980191	40980191	1	+	40980174	40980193	AAGGCCGTAGGGGAGTGGAG	-2.064	chr1	40979688	41012565	CTPS1	G	A	SAS_AF	AAGGCCGTAGGGGAGTGAAG	-2.064	2.17375
chr1	40995203	40995203	1	+	40995186	40995205	TTAAAGCTACATTTGTGATT	3.34085	chr1	40979688	41012565	CTPS1	A	G	AMR_AF	TTAAAGCTACATTTGTGGTT	3.34085	-0.341698
chr1	41241852	41241852	1	+	41241835	41241854	GCAGAGCCGGCCTCCGGGCT	-1.79312	chr1	41241772	41338644	AC093151.8	G	T	SAS_AF	GCAGAGCCGGCCTCCGGTCT	-1.79312	1.84673
chr1	41336912	41336912	1	+	41336895	41336914	TCTGCTGCAGACAATTCATT	0.364157	chr1	41241772	41338644	AC093151.8	A	G	SAS_AF	TCTGCTGCAGACAATTCGTT	0.364157	-0.166206
chr1	41542406	41542406	1	+	41542389	41542408	ACTTCCCAGGACCCCCCCGC	3.66828	chr1	41542069	41544310	AL445933.1	C	G	EUR_AF	ACTTCCCAGGACCCCCCGGC	3.66828	1.56392
chr1	42041273	42041273	1	+	42041256	42041275	ACCACGGAGCTGCTTGGTGG	2.83261	chr1	42036143	42051784	AL158216.1	T	G	AFR_AF	ACCACGGAGCTGCTTGGGGG	2.83261	0.574661
chr1	42041273	42041273	1	+	42041256	42041275	ACCACGGAGCTGCTTGGTGG	2.83261	chr1	42040597	42041729	HNRNPFP1	T	G	AFR_AF	ACCACGGAGCTGCTTGGGGG	2.83261	0.574661
chr1	42416625	42416625	1	+	42416608	42416627	CTGTGTAAGGTCAGCTTCAC	-0.527772	chr1	42380792	42424232	RIMKLA	C	A	EAS_AF	CTGTGTAAGGTCAGCTTAAC	-0.527772	-0.561133
chr1	42420514	42420514	1	+	42420497	42420516	TATTCTCACATACAACCAGA	-2.06388	chr1	42380792	42424232	RIMKLA	A	G	SAS_AF	TATTCTCACATACAACCGGA	-2.06388	0.0696523
chr1	42422373	42422373	1	+	42422356	42422375	AGTTCAGCTAAATTCCCTCC	-3.01375	chr1	42380792	42424232	RIMKLA	T	A	EAS_AF	AGTTCAGCTAAATTCCCACC	-3.01375	-2.67601
chr1	42590398	42590398	1	+	42590381	42590400	TGAAAATGTGGAAGCAAGTT	0.693365	chr1	42463221	42657190	CCDC30	G	C	SAS_AF	TGAAAATGTGGAAGCAACTT	0.693365	-1.48797
chr1	42654184	42654184	1	+	42654167	42654186	CATTAAAGCAGTTGTAAAAA	-2.04506	chr1	42463221	42657190	CCDC30	A	C	EAS_AF	CATTAAAGCAGTTGTAACAA	-2.04506	0.431013
chr1	43410148	43410148	1	+	43410131	43410150	GATGCCAAGAACATACATTG	1.54084	chr1	43389882	43454247	SZT2	T	C	EUR_AF	GATGCCAAGAACATACACTG	1.54084	1.72808
chr1	43429947	43429947	1	+	43429930	43429949	ATGTGTCCTGCTCTAGGGTA	-1.86757	chr1	43389882	43454247	SZT2	G	A	AFR_AF	ATGTGTCCTGCTCTAGGATA	-1.86757	1.77325
chr1	43579794	43579794	1	+	43579777	43579796	TAAAAGTTAAACTGTTGACC	5.42723	chr1	43525187	43623666	PTPRF	A	G	EAS_AF	TAAAAGTTAAACTGTTGGCC	5.42723	0.488789
chr1	43913905	43913905	1	+	43913888	43913907	AGAGGTGGCCTGCTCCAAGG	0.699572	chr1	43650149	43931014	AL451062.3	A	G	SAS_AF	AGAGGTGGCCTGCTCCAGGG	0.699572	-2.00731
chr1	43913905	43913905	1	+	43913888	43913907	AGAGGTGGCCTGCTCCAAGG	0.699572	chr1	43705824	43931165	ST3GAL3	A	G	SAS_AF	AGAGGTGGCCTGCTCCAGGG	0.699572	-2.00731
chr1	43973302	43973302	1	+	43973285	43973304	TTCTATTGGTTGGACAGCGT	4.65404	chr1	43970000	43973369	DPH2	C	T	EUR_AF	TTCTATTGGTTGGACAGTGT	4.65404	5.0916
chr1	44103597	44103597	1	+	44103580	44103599	GCCCTCTAGCAGCTTCCTGT	3.69666	chr1	44030437	44115913	AL139220.2	T	C	AMR_AF	GCCCTCTAGCAGCTTCCCGT	3.69666	4.99204
chr1	44643383	44643383	1	+	44643366	44643385	CCTGTGTGTGCACATGCTTG	-3.77429	chr1	44405194	44651724	RNF220	T	A	EUR_AF	CCTGTGTGTGCACATGCATG	-3.77429	0.52287
chr1	45304472	45304472	1	+	45304455	45304474	TTACTCTCTCCCTCGGGAGC	4.64254	chr1	45303910	45305619	LINC01144	A	G	AFR_AF	TTACTCTCTCCCTCGGGGGC	4.64254	4.63574
chr1	45510184	45510184	1	+	45510167	45510186	AGTATGTTGGCCATTACCAA	-1.08075	chr1	45500300	45513382	MMACHC	C	G	EAS_AF	AGTATGTTGGCCATTACGAA	-1.08075	-1.32331
chr1	46342552	46342552	1	+	46342535	46342554	TTCTCTCCTGGGAGGCAACT	-1.26236	chr1	46340177	46365152	NSUN4	A	C	EUR_AF	TTCTCTCCTGGGAGGCACCT	-1.26236	-0.443825
chr1	46343747	46343747	1	+	46343730	46343749	ACTTAGCATAAATGAGCACC	0.854478	chr1	46340177	46365152	NSUN4	A	G	EUR_AF	ACTTAGCATAAATGAGCGCC	0.854478	0.694385
chr1	46364775	46364775	1	+	46364758	46364777	GTATGTCTGGCTTGATTACA	-2.06028	chr1	46340177	46365152	NSUN4	A	C	EUR_AF	GTATGTCTGGCTTGATTCCA	-2.06028	2.47378
chr1	46439529	46439529	1	+	46439512	46439531	CCCCCTCTCAGCCCCCCTCT	-2.43019	chr1	46432129	46482493	FAAHP1	T	G	EUR_AF	CCCCCTCTCAGCCCCCCGCT	-2.43019	-3.04074
chr1	46441121	46441121	1	+	46441104	46441123	AAGAGTTCATAGCCAAGTGG	0.0634116	chr1	46432129	46482493	FAAHP1	T	A	SAS_AF	AAGAGTTCATAGCCAAGAGG	0.0634116	2.17773
chr1	46540985	46540985	1	+	46540968	46540987	CCAGTGGCACAAGACTCCGA	3.61889	chr1	46538611	46570255	MKNK1-AS1	C	T	AFR_AF	CCAGTGGCACAAGACTCTGA	3.61889	-0.201487
chr1	46892649	46892649	1	+	46892632	46892651	CAAGCCTACCATCCAGTTTG	-2.87068	chr1	46891639	46892830	AL731892.1	T	A	EUR_AF	CAAGCCTACCATCCAGTATG	-2.87068	-0.14453
chr1	47818137	47818137	1	+	47818120	47818139	CGGGGGACCGGCTCTGCCCC	0.755708	chr1	47818066	47820237	AC096541.1	C	T	EUR_AF	CGGGGGACCGGCTCTGCTCC	0.755708	0.733643
chr1	48055191	48055191	1	+	48055174	48055193	GTGCTACCATGGCTCTGAGC	2.82683	chr1	48050659	48091736	LINC02794	A	G	EUR_AF	GTGCTACCATGGCTCTGGGC	2.82683	3.40489
chr1	52607069	52607069	1	+	52607052	52607071	CCCTTCCTGATCATCTCAGG	2.82226	chr1	52602371	52609051	GPX7	A	G	AFR_AF	CCCTTCCTGATCATCTCGGG	2.82226	1.96306
chr1	52608740	52608740	1	+	52608723	52608742	CACCCAAGGCTTCTGTAAAC	2.47247	chr1	52602371	52609051	GPX7	A	G	AFR_AF	CACCCAAGGCTTCTGTAGAC	2.47247	-2.59298
chr1	52893536	52893536	1	+	52893519	52893538	CTTTGGGAGGCCAAGGCAGG	0.124406	chr1	52842511	52894998	ZYG11A	A	G	AFR_AF	CTTTGGGAGGCCAAGGCGGG	0.124406	-0.807298
chr1	53049429	53049429	1	+	53049412	53049431	CTGGAAATCGTTAAATGCAG	4.71999	chr1	52927276	53051698	SCP2	C	A	AFR_AF	CTGGAAATCGTTAAATGAAG	4.71999	3.46237
chr1	53051677	53051677	1	+	53051660	53051679	GCAGAATAAAGAGAAACGTT	-0.89957	chr1	52927276	53051698	SCP2	G	A	EAS_AF	GCAGAATAAAGAGAAACATT	-0.89957	-0.881706
chr1	53062324	53062324	1	+	53062307	53062326	AGGTACAGGGCGCTGGCAGC	3.98599	chr1	53062052	53085502	PODN	A	G	AFR_AF	AGGTACAGGGCGCTGGCGGC	3.98599	1.0091
chr1	53066863	53066863	1	+	53066846	53066865	AGGAGGCAGAACAGCCTGCC	-1.63825	chr1	53062052	53085502	PODN	G	C	AMR_AF	AGGAGGCAGAACAGCCTCCC	-1.63825	2.19182
chr1	53071248	53071248	1	+	53071231	53071250	GAACGCTCCAGGAGCACGCC	-0.878989	chr1	53062052	53085502	PODN	G	A	AFR_AF	GAACGCTCCAGGAGCACACC	-0.878989	-0.624862
chr1	53084515	53084515	1	+	53084498	53084517	TTACATGTTCCACAGGACGA	4.32506	chr1	53062052	53085502	PODN	C	T	EUR_AF	TTACATGTTCCACAGGATGA	4.32506	2.21477
chr1	53115540	53115540	1	+	53115523	53115542	TCCCGAGAGGACGGCACCGC	4.15873	chr1	53114576	53118609	AL445183.2	C	T	EAS_AF	TCCCGAGAGGACGGCACTGC	4.15873	-0.721844
chr1	53115998	53115998	1	+	53115981	53116000	TGCTTTGCTTTGTTGACAAA	-0.592431	chr1	53114576	53118609	AL445183.2	A	G	EAS_AF	TGCTTTGCTTTGTTGACGAA	-0.592431	-0.761419
chr1	53200436	53200436	1	+	53200419	53200438	GACCAGAAAACAGGAATTCT	-1.81085	chr1	53196792	53214197	CPT2	T	C	EAS_AF	GACCAGAAAACAGGAATCCT	-1.81085	-0.718214
chr1	53201293	53201293	1	+	53201276	53201295	GAGGTCCTACTGGAGTATTG	-0.184929	chr1	53196792	53214197	CPT2	T	G	EAS_AF	GAGGTCCTACTGGAGTAGTG	-0.184929	-3.78002
chr1	54053622	54053622	1	+	54053605	54053624	CCCAGAGGCGCGAGGGCCGG	2.5508	chr1	54053584	54112519	TCEANC2	C	T	AFR_AF	CCCAGAGGCGCGAGGGCTGG	2.5508	-0.021908
chr1	54100637	54100637	1	+	54100620	54100639	TGTGAAAGCACAGAAGCGTG	-3.2336	chr1	54053584	54112519	TCEANC2	G	A	AMR_AF	TGTGAAAGCACAGAAGCATG	-3.2336	0.762776
chr1	54142578	54142578	1	+	54142561	54142580	CCAGCAGGGAGGACATACGT	5.21463	chr1	54137746	54142980	AL357673.2	C	T	EAS_AF	CCAGCAGGGAGGACATATGT	5.21463	4.42719
chr1	54142679	54142679	1	+	54142662	54142681	TTGGCGTCTTTTCCCAGTGC	2.54	chr1	54137746	54142980	AL357673.2	T	C	AFR_AF	TTGGCGTCTTTTCCCAGCGC	2.54	3.08546
chr1	54220701	54220701	1	+	54220684	54220703	AAGTGATGCAGCGGAACTTG	-2.66071	chr1	54184041	54225464	MRPL37	T	C	AFR_AF	AAGTGATGCAGCGGAACCTG	-2.66071	-2.21936
chr1	54220791	54220791	1	+	54220774	54220793	CTGCAGGGAGAGTGCTGCGC	4.87184	chr1	54184041	54225464	MRPL37	C	T	EAS_AF	CTGCAGGGAGAGTGCTGTGC	4.87184	3.10287
chr1	54638682	54638682	1	+	54638665	54638684	GTGTTTTTTTTTGTTTTTGG	2.81064	chr1	54542257	54639192	ACOT11	T	C	EAS_AF	GTGTTTTTTTTTGTTTTCGG	2.81064	3.30647
chr1	54664069	54664069	1	+	54664052	54664071	GCCCAGTAAGTTTTCATCCC	2.25485	chr1	54641754	54710266	MROH7	C	T	EAS_AF	GCCCAGTAAGTTTTCATTCC	2.25485	1.92159
chr1	54664069	54664069	1	+	54664052	54664071	GCCCAGTAAGTTTTCATCCC	2.25485	chr1	54641786	54742308	MROH7-TTC4	C	T	EAS_AF	GCCCAGTAAGTTTTCATTCC	2.25485	1.92159
chr1	54698443	54698443	1	+	54698426	54698445	TGGTGTGAATTGGTGGATGG	1.75471	chr1	54641754	54710266	MROH7	T	G	SAS_AF	TGGTGTGAATTGGTGGAGGG	1.75471	-0.111965
chr1	54698443	54698443	1	+	54698426	54698445	TGGTGTGAATTGGTGGATGG	1.75471	chr1	54641786	54742308	MROH7-TTC4	T	G	SAS_AF	TGGTGTGAATTGGTGGAGGG	1.75471	-0.111965
chr1	54737201	54737201	1	+	54737184	54737203	ACATCCTTCTCTCCTTCTTC	0.680425	chr1	54641786	54742308	MROH7-TTC4	T	C	AFR_AF	ACATCCTTCTCTCCTTCCTC	0.680425	-1.08377
chr1	54737201	54737201	1	+	54737184	54737203	ACATCCTTCTCTCCTTCTTC	0.680425	chr1	54715861	54742657	TTC4	T	C	AFR_AF	ACATCCTTCTCTCCTTCCTC	0.680425	-1.08377
chr1	55009810	55009810	1	+	55009793	55009812	GCATTTTGGGAGGCTAAAGT	2.4217	chr1	54998933	55017172	BSND	A	G	AFR_AF	GCATTTTGGGAGGCTAAGGT	2.4217	2.26667
chr1	55014294	55014294	1	+	55014277	55014296	AGCTTTGGAGTAAACAGCGC	4.51855	chr1	54998933	55017172	BSND	C	T	AMR_AF	AGCTTTGGAGTAAACAGTGC	4.51855	4.40972
chr1	55052188	55052188	1	+	55052171	55052190	AGGCGCTTTCACCAGTGCCT	3.08949	chr1	55039548	55064852	PCSK9	C	G	EAS_AF	AGGCGCTTTCACCAGTGGCT	3.08949	2.56969
chr1	55823850	55823850	1	+	55823833	55823852	CATGTTTGATCCGAGACGGA	-3.20194	chr1	55329288	56070513	AL603840.1	G	A	EUR_AF	CATGTTTGATCCGAGACAGA	-3.20194	-0.0213668
chr1	55940105	55940105	1	+	55940088	55940107	CCTGTCCAAGTCCATGAACT	2.70193	chr1	55329288	56070513	AL603840.1	A	G	EAS_AF	CCTGTCCAAGTCCATGAGCT	2.70193	-0.65235
chr1	55940105	55940105	1	+	55940088	55940107	CCTGTCCAAGTCCATGAACT	2.70193	chr1	55868254	55950119	LINC01755	A	G	EAS_AF	CCTGTCCAAGTCCATGAGCT	2.70193	-0.65235
chr1	56538475	56538475	1	+	56538458	56538477	AACACAAAGGGAAAGAGGAG	-2.3626	chr1	56538452	56538911	RPL21P23	G	A	AFR_AF	AACACAAAGGGAAAGAGAAG	-2.3626	0.719703
chr1	57880271	57880271	1	+	57880254	57880273	AGACACCGTCTGGCTGGTAG	-0.412205	chr1	57860532	57880905	DAB1-AS1	T	C	EUR_AF	AGACACCGTCTGGCTGGCAG	-0.412205	4.0839
chr1	58546315	58546315	1	+	58546298	58546317	GTGAGGAGCCCGAAGCCCCG	-3.6195	chr1	58546168	58563897	AL035411.3	C	A	EAS_AF	GTGAGGAGCCCGAAGCCACG	-3.6195	-4.95841
chr1	59048376	59048376	1	+	59048359	59048378	CCTATGTTGGAGGTGGGGCC	-0.390969	chr1	58933643	59240555	LINC01358	G	A	EAS_AF	CCTATGTTGGAGGTGGGACC	-0.390969	1.93954
chr1	59082642	59082642	1	+	59082625	59082644	TCACCTTGGAAGAGTCTTAG	-0.102251	chr1	58933643	59240555	LINC01358	T	C	EUR_AF	TCACCTTGGAAGAGTCTCAG	-0.102251	-0.956349
chr1	59316345	59316345	1	+	59316328	59316347	GGGTAAGCTCATCCGCTTCT	-1.40319	chr1	59296638	59810647	FGGY	T	C	AFR_AF	GGGTAAGCTCATCCGCTCCT	-1.40319	-0.0613326
chr1	59810550	59810550	1	+	59810533	59810552	TCTATTTAAAGTGCCTAGCT	-0.940505	chr1	59296638	59810647	FGGY	G	A	AFR_AF	TCTATTTAAAGTGCCTAACT	-0.940505	0.825806
chr1	61088955	61088955	1	+	61088938	61088957	AAATCACATTTTTTGATGAG	-2.68288	chr1	60865259	61462788	NFIA	G	T	EAS_AF	AAATCACATTTTTTGATTAG	-2.68288	-1.2708
chr1	61096468	61096468	1	+	61096451	61096470	GCCTCGGCCTGCCAAAGTGC	3.9942	chr1	60865259	61462788	NFIA	T	C	EAS_AF	GCCTCGGCCTGCCAAAGCGC	3.9942	4.41819
chr1	61119045	61119045	1	+	61119028	61119047	ATACAACCAGGAAATTATTC	1.82426	chr1	60865259	61462788	NFIA	T	A	EAS_AF	ATACAACCAGGAAATTAATC	1.82426	1.8533
chr1	61532544	61532544	1	+	61532527	61532546	AATCAGAGAAGCTGCAACTG	-0.798497	chr1	61481087	61533271	AC099791.3	C	T	AFR_AF	AATCAGAGAAGCTGCAATTG	-0.798497	-0.886919
chr1	62211890	62211890	1	+	62211873	62211892	GAGAATGGCGTGAACCCAGG	-0.633455	chr1	62194849	62212328	L1TD1	A	G	AMR_AF	GAGAATGGCGTGAACCCGGG	-0.633455	-2.40436
chr1	63569476	63569476	1	+	63569459	63569478	TTAATTTGGACCATAGAGGT	5.55183	chr1	63523372	63572693	EFCAB7	G	A	AFR_AF	TTAATTTGGACCATAGAAGT	5.55183	5.59738
chr1	63655898	63655898	1	+	63655881	63655900	CAATATGGTACCTCCCGAGA	3.29279	chr1	63593411	63660245	PGM1	A	C	AMR_AF	CAATATGGTACCTCCCGCGA	3.29279	5.05997
chr1	63655898	63655898	1	+	63655881	63655900	CAATATGGTACCTCCCGAGA	3.29279	chr1	63655743	63656047	RN7SL130P	A	C	AMR_AF	CAATATGGTACCTCCCGCGA	3.29279	5.05997
chr1	64192259	64192259	1	+	64192242	64192261	AAGTTATGGTGGGTATTCCT	1.03938	chr1	64186791	64192685	AL445205.1	C	T	AFR_AF	AAGTTATGGTGGGTATTTCT	1.03938	0.0409465
chr1	65148046	65148046	1	+	65148029	65148048	TGGGGAGCGAGCTGGAGTTA	-0.279297	chr1	65147549	65232145	AK4	T	G	AFR_AF	TGGGGAGCGAGCTGGAGGTA	-0.279297	-1.73347
chr1	65230247	65230247	1	+	65230230	65230249	GGTAAGAATAGCCATCAGTG	-0.700284	chr1	65147549	65232145	AK4	G	A	AFR_AF	GGTAAGAATAGCCATCAATG	-0.700284	0.561957
chr1	65435525	65435525	1	+	65435508	65435527	CAGGCTCCCGCCACCACGCC	-2.3859	chr1	65420587	65436007	LEPROT	G	A	EUR_AF	CAGGCTCCCGCCACCACACC	-2.3859	-2.04931
chr1	65435525	65435525	1	+	65435508	65435527	CAGGCTCCCGCCACCACGCC	-2.3859	chr1	65420652	65641559	LEPR	G	A	EUR_AF	CAGGCTCCCGCCACCACACC	-2.3859	-2.04931
chr1	66946552	66946552	1	+	66946535	66946554	ATGATTCTGCTATAAAGGTC	-1.14347	chr1	66924895	66988619	MIER1	G	A	AFR_AF	ATGATTCTGCTATAAAGATC	-1.14347	3.13322
chr1	70140239	70140239	1	+	70140222	70140241	CTACAGTTAATTTTAACATT	2.48812	chr1	69568261	70151945	LRRC7	A	G	SAS_AF	CTACAGTTAATTTTAACGTT	2.48812	-0.218814
chr1	70951490	70951490	1	+	70951473	70951492	AATATCTTTGCCTTTTACTT	1.91522	chr1	70947379	70951493	AL031429.1	C	G	EAS_AF	AATATCTTTGCCTTTTAGTT	1.91522	-1.0258
chr1	71468546	71468546	1	+	71468529	71468548	TAAATATGTACTTCATTACA	-1.79908	chr1	71081324	71489976	ZRANB2-AS2	A	C	EUR_AF	TAAATATGTACTTCATTCCA	-1.79908	2.46642
chr1	72618538	72618538	1	+	72618521	72618540	TTAGAATAGAGAAAACCGCC	-2.28362	chr1	72283170	72753772	AL513166.1	G	A	AFR_AF	TTAGAATAGAGAAAACCACC	-2.28362	-1.26477
chr1	73306083	73306083	1	+	73306066	73306085	GACCATATCCCTTATTATTG	-0.852133	chr1	73305609	73355253	LINC01360	T	C	EAS_AF	GACCATATCCCTTATTACTG	-0.852133	0.123352
chr1	73307365	73307365	1	+	73307348	73307367	CAAGTTTCTTATTATGGTAA	1.09659	chr1	73305609	73355253	LINC01360	T	C	EAS_AF	CAAGTTTCTTATTATGGCAA	1.09659	1.24541
chr1	75928834	75928834	1	+	75928817	75928836	TTCTACACACTCTATCCGTG	-2.85597	chr1	75926454	76019356	AC092813.1	G	A	EUR_AF	TTCTACACACTCTATCCATG	-2.85597	-1.86252
chr1	76629670	76629670	1	+	76629653	76629672	ATTCCTAAAAAGTAACCAAA	-3.20884	chr1	76074746	76634603	ST6GALNAC3	A	G	AMR_AF	ATTCCTAAAAAGTAACCGAA	-3.20884	-4.09375
chr1	76633044	76633044	1	+	76633027	76633046	CTAGCCTTTTTAAGTAGGTC	-0.585693	chr1	76074746	76634603	ST6GALNAC3	G	T	AFR_AF	CTAGCCTTTTTAAGTAGTTC	-0.585693	2.97407
chr1	78250305	78250305	1	+	78250288	78250307	AAGAGCAGCTGCATGAGTGA	3.45623	chr1	78229599	78369464	AC096531.2	T	C	AFR_AF	AAGAGCAGCTGCATGAGCGA	3.45623	5.20904
chr1	78646006	78646006	1	+	78645989	78646008	AGGGCACAGGGGTGGAGGTG	-1.88018	chr1	78619922	78646145	IFI44L	G	A	EAS_AF	AGGGCACAGGGGTGGAGATG	-1.88018	0.693151
chr1	81426515	81426515	1	+	81426498	81426517	CAGCTGTGACCGTCACCGCC	-3.26197	chr1	81306160	81992436	ADGRL2	G	A	AFR_AF	CAGCTGTGACCGTCACCACC	-3.26197	-0.98957
chr1	81426515	81426515	1	+	81426498	81426517	CAGCTGTGACCGTCACCGCC	-3.26197	chr1	81426456	81427605	HNRNPA3P14	G	A	AFR_AF	CAGCTGTGACCGTCACCACC	-3.26197	-0.98957
chr1	81427300	81427300	1	+	81427283	81427302	AATGGACTTAGAGGCGATGG	1.18216	chr1	81306160	81992436	ADGRL2	T	C	EAS_AF	AATGGACTTAGAGGCGACGG	1.18216	1.79372
chr1	81427300	81427300	1	+	81427283	81427302	AATGGACTTAGAGGCGATGG	1.18216	chr1	81426456	81427605	HNRNPA3P14	T	C	EAS_AF	AATGGACTTAGAGGCGACGG	1.18216	1.79372
chr1	81502558	81502558	1	+	81502541	81502560	AAGCTGGTGACCGAGAAGGG	-1.48443	chr1	81306160	81992436	ADGRL2	G	A	EAS_AF	AAGCTGGTGACCGAGAAAGG	-1.48443	0.76325
chr1	81502558	81502558	1	+	81502541	81502560	AAGCTGGTGACCGAGAAGGG	-1.48443	chr1	81501794	81503468	AL138799.1	G	A	EAS_AF	AAGCTGGTGACCGAGAAAGG	-1.48443	0.76325
chr1	83446104	83446104	1	+	83446087	83446106	GTGCCCTTGAGAGGGCACGG	2.73356	chr1	83445967	83480024	LINC01712	C	T	AFR_AF	GTGCCCTTGAGAGGGCATGG	2.73356	-1.40601
chr1	84064825	84064825	1	+	84064808	84064827	AGGCACCGTACGATCAGTTG	0.916209	chr1	84038529	84065031	AC104454.2	T	C	EUR_AF	AGGCACCGTACGATCAGCTG	0.916209	1.85647
chr1	84244534	84244534	1	+	84244517	84244536	AGGTGGTTCAGTCCTTCACC	-0.493118	chr1	84244334	84244577	AL450063.1	A	C	AFR_AF	AGGTGGTTCAGTCCTTCCCC	-0.493118	-0.588693
chr1	84999160	84999160	1	+	84999143	84999162	AGTCTGGAGCCCGGGGTTTG	-1.98427	chr1	84999147	85133138	WDR63	T	A	EAS_AF	AGTCTGGAGCCCGGGGTATG	-1.98427	0.358999
chr1	87165966	87165966	1	+	87165949	87165968	CCCAAAAGCCTGAAAACCGG	1.4564	chr1	86993009	87169204	AC093155.3	C	T	AMR_AF	CCCAAAAGCCTGAAAACTGG	1.4564	0.154889
chr1	87165966	87165966	1	+	87165949	87165968	CCCAAAAGCCTGAAAACCGG	1.4564	chr1	87129765	87169198	LINC01140	C	T	AMR_AF	CCCAAAAGCCTGAAAACTGG	1.4564	0.154889
chr1	89333119	89333119	1	+	89333102	89333121	GAGTTAAGGTGAGTTATATA	-1.5742	chr1	89324522	89334880	BX119321.1	A	G	AMR_AF	GAGTTAAGGTGAGTTATGTA	-1.5742	-4.37602
chr1	89524961	89524961	1	+	89524944	89524963	GGGGCCGCAGCCTGCCCGCC	-1.36135	chr1	89524836	89597864	LRRC8B	G	A	AFR_AF	GGGGCCGCAGCCTGCCCACC	-1.36135	-0.724222
chr1	89763108	89763108	1	+	89763091	89763110	TCCCTGGAGTGAGCGGCGGC	0.167395	chr1	89633072	89769903	LRRC8C	G	A	SAS_AF	TCCCTGGAGTGAGCGGCAGC	0.167395	2.68526
chr1	89763108	89763108	1	+	89763091	89763110	TCCCTGGAGTGAGCGGCGGC	0.167395	chr1	89633140	89933250	AC093423.3	G	A	SAS_AF	TCCCTGGAGTGAGCGGCAGC	0.167395	2.68526
chr1	92180464	92180464	1	+	92180447	92180466	AATCTAAATCAGTCAAAGAA	-4.45076	chr1	92080305	92184725	BTBD8	G	A	EAS_AF	AATCTAAATCAGTCAAAAAA	-4.45076	-1.21046
chr1	93367942	93367942	1	+	93367925	93367944	TTCTTGAACCCAGAAGGCGG	4.39668	chr1	93345907	93369493	DR1	C	T	AFR_AF	TTCTTGAACCCAGAAGGTGG	4.39668	3.31324
chr1	93847808	93847808	1	+	93847791	93847810	CCTTTCTTAAGCGGCTCGCA	-2.43766	chr1	93847174	93848939	AL049796.1	G	T	AFR_AF	CCTTTCTTAAGCGGCTCTCA	-2.43766	-2.75158
chr1	95192944	95192944	1	+	95192927	95192946	GGACTATTTAGGCTAATCGG	1.54213	chr1	95117355	95197607	TLCD4	C	T	EAS_AF	GGACTATTTAGGCTAATTGG	1.54213	-0.838656
chr1	95192944	95192944	1	+	95192927	95192946	GGACTATTTAGGCTAATCGG	1.54213	chr1	95117923	95247225	TLCD4-RWDD3	C	T	EAS_AF	GGACTATTTAGGCTAATTGG	1.54213	-0.838656
chr1	95516020	95516020	1	+	95516003	95516022	CAGTGGGGTGGGGATGGGAA	-1.13788	chr1	95510059	95782342	LINC02607	G	A	EUR_AF	CAGTGGGGTGGGGATGGAAA	-1.13788	1.35387
chr1	95518097	95518097	1	+	95518080	95518099	ATTAGTAGTTGCTTGGTGGT	4.74466	chr1	95510059	95782342	LINC02607	G	C	EUR_AF	ATTAGTAGTTGCTTGGTCGT	4.74466	4.09339
chr1	96816026	96816026	1	+	96816009	96816028	TTTCAGGTGCTCATTGTGGG	-1.02722	chr1	96721665	96823738	PTBP2	G	C	AFR_AF	TTTCAGGTGCTCATTGTCGG	-1.02722	3.28525
chr1	100015606	100015606	1	+	100015589	100015608	TGAAATCTTATTTTGTACAG	-1.31903	chr1	99969351	100035634	SLC35A3	C	A	AFR_AF	TGAAATCTTATTTTGTAAAG	-1.31903	1.00401
chr1	100015606	100015606	1	+	100015589	100015608	TGAAATCTTATTTTGTACAG	-1.31903	chr1	99970011	100083321	AC118553.2	C	A	AFR_AF	TGAAATCTTATTTTGTAAAG	-1.31903	1.00401
chr1	100250611	100250611	1	+	100250594	100250613	CAATCTTCCTCAGAGCAACT	0.273783	chr1	100220488	100253414	AL445928.2	A	G	EAS_AF	CAATCTTCCTCAGAGCAGCT	0.273783	-1.2203
chr1	100390923	100390923	1	+	100390906	100390925	TCAGTGGGATTGAGAGACGG	1.67389	chr1	100345001	100520277	CDC14A	C	T	EUR_AF	TCAGTGGGATTGAGAGATGG	1.67389	3.19322
chr1	101882586	101882586	1	+	101882569	101882588	GGAGAACTGCTTTTTCTACC	2.30575	chr1	101882516	101882894	AL356280.1	A	G	AFR_AF	GGAGAACTGCTTTTTCTGCC	2.30575	-2.20687
chr1	103926994	103926994	1	+	103926977	103926996	ATGGGAGCAGTGGATCTCTT	0.660043	chr1	103926567	103927806	AL136455.1	C	T	AFR_AF	ATGGGAGCAGTGGATCTTTT	0.660043	-0.496708
chr1	103927383	103927383	1	+	103927366	103927385	TCCCTGCCTCTCAATACTTT	-2.70936	chr1	103926567	103927806	AL136455.1	T	C	EAS_AF	TCCCTGCCTCTCAATACCTT	-2.70936	-1.57369
chr1	104073172	104073172	1	+	104073155	104073174	CCCTGAGGCGGGGGCCGGAG	2.36687	chr1	104072983	104226678	AC092506.1	G	T	AMR_AF	CCCTGAGGCGGGGGCCGTAG	2.36687	-1.7886
chr1	105958119	105958119	1	+	105958102	105958121	TCTTCCTTCTGGTGGGTCTG	-0.119694	chr1	105956694	106124564	AL355306.2	C	T	EAS_AF	TCTTCCTTCTGGTGGGTTTG	-0.119694	-2.74012
chr1	106062746	106062746	1	+	106062729	106062748	TAGAGCTGAAGAGAAAGGAG	-2.43892	chr1	105956694	106124564	AL355306.2	G	A	SAS_AF	TAGAGCTGAAGAGAAAGAAG	-2.43892	0.586299
chr1	108200270	108200270	1	+	108200253	108200272	TTGGGGCGCCGTCGGGGTTG	1.24273	chr1	108199926	108201491	AL359258.2	T	G	AFR_AF	TTGGGGCGCCGTCGGGGGTG	1.24273	-1.67374
chr1	108858267	108858267	1	+	108858250	108858269	ATCAGCTTTGAAGAGCACGT	4.57509	chr1	108857217	108858524	SPATA42	C	T	EUR_AF	ATCAGCTTTGAAGAGCATGT	4.57509	2.67401
chr1	108926709	108926709	1	+	108926692	108926711	ACTTAAAAATTAGCAACAGT	2.0853	chr1	108875350	108934545	GPSM2	A	G	AFR_AF	ACTTAAAAATTAGCAACGGT	2.0853	3.06128
chr1	108930983	108930983	1	+	108930966	108930985	CACTTGAGCCCAGGAGGTGG	2.02054	chr1	108875350	108934545	GPSM2	T	C	SAS_AF	CACTTGAGCCCAGGAGGCGG	2.02054	5.21894
chr1	109090755	109090755	1	+	109090738	109090757	GCCCTTGCTCCTGCGTACTA	-0.0788266	chr1	109089803	109096934	TMEM167B	C	G	AFR_AF	GCCCTTGCTCCTGCGTAGTA	-0.0788266	-3.10708
chr1	109161739	109161739	1	+	109161722	109161741	ATCATTGTAGTTCTTGTACT	3.3294	chr1	109113679	109206781	KIAA1324	A	G	EUR_AF	ATCATTGTAGTTCTTGTGCT	3.3294	-2.05573
chr1	109191603	109191603	1	+	109191586	109191605	AAGGCCCAGACTGACCAGCA	-4.42695	chr1	109113679	109206781	KIAA1324	G	T	EAS_AF	AAGGCCCAGACTGACCATCA	-4.42695	-2.85483
chr1	109204438	109204438	1	+	109204421	109204440	TTCCAGCCTTATCCTCTGTT	-2.52699	chr1	109113679	109206781	KIAA1324	G	A	EAS_AF	TTCCAGCCTTATCCTCTATT	-2.52699	-0.535124
chr1	109272511	109272511	1	+	109272494	109272513	CACACACTGTGGCTGACGTG	-0.796718	chr1	109249539	109275751	CELSR2	G	A	AFR_AF	CACACACTGTGGCTGACATG	-0.796718	2.26055
chr1	109272589	109272589	1	+	109272572	109272591	GAGAGGAGAGACTGGGACCC	0.761017	chr1	109249539	109275751	CELSR2	C	A	AFR_AF	GAGAGGAGAGACTGGGAACC	0.761017	0.684332
chr1	109275216	109275216	1	+	109275199	109275218	TATTTATTTGCTTTTTGTGT	4.72103	chr1	109249539	109275751	CELSR2	T	C	EAS_AF	TATTTATTTGCTTTTTGCGT	4.72103	6.77606
chr1	109622341	109622341	1	+	109622324	109622343	CAGAGCTGGAGACCCTTCGG	3.26679	chr1	109616104	109632053	AMPD2	C	T	AFR_AF	CAGAGCTGGAGACCCTTTGG	3.26679	0.968193
chr1	109716394	109716394	1	+	109716377	109716396	AACAGCCGAGGGCTGGGGCA	-1.69318	chr1	109711780	109775428	GSTM5	G	T	EAS_AF	AACAGCCGAGGGCTGGGTCA	-1.69318	1.05223
chr1	109829126	109829126	1	+	109829109	109829128	GCCTAGAACAGTGCCCAGCA	-4.87379	chr1	109828355	109871436	LINC01768	G	C	AFR_AF	GCCTAGAACAGTGCCCACCA	-4.87379	-0.826673
chr1	109896040	109896040	1	+	109896023	109896042	GGGTCAGACTTTCCCTTTTC	2.06734	chr1	109895973	109897861	AL450468.2	T	C	AFR_AF	GGGTCAGACTTTCCCTTCTC	2.06734	2.22019
chr1	109896304	109896304	1	+	109896287	109896306	GACCCCTATGCCTGGCACGT	4.99156	chr1	109895973	109897861	AL450468.2	C	T	EAS_AF	GACCCCTATGCCTGGCATGT	4.99156	2.26694
chr1	110199880	110199880	1	+	110199863	110199882	GGATGGATGGGTTGGGGAGT	5.77169	chr1	110150494	110202202	SLC6A17	A	G	EUR_AF	GGATGGATGGGTTGGGGGGT	5.77169	2.41214
chr1	110225439	110225439	1	+	110225422	110225441	AGGTCAGCCCTAATTGCGGA	-0.65795	chr1	110211343	110283100	KCNC4	G	A	EUR_AF	AGGTCAGCCCTAATTGCAGA	-0.65795	0.251574
chr1	110234421	110234421	1	+	110234404	110234423	TTCTAAATGGGCCAAGACCC	1.55905	chr1	110211343	110283100	KCNC4	C	T	AMR_AF	TTCTAAATGGGCCAAGATCC	1.55905	1.27473
chr1	110235437	110235437	1	+	110235420	110235439	CCATAATGATATTACGCATC	3.49453	chr1	110211343	110283100	KCNC4	A	G	SAS_AF	CCATAATGATATTACGCGTC	3.49453	3.12255
chr1	110238578	110238578	1	+	110238561	110238580	TACAACCTGGGTGTACAATA	-1.4787	chr1	110211343	110283100	KCNC4	A	G	EAS_AF	TACAACCTGGGTGTACAGTA	-1.4787	-3.97344
chr1	110238847	110238847	1	+	110238830	110238849	CTCTGTCCTCAGGGAAACAA	1.47192	chr1	110211343	110283100	KCNC4	C	T	EUR_AF	CTCTGTCCTCAGGGAAATAA	1.47192	-2.47357
chr1	110241131	110241131	1	+	110241114	110241133	GGTGCTAGGTGGTGACAAGC	2.61555	chr1	110211343	110283100	KCNC4	A	G	AMR_AF	GGTGCTAGGTGGTGACAGGC	2.61555	2.03528
chr1	110243714	110243714	1	+	110243697	110243716	TAGGGAAGGGGGAGGGGCAG	3.98886	chr1	110211343	110283100	KCNC4	C	T	EUR_AF	TAGGGAAGGGGGAGGGGTAG	3.98886	0.713816
chr1	110411178	110411178	1	+	110411161	110411180	GGGAGGCCTAGGTGGGCGGA	1.01365	chr1	110347116	110443817	LAMTOR5-AS1	G	A	EUR_AF	GGGAGGCCTAGGTGGGCAGA	1.01365	0.729182
chr1	110429866	110429866	1	+	110429849	110429868	GGGGCCGGGCTACCTTTCAG	2.73531	chr1	110347116	110443817	LAMTOR5-AS1	C	T	SAS_AF	GGGGCCGGGCTACCTTTTAG	2.73531	0.419159
chr1	110472758	110472758	1	+	110472741	110472760	AGCCTGCCTGGTCCCGCCGG	2.57787	chr1	110472543	110474980	AL358215.2	C	T	EUR_AF	AGCCTGCCTGGTCCCGCTGG	2.57787	1.36574
chr1	110873219	110873219	1	+	110873202	110873221	AATCACTAAATTCTGCCGAA	-2.23694	chr1	110871188	110899922	CD53	G	A	SAS_AF	AATCACTAAATTCTGCCAAA	-2.23694	-1.9423
chr1	111229743	111229743	1	+	111229726	111229745	TGGGGAGCCCAGATGAAGTG	-3.39774	chr1	111200771	111243440	CHI3L2	G	T	AFR_AF	TGGGGAGCCCAGATGAATTG	-3.39774	-2.66412
chr1	111280058	111280058	1	+	111280041	111280060	ACACTACCACTGAGGCAACA	-2.91534	chr1	111280059	111286116	CHIAP2	A	G	EAS_AF	ACACTACCACTGAGGCAGCA	-2.91534	-3.84695
chr1	111285127	111285127	1	+	111285110	111285129	CTGCAGAGTACAAGTGAGTT	-0.000875592	chr1	111280059	111286116	CHIAP2	G	T	EAS_AF	CTGCAGAGTACAAGTGATTT	-0.000875592	2.94992
chr1	111351558	111351558	1	+	111351541	111351560	TGGGTCTGTGGGTTTCTGTT	-1.51438	chr1	111346600	111353013	PIFO	G	A	EAS_AF	TGGGTCTGTGGGTTTCTATT	-1.51438	0.149747
chr1	111989945	111989945	1	+	111989928	111989947	CTCCCGAGGTCCCTTTCCCG	-2.55041	chr1	111989770	111998842	LINC01750	C	T	EUR_AF	CTCCCGAGGTCCCTTTCTCG	-2.55041	-3.02307
chr1	112849840	112849840	1	+	112849823	112849842	CCGGCCGAGCCTGCGCACTG	-0.443114	chr1	112849821	112877871	LINC01357	C	A	AFR_AF	CCGGCCGAGCCTGCGCAATG	-0.443114	-0.794538
chr1	113126376	113126376	1	+	113126359	113126378	TCTCAGTCTTCTCTGACCTC	0.353521	chr1	113073198	113132260	LRIG2	C	G	SAS_AF	TCTCAGTCTTCTCTGACGTC	0.353521	0.187027
chr1	113913285	113913285	1	+	113913268	113913287	GACTTGTGGAGCTGGGCGTC	0.747366	chr1	113905213	113914086	DCLRE1B	G	A	AFR_AF	GACTTGTGGAGCTGGGCATC	0.747366	1.08434
chr1	113980843	113980843	1	+	113980826	113980845	TAAGATTGGAGGCAACCACT	-1.81465	chr1	113979391	114035572	OLFML3	A	G	SAS_AF	TAAGATTGGAGGCAACCGCT	-1.81465	-3.5613
chr1	114468865	114468865	1	+	114468848	114468867	GCGAGTGTGCAACATCACGA	4.53369	chr1	114468315	114469282	EIF2S2P5	C	T	SAS_AF	GCGAGTGTGCAACATCATGA	4.53369	-0.555131
chr1	115481394	115481394	1	+	115481377	115481396	TGACTATGTCCTGGCACATG	-1.94802	chr1	115479428	115481572	AL512638.2	A	G	AFR_AF	TGACTATGTCCTGGCACGTG	-1.94802	-1.64899
chr1	115671288	115671288	1	+	115671271	115671290	CACACTCACCACAAGTGGCT	2.38117	chr1	115641970	115698224	VANGL1	G	T	AMR_AF	CACACTCACCACAAGTGTCT	2.38117	3.547
chr1	115691596	115691596	1	+	115691579	115691598	TGACATCTGACTTTTGTCGA	2.71168	chr1	115641970	115698224	VANGL1	C	T	AMR_AF	TGACATCTGACTTTTGTTGA	2.71168	1.60312
chr1	115697405	115697405	1	+	115697388	115697407	TTTTTATAATAGTTTACGGT	3.17341	chr1	115641970	115698224	VANGL1	G	A	EAS_AF	TTTTTATAATAGTTTACAGT	3.17341	2.9884
chr1	116989289	116989289	1	+	116989272	116989291	CCACCTGCCCCATGTCCACT	-0.352602	chr1	116909916	116990353	PTGFRN	A	G	EAS_AF	CCACCTGCCCCATGTCCGCT	-0.352602	-3.37604
chr1	117104990	117104990	1	+	117104973	117104992	GGCAGCATCCCACAACACAG	-0.992617	chr1	117060326	117107453	TTF2	C	T	AFR_AF	GGCAGCATCCCACAACATAG	-0.992617	-2.17257
chr1	117624128	117624128	1	+	117624111	117624130	TCCTTCTAGATGTAGGCATT	2.02979	chr1	117606048	117628389	TENT5C	A	G	AMR_AF	TCCTTCTAGATGTAGGCGTT	2.02979	0.877939
chr1	117624231	117624231	1	+	117624214	117624233	TATCATGAGCCAACCCTCAA	-2.84626	chr1	117606048	117628389	TENT5C	C	A	AFR_AF	TATCATGAGCCAACCCTAAA	-2.84626	-1.30397
chr1	117624255	117624255	1	+	117624238	117624257	CCCGTATTACAGTGCCACGT	5.15764	chr1	117606048	117628389	TENT5C	C	T	EUR_AF	CCCGTATTACAGTGCCATGT	5.15764	2.6678
chr1	117625031	117625031	1	+	117625014	117625033	TTTTAACTGGAAACCCACTT	0.451329	chr1	117606048	117628389	TENT5C	C	T	AFR_AF	TTTTAACTGGAAACCCATTT	0.451329	0.106128
chr1	119064571	119064571	1	+	119064554	119064573	TGTGGGAGGGACCCAGTGGG	-1.85713	chr1	119047405	119064785	WARS2-IT1	G	A	EAS_AF	TGTGGGAGGGACCCAGTAGG	-1.85713	2.57763
chr1	119140767	119140767	1	+	119140750	119140769	GCAGCGCAGCCGCTATCGGG	3.41267	chr1	119140391	119275973	WARS2-AS1	G	A	AFR_AF	GCAGCGCAGCCGCTATCAGG	3.41267	0.00412762
chr1	119181257	119181257	1	+	119181240	119181259	TGATTCTGTAAGTACTTTAA	-0.0645708	chr1	119140391	119275973	WARS2-AS1	T	C	SAS_AF	TGATTCTGTAAGTACTTCAA	-0.0645708	1.08018
chr1	119511901	119511901	1	+	119511884	119511903	CCCCAGGTAAGTAAGCAGGT	2.01831	chr1	119507198	119515054	HSD3B1	G	A	AFR_AF	CCCCAGGTAAGTAAGCAAGT	2.01831	2.11234
chr1	119568062	119568062	1	+	119568045	119568064	ATGTGAAAGGTACAGTAGCC	-2.5406	chr1	119564066	119572067	HSD3BP4	G	A	EAS_AF	ATGTGAAAGGTACAGTAACC	-2.5406	0.46272
chr1	119727558	119727558	1	+	119727541	119727560	GCAGTGTTGGCCGGGCGCGG	3.97146	chr1	119648411	119744226	PHGDH	C	T	EUR_AF	GCAGTGTTGGCCGGGCGTGG	3.97146	3.29864
chr1	120355032	120355032	1	+	120355015	120355034	CATGAAGTTGGTGTTTTTCG	-3.91612	chr1	120354987	120355148	U1	T	C	AFR_AF	CATGAAGTTGGTGTTTTCCG	-3.91612	2.13621
chr1	120724152	120724152	1	+	120724135	120724154	GGCGGCGGCGGCGGCGGAGG	1.25643	chr1	120723946	120793874	AC253572.1	A	C	AFR_AF	GGCGGCGGCGGCGGCGGCGG	1.25643	3.86672
chr1	120724152	120724152	1	+	120724135	120724154	GGCGGCGGCGGCGGCGGAGG	1.25643	chr1	120723949	120842110	NBPF26	A	C	AFR_AF	GGCGGCGGCGGCGGCGGCGG	1.25643	3.86672
chr1	121429190	121429190	1	+	121429173	121429192	TTTGTATTTTTAGTAGAGAC	-2.79397	chr1	121396754	121463508	LINC02798	G	T	EAS_AF	TTTGTATTTTTAGTAGATAC	-2.79397	1.27217
chr1	121538394	121538394	1	+	121538377	121538396	AGGGCGCATCACAGGACTGG	-0.872554	chr1	121519112	121575702	EMBP1	T	C	AFR_AF	AGGGCGCATCACAGGACCGG	-0.872554	4.60929
chr1	145281127	145281127	1	+	145281110	145281129	AAGCTCATACTTACCTGGAA	1.7298	chr1	145281116	145281462	AC245014.3	G	A	AFR_AF	AAGCTCATACTTACCTGAAA	1.7298	3.98052
chr1	145281127	145281127	1	+	145281110	145281129	AAGCTCATACTTACCTGGAA	1.7298	chr1	145281116	145281279	RNVU1-14	G	A	AFR_AF	AAGCTCATACTTACCTGAAA	1.7298	3.98052
chr1	145460905	145460905	1	+	145460888	145460907	TTGACGCCTTCTTGGCTCCT	-0.813051	chr1	145459798	145462007	AC239860.3	C	T	EUR_AF	TTGACGCCTTCTTGGCTTCT	-0.813051	-1.49095
chr1	146900116	146900116	1	+	146900099	146900118	TGGTATTGTCGGTTTTTTTA	-0.31659	chr1	146472566	146914294	HYDIN2	T	A	SAS_AF	TGGTATTGTCGGTTTTTATA	-0.31659	-0.888051
chr1	146938873	146938873	1	+	146938856	146938875	CCTGGTGATTTTGGGAACGC	6.72268	chr1	146938744	146996202	NBPF12	C	G	AMR_AF	CCTGGTGATTTTGGGAAGGC	6.72268	3.42532
chr1	147295639	147295639	1	+	147295622	147295641	CTCTTTTCTGAGTTTCAGTT	-1.12577	chr1	147172755	147295734	AC242426.2	G	A	SAS_AF	CTCTTTTCTGAGTTTCAATT	-1.12577	-1.26866
chr1	147295639	147295639	1	+	147295622	147295641	CTCTTTTCTGAGTTTCAGTT	-1.12577	chr1	147242654	147295765	CHD1L	G	A	SAS_AF	CTCTTTTCTGAGTTTCAATT	-1.12577	-1.26866
chr1	147625834	147625834	1	+	147625817	147625836	CAATACACAGTGTTATTTTG	0.725307	chr1	147541501	147626216	BCL9	T	C	EAS_AF	CAATACACAGTGTTATTCTG	0.725307	2.83194
chr1	148263524	148263524	1	+	148263507	148263526	AAGATCGTTTTTCCAGAGTG	-2.90923	chr1	148263476	148263632	RNU1-120P	G	A	SAS_AF	AAGATCGTTTTTCCAGAATG	-2.90923	1.30393
chr1	148263571	148263571	1	+	148263554	148263573	CTTGCGATTTTCCTAAATGT	2.30696	chr1	148263476	148263632	RNU1-120P	T	C	AFR_AF	CTTGCGATTTTCCTAAACGT	2.30696	6.07158
chr1	148435416	148435416	1	+	148435399	148435418	AGATGAATGCAGATACTGTG	-3.72943	chr1	148435105	148436926	AC245100.2	G	A	EAS_AF	AGATGAATGCAGATACTATG	-3.72943	-0.624896
chr1	149843969	149843969	1	+	149843952	149843971	GTCTATAGGTATTTATTTCT	1.77969	chr1	149842875	149846486	HIST2H2BD	T	C	AFR_AF	GTCTATAGGTATTTATTCCT	1.77969	2.16169
chr1	150149739	150149739	1	+	150149722	150149741	AGCGAGGGTCCCTGCCCCCT	-0.248424	chr1	150149183	150164720	PLEKHO1	C	G	EAS_AF	AGCGAGGGTCCCTGCCCGCT	-0.248424	-3.09454
chr1	150293918	150293918	1	+	150293901	150293920	GAGGAGTTGTGCAGGGTTTG	-1.47209	chr1	150293720	150308979	MRPS21	T	A	EAS_AF	GAGGAGTTGTGCAGGGTATG	-1.47209	-0.0469874
chr1	150308767	150308767	1	+	150308750	150308769	TGCTTGAACTGGGGAGGAAG	0.533608	chr1	150293720	150308979	MRPS21	A	C	AFR_AF	TGCTTGAACTGGGGAGGCAG	0.533608	2.87554
chr1	150510262	150510262	1	+	150510245	150510264	TTCGGGGCAGACAAGACGGT	0.77581	chr1	150508062	150513789	ECM1	G	A	AMR_AF	TTCGGGGCAGACAAGACAGT	0.77581	2.08996
chr1	150516002	150516002	1	+	150515985	150516004	GCCTGGAATCCCAGCACTTT	-2.07308	chr1	150515757	150518032	FALEC	T	C	AFR_AF	GCCTGGAATCCCAGCACCTT	-2.07308	0.257769
chr1	150550002	150550002	1	+	150549985	150550004	GTGGAGGGCTCTGAGGGCCC	4.23835	chr1	150549369	150560937	ADAMTSL4	C	T	AFR_AF	GTGGAGGGCTCTGAGGGTCC	4.23835	2.46988
chr1	151524900	151524900	1	+	151524883	151524902	CCAGGCATGTGACAAGAGCA	-2.99821	chr1	151510510	151538692	CGN	G	A	EAS_AF	CCAGGCATGTGACAAGAACA	-2.99821	-0.70904
chr1	151698751	151698751	1	+	151698734	151698753	GAGGGGAGTGATACGGGGTG	-0.682007	chr1	151612006	151699091	SNX27	G	A	EAS_AF	GAGGGGAGTGATACGGGATG	-0.682007	2.61806
chr1	151844149	151844149	1	+	151844132	151844151	GCAACTGGATGCCTACACGA	4.32491	chr1	151841877	151850385	C2CD4D-AS1	C	T	AFR_AF	GCAACTGGATGCCTACATGA	4.32491	-0.985041
chr1	152042009	152042009	1	+	152041992	152042011	GAAGAGTAGAGATGGGGTTA	0.238528	chr1	151994531	152042774	AL450992.1	T	G	AFR_AF	GAAGAGTAGAGATGGGGGTA	0.238528	-1.75648
chr1	152676474	152676474	1	+	152676457	152676476	AAAGACTCATGGGGCTTTCC	2.21289	chr1	152675295	152676574	LCE2C	T	C	AFR_AF	AAAGACTCATGGGGCTTCCC	2.21289	2.25306
chr1	152720036	152720036	1	+	152720019	152720038	TTCCACCAGCTACTGCTGTC	-2.93984	chr1	152719522	152720470	C1orf68	G	A	AFR_AF	TTCCACCAGCTACTGCTATC	-2.93984	1.7021
chr1	152720112	152720112	1	+	152720095	152720114	AACTGCAACACAGGATCATC	-1.14779	chr1	152719522	152720470	C1orf68	A	G	AFR_AF	AACTGCAACACAGGATCGTC	-1.14779	-0.66772
chr1	152911635	152911635	1	+	152911618	152911637	CCACTTATTTCGGGTCCGCT	-3.43974	chr1	152908546	152911886	IVL	G	A	AFR_AF	CCACTTATTTCGGGTCCACT	-3.43974	-0.534281
chr1	153225981	153225981	1	+	153225964	153225983	GGAGGAGTTGGATGAGAATA	0.476226	chr1	153225080	153226006	AL161636.2	A	C	EUR_AF	GGAGGAGTTGGATGAGACTA	0.476226	1.94126
chr1	153630385	153630385	1	+	153630368	153630387	GGGAAAGATCAATTGCAGTA	-3.29342	chr1	153627926	153632039	S100A1	G	C	AMR_AF	GGGAAAGATCAATTGCACTA	-3.29342	-2.03047
chr1	153637541	153637541	1	+	153637524	153637543	TATAATCCCAGCTACTCAGG	1.34685	chr1	153633982	153646306	CHTOP	A	G	AMR_AF	TATAATCCCAGCTACTCGGG	1.34685	0.732153
chr1	153661582	153661582	1	+	153661565	153661584	TTTTTTAAGCTGCATACGTG	-2.69493	chr1	153658703	153661852	SNAPIN	G	T	AFR_AF	TTTTTTAAGCTGCATACTTG	-2.69493	-2.65947
chr1	154502855	154502855	1	+	154502838	154502857	CTAGTTCCGTTACTCTTCGG	3.31148	chr1	154502219	154548147	TDRD10	C	A	EAS_AF	CTAGTTCCGTTACTCTTAGG	3.31148	2.76336
chr1	154576516	154576516	1	+	154576499	154576518	CCCCATGGTCACAGACCCCT	-1.74606	chr1	154567778	154580013	CHRNB2	C	T	EAS_AF	CCCCATGGTCACAGACCTCT	-1.74606	-3.07881
chr1	155051158	155051158	1	+	155051141	155051160	AGCGGTAGCGCTGAGCAGCG	-4.76723	chr1	155050566	155062775	ADAM15	G	A	EAS_AF	AGCGGTAGCGCTGAGCAACG	-4.76723	-2.74076
chr1	155135811	155135811	1	+	155135794	155135813	CGGGGGCGGAGCCGAGTGCG	-1.42199	chr1	155135344	155138857	SLC50A1	G	A	EAS_AF	CGGGGGCGGAGCCGAGTACG	-1.42199	-0.800885
chr1	155212052	155212052	1	+	155212035	155212054	CAGTGAGGGGGGTACCAGAC	-2.48982	chr1	155208699	155213824	MTX1	G	T	EAS_AF	CAGTGAGGGGGGTACCATAC	-2.48982	1.68035
chr1	156136137	156136137	1	+	156136120	156136139	AGGTGGGCTGGGGAGACGTC	-1.13244	chr1	156082573	156140089	LMNA	G	A	AFR_AF	AGGTGGGCTGGGGAGACATC	-1.13244	-1.23809
chr1	156198945	156198945	1	+	156198928	156198947	GTAGTTCCCCAGACTCTTCA	-1.4043	chr1	156193932	156212796	SLC25A44	T	C	AFR_AF	GTAGTTCCCCAGACTCTCCA	-1.4043	-1.11542
chr1	156210558	156210558	1	+	156210541	156210560	CTGGGCCAAGTGGCCTATCT	0.0972306	chr1	156193932	156212796	SLC25A44	T	A	AFR_AF	CTGGGCCAAGTGGCCTAACT	0.0972306	0.534433
chr1	156390453	156390453	1	+	156390436	156390455	GGGATCTCTGGGCTGGTCTG	-0.852646	chr1	156388226	156395609	AL139130.1	C	T	EAS_AF	GGGATCTCTGGGCTGGTTTG	-0.852646	-2.7819
chr1	156796181	156796181	1	+	156796164	156796183	CTGTTGTTAATGCTCACCGT	6.37263	chr1	156750610	156800815	PRCC	C	T	EAS_AF	CTGTTGTTAATGCTCACTGT	6.37263	4.06412
chr1	157187061	157187061	1	+	157187044	157187063	TATACCTCTGGAAGAAATGT	0.485718	chr1	157171116	157191963	AL357143.1	T	C	AFR_AF	TATACCTCTGGAAGAAACGT	0.485718	4.87863
chr1	158467887	158467887	1	+	158467870	158467889	GACAAAATTATATATATTTA	-0.588472	chr1	158461574	158470857	OR10K1	T	A	EUR_AF	GACAAAATTATATATATATA	-0.588472	-0.967007
chr1	159441185	159441185	1	+	159441168	159441187	AATAAGTTACTGTGTGGGGA	2.62583	chr1	159437845	159443078	OR10J1	G	A	EUR_AF	AATAAGTTACTGTGTGGAGA	2.62583	1.88556
chr1	159442329	159442329	1	+	159442312	159442331	TATCTAAAAAGCCATATAGG	1.94966	chr1	159437845	159443078	OR10J1	A	G	EAS_AF	TATCTAAAAAGCCATATGGG	1.94966	-0.864388
chr1	159558004	159558004	1	+	159557987	159558006	GGGTAGCAGCAGGGTTCCTA	0.676856	chr1	159557368	159558200	AL606752.1	C	A	AFR_AF	GGGTAGCAGCAGGGTTCATA	0.676856	-0.481638
chr1	159759547	159759547	1	+	159759530	159759549	ATCAAAGAGAGGTAAAACCT	0.599452	chr1	159759170	159759589	AL445528.1	C	G	AFR_AF	ATCAAAGAGAGGTAAAAGCT	0.599452	-1.15912
chr1	159808733	159808733	1	+	159808716	159808735	TATGGACTAGAGGACTTCGA	3.36436	chr1	159800511	159816257	FCRL6	C	T	AFR_AF	TATGGACTAGAGGACTTTGA	3.36436	1.54645
chr1	159808782	159808782	1	+	159808765	159808784	TCCAGAAGGGCCTGGCTATG	0.353509	chr1	159800511	159816257	FCRL6	A	G	AFR_AF	TCCAGAAGGGCCTGGCTGTG	0.353509	-3.45474
chr1	159864301	159864301	1	+	159864284	159864303	GACCACGAACAGAGAGATTG	-2.94504	chr1	159854870	159867685	AL590560.3	T	C	AMR_AF	GACCACGAACAGAGAGACTG	-2.94504	2.24386
chr1	159866577	159866577	1	+	159866560	159866579	GGGTGGTGATGGGACAACGT	6.14066	chr1	159854870	159867685	AL590560.3	C	T	AFR_AF	GGGTGGTGATGGGACAATGT	6.14066	2.20203
chr1	159867212	159867212	1	+	159867195	159867214	TCTGACACGGAAATAGCTCC	-2.81464	chr1	159854870	159867685	AL590560.3	T	C	EAS_AF	TCTGACACGGAAATAGCCCC	-2.81464	-2.65527
chr1	160087880	160087880	1	+	160087863	160087882	ATACATGGGGAACTGCATAT	-0.0595	chr1	160081538	160090563	KCNJ9	T	C	AFR_AF	ATACATGGGGAACTGCACAT	-0.0595	0.344794
chr1	160089970	160089970	1	+	160089953	160089972	AGGGTCCTATGGGCATAGCC	-2.15391	chr1	160081538	160090563	KCNJ9	G	C	AFR_AF	AGGGTCCTATGGGCATACCC	-2.15391	1.86929
chr1	160263016	160263016	1	+	160262999	160263018	AGCTCTTTTCTGAAGAGAGG	2.63606	chr1	160261741	160263328	AL139011.1	A	G	EAS_AF	AGCTCTTTTCTGAAGAGGGG	2.63606	0.188858
chr1	160372225	160372225	1	+	160372208	160372227	CACCTGCGCACTATAGCTCA	-2.16335	chr1	160367071	160372846	NHLH1	T	G	AFR_AF	CACCTGCGCACTATAGCGCA	-2.16335	-2.078
chr1	160948757	160948757	1	+	160948740	160948759	CCTCAGCCTCCCGAGGAGCT	-2.64269	chr1	160932465	160949922	AL354714.1	G	A	EAS_AF	CCTCAGCCTCCCGAGGAACT	-2.64269	2.20854
chr1	161166434	161166434	1	+	161166417	161166436	GAACAGAGTGGACGGAGCGT	5.3861	chr1	161166056	161178013	PPOX	C	A	EAS_AF	GAACAGAGTGGACGGAGAGT	5.3861	5.37781
chr1	161284844	161284844	1	+	161284827	161284846	CAGAGTAGGGTGCCTGAGGG	-0.759133	chr1	161258745	161285450	PCP4L1	G	C	AFR_AF	CAGAGTAGGGTGCCTGACGG	-0.759133	1.72664
chr1	161364868	161364868	1	+	161364851	161364870	TTTTTCAGTGTGTGGCCACT	-1.31096	chr1	161314257	161375340	SDHC	A	C	SAS_AF	TTTTTCAGTGTGTGGCCCCT	-1.31096	-1.79348
chr1	161371390	161371390	1	+	161371373	161371392	CCCGAATAACTGGAACTACA	-2.07282	chr1	161314257	161375340	SDHC	A	G	SAS_AF	CCCGAATAACTGGAACTGCA	-2.07282	-5.68503
chr1	161374951	161374951	1	+	161374934	161374953	TAGTATTTTTAGTAGAGACA	-1.79055	chr1	161314257	161375340	SDHC	A	G	AFR_AF	TAGTATTTTTAGTAGAGGCA	-1.79055	-1.57214
chr1	161400878	161400878	1	+	161400861	161400880	TGTAATCCCAGCTACCCGGG	-1.21582	chr1	161399409	161422424	AL592295.4	G	A	EAS_AF	TGTAATCCCAGCTACCCAGG	-1.21582	0.390814
chr1	161400878	161400878	1	+	161400861	161400880	TGTAATCCCAGCTACCCGGG	-1.21582	chr1	161399998	161401868	AL592295.5	G	A	EAS_AF	TGTAATCCCAGCTACCCAGG	-1.21582	0.390814
chr1	161596127	161596127	1	+	161596110	161596129	TAGATTTTTCTTTAACAGTT	-1.00448	chr1	161513176	161605099	AL590385.2	G	A	SAS_AF	TAGATTTTTCTTTAACAATT	-1.00448	-0.382061
chr1	161596127	161596127	1	+	161596110	161596129	TAGATTTTTCTTTAACAGTT	-1.00448	chr1	161581339	161605662	FCGR2C	G	A	SAS_AF	TAGATTTTTCTTTAACAATT	-1.00448	-0.382061
chr1	161600103	161600103	1	+	161600086	161600105	TAACATATAATTAGGTGACT	3.2376	chr1	161513176	161605099	AL590385.2	A	G	AFR_AF	TAACATATAATTAGGTGGCT	3.2376	2.42783
chr1	161600103	161600103	1	+	161600086	161600105	TAACATATAATTAGGTGACT	3.2376	chr1	161581339	161605662	FCGR2C	A	G	AFR_AF	TAACATATAATTAGGTGGCT	3.2376	2.42783
chr1	161676104	161676104	1	+	161676087	161676106	GAGTGTGTAAAGGAACTTCC	1.72683	chr1	161663147	161678654	FCGR2B	T	C	AFR_AF	GAGTGTGTAAAGGAACTCCC	1.72683	1.81597
chr1	161676330	161676330	1	+	161676313	161676332	CAGCAAGGTCGCATGTCTGC	2.21326	chr1	161663147	161678654	FCGR2B	T	C	AFR_AF	CAGCAAGGTCGCATGTCCGC	2.21326	3.84956
chr1	161721576	161721576	1	+	161721559	161721578	GGGGAAGATACTATCTTCCT	0.732458	chr1	161721563	161728143	FCRLB	C	A	EAS_AF	GGGGAAGATACTATCTTACT	0.732458	0.245185
chr1	161726298	161726298	1	+	161726281	161726300	CCTTTCCCCGACGCACATCC	1.31244	chr1	161721563	161728143	FCRLB	T	C	EAS_AF	CCTTTCCCCGACGCACACCC	1.31244	1.89097
chr1	161962403	161962403	1	+	161962386	161962405	AGATGCTGGTGAGACTGCCG	1.76452	chr1	161766320	161964070	ATF6	C	T	EUR_AF	AGATGCTGGTGAGACTGTCG	1.76452	2.89682
chr1	162363364	162363364	1	+	162363347	162363366	ATAGGGCAGGGTCTGTGGGA	2.72444	chr1	162069691	162370475	NOS1AP	G	T	EAS_AF	ATAGGGCAGGGTCTGTGTGA	2.72444	1.96397
chr1	162385699	162385699	1	+	162385682	162385701	AAACACCAGAGCTGAGGATA	2.00656	chr1	162378841	162386812	C1orf226	A	G	EUR_AF	AAACACCAGAGCTGAGGGTA	2.00656	-2.03605
chr1	163237711	163237711	1	+	163237694	163237713	AAAAAAAGAAAAAAGCAGGA	-2.80239	chr1	163237214	163239197	AL451063.1	G	T	EUR_AF	AAAAAAAGAAAAAAGCATGA	-2.80239	-1.42002
chr1	164683509	164683509	1	+	164683492	164683511	GTGCCTTGCCTAAGATTACT	-0.8079	chr1	164555584	164899296	PBX1	A	G	EAS_AF	GTGCCTTGCCTAAGATTGCT	-0.8079	-2.51406
chr1	164815814	164815814	1	+	164815797	164815816	CTGGGGACCGTGGGGATTAT	1.94489	chr1	164555584	164899296	PBX1	T	C	EUR_AF	CTGGGGACCGTGGGGATCAT	1.94489	1.83717
chr1	164850925	164850925	1	+	164850908	164850927	GAGGCCTCTTCCAACCAAAG	-0.832586	chr1	164555584	164899296	PBX1	A	G	AFR_AF	GAGGCCTCTTCCAACCAGAG	-0.832586	-3.15501
chr1	165210852	165210852	1	+	165210835	165210854	CATCTCCTATATAATACTTG	-3.75367	chr1	165210627	165213090	AL390730.1	T	A	AFR_AF	CATCTCCTATATAATACATG	-3.75367	-2.95001
chr1	165497895	165497895	1	+	165497878	165497897	AGACCAGCAGATGCCCTGCT	-2.86965	chr1	165497724	165498348	AL157714.1	G	T	AMR_AF	AGACCAGCAGATGCCCTTCT	-2.86965	-2.19256
[truncated: 18,361 more rows]

## Sheet: Fig_E6k
posSNP_locus	ins_percent_ref	ins_percent_alt	ins_percent_difference	snp
[truncated: 15 more rows]
