# Supplementary material for: Linking CRISPR–Cas9 double-strand break profiles to gene editing precision with BreakTag
Source: Nat Biotechnol. 2024 May 13;43(4):608–22. doi: 10.1038/s41587-024-02238-8 (PMC11994453; doi:10.1038/s41587-024-02238-8)
Supplement: Supplementary file 16 — Statistical Source Data [file 41587_2024_2238_MOESM16_ESM.xlsx]

## Sheet: Fig_E7_c
guide	mms_with_parentalgRNA	reads_spcas9	reads_lz3	reads_hypacas9	reads_evocas9	reads_xcas9	reads_hificas9	reads_snipercas9
AAAAAAAAATCCTATGCTG	4	19	0	0	0	0	0	0
AAAAAGAAAAACACAGAAG	6	9	0	0	0	0	0	0
AAAAAGCAAACCTAGGAGG	7	19	0	0	0	0	0	0
AAAAAGGAGAATTAAGAGA	7	28	0	0	0	0	0	36
AAAAAGGAGGAATAAGAGG	4	43	0	0	0	0	0	19
AAAACAGTAAATTAAGCAG	4	15	0	0	0	0	0	0
AAAACCAGAAAGAGAGAGA	4	14	0	0	0	0	0	0
AAAACGGAGGAGATCCTGG	7	70	0	0	0	0	0	0
AAAAGAACAGAGTAAGCAG	7	90	0	0	0	0	0	14
AAAAGAGTGGACATCTAGG	7	17	0	9	0	0	0	11
AAAATACATCAAGGAGAAT	3	10	0	0	0	0	0	0
AAAATAGGAGATTATGAGA	7	21	0	0	0	0	0	9
AAAATCAAGAAGGGAGAGG	7	23	0	0	0	0	0	0
AAACAAATGGAAGAGGAGG	4	28	0	0	0	15	0	13
AAACACATGGAGATCCATG	6	84	0	0	0	0	0	12
AAACACATGGATATCCAGG	5	27	0	0	0	0	0	0
AAACACTCTGCTTCTGCAG	3	12	0	0	0	0	0	12
AAACAGCTGGTAGGGGAGA	4	13	0	0	0	0	0	9
AAACAGTAGAAAGGGAAGG	4	28	0	0	0	0	0	0
AAACAGTTGGATGGGGAGG	7	57	0	17	0	0	0	46
AAACCAGCTCAAGATCCAG	0	275	202	309	63	20	268	258
AAACCATCTCAAAATCCAG	2	80	0	0	0	0	0	33
AAACCCACAGAGAAGGCAG	7	14	0	0	0	10	0	0
AAACGGCTAGATATCCAAG	7	219	70	208	109	181	142	236
AAACTACCAGATAACCAAG	6	53	0	0	0	0	0	31
AAACTCCTGCAGCCACCAG	5	34	0	0	0	0	0	0
AAACTCTAACACTATGCTT	6	87	61	101	84	0	83	129
AAACTCTGGAACAGGTTGC	2	32	0	0	0	0	0	0
AAACTGGAGGATTATGAGA	4	78	0	78	21	0	64	63
AAACTGGGCTCCTGCGGGT	7	0	0	22	0	0	9	35
AAACTGGTGGACATCCAGC	6	12	0	0	0	0	0	10
AAAGAAAAAGAAGAGAGGG	3	16	0	0	0	0	0	11
AAAGAAAAAGAAGGGAGGG	4	42	0	0	0	0	0	0
AAAGAAAGCAATGAAGAGT	3	20	0	14	0	0	13	10
AAAGAAAGGGAATGAGCTG	3	10	0	0	0	0	0	0
AAAGAAGAAGAAGAAAGGG	3	94	0	0	0	0	0	17
AAAGAAGAAGAAGAGGAGG	6	15	0	0	0	0	0	0
AAAGAAGAGGAGAATGAGG	4	17	0	0	0	0	0	12
AAAGAAGCAGTCACAGCAG	7	26	0	0	0	0	0	0
AAAGAAGCCAATGACCTAG	7	30	0	0	0	14	0	14
AAAGACACAGAGAAGGCAG	7	18	0	0	0	48	0	0
AAAGAGAAGGACTATAAGC	5	28	0	0	0	0	0	17
AAAGAGAAGGGTTTTGAGG	4	9	0	0	0	0	0	9
AAAGAGGAGGAGGATGAGG	3	0	0	0	0	0	0	16
AAAGAGGAGGATAAGGAGG	3	23	0	10	0	0	9	38
AAAGAGGAGGGTAATGAGG	3	41	0	0	0	0	0	36
AAAGAGGGGGAGTATGAGG	3	201	19	17	0	10	27	203
AAAGAGGTGAACACAGAAA	4	17	0	0	0	0	0	0
AAAGAGTATGATGGGGTGG	6	28	41	48	0	0	0	0
AAAGAGTCAAGGCATGAGG	7	11	0	0	0	0	0	9
AAAGATGGGAACACAGAGG	4	9	0	0	0	0	0	0
AAAGCAGAAGGAGATCCTG	6	72	49	0	0	0	31	57
AAAGCAGTGAACAACCAGG	6	38	0	0	0	0	0	11
AAAGCAGTGGACTTCCAGG	7	165	0	13	0	0	0	55
AAAGCCAGGGGAGGAGCGC	3	11	0	0	0	0	0	0
AAAGGAGGAGCTTATGAGG	6	13	0	0	0	0	0	0
AAAGGAGGAGGACATCCAG	7	90	0	10	0	0	0	0
AAAGGAGGGGAAACAGAAG	6	18	0	0	0	0	0	0
AAAGGCACAGAGGAGGCAG	7	83	0	0	0	0	0	0
AAAGGGAACAATGACATGG	4	16	0	0	0	0	0	11
AAAGTCAAACAGAATCTGG	4	12	0	0	0	0	0	0
AAAGTGCAGAAGGAAGAGG	7	162	51	0	0	211	0	98
AAAGTGCTGAAAGAAATGG	3	9	0	0	0	17	0	0
AAAGTGCTGAAGGAAATGG	7	38	9	9	0	27	0	45
AAAGTGCTGAAGGAGATGG	7	10	0	0	0	0	0	0
AAATAGGAGGCCTAGGTTG	7	0	0	0	0	0	131	0
AAATATGTGCAGCCACCCA	5	19	0	0	0	0	0	0
AAATGAGAGGAATATGATG	6	9	0	0	0	0	0	0
AAATGAGGGAATTATGAGG	6	107	102	81	0	168	105	117
AAATGCCTGACCTCAGCAT	7	12	0	10	0	0	0	0
AAATGGGAGAAGTATAAGG	6	9	0	0	0	0	0	0
AAATGGGAGGATTATGAGC	4	86	43	73	0	0	67	72
AAATGGGATGATTATGAGA	5	49	0	9	0	10	0	20
AAATGGGGTCTAAACGGGT	5	0	0	14	0	0	0	10
AAATGTGAGGATTATAAGG	5	96	0	0	0	74	0	0
AAATGTTATAATCACCTGG	7	9	0	0	0	0	0	0
AAATGTTTGGGGAACACAG	7	15	0	0	0	0	0	0
AACACTGACAATCACCAGG	5	95	19	18	0	15	18	42
AACAGATTGGAAGAGGAGG	6	83	0	0	0	22	0	61
AACAGGGTGAACATCCATG	7	27	0	0	0	0	0	18
AACAGTTGGGAAGGGGAGG	6	150	35	0	0	152	52	138
AACATGGTGGACATCCAGT	6	64	0	38	0	0	14	66
AACCACTCTATTTCAGCAG	3	14	0	0	0	0	0	0
AACCAGGTGTGCAACCACC	7	0	0	9	0	0	0	0
AACCATTCTAATCACCTGG	7	18	0	0	0	0	0	0
AACCCCAACTCCTATGCTA	4	15	0	0	0	0	0	0
AACCCCTGGGGGAACCCCT	5	14	0	11	0	0	0	52
AACCCTTACAACCACCTGG	5	12	0	0	0	0	0	0
AACGCTGTCATCTACACAC	4	40	0	21	0	0	14	18
AACTAGGAGAATTAGGAGG	4	10	0	9	0	0	0	9
AACTCTACCAATCACCTGG	6	14	0	0	0	0	0	0
AACTGCTCAGAGCCACACA	4	20	0	15	0	0	0	0
AACTTACTGAAAGCCACCA	6	16	0	0	0	0	0	0
AACTTCAAATCCTATGCTG	0	104	71	117	81	138	99	104
AACTTCAAGTCCTATGGTG	2	9	0	0	0	0	0	0
AACTTGAAAGCCTATGCTG	2	16	0	0	0	0	0	18
AACTTTAAATTCTATGCTG	2	20	0	0	0	0	0	13
AAGAAAAAATCCTATGCTG	4	17	0	10	0	0	12	0
AAGAAAAGAAACCAGGAGA	4	57	0	0	0	59	0	17
AAGAAAATGGAGATCCAGA	4	29	0	0	0	0	0	64
AAGAAACAATCACAGCATG	2	71	0	0	0	0	0	54
AAGAAACAGTCACAGCAGG	0	67	29	21	14	33	52	55
AAGAAAGAAAAAGAGAGGG	6	15	0	0	0	0	0	0
AAGAAAGAAAACCAGGAGT	3	25	0	0	0	0	0	0
AAGAAAGCAAACCAGTAAG	3	80	0	0	0	59	0	42
AAGAAAGCAAACTAGGATG	3	29	0	0	0	0	0	0
AAGAAAGTAAACCAGGAGA	3	23	0	0	0	23	0	26
AAGAACAAGCAGCCAACAA	7	52	19	40	0	14	26	62
AAGAACAAGCAGCTAACAA	0	43	55	41	0	33	43	56
AAGAACAGAAAGAGAGCTA	3	37	0	0	0	15	0	15
AAGAACAGACGGAGATCCA	6	60	0	0	0	0	0	0
AAGAAGAAGAACAAGAGGA	3	22	0	0	0	0	0	0
AAGAAGAAGAAGGGAGGGA	7	42	0	0	0	0	0	11
AAGAAGAGCCTGAGAGAGA	3	34	0	0	0	0	0	0
AAGAAGATTCCATTCCTCA	4	0	0	0	0	0	0	9
AAGAAGGAGAACACACAAG	4	65	0	0	0	11	0	0
AAGAAGGAGCATTACGAGG	4	15	0	0	0	0	0	0
AAGAAGGAGCCCAATGTGT	4	16	0	0	0	11	0	0
AAGAAGGAGGAAGATGAGG	4	0	0	0	0	0	0	9
AAGAAGGAGGACTAGGAGG	6	16	0	0	0	0	0	13
AAGAAGGAGGAGTAGGAGG	7	0	0	0	0	0	0	16
AAGAAGGAGGATTCTGAGG	3	25	0	33	0	0	11	19
AAGAAGGATGAAAATCCAG	7	0	0	17	0	0	0	9
AAGAAGGGGAACACAGAAT	3	68	34	42	0	46	29	59
AAGAATGAGGAGATCCAGA	6	15	0	0	0	0	0	0
AAGAATGTGCAGGTGGTAG	3	11	0	0	0	0	0	0
AAGACAAATGAAGATCCAG	5	147	155	36	0	105	57	147
AAGACATGTCCATTCCTCT	2	79	54	16	0	0	69	78
AAGACCAGAAAGAGAGAGA	3	49	40	29	0	31	28	57
AAGACTCTAGAGAAAGCTG	5	13	0	0	0	0	0	0
AAGACTGAAAAGAACGTGG	7	10	0	0	0	0	0	0
AAGACTGTGCAGGTGGCAT	2	83	15	61	0	22	10	113
AAGACTGTTCAGGTGGCAG	2	117	13	29	0	61	0	69
AAGAGAAGAAGGAGAGAGG	6	18	0	0	0	0	0	22
AAGAGACAGAAGATGACAG	7	0	0	0	0	0	0	12
AAGAGAGAAAAAGAGAGGG	7	12	0	0	0	0	0	0
AAGAGAGAAGAAGAGAGGA	7	41	0	0	0	0	0	0
AAGAGAGAAGAAGAGAGGG	6	16	0	0	0	0	0	0
AAGAGAGAAGAGGAGAGGG	6	13	0	0	0	0	0	0
AAGAGAGAGGAATATGAGG	5	19	0	15	0	0	9	13
AAGAGAGCAAACTAGGAGG	3	28	0	0	0	0	0	10
AAGAGAGTAAACATCCATG	5	11	0	0	0	0	0	0
AAGAGCTACAGCAGCAACA	7	9	0	0	0	0	0	0
AAGAGGAAAAAGAAACTGG	7	54	0	0	0	0	0	35
AAGAGGAAGGAAATCCAGA	4	26	0	0	0	0	0	36
AAGAGGACGAAGGCTACCA	6	9	0	0	0	0	0	0
AAGAGGAGCCTGGGAGAGA	3	0	0	0	0	0	0	18
AAGAGGAGGAAAACACAGA	7	0	0	0	0	13	0	0
AAGAGGAGGGAGAACCAGG	3	22	0	0	0	0	0	15
AAGAGGAGTATGAGTGAGA	4	44	0	0	0	0	0	9
AAGAGGATAAAGATACAGG	7	65	0	0	0	10	0	67
AAGAGGGGAGTCACAGAAG	6	42	0	0	0	0	0	0
AAGATAAAACCCTATGCTG	4	0	0	10	0	0	0	0
AAGATAGACAAGCAGGAGA	6	0	0	0	0	0	0	18
AAGATCAGAAAGAGAACAA	3	42	0	11	0	0	0	38
AAGATCAGAAAGAGAGCAT	3	133	32	101	0	14	31	199
AAGATCAGAAAGAGAGGAA	3	26	0	0	0	0	0	0
AAGATCATCATCTACACCC	5	20	0	0	0	0	0	0
AAGATGAAGAAAAACAGGA	7	13	0	0	0	0	0	0
AAGATGCTGAAGAAAGTGA	5	19	0	0	0	0	0	0
AAGATGGAGAACAATATGG	4	11	0	0	0	0	0	0
AAGATGGAGACCAATGTGT	3	126	27	77	0	0	24	121
AAGCAAGAGGAGATCCAGG	4	108	114	0	0	73	66	117
AAGCAAGTCAAGCAGCAGG	6	104	0	0	0	35	0	56
AAGCAAGTGGAGATCAAGG	4	14	0	0	0	13	0	17
AAGCAGAAAGAGATCCAGC	7	38	0	0	0	0	0	111
AAGCAGAAGGAAACCCAGG	4	0	0	0	0	0	0	11
AAGCAGAAGGACACCCAGG	4	28	0	0	0	0	0	33
AAGCAGAAGGAGATCCTGG	3	72	49	0	0	10	31	57
AAGCAGAGCCTGAGGAAGA	3	0	0	0	0	0	0	16
AAGCAGAGGGAAACACAGA	6	170	0	0	0	205	0	111
AAGCAGATATAGATCCAGT	7	35	0	0	0	0	0	40
AAGCAGATGAAGATACAGA	4	11	0	0	0	0	0	23
AAGCAGATGGATAAACTGG	5	0	0	0	0	0	0	13
AAGCAGGAGAACCTCCTGA	6	42	0	0	0	0	0	0
AAGCAGGAGGACTTCTAGG	6	0	0	0	0	0	0	18
AAGCAGGCACAGCAGCAGG	6	91	0	0	0	0	0	24
AAGCAGGCAGCCATCCAGG	7	34	9	0	0	0	0	61
AAGCAGGCCCGGCAGCAGG	3	15	0	0	0	0	0	10
AAGCAGGTCAACATCCATG	7	39	0	0	0	0	0	26
AAGCAGGTGAATATCCAGG	6	76	73	79	12	58	72	82
AAGCATGAGGACATCCAGG	5	76	11	0	0	0	0	32
AAGCATGTGAAGATCCAGG	7	31	0	0	0	0	0	0
AAGCCCAGGCTGAGAGTCC	4	0	0	0	0	0	0	10
AAGCCGCACTCGTAAGGGG	7	0	0	0	0	42	0	0
AAGCCTTTTGGAAAAGCGC	0	17	12	10	15	13	16	12
AAGCGGAGAGAGAAACGGG	5	10	0	0	0	0	0	51
AAGCGGAGCCTGAGCGAGA	7	214	191	299	210	181	263	274
AAGCGGATGGAGATCCAGG	5	294	269	337	245	205	305	298
AAGCGGATTGAGAAACTGG	4	190	209	228	170	97	189	203
AAGCGGGTGGACATCCAGG	5	531	480	570	424	334	504	539
AAGCGTCTGAACATCCAGA	7	14	0	0	0	0	0	18
AAGCTAAAGAAGATCTAGG	5	14	0	0	0	0	0	14
AAGCTGAGGAACAACAGGA	7	49	0	0	0	0	0	0
AAGCTGATGGAACTCCAGG	3	0	0	0	0	0	0	14
AAGCTTGAAGACATCCAGG	7	30	0	0	0	0	0	0
AAGCTTGGCAGCAGGAGGA	3	28	0	0	0	0	0	11
AAGCTTGGCAGCAGGAGTG	3	24	0	0	0	0	0	0
AAGCTTGTAAACATCCAGA	5	10	0	0	0	0	0	20
AAGCTTGTAAACATCCAGG	7	198	114	0	0	62	42	180
AAGGAAATGGAGATCCAGG	3	9	0	0	0	0	0	0
AAGGAACAAGAGAAGGCAG	3	27	0	0	0	28	0	0
AAGGAAGAAAACCAGGAGG	3	17	0	0	0	13	0	0
AAGGAAGAAGAAAAGAGGG	3	0	0	10	0	0	0	27
AAGGAAGAAGAAGAGGGGG	3	9	0	0	0	0	0	0
AAGGAAGAAGAAGGGAGGG	3	82	0	71	0	0	40	45
AAGGAAGAAGAAGTGAGGG	3	68	0	0	0	0	0	13
AAGGAAGAGAAGTAAGCCG	7	117	0	0	0	0	0	138
AAGGAAGAGGAGAACATGG	7	10	0	0	0	0	0	0
AAGGAAGAGGAGAATGAGG	4	13	0	0	0	0	0	0
AAGGAAGAGTATTAGGAGG	4	16	0	10	0	0	0	12
AAGGAAGATAATTATGAGG	4	18	0	10	0	0	0	0
AAGGAAGGAAATACAGAAG	4	32	0	0	0	0	0	15
AAGGAAGGGAACACAGATG	3	127	154	133	0	113	109	122
AAGGACAAGGATTATGAGA	4	10	0	0	0	0	0	0
AAGGACCAGCCTCTGGGAA	7	70	0	29	0	0	18	43
AAGGACCAGGGGAACACAG	7	13	0	18	0	0	0	0
AAGGACTGAGCAAGACCTT	4	25	0	10	0	0	0	14
AAGGAGAAGAACAACAAGG	7	19	0	0	0	0	0	0
AAGGAGAAGGAGAACGTAA	7	11	0	0	0	0	0	0
AAGGAGAGAGAAGAAGAGA	7	41	0	0	0	0	0	32
AAGGAGAGGAACACAGACA	4	62	0	9	0	0	0	10
AAGGAGAGGAACACAGGAG	3	45	19	25	0	0	16	42
AAGGAGAGGAACACAGTAA	4	19	0	0	0	0	0	0
AAGGAGAGGGACACAAAAG	4	17	0	0	0	0	0	0
AAGGAGCAAGAGAAGGCAG	7	0	0	0	0	35	0	0
AAGGAGCAGGCACTGCCAC	7	0	99	0	0	0	80	101
AAGGAGCCAGATAAAACAT	4	25	0	0	0	0	0	14
AAGGAGGAAAATTAGGAGG	6	11	0	0	0	0	0	0
AAGGAGGAACATTATGAGG	3	87	0	0	0	0	11	69
AAGGAGGAGAAATAGGAGG	7	0	0	0	0	0	0	17
AAGGAGGAGGAAAATGAGA	4	10	0	0	0	0	0	21
AAGGAGGAGGAAGATGAGG	3	53	0	0	0	0	0	113
AAGGAGGAGGAATAAGAGG	7	46	0	13	0	0	0	55
AAGGAGGAGGACATCCAGA	7	90	0	10	0	9	0	0
AAGGAGGAGGACTAGGAGG	7	147	38	129	0	0	89	197
AAGGAGGAGGAGAATGAGG	7	53	0	0	0	0	0	50
AAGGAGGAGGAGGATGAGG	3	0	0	0	0	0	0	13
AAGGAGGAGGAGTAAGAGG	7	26	0	0	0	0	0	41
AAGGAGGAGGAGTAGGAGG	3	14	0	0	0	0	0	25
AAGGAGGAGGATAAAGAGG	6	177	0	13	0	0	0	41
AAGGAGGAGGATAAGGAGG	7	11	0	0	0	0	0	147
AAGGAGGAGGATGAAGAGG	7	0	0	0	0	0	0	9
AAGGAGGGAAACAGAGAAG	3	113	0	23	0	0	0	45
AAGGAGGGAAAGAAGGCAG	6	13	0	0	0	0	0	0
AAGGAGGGAGAAAAGGCAG	7	16	0	0	0	0	0	0
AAGGAGGGGAAAATAGAAG	3	23	0	12	0	0	0	15
AAGGAGGGGAACACAAAAG	2	129	127	117	16	82	101	122
AAGGAGGGGCACACAGGAG	3	23	0	0	0	0	0	0
AAGGAGGGGGAGACAGAAG	3	72	0	0	0	0	0	0
AAGGAGGGGGATTAAGAGA	7	12	0	0	0	0	0	0
AAGGAGGGTAACACACTAG	4	11	0	0	0	0	0	0
AAGGAGGTGAACACACAAG	3	83	0	0	0	0	0	36
AAGGAGGTGAACACAGAAG	2	142	168	90	0	115	99	177
AAGGAGTAGTACACAGAAG	4	17	0	0	0	0	0	0
AAGGATCTAAAGGCCACCT	4	16	0	0	0	0	0	9
AAGGCACAAGAGAAGGCCG	3	80	0	0	0	0	0	72
AAGGCACCGGAGAGGGCAG	4	9	0	0	0	0	0	0
AAGGCACTAGAGAAAGCAG	2	72	52	58	0	90	69	71
AAGGCACTAGAGAAGTAAG	3	93	0	19	0	68	0	99
AAGGCACTTAAGAATGCAG	7	0	0	0	0	0	0	15
AAGGCAGCAACAGCTACAC	3	20	0	16	0	10	0	0
AAGGCAGCTGAGAAGGCAG	7	13	0	0	0	0	0	0
AAGGCAGGAGAGAAACTGG	6	10	0	0	0	0	0	0
AAGGCAGGCATCTAAGTAG	6	12	0	13	0	0	0	15
AAGGCCAGAGGAGGATCAC	3	33	0	27	0	0	9	86
AAGGCCCCAGAGAAGGCAG	3	36	0	0	0	0	0	0
AAGGCGGAGGAAATCCAGG	7	111	0	20	0	161	0	24
AAGGCTGACCAGGAAGCTG	7	111	10	28	0	23	10	119
AAGGCTGACCAGTAAGTGG	4	18	0	0	0	0	0	0
AAGGGAAGAGAAGAGAGGA	6	16	0	0	0	0	0	0
AAGGGAAGAGAAGAGAGGG	7	41	0	0	0	67	0	0
AAGGGAAGAGAAGGGAGGG	6	9	0	0	0	0	0	0
AAGGGACAAAAGAAGGAAG	5	10	0	0	0	0	0	0
AAGGGAGAAGAGGAGAGGG	7	29	0	0	0	0	0	0
AAGGGAGCAAAAGCTACAG	4	10	0	0	0	0	0	0
AAGGGAGGGAGCACAGAAG	4	40	0	0	0	10	0	0
AAGGGCAAAGAGAAGGGAG	6	153	23	0	0	0	10	107
AAGGGCAAAGAGAGGGCAA	7	37	0	0	0	0	0	13
AAGGGCAAAGAGAGGGCAG	6	80	0	0	0	88	0	0
AAGGGCAAGGAGAAGGCAA	7	30	0	0	0	9	0	0
AAGGGCAATGAGAAGTCAG	7	12	0	0	0	0	0	0
AAGGGCACCAGAAAGGCAG	7	0	0	0	0	13	0	0
AAGGGCAGAGAAAAGGCAG	7	37	0	0	0	0	0	9
AAGGGCCCAGAGAGGGCAG	5	23	0	0	0	0	0	0
AAGGGCCTGATGGCCACCA	3	33	0	0	0	0	0	0
AAGGGGAAGAACATCCAGG	4	152	31	0	0	14	9	81
AAGGGGAAGAAGACCACCA	7	25	0	0	0	0	0	0
AAGGGGAAGTACATCCAGG	7	105	0	0	0	0	0	39
AAGGGGACAGAGAAGACAG	7	61	0	0	0	10	0	0
AAGGGGACAGAGAAGGTAG	6	36	0	0	0	0	0	0
AAGGGGAGAGGAGCACAGA	7	128	0	0	0	0	0	0
AAGGGGAGCCAGAGAGAGA	3	18	0	0	0	0	0	9
AAGGGGATGGAGAACGTGG	7	39	22	28	0	0	23	18
AAGGGGCCAGAGAAGGCAG	7	17	0	0	0	18	0	0
AAGGGGGAGGATAATGAGG	3	0	0	10	0	0	0	11
AAGGGGGCCAATGACCAAG	4	10	0	0	0	0	0	0
AAGGGGTAGAAGGTCACCA	5	35	0	0	0	0	0	0
AAGGGGTTCAAGGCTACCA	5	12	0	0	0	0	0	0
AAGGGTCATGGGAAGACAG	3	10	0	0	0	0	0	0
AAGGGTGACATCTACACCC	4	9	0	0	0	0	0	0
AAGGTACTAGAGAAGGAAG	3	51	0	12	0	0	0	26
AAGGTGGGGGACTATGAGG	7	34	0	0	0	13	0	0
AAGGTTGGTGGACATCCAG	7	9	0	0	0	42	0	0
AAGTACAGAAAGAGAGAGA	4	9	0	0	0	0	0	0
AAGTAGGAAGAATATGAGG	4	17	0	0	0	0	0	0
AAGTCACTGAAGTATCTGG	3	13	0	19	0	0	0	21
AAGTGAAAAGGAGAGAGGG	6	76	0	0	0	0	0	0
AAGTGAGAAGAAGGGAGGA	6	78	0	0	0	0	0	34
AAGTGAGAAGATGAGAGGG	7	45	0	10	0	0	0	0
AAGTGGAGCCTGAGGGAGA	2	53	9	13	0	0	0	155
AAGTGGAGGGAGATCCAGC	3	19	0	0	0	0	0	26
AAGTGGATGGACAACCAGG	7	48	0	0	0	41	0	43
AAGTGGGAAGAAGGGAGGG	6	10	0	0	0	0	0	0
AAGTGGGAGAAGATCCAGG	4	34	0	0	0	0	0	0
AAGTGGGTAGACATCAAGG	6	107	29	11	0	0	31	204
AAGTGTGCGGACATCCAGG	5	11	0	0	0	0	0	0
AAGTTAAGAGAAGAGAGGA	7	21	0	0	0	0	0	0
AAGTTGAAAAACAACAGGA	1	138	115	74	0	28	72	176
AAGTTGAAGAACAACAGGA	0	369	418	466	184	504	375	417
AAGTTTGAGAACAACAGGC	3	10	0	0	0	0	0	0
AATAAGAAAGACTATGAGG	4	170	138	27	0	247	143	184
AATAAGAAGAATAATGAGG	7	20	0	0	0	0	0	0
AATAAGGAAGAGGAGAGGG	6	9	0	0	0	0	0	0
AATAATCAGAAAGAGAGAG	7	151	11	67	0	0	40	92
AATAATGAGGATTACAAGG	4	72	0	0	0	0	0	22
AATATGAAGGAATATGAAG	7	185	13	0	0	11	9	190
AATATGGAGGATTGTAAGG	4	34	0	0	0	0	0	9
AATCAAAGAGAATGAGCTG	0	89	83	87	36	102	78	86
AATCAGGTAGCCATCCAGG	6	26	0	0	0	0	0	0
AATCGTGTCATCTACACCC	3	23	0	0	0	0	10	0
AATCTCAAATCCTATACTT	4	22	0	0	0	0	0	11
AATCTGTCTATAGCTGAGG	4	9	0	0	0	0	0	0
AATCTGTTCGTAGCTGGGG	0	82	103	89	57	24	80	82
AATCTTCTGAAATATGAAG	2	13	0	0	0	0	0	13
AATGAACAAGAAGAGAAGG	7	13	0	0	0	0	0	0
AATGAAGAAGAAAAGAGGA	3	100	0	0	0	0	0	27
AATGAAGAAGAAGAGAAGA	7	32	0	0	0	0	0	0
AATGAAGAAGAAGAGAAGG	7	204	220	0	0	136	172	221
AATGAAGAAGAAGGGAGGG	2	98	95	84	0	24	87	114
AATGAAGAGAACTAGGAGG	6	0	0	0	0	0	0	25
AATGAAGAGGAAGATGAGG	3	13	0	0	0	0	0	22
AATGAAGAGGAAGGGAGGG	3	16	0	0	0	0	0	0
AATGAAGAGGAATAAGAGG	7	117	18	27	0	0	64	177
AATGAAGAGGAGTGTGAGG	3	0	0	0	0	0	0	20
AATGAAGTAGAAGAGAGGA	3	16	0	0	0	0	0	0
AATGAGAAGGATAATGAGA	3	60	0	0	0	0	0	39
AATGAGAAGGTAGATGAGG	7	0	0	0	0	0	0	14
AATGAGATATCAATCACCT	7	16	0	0	0	0	0	0
AATGAGCAGGAATATGTGG	3	12	0	0	0	0	0	19
AATGAGGAAAAAGAGAGGG	7	166	25	0	0	0	0	54
AATGAGGAAGAAGGGAGGG	7	46	0	0	0	0	0	14
AATGAGGAAGAGGAGAGGG	7	112	0	0	0	0	0	63
AATGAGGAAGATTATAAGA	3	66	0	40	0	0	13	69
AATGAGGAAGATTCTGAGG	2	204	0	31	0	0	22	195
AATGAGGAGAATCATAAGG	3	0	0	0	0	0	0	11
AATGAGGAGGACTAACAGG	3	0	0	0	0	0	0	29
AATGAGGAGGAGAATGAGG	2	154	32	156	14	57	113	204
AATGAGGAGGATGATGAAG	2	0	0	0	0	0	0	17
AATGAGGAGGATTATGAGG	0	80	73	83	84	91	78	99
AATGAGGAGGTCTGCGGCT	7	118	0	0	0	0	0	100
AATGAGGAGTCCAGTATGT	5	29	0	23	0	0	10	14
AATGAGGGGGACACAGAAG	3	53	0	29	0	11	21	21
AATGAGGGGGATCATGAGG	7	53	0	0	0	0	0	66
AATGAGTAGGTTTAAGAGG	6	0	0	0	0	0	0	9
AATGAGTCAGATTAGGAGG	7	0	0	0	0	0	0	16
AATGATAAATCCTATGCTT	5	16	0	0	0	0	0	0
AATGCAAGAGAAAAAATGG	7	22	11	21	0	14	0	25
AATGCAGAAGAAGAGAGGA	3	10	0	0	0	0	0	0
AATGCAGAAGAAGAGAGGG	7	16	0	0	0	0	0	0
AATGCAGATACAGCTACAG	3	10	0	0	0	0	0	0
AATGGAATGCCAACAATGG	3	37	0	0	0	0	0	22
AATGGAGAGGATTATGAAA	4	57	0	0	0	27	0	74
AATGGAGAGGGTTATGAGA	4	11	0	0	0	0	0	25
AATGGGAAGCCAGCAATGG	2	56	41	0	0	27	14	53
AATGGGAAGCCAGCAATGT	3	52	0	0	0	0	0	19
AATGGGATGGAGATGCAGG	7	0	0	13	0	0	0	0
AATGGGTACAATGAGGAGT	7	0	0	0	131	0	0	140
AATGGGTTGCCAGCAATGG	0	19	17	33	31	0	28	16
AATGGGTTTGGAAAGACAG	4	71	12	0	0	41	0	0
AATGTACTGAAGGAAGTGA	4	275	11	0	0	16	0	98
AATGTGAAGAATTATTAGG	4	49	0	0	0	0	0	40
AATGTGAAGGATTAAGAAG	4	9	0	0	0	0	0	0
AATGTGGAGGACTATGGGG	3	9	0	0	0	0	0	0
AATGTGGAGGATAAAGAGG	3	15	0	0	0	0	0	15
AATGTGGAGGGCTATGAGG	3	118	11	14	0	10	27	126
AATTAAAGAGAATAATCTG	3	0	0	0	0	0	0	12
AATTAAGAGGAGTATGAGG	3	50	13	13	0	9	28	53
AATTAAGTGGACATCCAGT	5	15	0	13	0	0	0	11
AATTAGATTAAGAAACTGG	7	9	0	14	0	0	0	0
AATTAGGAAGACTATGAGA	4	174	0	0	0	19	0	129
AATTAGGAGGATTCAGAGG	3	22	0	0	0	0	0	50
AATTGAGGAGATTAAGAGG	7	36	0	12	0	10	0	18
AATTGTGTCATCTACACAC	5	17	0	0	0	0	0	0
ACAAAGAGAGATTAAGCAG	7	15	0	0	0	0	0	0
ACAACAGCAACAGCTACAG	4	21	0	0	15	0	9	0
ACAACCACAGAGAAGGAAG	7	9	0	0	0	0	0	0
ACAACTTACAATCACCTAG	6	14	0	0	0	0	0	0
ACAAGAAAAGATTAAGCAG	2	28	0	0	0	11	0	0
ACAAGAGCAGAATAAGGAG	2	18	0	0	0	0	0	21
ACAAGAGCAGACTAACCAG	7	93	0	15	0	0	26	153
ACAAGAGCAGATTAAGCAG	7	148	118	123	93	228	142	153
ACAAGAGGGAACACAGGAG	7	13	0	0	0	9	0	0
ACAAGCTGGTACAGGATGC	3	12	0	0	0	0	0	0
ACAATAATGGAGATCCAGG	5	27	13	26	0	0	16	12
ACACACTGATACAGGTTGT	4	24	0	0	0	0	0	26
ACACACTGGAAAAGGTTGC	2	12	0	0	0	0	0	0
ACACAGCTGGAAGGGGAGG	3	76	0	14	0	63	17	30
ACACATTACAATCACCTGG	5	21	0	0	0	0	0	0
ACACGCTGGAACAGGTTGC	0	29	15	20	20	17	19	17
ACACTGGAGGATTATGAGC	5	22	0	52	11	0	19	28
ACAGAAGAAGAAGAGAGGA	3	13	0	13	0	0	0	0
ACAGACAGAGGAAGAGCGC	5	65	0	0	0	0	0	0
ACAGAGGAGGAAAATGAGG	4	111	0	114	51	25	81	109
ACAGAGGAGGAGAATGAGG	4	0	0	0	0	0	0	9
ACAGAGGAGGATACTGAGG	4	0	0	0	0	0	0	9
ACAGAGGGGAACACAGAGA	5	21	0	23	0	0	9	21
ACAGAGGGGAAGACAGAAG	4	86	0	39	10	0	11	23
ACAGAGGGGAATACAGGAG	5	32	0	9	0	0	0	0
ACAGCAACAGCAGCAACAA	7	30	0	13	0	0	14	0
ACAGCCCCAGCACCACCCG	7	0	14	31	0	0	0	0
ACAGCTGTGCAGCCACCTG	4	13	0	16	0	0	0	12
ACAGGGAGGAATAATGAGG	7	0	0	9	0	0	0	0
ACAGGTGGGTACACAGAAG	6	90	0	0	0	0	0	10
ACAGTGAGGAGGATGGAGG	4	28	0	0	0	14	19	0
ACAGTGAGGAGGATGGTGG	7	94	30	12	0	0	11	61
ACATCTGTGCAGCCACCTG	4	20	0	21	0	0	0	11
ACATGAGGTGATTATGAGG	7	35	0	10	0	0	9	0
ACATGTAACAACCACCTGG	7	14	0	0	0	0	0	0
ACCAAAGTCATGACTGCTC	0	28	36	46	19	0	59	65
ACCACATCTGTTTCTGAAG	6	21	0	0	0	0	0	0
ACCAGGGTGGGCATCCAGG	6	55	0	75	0	0	13	55
ACCATGGAGGATTGTGAGG	5	19	0	36	0	0	0	25
ACCCACGTCAGCATAAGAT	5	24	0	0	0	0	0	0
ACCCAGAACATAGACACGC	0	15	9	16	0	11	12	9
ACCCCCTGAGGGAACTCCT	4	49	0	0	0	0	0	86
ACCCCTGGGCGGAACTCCT	0	57	10	80	31	0	31	99
ACCCCTGTGGACATCCAGG	6	16	22	16	0	0	11	0
ACCCTGATCACCTACACCC	6	19	0	14	0	0	0	10
ACCTCTCTGAAGGCCACCG	5	16	0	0	0	0	0	0
ACCTCTGCCATCTACACCC	7	33	17	24	0	0	21	20
ACCTGGATGGAGATACAGG	4	77	29	115	0	37	67	85
ACCTGTCTCAAGGCCACCA	4	10	0	0	0	0	0	0
ACGATGACGGATTACCGCA	0	0	0	0	56	0	0	0
ACGCAACAGTCACAGCAGT	3	0	0	10	0	0	0	0
ACGCAGGTCCACCAGCAGG	3	65	0	41	0	18	23	46
ACGCAGGTGGGCATCCAGT	6	23	0	0	0	0	0	13
ACGCCTGTCATCTACACCA	7	137	54	150	16	0	80	158
ACGCCTGTGCAGCCACCAG	7	30	16	27	21	0	29	25
ACGCTGAGGAGGATGGAGG	7	69	9	28	0	36	25	22
ACGGGGCTGAAGGCCACCT	3	17	0	0	0	0	0	0
ACGTGTTCTCCTTCTGCGT	0	142	145	169	109	21	128	131
ACTACTGTGCAGCCACCAG	7	61	15	53	16	17	37	24
ACTACTTTTCCCTCAGCAT	7	15	0	0	0	0	0	0
ACTAGGGAGGAATATGAGG	4	120	10	78	67	18	71	72
ACTATCAAAACCTATGCTA	5	16	0	0	0	0	0	0
ACTATGAGGAGAATGGCGG	7	13	0	0	0	0	0	0
ACTCAAGGGTGGACATCCA	7	0	0	155	0	0	0	0
ACTCCCACAGAGAAGGCAG	6	11	0	0	0	0	0	0
ACTCCTGAGGGAACCCTCC	3	54	0	68	0	0	33	72
ACTCCTGGGTGGAACTCCT	2	26	0	12	0	0	0	22
ACTCTGCTCATCTACACCC	7	19	0	0	0	0	10	0
ACTCTTGAGGAGGATGAAG	6	12	0	0	0	0	0	0
ACTGAGAAGGATAATGAGG	3	0	0	0	0	0	0	9
ACTGAGATGGAGAACATGG	7	11	0	0	0	0	0	0
ACTGAGGACGATTATGAAG	3	39	22	17	0	17	43	41
ACTGAGGAGGATGATGAGG	2	115	0	104	16	36	61	120
ACTGATGAGGACTATGAGG	3	61	0	18	0	0	10	19
ACTGCTAGCAGTAAAGAGA	7	36	0	0	0	0	0	0
ACTGCTAGCAGTAAAGATG	7	20	0	0	0	0	0	0
ACTGGAGGAGAAAACAGAA	7	89	0	0	0	0	0	0
ACTGGCTGCCAGGAAGAGG	7	81	0	0	0	64	0	0
ACTGGGGAGTCTAATATGT	6	10	0	0	0	0	0	0
ACTGGGGTGGACATCCAGG	7	131	86	103	96	38	90	104
ACTTAACTAGATATCCAAG	5	29	0	24	0	0	0	16
ACTTAACTGAGTATCTCTA	5	14	0	0	0	0	0	0
ACTTCTACTCACAATGTGT	5	10	0	0	0	0	0	0
ACTTGAATGAAGATCCAGG	5	62	0	34	0	15	17	29
ACTTTACATACCTATGCTG	6	0	0	9	0	0	0	0
AGAAAAAAATCCTATGCTG	5	18	0	15	0	0	9	0
AGAAAACAGAACCAAGAGG	7	14	0	0	0	0	0	0
AGAAAAGAAAAAGAGAGAG	4	53	0	0	0	0	0	21
AGAAAAGAAAAAGAGAGGA	4	82	0	0	0	0	0	37
AGAAAAGCAGACCAGGAGG	4	22	0	0	0	19	0	0
AGAAACACAGAGAAGGCAG	7	11	0	0	0	0	0	0
AGAAAGATGGAGATACAGG	5	13	0	0	0	0	0	0
AGAAAGGAAACCAAGGAGG	7	0	0	11	0	11	11	155
AGAAAGGAGAATTATGAGT	5	39	0	37	13	0	36	45
AGAAAGGCTAAACAGGAGG	6	11	0	0	0	0	0	0
AGAAAGGGGAACACAGAGG	5	56	10	37	0	0	14	44
AGAAAGGTCAATGACCTGG	7	113	38	132	0	12	22	74
AGAAATGAGAAGGAAGTGG	7	26	0	0	0	102	0	0
AGAACAACAGCAACAACAA	3	9	0	0	0	0	0	0
AGAACACTGAAACATACAG	6	9	0	0	0	0	0	0
AGAACAGAAGGAGGGGGAG	7	0	0	0	0	0	0	87
AGAACAGAGGAAGGGGAGG	7	94	0	51	0	146	0	21
AGAACATAGGAAGAGGAGG	6	25	0	0	0	10	0	0
AGAACCAGCCCCGACGGGA	7	30	0	0	0	0	0	0
AGAACCTCGGAACATACGG	0	204	205	221	147	72	176	198
AGAAGAAAAGAAGGGAGGG	5	13	0	0	0	0	0	0
AGAAGAAAGAATTCAACCA	2	9	0	0	0	0	0	0
AGAAGAAAGAATTCAACTA	2	42	0	0	0	11	0	0
AGAAGACTGAAGGAAGTGG	7	20	0	0	0	42	0	0
AGAAGAGAAGAAGAGAAGA	5	14	0	0	0	0	0	0
AGAAGAGAAGAAGGGAGGG	4	58	0	0	0	0	0	18
AGAAGAGATGGAGATACAG	7	84	52	65	0	53	75	68
AGAAGAGCAGAAGGAAATG	7	44	0	0	0	0	0	0
AGAAGCAAAGAGAAGGAAG	7	11	0	0	0	0	0	0
AGAAGCAAGAAATCAACTA	2	36	0	10	0	0	0	24
AGAAGCAAGAATTCAACGA	0	16	0	0	10	23	18	10
AGAAGCACAGAGAAGGAAG	7	245	41	0	0	107	20	149
AGAAGCACAGAGAAGGCAG	6	95	16	0	0	96	20	45
AGAAGCCCAGAGAAGGAAG	7	19	0	0	0	0	0	0
AGAAGCTCAAATTTACCCG	7	150	176	210	48	41	147	193
AGAAGCTTGAACTCAACGA	3	20	0	0	0	0	0	0
AGAAGGAGGAGGATAAAGA	7	0	0	0	0	0	0	41
AGAAGGATGAAAATCCAGG	7	0	0	18	0	0	0	9
AGAAGGATGGAGAACATGG	6	11	0	0	0	0	0	0
AGAAGGATTGAGATCCAGG	6	24	0	0	0	0	0	0
AGAAGGCAGAAGAAAGTGG	6	82	0	12	0	0	0	0
AGAAGGCAGTCCATCCATG	4	17	0	0	0	0	0	0
AGAAGGCTGAAGGAAGAGG	5	177	144	225	0	252	64	169
AGAAGGCTGAAGGAGGAGG	6	16	0	0	0	28	0	0
AGAAGGGAAGAACAACAAG	7	35	0	0	0	0	0	0
AGAAGGGAAGGATTAGGAG	7	36	0	0	0	0	0	0
AGAAGGGAGAATTATGAGA	6	30	0	54	0	0	9	22
AGAAGGGTCCATGACCTGG	5	62	0	78	0	0	0	31
AGAAGTAAGAAGGAAGTGG	7	0	0	0	0	47	0	0
AGAAGTAAGAATTCAACTA	2	25	0	0	0	0	0	0
AGAAGTGAAGAAGAGAGGA	5	12	0	0	0	0	0	0
AGAAGTGAGAAGGAAATGG	7	25	0	0	0	19	0	0
AGAAGTGCTGAAGGAGTAG	7	11	0	0	0	0	0	14
AGAATGAGGAGGATGGAGG	3	64	12	0	0	10	15	14
AGAATGCAGAATTCAACGT	4	18	0	0	0	0	0	0
AGACAAATGAAGATCCAGG	5	147	155	36	0	105	57	147
AGACAAGGAGATTAAGCAA	7	27	0	9	0	0	0	0
AGACACTAGAGGAAGGCAG	7	16	0	0	0	0	0	0
AGACAGAGGAGGATAGCTG	4	42	0	0	0	0	0	9
AGACAGATGGACATCCAGT	7	19	0	19	0	0	0	12
AGACAGGGGAAAACAGAAG	5	33	0	0	0	0	0	0
AGACAGTTGGATGGGGAGG	3	135	0	63	0	109	21	41
AGACATCTCAAGGCCACCA	4	11	0	0	0	0	0	0
AGACATGGTGGACATCCAA	7	0	0	11	0	0	0	0
AGACCCATAGAGAAGGAAG	5	14	0	0	0	0	0	0
AGACGCGCTCACCTCCGGG	0	13	0	26	0	0	26	17
AGACGGACGAAGACCCAGG	5	44	0	9	0	0	0	31
AGACTAAGGAGGATGGGAG	4	23	0	9	0	0	0	30
AGACTATTTCCATTCCTCC	5	11	0	0	0	0	0	0
AGACTGAAGAACAACAGGA	3	9	0	18	0	0	0	0
AGACTGAAGAGCATGGCGG	3	141	21	45	0	75	23	103
AGACTGAGAAGGATGAAGG	4	18	0	0	0	0	0	0
AGACTGAGGAGGAGGGCAG	3	16	0	36	0	0	0	66
AGACTGAGGGGGAAGGCGG	3	43	0	37	0	0	0	20
AGACTGAGGGGGATGGAGG	7	263	58	300	0	0	77	263
AGACTGGCGAGGATGGAGG	4	22	0	0	0	0	0	0
AGACTGGGAAGGATAGCGG	4	10	0	0	0	0	0	0
AGACTTGGAGTAAAAATGA	3	12	0	0	0	0	0	0
AGAGAAAAAAAAGAGAGGG	3	112	0	0	0	0	0	43
AGAGAAAAACAAGAGAGGG	3	72	0	0	0	0	0	0
AGAGAAAAAGAAGAAAGGA	7	44	0	0	0	0	0	0
AGAGAAAAAGAAGAGAGAG	3	84	0	0	0	0	0	19
AGAGAAAAAGAAGAGAGGA	3	58	0	0	0	20	9	34
AGAGAAACAAACCAGGAGT	6	56	0	0	0	0	0	0
AGAGAAATAGAGAAGACAG	4	19	0	0	0	0	0	0
AGAGAACAGTCACAGCAGA	4	12	0	0	0	0	0	0
AGAGAAGAAAAAGAAAGGA	4	64	0	0	0	0	0	14
AGAGAAGAACAGGAGAGGG	3	38	0	0	0	0	0	0
AGAGAAGAAGAAAAGAGGA	3	115	20	0	0	0	28	111
AGAGAAGAAGAAGAAAGGA	3	0	0	0	0	0	25	24
AGAGAAGAAGAAGAAAGGG	2	111	0	0	0	25	0	0
AGAGAAGAAGAAGAGAAAG	3	66	0	0	0	0	0	71
AGAGAAGAAGAAGAGAAGG	2	23	0	0	0	9	0	0
AGAGAAGAAGAAGAGATGG	2	117	0	0	0	19	18	98
AGAGAAGAAGAAGAGGAAG	7	10	0	0	0	0	0	0
AGAGAAGAAGAAGAGGAGG	7	48	0	0	0	0	0	52
AGAGAAGAAGAAGGGAGGG	2	13	0	18	0	33	25	53
AGAGAAGAAGAGGAGAAGG	3	49	0	0	0	0	11	53
AGAGAAGAAGAGGAGATGG	3	31	0	0	0	0	0	37
AGAGAAGAAGCAGAAAGGG	3	46	0	0	0	0	0	17
AGAGAAGAAGCAGAGATGG	3	51	0	0	0	0	0	25
AGAGAAGAAGGAGAGAGAG	3	102	0	0	0	0	0	47
AGAGAAGAGAATTCAACCA	5	44	0	0	0	0	0	0
AGAGAAGAGGAACACAGAA	6	22	0	0	0	0	0	0
AGAGAAGAGGAAGAGAGAG	3	59	0	0	0	0	0	14
AGAGAAGAGGGAGAGAGGG	3	9	0	0	0	0	0	0
AGAGAAGCAAACCAGAAGC	6	19	0	0	0	0	0	0
AGAGAAGCAAACCAGAAGG	5	85	33	58	0	31	33	70
AGAGAAGGAGAAGAGAGGA	3	120	0	0	0	0	0	92
AGAGAAGGAGAAGGGAGGG	3	10	0	0	0	0	0	23
AGAGAAGGGAACACAGGAG	5	35	9	0	0	0	0	0
AGAGAATTGGAGAATGTGG	7	19	0	0	0	0	0	0
AGAGACAGAAAGAGAGAGA	6	12	0	0	0	0	0	0
AGAGAGAAAGAAGAGAGGG	3	16	0	0	0	0	0	0
AGAGAGAAGAAAGAGAGGG	5	14	0	0	0	0	0	0
AGAGAGAAGAAGAAGAGGG	7	62	0	0	0	0	0	29
AGAGAGAAGAAGGAGAGGG	6	38	0	0	0	0	0	11
AGAGAGAGAAGAAGGGAGG	7	10	0	0	0	0	0	0
AGAGAGAGGAGGATGGCTG	4	25	0	0	0	0	0	0
AGAGAGCAAGATTCAACGA	6	14	0	11	0	0	0	0
AGAGAGCAGAAAGAGAGAA	7	10	0	0	0	0	0	0
AGAGAGCCGAAGGCCACCA	4	17	0	0	0	0	0	0
AGAGAGGAAAAAGAGAGGG	3	13	0	0	0	0	0	0
AGAGAGGAAGAGAACGTGG	7	9	0	0	0	0	0	0
AGAGAGGAGGAATATGAGC	4	0	0	13	0	0	0	12
AGAGAGGGAAACCCAGAAG	5	65	0	0	0	0	0	14
AGAGATCAAGAGAAGGAAG	5	25	0	0	0	0	0	0
AGAGATGTGCAGCCACCTG	5	0	0	14	0	0	0	0
AGAGCAACAGCAACAACAA	2	13	0	11	0	0	0	11
AGAGCAAGAAAGAAGGCAG	4	19	0	0	0	23	0	0
AGAGCAGGAGGAGATCCAG	6	0	0	0	0	114	0	0
AGAGCAGGATCAGCAGCAG	7	90	92	26	0	38	38	107
AGAGCCAGAAGAAGAGAGA	7	13	0	0	0	0	0	0
AGAGCCTGGGAACATAAGG	3	15	0	0	0	0	0	0
AGAGCTAAAGAGAAAGCAG	5	13	0	0	0	0	0	0
AGAGCTCTGAAGGCCACTA	3	21	0	0	0	0	0	0
AGAGCTGAGCAGCTGGCAG	7	25	0	0	0	0	0	0
AGAGGAACAGAGAAGGCAG	6	40	0	0	0	33	0	0
AGAGGACTTAAGGCCACCC	4	11	0	0	0	0	0	0
AGAGGAGAAGAAGAGAAGG	3	197	0	0	0	11	0	25
AGAGGAGAAGATGAGAGGG	3	178	0	0	0	0	0	56
AGAGGAGCAGAGAAGGCTG	6	26	0	0	0	0	0	0
AGAGGAGGCAACACAGAAG	6	15	0	0	0	0	0	0
AGAGGAGGGAAAACAGAAG	6	27	0	0	0	0	0	13
AGAGGAGGGAACACAGAAG	5	69	0	0	0	60	0	21
AGAGGAGGGGAACAAGAAG	7	56	0	0	0	0	0	27
AGAGGAGTGGAACAGAGAA	7	96	0	0	0	0	0	0
AGAGGCCCAAATTTACCCA	3	0	0	0	0	0	0	10
AGAGGCTGGAACAGGCTGC	3	11	0	11	0	0	0	15
AGAGGGAAGAAGATCCAGG	5	42	0	14	0	0	0	16
AGAGGGAGGAACACAGAAA	6	13	0	0	0	0	0	0
AGAGGGCCTAGGAAGGCAG	7	9	0	0	0	0	0	0
AGAGGGCTGAAGACCACCA	3	44	0	0	0	0	0	0
AGAGGGCTGAAGTCCACCA	7	128	0	20	0	0	19	23
AGAGGGGTAGACATCCTGG	7	40	0	0	0	0	0	9
AGAGGTCTAGAGGCCACCA	3	20	0	0	0	0	0	0
AGAGGTTGATAGAGGCTGG	6	9	0	0	0	0	0	0
AGAGTACAAGAGAAGGGAG	4	17	0	0	0	0	0	0
AGAGTGAGAAGATGGGAGG	7	47	0	0	0	0	0	38
AGAGTGAGAGAAGAGAAGG	6	13	0	0	0	0	0	0
AGAGTGCTGAAGGAAATGG	3	24	0	9	0	0	0	0
AGAGTGCTGAAGGGAATGG	4	37	0	0	0	0	0	0
AGATAAGGGAATTATGAGG	6	62	0	11	0	0	0	14
AGATACAGGCCTAACACTG	5	0	0	10	0	0	0	0
AGATAGCCAGAGAAGGCAT	7	14	0	0	0	0	0	0
AGATCCAAGAGATAAAATA	7	69	0	32	0	43	20	47
AGATGAAAGAATGAAGAGA	6	11	0	0	0	0	0	0
AGATGAAAGAATGGAGAGG	7	0	0	11	0	0	0	0
AGATGACTCACCACAGCAG	3	44	0	23	0	0	0	64
AGATGAGGAGGATAATGAG	7	21	0	36	0	0	12	77
AGATGCTCAGAGCCATCCA	3	112	11	16	0	0	0	86
AGATGCTGAGCAAGACCTT	3	19	0	0	0	9	0	10
AGATGGAGAACTCAAGAGA	7	45	0	16	0	0	0	0
AGATGGCTCACTATATCAG	3	19	0	12	0	0	0	21
AGATGGTCTAAGGCCACCA	6	91	0	0	0	0	0	0
AGATTGAGGAGGATGGCGT	3	110	0	40	0	0	0	143
AGATTTCTGAGCAAGACCT	7	11	0	9	0	0	0	0
AGCAAAGAAGAAGAGAGGA	3	15	0	0	0	0	0	0
AGCAAAGTGGACATCCAGA	6	41	0	36	0	0	11	24
AGCAAGAGGAACACAGAAA	6	11	0	0	0	0	0	0
AGCAAGTGAAACTCCACCA	6	13	0	0	0	0	0	9
AGCACAAGAGATAAAATGG	4	11	0	0	0	0	0	0
AGCACAGCAGACCAGGAGG	5	14	0	0	0	0	0	0
AGCACCAGTAAGACCAGCC	4	14	0	0	0	0	0	0
AGCACCAGTGAGACCGACA	2	56	0	0	0	0	0	0
AGCACTCTTGGAAAAGCGC	4	40	0	0	0	0	0	11
AGCACTGACATCTACACTC	6	9	0	0	0	0	0	0
AGCACTGCCACCTACACCA	6	72	0	24	0	0	13	43
AGCACTTAGTCCTATGCTG	6	14	0	0	0	0	0	0
AGCAGAAGAGAGAAACTGG	6	17	0	0	0	0	0	17
AGCAGAATGGAGAAGGTGG	7	13	0	0	0	0	0	0
AGCAGAGAGGACTATGAGG	6	17	0	16	0	0	0	11
AGCAGGCGAGGAGGAGCGC	7	9	0	0	0	0	0	0
AGCAGGGTGGACAACCAGA	5	13	0	0	0	0	0	38
AGCAGTATGGAGAACGTGG	6	14	0	0	0	0	0	0
AGCAGTCTGAAGTCCACCA	7	15	0	0	0	0	0	0
AGCATACAGTCACAGCAGA	4	11	0	0	0	0	0	0
AGCATCAGGCCTAACACTG	6	10	0	0	0	0	0	0
AGCCACAGGCTGAGCATCT	5	11	0	0	0	0	0	0
AGCCAGGAGAACACAGATG	6	36	0	0	0	0	0	10
AGCCAGGAGGATTATGAGG	3	168	75	172	124	149	153	166
AGCCAGGCCCAGCAGGAGG	5	13	0	0	0	0	0	0
AGCCCAGGGGACATCCAGA	6	23	0	0	0	0	0	0
AGCCCAGGTGGACCTCCAG	7	16	0	0	0	0	0	21
AGCCCCCAGCCCCACCCGC	4	0	0	12	0	0	0	12
AGCCCGGAGACTGCATCAG	6	27	0	0	0	0	0	0
AGCCCTGGGCAGAACTCCT	2	45	0	54	0	0	14	111
AGCCCTGTGCAGCCACCTG	5	0	0	0	0	0	0	10
AGCCGGGAGGACATCCAGG	7	118	68	96	0	71	92	76
AGCCGGTCACAGCAGCAGG	7	16	0	0	0	0	0	0
AGCCTATGGGACATCCAGG	7	9	0	0	0	0	0	0
AGCCTGAAGTCCAATATGT	5	14	0	0	0	0	0	0
AGCCTGGAGGAGTATGAGG	5	22	0	22	0	0	0	12
AGCGGGAGCCCGAGCGAGT	5	11	0	0	0	0	0	0
AGCTCACTGAAGAATCAGG	4	27	0	29	0	0	11	35
AGCTCCCTGCCCCACCCAC	7	19	0	0	0	0	0	0
AGCTCTGATGGAGATCCAG	7	0	0	10	0	0	0	0
AGCTGCAGGCTGAGCTTCT	6	11	0	0	0	0	0	0
AGCTTCATTTCCTATGCTG	3	41	0	28	0	0	11	0
AGGAAAAAATCCTATGCTG	5	30	9	19	0	0	14	0
AGGAAAATGGAGAAAGTGG	6	37	0	0	0	0	0	28
AGGAAAGAAAACCAGGAGT	4	14	0	0	0	0	0	0
AGGAAAGAAGAAAAGAGAG	7	53	0	0	0	0	0	14
AGGAAAGAAGAAGAGAGGA	3	50	33	0	0	29	56	76
AGGAAAGAAGAAGAGAGGG	2	41	0	0	0	18	0	0
AGGAAAGAAGAAGAGATGG	7	10	0	0	0	0	0	0
AGGAAAGAAGAAGAGGAGG	6	11	0	0	0	0	0	0
AGGAAAGAAGAAGGAAGGG	4	98	0	0	0	0	0	70
AGGAAAGAAGAAGGGAGGA	4	133	0	0	0	0	0	91
AGGAAAGAAGAAGGGAGGG	3	63	0	0	0	0	0	13
AGGAAAGAGAACACAAAAG	6	12	0	0	0	0	0	0
AGGAAAGGAAACCAGGAGG	3	14	0	0	0	0	0	0
AGGAACAGAGAAGAGGAGG	7	9	0	0	0	0	0	0
AGGAACAGAGAGAAGGCGG	6	10	0	0	0	0	0	0
AGGAACTGAAAGCCACCCA	7	17	0	0	0	0	0	0
AGGAACTGCGGTATCTCTA	7	105	0	9	0	0	0	38
AGGAAGACAGAGAAGGAAG	6	17	0	0	0	0	0	0
AGGAAGAGGAGGAAGGAGG	6	21	0	0	0	0	0	0
AGGAAGAGGAGGAAGGCGA	6	23	0	0	0	0	0	0
AGGAAGAGGAGGATGGAGG	5	149	14	22	0	10	0	22
AGGAAGAGGAGGATGGCAG	5	10	0	0	0	0	0	0
AGGAAGATGGAGAACATGG	6	30	0	0	0	11	0	16
AGGAAGCTGAAGGAAGGGG	6	25	0	0	0	0	0	0
AGGAAGCTGAAGGAAGTGA	6	73	0	0	0	0	0	0
AGGAAGGAAACACAGAAGA	7	59	0	0	0	0	0	42
AGGAAGGAAGAACAAAAGG	6	76	0	0	0	0	0	0
AGGAAGGAAGAAGGGAGGG	4	37	0	0	0	0	0	0
AGGAAGGAGAAAACAGAAG	5	15	0	0	0	0	0	0
AGGAAGGAGAATTATGAGC	5	14	0	17	0	0	0	34
AGGAAGGAGACTTATGAGG	5	0	0	10	0	0	0	17
AGGAAGGAGGAATATAAGG	7	0	0	0	0	0	0	11
AGGAAGGCAAAGAAGGCAG	7	14	0	0	0	0	0	0
AGGAAGGCAGAGAAAGCAG	7	9	0	0	0	0	0	0
AGGAAGGGGAACAGAGAAG	4	34	0	0	0	0	0	9
AGGAAGGGGAACCCAGAAG	4	105	70	86	0	59	65	74
AGGAAGGTGAACATCAAGG	5	0	0	9	0	0	0	0
AGGAATGAAAAGATTAAGA	7	43	0	0	0	18	0	0
AGGAATGAGGATTATGAGT	5	54	0	50	19	0	29	49
AGGAATGGAGGAGATACAG	7	0	0	0	0	37	0	0
AGGACACAGGAGAGGGCAG	4	15	0	0	0	0	0	0
AGGACACGAGAGAAGGCTG	3	12	0	0	0	0	0	0
AGGACAGAAAAGAAGGCAG	4	11	0	0	0	0	0	0
AGGACCAAAGAGAAGGCAG	4	11	0	0	0	11	0	0
AGGACCAGAAAGAGAGCAA	4	57	0	0	0	17	0	21
AGGACCAGAGAATCACCTG	7	64	0	0	0	0	0	0
AGGACCCTAAAGAAGATAG	5	16	0	0	0	0	0	0
AGGACCTGAGAGAAGGCAG	4	9	0	0	0	0	0	0
AGGACTCCAGAGAAAGCAG	7	105	0	0	0	0	0	60
AGGACTGGGAGGTAGGCAG	7	11	0	0	0	0	0	0
AGGACTGTGCAGGTGGGAG	3	11	0	0	0	0	0	0
AGGACTTGGAGCATGGCGG	7	24	0	0	0	0	0	0
AGGAGAAGAAGAAGAGAGA	7	106	0	0	0	41	0	15
AGGAGAAGAAGCCAGGAGG	6	10	0	0	0	0	0	0
AGGAGAATGAAGAACAAGG	6	121	0	27	0	0	0	50
AGGAGAATGAAGAACAGAG	5	10	0	0	0	0	0	0
AGGAGAATGAAGAAGGTGG	7	29	0	13	0	0	0	21
AGGAGAATGGAGAAAGAGG	6	19	0	15	0	0	0	27
AGGAGAATGGAGAACAGGG	6	95	14	130	0	0	55	181
AGGAGAATGGAGAACATGG	6	116	104	117	0	52	82	111
AGGAGACAGAGAAGGCAGA	7	21	0	0	0	0	0	0
AGGAGACTAGAAAACGTGG	3	37	0	0	0	0	0	10
AGGAGAGAAAAAGAGAGGG	4	41	0	0	0	0	12	12
AGGAGAGAAGAAGGGAGGG	4	41	0	0	0	0	0	10
AGGAGAGAAGAGGAGAGGG	7	14	0	0	0	0	0	0
AGGAGAGAGAACACAGAAG	6	10	0	0	0	9	0	0
AGGAGAGAGAATACAGAAG	7	21	0	0	0	0	0	0
AGGAGAGAGAGCACAGAAG	7	33	0	0	0	0	0	0
AGGAGAGAGGAATATGAGG	6	13	0	17	0	0	0	0
AGGAGAGGATACACAGAAG	7	169	16	0	0	23	0	32
AGGAGAGGCAACACAGCAG	7	16	0	0	0	0	0	0
AGGAGAGGGGAGAACGTGG	3	38	0	0	0	54	0	0
AGGAGGAAGGAGAAAGTGG	7	31	0	0	0	0	0	0
AGGAGGAGGAACACAGAGG	6	15	0	0	0	0	0	0
AGGAGGAGGAGGAAGGAGG	6	14	0	0	0	0	0	0
AGGAGGAGGAGGAAGGCGG	5	20	0	0	0	13	0	0
AGGAGGAGGAGGAGGGCGG	5	28	0	0	0	0	0	0
AGGAGGAGGAGGATGATGG	6	9	0	0	0	0	0	0
AGGAGGAGGAGGATGGAGG	7	14	0	0	0	0	0	0
AGGAGGAGGAGGATGGTGG	5	11	0	0	0	0	0	0
AGGAGGCTGAAAGCCACCC	4	16	15	0	0	0	0	0
AGGAGGGAAGAGAGGGCAG	7	16	0	0	0	0	0	0
AGGAGGGAAGCACAGAAGG	7	19	0	0	0	0	0	0
AGGAGGGAGAACACAGGAG	6	99	63	0	0	9	13	104
AGGAGGGAGGACACAGAGG	7	55	0	0	0	0	0	46
AGGAGGGAGGACTATGAAG	6	37	0	13	0	0	0	13
AGGAGGGATAACACAGAAG	6	94	51	33	0	126	58	76
AGGAGGGCAAAGAAGGCAG	7	124	9	14	0	37	16	24
AGGAGGGGAAACTAAGAAG	7	46	0	0	0	0	0	45
AGGAGGGGACACACAAAAG	7	20	0	0	0	0	0	0
AGGAGGGGGAACACAGATG	5	139	144	181	0	83	156	174
AGGAGGGTGTAGGCCACCA	4	13	0	0	0	0	0	0
AGGAGGTAAACACAGAAGG	7	155	0	0	0	0	0	0
AGGAGGTGGAACACAGATG	6	40	0	0	0	0	0	0
AGGAGTCAGAAGGCCAACA	3	92	0	0	0	0	0	27
AGGAGTCTACGAAACGTGG	0	39	40	57	62	82	80	70
AGGAGTGAAGAAAAGAAGG	7	0	0	0	0	0	0	12
AGGATAGGGAATACAGAAG	6	42	0	12	0	0	11	0
AGGATCAAATCCTATACTG	4	11	0	0	0	0	0	0
AGGATCAGAAAGAGAGGGA	3	92	0	12	0	9	0	39
AGGATCCCAGAAAAGGCAG	5	34	0	0	0	0	0	0
AGGATGAGGAGGAAGGAGG	5	79	0	13	0	0	0	31
AGGATGAGGAGGATAGAGG	7	9	0	0	0	0	0	0
AGGATGATGATTAATAAGA	7	0	0	0	0	35	45	0
AGGATGGAGGAGTATGAGG	5	39	0	25	11	0	0	16
AGGATGGAGTCCAGTGTGT	4	9	0	0	0	0	0	0
AGGATGGAGTCTAATAAGT	4	38	0	0	0	0	0	13
AGGATGTTCACCATAGCAG	5	29	0	0	0	0	0	0
AGGATTCCAGAGAAGACAG	7	10	0	0	0	0	0	0
AGGCAAGTGCAGCCACCAG	6	9	0	0	0	0	0	0
AGGCACACAGAGAAGGAAG	6	9	0	0	0	0	0	0
AGGCACATCAGAGCCACCC	7	43	0	0	0	0	0	0
AGGCACTGAGAGTAGGCAG	6	20	0	0	0	0	0	0
AGGCAGAAGGAGATCCAGA	4	73	0	0	0	0	0	60
AGGCAGATGGACATCCAGT	4	47	0	36	0	0	0	26
AGGCAGCCTGAGAAGGCAG	7	17	0	0	0	0	0	0
AGGCAGGACCACCAGCAGG	4	26	0	0	0	0	0	0
AGGCAGGAGGACCATGAGG	5	0	0	13	0	0	0	0
AGGCAGGAGGAGATCCAGA	5	0	0	0	0	0	0	9
AGGCAGGAGGGGACAGAAG	7	26	0	0	0	0	0	0
AGGCAGGCAGACATCCATG	7	9	0	0	0	0	0	0
AGGCAGGGCCAGCAGCAGG	3	20	0	0	0	0	0	0
AGGCAGGGGAACAGAGAAG	4	12	0	0	0	0	0	0
AGGCATCTAGAGAAGGCTG	4	12	0	0	0	0	0	9
AGGCCACTAGAGAAGGATG	3	59	0	0	0	0	0	28
AGGCCCAGAGGAGGAGCTT	5	9	0	0	0	0	0	19
AGGCCTAAGAATCACCTGG	3	19	0	0	0	0	0	0
AGGCCTAATAATCACCTGT	4	12	0	0	0	0	0	0
AGGCCTGAGAATCACCTGG	2	58	0	17	0	0	0	35
AGGCCTGGGCAGAACTCCT	3	0	0	9	0	0	0	0
AGGCGAGTGGATATCCAGG	6	107	103	124	0	104	78	139
AGGCGCACAGACAAGGCAG	6	91	0	0	0	0	0	21
AGGCGGAGCCTGAGCGTAA	7	12	0	0	0	0	0	17
AGGCGGGAGGGCATCCAGG	5	39	0	0	0	0	0	21
AGGCGGGTAGACTTCCAGG	7	41	0	0	0	0	0	18
AGGCTGAGGAAGATGGAGG	6	48	0	18	0	0	0	41
AGGCTGAGGAGGAGGGCGG	7	48	0	20	0	0	0	15
AGGCTGATGGACAACCAGG	4	12	0	0	0	0	0	0
AGGCTGGTAGACATCCATG	6	13	0	0	0	0	0	0
AGGCTTTGAATAAAAGTGA	3	13	0	0	0	0	0	0
AGGGAAAGCAATGTAGAGG	4	18	0	0	0	0	0	10
AGGGAAAGGGAGAACGTGA	5	19	0	0	0	0	0	0
AGGGAAATAGAGAAAGCAG	7	13	0	0	0	0	0	0
AGGGAAATGGAGAATGTGG	7	118	23	98	0	158	38	140
AGGGAACAAGAGTAGGCAG	3	46	0	0	0	0	12	37
AGGGAACCAGAGAAGGAAA	4	17	0	0	0	0	0	18
AGGGAACCAGGGAAGGCAG	7	23	0	0	0	0	0	12
AGGGAACTAGAGAAGACAG	6	102	130	53	0	41	84	107
AGGGAACTAGAGAAGGCAA	2	72	21	51	0	0	40	121
AGGGAAGAAAAAGAGAGGG	2	69	0	15	0	19	0	12
AGGGAAGAAGAAAAGAGGA	3	101	26	20	0	0	32	116
AGGGAAGAAGAAAAGAGGT	3	47	0	0	0	0	14	44
AGGGAAGAAGAAGAAAGTG	3	94	0	0	0	0	26	92
AGGGAAGAAGAAGAACAAC	6	0	0	0	0	0	0	10
AGGGAAGAAGAAGAGAAGG	2	86	82	0	0	42	36	91
AGGGAAGAAGAAGAGGAGG	7	83	0	0	0	0	0	19
AGGGAAGAAGAAGGAAGGA	4	0	0	0	0	0	0	12
AGGGAAGAAGAAGGAAGGG	3	41	0	0	0	0	0	16
AGGGAAGAAGAAGGGAAGG	3	155	0	0	0	28	18	173
AGGGAAGAAGAGAAGGAAG	4	13	0	0	0	0	0	0
AGGGAAGAAGAGGAGAAGG	7	28	0	0	0	0	0	20
AGGGAAGAAGAGGAGAGGA	3	96	0	0	0	0	0	52
AGGGAAGAAGCAGAGAGGG	2	12	0	0	0	0	0	0
AGGGAAGAAGGAGAGAAGG	3	104	0	0	0	0	0	40
AGGGAAGAAGGAGAGAGAG	3	99	0	0	0	0	0	44
AGGGAAGAAGGAGAGAGGA	3	15	0	0	0	0	0	0
AGGGAAGAAGGAGAGAGGG	2	26	0	0	0	0	25	35
AGGGAAGAAGGAGGGAGGG	3	92	0	0	0	0	0	20
AGGGAAGAGGAAGAGAGAG	3	9	0	0	0	0	0	0
AGGGAAGAGGAAGGGAGGG	3	9	0	0	0	0	0	15
AGGGAAGAGGAGGATGGAG	7	0	0	0	0	0	0	37
AGGGAAGAGGATTGTGAGG	4	18	0	32	0	0	0	22
AGGGAAGCAGTACTGGCAG	3	10	0	0	0	0	0	0
AGGGAAGGAGAAGGGAGGG	3	45	0	0	0	0	0	10
AGGGAAGTAGAGAAGGAAG	3	83	24	0	0	11	0	55
AGGGAAGTAGAGGAGGCAG	3	54	0	0	0	0	0	29
AGGGAATAAAGAGAGGCAG	7	9	0	0	0	0	0	0
AGGGACACAGAGAAGGCAT	5	13	0	0	0	0	0	0
AGGGACACAGAGAAGGCTG	5	52	0	0	0	0	0	13
AGGGACACAGAGAGGGAAG	6	10	0	0	0	0	0	14
AGGGACACGCAGAAGGCAG	6	34	0	0	0	0	0	0
AGGGACAGAGAGAAGGGAG	5	33	0	0	0	0	0	12
AGGGACCGTGAGAAGGCAG	7	51	0	0	0	0	0	0
AGGGACCTAGAGAAGGGAG	3	47	0	0	0	0	0	20
AGGGACCTCCTGTGCGATT	3	30	0	0	0	0	0	18
AGGGAGAAGGAGAAAGTGG	7	120	10	99	0	11	28	135
AGGGAGAATGAGAACTTGG	6	19	0	0	0	0	0	0
AGGGAGACAAAGAAGGCAG	7	101	0	0	0	0	0	30
AGGGAGACCGAGAACGTGG	7	10	0	0	0	0	0	0
AGGGAGAGAGAGAAAGTGG	6	9	0	0	0	0	0	0
AGGGAGAGGAACACAGGAG	4	57	0	11	0	0	0	18
AGGGAGAGGAGGATGACGG	5	30	0	0	0	0	0	0
AGGGAGATAGAGAAGGGAG	4	12	0	0	0	0	0	0
AGGGAGCTGAAAGAAGTGG	5	25	0	0	0	0	0	10
AGGGAGCTGACCTAGGAAG	4	13	0	0	0	0	0	0
AGGGAGGAAAACACAGAAG	4	98	0	0	0	27	0	18
AGGGAGGAAGAAAAGAGGG	3	13	0	0	0	0	0	0
AGGGAGGAAGAAGAAAGGG	3	15	0	0	0	0	0	0
AGGGAGGAAGAAGAGAGGG	2	39	0	0	0	0	0	0
AGGGAGGAAGAAGGGAGGG	3	36	0	0	0	0	0	25
AGGGAGGAAGAGAACGTGG	7	32	0	0	0	0	0	12
AGGGAGGAGGAATATGAAG	4	18	0	32	0	0	0	35
AGGGAGGAGGATTATATGG	4	0	0	16	0	0	0	9
AGGGAGGGAGACTATGAGG	5	14	0	0	0	0	0	0
AGGGAGGGGAATGCAGAAG	4	18	0	0	0	0	0	9
AGGGAGTTGGAAGAGGAGG	5	25	0	12	0	13	0	0
AGGGATTTAGAGAAGTCAG	7	33	0	0	0	0	0	0
AGGGCAAAAGAGAAAGCAG	3	147	21	0	0	189	28	175
AGGGCACAAGATAAGGCAT	3	0	0	0	0	0	0	15
AGGGCACAGAGAGGGGCAG	7	24	0	0	0	0	0	0
AGGGCACAGGAGAAGGCAG	2	119	15	0	0	124	9	95
AGGGCACCAGAAAAAGCAG	7	12	0	0	0	0	0	17
AGGGCACCAGAGAATGCAT	3	0	0	0	0	0	0	9
AGGGCACCAGAGATGGCAA	3	0	0	0	0	0	0	17
AGGGCACTAGAGAAGGCAG	7	260	228	269	142	275	224	274
AGGGCACTAGGGAATGCAG	7	32	0	27	0	11	0	39
AGGGCACTGGAGAGGGCAG	2	183	0	26	0	118	0	190
AGGGCACTTGAGAAGGCAG	6	91	114	93	30	84	96	93
AGGGCACTTGAGCAGGCAG	7	20	0	0	0	0	0	26
AGGGCAGGAGAGAAGGGAG	3	33	0	0	0	0	0	0
AGGGCAGGCATCTAAGTGT	5	11	0	0	0	0	0	0
AGGGCATGAGAGAAGGAAG	3	15	0	0	0	0	0	0
AGGGCCACAGAGAGGGCAG	7	26	0	0	0	18	0	11
AGGGCCCAAGAGAAGGCAT	3	66	0	0	0	0	0	17
AGGGCCTCCAAGAAGGCAG	5	10	0	0	0	0	0	0
AGGGCGTTTGAGAAGGCAG	7	53	9	0	0	11	0	0
AGGGCTAAAGAGAAGGCAA	4	16	0	0	0	0	0	0
AGGGCTCTGGAGAAGGCAG	6	172	114	0	0	141	82	151
AGGGCTGAAGAGAGGGCAG	4	40	0	0	0	36	0	19
AGGGCTGGGGACACAGAAG	5	20	0	0	0	0	0	0
AGGGGACAAGAGAAGGAAA	4	11	0	0	0	0	0	0
AGGGGAGAAGAAGAGAAGG	3	11	0	0	0	0	0	0
AGGGGAGAAGAAGAGAGGA	3	33	0	0	0	0	0	25
AGGGGAGAGGAGAAAGTGA	6	9	0	0	0	0	0	0
AGGGGAGAGGAGAACGGGG	5	53	0	11	0	0	0	23
AGGGGAGCAGCACTCGCAG	4	45	0	25	0	0	11	25
AGGGGAGTTGAGAAACTGG	4	9	0	0	0	0	0	0
AGGGGCATTGAGAAGGCAG	6	22	12	0	0	23	0	0
AGGGGCCAGGGCTTAGAGG	4	11	0	13	0	0	0	9
AGGGGCCCTAAGGCCCCCA	4	23	21	0	0	0	12	0
AGGGGCCTTGGAGAGACAG	3	47	0	0	0	0	0	10
AGGGGCTGGATGGCCACCA	4	9	0	0	0	0	0	0
AGGGGCTTCAATCACCTGG	6	43	15	0	0	0	0	0
AGGGGGAAGGAGAAAGTGG	7	9	0	0	0	0	0	0
AGGGGGAGGAAGATGGAGG	6	11	0	0	0	0	0	0
AGGGGGATGGAGAGCCAGG	3	0	0	10	0	0	0	0
AGGGGGCTAGAGAGGGCAT	4	11	0	0	0	0	0	0
AGGGGGTGGACATCCAGGG	7	73	0	0	0	0	0	51
AGGGGTCAGAAGCCCACCA	2	86	106	92	0	0	98	91
AGGGGTCAGAGAGGCCACC	7	69	0	17	0	0	0	27
AGGGGTCCTAGAAAGACAG	3	18	0	0	0	0	0	0
AGGGGTCGGGAGGTTGCAG	7	10	0	0	0	0	0	0
AGGGGTCTGAAGGCCACCA	0	61	79	59	45	12	66	68
AGGGGTCTGTAAGTCCACC	6	66	44	44	0	0	38	74
AGGGGTGTGGACATCCAGG	5	20	17	26	0	0	17	12
AGGGTACAGAGATAGGCAG	7	99	0	0	0	0	0	34
AGGGTCACAGAGAAAGCAG	5	9	0	0	0	0	0	0
AGGGTGAGGAGGATGGAGG	6	56	0	27	0	9	34	23
AGGTAGTCATAGAGGTGGG	3	0	0	0	0	0	0	9
AGGTATGCCAGAAAAGCAG	2	13	0	0	0	0	0	13
AGGTATGCCAGAAATGCAA	0	26	16	24	26	42	24	23
AGGTATGCCAGTAATGCAA	1	166	178	156	36	127	154	182
AGGTCAGAGGAATATGAGG	6	16	0	16	0	0	11	0
AGGTCAGGGAACACACAAG	6	10	0	0	0	0	0	0
AGGTGAAGAGAAGAGATGG	6	58	0	0	0	0	0	0
AGGTGAGAAGAAGGGAGGG	4	131	0	0	0	23	0	10
AGGTGAGTGGACATCCAGA	6	97	0	99	0	14	26	80
AGGTGATCACAGAGGCCAG	4	31	0	0	0	0	0	35
AGGTGGCTAGATATCCAAG	3	133	13	157	22	87	73	133
AGGTGGTCATAGAGGCCTT	3	20	0	0	0	0	0	49
AGGTTGACATAGAGGCCAG	2	117	95	48	0	24	48	116
AGGTTGCCATGGAGACCGG	3	32	9	15	0	0	13	75
AGGTTGTCATAGAGGCCGG	0	118	203	148	58	34	116	117
AGGTTTTCCAGCTAAACCA	7	0	9	0	0	0	0	16
AGTAAAGAAGAAGAAAGGG	2	28	0	30	0	42	33	38
AGTAAAGAAGAAGAGAGGC	2	65	0	0	0	0	0	15
AGTAAAGAAGAAGGGAGGG	2	111	100	114	0	43	82	135
AGTAAAGAAGGAAAGAGGG	3	70	0	0	0	0	0	22
AGTAAGGGAGCACAGAAGT	7	144	0	0	0	0	0	0
AGTAAGGGGAACACAGAAG	4	137	63	98	35	117	108	124
AGTACAGAAAAAGAGAGGG	3	79	0	0	0	0	0	55
AGTACGAGGGACATCCAGG	6	28	0	0	0	0	0	0
AGTAGAAAGCCCTTCCCAG	6	29	0	0	0	0	0	0
AGTAGAAGAGAAGAGAGGG	4	44	0	0	0	0	0	30
AGTAGCTAACAATCACCTT	7	46	0	0	0	0	0	0
AGTAGGAAGAACAACAGAA	5	48	0	0	0	0	0	27
AGTAGGAATGAGAAACTGG	4	9	0	9	0	0	0	0
AGTATAAGGCCTAACACTG	4	24	0	21	11	0	0	12
AGTATACTAGAGAAGGAGG	5	21	0	0	0	0	0	13
AGTATTTCTTCCTATGCTG	7	10	0	0	0	0	0	0
AGTCAAGGAGAAAGAACGG	5	15	0	0	0	0	0	0
AGTCACTGGAACAGGTTGT	4	11	0	13	0	0	0	15
AGTCCACCAGACATAGGCC	4	9	0	0	0	0	0	0
AGTCCCCGCAGCGCCGGTC	2	15	0	14	0	0	10	15
AGTCCCTCAGAACATATGG	4	13	0	0	0	0	0	0
AGTCCTCACAATCACCTGG	3	31	0	0	0	0	0	0
AGTCCTCTGAAAAATGAAG	2	40	0	0	0	0	0	14
AGTCTAGAGGTTACCCTCC	4	14	0	0	0	0	0	0
AGTCTGGGAGACATCCAGG	7	9	0	0	0	0	0	0
AGTCTTATGAAGATCCAGG	5	12	0	10	0	0	0	0
AGTCTTCTGAAACATGAAG	0	96	90	78	33	93	92	112
AGTGAAAAAGAAGTGAGAG	3	0	0	0	0	0	0	11
AGTGAAGAAGAAGAGAGGG	0	141	219	198	14	90	134	153
AGTGAAGAAGAAGAGGAGG	6	81	0	0	0	0	0	22
AGTGAAGAAGAAGGAAAGG	3	15	0	0	0	0	0	0
AGTGAAGAAGAAGGGAAAG	3	0	0	0	0	0	11	43
AGTGAAGAAGAGGAGAGAG	2	18	0	0	0	0	0	21
AGTGAAGAAGATGAGAGGA	2	81	48	47	0	43	42	73
AGTGAAGAAGATGAGAGGG	7	145	247	224	0	92	175	184
AGTGAAGAAGGAAAGAGAG	3	11	0	0	0	0	0	0
AGTGAAGACAAAGAGAAGG	3	16	0	0	0	0	0	0
AGTGAAGAGGAAAAGAGGG	7	48	25	0	0	0	30	66
AGTGAAGAGGTATATGAGG	4	164	0	0	0	0	0	99
AGTGAAGATGAAGAAAGGA	3	13	0	0	0	0	0	0
AGTGAAGATGAAGAAGAGA	5	11	0	0	0	0	0	0
AGTGAAGATGAAGAGAAGT	3	15	0	0	0	0	0	0
AGTGAAGGAGAAGAGTGGG	2	52	0	0	0	0	0	13
AGTGAAGGAGAAGGGAGGG	2	41	0	22	0	11	27	30
AGTGAAGTAGATGAGAGAG	3	14	0	0	0	0	0	0
AGTGACACTGTTTCTACAG	6	10	0	0	0	0	0	0
AGTGAGAAAGGAGAGAGGG	3	63	0	0	0	0	0	12
AGTGAGAAGAAGGAGAGGG	5	85	21	56	0	0	62	122
AGTGAGAAGGAAGAGAGGG	3	9	0	0	0	0	0	0
AGTGAGAGAGAAGAGATGG	7	38	0	0	0	0	0	10
AGTGAGGAAGAAGAAAGGA	3	70	10	0	0	35	22	81
AGTGAGGAAGAAGAGAAGA	7	53	0	0	0	0	0	17
AGTGAGGAGGATAAGGAGG	3	52	0	14	0	0	0	116
AGTGAGGGGGAATATAAGG	4	61	0	0	0	0	0	28
AGTGAGTAAGAAGAGAGAG	3	48	0	0	0	0	0	0
AGTGAGTAGGATTATAAGA	4	9	0	0	0	0	0	0
AGTGATCTGGAGGCCACCA	3	10	0	0	0	0	0	0
AGTGGAAGAGAAGAGAGAG	4	0	0	0	0	0	0	12
AGTGGAGAAAAAGAGAGGG	2	24	0	0	0	0	0	0
AGTGGGGAGGATCATGAGG	3	20	0	15	0	0	0	0
AGTGGGGTGAACATCTAGG	5	19	0	15	0	0	0	14
AGTGGGGTGGACATCAAGG	7	35	9	53	0	0	15	26
AGTGGTCTGAAGACCACCA	2	96	10	0	0	0	0	17
AGTGGTCTGAAGGCTCCCA	3	14	0	0	0	0	0	0
AGTGTGCGCATCCTGAGGA	5	40	0	11	0	26	0	0
AGTTACATAACCTATGCTG	5	21	0	12	0	0	11	15
AGTTCACCAGAGAAGGAAG	4	11	0	0	0	0	0	0
AGTTCCTTTCCATTCCTCA	5	16	0	0	0	0	0	0
AGTTCTTCACCTTCTGCTG	7	26	0	0	0	0	0	0
AGTTGAAGGAACAACAGAA	6	20	0	0	0	0	0	0
AGTTGCTCAAAGCCACCCA	4	52	10	13	0	0	18	23
AGTTTTTCTGAACATGAAG	5	14	0	0	0	0	0	0
ATAAAGATGGAGAACGTGG	7	26	0	0	0	0	0	0
ATAACAAGAGAATGAGCTT	5	13	0	0	0	9	0	0
ATAACAGTGCAGCCACCAA	4	16	0	0	0	0	0	0
ATAACCACAAAGAAGGCAG	7	9	0	0	0	0	0	0
ATAAGAGAGGATTAAGAGA	7	15	0	0	0	0	0	0
ATAAGGGACAATGACCAGG	5	0	0	0	0	0	0	9
ATAATCAGAAAGAGAGAGA	4	151	11	67	0	0	40	92
ATAATGCCTAGTAGAGCCA	4	9	0	0	0	0	0	0
ATAATGTTACAGTACACTC	5	30	0	0	0	0	0	0
ATACAAGGGAACACAGAAT	6	18	0	0	0	0	0	0
ATACAAGTTATCTACACCC	6	13	0	0	0	0	0	0
ATACAGATGAACATCCAGA	6	73	0	0	0	0	0	25
ATACAGATGGAAGAGGAGG	4	26	0	0	0	0	0	0
ATACAGTAGGAAGGAGAGG	4	37	0	0	0	0	0	0
ATACAGTGGGAAGGGGATG	4	9	0	0	0	0	0	0
ATACAGTTGAAAGGGGAGA	4	41	0	44	0	64	20	64
ATACAGTTGGAAAGGGAGA	4	0	0	0	0	0	0	9
ATACGGTTGGAAGGGGAGT	4	12	0	0	0	0	0	0
ATACTTGGAGAAAAAGTGG	3	77	0	0	0	0	0	53
ATAGAAGGGAACAAAGAAG	5	19	0	0	0	0	0	0
ATAGAAGGGAACACAGATG	5	50	0	13	0	15	17	20
ATAGAATTACCATACAAAC	2	96	23	0	0	18	0	50
ATAGAGCTACCATACAATC	3	15	0	0	0	0	0	0
ATAGAGCTGACCTTGGAAG	3	10	0	9	0	10	14	0
ATAGAGGAGGATTACAAGG	4	48	10	90	0	0	16	91
ATAGAGTAACCTTACACAT	3	38	0	0	0	0	0	23
ATAGAGTTACCATACACAC	0	67	44	44	24	53	50	49
ATAGCTGACAATCACCTAG	5	128	25	22	0	9	0	54
ATATAAGAGGACTATGAGG	5	80	0	63	24	12	48	51
ATATATGTCATCTACACAC	7	14	0	0	0	0	0	0
ATATGACTCACTATAGCAG	4	10	0	0	0	10	0	0
ATATGGGAGAATTATAAGA	7	36	0	0	0	0	0	16
ATATGGGTGCCAGCAATGG	4	10	0	0	0	0	0	0
ATATGGGTGGACATCTATG	7	0	0	9	0	15	0	0
ATATTGCTAAAGGGAGTGG	5	22	0	0	0	0	0	0
ATCAAAGGAGGTTATGAGG	7	0	0	9	0	0	0	0
ATCAAAGTAGAATAAGCTG	6	134	0	0	0	0	0	58
ATCACCAGAAAGACCAACA	4	36	0	0	0	0	0	43
ATCACCAGTGAGACCGGCA	0	90	82	88	59	27	72	67
ATCACCATAGAGAAGGCAG	5	0	0	0	0	14	0	0
ATCACCTGTGAGACCAGCC	3	11	0	0	0	0	0	17
ATCAGAATGGAGAAGGTGG	7	9	0	0	0	0	0	0
ATCAGGGAAGACATCCAGG	5	12	0	0	0	0	0	0
ATCATAGCAACAGCTACAG	5	14	0	15	13	0	11	0
ATCATTAATAATCACCTGG	7	15	0	0	0	0	0	0
ATCCAAGTGGACATCCAGT	5	10	0	0	0	0	0	0
ATCCACTCACCTGCGGCAG	7	27	0	0	0	0	0	0
ATCCAGATGGAAATCCAGG	7	36	0	10	0	0	14	18
ATCCAGGAGGGTTATGAGG	4	55	0	57	0	0	24	51
ATCCAGGTGAACATCCAGG	6	130	108	156	0	39	135	127
ATCCAGGTGGGCATCCAGG	6	15	0	11	0	0	0	12
ATCCAGTTGGAAGGAGAGG	4	81	0	20	0	21	21	27
ATCCCACTAGAGAAGGCAC	4	18	0	0	0	0	0	0
ATCCCCATCATCTACACCC	7	16	0	0	0	0	0	0
ATCCCTGAGAGGAACTCCT	3	16	0	0	0	0	0	0
ATCCGAGAGGACATCCAGG	6	17	0	0	0	0	0	0
ATCCGCTCTGTTTCTGCAG	3	14	0	19	0	0	10	0
ATCCTGATCACCTACACCC	7	44	0	20	0	0	0	19
ATCCTGGGGAACACAGATG	6	21	0	14	0	0	0	11
ATCTGAATAGAGAACGTGG	7	13	0	0	0	0	0	0
ATCTGGGTGGACATCCATA	5	0	0	0	0	0	0	9
ATCTGTAACAATCACCTGA	7	9	0	0	0	0	0	0
ATCTTACTGAAGGCCACCA	5	11	0	0	0	0	0	0
ATCTTGGGGAACACAGAAG	5	28	0	16	0	0	9	16
ATGAAGAAGGAAGAGAGGG	6	36	0	0	0	0	0	0
ATGAAGACTCCATTCCTCG	5	15	0	0	0	0	0	0
ATGAAGATGAACCTCTGGA	3	106	0	0	0	0	9	36
ATGAAGCATCACAATGTGT	5	14	0	0	0	0	0	0
ATGAAGGAGGATAATGAGA	5	36	0	32	0	0	0	41
ATGACAGGAGAAACACAGA	7	52	0	0	0	0	0	0
ATGACCAGAAAGAAAGCAA	5	31	0	0	0	0	0	22
ATGAGAAGGGAGAACGAGG	6	22	0	0	0	0	0	0
ATGAGAATGGAAAACATGG	7	29	0	0	0	0	0	24
ATGAGAATGGAGAACAAGG	5	144	15	32	0	118	27	92
ATGAGCCTTGGAAAGGCAG	3	16	0	0	0	0	0	0
ATGAGGAAGGAGTTCCAGG	4	39	0	13	0	10	0	16
ATGAGGAGGATGATGAAGG	7	0	0	0	0	0	0	17
ATGAGGAGGGATAATGAGG	7	14	0	9	0	0	0	11
ATGAGGATGTACATCCAGG	4	121	0	0	0	0	0	45
ATGAGGCCAAGCAGGGCCA	3	15	0	0	0	0	0	0
ATGAGTCTTGAAAGGACAG	3	78	0	0	0	0	0	32
ATGATAGAGCCCAAAATGT	5	21	0	0	0	0	0	0
ATGATCAGAAAGAAAGCTA	4	11	0	0	0	0	0	0
ATGATCAGAGAGAGAGCGA	3	79	0	33	0	26	13	81
ATGATCCAGCCCCACCCGC	3	25	0	16	0	0	12	19
ATGATGCCCTGCAGAACCA	3	54	9	0	0	0	0	58
ATGATGCCTTGCAGGGCCA	0	282	345	281	136	17	258	289
ATGATGGTGGACACCCAGG	4	12	0	15	0	0	0	0
ATGCAAGAGAACCTCAGGA	3	73	0	0	0	0	0	29
ATGCAGATGGACATCCAGT	4	124	0	104	0	0	14	122
ATGCAGCAGACAGCCACAG	6	22	0	0	0	0	0	25
ATGCAGGAAAACATCCAGG	7	177	35	0	0	30	22	160
ATGCAGGAACAGCAGCAGG	4	40	0	0	0	0	0	0
ATGCAGGAGGATTATTAGT	5	21	0	0	0	0	0	59
ATGCAGGTCAACCTCCTTA	3	20	0	0	0	0	0	22
ATGCAGGTCCACCAGCAGG	3	18	10	14	0	13	10	15
ATGCAGGTGAACCTCCAGG	7	35	9	18	0	0	10	35
ATGCAGGTGAACCTCCGGA	6	133	170	199	112	15	135	125
ATGCATGGAGTAATAGTGG	3	51	0	0	0	0	0	47
ATGCATTACAATCACCTGG	4	22	0	0	0	0	0	0
ATGCCCACAGAGAAGGCTG	6	17	0	0	0	0	0	0
ATGCCTGAGAATCACCTGG	3	102	0	0	0	24	0	34
ATGCCTGGAGTAAAGGTGG	3	13	0	0	0	0	0	29
ATGCCTGTCAACAGGAGAG	5	9	0	0	0	0	0	0
ATGCGGATCAAGATCCTGG	4	9	0	0	0	0	0	0
ATGCGGCTGTAGATCCAGG	6	58	0	0	0	0	0	51
ATGCTCCAGCCCTACCCGC	3	51	0	22	0	0	9	33
ATGCTGATGGAGATACATG	4	19	0	0	0	0	0	9
ATGCTGGCTGACATCCAGG	7	18	0	0	0	0	0	0
ATGCTGGGGGACATCCAGG	5	43	0	9	0	0	13	9
ATGCTTGCCAGCAGGAGGC	4	18	0	0	0	0	0	0
ATGCTTGGAGTAAAAGTGA	0	164	145	176	141	178	137	191
ATGCTTGGAGTAGTAGTGA	2	12	0	0	0	0	0	21
ATGCTTGTCAGCAGGATGG	3	24	0	23	0	13	14	25
ATGCTTTTATTAAAAGTGA	3	9	0	0	0	0	0	9
ATGGAACTAGAGAAGACAG	5	77	0	0	0	0	0	13
ATGGAAGGGAACACAGAGA	5	15	0	0	0	0	0	0
ATGGAGAAAAACAACCAGG	7	62	0	0	0	0	0	48
ATGGAGATGGAGAACGCGG	6	25	0	0	0	0	0	0
ATGGAGGAGGACACAGAAG	4	100	0	18	0	24	0	67
ATGGAGGGAATCCAAGAGA	5	10	0	0	0	0	0	0
ATGGAGGGGAAATCAGAAG	4	13	0	0	0	0	0	0
ATGGAGGGGAAGACAGTAG	4	10	0	0	0	0	0	0
ATGGAGGGGAATTATGAGA	5	72	0	0	0	0	0	65
ATGGAGGTGAGCACAGAAG	4	56	0	0	0	0	0	0
ATGGATCAAAAAAAGACAG	5	17	0	0	0	0	0	0
ATGGATCATGGAAAGTCAG	3	53	9	0	0	0	15	45
ATGGATGCCTCCAGGGCCA	6	9	0	0	0	0	0	0
ATGGATTTTGGAAAGACAG	2	34	0	0	0	0	0	11
ATGGCAAGAAATAAAATGG	4	20	0	0	0	0	0	0
ATGGCACTAGAAAAGACAG	4	30	0	0	0	0	0	13
ATGGCACTAGAAAAGTTAT	7	0	0	0	0	0	0	9
ATGGCCAGAGGAGGAGCAA	4	0	0	0	0	0	0	15
ATGGCCCGGAGGTTGCAGG	4	28	0	0	0	24	0	20
ATGGCTCTGAAGGCCACCA	2	26	10	0	0	0	0	0
ATGGGACATAAAAAGACAG	4	55	0	0	0	0	0	23
ATGGGCATAGAGAAGGCAC	7	30	0	0	0	0	0	0
ATGGGCCTGGAAAGACAAG	7	23	0	0	0	0	0	0
ATGGGGCTGAACATCCAGG	7	22	0	0	0	0	0	0
ATGGGGCTTCCCCGTACAT	6	26	0	0	0	0	0	0
ATGGGTCTTGGAAAGACAG	0	40	50	45	26	21	48	35
ATGGGTTATGGAAAGACAC	3	9	0	0	0	0	0	0
ATGGTATGAGCAAGACCTT	5	11	0	0	0	0	0	0
ATGTAGATGGAGATCTAGG	4	37	0	26	0	0	0	33
ATGTCAGGAATAAAAGTGA	4	11	0	0	0	0	0	0
ATGTCCTGCAACAGCTACA	7	0	0	13	0	0	0	0
ATGTCTCTCATCTACACCC	7	20	9	0	0	0	0	0
ATGTGAGGAGATTATGATG	7	12	0	16	0	0	0	10
ATGTGAGGTGTGAACAGGG	4	9	0	0	0	0	0	0
ATGTGGAGCCTGAACATGG	5	20	0	0	0	0	0	0
ATGTGGGGCTTGAAAGGGG	7	18	0	0	0	0	0	11
ATGTGTCCTCCTTCTGCTT	3	10	0	0	0	0	0	12
ATGTTCAAATCTTATGCTG	3	24	0	16	0	0	0	18
ATGTTCTGCCCCGAAGGGG	0	166	132	155	0	30	190	212
ATGTTGAAGAACAACAGGT	2	115	27	86	0	54	43	99
ATGTTGAGTCTGAACGGTG	4	10	0	0	0	0	0	0
ATTAAGGAGGTTTATGAGG	3	172	32	111	15	73	94	197
ATTAGAGAAGAAGGGAGGG	7	13	0	0	0	0	0	0
ATTAGGAGGGACTATGAGG	6	20	0	0	0	0	0	0
ATTATGAAGGATTATGAAG	5	121	0	0	0	0	0	28
ATTATGGAGGATTGTGAGA	5	89	0	12	0	57	0	128
ATTCAAAGAAACTCCACCA	5	19	11	20	0	0	0	15
ATTCAAAGAGAATGAGCAG	2	145	17	42	0	26	38	131
ATTCAGGAGAATTAAGAGG	4	19	0	19	0	0	0	18
ATTCAGGTGGACATCCAGA	6	49	12	37	0	12	39	58
ATTCAGTGAATCCAAGAGG	5	34	0	0	0	0	0	11
ATTCCACTAGAGAAGGTAG	4	12	0	0	0	0	0	0
ATTCTGAGGAGGATGGCAG	4	47	0	9	0	0	21	11
ATTCTTTTATCCTATGCTA	7	10	0	10	0	0	0	0
ATTGAGGAGGGAAATGAGG	4	28	0	0	0	0	0	16
ATTGAGTAGGATAATGAGG	3	14	0	0	0	0	0	0
ATTGAGTTGGAAGGGGAGG	4	20	0	0	0	0	9	12
ATTTCTGAGGATTATGAGT	5	0	0	9	0	0	0	0
ATTTTATGAGCAAGACCTT	6	0	0	0	0	0	0	9
CAAAACCCTAACAGAAGGT	4	18	0	0	0	0	0	0
CAAAAGGAGTATTATGAGT	5	0	0	0	0	0	0	9
CAAAAGGGGAACACAAAAG	3	56	46	0	0	19	26	43
CAAAAGGGGAACACAGGAG	3	88	115	44	0	52	90	107
CAAAAGGGGGACACAGAAG	3	132	17	14	0	23	14	35
CAAACTGTGCAGCCACCTG	6	75	0	27	0	0	0	20
CAAACTGTGCAGTCACCAG	5	50	0	35	0	0	0	0
CAAAGGATGAAGACACAGG	7	52	0	58	0	9	9	36
CAAAGGCTGGACATCCAGG	6	18	0	0	0	0	0	0
CAAAGGCTGGAGATCCAGG	7	11	0	0	0	0	0	0
CAAATACATCAAAGAGAAC	3	10	0	0	0	0	0	0
CAAATGCTGAAGGAAATGG	6	15	0	0	0	12	0	0
CAAATGGGGAACACAGATG	4	33	0	12	0	0	0	14
CAACAGAATCACAAACTTA	1	83	77	119	0	22	50	129
CAACAGAATCGCAAACTTA	0	94	96	105	11	85	89	102
CAACAGCAGGAAGGGAAGG	4	71	0	0	0	23	0	16
CAACAGGGAAACACAGAGG	4	26	0	0	0	0	0	0
CAACCAGTGCAGCCACCCA	5	0	0	14	0	0	0	0
CAACGAGGGGGCATCCAGA	6	16	0	0	0	0	0	0
CAACTGAGGAGGATGGTGG	3	60	0	9	0	0	0	0
CAACTTGCCAGTAGGAGGG	3	35	0	0	0	0	0	11
CAAGAAGAAGAGGAGAGGG	4	0	0	12	0	0	0	0
CAAGAGAACAACACAGAAG	4	36	0	0	0	0	0	0
CAAGAGAGGGACACAGAAG	3	153	12	0	0	0	0	48
CAAGAGGAGAACAAAGAAG	3	16	0	0	0	0	0	0
CAAGAGGCCCAGCAGCAGG	3	97	33	11	0	11	12	34
CAAGAGGGAAAAACAGAAA	4	10	0	0	0	0	0	0
CAAGAGGGAACGAGAGAAG	5	25	0	0	0	0	0	0
CAAGAGGGGGACACAGAGT	4	11	0	0	0	0	0	14
CAAGCAGGGAATACAGAAG	4	13	0	0	0	0	0	0
CAAGGAGGGAACACAGAAA	4	51	15	0	0	0	0	44
CAAGGCCCTACCAGAAGGT	4	19	0	0	0	0	0	0
CAAGGGAGCCTGAGCGAGT	7	22	0	34	0	0	0	0
CAAGGTCTCAAGGCCACCA	4	10	0	0	0	0	0	0
CAAGTCAGAGGAAGAGCGC	7	149	0	0	0	0	0	140
CAAGTCCCTGTTTCTGCAG	5	10	0	0	0	0	0	0
CAAGTGAGGAGGATGGAGG	7	44	10	9	0	0	10	18
CAAGTGCAGAAGGAAATGG	7	67	0	0	0	18	0	0
CAAGTGCTGAAGTAAGTAG	7	40	0	0	0	0	0	15
CAAGTGCTGAATGAAGTGG	7	128	0	33	0	17	18	55
CAAGTGGAGGACACAGAAG	4	35	0	0	0	0	0	0
CAATACCTGAAAGCCACCA	7	17	0	0	0	0	0	0
CAATAGGGGAACACAGAAG	2	101	32	72	20	47	57	52
CAATCACTGAAGAATCTGG	0	81	77	84	102	81	69	83
CAATCTGCCATCTACAACC	4	0	0	0	0	0	0	10
CAATGAGGAGATCAGGAGG	7	0	0	0	0	17	0	0
CAATTATTTCCATTCCTCA	5	23	0	0	0	0	0	0
CACAAAGTCATGACTGCTA	3	9	0	0	0	0	0	0
CACAAGGTGGGCATCCAGG	5	13	0	35	0	0	0	17
CACACAAAGTCCAATATGT	4	9	0	0	0	0	0	0
CACACACTGAAGAATCTAG	3	26	0	20	0	0	0	21
CACACAGACATAGACACAC	7	18	0	0	0	0	0	0
CACACCTTTTCCTATGCTG	6	13	0	0	0	0	0	0
CACACTGAGAATCACCTGG	5	14	0	0	0	0	0	0
CACAGGAGAGACTAAGCAG	7	50	0	0	0	0	0	0
CACAGGATGGAGATCCTGG	4	86	14	47	0	54	34	36
CACAGTGAGAATTCTATGA	7	0	0	0	94	0	103	0
CACAGTGTGAGTACCCTCC	7	14	0	0	0	0	0	0
CACCAGCCCAAGATCCAGG	7	0	0	0	0	0	0	9
CACCAGGCCCAGCAGCTGG	3	14	0	0	0	0	0	0
CACCCAGAGGACTATGAGG	6	15	0	14	0	0	11	11
CACCCTCTGAAGGCCACCC	6	11	0	0	0	0	0	0
CACCCTGGGCTGAACTCCT	7	10	0	0	0	0	0	14
CACCGAGAGGATTACGAGG	6	9	0	0	0	0	0	0
CACGCTGAGGAGGATGGAG	7	69	0	28	0	36	25	0
CACGGAGCAACAGCTACTG	4	10	0	11	0	0	0	0
CACTAGACAACAATCACAG	2	41	0	0	0	0	0	0
CACTAGACATAAATCACAG	0	151	142	183	31	117	163	163
CACTAGGAGGAAAATGAGG	5	43	0	45	14	0	13	46
CACTGCTCAGAGCCACCAA	4	11	0	0	0	0	0	0
CACTGGACATAAATCACAA	2	9	0	0	0	0	0	0
CAGAAAAGGAACACAGAAG	3	44	0	0	0	16	0	0
CAGAAAGCAAACCAGGGAG	3	24	0	0	0	0	0	0
CAGAAAGCAAACCAGGGTG	3	11	0	0	0	0	0	0
CAGAAAGGGAATACAGAAA	4	11	0	0	0	0	0	0
CAGAAAGGGACTACAGAAG	4	12	0	0	0	0	0	0
CAGAAATGAGCCCCTGAAA	7	9	0	0	0	0	0	0
CAGAACAGGAAACTGCCAC	7	31	0	0	0	0	0	0
CAGAAGAGGGACACAGAAG	3	59	0	0	0	0	0	21
CAGAAGCAGAGCACAGAAG	4	13	0	0	0	0	0	0
CAGAAGGAGAAAACAGGAG	4	10	0	0	0	0	0	0
CAGAAGGAGAACACAGAAT	3	90	0	0	0	0	0	10
CAGAAGGAGGAGTATGAGG	4	15	0	14	0	0	9	0
CAGAAGGCAAATCAGGAGG	3	89	0	0	0	77	0	24
CAGAAGGGCCACACAGAAG	3	63	0	0	0	0	0	0
CAGAAGGGGAAAGCAGAAG	3	15	0	0	0	0	0	13
CAGAAGGTCCAGCAGCAGA	2	110	93	44	0	0	94	107
CAGAATGCAAAGACAAAAT	7	0	0	69	0	0	0	0
CAGAATGTCATCTACACCC	2	98	121	70	21	63	56	106
CAGAATGTGCAGGTGGTAG	2	12	0	0	0	0	0	0
CAGACAGGGCAGGAGGCAG	3	15	0	0	0	0	0	0
CAGACAGGGCAGGTGGCAG	2	14	0	0	0	0	0	0
CAGACATGAGAGGTGGCAG	5	17	0	0	0	0	0	0
CAGACCGTGCAGGTGATAG	3	23	0	0	0	0	0	0
CAGACTATGCAGGTGACGG	3	15	0	0	0	0	0	21
CAGACTCTGAAGGTGGCAG	2	10	0	0	0	0	0	0
CAGACTGACCAGGAAGAGG	6	130	31	59	0	63	23	134
CAGACTGGGCAGGTGGCAC	2	18	0	0	0	0	0	0
CAGACTGTAATCTACACCA	3	13	0	0	0	0	0	0
CAGACTGTGCAGGTGGCAG	0	92	120	133	13	50	108	119
CAGAGAAGACCCTTCCCAG	7	26	0	15	0	0	0	13
CAGAGAATTGAGAAACTGG	7	18	0	10	0	0	0	0
CAGAGAGGAGACACAGAAG	5	61	0	0	0	0	0	0
CAGAGAGGAGACTATGAGG	6	17	0	11	0	0	11	0
CAGAGAGGGAAACCCAGAA	7	65	0	0	0	0	0	0
CAGAGAGGGAATTATGAGG	7	19	0	10	0	0	0	0
CAGAGAGGGGACACAGAAG	4	112	52	0	0	17	10	79
CAGAGCACAGAGAAGGCTG	7	150	0	0	0	143	0	33
CAGAGCAGTGCAGCCACCA	7	15	0	15	0	0	0	0
CAGAGCCAGGAAGGAGCCC	7	16	0	0	0	0	0	15
CAGAGGAAGAACATCCAGG	7	12	0	0	0	0	0	0
CAGAGGAAGGAGACACAGA	6	112	0	0	0	0	0	0
CAGAGGACAGAGATCCAGG	7	65	0	10	0	0	0	20
CAGAGGAGGAACACAGAGG	4	21	0	0	0	0	0	0
CAGAGGATTGAGAAACAGG	7	16	0	0	0	0	0	0
CAGAGGGAGGATTATGATG	5	14	0	24	0	0	0	17
CAGATACATCAAGGAGAAG	0	32	30	35	12	65	38	31
CAGATAGGACCCAATATGT	4	10	0	0	0	0	0	0
CAGATATAACAAGGAGAAG	2	9	0	0	0	0	0	0
CAGATATAGTTCAATATGT	3	46	0	0	0	0	0	0
CAGATGAAGTCCAACAAGT	3	18	0	0	0	0	0	0
CAGATGAAGTCCAATAGGT	2	107	23	72	0	21	12	88
CAGATGGAGAACACAGATG	4	193	69	0	0	0	0	195
CAGATGGAGTCCAATATGT	0	20	19	15	49	20	17	16
CAGATGGGGAACACAGAAG	2	59	36	37	0	45	31	46
CAGATGTGCAGGTGGCAGG	7	0	0	0	0	0	0	16
CAGATTAGAAAGAGAACGA	3	38	0	0	0	0	0	0
CAGCAAAAGCCTCCCCTTC	7	0	132	155	0	0	190	212
CAGCAAAGTCAGCAGCAGG	4	16	0	0	0	0	0	0
CAGCAAGCCAGCAGGAGGG	3	18	0	0	0	0	0	0
CAGCAAGTCCAACAGAAGG	3	9	0	0	0	0	0	0
CAGCACAGCATCTACACCC	4	10	0	0	0	0	0	0
CAGCACTGAAATCACCTGG	7	15	0	0	0	0	0	0
CAGCAGAACCAGCAACAGA	7	97	28	0	0	0	12	84
CAGCAGAACCAGCAGCAGT	3	58	10	0	0	0	9	46
CAGCAGAACCAGTAGCAGG	3	20	0	0	0	0	0	13
CAGCAGACAGACATCCAGG	7	12	0	0	0	0	0	0
CAGCAGACGGACATCCAGG	4	30	0	0	0	0	0	0
CAGCAGAGGAACACACAAG	3	21	0	0	0	0	0	0
CAGCAGATCCAGCAGCCAG	3	12	0	0	0	0	0	0
CAGCAGATTGAGATCCAGG	7	123	20	35	0	57	13	82
CAGCAGCAACAGCAGCAGG	7	53	0	0	0	10	0	21
CAGCAGCACCAACAGCAGG	6	13	0	0	0	0	0	11
CAGCAGCAGCAGCAGCAGG	7	13	0	0	0	0	0	11
CAGCAGCTGGAAGAGGAGG	6	16	0	0	0	0	0	0
CAGCAGGAACAGCAGCAGG	2	133	16	0	0	0	0	68
CAGCAGGAAGAGCAGCAGG	3	33	0	0	0	0	0	0
CAGCAGGACCAGCTGCAGG	2	30	0	0	0	0	0	31
CAGCAGGAGAACACAGAAG	2	114	10	0	0	40	0	18
CAGCAGGAGAATAATGAGG	6	13	0	29	0	0	0	21
CAGCAGGAGCAGCAGCAGG	7	61	0	0	0	0	0	0
CAGCAGGAGGAAACACAGA	7	0	0	0	0	76	0	0
CAGCAGGAGGCCAATATGT	3	55	0	0	0	0	0	15
CAGCAGGCCCAGCAGCAGC	2	59	0	54	0	0	17	49
CAGCAGGCCCTGCAGCAGG	2	33	0	0	0	0	0	0
CAGCAGGGATACACAGAAG	3	77	0	0	0	0	0	0
CAGCAGGGCCAGCAGCAGT	2	63	11	36	0	0	35	60
CAGCAGGGCCAGCAGTAGG	2	70	0	0	0	0	0	29
CAGCAGGGGCAGCAGCAGG	2	20	0	0	0	0	0	15
CAGCAGGTAACAGCTACAG	6	0	0	10	0	0	0	0
CAGCAGGTCCAGCAGCAGG	0	109	95	101	46	40	86	74
CAGCAGTGTCAGCAGCAGG	3	11	0	0	0	0	0	0
CAGCATATCCAGCAGCAGG	2	67	0	0	0	0	0	18
CAGCATGTCCAGCAGTAGG	2	109	27	0	0	0	17	112
CAGCCAGTCATCTACTTCC	3	10	0	0	0	0	0	10
CAGCCAGTGGACATACAGG	6	106	0	30	0	0	0	31
CAGCCCACAGGAGGAGCGC	2	43	0	0	0	0	0	17
CAGCCCAGACTGAGGGTCT	3	28	0	0	0	0	0	12
CAGCCCCAGCACCACCCGC	2	30	14	31	0	0	21	66
CAGCCCCAGCCCCACCCAC	2	14	0	15	0	0	10	31
CAGCCCCATATCTACACCC	7	41	9	0	0	0	9	26
CAGCCCCCGCCCCACCCGC	2	0	0	0	0	0	0	11
CAGCCCTCAAAGCCACCCA	6	17	0	0	0	0	0	0
CAGCCGCACGTTGTCGAAC	0	43	111	83	41	34	88	59
CAGCCGGTCACAGCAGCAG	5	16	0	0	0	0	0	0
CAGCCTGTCATCTACACCC	0	44	39	38	49	20	37	41
CAGCCTGTCTGCAGGAGAG	3	14	0	0	0	0	0	0
CAGCCTTATGGAAAAGCCC	7	53	0	0	0	0	0	23
CAGCCTTGCATCTACCCCC	3	30	0	0	0	0	0	14
CAGCGGGAGGAGGTCCAGG	4	9	0	0	0	0	0	0
CAGCGGTGGGACATCCAAG	7	104	0	0	0	0	0	28
CAGCTACTCAGCAGGAGGA	3	11	0	0	0	0	0	0
CAGCTCCAGCCCCACCCGC	0	12	9	27	22	0	15	14
CAGCTGATCAGCAAGAGGG	3	38	0	0	0	0	0	0
CAGCTGATCCAGCAGCAGC	3	23	0	0	0	0	0	12
CAGCTGGACACTGCCGCAG	2	46	0	0	0	20	0	0
CAGCTTAGATCCTATGCTG	5	16	0	0	9	0	0	0
CAGCTTGACAGCAGGACGG	2	63	0	0	0	0	15	58
CAGCTTGTATCCAATATGT	4	10	0	0	0	0	0	0
CAGCTTGTCAGCAGGAGGG	0	37	106	47	31	12	33	47
CAGGAAACAGTCACAGAAG	6	14	0	13	0	0	9	0
CAGGAAAGATGAGGAGCGC	3	30	0	0	0	0	0	10
CAGGAAAGGAACACAGAAC	3	63	0	0	0	0	0	26
CAGGAAGAGAACTCAGAAT	4	16	0	0	0	0	0	9
CAGGAAGGAGATTCTGAGA	3	0	0	0	0	0	0	14
CAGGAAGGCACCACAGAAG	3	17	0	0	0	0	0	0
CAGGAAGGGAAAACAGAAG	2	110	58	86	0	108	53	127
CAGGAAGGGAAAACAGATG	3	47	0	0	0	0	0	0
CAGGAAGGGGACACAGGAG	3	28	0	0	0	0	0	0
CAGGAATCTCCACCGAATC	0	0	0	14	0	0	0	0
CAGGACACAGAGAAGGCTG	7	118	0	0	0	0	0	57
CAGGACAGAGCAGAAGCGC	3	35	0	0	0	0	0	50
CAGGACAGAGGAGGAGAGC	2	246	61	193	35	13	123	347
CAGGACATAGAGAATGCAG	6	15	0	0	0	0	0	0
CAGGAGAGGAACTCAGTAG	3	58	10	0	0	0	18	75
CAGGAGAGTATCACAGAAG	3	22	0	0	0	0	0	0
CAGGAGATCCAGCAGCAGG	2	68	31	0	0	11	0	24
CAGGAGATGCACACAGAAG	3	17	0	0	0	0	0	0
CAGGAGGAAAACACAGAAA	3	131	52	81	0	78	73	136
CAGGAGGAAAAGACAGAAG	3	13	0	0	0	0	0	10
CAGGAGGAGAATAATGAGG	5	61	0	89	0	0	13	88
CAGGAGGAGAGCACAGAAC	3	61	10	0	0	0	0	48
CAGGAGGAGGAATATGGGG	4	0	0	0	0	0	0	14
CAGGAGGAGGACTAGGAGG	6	74	0	80	10	0	25	81
CAGGAGGAGGAGGAGGAGG	7	0	0	0	0	0	0	9
CAGGAGGAGTTTACAGAAG	4	11	0	0	0	0	0	0
CAGGAGGGAAACCCAGAAG	2	98	37	73	0	9	40	114
CAGGAGGGAGAGAAGGCAG	6	12	0	0	0	0	0	0
CAGGAGGGGAACACAGAAG	0	136	139	142	119	108	131	106
CAGGAGGGGAACACAGAAT	1	143	132	151	123	31	130	161
CAGGAGGGGAAGTCAGAAG	2	33	0	0	0	0	0	23
CAGGAGGGGGACACAGAGG	2	84	25	110	0	0	49	108
CAGGAGGTAACAGCAGAAG	5	16	0	0	0	0	0	0
CAGGAGGTGCACACAGAAG	2	157	93	45	0	119	46	180
CAGGAGTGGTACACAGAAC	3	19	0	0	0	0	0	0
CAGGAGTTGAACACAGAAG	2	12	0	0	0	0	0	0
CAGGATGGGAAAACAGAAG	2	52	0	0	0	0	0	13
CAGGATGGGCACACAGAAG	2	148	56	0	0	74	45	176
CAGGATTGGAACTCAGAAG	3	34	0	0	0	0	0	0
CAGGCACTAGAGAAGGAAA	4	31	0	18	0	0	0	44
CAGGCACTGGAGAAGGAAG	7	15	0	0	0	0	0	0
CAGGCACTTGAAGGAACGC	6	10	0	0	0	0	0	0
CAGGCAGGACCACCAGCAG	7	26	0	0	0	0	0	0
CAGGCAGGGGACACAGAAG	3	75	12	0	0	26	0	22
CAGGCAGGGGACACAGGAG	4	13	0	0	0	0	0	0
CAGGCATGAGGAGGAGGGC	3	41	0	0	0	0	0	9
CAGGCCAGAAGAGGAACTC	3	0	0	0	0	0	0	14
CAGGCCAGAGGAGGAGCCC	1	142	29	186	105	0	91	232
CAGGCCAGAGGAGGAGCGC	0	200	218	254	130	85	215	210
CAGGCCAGAGGTGGAGGGC	2	0	0	0	0	0	0	11
CAGGCCAGATGAGGAGGGC	2	0	0	0	0	0	0	18
CAGGCCAGGAGAGGAGCCC	3	15	0	0	0	0	0	40
CAGGCCGGAGGAGGAGCCC	2	132	18	0	0	112	0	23
CAGGCCTGAAGAGGAGCTC	3	14	0	0	0	0	0	0
CAGGCTGACCAAGAAGCGG	7	168	91	129	0	211	154	175
CAGGCTGACCAGGAAGGGG	7	123	16	76	0	0	23	115
CAGGCTGCCCAGGAAGAGG	7	54	0	0	0	0	0	10
CAGGCTGGGAACACAGAAA	3	116	0	0	0	20	0	58
CAGGGAATGGACATCCAGG	4	19	9	16	0	0	0	9
CAGGGAGAAGGAGAAAGTG	7	0	0	99	0	0	0	0
CAGGGAGGGAACACAAAAG	3	58	0	0	0	0	0	9
CAGGGCACAAAGAGAGCAG	6	10	0	0	0	0	0	0
CAGGGCACAGAGAAGCCAG	7	56	0	0	0	0	0	17
CAGGGCAGAGAGAAAGCAG	7	72	0	0	0	59	0	0
CAGGGCATAGAGAAAGCAG	7	59	0	0	0	0	0	0
CAGGGCCCAGAGAAGGCAG	7	84	0	0	0	36	0	0
CAGGGCCTAGAGAAGACAG	6	81	0	0	0	0	0	0
CAGGGCGGGAACACAGAAC	3	32	26	0	0	45	17	29
CAGGGGAAGGACATCCAGG	7	11	0	0	0	0	0	0
CAGGGGAGGAACACAGAAG	2	113	108	32	0	107	33	108
CAGGGGATGGGGATCCAGG	3	43	0	34	0	0	0	30
CAGGGGGAGAACACAGAGT	4	36	0	0	0	0	0	16
CAGGGTAGAGAAGGAGCAC	4	27	0	0	0	0	0	0
CAGGTGAGGAGGATGGCGG	6	13	0	14	0	0	19	11
CAGGTGGGAGACACAGAAG	3	59	55	0	0	20	37	57
CAGGTGTGCGACGACCCGG	0	93	115	132	137	0	124	132
CAGTAAGGGAGCACAGAAG	3	144	14	0	0	0	0	74
CAGTAAGTCCAGCAGCAGA	3	52	0	0	0	0	0	11
CAGTAGATGGAGATCCTGG	7	31	0	10	0	0	0	0
CAGTAGGGGAACACAGATT	3	47	13	23	0	0	10	49
CAGTATGCCAGAAATGCTG	4	0	0	0	0	0	0	10
CAGTCAAAGAACAACAGTA	7	105	0	0	0	16	0	36
CAGTCTGTGCAGGGGGCAG	2	118	0	0	0	0	0	20
CAGTGAAGACGAAGAGAGG	7	23	0	0	0	13	0	16
CAGTGAAGAGAAGAGATGG	7	71	0	0	0	0	0	0
CAGTGAGAAAAAGAGAGGA	7	11	0	0	0	0	0	0
CAGTGAGGAGATTAGGAGG	7	10	0	0	0	0	0	0
CAGTGCCCAGAGCCACCCA	7	20	0	14	0	0	13	13
CAGTGGAGGTACACAGAAG	4	31	0	0	0	0	0	0
CAGTGGATGGAAATCCAGG	7	50	37	51	0	39	61	58
CAGTGGGGAATGAACGGGG	7	39	0	9	0	0	0	24
CAGTTAGAGAACACAGAAG	4	67	9	0	0	13	0	13
CAGTTCTGCAATTTCAGCA	2	93	9	18	0	0	19	111
CATAAGTAGAACTATGAGG	5	25	0	0	0	0	0	0
CATAATGGGCAGAACTCCT	6	12	0	0	0	0	0	0
CATACTTAATCCTATGCTG	6	14	0	14	9	0	16	0
CATCAGGGGAACACAGACA	4	11	0	0	0	0	0	0
CATCAGGGGAACACAGATT	4	10	0	0	0	0	0	0
CATCCCACAGAGAAGGCAG	7	12	0	0	0	0	0	0
CATCGGATGGAGATCCAGA	7	135	14	165	0	0	61	156
CATCTAGTGGACATCCAAG	5	13	0	0	0	0	0	0
CATCTGAGGAGGAAGGAGG	5	9	0	0	0	0	0	0
CATGAGAGGGAGTATGAGG	4	15	0	0	0	0	0	0
CATGAGATGGAGTTCCAGG	7	0	0	23	0	0	0	0
CATGAGGAGCATTATGATG	3	69	0	35	0	0	0	88
CATGATTAGCCACCATTGC	7	56	42	0	0	27	14	52
CATGCAGAAACAGCTACAT	3	26	0	0	0	0	0	0
CATGCGGATCAAGATCCTG	6	9	0	0	0	0	0	0
CATGCTTCTGAGCCACCCA	7	24	0	0	0	0	0	0
CATGGCCAGGGCTTAGAGG	4	0	0	0	0	0	0	9
CATGGGGGGACCACAGAAG	3	49	0	0	0	0	0	0
CATGGGGTGGACATCCAGG	7	170	199	227	165	108	154	188
CATGTTGGAATAAAAGTGA	7	0	0	0	0	10	0	0
CATTAGGGGAACACAGAAA	3	37	0	17	0	0	0	22
CATTCAAGGCCTAACACTG	0	133	57	72	20	42	92	119
CATTCCATTTCCTATGCTG	5	38	0	25	0	0	0	10
CATTCTCACAATCACCTGG	7	22	0	0	0	0	0	0
CATTCTGAGTGTACCCTCC	4	13	0	10	0	0	0	0
CCAAAAGTCATGACTGCTC	2	61	0	47	0	0	34	43
CCAAACCATATCAGAAGGT	3	20	0	0	0	0	0	0
CCAAAGGGGAACACAGAAA	4	41	17	28	0	0	25	27
CCAAATCTGAAGGCCACCT	7	15	0	0	0	0	0	0
CCAACTCACAATCACCTGG	5	19	0	0	0	0	0	0
CCAACTGACCATCACCTGG	5	9	0	0	0	0	0	0
CCAAGGCCCACCATAGCAG	7	11	0	0	0	0	0	0
CCAATAGACAATGACCTGG	7	12	0	0	0	0	0	0
CCACACTAGAATCACCTGG	7	12	0	0	0	0	0	0
CCACAGGGGAACACAGAAG	3	128	70	100	17	47	78	75
CCACCAAGACCCTTCCCAG	4	44	0	16	0	0	9	17
CCACCCAGGATGAGCGTCT	3	70	10	0	0	0	0	42
CCACCTCTGAAGACCACCA	6	12	0	0	0	0	0	0
CCACCTGACAATCACCTGA	4	90	16	45	9	10	41	106
CCACCTGACCATCACCTGG	4	22	0	9	0	0	0	9
CCACCTGCCACCTATACCC	5	10	0	0	0	0	0	0
CCACTAGAGTCCAATGTGT	5	10	0	19	0	0	0	0
CCACTGAGGAGGATGGAGG	3	181	32	135	0	36	83	90
CCACTGAGGAGGATGGTAG	4	15	0	0	0	0	0	0
CCACTGGGGAACACAGAGG	5	22	0	18	0	0	0	16
CCAGAAGAGAATTATGAGG	5	71	10	77	9	0	53	43
CCAGAAGGGAACACAGAGG	4	12	0	0	0	0	0	0
CCAGACATCACCTACACCC	7	0	0	10	0	0	0	0
CCAGACCCTCACAATGTGT	5	9	0	0	0	0	0	0
CCAGAGCCAGATAGAACAG	4	25	0	0	0	0	0	19
CCAGAGGACACTGCCACAG	5	9	0	0	0	0	0	0
CCAGAGGGGGACTATGAGG	7	59	0	38	0	0	23	33
CCAGCAGATTGAGATCCAG	6	123	20	35	0	57	0	82
CCAGCAGGCCAGCAGCAGA	7	48	0	0	0	0	0	0
CCAGGAGGGTACACAGAGG	6	31	0	0	0	10	0	0
CCAGGCCAGGCAGGAGCGC	7	11	0	0	0	0	0	0
CCAGGGACAGAGATCCAGG	7	15	0	15	0	0	0	0
CCAGGGATGGAGATCCAGG	7	146	168	192	76	91	149	174
CCAGTGGAGTCCAAGATGT	4	20	0	0	0	0	0	9
CCAGTGGATTCCAATATGT	4	11	0	0	0	0	0	0
CCATCTAAGAATCACCTGG	7	12	0	0	0	0	0	0
CCATCTGAGAATCACCTGG	7	22	0	0	0	0	0	0
CCATGTTGTCCCACAGCAT	7	12	0	0	0	0	0	0
CCCAAACTGAAGGCCACCA	6	9	0	0	0	0	0	0
CCCACCAGAGGAGAAGCGC	4	75	0	74	52	17	51	29
CCCACCCCAAACATAGGGC	4	11	0	0	0	0	0	0
CCCACTATAATCTACACCC	5	21	0	0	0	0	10	0
CCCAGAGGGAATACAGAAG	6	14	0	0	0	0	0	0
CCCAGCACAGAGAAGGCAG	7	12	0	0	0	15	0	0
CCCAGCTCAGAGCCACCCA	3	44	18	28	0	0	12	18
CCCAGGAAGGAGATCCAGT	6	14	0	16	0	0	0	0
CCCAGGGGAACAACAGAAG	7	19	0	14	0	0	0	11
CCCAGGGTGCACATCCAGG	7	106	20	131	0	0	64	100
CCCAGTCTGAAGAATCTGG	5	0	10	0	0	0	0	9
CCCATCGTCGGCATAGGAT	0	36	53	60	17	34	51	50
CCCATGCAGTCCATCCAGG	5	10	0	13	0	0	0	11
CCCCACACAGAGAAGACAG	7	11	0	0	0	0	0	0
CCCCAGCTCAGAGCCACCC	6	44	18	28	0	0	12	18
CCCCATCACAATCACCTGG	5	11	0	0	0	0	0	0
CCCCATTCTGTTTCTGCAG	3	13	0	0	0	0	0	0
CCCCCCTCGAAACATACAG	6	47	0	48	12	0	28	23
CCCCGGGCTCCCCGTACAT	0	121	141	128	118	53	138	106
CCCCTATTATCCTATGCTG	6	10	9	30	0	0	15	0
CCCGAGGAGGATTATGATG	4	80	22	84	25	27	67	54
CCCTAGGAGGAATATGAGT	6	0	0	11	0	0	0	10
CCCTCTGAAGGTACCCTCC	5	21	0	0	0	0	0	0
CCCTCTGTGCAGCCACAAG	5	17	0	14	0	0	0	12
CCCTGGGAGTCTAATATGT	5	19	0	11	0	0	0	0
CCCTGGTAAACCTATGCTG	6	10	0	9	0	0	0	0
CCCTTCTCTGTGTCCTCAG	7	283	0	0	0	0	0	0
CCCTTTCTCACCTACACCC	6	13	0	0	0	0	0	0
CCGATAGTGGACATCCAGA	6	0	0	24	0	0	0	0
CCGCGCTCAGACCCACCCA	4	28	0	0	0	0	0	0
CCGCTCCAGCCCCACCCTC	2	9	0	10	0	0	0	18
CCGGAGGAGAACACAGAGG	3	56	16	0	0	0	22	83
CCGGCCAACTCCTATGCTG	6	12	0	0	0	0	0	0
CCGGCTCCGTCTGCGATGC	0	52	42	53	0	0	33	50
CCTATCAAATCCTATGCTT	5	68	0	65	0	0	38	42
CCTCAGGAGGATTACGAGT	5	0	0	9	0	0	0	14
CCTCCACCAGACGTAGGGC	2	76	0	0	0	0	0	51
CCTCCTCCAGACATAGGGC	0	74	64	53	56	0	40	66
CCTCCTCCTGACATGGGGC	2	17	0	0	0	0	0	0
CCTCTGAGGAAGAAGGCGG	5	15	0	11	0	0	0	9
CCTGAATCAGAACCACCCA	6	12	0	18	0	0	0	0
CCTGAGGAGGAATATAAGG	4	86	0	103	17	18	34	76
CCTGAGGTGAACCTCAGGA	5	11	0	0	0	0	0	0
CCTGCATCAGAGTCACCCA	6	0	0	9	0	0	0	0
CCTGCCAGAGGAGGAACGC	3	29	0	25	10	0	14	12
CCTGGAGACCAGGAAGAGG	5	10	0	0	0	0	0	0
CCTGGGATGGAGATCCAGG	4	115	153	143	85	69	99	137
CCTGGGATGGAGCTCCAGG	5	0	0	13	0	0	0	10
CCTGTGGGCAATGACCTGG	6	10	0	0	0	0	0	0
CCTTAAGCAAACCAGGAGG	4	14	0	0	0	0	0	9
CCTTCCCCAAACATAGGTC	4	23	0	0	0	0	0	0
CCTTCTCCAGACATAGGCT	3	28	0	0	0	0	0	0
CCTTCTCTGGAGGCCACCA	6	15	0	0	0	0	0	0
CCTTGGAAGGAGATCCAGA	6	14	0	26	0	0	0	10
CCTTGGATGGAGAGCCAGG	5	0	0	13	0	0	0	9
CCTTGGCAAGATATCCAAG	5	14	0	0	0	0	0	13
CCTTTCTAAAAGCCACCCA	5	37	0	0	0	0	0	0
CCTTTGTCATAGAGGCAGG	4	16	0	15	0	0	0	11
CGAAAGGACAAGAGAAATA	7	0	0	0	0	0	0	143
CGAATGAGGAGGATGGCGG	2	15	0	0	0	0	0	0
CGATGAAGCACCACAGCAT	6	0	0	14	0	0	10	0
CGCAGAGCTGAGAAGTTAT	0	44	42	44	10	36	43	51
CGCATTTCTCCTTCTGCGT	5	0	0	13	0	0	0	0
CGCCAGGGGAACACAGAGG	4	55	13	45	0	0	28	38
CGCCGCCAGGGCTTAGCGG	0	66	120	71	55	158	97	36
CGCCGCCCGGCCGCCCCGT	7	55	35	81	11	0	74	83
CGCGGGCTGGACATCCAGT	6	20	0	0	0	0	0	0
CGCTTAGGGAACACAGATG	6	9	0	0	0	0	0	0
CGGACTGGGAGGATGGCAG	5	21	0	0	0	0	0	0
CGGAGGAGGAGGATGGAGG	7	51	0	0	0	0	0	0
CGGAGGGGGAACACAGGAG	4	160	137	23	0	44	30	141
CGGAGTGAAGAAGGGAGGG	6	11	0	0	0	0	0	0
CGGCAGGTGCAGCAGCAGG	2	37	0	0	0	0	0	0
CGGCATGCCAGAAATGGAA	3	12	0	0	0	0	0	0
CGGCCGGAGGAATATGAGG	6	48	0	64	17	0	43	40
CGGCCTGACCATCACCTGA	3	10	0	0	0	0	0	0
CGGGAACTACAGAAGGCAG	3	87	0	0	0	0	0	13
CGGGAACTAGAGAGGGCAG	3	63	0	10	0	15	0	13
CGGGAGGGGATCACACAAG	3	13	0	0	0	0	0	0
CGGGCTGTGTAGCCACCAG	7	13	0	22	0	0	0	9
CGGGGCACAGAGAGGGCAG	6	133	0	9	0	0	0	23
CGGGGCCTCCTGTGCGAAT	0	130	154	126	20	79	110	133
CGGGGGGTGGACACCCAGG	4	13	0	25	0	0	0	41
CGGGTCCGGAGGTTGCGGG	0	15	16	21	87	0	18	10
CGGTAATCCGTCATCGTCC	0	38	74	33	56	0	37	48
CGGTGAGAGGATTATGAGT	7	34	0	24	0	0	11	26
CGGTTTCTCTGGAAACGGA	2	43	0	0	0	0	0	72
CGTAGGTTACCATACACAC	5	21	14	13	0	0	18	10
CGTATACAATCTTATGCTG	7	0	0	9	0	0	0	0
CGTGAAGGAGGATTGGCGG	6	10	0	0	0	0	0	0
CGTTCTGTGCAGCCACCCA	6	16	0	0	0	0	12	0
CTAAAATCTCCTTCTGCGT	7	14	0	9	0	0	0	0
CTAAAGGAGGACTGTGAGG	6	0	0	10	0	0	0	0
CTAAAGGGGAACACAGAGA	5	11	0	0	0	0	0	0
CTAACACTAGAGAAGACAG	5	17	0	0	0	0	0	0
CTACACGCAGAACATCGAT	0	134	119	167	81	97	125	137
CTACAGACATAAATCACAG	7	23	0	12	0	0	9	0
CTACATCTGTGGGCCGCGG	0	15	30	26	19	0	20	14
CTACCCAGGCTTAGTGTCT	3	17	0	0	0	0	0	11
CTACCTGACAATCACCTGA	4	69	46	48	0	12	51	51
CTACCTGTCAGCAGGATGG	4	18	0	0	0	0	0	0
CTACTAGCCCAAGATCCAG	7	9	0	0	0	0	0	0
CTAGAGCTGGCCTTGGAAG	4	10	0	0	0	0	0	0
CTAGAGGAGAATTATAAGT	6	10	0	9	0	0	0	17
CTAGGGTTTGCCTACACAT	6	16	0	0	0	10	0	0
CTATGGAGCCTGAGCGAGG	6	15	0	10	0	0	0	0
CTATTCAGACCCTTCCCAG	6	14	0	11	0	0	0	10
CTCACAGTGAAGCCACCAG	5	0	0	11	0	0	0	0
CTCACCTGTGCAGCCACCA	7	46	0	56	45	0	0	23
CTCAGAGGACCGAAGTCAA	7	49	48	44	19	40	54	48
CTCAGGGCCAATGACCTGC	5	0	0	10	0	0	0	12
CTCATCCTAGAGCCACCCA	7	11	0	0	0	0	0	0
CTCATTTAATCCTATGCTA	6	23	0	27	11	0	18	0
CTCCAGCTGGAAGAGGAGG	5	15	0	12	0	0	0	15
CTCCAGGTGGGCATCCAGG	5	18	0	24	0	0	0	10
CTCCTCCAGGACACAGGGA	7	9	0	0	0	0	0	0
CTCGGCCTGAAAGCCACCA	5	10	0	0	0	0	0	0
CTCTACCAACCCTATGCTG	5	11	0	0	0	0	0	0
CTCTAGGGGAACACAGAGG	4	71	24	86	0	0	33	55
CTCTCATCAAAGCCACCCA	6	13	0	0	0	0	0	0
CTCTCCAGCCGCCGCTTCT	7	168	91	129	0	210	155	175
CTCTCCGACAACCACCTGG	6	30	0	0	0	0	0	0
CTCTCCTAAGAGCCACCCA	5	10	0	0	0	0	0	0
CTCTGCTCACAGTGAGAGG	4	69	0	0	0	0	0	18
CTCTGCTCGCAGTCAGAGG	3	11	0	0	0	0	0	0
CTCTGGGTGGATATCCAGG	7	61	18	42	0	0	38	55
CTCTTGAGGAGGATGAAGG	6	12	0	0	0	0	0	0
CTGAAAGCAGAATAAGCAG	5	9	0	0	0	0	0	0
CTGAAAGGAGATTCTGCGA	0	35	0	27	18	0	33	31
CTGAAGGAGGAGTATGAGA	6	0	0	11	0	0	0	0
CTGAAGGATGAATATGAGG	6	9	0	0	0	0	0	9
CTGAAGGGGAACAGAGAAG	3	25	0	9	0	0	0	9
CTGAATCTGTTCGTAGCTG	7	0	75	0	0	0	0	0
CTGACAAGGCCTAACACTG	3	12	0	14	10	0	9	0
CTGACACTAGAGAAGGCAG	7	42	0	0	0	26	0	10
CTGACAGTGAAGCCACCAG	7	34	0	53	0	0	27	18
CTGACCTGGAACAGGCTGC	6	10	0	0	0	0	0	0
CTGACTGAGGAAGATGAAG	7	18	0	10	0	0	0	9
CTGACTGTGCTGGTGGCAG	2	19	0	0	0	0	0	0
CTGAGAGAAGACCCTTCCC	7	33	0	0	0	0	0	0
CTGAGAGGAGATTCTGCAA	7	65	18	21	0	0	15	107
CTGAGCACTGAGAAGGCAG	7	13	0	0	0	0	0	0
CTGAGGGCAGAGCACACCA	3	48	16	22	0	0	20	66
CTGAGGGCTGAAATCACCT	7	41	0	0	0	0	0	0
CTGATCAGAAAGAGAGCTG	4	10	0	0	0	0	0	14
CTGATGGGGAACACAGAAC	4	17	0	0	0	0	0	0
CTGATGGGGAACACAGGAG	4	50	0	0	0	0	0	12
CTGCACAGAAACTAAGTGG	5	47	0	18	0	0	0	36
CTGCACGACAGCTAAGTGG	4	34	0	0	0	0	0	15
CTGCAGCTCCAGCAGCTGG	3	12	0	0	0	0	0	0
CTGCAGGTACACATCCAGG	6	22	0	0	0	0	0	9
CTGCAGGTATACATCCAGG	7	49	0	24	0	20	0	29
CTGCAGGTCCCACAGCAGG	3	33	0	0	0	0	0	0
CTGCAGGTGGACAGCCAGG	7	15	0	19	0	0	0	25
CTGCATATGGAGATCCAGG	4	13	0	0	0	0	0	0
CTGCATGAGAATCACCTGG	4	10	0	0	0	0	0	0
CTGCCAGACTATCACCTGG	4	37	0	0	0	0	0	0
CTGCCAGGAGTTAAAGTGA	7	9	0	0	0	0	0	0
CTGCCCAGAAATCACCTGG	6	19	0	0	0	0	0	0
CTGCCCAGGCTGAGCGTCT	0	0	11	0	0	0	0	11
CTGCCCGACAATCACCTGA	4	104	0	15	0	0	0	39
CTGCCCTCAGAGCCACCCA	5	30	0	0	0	0	0	0
CTGCCTAACAATCACCTGA	4	173	0	36	0	0	0	105
CTGCCTGACAATCACATGG	7	16	0	18	0	0	0	19
CTGCCTGACAATCACCTGA	3	113	118	126	0	11	89	133
CTGCCTGACCATCACATGG	6	126	19	90	0	0	22	113
CTGCCTGACCATCACCTGA	7	10	0	0	0	0	0	0
CTGCCTGACCATCACCTGG	6	68	19	60	0	0	9	62
CTGCCTGACTATCACCTGA	4	19	0	0	0	0	0	0
CTGCCTGACTATCACCTGG	7	27	0	24	0	0	34	22
CTGCCTGTCAACAGGAAGG	4	42	0	0	0	0	0	14
CTGCGGAGGGAGATCCAGG	3	75	45	54	0	58	40	51
CTGCTTCTGAAGGCCACCA	7	43	0	0	0	0	0	11
CTGCTTGGACTAAAAGGGA	3	9	0	0	0	0	0	0
CTGGAAACGGATTATGAGG	6	0	0	10	0	0	0	0
CTGGAGAAGGATTATGAAG	5	0	0	11	0	0	0	0
CTGGAGAAGGATTATGAGG	4	132	27	111	32	67	80	87
CTGGAGAGGAACACAGAGT	4	102	30	59	0	45	34	127
CTGGAGCGGAGCACAGAAG	3	163	0	0	0	0	0	72
CTGGAGGAGAAAACAGAAG	3	89	0	14	0	0	0	26
CTGGAGGGGAAGAGAAAGC	6	33	0	0	0	0	0	0
CTGGAGGGGGACAGAGAAG	3	11	0	0	0	0	0	0
CTGGCACCAGGGAAGGCAG	7	18	0	0	0	0	0	0
CTGGCAGACCAGGCAGCGG	2	46	0	0	0	0	0	9
CTGGCAGGCCAGGAAGAGG	3	66	0	0	0	0	0	29
CTGGCCAACCAGGAAGAGG	3	31	0	0	0	0	0	0
CTGGCCAGAGCAGGAGAGC	3	35	0	11	0	0	0	33
CTGGCCAGAGCAGGAGCGA	3	21	0	0	0	0	0	24
CTGGCCAGAGGAAGAGTGC	3	10	0	0	0	0	0	23
CTGGCCAGGGGAGGAGCAC	3	18	0	12	0	0	0	21
CTGGCCCGGAGATTGTGGG	4	19	0	0	0	0	0	0
CTGGCTACCCAGGAAGCTG	3	10	0	0	0	0	0	0
CTGGCTGACCAAGAAGCTG	2	44	0	12	0	0	0	45
CTGGCTGACCAGGAAGCGG	7	180	140	200	52	84	154	210
CTGGCTGACCTGGAAGTGG	2	10	0	0	0	0	0	0
CTGGCTGCCCAGGAAGCCG	7	88	13	18	0	33	37	143
CTGGGAAGAAGAAGAGAGG	7	0	0	0	0	0	0	10
CTGGGAAGTGGGAAGGAAG	7	34	0	0	0	0	0	0
CTGGGACTAGGGAAGGCAG	5	17	0	0	0	19	0	0
CTGGGAGACCAGGAAGAGG	3	49	0	0	0	0	0	0
CTGGGAGGGGAGTATGAGG	7	0	0	11	0	0	0	0
CTGGGCACAAAGAAGGCTG	7	14	0	0	0	0	0	0
CTGGGCACAGAGAAGGCTG	6	38	0	12	0	0	0	16
CTGGGCCCAGAGCCACCCA	5	11	0	0	0	0	0	0
CTGGGGAAGGAGATACAGG	5	17	0	24	0	0	0	17
CTGGGGATGGAGATACAGG	4	95	48	135	0	9	70	97
CTGGGTCTTGAAAAGACAA	3	85	0	0	0	0	0	18
CTGGGTCTTGGAAAGACAG	1	58	87	80	0	28	55	78
CTGGGTGACCAGGAAGCAG	7	36	26	0	0	19	9	50
CTGTCCTGGAATCACCTGG	7	20	0	0	0	0	0	0
CTGTCGCCGTACGCGGACA	0	113	28	89	0	16	64	115
CTGTGCTCACAGCCACCCA	4	15	0	0	0	0	0	0
CTGTGCTGCAATTTCAGCA	2	132	0	0	0	0	0	66
CTGTGGGATGACATCCAGG	5	17	0	0	0	0	0	0
CTGTGGGCAGAGCACGCCG	0	142	130	203	71	0	110	160
CTGTGGGGACTGAACAAGG	7	202	46	46	0	42	12	214
CTGTGGGGTCCCAACAGGG	4	14	0	0	0	0	0	0
CTGTGTGCAGAGCACACAG	3	16	0	0	0	0	0	12
CTGTTCTGCAATTTCGGCA	0	163	133	146	0	67	140	135
CTGTTCTGCAATTTGGGCA	1	0	0	0	0	0	0	26
CTGTTGATGGACATCCAGG	5	23	16	15	0	0	0	0
CTGTTGCAGTCCATCCAAG	5	23	9	15	0	0	16	10
CTGTTGGGCCTGAAAGGGG	7	9	0	0	0	0	0	0
CTGTTGGGTCTGAGCGGGG	3	47	0	0	0	0	0	18
CTTAAGAAGGATTATGAAG	5	0	0	10	0	0	0	0
CTTAGAGGGAACACAGAAG	5	0	0	9	0	0	0	0
CTTCAAAGCCCCTTCCCAG	4	9	0	0	0	0	0	0
CTTCCCGACAATCACCTGA	5	16	0	0	0	0	0	0
CTTCCTGAGCTGGTGCCGG	7	41	60	67	0	0	86	63
CTTCGTCCAGAACAGCGGT	6	13	0	0	0	9	0	0
CTTCTTCAATCCTATGCTG	6	56	22	33	10	0	31	26
CTTCTTCCATCCTATGCTG	7	12	0	10	0	0	0	0
CTTGAAAAGGATTATGAGG	4	12	0	0	0	0	0	0
CTTGAGAAGGATTATAAGG	4	73	0	35	0	29	17	32
CTTGAGAAGGATTATGAGG	3	43	9	34	0	52	29	30
CTTGAGTGAAAAGAAAAGA	6	53	0	0	0	0	0	12
CTTGCAATAAACTCCACCA	6	0	0	0	0	0	11	0
CTTGCCAGAGGAGGAGAGC	3	44	0	53	20	0	27	43
CTTGCCTTCATCTACACCA	6	15	0	0	0	0	0	0
CTTGGATTAGATATCCAAG	6	12	0	0	0	0	0	0
CTTGGGGGGAACACAGAAA	4	32	0	28	0	0	11	12
CTTTACATCATCTACACCC	6	24	15	16	0	0	12	0
CTTTAGGGGAACACAGAGG	4	69	22	57	0	25	39	59
CTTTAGGTGGACATCCAGC	6	43	0	62	0	0	15	62
CTTTCATCAGAACCACCCA	6	15	0	10	0	0	0	0
CTTTCTTACAATCACCTGG	5	17	0	0	0	0	0	0
CTTTTATGAGATTCTGCGA	4	0	0	16	0	0	0	9
GAAAAAAAAAACCAGCAGG	4	9	0	0	0	0	0	0
GAAAAACTGAAGGGAGTGG	7	31	0	0	0	0	0	0
GAAAAAGAAAGCCAGGAGG	3	34	0	0	0	0	0	0
GAAAAAGGGAACACAGAAG	4	16	0	0	0	0	0	0
GAAAACAAGCGGGGAGAAG	3	18	0	0	0	0	0	0
GAAAACAAGCTGGGAGAGG	2	149	26	15	0	44	15	71
GAAAACCTGAAGGAAGTGA	4	13	0	0	0	0	0	0
GAAAAGAGAGACTAATCAG	6	34	0	0	0	0	0	9
GAAAAGAGGAGGATGATGG	5	9	0	0	0	0	0	0
GAAAAGCAGTCTATCCAAG	2	17	0	0	0	0	0	0
GAAAAGGAGTCCGAGCTCG	7	0	0	17	0	0	0	23
GAAAAGGGCAACACAGAAG	4	84	11	0	0	0	9	19
GAAAAGGTGAACCTCCAGA	5	18	0	0	0	0	0	0
GAAAAGGTGGAAGAGGAGG	7	24	0	0	0	0	0	0
GAAAATGATATGAAAGCCC	2	18	0	0	0	0	0	17
GAAACAAAAGATAGAATGG	4	11	0	0	0	0	0	0
GAAACACAGCCCATCAAAG	3	22	0	0	0	0	0	0
GAAACAGAGCAGATCCAGG	6	15	0	0	0	0	0	0
GAAACAGATGAAGGGGAGA	7	0	0	0	0	56	0	26
GAAACAGGGGACATCCTGG	7	83	37	0	0	51	23	74
GAAACAGTGCAAGGGAAGG	6	40	0	0	0	0	0	0
GAAACAGTGGAAGGGGAGA	5	212	0	88	0	70	9	148
GAAACCAAGCCAAGAGAGG	3	133	30	72	0	190	61	116
GAAACCAATCAGGGAGAGG	7	16	0	0	0	0	0	0
GAAACGCAGTCCATCCAAG	0	143	122	109	64	95	123	148
GAAACGGAGAATTATGAGT	6	0	0	9	0	0	0	13
GAAACTGTGCAGCCACCAG	6	210	193	227	60	55	170	195
GAAAGAACCAATGACCTGG	7	27	0	0	0	0	0	0
GAAAGAAGAAAAGAGAGGG	7	53	0	0	0	0	0	0
GAAAGAAGAGATTATGAGG	7	120	28	0	0	9	0	53
GAAAGAAGGAACTCCACCA	3	41	0	0	0	0	0	10
GAAAGAATAGAGAAGGCAG	7	12	0	0	0	0	0	0
GAAAGACAAAACCAGGAGG	4	11	0	0	0	0	0	0
GAAAGAGAAGAGGAGAGGG	5	26	0	0	0	0	0	0
GAAAGAGGAGGTTAGGAGG	7	0	0	0	0	0	0	9
GAAAGAGGGGACACAGAAG	6	56	0	0	0	0	0	9
GAAAGAGTAGATTATGATG	6	92	0	0	0	0	0	29
GAAAGCAAGCAGAGAGAGG	3	9	0	0	0	0	0	0
GAAAGCACCAGCAGCAACG	4	56	0	0	0	0	0	0
GAAAGCGGAGAGATCCAGG	7	117	19	28	0	67	11	26
GAAAGCGGGGAGAAACTGG	7	44	0	0	0	0	0	12
GAAAGCGGGGAGATCCAGG	6	99	0	0	0	0	0	0
GAAAGGAGGGAGATCTAGG	5	11	0	0	0	0	0	0
GAAAGGCTGAAGGAAGTAA	4	106	0	0	0	0	0	33
GAAAGGGAAGATTATGAGT	6	73	0	13	0	0	0	35
GAAAGGGAGAATTATTAGG	6	59	0	0	0	0	0	23
GAAAGGGAGGAGTAGGAGG	7	16	0	0	0	0	0	19
GAAAGGGCCAGAGACCTGG	3	19	0	0	0	0	0	9
GAAAGTACAAAGGAAGTGA	7	20	0	0	0	0	0	0
GAAAGTATGCCAGAAATGC	7	20	0	0	0	0	0	0
GAAATACTGAAGGAAGGGG	7	30	0	0	0	0	0	14
GAAATATTGGATGGGGAGG	7	16	0	0	0	0	0	0
GAAATCAAGCCAAGAGAGG	2	47	0	0	0	0	0	21
GAAATCAAGCCGAGAGGGG	2	45	0	30	0	0	12	91
GAAATCAAGCCGGGAGAGG	0	158	128	160	54	161	127	153
GAAATCCTGAAGGCAGTGG	3	40	0	0	0	0	0	11
GAAATCTCGCCGGGAGGGG	3	28	0	0	0	0	0	10
GAAATGAAGAGCAACAGGA	4	9	0	0	0	0	0	0
GAAATGATGAAGGAAGCAG	4	13	0	0	0	0	0	0
GAAATGATGGAGATCTAGG	5	121	0	10	0	0	0	38
GAAATGCAGATAGAAGTGG	4	17	0	0	0	0	0	0
GAAATGTTGAAAGGAGAGG	5	15	0	0	0	0	0	0
GAAATTAAGAACTACAGGA	5	10	0	0	0	0	0	0
GAACAAATAGAAAGGGAGG	7	12	0	0	0	0	0	17
GAACAACTGGAAGGGGAGG	2	113	56	83	0	67	95	150
GAACAACTGGATATCCCTA	4	37	0	0	0	0	0	15
GAACAATGGAAAGAGGAGG	6	13	0	0	0	0	0	20
GAACACAGGAAAGGGGAGG	7	16	0	0	0	0	0	0
GAACACAGGGAAGGGAAGG	4	16	0	0	0	0	0	0
GAACACAGTAATCACCTGG	7	11	0	0	0	0	0	0
GAACACCTGGAAAGGGAGG	3	23	0	0	0	0	0	39
GAACACTGTAATCACCTGG	7	21	0	0	0	0	0	0
GAACACTTGGAAGAGCAGG	3	0	0	0	0	0	0	9
GAACACTTTGAAGGGGAGT	3	15	0	0	0	0	0	10
GAACAGAAAGAAGGGGAGA	4	162	0	0	0	0	0	168
GAACAGAAAGAATGGGAGG	4	0	0	0	0	0	0	10
GAACAGAAGGAAGAGGAGG	3	27	0	0	0	34	0	17
GAACAGAAGGAGGGGGAGG	6	71	0	0	0	0	0	87
GAACAGACAGATAAATCAG	2	32	0	0	0	0	0	14
GAACAGATGAAAGTGGAGG	7	27	0	0	0	0	0	80
GAACAGATGGAAAGGGAGA	3	67	0	17	0	0	0	170
GAACAGATTGAAGGAGAGG	3	102	0	0	0	28	0	133
GAACAGCAGCAAGGAGAGG	7	0	0	0	0	15	0	26
GAACAGCAGCAAGGGGAGG	7	84	0	0	0	0	0	76
GAACAGCAGGAAGGAGAAG	7	0	0	0	0	0	0	16
GAACAGCCAGATAAAACAG	0	55	55	58	18	31	68	58
GAACAGCCTGATAAAACAC	2	67	23	16	0	0	28	78
GAACAGCTGAAAGAAGAGG	7	0	0	0	0	0	0	13
GAACAGCTGCAAGGGGAGG	7	176	0	41	0	88	23	212
GAACAGCTGGAAGGGGAGC	2	60	0	168	0	0	30	239
GAACAGGAAACTGCCACAG	7	31	0	0	0	0	0	0
GAACAGGACACTGCCTGAG	3	0	0	11	0	0	0	14
GAACAGGAGAAAGAGGAGG	7	0	0	0	0	0	0	39
GAACAGGAGGAAGAGGAGG	6	182	0	22	0	14	20	99
GAACAGGAGGAAGAGGAGT	4	0	0	0	0	0	0	11
GAACAGGAGGAAGGAGAGA	4	30	0	0	0	0	0	81
GAACAGGAGGAAGGGAAGG	3	99	0	0	0	12	0	34
GAACAGGAGGAGGGGGAGG	7	22	0	0	0	0	0	31
GAACAGGAGTCCTATATGT	5	12	0	9	0	0	0	0
GAACAGGCCCAGCAGCAGG	3	107	49	18	0	65	17	46
GAACAGGGGGAAGGGGAGG	2	95	9	0	0	35	12	20
GAACAGGTCACTACCACAG	7	11	0	0	0	0	0	11
GAACAGGTGAAAGGGGTGG	6	28	0	0	0	29	0	58
GAACAGGTGGAAGGAGAGA	3	28	0	0	0	0	0	121
GAACAGGTGGTCATCCAGG	7	39	0	11	0	0	0	18
GAACAGTAGGAAGGGATGG	3	39	0	0	0	0	0	66
GAACAGTCAGAAAGGGAAG	6	73	0	0	0	0	0	22
GAACAGTCAGATAAATCAG	2	83	0	9	0	13	0	45
GAACAGTTGGAAGGGAAGA	2	25	0	97	0	0	15	97
GAACAGTTGGAAGGGGAGG	0	365	196	463	232	443	394	461
GAACAGTTGGCAGGAGAGG	7	95	0	24	0	18	14	91
GAACAGTTGTTAGGGGAGT	3	21	0	0	0	0	0	55
GAACAGTTTGAAGGGGAGA	2	172	0	82	0	111	35	215
GAACATGAGAATCACCTGG	4	9	0	0	0	0	0	0
GAACATTCAGAAGGGGAAG	4	12	0	0	0	0	0	13
GAACCACAAACACTCTAAG	7	54	0	0	0	0	0	0
GAACCAGAGGAGAACCAGG	7	22	0	0	0	0	0	0
GAACCAGATAGAATCCAGG	6	0	0	0	0	0	0	11
GAACCAGCACAACATACGG	7	18	0	0	0	0	0	0
GAACCGGACCCCGACGGGG	7	55	35	81	11	0	74	83
GAACCGGAGCCCGGCGGGG	2	10	0	0	0	0	0	11
GAACCTTAATCCTATTCTG	7	38	0	0	0	0	0	0
GAACTACTATCCTATGCTT	7	11	0	9	0	0	0	0
GAACTGTAGAAAGAGGAGG	6	0	0	0	0	0	0	9
GAAGAAAACAACCAGGAGG	5	13	0	0	0	0	0	0
GAAGAAAATACAAAAGCCC	3	22	0	0	0	0	0	22
GAAGAAAATATAAGAGCCC	3	9	0	0	0	0	0	0
GAAGAAAGAAGATATGAGG	6	11	0	0	0	0	0	0
GAAGAAAGAGAATGAGCAG	4	22	0	0	0	0	0	0
GAAGAAAGCAAACCAGTAA	7	80	0	0	0	59	0	42
GAAGAAAGCAAAGAAGAGG	2	25	0	0	0	0	0	0
GAAGAAAGCAGCCAGGAGG	6	14	0	0	0	0	0	11
GAAGAAAGGAAACAGGAGG	6	16	0	0	0	0	0	0
GAAGAAAGGGATTATGAAG	6	14	0	0	0	0	0	0
GAAGAACCGAAGGAGGTGG	7	73	0	0	0	39	0	40
GAAGAACTAGATATCCATG	6	11	0	0	0	0	0	0
GAAGAAGAAGAACAACAGG	7	0	0	0	0	0	13	34
GAAGAAGAAGAAGAGAGGG	7	19	0	14	0	0	9	0
GAAGAAGAAGAAGGGAGGG	4	46	0	18	0	0	0	11
GAAGAAGAAGAAGGGAGGT	5	19	0	0	0	0	0	0
GAAGAAGAGGAGAACATGG	7	32	0	0	0	0	0	0
GAAGAAGCAAATCAGGAGA	4	82	0	0	0	0	0	11
GAAGAAGGAGAACACACAA	7	65	0	0	0	11	0	0
GAAGAAGGAGAGAACATGG	5	9	0	0	0	0	0	0
GAAGAAGTGAAGGAAGAGG	5	54	0	0	0	0	0	0
GAAGAATATCCATTCCTCA	6	0	0	0	0	0	0	9
GAAGACACAGAGAAAGCAA	6	35	0	0	0	0	0	0
GAAGACACAGAGAAAGCAG	5	88	34	0	0	73	38	97
GAAGACACAGAGAAGACAC	6	9	0	0	0	0	0	0
GAAGACATAGAAAAGGCAG	7	26	0	0	0	26	0	0
GAAGACCAAGAGAAGGAAG	7	39	0	0	0	0	0	0
GAAGACCTGAAGGAAGTGA	3	107	0	0	0	34	15	90
GAAGACTTAAAGAAGGTAG	7	15	0	0	0	0	0	0
GAAGAGAAGAACAACAGGA	4	95	14	25	0	43	0	28
GAAGAGAAGAAGGAAGAGG	5	11	0	0	0	0	0	0
GAAGAGAAGGAGAACGTGT	7	12	0	0	0	0	0	12
GAAGAGAAGGATATCCAGG	7	53	0	0	0	0	0	54
GAAGAGACAGAGATCAAGG	7	0	0	0	0	0	0	9
GAAGAGACGAAGGAAGAGG	5	28	0	0	0	0	0	0
GAAGAGACTGAGAAACTGG	7	28	0	0	0	0	0	16
GAAGAGAGACTGAGAGAGA	6	41	0	0	0	0	0	0
GAAGAGAGCATGAGAGAGA	6	11	0	0	0	0	0	0
GAAGAGAGGAACACAGAAA	4	115	72	18	0	127	73	139
GAAGAGAGTCTGAGCGAGG	6	12	0	0	0	0	0	0
GAAGAGATGGAAGAGGAGG	6	12	0	0	0	0	0	0
GAAGAGATGGAGATACAGG	7	84	52	65	0	53	75	68
GAAGAGCAAAAGGAAGGGG	7	36	0	0	0	0	0	0
GAAGAGCAGAAGGAAATGG	3	44	0	0	0	0	0	0
GAAGAGCAGAAGGAAGAGG	6	63	0	0	0	21	0	0
GAAGAGCTGAAGAAAGTGC	7	17	0	0	0	0	0	0
GAAGAGGAAAAGAAACTGG	6	10	0	0	0	0	0	0
GAAGAGGAAGATTATGAAG	7	29	0	12	0	0	0	9
GAAGAGGAGAAGGAAGAGG	7	16	0	0	0	0	0	0
GAAGAGGAGCCTGGGAGAG	7	0	0	0	0	0	0	18
GAAGAGGAGGACATCCTGG	7	98	15	22	0	16	9	87
GAAGAGGAGGACTGTGAGG	4	30	0	51	0	0	11	66
GAAGAGGAGGAGAATGAGG	4	32	0	29	0	0	0	25
GAAGAGGAGGAGATCCAAG	6	87	13	52	0	0	40	108
GAAGAGGAGGAGATCGAGG	6	14	0	0	0	0	0	23
GAAGAGGAGGATAATGAGG	3	137	28	131	98	69	134	155
GAAGAGGAGGATAATGAGT	4	33	0	17	0	0	0	36
GAAGAGGGAAACCCAGAAG	4	29	0	0	0	0	0	0
GAAGAGGGGAATACAGAGG	4	18	0	0	0	0	0	10
GAAGAGGTGGAAGAGGAGG	6	11	0	0	0	0	0	0
GAAGAGTAGGAAGAGGAGG	6	12	0	0	0	0	0	16
GAAGAGTTGGAAGAGGAGA	7	72	0	9	0	11	11	32
GAAGAGTTGGAAGTGGAGG	7	10	0	0	0	0	0	17
GAAGATAAAGAGATCCAGG	7	23	0	0	0	0	0	0
[truncated: 2,401 more rows]

## Sheet: Fig_E7_d
Cas9 Variant	Activity (%)	Specificity
SpCas9	100	5.9034
LZ3	85.9421	26.8535
HypaCas9	104.901	18.4149
EvoCas9	53.3299	44.6745
xCas9	58.0723	17.4816
HiFiCas9	91.2843	23.5
SniperCas9	103.753	10.063
