# Supplementary material for: Linking CRISPR–Cas9 double-strand break profiles to gene editing precision with BreakTag
Source: Nat Biotechnol. 2024 May 13;43(4):608–22. doi: 10.1038/s41587-024-02238-8 (PMC11994453; doi:10.1038/s41587-024-02238-8)
Supplement: Supplementary file 17 — Statistical Source Data [file 41587_2024_2238_MOESM17_ESM.xlsx]

## Sheet: Fig_E8_a
seqnames	start	end	width	strand	on.target	around.target	on.nontarget	around.nontarget	pval	qval	scission_profile	target_counts_per_position.cutsite.3	target_counts_per_position.cutsite.2	target_counts_per_position.cutsite.1	target_counts_per_position.cutsite	target_counts_per_position.cutsite.1.1	target_counts_per_position.cutsite.2.1	target_counts_per_position.cutsite.3.1	sgRNA
chr3	179576235	179576235	1	+	3	0	0	0	0.241619		blunt	0	0	0	3	0	0	0	ACTL6A.5
chr3	179586587	179586587	1	+	0	10	0	0	4.10652e-10			0	0	10	0	0	0	0	ACTL6A.6
chr3	161758081	161758081	1	+	0	28	0	1	9.8113e-26	1.96226e-25	staggered	0	0	28	0	0	0	0	ACTL6A.7
chr3	179570107	179570107	1	+	28	63	0	0	7.75385e-94	3.10154e-93	staggered	0	2	61	28	0	0	0	ACTL6A.7
chr5	124725220	124725220	1	-	2	3	0	0	0.00280072	0.00373429	staggered	0	0	3	2	0	0	0	ACTL6A.7
chrX	44203913	44203913	1	-	1	1	0	0	0.0693382	0.0693382	blunt	0	0	1	1	0	0	0	ACTL6A.7
chr1	155480151	155480151	1	+	2	86	1	0	7.97156e-138	2.39147e-137	staggered	0	2	84	2	0	0	0	ACTR5.5
chr20	38748572	38748572	1	+	0	0	0	0	0.241619	0.241619	blunt	0	0	0	0	0	0	0	ACTR5.5
chr3	9739355	9739355	1	-	1	5	0	0	5.62748e-05	8.44122e-05	staggered	0	0	5	1	0	0	0	ACTR5.5
chr15	90706259	90706259	1	+	0	0	0	0	0.241619	0.322159	blunt	0	0	0	0	0	0	0	ACTR5.6
chr20	38748748	38748748	1	+	62	0	0	0	0.241619	0.322159	blunt	0	0	0	62	0	0	0	ACTR5.6
chr8	123396255	123396255	1	-	4	2	0	0	0.015445	0.0617799	blunt	0	2	0	4	0	0	0	ACTR5.6
chrM	13724	13724	1	+	0	4	2	14	0.994748	0.994748	blunt	2	0	0	0	1	0	1	ACTR5.6
chr11	102268202	102268202	1	+	0	0	0	0	0.241619	0.241619	blunt	0	0	0	0	0	0	0	ACTR5.7
chr15	74591809	74591809	1	+	22	5	0	0	5.62748e-05	8.44122e-05	blunt	0	0	3	22	1	0	1	ACTR5.7
chr20	38748748	38748748	1	-	54	12	0	0	1.96708e-12	5.90125e-12	blunt	0	0	12	54	0	0	0	ACTR5.7
chr12	100200892	100200892	1	+	85	12	0	0	1.96708e-12		blunt	1	0	11	85	0	0	0	ACTR6.2
chr12	100220044	100220044	1	+	1	40	0	0	1.97656e-53			0	1	39	1	0	0	0	ACTR6.7
chr2	42513753	42513753	1	+	1	0	0	1	0.55966		blunt	0	0	0	1	0	0	0	ACTR8.5
chr3	53870103	53870103	1	-	6	7	0	0	6.71158e-07	1.34232e-06	staggered	0	1	6	6	0	0	0	ACTR8.6
chr6	35735776	35735776	1	+	0	0	0	0	0.241619	0.241619	blunt	0	0	0	0	0	0	0	ACTR8.6
chr1	40270700	40270700	1	-	2	13	0	0	1.22564e-13	2.14487e-13	staggered	0	3	9	2	1	0	0	ACTR8.7
chr1	54503904	54503904	1	+	4	62	0	0	5.37166e-92	5.64025e-91	staggered	0	10	52	4	0	0	0	ACTR8.7
chr11	79188570	79188570	1	+	0	4	0	0	0.000427476	0.000641214	staggered	0	0	4	0	0	0	0	ACTR8.7
chr11	115678265	115678265	1	+	0	2	0	0	0.015445	0.0180191	blunt	0	1	1	0	0	0	0	ACTR8.7
chr12	113045176	113045176	1	+	0	21	1	0	3.65476e-24	8.52777e-24	staggered	0	1	20	0	0	0	0	ACTR8.7
chr14	81729552	81729552	1	+	4	10	0	0	4.10652e-10	6.63361e-10	staggered	0	0	10	4	0	0	0	ACTR8.7
chr15	88104808	88104808	1	+	6	62	0	0	5.37166e-92	5.64025e-91	staggered	0	2	59	6	1	0	0	ACTR8.7
chr17	11997868	11997868	1	-	0	41	0	0	4.31161e-55	2.2636e-54	staggered	0	1	40	0	0	0	0	ACTR8.7
chr2	49251573	49251573	1	-	1	14	0	0	7.16291e-15	1.36747e-14	staggered	0	2	12	1	0	0	0	ACTR8.7
chr2	96550669	96550669	1	+	10	35	0	1	1.53352e-34	4.60056e-34	staggered	0	0	35	10	0	0	0	ACTR8.7
chr2	177819578	177819578	1	+	1	46	0	0	1.52407e-63	1.06685e-62	staggered	0	1	45	1	0	0	0	ACTR8.7
chr2	181837537	181837537	1	-	0	39	0	1	7.79211e-40	3.27268e-39	staggered	0	11	28	0	0	0	0	ACTR8.7
chr2	182134771	182134771	1	+	1	2	0	0	0.015445	0.0180191	blunt	0	1	1	1	0	0	0	ACTR8.7
chr3	53882057	53882057	1	-	1	26	0	0	2.24017e-31	5.88045e-31	staggered	0	12	14	1	0	0	0	ACTR8.7
chr3	116326984	116326984	1	+	0	29	0	0	6.84385e-36	2.39535e-35	staggered	0	9	20	0	0	0	0	ACTR8.7
chr5	176491591	176491591	1	+	0	2	0	0	0.015445	0.0180191	blunt	0	1	1	0	0	0	0	ACTR8.7
chr6	22570446	22570446	1	-	0	0	77	0	0.241619	0.241619	blunt	0	0	0	0	0	0	0	ACTR8.7
chr6	55355705	55355705	1	-	0	1	0	0	0.0693382	0.0728051	blunt	0	0	1	0	0	0	0	ACTR8.7
chr6	136700135	136700135	1	+	0	3	0	1	0.0422318	0.0466773	blunt	0	1	2	0	0	0	0	ACTR8.7
chr7	85184991	85184991	1	+	0	17	0	0	1.00951e-18	2.11998e-18	staggered	0	2	15	0	0	0	0	ACTR8.7
chr7	151942701	151942701	1	+	0	2	0	0	0.015445	0.0180191	blunt	0	0	2	0	0	0	0	ACTR8.7
chr14	77707946	77707946	1	+	1	0	0	0	0.241619	0.241619	blunt	0	0	0	1	0	0	0	ALKBH1.5
chrM	16370	16370	1	-	37	44	12	40	0.130021	0.241619	blunt	12	8	4	37	11	1	8	ALKBH1.5
chr15	88104808	88104808	1	+	6	62	0	0	5.37166e-92	1.07433e-91	staggered	0	2	59	6	1	0	0	ALKBH1.6
chrM	467	467	1	-	2	6	1	10	0.807488	0.807488	blunt	3	0	0	2	3	0	0	ALKBH1.6
chr11	61863868	61863868	1	+	0	6	0	0	6.50909e-06	9.76363e-06	staggered	0	0	6	0	0	0	0	ALKBH1.7
chr14	38652248	38652248	1	-	1	1	0	0	0.0693382	0.0693382	blunt	0	0	1	1	0	0	0	ALKBH1.7
chr14	77704424	77704424	1	-	57	7	0	0	6.71158e-07	2.01347e-06	blunt	0	0	6	57	1	0	0	ALKBH1.7
chr9	32984657	32984657	1	+	11	1	0	0	0.0693382		blunt	0	0	1	11	0	0	0	APTX.5
chr17	3911941	3911941	1	-	1	0	0	1	0.55966		blunt	0	0	0	1	0	0	0	APTX.6
chr1	119622008	119622008	1	+	2	0	0	0	0.241619	0.241619	blunt	0	0	0	2	0	0	0	APTX.7
chr16	5034888	5034888	1	-	19	34	0	1	3.02726e-33	2.42181e-32	staggered	0	1	31	19	2	0	0	APTX.7
chr16	21218862	21218862	1	+	4	0	0	0	0.241619	0.241619	blunt	0	0	0	4	0	0	0	APTX.7
chr16	85034896	85034896	1	-	29	5	0	1	0.00322626	0.00645251	blunt	0	0	5	29	0	0	0	APTX.7
chr2	107251581	107251581	1	-	7	2	1	0	0.015445	0.0247119	blunt	0	0	1	7	1	0	0	APTX.7
chr3	9068062	9068062	1	-	1	0	0	0	0.241619	0.241619	blunt	0	0	0	1	0	0	0	APTX.7
chr5	173595708	173595708	1	+	49	5	0	0	5.62748e-05	0.000150066	blunt	0	0	5	49	0	0	0	APTX.7
chr9	32987709	32987709	1	-	45	9	0	0	5.28459e-09	2.11383e-08	blunt	0	0	5	45	4	0	0	APTX.7
chr1	26696463	26696463	1	-	0	0	0	0	0.241619		blunt	0	0	0	0	0	0	0	ARID1A.5
chr1	26697159	26697159	1	-	0	1	0	0	0.0693382	0.0693382	blunt	0	0	1	0	0	0	0	ARID1A.6
chr20	50691849	50691849	1	-	1	1	0	0	0.0693382	0.0693382	blunt	0	0	1	1	0	0	0	ARID1A.6
chr1	26760994	26760994	1	-	2	20	1	0	8.97291e-23	4.9351e-22	staggered	0	15	5	2	0	0	0	ARID1A.7
chr1	224929583	224929583	1	-	0	3	0	0	0.00280072	0.00616158	staggered	0	2	0	0	1	0	0	ARID1A.7
chr11	71251112	71251112	1	-	1	6	0	0	6.50909e-06	2.38666e-05	staggered	0	5	1	1	0	0	0	ARID1A.7
chr16	64051579	64051579	1	-	0	4	0	1	0.0125206	0.0229544	blunt	0	4	0	0	0	0	0	ARID1A.7
chr17	56813215	56813215	1	-	0	0	2	0	0.241619	0.265781	blunt	0	0	0	0	0	0	0	ARID1A.7
chr18	75810146	75810146	1	+	0	1	0	0	0.0693382	0.09534	blunt	0	1	0	0	0	0	0	ARID1A.7
chr19	1576202	1576202	1	+	1	2	0	0	0.015445	0.0242707	blunt	0	2	0	1	0	0	0	ARID1A.7
chr19	10908718	10908718	1	-	2	3	0	0	0.00280072	0.00616158	staggered	0	3	0	2	0	0	0	ARID1A.7
chr4	81979491	81979491	1	+	0	0	0	0	0.241619	0.265781	blunt	0	0	0	0	0	0	0	ARID1A.7
chr9	36852265	36852265	1	+	13	2571	2	1220	1.0659e-286	1.17249e-285	staggered	3	2530	12	13	9	11	6	ARID1A.7
chrM	16261	16261	1	-	14	21	8	29	0.858111	0.858111	blunt	3	7	3	14	7	1	0	ARID1A.7
chr6	156777972	156777972	1	-	10	18	0	0	4.72597e-20			0	3	14	10	1	0	0	ARID1B.5
chr1	54503904	54503904	1	+	4	62	0	0	5.37166e-92	4.02875e-91	staggered	0	10	52	4	0	0	0	ARID1B.6
chr10	12165074	12165074	1	-	0	16	0	0	2.04911e-17	6.14734e-17	staggered	0	0	15	0	1	0	0	ARID1B.6
chr10	51525176	51525176	1	+	1	11	0	0	2.94835e-11	7.37088e-11	staggered	0	0	11	1	0	0	0	ARID1B.6
chr11	63771849	63771849	1	+	0	0	0	1	0.55966	0.55966	blunt	0	0	0	0	0	0	0	ARID1B.6
chr11	79188570	79188570	1	+	0	4	0	0	0.000427476	0.000641214	staggered	0	0	4	0	0	0	0	ARID1B.6
chr12	70668220	70668220	1	+	0	3	0	0	0.00280072	0.0035009	staggered	0	0	3	0	0	0	0	ARID1B.6
chr14	63045268	63045268	1	+	0	26	0	0	2.24017e-31	8.40064e-31	staggered	0	1	25	0	0	0	0	ARID1B.6
chr17	16456352	16456352	1	+	1	10	0	0	4.10652e-10	7.69973e-10	staggered	0	0	10	1	0	0	0	ARID1B.6
chr17	56633541	56633541	1	+	5	309	0	0	0	0	staggered	0	0	309	5	0	0	0	ARID1B.6
chr17	67826208	67826208	1	+	0	0	0	0	0.241619	0.258877	blunt	0	0	0	0	0	0	0	ARID1B.6
chr18	26593650	26593650	1	+	1	3	0	0	0.00280072	0.0035009	staggered	0	0	3	1	0	0	0	ARID1B.6
chr2	100839060	100839060	1	-	0	10	0	0	4.10652e-10	7.69973e-10	staggered	0	0	10	0	0	0	0	ARID1B.6
chr3	36534687	36534687	1	-	0	7	0	0	6.71158e-07	1.1186e-06	staggered	0	1	6	0	0	0	0	ARID1B.6
chr6	47666082	47666082	1	-	11	0	2	0	0.241619	0.258877	blunt	0	0	0	11	0	0	0	ARID1B.6
chr6	134691217	134691217	1	+	1	42	0	0	9.1917e-57	4.59585e-56	staggered	0	1	41	1	0	0	0	ARID1B.6
chr6	157184377	157184377	1	-	1	0	0	0	0.241619		blunt	0	0	0	1	0	0	0	ARID1B.7
chr12	45729869	45729869	1	+	5	3	0	1	0.0422318		blunt	0	3	0	5	0	0	0	ARID2.5
chr12	45850452	45850452	1	+	12	111	0	0	1.35126e-188	2.70252e-188	staggered	10	0	101	12	0	0	0	ARID2.6
chr13	50877825	50877825	1	-	0	5	0	0	5.62748e-05	5.62748e-05	staggered	0	0	5	0	0	0	0	ARID2.6
chr12	45851959	45851959	1	+	35	11	0	0	2.94835e-11	2.94835e-11	blunt	5	0	5	35	0	1	0	ARID2.7
chrX	77684436	77684436	1	+	5	23	0	0	5.34803e-27	1.06961e-26	staggered	0	0	23	5	0	0	0	ARID2.7
chr19	929658	929658	1	-	0	0	0	0	0.241619		blunt	0	0	0	0	0	0	0	ARID3A.1
chr19	929679	929679	1	-	1	0	0	0	0.241619		blunt	0	0	0	1	0	0	0	ARID3A.5
chr19	932431	932431	1	+	13	57	0	0	6.75992e-83	1.35198e-82	staggered	0	2	55	13	0	0	0	ARID3A.6
chr2	36127835	36127835	1	-	4	16	0	1	2.2157e-12	2.2157e-12	staggered	0	0	16	4	0	0	0	ARID3A.6
chr17	54637094	54637094	1	+	1	1	0	0	0.0693382	0.0693382	blunt	0	0	1	1	0	0	0	ARID3A.7
chr19	932455	932455	1	+	0	3	0	1	0.0422318	0.0693382	blunt	0	3	0	0	0	0	0	ARID3A.7
chr10	76813166	76813166	1	-	3	0	0	1	0.55966	0.55966	blunt	0	0	0	3	0	0	0	ARID3B.1
chr20	32996347	32996347	1	-	3	0	0	0	0.241619	0.483238	blunt	0	0	0	3	0	0	0	ARID3B.1
chr15	74591809	74591809	1	+	22	5	0	0	5.62748e-05	5.62748e-05	blunt	0	0	3	22	1	0	1	ARID3B.6
chr20	38748748	38748748	1	-	54	12	0	0	1.96708e-12	3.93417e-12	blunt	0	0	12	54	0	0	0	ARID3B.6
chr12	106695809	106695809	1	-	1	2	0	0	0.015445	0.0231674	blunt	0	0	2	1	0	0	0	ARID3B.7
chr5	891265	891265	1	-	12	26	0	0	2.24017e-31	1.3441e-30	staggered	0	0	25	12	0	0	1	ARID3B.7
chr6	9116177	9116177	1	+	0	1	0	0	0.0693382	0.0832058	blunt	0	0	0	0	0	0	1	ARID3B.7
chr7	36789716	36789716	1	-	11	0	0	0	0.241619	0.241619	blunt	0	0	0	11	0	0	0	ARID3B.7
chr9	16559955	16559955	1	+	0	16	0	0	2.04911e-17	6.14734e-17	staggered	0	0	16	0	0	0	0	ARID3B.7
chr9	38095421	38095421	1	-	1	2	0	0	0.015445	0.0231674	blunt	0	0	2	1	0	0	0	ARID3B.7
chr14	58301619	58301619	1	-	15	4	0	0	0.000427476		blunt	0	0	4	15	0	0	0	ARID4A.5
chr14	58323590	58323590	1	+	0	1	0	0	0.0693382			0	1	0	0	0	0	0	ARID4A.6
chr1	97653701	97653701	1	-	0	7	0	0	6.71158e-07	1.1972e-06	staggered	0	0	7	0	0	0	0	ARID4A.7
chr1	100359877	100359877	1	-	1	76	0	0	2.46742e-118	1.48045e-117	staggered	0	0	76	1	0	0	0	ARID4A.7
chr1	179524700	179524700	1	-	2	215	0	1	0	0	staggered	0	0	215	2	0	0	0	ARID4A.7
chr1	229776394	229776394	1	-	2	73	0	0	1.36331e-112	7.49818e-112	staggered	0	0	73	2	0	0	0	ARID4A.7
chr10	3678106	3678106	1	-	0	5	0	1	0.00322626	0.00462898	staggered	0	0	5	0	0	0	0	ARID4A.7
chr10	12165074	12165074	1	-	0	16	0	0	2.04911e-17	5.63506e-17	staggered	0	0	15	0	1	0	0	ARID4A.7
chr10	12624961	12624961	1	-	2	36	0	0	6.861e-47	2.38329e-46	staggered	0	0	36	2	0	0	0	ARID4A.7
chr10	14158741	14158741	1	+	0	40	0	0	1.97656e-53	7.24739e-53	staggered	0	0	40	0	0	0	0	ARID4A.7
chr10	18688954	18688954	1	-	0	5	0	0	5.62748e-05	9.05887e-05	staggered	0	0	5	0	0	0	0	ARID4A.7
chr10	51525176	51525176	1	+	1	11	0	0	2.94835e-11	6.94969e-11	staggered	0	0	11	1	0	0	0	ARID4A.7
chr11	63771849	63771849	1	+	0	0	0	1	0.55966	0.55966	blunt	0	0	0	0	0	0	0	ARID4A.7
chr11	70096320	70096320	1	-	0	13	0	0	1.22564e-13	3.11124e-13	staggered	0	0	13	0	0	0	0	ARID4A.7
chr11	112549270	112549270	1	-	3	124	0	0	5.56147e-216	7.34113e-215	staggered	0	0	123	3	1	0	0	ARID4A.7
chr11	115678265	115678265	1	+	0	2	0	0	0.015445	0.0203874	blunt	0	1	1	0	0	0	0	ARID4A.7
chr11	120014567	120014567	1	-	0	1	0	0	0.0693382	0.08172	blunt	0	0	1	0	0	0	0	ARID4A.7
chr12	49929259	49929259	1	+	0	4	0	1	0.0125206	0.0175821	blunt	0	0	4	0	0	0	0	ARID4A.7
chr12	50073726	50073726	1	+	3	275	0	0	0	0	staggered	0	2	273	3	0	0	0	ARID4A.7
chr12	60494341	60494341	1	+	1	1	0	0	0.0693382	0.08172	blunt	0	0	1	1	0	0	0	ARID4A.7
chr12	69115359	69115359	1	+	0	0	0	0	0.241619	0.24917	blunt	0	0	0	0	0	0	0	ARID4A.7
chr12	70668220	70668220	1	+	0	3	0	0	0.00280072	0.00410772	staggered	0	0	3	0	0	0	0	ARID4A.7
chr14	26045769	26045769	1	-	0	9	0	1	4.61766e-06	8.02014e-06	staggered	0	0	9	0	0	0	0	ARID4A.7
chr14	58330140	58330140	1	+	1	18	0	1	2.03321e-14	5.36768e-14	staggered	0	0	18	1	0	0	0	ARID4A.7
chr14	61175875	61175875	1	-	7	7	0	0	6.71158e-07	1.1972e-06	blunt	0	0	7	7	0	0	0	ARID4A.7
chr14	63045268	63045268	1	+	0	26	0	0	2.24017e-31	7.04054e-31	staggered	0	1	25	0	0	0	0	ARID4A.7
chr15	27201462	27201462	1	+	3	162	0	0	3.58608e-299	5.91703e-298	staggered	0	0	162	3	0	0	0	ARID4A.7
chr15	33539917	33539917	1	+	0	6	0	0	6.50909e-06	1.074e-05	staggered	0	0	6	0	0	0	0	ARID4A.7
chr15	84733997	84733997	1	+	1	101	0	1	2.30237e-137	1.89946e-136	staggered	0	0	101	1	0	0	0	ARID4A.7
chr16	50321986	50321986	1	-	3	49	0	0	1.00702e-68	4.43087e-68	staggered	0	16	32	3	1	0	0	ARID4A.7
chr17	16456352	16456352	1	+	1	10	0	0	4.10652e-10	9.03435e-10	staggered	0	0	10	1	0	0	0	ARID4A.7
chr17	56633541	56633541	1	+	5	309	0	0	0	0	staggered	0	0	309	5	0	0	0	ARID4A.7
chr18	26593650	26593650	1	+	1	3	0	0	0.00280072	0.00410772	staggered	0	0	3	1	0	0	0	ARID4A.7
chr19	23323591	23323591	1	-	3	79	0	0	3.98202e-124	2.62813e-123	staggered	0	0	79	3	0	0	0	ARID4A.7
chr19	23878799	23878799	1	+	0	53	0	0	9.53025e-76	4.49283e-75	staggered	0	0	53	0	0	0	0	ARID4A.7
chr19	23880788	23880788	1	+	0	0	0	0	0.241619	0.24917	blunt	0	0	0	0	0	0	0	ARID4A.7
chr19	53979842	53979842	1	-	0	2	0	0	0.015445	0.0203874	blunt	0	0	2	0	0	0	0	ARID4A.7
chr2	73380193	73380193	1	+	1	80	0	0	4.55666e-126	3.34155e-125	staggered	1	0	78	1	0	0	1	ARID4A.7
chr2	80545144	80545144	1	-	0	2	1	1	0.12138	0.140546	blunt	0	0	2	0	0	0	0	ARID4A.7
chr2	100839060	100839060	1	-	0	10	0	0	4.10652e-10	9.03435e-10	staggered	0	0	10	0	0	0	0	ARID4A.7
chr2	131426718	131426718	1	+	3	0	0	1	0.55966	0.55966	blunt	0	0	0	3	0	0	0	ARID4A.7
chr2	190789378	190789378	1	+	0	107	0	1	6.89706e-148	6.50294e-147	staggered	1	1	105	0	0	0	0	ARID4A.7
chr2	227086385	227086385	1	-	0	9	0	0	5.28459e-09	1.05692e-08	staggered	1	0	8	0	0	0	0	ARID4A.7
chr20	16982586	16982586	1	-	0	2	0	0	0.015445	0.0203874	blunt	0	0	2	0	0	0	0	ARID4A.7
chr3	36534687	36534687	1	-	0	7	0	0	6.71158e-07	1.1972e-06	staggered	0	1	6	0	0	0	0	ARID4A.7
chr3	193823638	193823638	1	-	0	6	0	0	6.50909e-06	1.074e-05	staggered	0	0	6	0	0	0	0	ARID4A.7
chr4	103337775	103337775	1	+	0	11	0	0	2.94835e-11	6.94969e-11	staggered	0	0	11	0	0	0	0	ARID4A.7
chr4	149144205	149144205	1	-	0	1	0	0	0.0693382	0.08172	blunt	0	0	1	0	0	0	0	ARID4A.7
chr4	161276833	161276833	1	-	0	0	0	0	0.241619	0.24917	blunt	0	0	0	0	0	0	0	ARID4A.7
chr5	67003476	67003476	1	-	2	21	0	0	3.65476e-24	1.09643e-23	staggered	0	1	20	2	0	0	0	ARID4A.7
chr5	72030502	72030502	1	-	0	0	0	0	0.241619	0.24917	blunt	0	0	0	0	0	0	0	ARID4A.7
chr6	30079301	30079301	1	-	1	17	0	0	1.00951e-18	2.89687e-18	staggered	0	0	17	1	0	0	0	ARID4A.7
chr6	43734570	43734570	1	-	3	142	0	1	6.64843e-212	7.31328e-211	staggered	1	4	137	3	0	0	0	ARID4A.7
chr6	47666082	47666082	1	-	11	0	2	0	0.241619	0.24917	blunt	0	0	0	11	0	0	0	ARID4A.7
chr6	55355705	55355705	1	-	0	1	0	0	0.0693382	0.08172	blunt	0	0	1	0	0	0	0	ARID4A.7
chr6	71922703	71922703	1	+	0	9	0	0	5.28459e-09	1.05692e-08	staggered	0	0	9	0	0	0	0	ARID4A.7
chr6	110467321	110467321	1	-	0	0	0	0	0.241619	0.24917	blunt	0	0	0	0	0	0	0	ARID4A.7
chr6	134691217	134691217	1	+	1	42	0	0	9.1917e-57	3.56854e-56	staggered	0	1	41	1	0	0	0	ARID4A.7
chr6	142884679	142884679	1	+	2	59	0	1	1.48955e-68	6.1444e-68	staggered	0	0	59	2	0	0	0	ARID4A.7
chr7	23063760	23063760	1	+	0	35	0	0	2.77993e-45	9.17377e-45	staggered	0	1	34	0	0	0	0	ARID4A.7
chr7	73477347	73477347	1	-	3	1	0	0	0.0693382	0.08172	blunt	0	0	1	3	0	0	0	ARID4A.7
chr7	138453273	138453273	1	-	3	59	0	0	1.62583e-86	8.2542e-86	staggered	0	1	58	3	0	0	0	ARID4A.7
chr8	15822608	15822608	1	+	3	4	0	0	0.000427476	0.000671748	staggered	0	1	3	3	0	0	0	ARID4A.7
chr8	134143121	134143121	1	-	0	1	0	0	0.0693382	0.08172	blunt	0	0	1	0	0	0	0	ARID4A.7
chr8	138812192	138812192	1	-	1	9	0	0	5.28459e-09	1.05692e-08	staggered	0	1	8	1	0	0	0	ARID4A.7
chr9	20543761	20543761	1	+	0	7	0	0	6.71158e-07	1.1972e-06	staggered	0	0	7	0	0	0	0	ARID4A.7
chr9	134722827	134722827	1	+	12	0	6	0	0.241619	0.24917	blunt	0	0	0	12	0	0	0	ARID4A.7
chrX	112839729	112839729	1	-	0	3	0	0	0.00280072	0.00410772	staggered	0	0	3	0	0	0	0	ARID4A.7
chr1	235255710	235255710	1	-	9	1	0	0	0.0693382		blunt	0	0	1	9	0	0	0	ARID4B.5
chr2	41938819	41938819	1	-	2	0	0	0	0.241619		blunt	0	0	0	2	0	0	0	ARID4B.6
chr1	235177879	235177879	1	-	1	7	0	0	6.71158e-07	2.01347e-06	staggered	0	1	6	1	0	0	0	ARID4B.7
chr19	38229911	38229911	1	-	0	3	0	0	0.00280072	0.00280072	staggered	0	0	3	0	0	0	0	ARID4B.7
chr3	193823638	193823638	1	-	0	6	0	0	6.50909e-06	9.76363e-06	staggered	0	0	6	0	0	0	0	ARID4B.7
chr2	96547437	96547437	1	-	5	17	0	0	1.00951e-18			1	0	0	5	0	16	0	ARID5A.1
chr2	96547435	96547435	1	+	0	47	0	0	2.91782e-65			0	7	24	0	0	16	0	ARID5A.5
chr2	96549776	96549776	1	+	54	17	0	1	2.17706e-13		blunt	8	1	8	54	0	0	0	ARID5A.6
chr14	81729552	81729552	1	+	4	10	0	0	4.10652e-10	6.15978e-10	staggered	0	0	10	4	0	0	0	ARID5A.7
chr17	11997868	11997868	1	-	0	41	0	0	4.31161e-55	3.88045e-54	staggered	0	1	40	0	0	0	0	ARID5A.7
chr2	49251573	49251573	1	-	1	14	0	0	7.16291e-15	1.28932e-14	staggered	0	2	12	1	0	0	0	ARID5A.7
chr2	96550669	96550669	1	+	10	35	0	1	1.53352e-34	6.90084e-34	staggered	0	0	35	10	0	0	0	ARID5A.7
chr2	182134771	182134771	1	+	1	2	0	0	0.015445	0.015445	blunt	0	1	1	1	0	0	0	ARID5A.7
chr3	53882057	53882057	1	-	1	26	0	0	2.24017e-31	6.72051e-31	staggered	0	12	14	1	0	0	0	ARID5A.7
chr4	123548361	123548361	1	-	0	8	0	0	6.24132e-08	8.02455e-08	staggered	0	0	8	0	0	0	0	ARID5A.7
chr7	85184991	85184991	1	+	0	17	0	0	1.00951e-18	2.27141e-18	staggered	0	2	15	0	0	0	0	ARID5A.7
chr7	151942701	151942701	1	+	0	2	0	0	0.015445	0.015445	blunt	0	0	2	0	0	0	0	ARID5A.7
chr10	61902336	61902336	1	-	2	0	0	0	0.241619		blunt	0	0	0	2	0	0	0	ARID5B.1
chr10	61902279	61902279	1	+	1	4	0	0	0.000427476			0	1	3	1	0	0	0	ARID5B.3
chr10	61902297	61902297	1	+	2	39	0	0	8.85057e-52			0	9	26	2	4	0	0	ARID5B.5
chr10	62050978	62050978	1	+	12	35	0	0	2.77993e-45	5.55986e-45	staggered	0	0	35	12	0	0	0	ARID5B.6
chr14	31950850	31950850	1	+	3	0	0	1	0.55966	0.55966	blunt	0	0	0	3	0	0	0	ARID5B.6
chr10	62050995	62050995	1	-	36	3	0	0	0.00280072		blunt	0	0	3	36	0	0	0	ARID5B.7
chr11	75284263	75284263	1	+	43	3	0	0	0.00280072	0.00560143	blunt	0	0	3	43	0	0	0	ARRB1.5
chr15	31329312	31329312	1	-	26	3	0	0	0.00280072	0.00560143	blunt	0	0	3	26	0	0	0	ARRB1.5
chr17	51891180	51891180	1	+	10	1	0	0	0.0693382	0.0924509	blunt	0	0	1	10	0	0	0	ARRB1.5
chr17	79109129	79109129	1	-	0	0	0	0	0.241619	0.241619	blunt	0	0	0	0	0	0	0	ARRB1.5
chr11	75281972	75281972	1	-	21	3	0	0	0.00280072		blunt	0	0	3	21	0	0	0	ARRB1.6
chr11	75272900	75272900	1	-	1	2	0	0	0.015445	0.0308899	blunt	0	1	1	1	0	0	0	ARRB1.7
chr17	4720293	4720293	1	+	2	1	0	1	0.290056	0.290056	blunt	0	0	1	2	0	0	0	ARRB1.7
chr5	1007980	1007980	1	+	0	0	0	0	0.241619		blunt	0	0	0	0	0	0	0	ASF1A.5
chr19	14121552	14121552	1	+	1	6	0	0	6.50909e-06	1.30182e-05	staggered	0	3	3	1	0	0	0	ASF1A.6
chr6	118905807	118905807	1	-	0	4	0	0	0.000427476	0.000427476	staggered	0	2	2	0	0	0	0	ASF1A.6
chr20	50691849	50691849	1	-	1	1	0	0	0.0693382	0.0693382	blunt	0	0	1	1	0	0	0	ASF1A.7
chr6	118894461	118894461	1	-	0	8	0	0	6.24132e-08	1.24826e-07	staggered	0	0	8	0	0	0	0	ASF1A.7
chr1	6007268	6007268	1	+	12	8	0	0	6.24132e-08	8.91617e-08	blunt	0	1	7	12	0	0	0	ASF1B.6
chr11	44567112	44567112	1	+	0	10	0	0	4.10652e-10	1.02663e-09	staggered	0	1	9	0	0	0	0	ASF1B.6
chr12	74539321	74539321	1	-	33	15	0	0	3.94153e-16	1.31384e-15	blunt	0	6	9	33	0	0	0	ASF1B.6
chr16	1747507	1747507	1	-	2	9	0	0	5.28459e-09	1.05692e-08	staggered	0	4	5	2	0	0	0	ASF1B.6
chr18	37341195	37341195	1	-	13	6	0	0	6.50909e-06	7.23232e-06	blunt	0	1	5	13	0	0	0	ASF1B.6
chr19	14121662	14121662	1	+	14	32	0	0	1.57142e-40	7.85711e-40	staggered	0	1	31	14	0	0	0	ASF1B.6
chr20	32446877	32446877	1	-	8	5	0	1	0.00322626	0.00322626	blunt	0	0	5	8	0	0	0	ASF1B.6
chr21	39731368	39731368	1	-	3	7	0	0	6.71158e-07	8.38947e-07	staggered	0	3	4	3	0	0	0	ASF1B.6
chr22	29693890	29693890	1	+	27	54	0	0	1.59663e-77	1.59663e-76	staggered	0	6	48	27	0	0	0	ASF1B.6
chr6	136749513	136749513	1	+	3	8	0	0	6.24132e-08	8.91617e-08	staggered	0	2	6	3	0	0	0	ASF1B.6
chr19	14121552	14121552	1	+	1	6	0	0	6.50909e-06	1.30182e-05	staggered	0	3	3	1	0	0	0	ASF1B.7
chr6	118905807	118905807	1	-	0	4	0	0	0.000427476	0.000427476	staggered	0	2	2	0	0	0	0	ASF1B.7
chr1	155521369	155521369	1	-	45	11	0	1	1.01686e-07	3.05058e-07	blunt	0	0	11	45	0	0	0	ASH1L.5
chr20	64209397	64209397	1	-	5	0	0	2	0.771531	0.858111	blunt	0	0	0	5	0	0	0	ASH1L.5
chrM	3315	3315	1	-	4	21	5	29	0.858111	0.858111	blunt	4	4	5	4	5	1	2	ASH1L.5
chr1	155480151	155480151	1	+	2	86	1	0	7.97156e-138	2.39147e-137	staggered	0	2	84	2	0	0	0	ASH1L.6
chr20	38748572	38748572	1	+	0	0	0	0	0.241619	0.241619	blunt	0	0	0	0	0	0	0	ASH1L.6
chr3	52406269	52406269	1	-	6	28	0	1	9.8113e-26	1.47169e-25	staggered	0	15	13	6	0	0	0	ASH1L.6
chr16	88433172	88433172	1	-	1	0	0	0	0.241619		blunt	0	0	0	1	0	0	0	ASH1L.7
chr20	38748748	38748748	1	+	62	0	0	0	0.241619	0.241619	blunt	0	0	0	62	0	0	0	ATAD2.5
chr8	123396255	123396255	1	-	4	2	0	0	0.015445	0.0308899	blunt	0	2	0	4	0	0	0	ATAD2.5
chr5	138177635	138177635	1	-	3	0	0	0	0.241619	0.241619	blunt	0	0	0	3	0	0	0	ATAD2.6
chr8	123359607	123359607	1	+	9	1	0	0	0.0693382	0.208015	blunt	0	0	1	9	0	0	0	ATAD2.6
chrX	77683618	77683618	1	-	0	0	0	0	0.241619	0.241619	blunt	0	0	0	0	0	0	0	ATAD2.6
chr1	57128884	57128884	1	-	0	3	0	0	0.00280072	0.00280072	staggered	0	0	3	0	0	0	0	ATAD2.7
chr8	123357711	123357711	1	+	0	4	0	0	0.000427476	0.000854952	staggered	0	0	4	0	0	0	0	ATAD2.7
chr2	23926574	23926574	1	+	1	42	0	0	9.1917e-57			0	0	42	1	0	0	0	ATAD2B.5
chr2	23786043	23786043	1	-	1	27	0	0	7.24135e-33			0	3	24	1	0	0	0	ATAD2B.6
chr1	100359877	100359877	1	-	1	76	0	0	2.46742e-118	7.40225e-118	staggered	0	0	76	1	0	0	0	ATAD2B.7
chr15	81927366	81927366	1	+	0	78	0	0	3.43742e-122	2.06245e-121	staggered	0	0	78	0	0	0	0	ATAD2B.7
chr16	46619356	46619356	1	-	0	18	0	0	4.72597e-20	7.08895e-20	staggered	0	0	18	0	0	0	0	ATAD2B.7
chr17	67826208	67826208	1	+	0	0	0	0	0.241619	0.241619	blunt	0	0	0	0	0	0	0	ATAD2B.7
chr2	23758081	23758081	1	-	1	19	0	0	2.10753e-21	4.21506e-21	staggered	0	0	19	1	0	0	0	ATAD2B.7
chr4	103337775	103337775	1	+	0	11	0	0	2.94835e-11	3.53802e-11	staggered	0	0	11	0	0	0	0	ATAD2B.7
chr2	175118109	175118109	1	+	0	0	0	0	0.241619	0.241619	blunt	0	0	0	0	0	0	0	ATF2.5
chr22	49824077	49824077	1	-	1	10	0	0	4.10652e-10	8.21304e-10	staggered	0	3	7	1	0	0	0	ATF2.5
chr2	175114742	175114742	1	+	0	10	0	0	4.10652e-10			0	1	9	0	0	0	0	ATF2.6
chr2	175114835	175114835	1	+	5	9	0	0	5.28459e-09			1	0	8	5	0	0	0	ATF2.7
chr11	108245000	108245000	1	+	1	20	0	0	8.97291e-23	2.69187e-22	staggered	0	0	20	1	0	0	0	ATM.5
chr21	26643558	26643558	1	+	0	0	0	0	0.241619	0.241619	blunt	0	0	0	0	0	0	0	ATM.5
chr4	57320266	57320266	1	-	2	0	0	0	0.241619	0.241619	blunt	0	0	0	2	0	0	0	ATM.5
chr11	108284399	108284399	1	+	4	1	0	0	0.0693382	0.138676	blunt	0	0	1	4	0	0	0	ATM.6
chr20	46376440	46376440	1	-	2	0	0	3	0.888631	0.888631	blunt	0	0	0	2	0	0	0	ATM.6
chr1	109823046	109823046	1	+	0	0	0	0	0.241619	0.241619	blunt	0	0	0	0	0	0	0	ATM.7
chr10	118507207	118507207	1	-	2	3	0	0	0.00280072	0.00560143	staggered	0	0	3	2	0	0	0	ATM.7
chrX	77688885	77688885	1	-	7	7	0	1	0.000149441		blunt	0	1	6	7	0	0	0	ATRX.5
chr12	45851959	45851959	1	+	35	11	0	0	2.94835e-11	2.94835e-11	blunt	5	0	5	35	0	1	0	ATRX.6
chrX	77684436	77684436	1	+	5	23	0	0	5.34803e-27	1.06961e-26	staggered	0	0	23	5	0	0	0	ATRX.6
chr8	123359607	123359607	1	+	9	1	0	0	0.0693382	0.138676	blunt	0	0	1	9	0	0	0	ATRX.7
chrX	77683618	77683618	1	-	0	0	0	0	0.241619	0.241619	blunt	0	0	0	0	0	0	0	ATRX.7
chr20	56383137	56383137	1	-	0	0	0	0	0.241619		blunt	0	0	0	0	0	0	0	AURKA.5
chr12	56610474	56610474	1	-	18	2	0	0	0.015445	0.0308899	blunt	0	0	2	18	0	0	0	AURKA.6
chr20	56386269	56386269	1	+	0	0	0	1	0.55966	0.55966	blunt	0	0	0	0	0	0	0	AURKA.6
chr17	71254333	71254333	1	-	0	0	0	1	0.55966		blunt	0	0	0	0	0	0	0	AURKA.7
chr17	8206547	8206547	1	-	0	2	0	0	0.015445			0	1	1	0	0	0	0	AURKB.5
chr2	236154340	236154340	1	-	3	0	0	0	0.241619		blunt	0	0	0	3	0	0	0	AURKB.6
chr17	8206807	8206807	1	+	0	5	0	0	5.62748e-05			0	2	3	0	0	0	0	AURKB.7
chr6	2784350	2784350	1	+	2	0	0	0	0.241619	0.241619	blunt	0	0	0	2	0	0	0	BANP.5
chr7	5300722	5300722	1	-	0	0	0	0	0.241619	0.241619	blunt	0	0	0	0	0	0	0	BANP.5
chr16	88006158	88006158	1	+	15	146	0	0	1.27475e-263	2.5495e-263	staggered	0	3	143	15	0	0	0	BANP.6
chr5	176491591	176491591	1	+	0	2	0	0	0.015445	0.015445	blunt	0	1	1	0	0	0	0	BANP.6
chr3	52409736	52409736	1	+	23	6	0	0	6.50909e-06		blunt	0	0	5	23	0	0	1	BAP1.1
chr3	52408557	52408557	1	-	3	3	0	0	0.00280072		blunt	0	0	3	3	0	0	0	BAP1.2
chr6	24646439	24646439	1	-	0	0	0	0	0.241619		blunt	0	0	0	0	0	0	0	BAP1.5
chr3	52406869	52406869	1	-	0	1	0	0	0.0693382			0	0	1	0	0	0	0	BAP1.6
chr1	155480151	155480151	1	+	2	86	1	0	7.97156e-138	1.59431e-137	staggered	0	2	84	2	0	0	0	BAP1.7
chr3	52406269	52406269	1	-	6	28	0	1	9.8113e-26	9.8113e-26	staggered	0	15	13	6	0	0	0	BAP1.7
chr14	34874541	34874541	1	+	7	6	0	0	6.50909e-06		blunt	0	0	6	7	0	0	0	BAZ1A.5
chr1	179524700	179524700	1	-	2	215	0	1	0	0	staggered	0	0	215	2	0	0	0	BAZ1A.6
chr10	14158741	14158741	1	+	0	40	0	0	1.97656e-53	7.57681e-53	staggered	0	0	40	0	0	0	0	BAZ1A.6
chr10	18688954	18688954	1	-	0	5	0	0	5.62748e-05	8.0895e-05	staggered	0	0	5	0	0	0	0	BAZ1A.6
chr10	51525176	51525176	1	+	1	11	0	0	2.94835e-11	6.16474e-11	staggered	0	0	11	1	0	0	0	BAZ1A.6
chr11	63771849	63771849	1	+	0	0	0	1	0.55966	0.55966	blunt	0	0	0	0	0	0	0	BAZ1A.6
chr11	112549270	112549270	1	-	3	124	0	0	5.56147e-216	6.39569e-215	staggered	0	0	123	3	1	0	0	BAZ1A.6
chr12	70668220	70668220	1	+	0	3	0	0	0.00280072	0.00322082	staggered	0	0	3	0	0	0	0	BAZ1A.6
chr14	34773614	34773614	1	-	2	22	0	0	1.4268e-25	4.10205e-25	staggered	1	0	20	2	1	0	0	BAZ1A.6
chr14	61175875	61175875	1	-	7	7	0	0	6.71158e-07	1.02911e-06	blunt	0	0	7	7	0	0	0	BAZ1A.6
chr14	63045268	63045268	1	+	0	26	0	0	2.24017e-31	7.36056e-31	staggered	0	1	25	0	0	0	0	BAZ1A.6
chr17	16456352	16456352	1	+	1	10	0	0	4.10652e-10	7.26538e-10	staggered	0	0	10	1	0	0	0	BAZ1A.6
chr18	26593650	26593650	1	+	1	3	0	0	0.00280072	0.00322082	staggered	0	0	3	1	0	0	0	BAZ1A.6
chr2	17938588	17938588	1	-	16	120	0	0	1.72279e-207	1.3208e-206	staggered	0	2	118	16	0	0	0	BAZ1A.6
chr2	100839060	100839060	1	-	0	10	0	0	4.10652e-10	7.26538e-10	staggered	0	0	10	0	0	0	0	BAZ1A.6
chr2	131426718	131426718	1	+	3	0	0	1	0.55966	0.55966	blunt	0	0	0	3	0	0	0	BAZ1A.6
chr3	36534687	36534687	1	-	0	7	0	0	6.71158e-07	1.02911e-06	staggered	0	1	6	0	0	0	0	BAZ1A.6
chr5	67003476	67003476	1	-	2	21	0	0	3.65476e-24	9.33994e-24	staggered	0	1	20	2	0	0	0	BAZ1A.6
chr6	20267971	20267971	1	-	19	80	0	0	4.55666e-126	2.62008e-125	staggered	1	4	75	19	0	0	0	BAZ1A.6
chr6	30079301	30079301	1	-	1	17	0	0	1.00951e-18	2.32188e-18	staggered	0	0	17	1	0	0	0	BAZ1A.6
chr6	110116051	110116051	1	+	0	0	0	0	0.241619	0.26463	blunt	0	0	0	0	0	0	0	BAZ1A.6
chr7	138453273	138453273	1	-	3	59	0	0	1.62583e-86	7.4788e-86	staggered	0	1	58	3	0	0	0	BAZ1A.6
chr8	15822608	15822608	1	+	3	4	0	0	0.000427476	0.00057835	staggered	0	1	3	3	0	0	0	BAZ1A.6
chrX	112839729	112839729	1	-	0	3	0	0	0.00280072	0.00322082	staggered	0	0	3	0	0	0	0	BAZ1A.6
chr1	152716527	152716527	1	+	0	0	0	0	0.241619	0.241619	blunt	0	0	0	0	0	0	0	BAZ1A.7
chr14	34764817	34764817	1	-	2	131	0	0	5.68459e-231	2.27383e-230	staggered	0	3	128	2	0	0	0	BAZ1A.7
chr17	32505452	32505452	1	+	1	0	0	0	0.241619	0.241619	blunt	0	0	0	1	0	0	0	BAZ1A.7
chr3	111705583	111705583	1	-	0	19	0	0	2.10753e-21	4.21506e-21	staggered	0	2	17	0	0	0	0	BAZ1A.7
chr20	64209397	64209397	1	-	5	0	0	2	0.771531		blunt	0	0	0	5	0	0	0	BAZ1B.5
chr15	74591808	74591808	1	+	3	23	0	0	5.34803e-27	1.06961e-26	staggered	0	0	0	3	22	1	0	BAZ1B.6
chr3	184327355	184327355	1	+	1	2	0	0	0.015445	0.015445	blunt	0	2	0	1	0	0	0	BAZ1B.6
chr5	876168	876168	1	-	52	42	0	0	9.1917e-57	3.67668e-56	blunt	8	9	25	52	0	0	0	BAZ1B.6
chr7	73477346	73477346	1	-	0	4	0	1	0.0125206	0.015445	blunt	0	1	3	0	0	0	0	BAZ1B.6
chr13	62068654	62068654	1	+	0	0	4	0	0.241619	0.241619	blunt	0	0	0	0	0	0	0	BAZ1B.7
chr7	73459540	73459540	1	-	0	0	0	0	0.241619	0.241619	blunt	0	0	0	0	0	0	0	BAZ1B.7
chr12	56615402	56615402	1	+	13	1	0	0	0.0693382		blunt	0	0	0	13	1	0	0	BAZ2A.5
chr12	56610474	56610474	1	-	18	2	0	0	0.015445	0.0308899	blunt	0	0	2	18	0	0	0	BAZ2A.6
chr20	56386269	56386269	1	+	0	0	0	1	0.55966	0.55966	blunt	0	0	0	0	0	0	0	BAZ2A.6
chr14	96051943	96051943	1	-	3	0	0	0	0.241619		blunt	0	0	0	3	0	0	0	BAZ2A.7
chr2	159478610	159478610	1	+	3	1	0	0	0.0693382		blunt	0	0	1	3	0	0	0	BAZ2B.1
chrM	15323	15323	1	-	6	21	3	19	0.191547	0.383094	blunt	1	1	7	6	2	9	1	BAZ2B.2
chrM	16255	16255	1	-	2	7	6	16	0.977454	0.977454	blunt	0	1	3	2	1	0	2	BAZ2B.2
chr2	159453734	159453734	1	+	6	8	0	1	2.75043e-05			0	0	8	6	0	0	0	BAZ2B.5
chr2	159478647	159478647	1	+	0	12	0	0	1.96708e-12	1.96708e-12	staggered	0	0	12	0	0	0	0	BAZ2B.6
chr5	891265	891265	1	-	12	26	0	0	2.24017e-31	4.48034e-31	staggered	0	0	25	12	0	0	1	BAZ2B.6
chr16	55730507	55730507	1	+	3	0	0	0	0.241619		blunt	0	0	0	3	0	0	0	BCOR.5
chr17	9866875	9866875	1	+	0	0	0	0	0.241619	0.241619	blunt	0	0	0	0	0	0	0	BCOR.6
chr19	47275365	47275365	1	+	3	671	0	346	1.41529e-63	4.24586e-63	staggered	665	3	2	3	0	1	0	BCOR.6
chrX	40076458	40076458	1	-	11	25	0	0	6.69172e-30	1.00376e-29	staggered	4	0	21	11	0	0	0	BCOR.6
chr5	3107637	3107637	1	-	0	0	0	0	0.241619	0.241619	blunt	0	0	0	0	0	0	0	BCOR.7
chrX	40075045	40075045	1	-	4	15	0	0	3.94153e-16	7.88306e-16	staggered	0	13	2	4	0	0	0	BCOR.7
chr10	22326495	22326495	1	-	0	6	0	0	6.50909e-06			0	0	6	0	0	0	0	BMI1.6
chr10	22327787	22327787	1	+	1	1	0	0	0.0693382		blunt	0	0	1	1	0	0	0	BMI1.7
chr10	27252764	27252764	1	-	0	2	0	1	0.12138	0.241619	blunt	0	2	0	0	0	0	0	BPTF.5
chr20	33187215	33187215	1	-	2	0	0	0	0.241619	0.241619	blunt	0	0	0	2	0	0	0	BPTF.5
chr1	162304181	162304181	1	-	0	0	0	0	0.241619	0.265781	blunt	0	0	0	0	0	0	0	BPTF.6
chr10	14158741	14158741	1	+	0	40	0	0	1.97656e-53	4.34843e-52	staggered	0	0	40	0	0	0	0	BPTF.6
chr10	18688954	18688954	1	-	0	5	0	0	5.62748e-05	0.000137561	staggered	0	0	5	0	0	0	0	BPTF.6
chr10	51525176	51525176	1	+	1	11	0	0	2.94835e-11	1.29728e-10	staggered	0	0	11	1	0	0	0	BPTF.6
chr10	100325970	100325970	1	-	2	0	0	0	0.241619	0.265781	blunt	0	0	0	2	0	0	0	BPTF.6
chr11	63771849	63771849	1	+	0	0	0	1	0.55966	0.55966	blunt	0	0	0	0	0	0	0	BPTF.6
chr11	120014567	120014567	1	-	0	1	0	0	0.0693382	0.10896	blunt	0	0	1	0	0	0	0	BPTF.6
chr12	70668220	70668220	1	+	0	3	0	0	0.00280072	0.00560143	staggered	0	0	3	0	0	0	0	BPTF.6
chr14	63045268	63045268	1	+	0	26	0	0	2.24017e-31	2.46419e-30	staggered	0	1	25	0	0	0	0	BPTF.6
chr17	16456352	16456352	1	+	1	10	0	0	4.10652e-10	1.29062e-09	staggered	0	0	10	1	0	0	0	BPTF.6
chr17	43099817	43099817	1	-	3	0	0	0	0.241619	0.265781	blunt	0	0	0	3	0	0	0	BPTF.6
chr17	67826208	67826208	1	+	0	0	0	0	0.241619	0.265781	blunt	0	0	0	0	0	0	0	BPTF.6
chr18	26593650	26593650	1	+	1	3	0	0	0.00280072	0.00560143	staggered	0	0	3	1	0	0	0	BPTF.6
chr2	23758081	23758081	1	-	1	19	0	0	2.10753e-21	1.15914e-20	staggered	0	0	19	1	0	0	0	BPTF.6
chr2	100839060	100839060	1	-	0	10	0	0	4.10652e-10	1.29062e-09	staggered	0	0	10	0	0	0	0	BPTF.6
chr2	131426718	131426718	1	+	3	0	0	1	0.55966	0.55966	blunt	0	0	0	3	0	0	0	BPTF.6
chr3	36534687	36534687	1	-	0	7	0	0	6.71158e-07	1.84568e-06	staggered	0	1	6	0	0	0	0	BPTF.6
chr4	149144205	149144205	1	-	0	1	0	0	0.0693382	0.10896	blunt	0	0	1	0	0	0	0	BPTF.6
chr5	67003476	67003476	1	-	2	21	0	0	3.65476e-24	2.68016e-23	staggered	0	1	20	2	0	0	0	BPTF.6
chr6	47666082	47666082	1	-	11	0	2	0	0.241619	0.265781	blunt	0	0	0	11	0	0	0	BPTF.6
chr9	38454586	38454586	1	-	0	2	0	0	0.015445	0.0283158	blunt	0	0	2	0	0	0	0	BPTF.6
chr9	133538895	133538895	1	+	2	0	1	0	0.241619	0.265781	blunt	0	0	0	2	0	0	0	BPTF.6
chr17	67854004	67854004	1	-	0	1	0	0	0.0693382			0	1	0	0	0	0	0	BPTF.7
chr17	43104182	43104182	1	+	7	0	0	1	0.55966		blunt	0	0	0	7	0	0	0	BRCA1.2
chr17	43099780	43099780	1	-	11	0	0	0	0.241619		blunt	0	0	0	11	0	0	0	BRCA1.3
chr17	43097262	43097262	1	-	12	3	0	0	0.00280072		blunt	0	0	3	12	0	0	0	BRCA1.5
chr13	62068654	62068654	1	+	0	0	4	0	0.241619	0.241619	blunt	0	0	0	0	0	0	0	BRCA1.6
chr17	43099817	43099817	1	-	3	0	0	0	0.241619	0.241619	blunt	0	0	0	3	0	0	0	BRCA1.6
chr17	67826208	67826208	1	+	0	0	0	0	0.241619	0.241619	blunt	0	0	0	0	0	0	0	BRCA1.6
chr17	43082532	43082532	1	-	108	24	0	0	1.9277e-28		blunt	5	1	18	108	0	0	0	BRCA1.7
chr22	49824209	49824209	1	-	0	0	0	0	0.241619	0.362428	blunt	0	0	0	0	0	0	0	BRD1.5
chr3	31532575	31532575	1	+	0	0	0	0	0.241619	0.362428	blunt	0	0	0	0	0	0	0	BRD1.5
chrM	179	179	1	+	0	2	9	24	1	1	blunt	0	1	0	0	1	0	0	BRD1.5
chr22	49798589	49798589	1	+	1	25	0	0	6.69172e-30			0	23	2	1	0	0	0	BRD1.6
chr22	49824077	49824077	1	-	1	10	0	0	4.10652e-10			0	3	7	1	0	0	0	BRD1.7
chr11	121106177	121106177	1	+	0	0	0	0	0.241619	0.322159	blunt	0	0	0	0	0	0	0	BRD2.5
chr13	46544250	46544250	1	+	0	0	0	0	0.241619	0.322159	blunt	0	0	0	0	0	0	0	BRD2.5
chr6	32976318	32976318	1	-	0	1	0	0	0.0693382	0.277353	blunt	0	1	0	0	0	0	0	BRD2.5
chrM	16138	16138	1	-	1	13	4	18	0.780639	0.780639	blunt	0	9	1	1	1	1	1	BRD2.5
chr16	16018973	16018973	1	+	5	6	0	0	6.50909e-06	7.8109e-06	staggered	0	1	5	5	0	0	0	BRD2.6
chr2	17938588	17938588	1	-	16	120	0	0	1.72279e-207	5.16836e-207	staggered	0	2	118	16	0	0	0	BRD2.6
chr5	169331525	169331525	1	-	0	3	0	0	0.00280072	0.00280072	staggered	0	0	3	0	0	0	0	BRD2.6
chr6	20267971	20267971	1	-	19	80	0	0	4.55666e-126	9.11333e-126	staggered	1	4	75	19	0	0	0	BRD2.6
chr6	32976294	32976294	1	-	38	159	0	0	1.87915e-292	1.12749e-291	staggered	0	6	153	38	0	0	0	BRD2.6
chr9	16559955	16559955	1	+	0	16	0	0	2.04911e-17	3.07367e-17	staggered	0	0	16	0	0	0	0	BRD2.6
chr15	86159191	86159191	1	-	4	0	0	0	0.241619	0.241619	blunt	0	0	0	4	0	0	0	BRD2.7
chr6	32976365	32976365	1	-	1	0	0	0	0.241619	0.241619	blunt	0	0	0	1	0	0	0	BRD2.7
chr16	34584622	34584622	1	-	0	0	2	1	0.55966	0.55966	blunt	0	0	0	0	0	0	0	BRD3.5
chr16	34588292	34588292	1	-	3	2	1	0	0.015445	0.0308899	blunt	1	0	1	3	0	0	0	BRD3.5
chr12	8786454	8786454	1	+	3	0	0	0	0.241619	0.241619	blunt	0	0	0	3	0	0	0	BRD3.6
chr9	134036152	134036152	1	+	7	9	0	0	5.28459e-09	1.05692e-08	staggered	0	0	9	7	0	0	0	BRD3.6
chr1	21342871	21342871	1	-	0	0	0	0	0.241619	0.28555	blunt	0	0	0	0	0	0	0	BRD3.7
chr1	109823046	109823046	1	+	0	0	0	0	0.241619	0.28555	blunt	0	0	0	0	0	0	0	BRD3.7
chr10	69653708	69653708	1	-	0	0	0	1	0.55966	0.55966	blunt	0	0	0	0	0	0	0	BRD3.7
chr10	118507207	118507207	1	-	2	3	0	0	0.00280072	0.00910233	staggered	0	0	3	2	0	0	0	BRD3.7
chr11	61863868	61863868	1	+	0	6	0	0	6.50909e-06	2.8206e-05	staggered	0	0	6	0	0	0	0	BRD3.7
chr16	70789096	70789096	1	+	0	2	0	2	0.311491	0.337448	blunt	0	0	2	0	0	0	0	BRD3.7
chr20	32638377	32638377	1	+	3	2	0	0	0.015445	0.0334641	blunt	0	1	1	3	0	0	0	BRD3.7
chr20	39087080	39087080	1	+	0	2	0	0	0.015445	0.0334641	blunt	0	0	2	0	0	0	0	BRD3.7
chr22	44151525	44151525	1	+	0	1	0	0	0.0693382	0.112675	blunt	0	0	0	0	0	0	1	BRD3.7
chr5	876168	876168	1	-	52	42	0	0	9.1917e-57	5.9746e-56	blunt	8	9	25	52	0	0	0	BRD3.7
chr5	67342403	67342403	1	+	0	3	0	1	0.0422318	0.0784306	blunt	0	1	2	0	0	0	0	BRD3.7
chr6	3915430	3915430	1	-	0	0	0	0	0.241619	0.28555	blunt	0	0	0	0	0	0	0	BRD3.7
chr9	134053344	134053344	1	-	30	45	0	0	7.7984e-62	1.01379e-60	staggered	0	0	44	30	1	0	0	BRD3.7
chr19	15272942	15272942	1	+	2	4	0	0	0.000427476			1	3	0	2	0	0	0	BRD4.5
chr2	32916231	32916231	1	+	3	3	5	3	0.323202	0.335289	blunt	0	0	3	3	0	0	0	BRD4.7
chrM	3575	3575	1	-	3	17	6	17	0.335289	0.335289	blunt	1	4	1	3	2	7	2	BRD4.7
chr11	70096320	70096320	1	-	0	13	0	0	1.22564e-13	1.63419e-13	staggered	0	0	13	0	0	0	0	BRD7.6
chr14	58330140	58330140	1	+	1	18	0	1	2.03321e-14	3.25314e-14	staggered	0	0	18	1	0	0	0	BRD7.6
chr15	27201462	27201462	1	+	3	162	0	0	3.58608e-299	2.86886e-298	staggered	0	0	162	3	0	0	0	BRD7.6
chr16	50321986	50321986	1	-	3	49	0	0	1.00702e-68	2.68537e-68	staggered	0	16	32	3	1	0	0	BRD7.6
chr2	80545144	80545144	1	-	0	2	1	1	0.12138	0.12138	blunt	0	0	2	0	0	0	0	BRD7.6
chr2	190789378	190789378	1	+	0	107	0	1	6.89706e-148	2.75882e-147	staggered	1	1	105	0	0	0	0	BRD7.6
chr6	142884679	142884679	1	+	2	59	0	1	1.48955e-68	2.9791e-68	staggered	0	0	59	2	0	0	0	BRD7.6
chr9	4227910	4227910	1	+	0	9	0	0	5.28459e-09	6.03953e-09	staggered	0	3	6	0	0	0	0	BRD7.6
chrM	13887	13887	1	-	0	0	1	25	1		blunt	0	0	0	0	0	0	0	BRD7.7
chr5	138169245	138169245	1	+	4	20	0	0	8.97291e-23			0	0	20	4	0	0	0	BRD8.5
chr5	138177651	138177651	1	-	9	1	0	0	0.0693382		blunt	0	0	1	9	0	0	0	BRD8.6
chr5	138177635	138177635	1	-	3	0	0	0	0.241619	0.241619	blunt	0	0	0	3	0	0	0	BRD8.7
chr8	123359607	123359607	1	+	9	1	0	0	0.0693382	0.138676	blunt	0	0	1	9	0	0	0	BRD8.7
chr1	2503869	2503869	1	-	0	1	0	1	0.290056	0.290056	blunt	0	0	1	0	0	0	0	BRD9.6
chr10	80545338	80545338	1	-	0	2	0	0	0.015445	0.0231674	blunt	0	0	2	0	0	0	0	BRD9.6
chr2	159478647	159478647	1	+	0	12	0	0	1.96708e-12	5.90125e-12	staggered	0	0	12	0	0	0	0	BRD9.6
chr5	891265	891265	1	-	12	26	0	0	2.24017e-31	1.3441e-30	staggered	0	0	25	12	0	0	1	BRD9.6
chr9	38095421	38095421	1	-	1	2	0	0	0.015445	0.0231674	blunt	0	0	2	1	0	0	0	BRD9.6
chr9	134722834	134722834	1	+	7	0	0	0	0.241619	0.289943	blunt	0	0	0	7	0	0	0	BRD9.6
chr12	56366824	56366824	1	+	0	0	0	0	0.241619	0.265781	blunt	0	0	0	0	0	0	0	BRD9.7
chr2	242015724	242015724	1	+	0	0	0	0	0.241619	0.265781	blunt	0	0	0	0	0	0	0	BRD9.7
chr20	32638377	32638377	1	+	3	2	0	0	0.015445	0.0339789	blunt	0	1	1	3	0	0	0	BRD9.7
chr3	184327355	184327355	1	+	1	2	0	0	0.015445	0.0339789	blunt	0	2	0	1	0	0	0	BRD9.7
chr5	876168	876168	1	-	52	42	0	0	9.1917e-57	5.05543e-56	blunt	8	9	25	52	0	0	0	BRD9.7
chr5	67342403	67342403	1	+	0	3	0	1	0.0422318	0.0774251	blunt	0	1	2	0	0	0	0	BRD9.7
chr6	17035300	17035300	1	-	0	0	0	1	0.55966	0.55966	blunt	0	0	0	0	0	0	0	BRD9.7
chr6	37737776	37737776	1	+	0	1	0	0	0.0693382	0.09534	blunt	0	0	0	0	0	0	1	BRD9.7
chr6	170363116	170363116	1	-	2	1	0	0	0.0693382	0.09534	blunt	0	0	0	2	0	0	1	BRD9.7
chr7	73477346	73477346	1	-	0	4	0	1	0.0125206	0.0339789	blunt	0	1	3	0	0	0	0	BRD9.7
chr9	134053344	134053344	1	-	30	45	0	0	7.7984e-62	8.57824e-61	staggered	0	0	44	30	1	0	0	BRD9.7
chr1	91976387	91976387	1	-	1	1	0	1	0.290056		blunt	1	0	0	1	0	0	0	BRDT.5
chr1	91979657	91979657	1	+	17	21	0	0	3.65476e-24	1.09643e-23	staggered	0	0	21	17	0	0	0	BRDT.6
chr11	120648231	120648231	1	-	1	3	1	0	0.00280072	0.00420108	staggered	0	0	3	1	0	0	0	BRDT.6
chr4	144251977	144251977	1	-	2	1	0	0	0.0693382	0.0693382	blunt	0	0	1	2	0	0	0	BRDT.6
chr1	91994113	91994113	1	-	1	1	0	0	0.0693382		blunt	0	0	1	1	0	0	0	BRDT.7
chr14	24272748	24272748	1	-	0	1	0	2	0.534209			0	0	0	0	0	1	0	BRPF1.5
chr15	48025713	48025713	1	-	1	57	0	0	6.75992e-83	4.05595e-82	staggered	0	0	57	1	0	0	0	BRPF1.6
chr19	23878799	23878799	1	+	0	53	0	0	9.53025e-76	2.85907e-75	staggered	0	0	53	0	0	0	0	BRPF1.6
chr20	38748572	38748572	1	+	0	0	0	0	0.241619	0.241619	blunt	0	0	0	0	0	0	0	BRPF1.6
chr3	9739355	9739355	1	-	1	5	0	0	5.62748e-05	8.44122e-05	staggered	0	0	5	1	0	0	0	BRPF1.6
chr3	50539407	50539407	1	+	0	4	0	0	0.000427476	0.000512971	staggered	0	0	4	0	0	0	0	BRPF1.6
chr7	23063760	23063760	1	+	0	35	0	0	2.77993e-45	5.55986e-45	staggered	0	1	34	0	0	0	0	BRPF1.6
chr3	9734375	9734375	1	+	3	5	0	0	5.1594e-05			2	0	3	3	0	0	0	BRPF1.7
chr6	36200438	36200438	1	-	3	0	0	0	0.236826		blunt	0	0	0	3	0	0	0	BRPF3.1
chr18	78659915	78659915	1	+	3	0	0	0	0.236826	0.236826	blunt	0	0	0	3	0	0	0	BRPF3.3
chr6	36200337	36200337	1	-	0	1	0	0	0.0671046	0.134209	blunt	1	0	0	0	0	0	0	BRPF3.3
chr6	36200357	36200357	1	+	11	61	0	0	1.53488e-90			0	0	61	11	0	0	0	BRPF3.5
chr1	28196830	28196830	1	+	1	109	0	0	4.15178e-185	1.8683e-184	staggered	0	0	109	1	0	0	0	BRPF3.6
chr10	79456074	79456074	1	-	2	13	0	0	1.00544e-13	2.26225e-13	staggered	1	6	5	2	0	1	0	BRPF3.6
chr11	12202223	12202223	1	-	0	2	0	0	0.0147511	0.0189657	blunt	0	1	1	0	0	0	0	BRPF3.6
chr14	92704021	92704021	1	-	0	0	0	0	0.236826	0.236826	blunt	0	0	0	0	0	0	0	BRPF3.6
chr3	71827344	71827344	1	+	4	6	0	0	5.88587e-06	1.05946e-05	staggered	0	0	2	4	0	4	0	BRPF3.6
chr3	124185440	124185440	1	-	0	5	0	0	5.1594e-05	7.73911e-05	staggered	0	0	5	0	0	0	0	BRPF3.6
chr6	36201623	36201623	1	+	6	286	1	0	0	0	staggered	0	5	281	6	0	0	0	BRPF3.6
chr7	137652422	137652422	1	+	2	15	0	0	3.14434e-16	9.43301e-16	staggered	0	0	15	2	0	0	0	BRPF3.6
chr8	30082713	30082713	1	+	40	0	9	0	0.236826	0.236826	blunt	0	0	0	40	0	0	0	BRPF3.6
chr5	98899653	98899653	1	-	5	24	0	0	1.35592e-28	4.06776e-28	staggered	0	0	23	5	1	0	0	BRPF3.7
chr6	36204774	36204774	1	-	28	7	0	0	5.98551e-07	5.98551e-07	blunt	3	1	3	28	0	0	0	BRPF3.7
chr9	107023917	107023917	1	-	3	14	0	0	5.79456e-15	8.69184e-15	staggered	0	1	13	3	0	0	0	BRPF3.7
chr12	130952222	130952222	1	+	2	0	0	0	0.236826	0.473651	blunt	0	0	0	2	0	0	0	BRWD1.5
chr3	93470366	93470366	1	+	4	4	2	5	0.480046	0.480046	blunt	1	0	1	4	1	1	0	BRWD1.5
chr21	39312881	39312881	1	-	11	0	0	0	0.236826		blunt	0	0	0	11	0	0	0	BRWD1.6
chr21	39312845	39312845	1	-	43	9	0	0	4.58376e-09		blunt	0	0	9	43	0	0	0	BRWD1.7
chrX	80808579	80808579	1	-	23	0	0	0	0.236826		blunt	0	0	0	23	0	0	0	BRWD3.5
chrX	80717606	80717606	1	-	1	0	0	0	0.236826		blunt	0	0	0	1	0	0	0	BRWD3.6
chr1	46471341	46471341	1	+	1	17	0	0	7.83135e-19	3.91568e-18	staggered	0	2	15	1	0	0	0	BRWD3.7
chr10	95400935	95400935	1	+	0	16	0	0	1.61199e-17	4.02996e-17	staggered	0	0	16	0	0	0	0	BRWD3.7
chr12	56484632	56484632	1	+	0	5	0	0	5.1594e-05	6.44926e-05	staggered	0	0	5	0	0	0	0	BRWD3.7
chr12	62177156	62177156	1	-	0	6	0	0	5.88587e-06	9.80979e-06	staggered	0	0	6	0	0	0	0	BRWD3.7
chrX	80793686	80793686	1	+	0	2	0	0	0.0147511	0.0147511	blunt	0	1	1	0	0	0	0	BRWD3.7
chr10	91942429	91942429	1	-	9	46	0	1	8.96108e-50			1	0	45	9	0	0	0	BTAF1.5
chr10	91924080	91924080	1	-	7	0	0	0	0.236826	0.236826	blunt	0	0	0	7	0	0	0	BTAF1.6
chr15	88401936	88401936	1	+	3	1	0	0	0.0671046	0.134209	blunt	0	0	1	3	0	0	0	BTAF1.6
chr10	91951419	91951419	1	+	8	19	0	0	1.58983e-21			0	7	12	8	0	0	0	BTAF1.7
chr3	93470366	93470366	1	+	4	4	2	5	0.480046		blunt	1	0	1	4	1	1	0	C14ORF169.5
chr16	48387151	48387151	1	+	0	0	0	0	0.236826	0.473651	blunt	0	0	0	0	0	0	0	C14ORF169.6
chr3	93470366	93470366	1	+	4	4	2	5	0.480046	0.480046	blunt	1	0	1	4	1	1	0	C14ORF169.6
chr14	73491237	73491237	1	-	0	2	0	0	0.0147511			1	0	1	0	0	0	0	C14ORF169.7
chr12	53725162	53725162	1	+	11	26	0	0	1.53221e-31			1	1	21	11	3	0	0	CALCOCO1.5
chr10	91475917	91475917	1	+	0	6	0	0	5.88587e-06	9.80979e-06	staggered	0	0	6	0	0	0	0	CALCOCO1.6
chr11	69966962	69966962	1	+	1	5	0	0	5.1594e-05	6.44926e-05	staggered	0	0	5	1	0	0	0	CALCOCO1.6
chr12	53723651	53723651	1	-	6	36	0	1	4.55527e-36	2.27764e-35	staggered	0	0	36	6	0	0	0	CALCOCO1.6
chr15	41846135	41846135	1	-	2	17	0	1	1.70979e-13	4.27449e-13	staggered	0	0	17	2	0	0	0	CALCOCO1.6
chr3	173958426	173958426	1	+	4	1	0	0	0.0671046	0.0671046	blunt	0	0	1	4	0	0	0	CALCOCO1.6
chr12	53722128	53722128	1	-	4	33	0	0	2.61083e-42	5.22167e-42	staggered	0	0	33	4	0	0	0	CALCOCO1.7
chr16	49247458	49247458	1	-	0	0	0	0	0.236826	0.236826	blunt	0	0	0	0	0	0	0	CALCOCO1.7
chr17	4982865	4982865	1	+	4	2	0	0	0.0147511		blunt	0	0	0	4	1	0	1	CAMTA2.5
chr17	4980120	4980120	1	-	2	15	0	0	3.14434e-16	9.43301e-16	staggered	0	2	13	2	0	0	0	CAMTA2.6
chr3	121659575	121659575	1	-	3	0	0	1	0.55211	0.55211	blunt	0	0	0	3	0	0	0	CAMTA2.6
chr8	144148129	144148129	1	-	0	4	0	0	0.000397342	0.000596014	staggered	0	3	0	0	0	1	0	CAMTA2.6
chr17	4969179	4969179	1	+	1	0	0	0	0.236826		blunt	0	0	0	1	0	0	0	CAMTA2.7
chr3	121630434	121630434	1	-	3	0	0	0	0.236826		blunt	0	0	0	3	0	0	0	CARM1.2
chr3	93470366	93470366	1	+	4	4	2	5	0.480046		blunt	1	0	1	4	1	1	0	CARM1.5
chr19	10871706	10871706	1	+	4	1	0	0	0.0671046	0.134209	blunt	0	0	1	4	0	0	0	CARM1.6
chr20	6697436	6697436	1	-	0	0	0	0	0.236826	0.236826	blunt	0	0	0	0	0	0	0	CARM1.6
chr19	10908072	10908072	1	+	5	0	0	0	0.236826		blunt	0	0	0	5	0	0	0	CARM1.7
chr12	54257558	54257558	1	-	6	17	0	0	7.83135e-19	1.56627e-18	staggered	6	6	3	6	2	0	0	CBX1.1
chrM	15030	15030	1	-	0	0	0	15	0.999994	0.999994	blunt	0	0	0	0	0	0	0	CBX1.1
chr3	93470366	93470366	1	+	4	4	2	5	0.480046		blunt	1	0	1	4	1	1	0	CBX1.4
chr17	48071468	48071468	1	+	0	0	0	0	0.236826	0.236826	blunt	0	0	0	0	0	0	0	CBX1.5
chr2	118602741	118602741	1	-	2	0	0	0	0.236826	0.236826	blunt	0	0	0	2	0	0	0	CBX1.5
chr17	48076168	48076168	1	-	0	0	0	0	0.236826		blunt	0	0	0	0	0	0	0	CBX1.6
chr15	76204187	76204187	1	+	0	7	0	0	5.98551e-07	8.97826e-07	staggered	0	0	7	0	0	0	0	CBX1.7
chr17	48075089	48075089	1	-	0	0	0	0	0.236826	0.236826	blunt	0	0	0	0	0	0	0	CBX1.7
chr7	155298712	155298712	1	-	0	8	0	0	5.4894e-08	1.64682e-07	staggered	0	0	8	0	0	0	0	CBX1.7
chr17	79778278	79778278	1	-	4	20	0	0	6.67478e-23			10	1	9	4	0	0	0	CBX2.1
chr17	79778403	79778403	1	-	17	0	0	0	0.236826		blunt	0	0	0	17	0	0	0	CBX2.3
chr14	101940569	101940569	1	+	5	0	0	0	0.236826	0.236826	blunt	0	0	0	5	0	0	0	CBX2.5
chr17	79778409	79778409	1	+	2	0	0	0	0.236826	0.236826	blunt	0	0	0	2	0	0	0	CBX2.5
chr17	79839028	79839028	1	-	19	4	0	0	0.000397342	0.000794685	blunt	2	1	1	19	0	0	0	CBX2.5
chr22	38871919	38871919	1	-	0	4	0	0	0.000397342	0.000794685	staggered	0	0	0	0	1	3	0	CBX2.5
chr17	79781725	79781725	1	+	8	52	0	1	1.92871e-58			1	15	36	8	0	0	0	CBX2.6
chr17	79778252	79778252	1	+	0	0	0	0	0.236826		blunt	0	0	0	0	0	0	0	CBX2.7
chr14	28633837	28633837	1	-	3	0	0	1	0.55211	0.55211	blunt	0	0	0	3	0	0	0	CBX3.2
chr3	93470366	93470366	1	+	4	4	2	5	0.480046	0.55211	blunt	1	0	1	4	1	1	0	CBX3.2
chr7	26203017	26203017	1	+	109	19	0	0	1.58983e-21		blunt	0	0	19	109	0	0	0	CBX3.5
chr7	26208403	26208403	1	+	0	0	0	0	0.236826		blunt	0	0	0	0	0	0	0	CBX3.6
chr11	27806786	27806786	1	-	6	3	0	0	0.00263905	0.00263905	blunt	0	3	0	6	0	0	0	CBX3.7
chr12	2787432	2787432	1	+	2	3	0	0	0.00263905	0.00263905	staggered	0	3	0	2	0	0	0	CBX3.7
chr17	79835656	79835656	1	-	19	16	0	0	1.61199e-17		blunt	0	3	12	19	1	0	0	CBX4.5
chr10	132201388	132201388	1	-	0	4	0	0	0.000397342	0.000794685	staggered	0	0	4	0	0	0	0	CBX4.6
chr17	79835695	79835695	1	-	2	0	0	0	0.236826	0.236826	blunt	0	0	0	2	0	0	0	CBX4.6
chr14	101940569	101940569	1	+	5	0	0	0	0.236826	0.236826	blunt	0	0	0	5	0	0	0	CBX4.7
chr17	79778409	79778409	1	+	2	0	0	0	0.236826	0.236826	blunt	0	0	0	2	0	0	0	CBX4.7
chr17	79839028	79839028	1	-	19	4	0	0	0.000397342	0.000794685	blunt	2	1	1	19	0	0	0	CBX4.7
chr22	38871919	38871919	1	-	0	4	0	0	0.000397342	0.000794685	staggered	0	0	0	0	1	3	0	CBX4.7
chr12	54257558	54257558	1	-	6	17	0	0	7.83135e-19			6	6	3	6	2	0	0	CBX5.1
chr12	54257631	54257631	1	+	21	4	0	0	0.000397342		blunt	0	1	3	21	0	0	0	CBX5.3
chr12	54257550	54257550	1	-	5	5	0	1	0.00299034		blunt	0	0	5	5	0	0	0	CBX5.5
chr12	54246199	54246199	1	-	44	2	0	1	0.117009	0.234017	blunt	0	0	1	44	1	0	0	CBX5.6
chr20	52486192	52486192	1	+	0	0	0	0	0.236826	0.236826	blunt	0	0	0	0	0	0	0	CBX5.6
chr12	6602120	6602120	1	-	4	12	0	0	1.63636e-12	6.54543e-12	staggered	0	0	12	4	0	0	0	CBX5.7
chr12	54257589	54257589	1	-	0	2	0	0	0.0147511	0.0295022	blunt	0	0	2	0	0	0	0	CBX5.7
chr21	17392264	17392264	1	+	0	0	0	0	0.236826	0.315767	blunt	0	0	0	0	0	0	0	CBX5.7
chrM	13982	13982	1	-	7	14	3	25	0.966472	0.966472	blunt	1	3	2	7	3	3	2	CBX5.7
chr3	93470366	93470366	1	+	4	4	2	5	0.480046		blunt	1	0	1	4	1	1	0	CBX6.1
chr22	38872159	38872159	1	-	0	0	0	0	0.236826		blunt	0	0	0	0	0	0	0	CBX6.5
chr10	51835276	51835276	1	-	2	3	0	0	0.00263905	0.00395858	staggered	1	2	0	2	0	0	0	CBX6.6
chr20	32538160	32538160	1	-	0	2	0	0	0.0147511	0.0147511	blunt	0	2	0	0	0	0	0	CBX6.6
chr22	38871915	38871915	1	-	1	4	0	0	0.000397342	0.00119203	staggered	1	3	0	1	0	0	0	CBX6.6
chr17	79796298	79796298	1	-	10	81	0	0	1.63048e-128	3.26095e-128	staggered	0	8	72	10	0	1	0	CBX6.7
chr22	38871740	38871740	1	-	0	5	0	0	5.1594e-05	5.1594e-05	staggered	0	0	5	0	0	0	0	CBX6.7
chr3	93470366	93470366	1	+	4	4	2	5	0.480046		blunt	1	0	1	4	1	1	0	CBX7.1
chr22	39152384	39152384	1	-	1	3	0	0	0.00263905			0	1	2	1	0	0	0	CBX7.4
chr22	39152399	39152399	1	-	33	10	0	1	6.16726e-07		blunt	0	0	10	33	0	0	0	CBX7.5
chr20	31537354	31537354	1	+	0	0	0	0	0.236826	0.236826	blunt	0	0	0	0	0	0	0	CBX7.6
chr22	39152410	39152410	1	-	2	1	0	0	0.0671046	0.134209	blunt	0	0	1	2	0	0	0	CBX7.6
chr18	63030836	63030836	1	-	0	0	0	0	0.236826	0.296032	blunt	0	0	0	0	0	0	0	CBX7.7
chr2	119480314	119480314	1	+	0	0	0	0	0.236826	0.296032	blunt	0	0	0	0	0	0	0	CBX7.7
chr22	39138685	39138685	1	-	3	0	0	0	0.236826	0.296032	blunt	0	0	0	3	0	0	0	CBX7.7
chr3	93470366	93470366	1	+	4	4	2	5	0.480046	0.480046	blunt	1	0	1	4	1	1	0	CBX7.7
chr8	133499242	133499242	1	+	2	0	0	0	0.236826	0.296032	blunt	0	0	0	2	0	0	0	CBX7.7
chr3	93470366	93470366	1	+	4	4	2	5	0.480046		blunt	1	0	1	4	1	1	0	CBX8.5
chr17	79796298	79796298	1	-	10	81	0	0	1.63048e-128	3.26095e-128	staggered	0	8	72	10	0	1	0	CBX8.6
chr22	38871740	38871740	1	-	0	5	0	0	5.1594e-05	5.1594e-05	staggered	0	0	5	0	0	0	0	CBX8.6
chr10	56303604	56303604	1	+	0	0	0	0	0.236826	0.236826	blunt	0	0	0	0	0	0	0	CBX8.7
chr17	79796060	79796060	1	+	70	70	0	1	4.68147e-86	9.36295e-86	blunt	0	0	70	70	0	0	0	CBX8.7
chr12	88926651	88926651	1	+	0	0	0	0	0.236826	0.236826	blunt	0	0	0	0	0	0	0	CDYL.5
chr6	4891830	4891830	1	+	7	146	0	0	1.62251e-264	4.86754e-264	staggered	62	18	66	7	0	0	0	CDYL.5
chrX	9402868	9402868	1	+	0	5	0	0	5.1594e-05	7.73911e-05	staggered	4	1	0	0	0	0	0	CDYL.5
chr1	247302303	247302303	1	+	0	14	0	0	5.79456e-15	2.31782e-14	staggered	0	0	13	0	1	0	0	CDYL.6
chr10	3107761	3107761	1	-	0	0	0	0	0.236826	0.236826	blunt	0	0	0	0	0	0	0	CDYL.6
chr10	130416228	130416228	1	-	3	10	0	0	3.51268e-10	9.36715e-10	staggered	0	0	10	3	0	0	0	CDYL.6
chr11	130766460	130766460	1	+	0	7	0	0	5.98551e-07	1.1971e-06	staggered	0	0	7	0	0	0	0	CDYL.6
chr20	25531702	25531702	1	-	3	3	0	0	0.00263905	0.00422249	blunt	0	0	3	3	0	0	0	CDYL.6
chr21	36987071	36987071	1	-	0	2	0	0	0.0147511	0.0196681	blunt	0	0	2	0	0	0	0	CDYL.6
chr6	4892214	4892214	1	+	4	22	0	0	1.03208e-25	8.25665e-25	staggered	1	0	20	4	1	0	0	CDYL.6
chr9	134722827	134722827	1	+	19	0	6	0	0.236826	0.236826	blunt	0	0	0	19	0	0	0	CDYL.6
chr2	26588012	26588012	1	-	1	0	0	0	0.236826	0.236826	blunt	0	0	0	1	0	0	0	CDYL.7
chr6	1066227	1066227	1	-	2	0	0	0	0.236826	0.236826	blunt	0	0	0	2	0	0	0	CDYL.7
chr6	4952368	4952368	1	+	93	83	0	1	3.03086e-107	9.09258e-107	blunt	6	24	53	93	0	0	0	CDYL.7
chr16	80685060	80685060	1	-	3	2	0	1	0.117009		blunt	0	0	2	3	0	0	0	CDYL2.5
chr16	80684819	80684819	1	-	18	4	0	0	0.000397342	0.000794685	blunt	0	0	4	18	0	0	0	CDYL2.6
chr2	103560824	103560824	1	-	2	0	0	0	0.236826	0.236826	blunt	0	0	0	2	0	0	0	CDYL2.6
chr11	24274329	24274329	1	+	2	0	0	0	0.236826	0.236826	blunt	0	0	0	2	0	0	0	CDYL2.7
chr16	80608182	80608182	1	-	10	0	0	0	0.236826	0.236826	blunt	0	0	0	10	0	0	0	CDYL2.7
chr11	27806786	27806786	1	-	6	3	0	0	0.00263905	0.00263905	blunt	0	3	0	6	0	0	0	CECR2.5
chr12	2787432	2787432	1	+	2	3	0	0	0.00263905	0.00263905	staggered	0	3	0	2	0	0	0	CECR2.5
chr1	153844129	153844129	1	-	1	0	0	0	0.236826	0.236826	blunt	0	0	0	1	0	0	0	CECR2.6
chr22	17504992	17504992	1	-	18	45	0	0	4.08762e-62	8.17524e-62	staggered	0	0	45	18	0	0	0	CECR2.6
chr17	44760840	44760840	1	-	2	0	0	0	0.236826	0.236826	blunt	0	0	0	2	0	0	0	CECR2.7
chr22	29144129	29144129	1	+	0	0	0	0	0.236826	0.236826	blunt	0	0	0	0	0	0	0	CECR2.7
chr2	26792213	26792213	1	+	108	10	0	1	6.16726e-07		blunt	0	0	10	108	0	0	0	CENPA.5
chr2	26786291	26786291	1	-	56	23	0	0	3.81476e-27	7.62951e-27	blunt	6	14	3	56	0	0	0	CENPA.6
chr3	71827346	71827346	1	+	4	6	0	0	5.88587e-06	5.88587e-06	staggered	2	4	0	4	0	0	0	CENPA.6
chr2	26786235	26786235	1	+	0	1	0	0	0.0671046	0.0671046	blunt	0	0	1	0	0	0	0	CENPA.7
chr22	37929985	37929985	1	-	1	1	0	0	0.0671046	0.0671046	blunt	0	0	1	1	0	0	0	CENPA.7
chr4	103196190	103196190	1	+	23	58	0	1	2.14336e-67			1	11	46	23	0	0	0	CENPE.5
chr4	103198315	103198315	1	-	2	3	0	0	0.00263905			0	0	3	2	0	0	0	CENPE.6
chr1	177905450	177905450	1	+	0	0	0	1	0.55211	0.690137	blunt	0	0	0	0	0	0	0	CENPE.7
chr11	120788864	120788864	1	-	2	0	0	0	0.236826	0.690137	blunt	0	0	0	2	0	0	0	CENPE.7
chr3	93470366	93470366	1	+	4	4	2	5	0.480046	0.690137	blunt	1	0	1	4	1	1	0	CENPE.7
chr7	157007168	157007168	1	-	0	0	0	1	0.55211	0.690137	blunt	0	0	0	0	0	0	0	CENPE.7
chrM	15438	15438	1	-	1	14	4	27	0.985238	0.985238	blunt	1	3	1	1	0	5	4	CENPE.7
chr3	93470366	93470366	1	+	4	4	2	5	0.480046		blunt	1	0	1	4	1	1	0	CENPF.4
chr1	214619209	214619209	1	+	0	2	0	1	0.117009			1	0	1	0	0	0	0	CENPF.5
chr1	214657153	214657153	1	-	6	2	0	0	0.0147511		blunt	0	0	2	6	0	0	0	CENPF.6
chr1	214613757	214613757	1	+	63	12	0	0	1.63636e-12	4.90907e-12	blunt	1	0	11	63	0	0	0	CENPF.7
chr13	45080906	45080906	1	-	1	0	0	1	0.55211	0.55211	blunt	0	0	0	1	0	0	0	CENPF.7
chr2	81810309	81810309	1	-	13	1	0	1	0.28302	0.42453	blunt	0	0	1	13	0	0	0	CENPF.7
chr17	79781725	79781725	1	+	8	52	0	1	1.92871e-58			1	15	36	8	0	0	0	CHAF1A.5
chr19	4429723	4429723	1	+	29	7	0	0	5.98551e-07	1.1971e-06	blunt	0	0	7	29	0	0	0	CHAF1A.6
chr9	123933506	123933506	1	-	0	0	0	0	0.236826	0.236826	blunt	0	0	0	0	0	0	0	CHAF1A.6
chr19	4432091	4432091	1	+	1	1	0	0	0.0671046		blunt	0	0	1	1	0	0	0	CHAF1A.7
chr21	36386245	36386245	1	-	0	13	0	0	1.00544e-13			0	0	13	0	0	0	0	CHAF1B.5
chr21	36411513	36411513	1	-	0	19	0	0	1.58983e-21			13	5	1	0	0	0	0	CHAF1B.6
chr21	36391589	36391589	1	+	15	6	0	0	5.88587e-06	1.17717e-05	blunt	0	0	6	15	0	0	0	CHAF1B.7
chr6	105666623	105666623	1	+	3	0	0	0	0.236826	0.236826	blunt	0	0	0	3	0	0	0	CHAF1B.7
chr3	93470366	93470366	1	+	4	4	2	5	0.480046		blunt	1	0	1	4	1	1	0	CHD1.5
chr1	6128945	6128945	1	-	1	12	0	0	1.63636e-12	2.45454e-12	staggered	0	6	6	1	0	0	0	CHD1.6
chr15	91650910	91650910	1	+	5	25	0	0	4.64145e-30	2.78487e-29	staggered	0	3	22	5	0	0	0	CHD1.6
chr21	27440508	27440508	1	-	3	2	0	0	0.0147511	0.0147511	blunt	0	0	2	3	0	0	0	CHD1.6
chr5	98899653	98899653	1	-	5	24	0	0	1.35592e-28	4.06776e-28	staggered	0	0	23	5	1	0	0	CHD1.6
chr6	36204774	36204774	1	-	28	7	0	0	5.98551e-07	7.18261e-07	blunt	3	1	3	28	0	0	0	CHD1.6
chr9	107023917	107023917	1	-	3	14	0	0	5.79456e-15	1.15891e-14	staggered	0	1	13	3	0	0	0	CHD1.6
chr5	98905032	98905032	1	-	19	19	0	0	1.58983e-21		blunt	0	7	12	19	0	0	0	CHD1.7
chr1	147267491	147267491	1	+	0	0	0	0	0.236826		blunt	0	0	0	0	0	0	0	CHD1L.5
chr1	147270940	147270940	1	-	0	12	0	0	1.63636e-12			0	2	10	0	0	0	0	CHD1L.6
chr1	147276240	147276240	1	-	12	0	0	0	0.236826	0.236826	blunt	0	0	0	12	0	0	0	CHD1L.7
chr10	45457740	45457740	1	+	3	2	0	0	0.0147511	0.0442533	blunt	0	0	2	3	0	0	0	CHD1L.7
chr17	59220985	59220985	1	+	0	0	0	0	0.236826	0.236826	blunt	0	0	0	0	0	0	0	CHD1L.7
chr15	92924523	92924523	1	-	1	8	0	0	5.4894e-08			0	3	5	1	0	0	0	CHD2.5
chr10	129840038	129840038	1	+	1	1	1	0	0.0671046	0.0671046	blunt	0	1	0	1	0	0	0	CHD2.6
chr15	92901265	92901265	1	+	4	21	0	0	2.68094e-24	8.04281e-24	staggered	1	1	19	4	0	0	0	CHD2.6
chr20	33205789	33205789	1	-	1	2	0	0	0.0147511	0.0221267	blunt	0	1	0	1	0	0	1	CHD2.6
chr15	92939619	92939619	1	+	0	7	0	1	0.000134803			4	2	1	0	0	0	0	CHD2.7
chr17	7889694	7889694	1	+	64	4	0	0	0.000397342		blunt	0	0	4	64	0	0	0	CHD3.1
chr17	7889752	7889752	1	-	1	1	0	0	0.0671046	0.134209	blunt	0	0	0	1	1	0	0	CHD3.3
chr20	34879545	34879545	1	-	0	0	0	0	0.236826	0.236826	blunt	0	0	0	0	0	0	0	CHD3.3
chr17	7890654	7890654	1	+	10	3	0	0	0.00263905	0.00527811	blunt	0	3	0	10	0	0	0	CHD3.5
chr2	158845775	158845775	1	+	0	0	0	1	0.55211	0.55211	blunt	0	0	0	0	0	0	0	CHD3.5
chr17	7890705	7890705	1	+	0	0	0	1	0.55211		blunt	0	0	0	0	0	0	0	CHD3.6
chr17	7899040	7899040	1	-	29	37	0	0	9.6741e-49			2	6	29	29	0	0	0	CHD3.7
chr12	6602414	6602414	1	+	7	4	0	0	0.000397342	0.000794685	blunt	0	1	3	7	0	0	0	CHD4.5
chr4	99379244	99379244	1	+	14	1	0	2	0.524857	0.524857	blunt	0	0	1	14	0	0	0	CHD4.5
chr12	6602120	6602120	1	-	4	12	0	0	1.63636e-12	6.54543e-12	staggered	0	0	12	4	0	0	0	CHD4.6
chr12	54257589	54257589	1	-	0	2	0	0	0.0147511	0.0295022	blunt	0	0	2	0	0	0	0	CHD4.6
chr12	71135128	71135128	1	+	0	0	0	0	0.236826	0.236826	blunt	0	0	0	0	0	0	0	CHD4.6
chr2	236716629	236716629	1	-	1	1	0	0	0.0671046	0.0894729	blunt	0	0	1	1	0	0	0	CHD4.6
chr12	6592006	6592006	1	-	12	22	0	0	1.03208e-25			10	3	9	12	0	0	0	CHD4.7
chr1	6168231	6168231	1	+	14	2	0	1	0.117009		blunt	0	0	2	14	0	0	0	CHD5.5
chr1	6128945	6128945	1	-	1	12	0	0	1.63636e-12			0	6	6	1	0	0	0	CHD5.6
chr1	6128945	6128945	1	-	1	12	0	0	1.63636e-12	2.72726e-12	staggered	0	6	6	1	0	0	0	CHD5.7
chr17	80994635	80994635	1	+	16	12	0	0	1.63636e-12	2.72726e-12	blunt	0	0	12	16	0	0	0	CHD5.7
chr21	27440508	27440508	1	-	3	2	0	0	0.0147511	0.0147511	blunt	0	0	2	3	0	0	0	CHD5.7
chr5	98899653	98899653	1	-	5	24	0	0	1.35592e-28	6.7796e-28	staggered	0	0	23	5	1	0	0	CHD5.7
chr9	93015828	93015828	1	-	0	6	0	0	5.88587e-06	7.35734e-06	staggered	0	2	4	0	0	0	0	CHD5.7
chr20	41533429	41533429	1	+	1	2	0	0	0.0147511			1	0	1	1	0	0	0	CHD6.5
chr10	45457740	45457740	1	+	3	2	0	0	0.0147511	0.0221267	blunt	0	0	2	3	0	0	0	CHD6.6
chr11	2846610	2846610	1	-	0	1	0	0	0.0671046	0.0671046	blunt	0	0	1	0	0	0	0	CHD6.6
chr20	41514932	41514932	1	-	15	46	1	0	7.87747e-64	2.36324e-63	staggered	0	4	41	15	0	0	1	CHD6.6
chr20	41420999	41420999	1	-	23	1	0	1	0.28302	0.55211	blunt	0	0	1	23	0	0	0	CHD6.7
chr22	30288356	30288356	1	+	0	0	0	1	0.55211	0.55211	blunt	0	0	0	0	0	0	0	CHD6.7
chr8	60741563	60741563	1	+	59	17	0	1	1.70979e-13		blunt	0	1	16	59	0	0	0	CHD7.5
chr10	79088489	79088489	1	-	0	0	0	0	0.236826	0.236826	blunt	0	0	0	0	0	0	0	CHD7.6
chr14	72833438	72833438	1	+	105	1	0	0	0.0671046	0.0805256	blunt	0	0	0	105	1	0	0	CHD7.6
chr2	98770546	98770546	1	-	1	1	0	0	0.0671046	0.0805256	blunt	0	1	0	1	0	0	0	CHD7.6
chr3	13876268	13876268	1	+	2	7	0	0	5.98551e-07	1.79565e-06	staggered	1	1	5	2	0	0	0	CHD7.6
chr8	60781309	60781309	1	+	54	28	0	0	1.50502e-34	9.03011e-34	blunt	0	0	27	54	1	0	0	CHD7.6
chr9	117439775	117439775	1	-	0	1	0	0	0.0671046	0.0805256	blunt	0	1	0	0	0	0	0	CHD7.6
chr10	95400935	95400935	1	+	0	16	0	0	1.61199e-17	3.22397e-17	staggered	0	0	16	0	0	0	0	CHD7.7
chr2	6846668	6846668	1	+	3	0	0	0	0.236826	0.236826	blunt	0	0	0	3	0	0	0	CHD7.7
chr14	21429120	21429120	1	+	122	119	0	0	4.16203e-206		blunt	0	4	115	122	0	0	0	CHD8.5
chr14	21392549	21392549	1	-	13	2	0	0	0.0147511	0.0295022	blunt	0	0	2	13	0	0	0	CHD8.6
chr3	121659575	121659575	1	-	3	0	0	1	0.55211	0.55211	blunt	0	0	0	3	0	0	0	CHD8.6
chr14	21428042	21428042	1	+	24	47	0	0	1.48715e-65	2.9743e-65	staggered	0	2	45	24	0	0	0	CHD8.7
chr20	48965947	48965947	1	+	3	0	0	1	0.55211	0.55211	blunt	0	0	0	3	0	0	0	CHD8.7
chr16	53156440	53156440	1	-	39	24	0	0	1.35592e-28		blunt	0	1	23	39	0	0	0	CHD9.5
chr16	53156960	53156960	1	-	110	6	0	0	5.88587e-06		blunt	0	1	4	110	1	0	0	CHD9.6
chr17	80994635	80994635	1	+	16	12	0	0	1.63636e-12	3.27271e-12	blunt	0	0	12	16	0	0	0	CHD9.7
chr20	58794935	58794935	1	-	3	0	0	0	0.236826	0.236826	blunt	0	0	0	3	0	0	0	CHD9.7
chr18	11851587	11851587	1	+	28	8	0	0	5.4894e-08	1.09788e-07	blunt	0	0	8	28	0	0	0	CHMP1B.5
chr2	194223847	194223847	1	-	4	0	0	0	0.236826	0.236826	blunt	0	0	0	4	0	0	0	CHMP1B.5
chr1	207158153	207158153	1	+	0	0	0	0	0.236826	0.236826	blunt	0	0	0	0	0	0	0	CHMP1B.6
chr1	228075479	228075479	1	-	0	2	0	1	0.117009	0.13651	blunt	0	0	2	0	0	0	0	CHMP1B.6
chr1	231994365	231994365	1	+	0	1	0	0	0.0671046	0.0939465	blunt	0	0	1	0	0	0	0	CHMP1B.6
chr15	76204187	76204187	1	+	0	7	0	0	5.98551e-07	1.04746e-06	staggered	0	0	7	0	0	0	0	CHMP1B.6
chr17	74916194	74916194	1	+	0	29	0	1	3.93749e-27	1.37812e-26	staggered	0	0	29	0	0	0	0	CHMP1B.6
chr18	11851692	11851692	1	+	1	80	0	0	1.46258e-126	1.02381e-125	staggered	0	0	80	1	0	0	0	CHMP1B.6
chr7	155298712	155298712	1	-	0	8	0	0	5.4894e-08	1.28086e-07	staggered	0	0	8	0	0	0	0	CHMP1B.6
chr18	11851974	11851974	1	+	25	6	0	0	5.88587e-06		blunt	0	0	6	25	0	0	0	CHMP1B.7
chr19	58554201	58554201	1	+	27	10	0	0	3.51268e-10		blunt	0	0	10	27	0	0	0	CHMP2A.1
chr19	58554145	58554145	1	+	3	3	0	0	0.00263905		blunt	0	0	0	3	3	0	0	CHMP2A.4
chr3	93470366	93470366	1	+	4	4	2	5	0.480046		blunt	1	0	1	4	1	1	0	CHMP2A.5
chr15	90948079	90948079	1	-	10	0	0	0	0.236826	0.315767	blunt	0	0	0	10	0	0	0	CHMP2A.6
chr19	58552281	58552281	1	-	21	0	0	0	0.236826	0.315767	blunt	0	0	0	21	0	0	0	CHMP2A.6
chr21	27440508	27440508	1	-	3	2	0	0	0.0147511	0.0590044	blunt	0	0	2	3	0	0	0	CHMP2A.6
chr3	138104019	138104019	1	+	1	0	0	1	0.55211	0.55211	blunt	0	0	0	1	0	0	0	CHMP2A.6
chr10	24256096	24256096	1	-	0	3	0	0	0.00263905	0.00395858	staggered	0	0	3	0	0	0	0	CHMP2A.7
chr19	58554157	58554157	1	-	2	23	0	0	3.81476e-27	1.14443e-26	staggered	0	0	23	2	0	0	0	CHMP2A.7
chr3	139958760	139958760	1	-	3	0	0	0	0.236826	0.236826	blunt	0	0	0	3	0	0	0	CHMP2A.7
chr14	24185970	24185970	1	+	2	0	0	0	0.236826	0.315767	blunt	0	0	0	2	0	0	0	CHMP2B.3
chr3	93470366	93470366	1	+	4	4	2	5	0.480046	0.480046	blunt	1	0	1	4	1	1	0	CHMP2B.3
chr6	40685615	40685615	1	+	2	0	0	0	0.236826	0.315767	blunt	0	0	0	2	0	0	0	CHMP2B.3
chr7	130346894	130346894	1	+	0	0	0	0	0.236826	0.315767	blunt	0	0	0	0	0	0	0	CHMP2B.3
chr3	87245747	87245747	1	+	52	14	0	0	5.79456e-15	1.15891e-14	blunt	0	0	14	52	0	0	0	CHMP2B.5
chrM	473	473	1	-	3	8	1	12	0.760242	0.760242	blunt	2	0	5	3	0	1	0	CHMP2B.5
chr3	87249896	87249896	1	+	2	15	0	0	3.14434e-16			0	0	15	2	0	0	0	CHMP2B.6
chr3	93470366	93470366	1	+	4	4	2	5	0.480046		blunt	1	0	1	4	1	1	0	CHMP2B.7
chr16	11469516	11469516	1	-	0	0	0	0	0.236826	0.236826	blunt	0	0	0	0	0	0	0	CHMP4B.5
chr20	33811610	33811610	1	+	232	98	0	0	1.84174e-162	5.52521e-162	blunt	0	0	96	232	2	0	0	CHMP4B.5
chr9	81080164	81080164	1	+	11	1	0	0	0.0671046	0.100657	blunt	0	0	1	11	0	0	0	CHMP4B.5
chr14	55298914	55298914	1	+	9	76	0	0	8.37645e-119	8.37645e-119	staggered	2	1	72	9	1	0	0	CHMP4B.6
chr20	33848583	33848583	1	+	60	220	0	1	0	0	staggered	0	6	212	60	2	0	0	CHMP4B.6
chr20	19348853	19348853	1	-	0	1	0	0	0.0671046	0.0671046	blunt	0	0	0	0	0	1	0	CHMP4B.7
chr20	33851061	33851061	1	+	153	6	1	0	5.88587e-06	1.17717e-05	blunt	0	0	4	153	2	0	0	CHMP4B.7
chr16	13120649	13120649	1	+	1	0	0	0	0.236826	0.236826	blunt	0	0	0	1	0	0	0	CHMP4C.5
chr6	35304447	35304447	1	+	0	1	0	0	0.0671046	0.100657	blunt	1	0	0	0	0	0	0	CHMP4C.5
chr8	81732780	81732780	1	+	55	1	0	0	0.0671046	0.100657	blunt	0	0	0	55	1	0	0	CHMP4C.5
chr16	13120649	13120649	1	+	1	0	0	0	0.236826	0.236826	blunt	0	0	0	1	0	0	0	CHMP4C.6
chr6	35304447	35304447	1	+	0	1	0	0	0.0671046	0.100657	blunt	1	0	0	0	0	0	0	CHMP4C.6
chr8	81732780	81732780	1	+	55	1	0	0	0.0671046	0.100657	blunt	0	0	0	55	1	0	0	CHMP4C.6
chr12	124582771	124582771	1	-	3	0	0	0	0.236826	0.236826	blunt	0	0	0	3	0	0	0	CHMP4C.7
chr14	72833438	72833438	1	+	105	1	0	0	0.0671046	0.134209	blunt	0	0	0	105	1	0	0	CHMP4C.7
chr8	81753156	81753156	1	+	66	2	0	0	0.0147511	0.0590044	blunt	0	0	0	66	2	0	0	CHMP4C.7
chr9	28020013	28020013	1	+	3	0	0	0	0.236826	0.236826	blunt	0	0	0	3	0	0	0	CHMP4C.7
chr3	93470366	93470366	1	+	4	4	2	5	0.480046		blunt	1	0	1	4	1	1	0	CHMP5.5
chr9	33270690	33270690	1	-	0	1	0	0	0.0671046			0	1	0	0	0	0	0	CHMP5.6
chr3	93470366	93470366	1	+	4	4	2	5	0.480046	0.960092	blunt	1	0	1	4	1	1	0	CHMP5.7
chrM	14636	14636	1	-	0	0	1	9	0.999018	0.999018	blunt	0	0	0	0	0	0	0	CHMP5.7
chr3	93470366	93470366	1	+	4	4	2	5	0.480046		blunt	1	0	1	4	1	1	0	CHMP6.5
chr17	80991922	80991922	1	-	81	72	0	0	3.91264e-111	7.82529e-111	blunt	0	1	69	81	2	0	0	CHMP6.6
chrM	2927	2927	1	+	0	0	4	17	0.999999	0.999999	blunt	0	0	0	0	0	0	0	CHMP6.6
chr1	6128945	6128945	1	-	1	12	0	0	1.63636e-12	2.45454e-12	staggered	0	6	6	1	0	0	0	CHMP6.7
chr17	80994635	80994635	1	+	16	12	0	0	1.63636e-12	2.45454e-12	blunt	0	0	12	16	0	0	0	CHMP6.7
chr21	27440508	27440508	1	-	3	2	0	0	0.0147511	0.0147511	blunt	0	0	2	3	0	0	0	CHMP6.7
chr5	176574131	176574131	1	+	27	2	0	0	0.0147511	0.0295022	blunt	0	1	0	27	0	0	1	CHRAC1.5
chr8	140511524	140511524	1	+	6	0	0	0	0.236826	0.236826	blunt	0	0	0	6	0	0	0	CHRAC1.5
chr1	231994365	231994365	1	+	0	1	0	0	0.0671046	0.0894729	blunt	0	0	1	0	0	0	0	CHRAC1.6
chr21	45163695	45163695	1	-	3	0	0	0	0.236826	0.236826	blunt	0	0	0	3	0	0	0	CHRAC1.6
chr8	140511614	140511614	1	+	5	239	0	0	0	0	staggered	0	1	238	5	0	0	0	CHRAC1.6
chr8	141222622	141222622	1	+	0	18	0	0	3.61529e-20	7.23058e-20	staggered	0	1	17	0	0	0	0	CHRAC1.6
chr8	140514396	140514396	1	-	1	11	0	0	2.48709e-11			0	0	11	1	0	0	0	CHRAC1.7
chr13	53612215	53612215	1	-	0	0	0	0	0.236826	0.236826	blunt	0	0	0	0	0	0	0	CITED1.5
chr4	10188062	10188062	1	-	1	0	0	0	0.236826	0.236826	blunt	0	0	0	1	0	0	0	CITED1.5
chrX	72302118	72302118	1	+	1	10	0	0	3.51268e-10	1.0538e-09	staggered	0	1	9	1	0	0	0	CITED1.5
chr1	169305702	169305702	1	-	3	0	0	0	0.236826	0.236826	blunt	0	0	0	3	0	0	0	CITED1.6
chrX	72302817	72302817	1	-	1	25	0	0	4.64145e-30	9.2829e-30	staggered	0	0	25	1	0	0	0	CITED1.6
chrX	72302857	72302857	1	-	0	0	0	0	0.236826		blunt	0	0	0	0	0	0	0	CITED1.7
chr6	139373769	139373769	1	-	5	1	0	0	0.0671046		blunt	0	1	0	5	0	0	0	CITED2.1
chr6	139373793	139373793	1	-	4	18	0	0	1.97778e-20			0	14	2	4	2	0	0	CITED2.3
chr6	139373792	139373792	1	-	2	20	0	0	3.42883e-23	6.85767e-23	staggered	14	2	4	2	0	0	0	CITED2.5
chrM	3692	3692	1	+	6	9	6	18	0.951722	0.951722	blunt	1	3	1	6	4	0	0	CITED2.5
chr2	44168456	44168456	1	+	3	0	0	0	0.226306		blunt	0	0	0	3	0	0	0	CITED2.6
chr20	58985432	58985432	1	+	1	1	0	2	0.503938		blunt	0	0	1	1	0	0	0	CITED2.7
chr3	129547577	129547577	1	-	0	0	0	1	0.535189		blunt	0	0	0	0	0	0	0	CITED4.6
chr1	40862089	40862089	1	+	2	20	0	0	3.42883e-23			0	0	20	2	0	0	0	CITED4.7
chr4	55449478	55449478	1	-	3	14	0	0	3.59474e-15			0	1	13	3	0	0	0	CLOCK.6
chr11	134168051	134168051	1	-	8	1	0	0	0.0623125	0.186938	blunt	0	0	0	8	1	0	0	CLOCK.7
chr4	55479658	55479658	1	-	1	0	0	0	0.226306	0.226306	blunt	0	0	0	1	0	0	0	CLOCK.7
chr5	58679035	58679035	1	-	10	0	0	0	0.226306	0.226306	blunt	0	0	0	10	0	0	0	CLOCK.7
chr2	207560267	207560267	1	-	3	41	0	1	2.32218e-43			0	5	36	3	0	0	0	CREB1.5
chr2	207567528	207567528	1	+	5	6	0	1	0.00054835			0	0	6	5	0	0	0	CREB1.6
chr2	207567546	207567546	1	+	0	71	0	0	3.22336e-110			0	0	71	0	0	0	0	CREB1.7
chr16	3850954	3850954	1	-	3	10	0	0	2.47058e-10			0	5	5	3	0	0	0	CREBBP.6
chr1	204574776	204574776	1	-	0	0	0	0	0.226306	0.226306	blunt	0	0	0	0	0	0	0	CREBBP.7
chr10	52242141	52242141	1	+	6	72	0	2	1.35021e-77	1.48523e-76	staggered	0	0	72	6	0	0	0	CREBBP.7
chr11	60197900	60197900	1	-	0	0	0	0	0.226306	0.226306	blunt	0	0	0	0	0	0	0	CREBBP.7
chr11	134402503	134402503	1	-	1	13	0	0	6.43645e-14	1.77002e-13	staggered	0	0	13	1	0	0	0	CREBBP.7
chr12	2272399	2272399	1	-	1	14	0	0	3.59474e-15	1.31807e-14	staggered	0	0	14	1	0	0	0	CREBBP.7
chr16	3770875	3770875	1	+	0	31	0	0	1.32018e-39	7.26097e-39	staggered	0	0	31	0	0	0	0	CREBBP.7
chr2	32628362	32628362	1	+	7	14	0	1	1.01707e-10	2.23755e-10	staggered	0	0	14	7	0	0	0	CREBBP.7
chr2	44976154	44976154	1	-	0	4	0	0	0.000336917	0.000529441	staggered	0	0	4	0	0	0	0	CREBBP.7
chr20	49484190	49484190	1	-	3	0	0	0	0.226306	0.226306	blunt	0	0	0	3	0	0	0	CREBBP.7
chr6	31892477	31892477	1	-	3	5	0	0	4.24159e-05	7.77624e-05	staggered	0	0	4	3	0	0	1	CREBBP.7
chr6	42039765	42039765	1	-	2	0	0	0	0.226306	0.226306	blunt	0	0	0	2	0	0	0	CREBBP.7
chr16	67616835	67616835	1	-	0	10	0	0	2.47058e-10			0	2	7	0	1	0	0	CTCF.5
chr10	81840577	81840577	1	-	21	3	0	0	0.00230751	0.00230751	blunt	0	1	2	21	0	0	0	CTCF.7
chr16	67629480	67629480	1	+	59	53	0	0	8.11217e-77	1.62243e-76	blunt	0	16	37	59	0	0	0	CTCF.7
chrM	3574	3574	1	-	7	22	5	17	0.0398052			1	2	4	7	7	4	4	DDX11.5
chr6	42039765	42039765	1	-	2	0	0	0	0.226306		blunt	0	0	0	2	0	0	0	DDX11.6
chr20	15074348	15074348	1	+	1	0	1	1	0.535189		blunt	0	0	0	1	0	0	0	DDX11.7
chr22	38506189	38506189	1	+	6	19	0	0	8.42802e-22			0	0	19	6	0	0	0	DDX17.5
chr22	38506212	38506212	1	+	6	29	0	0	1.7368e-36			0	0	16	6	13	0	0	DDX17.6
chr22	38494710	38494710	1	-	21	42	0	0	1.29093e-57			0	0	42	21	0	0	0	DDX17.7
chr17	64504811	64504811	1	-	3	2	0	0	0.0132957		blunt	1	1	0	3	0	0	0	DDX5.6
chr17	64504777	64504777	1	-	1	21	0	0	1.33453e-24	2.66907e-24	staggered	0	1	19	1	1	0	0	DDX5.7
chrM	15179	15179	1	-	1	24	4	21	0.100432	0.100432	blunt	0	0	21	1	2	0	1	DDX5.7
chr10	49532863	49532863	1	-	15	113	0	0	5.02852e-195			0	0	0	15	24	55	34	DHX9.6
chr1	182876456	182876456	1	-	2	15	0	0	1.8903e-16	3.78059e-16	staggered	0	0	15	2	0	0	0	DHX9.7
chr13	76986885	76986885	1	-	0	0	0	0	0.226306	0.226306	blunt	0	0	0	0	0	0	0	DHX9.7
chr14	95132567	95132567	1	-	2	3	0	0	0.00230751			0	0	3	2	0	0	0	DICER1.5
chr14	95106066	95106066	1	+	3	8	0	0	4.11028e-08			7	0	1	3	0	0	0	DICER1.6
chr14	95133429	95133429	1	+	1	2	0	0	0.0132957			0	0	1	1	1	0	0	DICER1.7
chr1	44213847	44213847	1	+	118	1	0	0	0.0623125	0.24925	blunt	0	0	1	118	0	0	0	DMAP1.5
chr1	115972040	115972040	1	+	3	0	0	0	0.226306	0.301741	blunt	0	0	0	3	0	0	0	DMAP1.5
chr16	30711361	30711361	1	-	14	0	0	1	0.535189	0.535189	blunt	0	0	0	14	0	0	0	DMAP1.5
chr19	29930237	29930237	1	-	0	0	0	0	0.226306	0.301741	blunt	0	0	0	0	0	0	0	DMAP1.5
chr1	44220034	44220034	1	+	3	42	0	0	1.29093e-57			2	0	40	3	0	0	0	DMAP1.6
chr12	131986595	131986595	1	-	57	46	0	0	1.78417e-64	5.35251e-64	blunt	0	2	44	57	0	0	0	DNMT1.6
chr19	10166644	10166644	1	-	2	1	0	0	0.0623125	0.0934688	blunt	0	1	0	2	0	0	0	DNMT1.6
chr6	14913035	14913035	1	-	2	0	0	0	0.226306	0.226306	blunt	0	0	0	2	0	0	0	DNMT1.6
chr17	68344596	68344596	1	+	0	0	0	0	0.226306	0.226306	blunt	0	0	0	0	0	0	0	DNMT1.7
chr19	10151754	10151754	1	-	2	7	0	1	0.000106785	0.00021357	staggered	0	0	7	2	0	0	0	DNMT1.7
chr2	25248100	25248100	1	-	9	14	0	0	3.59474e-15			0	1	13	9	0	0	0	DNMT3A.5
chr10	74766773	74766773	1	-	0	2	0	0	0.0132957	0.0132957	blunt	0	0	2	0	0	0	0	DNMT3A.6
chr2	25313938	25313938	1	-	12	8	0	0	4.11028e-08	8.22056e-08	blunt	0	0	8	12	0	0	0	DNMT3A.6
chr2	25282678	25282678	1	+	4	13	0	0	6.43645e-14			0	1	12	4	0	0	0	DNMT3A.7
chr20	32780435	32780435	1	+	0	21	0	0	1.33453e-24			0	8	13	0	0	0	0	DNMT3B.5
chr11	69943956	69943956	1	+	0	2	0	1	0.107646	0.107646	blunt	0	2	0	0	0	0	0	DNMT3B.6
chr14	38695326	38695326	1	-	0	2	0	1	0.107646	0.107646	blunt	0	2	0	0	0	0	0	DNMT3B.6
chr18	78227495	78227495	1	-	1	1	0	0	0.0623125	0.0872376	blunt	0	0	1	1	0	0	0	DNMT3B.6
chr19	39972402	39972402	1	+	1	3	0	0	0.00230751	0.00538419	staggered	0	0	2	1	0	0	1	DNMT3B.6
chr20	32798488	32798488	1	+	0	7	0	0	4.62391e-07	3.23673e-06	staggered	0	5	1	0	0	0	1	DNMT3B.6
chr3	54176870	54176870	1	+	1	4	0	0	0.000336917	0.00117921	staggered	0	3	0	1	0	0	1	DNMT3B.6
chr7	150846156	150846156	1	-	0	2	0	0	0.0132957	0.0232675	blunt	0	2	0	0	0	0	0	DNMT3B.6
chr20	32787281	32787281	1	-	12	8	0	0	4.11028e-08	8.22056e-08	blunt	4	2	2	12	0	0	0	DNMT3B.7
chr3	27027525	27027525	1	+	2	1	0	0	0.0623125	0.0623125	blunt	0	0	0	2	1	0	0	DNMT3B.7
chr21	44261189	44261189	1	+	3	1	0	0	0.0623125		blunt	1	0	0	3	0	0	0	DNMT3L.5
chr21	44259661	44259661	1	+	25	66	0	0	1.00312e-100			0	1	65	25	0	0	0	DNMT3L.6
chr19	2164219	2164219	1	+	1	2	0	0	0.0132957			0	0	2	1	0	0	0	DOT1L.1
chr19	2185889	2185889	1	+	5	0	0	2	0.749531		blunt	0	0	0	5	0	0	0	DOT1L.5
chr16	1074401	1074401	1	-	3	3	0	0	0.00230751	0.00230751	blunt	0	0	3	3	0	0	0	DOT1L.6
chr19	2210660	2210660	1	-	1	45	0	0	9.55444e-63	1.91089e-62	staggered	0	0	44	1	0	0	1	DOT1L.6
chr19	2222468	2222468	1	+	14	2	1	1	0.107646		blunt	0	0	2	14	0	0	0	DOT1L.7
chr7	21739469	21739469	1	+	2	0	0	0	0.226306	0.226306	blunt	0	0	0	2	0	0	0	DSCC1.6
chr8	28129641	28129641	1	+	163	31	0	0	1.32018e-39	1.98026e-39	blunt	5	8	18	163	0	0	0	DSCC1.6
chr8	119841822	119841822	1	-	54	79	0	0	1.03757e-125	3.1127e-125	staggered	68	7	4	54	0	0	0	DSCC1.6
chr8	119855792	119855792	1	-	3	0	0	0	0.226306		blunt	0	0	0	3	0	0	0	DSCC1.7
chr11	86245239	86245239	1	-	1	38	0	0	6.51863e-51			0	3	0	1	3	0	32	EED.5
chr11	86245236	86245236	1	+	7	44	0	0	5.01001e-61	7.51501e-61	staggered	0	1	30	7	0	0	13	EED.7
chr7	148827246	148827246	1	+	17	5	0	0	4.24159e-05	4.24159e-05	blunt	0	0	1	17	4	0	0	EED.7
chr9	132988406	132988406	1	-	10	83	0	2	8.42295e-94	2.52688e-93	staggered	0	0	83	10	0	0	0	EED.7
chrX	46333297	46333297	1	+	3	0	0	0	0.226306		blunt	0	0	0	3	0	0	0	EHMT1.5
chr12	115672609	115672609	1	-	0	10	0	0	2.47058e-10	1.48235e-09	staggered	0	0	10	0	0	0	0	EHMT1.6
chr3	129315886	129315886	1	-	4	7	0	0	4.62391e-07	1.38717e-06	staggered	0	0	7	4	0	0	0	EHMT1.6
chr3	186115538	186115538	1	-	1	5	0	0	4.24159e-05	5.0899e-05	staggered	0	0	5	1	0	0	0	EHMT1.6
chr6	17554732	17554732	1	+	1	0	0	0	0.226306	0.226306	blunt	0	0	0	1	0	0	0	EHMT1.6
chr6	31892477	31892477	1	-	3	5	0	0	4.24159e-05	5.0899e-05	staggered	0	0	4	3	0	0	1	EHMT1.6
chr8	124919958	124919958	1	-	0	6	0	0	4.69083e-06	9.38167e-06	staggered	0	0	6	0	0	0	0	EHMT1.6
chr17	75398580	75398580	1	-	1	0	0	0	0.226306	0.226306	blunt	0	0	0	1	0	0	0	EHMT1.7
chr3	129315886	129315886	1	-	4	7	0	0	4.62391e-07	6.93586e-07	staggered	0	0	7	4	0	0	0	EHMT1.7
chr9	137752373	137752373	1	+	23	45	0	0	9.55444e-63	2.86633e-62	staggered	1	32	12	23	0	0	0	EHMT1.7
chr6	31896684	31896684	1	+	0	4	0	0	0.000336917			0	3	1	0	0	0	0	EHMT2.1
chr6	31896669	31896669	1	-	11	0	0	0	0.226306		blunt	0	0	0	11	0	0	0	EHMT2.5
chr10	12764027	12764027	1	-	0	2	0	0	0.0132957	0.0153412	blunt	0	0	1	0	1	0	0	EHMT2.6
chr10	52242141	52242141	1	+	6	72	0	2	1.35021e-77	2.02531e-76	staggered	0	0	72	6	0	0	0	EHMT2.6
chr11	134402503	134402503	1	-	1	13	0	0	6.43645e-14	2.41367e-13	staggered	0	0	13	1	0	0	0	EHMT2.6
chr12	115672609	115672609	1	-	0	10	0	0	2.47058e-10	7.41175e-10	staggered	0	0	10	0	0	0	0	EHMT2.6
chr13	103785352	103785352	1	-	0	4	0	0	0.000336917	0.000505375	staggered	0	0	4	0	0	0	0	EHMT2.6
chr16	3770875	3770875	1	+	0	31	0	0	1.32018e-39	9.90132e-39	staggered	0	0	31	0	0	0	0	EHMT2.6
chr17	47834350	47834350	1	-	1	13	0	0	6.43645e-14	2.41367e-13	staggered	0	0	13	1	0	0	0	EHMT2.6
chr19	19054129	19054129	1	-	0	2	0	0	0.0132957	0.0153412	blunt	0	1	1	0	0	0	0	EHMT2.6
chr2	44976154	44976154	1	-	0	4	0	0	0.000336917	0.000505375	staggered	0	0	4	0	0	0	0	EHMT2.6
chr6	31892477	31892477	1	-	3	5	0	0	4.24159e-05	9.08911e-05	staggered	0	0	4	3	0	0	1	EHMT2.6
chr6	40331188	40331188	1	-	0	1	0	0	0.0623125	0.0623125	blunt	0	1	0	0	0	0	0	EHMT2.6
chr6	163713377	163713377	1	-	12	4	0	0	0.000336917	0.000505375	blunt	1	1	0	12	2	0	0	EHMT2.6
chr7	137882130	137882130	1	+	0	1	0	0	0.0623125	0.0623125	blunt	0	0	1	0	0	0	0	EHMT2.6
chr8	124919958	124919958	1	-	0	6	0	0	4.69083e-06	1.17271e-05	staggered	0	0	6	0	0	0	0	EHMT2.6
chr9	7682386	7682386	1	-	0	2	0	0	0.0132957	0.0153412	blunt	0	0	2	0	0	0	0	EHMT2.6
chr4	100532063	100532063	1	-	35	3	0	0	0.00230751	0.00230751	blunt	0	0	2	35	1	0	0	EHMT2.7
chr6	31888253	31888253	1	+	1	23	0	0	1.78308e-27	3.56616e-27	staggered	0	7	16	1	0	0	0	EHMT2.7
chr1	214969402	214969402	1	-	0	0	0	0	0.226306	0.226306	blunt	0	0	0	0	0	0	0	EIF3E.6
chr12	105530005	105530005	1	-	0	10	0	0	2.47058e-10	9.05881e-10	staggered	1	0	9	0	0	0	0	EIF3E.6
chr12	121678985	121678985	1	-	0	5	0	0	4.24159e-05	9.33149e-05	staggered	0	0	5	0	0	0	0	EIF3E.6
chr14	63178525	63178525	1	+	0	3	0	0	0.00230751	0.00317283	staggered	0	0	3	0	0	0	0	EIF3E.6
chr16	20891974	20891974	1	-	0	0	0	0	0.226306	0.226306	blunt	0	0	0	0	0	0	0	EIF3E.6
chr16	75064682	75064682	1	-	0	15	0	0	1.8903e-16	2.07933e-15	staggered	0	0	15	0	0	0	0	EIF3E.6
chr21	41251270	41251270	1	+	1	3	0	0	0.00230751	0.00317283	staggered	0	3	0	1	0	0	0	EIF3E.6
chr3	123564425	123564425	1	+	0	3	0	0	0.00230751	0.00317283	staggered	1	0	2	0	0	0	0	EIF3E.6
chr4	183289138	183289138	1	-	1	10	0	0	2.47058e-10	9.05881e-10	staggered	1	0	9	1	0	0	0	EIF3E.6
chr8	108240054	108240054	1	-	0	0	0	0	0.226306	0.226306	blunt	0	0	0	0	0	0	0	EIF3E.6
chrX	51759436	51759436	1	+	0	5	0	0	4.24159e-05	9.33149e-05	staggered	0	0	5	0	0	0	0	EIF3E.6
chr8	108228281	108228281	1	+	8	3	0	0	0.00230751		blunt	0	1	2	8	0	0	0	EIF3E.7
chr19	17779118	17779118	1	+	6	0	1	1	0.535189	0.535189	blunt	0	0	0	6	0	0	0	ELP3.6
chr7	21739469	21739469	1	+	2	0	0	0	0.226306	0.301741	blunt	0	0	0	2	0	0	0	ELP3.6
chr8	28129641	28129641	1	+	163	31	0	0	1.32018e-39	2.64035e-39	blunt	5	8	18	163	0	0	0	ELP3.6
chr8	119841822	119841822	1	-	54	79	0	0	1.03757e-125	4.15027e-125	staggered	68	7	4	54	0	0	0	ELP3.6
chr17	42718052	42718052	1	+	11	370	0	0	0			22	278	70	11	0	0	0	ELP3.7
chr22	41093025	41093025	1	+	3	2	0	0	0.0132957	0.0265914	blunt	0	0	2	3	0	0	0	EP300.5
chrM	3591	3591	1	-	7	8	5	25	0.999339	0.999339	blunt	0	0	0	7	1	4	3	EP300.5
chr13	103785352	103785352	1	-	0	4	0	0	0.000336917	0.000561528	staggered	0	0	4	0	0	0	0	EP300.6
chr17	76642561	76642561	1	-	0	2	0	1	0.107646	0.107646	blunt	0	1	1	0	0	0	0	EP300.6
chr20	42733496	42733496	1	-	2	4	0	0	0.000336917	0.000561528	staggered	1	3	0	2	0	0	0	EP300.6
chr21	44619114	44619114	1	+	1	3	0	1	0.0359295	0.0449119	blunt	0	0	3	1	0	0	0	EP300.6
chr22	41150081	41150081	1	-	11	153	0	0	3.90872e-282	1.95436e-281	staggered	0	32	120	11	1	0	0	EP300.6
chr1	30261373	30261373	1	+	3	0	0	0	0.226306	0.226306	blunt	0	0	0	3	0	0	0	EP300.7
chr22	41117259	41117259	1	+	24	35	0	0	5.36919e-46	1.61076e-45	staggered	0	0	35	24	0	0	0	EP300.7
chr6	38666506	38666506	1	+	8	24	0	0	6.14138e-29	9.21206e-29	staggered	0	1	23	8	0	0	0	EP300.7
chrM	3901	3901	1	-	3	13	0	8	0.0184764			0	4	0	3	2	4	3	EP400.5
chr11	64354589	64354589	1	-	3	0	0	1	0.535189	0.535189	blunt	0	0	0	3	0	0	0	EP400.6
chr21	44993875	44993875	1	-	1	0	0	0	0.226306	0.452611	blunt	0	0	0	1	0	0	0	EP400.6
chr12	131986595	131986595	1	-	57	46	0	0	1.78417e-64	3.56834e-64	blunt	0	2	44	57	0	0	0	EP400.7
chr19	10166644	10166644	1	-	2	1	0	0	0.0623125	0.0623125	blunt	0	1	0	2	0	0	0	EP400.7
chr2	148645068	148645068	1	-	2	0	0	0	0.226306		blunt	0	0	0	2	0	0	0	EPC2.5
chr2	148770925	148770925	1	+	1	0	0	0	0.226306	0.226306	blunt	0	0	0	1	0	0	0	EPC2.6
chr6	163713377	163713377	1	-	12	4	0	0	0.000336917	0.000673834	blunt	1	1	0	12	2	0	0	EPC2.6
chr2	148781775	148781775	1	+	7	0	0	0	0.226306		blunt	0	0	0	7	0	0	0	EPC2.7
chr19	45421380	45421380	1	+	5	2	0	0	0.0132957		blunt	0	0	2	5	0	0	0	ERCC1.5
chr19	45419191	45419191	1	+	1	5	0	0	4.24159e-05	8.48317e-05	staggered	0	1	4	1	0	0	0	ERCC1.6
chr3	129547577	129547577	1	-	0	0	0	1	0.535189	0.535189	blunt	0	0	0	0	0	0	0	ERCC1.6
chr1	238462714	238462714	1	+	4	27	0	0	2.01272e-33	1.00636e-32	staggered	0	0	27	4	0	0	0	ERCC1.7
chr10	125771721	125771721	1	+	8	0	1	0	0.226306	0.226306	blunt	0	0	0	8	0	0	0	ERCC1.7
chr11	134402503	134402503	1	-	1	13	0	0	6.43645e-14	2.14548e-13	staggered	0	0	13	1	0	0	0	ERCC1.7
chr12	53816998	53816998	1	-	7	0	1	0	0.226306	0.226306	blunt	0	0	0	7	0	0	0	ERCC1.7
chr17	8224086	8224086	1	-	2	0	0	0	0.226306	0.226306	blunt	0	0	0	2	0	0	0	ERCC1.7
chr19	45423355	45423355	1	-	10	70	0	0	2.62461e-108	2.62461e-107	staggered	1	0	69	10	0	0	0	ERCC1.7
chr3	62258818	62258818	1	-	1	12	0	0	1.08094e-12	2.70234e-12	staggered	0	0	12	1	0	0	0	ERCC1.7
chr4	156534701	156534701	1	-	0	2	0	0	0.0132957	0.0221595	blunt	0	1	1	0	0	0	0	ERCC1.7
chr5	17413213	17413213	1	-	8	6	0	2	0.00648364	0.0129673	blunt	0	0	6	8	0	0	0	ERCC1.7
chr9	134722827	134722827	1	+	19	0	6	0	0.226306	0.226306	blunt	0	0	0	19	0	0	0	ERCC1.7
chr19	45369098	45369098	1	-	2	144	0	0	4.25261e-262	1.27578e-261	staggered	0	95	17	2	0	0	32	ERCC2.2
chr2	8447289	8447289	1	+	0	13	0	0	6.43645e-14	9.65467e-14	staggered	2	9	2	0	0	0	0	ERCC2.2
chr20	62191538	62191538	1	-	0	0	0	0	0.226306	0.226306	blunt	0	0	0	0	0	0	0	ERCC2.2
chr17	11490943	11490943	1	+	2	0	0	0	0.226306	0.226306	blunt	0	0	0	2	0	0	0	ERCC2.5
chr19	45369095	45369095	1	+	28	170	0	0	1.37301e-320	2.74602e-320	staggered	1	8	8	28	0	0	153	ERCC2.5
chr19	45364450	45364450	1	+	77	73	0	0	4.66827e-114		blunt	5	4	63	77	1	0	0	ERCC2.6
chr19	45364293	45364293	1	-	5	20	0	1	6.11319e-17			0	3	17	5	0	0	0	ERCC2.7
chr14	38652198	38652198	1	-	0	20	0	0	3.42883e-23			0	0	20	0	0	0	0	ERCC6.6
chr1	175512712	175512712	1	+	0	0	0	0	0.226306	0.226306	blunt	0	0	0	0	0	0	0	ERCC6.7
chr10	49532860	49532860	1	-	34	95	0	0	1.09029e-157	3.27088e-157	staggered	15	24	55	34	1	0	0	ERCC6.7
chr7	137687433	137687433	1	+	1	3	0	0	0.00230751	0.00346127	staggered	0	3	0	1	0	0	0	ERCC6.7
chr2	54091902	54091902	1	+	2	0	0	0	0.226306		blunt	0	0	0	2	0	0	0	ESR1.5
chr6	40331188	40331188	1	-	0	1	0	0	0.0623125	0.124625	blunt	0	1	0	0	0	0	0	ESR1.6
chr6	151808257	151808257	1	-	1	2	0	3	0.481965	0.481965	blunt	0	0	2	1	0	0	0	ESR1.6
chr15	65744129	65744129	1	+	3	13	0	0	6.43645e-14	1.07274e-13	staggered	0	0	13	3	0	0	0	ESR1.7
chr16	24797500	24797500	1	+	0	20	0	0	3.42883e-23	8.57208e-23	staggered	0	0	20	0	0	0	0	ESR1.7
chr2	4997332	4997332	1	-	0	6	0	0	4.69083e-06	5.86354e-06	staggered	0	1	5	0	0	0	0	ESR1.7
chr6	151880766	151880766	1	+	1	45	0	0	9.55444e-63	4.77722e-62	staggered	0	0	45	1	0	0	0	ESR1.7
chr7	132260529	132260529	1	+	1	3	0	1	0.0359295	0.0359295	blunt	0	0	3	1	0	0	0	ESR1.7
chr17	42727680	42727680	1	+	4	13	0	0	6.43645e-14			1	8	4	4	0	0	0	EZH1.5
chr10	70042481	70042481	1	-	0	1	0	1	0.267605	0.267605	blunt	0	0	1	0	0	0	0	EZH1.6
chr17	42720371	42720371	1	-	121	152	0	0	6.75683e-280	1.35137e-279	staggered	0	8	144	121	0	0	0	EZH1.6
chr17	42718052	42718052	1	+	11	370	0	0	0	0	staggered	22	278	70	11	0	0	0	EZH1.7
chrM	16152	16152	1	-	3	17	4	15	0.137544	0.137544	blunt	2	3	6	3	4	1	1	EZH1.7
chr14	45136062	45136062	1	+	1	0	0	1	0.535189	0.535189	blunt	0	0	0	1	0	0	0	EZH2.5
chr7	148827247	148827247	1	+	4	18	0	0	1.97778e-20	3.95557e-20	staggered	0	1	17	4	0	0	0	EZH2.5
chr19	49690571	49690571	1	-	8	0	0	0	0.226306	0.226306	blunt	0	0	0	8	0	0	0	EZH2.6
chr7	148817940	148817940	1	-	3	6	0	0	4.69083e-06	9.38167e-06	staggered	0	0	6	3	0	0	0	EZH2.6
chr8	30082713	30082713	1	+	25	0	9	0	0.226306	0.226306	blunt	0	0	0	25	0	0	0	EZH2.6
chr9	136401055	136401055	1	-	3	9	0	0	3.32647e-09	1.33059e-08	staggered	0	1	8	3	0	0	0	EZH2.6
chr2	32628361	32628361	1	+	14	7	0	1	0.000106785	0.000427141	blunt	0	0	0	14	7	0	0	EZH2.7
chr7	137882130	137882130	1	+	0	1	0	0	0.0623125	0.0830834	blunt	0	0	1	0	0	0	0	EZH2.7
chr7	148846529	148846529	1	-	1	0	0	0	0.226306	0.226306	blunt	0	0	0	1	0	0	0	EZH2.7
chrM	13810	13810	1	-	6	12	2	8	0.0363052	0.0726104	blunt	3	5	0	6	0	3	1	EZH2.7
chr9	95247483	95247483	1	+	4	1	0	0	0.0623125		blunt	0	1	0	4	0	0	0	FANCC.5
chr19	49690571	49690571	1	-	8	0	0	0	0.226306	0.226306	blunt	0	0	0	8	0	0	0	FANCC.6
chr9	95150010	95150010	1	+	0	0	0	0	0.226306	0.226306	blunt	0	0	0	0	0	0	0	FANCC.6
chr1	224707931	224707931	1	-	1	5	0	0	4.24159e-05	6.36238e-05	staggered	0	0	5	1	0	0	0	FANCC.7
chr2	216796898	216796898	1	-	3	0	0	0	0.226306	0.226306	blunt	0	0	0	3	0	0	0	FANCC.7
chr9	95117335	95117335	1	+	34	23	0	0	1.78308e-27	5.34923e-27	blunt	0	1	21	34	1	0	0	FANCC.7
chr14	45136062	45136062	1	+	1	0	0	1	0.535189	0.535189	blunt	0	0	0	1	0	0	0	FANCM.5
chr7	148827247	148827247	1	+	4	18	0	0	1.97778e-20	3.95557e-20	staggered	0	1	17	4	0	0	0	FANCM.5
chr14	45136167	45136167	1	+	2	12	0	0	1.08094e-12			1	2	9	2	0	0	0	FANCM.6
chr14	45175754	45175754	1	-	1	10	0	1	4.45215e-07			0	2	8	1	0	0	0	FANCM.7
chr17	46796556	46796556	1	-	0	0	0	0	0.226306	0.226306	blunt	0	0	0	0	0	0	0	FBXW7.6
chr17	72985201	72985201	1	+	0	0	0	0	0.226306	0.226306	blunt	0	0	0	0	0	0	0	FBXW7.6
chr19	36608726	36608726	1	-	0	10	0	0	2.47058e-10	7.41175e-10	staggered	0	0	10	0	0	0	0	FBXW7.6
chr2	117512393	117512393	1	-	0	0	0	0	0.226306	0.226306	blunt	0	0	0	0	0	0	0	FBXW7.6
chr4	139010254	139010254	1	-	0	3	0	0	0.00230751	0.0051919	staggered	0	1	2	0	0	0	0	FBXW7.6
chr4	152328363	152328363	1	-	1	19	0	0	8.42802e-22	7.58522e-21	staggered	0	0	19	1	0	0	0	FBXW7.6
chr6	148542790	148542790	1	+	0	15	0	0	1.8903e-16	8.50633e-16	staggered	0	1	14	0	0	0	0	FBXW7.6
chr8	83599016	83599016	1	-	1	2	0	0	0.0132957	0.0239323	blunt	0	0	2	1	0	0	0	FBXW7.6
chr8	142951282	142951282	1	-	0	1	0	0	0.0623125	0.0934688	blunt	0	0	1	0	0	0	0	FBXW7.6
chr4	152328235	152328235	1	+	2	27	0	0	2.01272e-33			0	1	26	2	0	0	0	FBXW7.7
chr10	113744562	113744562	1	-	3	0	0	0	0.226306		blunt	0	0	0	3	0	0	0	FEV.5
chr16	13320429	13320429	1	+	5	2	0	0	0.0132957	0.0132957	blunt	0	0	2	5	0	0	0	FEV.6
chr2	218984239	218984239	1	+	2	14	0	1	1.01707e-10	2.03414e-10	staggered	0	0	14	2	0	0	0	FEV.6
chr2	218985067	218985067	1	-	0	51	0	0	2.99829e-73			1	50	0	0	0	0	0	FEV.7
chr11	128809164	128809164	1	-	5	0	0	0	0.226306	0.226306	blunt	0	0	0	5	0	0	0	FLI1.5
chr14	32295422	32295422	1	+	0	0	0	0	0.226306	0.226306	blunt	0	0	0	0	0	0	0	FLI1.5
chr11	128805396	128805396	1	+	1	13	0	2	1.74021e-07	6.96086e-07	staggered	0	2	10	1	1	0	0	FLI1.6
chr2	23468159	23468159	1	+	0	1	0	0	0.0623125	0.0623125	blunt	1	0	0	0	0	0	0	FLI1.6
chr2	102468561	102468561	1	-	0	1	0	0	0.0623125	0.0623125	blunt	0	0	1	0	0	0	0	FLI1.6
chr7	11251159	11251159	1	+	0	1	0	0	0.0623125	0.0623125	blunt	0	0	1	0	0	0	0	FLI1.6
chr12	76038497	76038497	1	+	0	0	0	0	0.226306		blunt	0	0	0	0	0	0	0	FLI1.7
chr9	132987368	132987368	1	+	78	119	0	0	9.44218e-208			0	2	115	78	2	0	0	GFI1B.5
chr11	86245236	86245236	1	+	7	44	0	0	5.01001e-61	1.503e-60	staggered	0	1	30	7	0	0	13	GFI1B.6
chr14	76096165	76096165	1	-	0	1	0	0	0.0623125	0.0623125	blunt	0	0	1	0	0	0	0	GFI1B.6
chr19	1036722	1036722	1	-	1	131	0	0	1.38755e-233	1.24879e-232	staggered	0	15	116	1	0	0	0	GFI1B.6
chr19	2164218	2164218	1	+	2	1	0	0	0.0623125	0.0623125	blunt	0	0	0	2	1	0	0	GFI1B.6
chr3	186115538	186115538	1	-	1	5	0	0	4.24159e-05	6.36238e-05	staggered	0	0	5	1	0	0	0	GFI1B.6
chr4	100532062	100532062	1	-	1	37	0	0	2.9095e-49	6.54637e-49	staggered	0	2	35	1	0	0	0	GFI1B.6
chr4	108212012	108212012	1	-	1	5	0	0	4.24159e-05	6.36238e-05	staggered	0	0	5	1	0	0	0	GFI1B.6
chr9	36870967	36870967	1	-	0	4	0	0	0.000336917	0.000433179	staggered	0	1	3	0	0	0	0	GFI1B.6
chr9	132988406	132988406	1	-	10	83	0	2	8.42295e-94	3.79033e-93	staggered	0	0	83	10	0	0	0	GFI1B.6
chr16	1284782	1284782	1	-	1	7	0	2	0.00186729	0.00280094	staggered	0	0	7	1	0	0	0	GFI1B.7
chr4	156534701	156534701	1	-	0	2	0	0	0.0132957	0.0132957	blunt	0	1	1	0	0	0	0	GFI1B.7
chr9	132988206	132988206	1	-	1	22	0	0	4.97838e-26	1.49351e-25	staggered	1	0	21	1	0	0	0	GFI1B.7
chr1	27118490	27118490	1	-	0	0	0	520	1	1	blunt	0	0	0	0	0	0	0	GTF3C4.5
chr9	132670755	132670755	1	+	0	0	0	0	0.226306	0.452611	blunt	0	0	0	0	0	0	0	GTF3C4.5
chr10	113744562	113744562	1	-	3	0	0	0	0.226306	0.226306	blunt	0	0	0	3	0	0	0	GTF3C4.6
chr11	61860515	61860515	1	-	1	0	0	0	0.226306	0.226306	blunt	0	0	0	1	0	0	0	GTF3C4.6
chr12	14774507	14774507	1	+	7	2	0	0	0.0132957	0.0265914	blunt	0	0	2	7	0	0	0	GTF3C4.6
chr13	103785352	103785352	1	-	0	4	0	0	0.000336917	0.00168458	staggered	0	0	4	0	0	0	0	GTF3C4.6
chr22	44393433	44393433	1	+	53	2	3	0	0.0132957	0.0265914	blunt	0	1	0	53	1	0	0	GTF3C4.6
chr3	27027525	27027525	1	+	2	1	0	0	0.0623125	0.0890179	blunt	0	0	0	2	1	0	0	GTF3C4.6
chr4	98995929	98995929	1	-	0	0	0	0	0.226306	0.226306	blunt	0	0	0	0	0	0	0	GTF3C4.6
chr6	163713377	163713377	1	-	12	4	0	0	0.000336917	0.00168458	blunt	1	1	0	12	2	0	0	GTF3C4.6
chr7	137882130	137882130	1	+	0	1	0	0	0.0623125	0.0890179	blunt	0	0	1	0	0	0	0	GTF3C4.6
chr9	7682386	7682386	1	-	0	2	0	0	0.0132957	0.0265914	blunt	0	0	2	0	0	0	0	GTF3C4.6
chr9	132670828	132670828	1	-	0	7	0	0	4.62391e-07			1	0	6	0	0	0	0	GTF3C4.7
chr22	37805569	37805569	1	+	0	4	0	0	0.000336917			0	2	2	0	0	0	0	H1F0.4
chr22	37805662	37805662	1	-	3	4	0	1	0.0102066			0	0	0	3	4	0	0	H1F0.5
chr22	37805779	37805779	1	-	0	11	0	0	1.69527e-11	3.39054e-11	staggered	0	2	9	0	0	0	0	H1F0.6
chr6	157132525	157132525	1	+	0	4	0	0	0.000336917	0.000336917	staggered	0	2	2	0	0	0	0	H1F0.6
chr2	25248101	25248101	1	-	13	10	0	0	2.47058e-10		blunt	0	0	1	13	9	0	0	H1F0.7
chr2	177282927	177282927	1	+	1	0	0	0	0.226306		blunt	0	0	0	1	0	0	0	H1FNT.6
chr12	48329324	48329324	1	+	2	7	0	0	4.62391e-07			0	0	7	2	0	0	0	H1FNT.7
chr5	150443623	150443623	1	+	3	0	0	0	0.226306		blunt	0	0	0	3	0	0	0	H1FOO.5
chr3	129547441	129547441	1	+	0	2	0	0	0.0132957			0	0	2	0	0	0	0	H1FOO.6
chr10	78162711	78162711	1	+	8	3	0	0	0.00230751	0.00307668	blunt	0	0	3	8	0	0	0	H1FOO.7
chr19	45419191	45419191	1	+	1	5	0	0	4.24159e-05	8.48317e-05	staggered	0	1	4	1	0	0	0	H1FOO.7
chr3	129547577	129547577	1	-	0	0	0	1	0.535189	0.535189	blunt	0	0	0	0	0	0	0	H1FOO.7
chr7	148827246	148827246	1	+	17	5	0	0	4.24159e-05	8.48317e-05	blunt	0	0	1	17	4	0	0	H1FOO.7
chr3	129315688	129315688	1	-	0	2	0	0	0.0132957			0	0	2	0	0	0	0	H1FX.5
chr3	129315886	129315886	1	-	4	7	0	0	4.62391e-07	4.62391e-07	staggered	0	0	7	4	0	0	0	H1FX.6
chr9	137752373	137752373	1	+	23	45	0	0	9.55444e-63	1.91089e-62	staggered	1	32	12	23	0	0	0	H1FX.6
chr3	129315748	129315748	1	-	4	2	0	0	0.0132957		blunt	0	0	2	4	0	0	0	H1FX.7
chr12	14774507	14774507	1	+	7	2	0	0	0.0132957		blunt	0	0	2	7	0	0	0	H2AFJ.5
chr12	14774577	14774577	1	+	22	5	0	0	4.24159e-05	8.48317e-05	blunt	0	0	5	22	0	0	0	H2AFJ.6
chr6	36738153	36738153	1	+	2	0	0	0	0.226306	0.226306	blunt	0	0	0	2	0	0	0	H2AFJ.6
chr12	14774604	14774604	1	+	1	0	0	0	0.226306		blunt	0	0	0	1	0	0	0	H2AFJ.7
chr7	44840903	44840903	1	-	9	2	0	0	0.0132957		blunt	0	0	2	9	0	0	0	H2AFV.6
chr4	108212012	108212012	1	-	1	5	0	0	4.24159e-05			0	0	5	1	0	0	0	H2AFV.7
chrM	16465	16465	1	+	22	11	31	9	0.121829		blunt	0	3	1	22	5	0	2	H2AFX.5
chr4	40977158	40977158	1	+	2	0	0	0	0.226306		blunt	0	0	0	2	0	0	0	H2AFX.6
chr11	119095292	119095292	1	-	1	1	0	0	0.0623125		blunt	0	0	1	1	0	0	0	H2AFX.7
chr20	42733496	42733496	1	-	2	4	0	0	0.000336917	0.000336917	staggered	1	3	0	2	0	0	0	H2AFY.5
chr5	135389054	135389054	1	-	41	16	0	0	9.39098e-18	1.8782e-17	blunt	0	0	2	41	14	0	0	H2AFY.5
chr5	135389085	135389085	1	-	8	0	0	0	0.226306		blunt	0	0	0	8	0	0	0	H2AFY.6
chr3	129547441	129547441	1	+	0	2	0	0	0.0132957	0.0265914	blunt	0	0	2	0	0	0	0	H2AFY.7
chr5	135389017	135389017	1	+	0	0	0	0	0.226306	0.226306	blunt	0	0	0	0	0	0	0	H2AFY.7
chr10	70075707	70075707	1	+	47	42	0	0	1.29093e-57		blunt	0	5	35	47	2	0	0	H2AFY2.5
chr10	70091782	70091782	1	+	2	42	0	0	1.18772e-55			0	3	39	2	0	0	0	H2AFY2.6
chr10	70100271	70100271	1	+	108	44	0	1	1.51054e-45	3.02107e-45	blunt	0	5	36	108	3	0	0	H2AFY2.7
chr5	6383559	6383559	1	-	1	13	0	1	3.66935e-09	3.66935e-09	staggered	0	0	13	1	0	0	0	H2AFY2.7
chr4	99949377	99949377	1	+	2	0	0	0	0.262745		blunt	0	0	0	2	0	0	0	H2AFZ.5
chr4	99949712	99949712	1	-	0	0	0	0	0.262745	0.262745	blunt	0	0	0	0	0	0	0	H2AFZ.6
chr8	70104148	70104148	1	-	0	0	0	0	0.262745	0.262745	blunt	0	0	0	0	0	0	0	H2AFZ.6
chr3	93470366	93470366	1	+	3	3	2	5	0.711664		blunt	0	1	1	3	0	1	0	H2AFZ.7
chr17	75779078	75779078	1	+	0	0	0	0	0.262745		blunt	0	0	0	0	0	0	0	H3F3B.5
chr17	75778820	75778820	1	+	4	28	0	0	1.27317e-33			0	0	28	4	0	0	0	H3F3B.6
chr3	93470366	93470366	1	+	3	3	2	5	0.711664		blunt	0	1	1	3	0	1	0	H3F3B.7
chr2	171952919	171952919	1	-	5	1	0	0	0.079555		blunt	0	0	1	5	0	0	0	HAT1.5
chr15	64701860	64701860	1	+	1	16	0	1	5.79554e-12	5.79554e-12	staggered	0	0	16	1	0	0	0	HAT1.6
chr15	77470976	77470976	1	+	9	81	0	0	6.75517e-126	2.02655e-125	staggered	0	0	81	9	0	0	0	HAT1.6
chr2	171925578	171925578	1	+	36	13	0	0	2.83287e-13	4.24931e-13	blunt	0	0	12	36	1	0	0	HAT1.6
chr2	171966508	171966508	1	-	109	27	0	0	3.83934e-32		blunt	0	1	26	109	0	0	0	HAT1.7
chr1	32302660	32302660	1	-	13	2	0	0	0.0187398		blunt	0	0	2	13	0	0	0	HDAC1.5
chr1	32324506	32324506	1	+	1	1	0	0	0.079555	0.079555	blunt	1	0	0	1	0	0	0	HDAC1.6
chr1	220626042	220626042	1	+	4	2	0	0	0.0187398	0.0374797	blunt	0	0	2	4	0	0	0	HDAC1.6
chr1	32327016	32327016	1	+	4	5	0	0	8.11844e-05	0.000121777	staggered	0	0	5	4	0	0	0	HDAC1.7
chr10	94138159	94138159	1	+	0	8	0	0	1.07369e-07	3.22108e-07	staggered	0	0	8	0	0	0	0	HDAC1.7
chr3	39644370	39644370	1	-	0	0	0	0	0.262745	0.262745	blunt	0	0	0	0	0	0	0	HDAC1.7
chr5	6163787	6163787	1	+	5	7	0	0	1.08862e-06	2.17725e-06	staggered	0	0	7	5	0	0	0	HDAC1.7
chr6	26056361	26056361	1	-	5	82	0	1	5.79021e-103	3.47413e-102	staggered	0	0	82	5	0	0	0	HDAC1.7
chr6	27867045	27867045	1	-	2	1	0	0	0.079555	0.0954659	blunt	0	0	1	2	0	0	0	HDAC1.7
chr22	50251010	50251010	1	-	5	15	0	0	1.02556e-15			0	1	14	5	0	0	0	HDAC10.1
chr22	50250899	50250899	1	+	2	1	0	0	0.079555		blunt	0	1	0	2	0	0	0	HDAC10.5
chr14	72942787	72942787	1	-	16	3	0	0	0.0035979	0.0107937	blunt	1	2	0	16	0	0	0	HDAC10.6
chr5	149836919	149836919	1	+	3	0	0	0	0.262745	0.262745	blunt	0	0	0	3	0	0	0	HDAC10.6
chr7	102076054	102076054	1	-	1	0	0	0	0.262745	0.262745	blunt	0	0	0	1	0	0	0	HDAC10.6
chr3	93470366	93470366	1	+	3	3	2	5	0.711664	0.711664	blunt	0	1	1	3	0	1	0	HDAC10.7
chrM	10164	10164	1	-	2	5	2	7	0.682636	0.711664	blunt	0	1	1	2	1	1	1	HDAC10.7
chr3	13481297	13481297	1	-	3	4	0	0	0.00058182			0	3	1	3	0	0	0	HDAC11.1
chr3	13481363	13481363	1	+	13	1	0	0	0.079555		blunt	0	0	1	13	0	0	0	HDAC11.3
chr3	13481354	13481354	1	-	23	0	0	0	0.262745		blunt	0	0	0	23	0	0	0	HDAC11.5
chr10	71233746	71233746	1	+	1	1	0	0	0.079555	0.106073	blunt	0	0	1	1	0	0	0	HDAC11.6
chr10	86708236	86708236	1	+	0	4	0	0	0.00058182	0.00116364	staggered	0	0	4	0	0	0	0	HDAC11.6
chr10	110358259	110358259	1	-	2	30	0	0	1.27047e-36	1.01638e-35	staggered	0	0	30	2	0	0	0	HDAC11.6
chr2	29062855	29062855	1	-	1	1	0	0	0.079555	0.106073	blunt	0	0	1	1	0	0	0	HDAC11.6
chr2	101997265	101997265	1	-	0	0	0	0	0.262745	0.262745	blunt	0	0	0	0	0	0	0	HDAC11.6
chr3	13504129	13504129	1	+	5	26	0	0	1.11928e-30	4.4771e-30	staggered	0	0	26	5	0	0	0	HDAC11.6
chr6	37051177	37051177	1	-	0	14	1	1	4.53104e-10	1.20828e-09	staggered	1	0	13	0	0	0	0	HDAC11.6
chr7	6719226	6719226	1	+	0	0	0	0	0.262745	0.262745	blunt	0	0	0	0	0	0	0	HDAC11.6
chr3	13504201	13504201	1	+	17	28	0	0	1.27317e-33			0	1	27	17	0	0	0	HDAC11.7
chr3	93470366	93470366	1	+	3	3	2	5	0.711664		blunt	0	1	1	3	0	1	0	HDAC2.5
chr16	62034773	62034773	1	-	48	7	0	0	1.08862e-06	2.17725e-06	blunt	0	0	6	48	1	0	0	HDAC2.6
chr22	19378052	19378052	1	+	16	5	0	0	8.11844e-05	0.000108246	blunt	0	0	5	16	0	0	0	HDAC2.6
chr6	113944323	113944323	1	-	28	27	0	1	7.8835e-24	3.1534e-23	blunt	0	0	27	28	0	0	0	HDAC2.6
chr7	155583487	155583487	1	+	2	2	0	0	0.0187398	0.0187398	blunt	0	0	2	2	0	0	0	HDAC2.6
chr6	113941734	113941734	1	-	9	22	0	0	5.62237e-25			1	2	19	9	0	0	0	HDAC2.7
chr5	141636754	141636754	1	+	5	7	0	0	1.08862e-06			2	2	2	5	1	0	0	HDAC3.5
chr1	204922184	204922184	1	-	0	0	0	0	0.262745	0.262745	blunt	0	0	0	0	0	0	0	HDAC3.6
chr22	33852963	33852963	1	+	1	2	0	0	0.0187398	0.0749594	blunt	0	0	2	1	0	0	0	HDAC3.6
chr3	32546703	32546703	1	+	2	0	0	0	0.262745	0.262745	blunt	0	0	0	2	0	0	0	HDAC3.6
chr5	141636602	141636602	1	+	0	0	0	0	0.262745	0.262745	blunt	0	0	0	0	0	0	0	HDAC3.6
chr15	77464369	77464369	1	+	13	57	0	1	4.61233e-64	9.22467e-64	staggered	0	0	57	13	0	0	0	HDAC3.7
chr5	141630109	141630109	1	+	73	2	0	0	0.0187398	0.0187398	blunt	0	0	1	73	1	0	0	HDAC3.7
chr2	239189941	239189941	1	+	14	2	0	0	0.0187398		blunt	0	0	0	14	0	2	0	HDAC4.5
chr2	239095041	239095041	1	+	1	62	0	0	2.27764e-90	6.83292e-90	staggered	0	0	62	1	0	0	0	HDAC4.6
chr7	5034858	5034858	1	+	0	0	0	0	0.262745	0.262745	blunt	0	0	0	0	0	0	0	HDAC4.6
chr7	6719226	6719226	1	+	0	0	0	0	0.262745	0.262745	blunt	0	0	0	0	0	0	0	HDAC4.6
chr17	49959838	49959838	1	-	0	2	0	0	0.0187398	0.0281098	blunt	0	1	1	0	0	0	0	HDAC4.7
chr2	239053565	239053565	1	-	1	3	0	0	0.0035979	0.0107937	blunt	1	0	2	1	0	0	0	HDAC4.7
chr8	30082713	30082713	1	+	40	0	9	0	0.262745	0.262745	blunt	0	0	0	40	0	0	0	HDAC4.7
chr14	23373271	23373271	1	+	1	0	0	0	0.262745	0.262745	blunt	0	0	0	1	0	0	0	HDAC5.1
chr17	44093751	44093751	1	-	13	22	0	0	5.62237e-25	1.68671e-24	staggered	3	0	19	13	0	0	0	HDAC5.1
chr6	135648288	135648288	1	-	0	0	0	0	0.262745	0.262745	blunt	0	0	0	0	0	0	0	HDAC5.1
chr17	44093644	44093644	1	+	6	0	0	0	0.262745	0.262745	blunt	0	0	0	6	0	0	0	HDAC5.3
chr9	89459962	89459962	1	-	2	0	0	0	0.262745	0.262745	blunt	0	0	0	2	0	0	0	HDAC5.3
chr12	105994970	105994970	1	+	0	1	0	0	0.079555	0.079555	blunt	0	0	0	0	0	1	0	HDAC5.5
chr17	44093718	44093718	1	+	17	9	0	0	9.64298e-09	1.9286e-08	blunt	3	3	3	17	0	0	0	HDAC5.5
chr17	44091467	44091467	1	-	6	270	0	2	0			0	1	269	6	0	0	0	HDAC5.6
chr1	11438611	11438611	1	-	3	0	0	0	0.262745	0.52549	blunt	0	0	0	3	0	0	0	HDAC5.7
chr6	30446386	30446386	1	-	1	0	0	1	0.591788	0.591788	blunt	0	0	0	1	0	0	0	HDAC5.7
chrM	13976	13976	1	-	0	14	2	16	0.622257	0.622257	blunt	2	4	2	0	1	1	4	HDAC6.1
chrM	16265	16265	1	-	7	38	10	33	0.165593	0.331186	blunt	10	0	6	7	14	3	5	HDAC6.1
chrX	112690219	112690219	1	-	13	0	0	0	0.262745	0.350327	blunt	0	0	0	13	0	0	0	HDAC6.1
chrX	134962000	134962000	1	+	18	3	0	0	0.0035979	0.0143916	blunt	1	1	1	18	0	0	0	HDAC6.1
chr3	93470366	93470366	1	+	3	3	2	5	0.711664	0.711664	blunt	0	1	1	3	0	1	0	HDAC6.5
chr5	133800897	133800897	1	-	2	0	0	0	0.262745	0.52549	blunt	0	0	0	2	0	0	0	HDAC6.5
chr1	68245378	68245378	1	-	2	0	0	0	0.262745	0.262745	blunt	0	0	0	2	0	0	0	HDAC6.6
chr6	26156811	26156811	1	+	1	14	0	0	1.75656e-14	5.26969e-14	staggered	1	0	13	1	0	0	0	HDAC6.6
chrX	48802961	48802961	1	+	7	2	0	0	0.0187398	0.0281098	blunt	1	1	0	7	0	0	0	HDAC6.6
chr1	204433988	204433988	1	+	1	2	0	0	0.0187398	0.0249865	blunt	0	0	2	1	0	0	0	HDAC6.7
chr10	102735488	102735488	1	-	3	9	0	0	9.64298e-09	2.57146e-08	staggered	0	0	9	3	0	0	0	HDAC6.7
chr10	121711064	121711064	1	-	0	0	0	0	0.262745	0.262745	blunt	0	0	0	0	0	0	0	HDAC6.7
chr12	13958718	13958718	1	-	1	4	0	0	0.00058182	0.000930911	staggered	0	0	4	1	0	0	0	HDAC6.7
chr14	24322661	24322661	1	+	4	29	0	1	3.34844e-26	2.67875e-25	staggered	0	0	21	4	1	7	0	HDAC6.7
chr16	13192950	13192950	1	+	1	53	0	0	2.36722e-74	3.78756e-73	staggered	3	1	49	1	0	0	0	HDAC6.7
chr2	125001146	125001146	1	+	1	2	0	0	0.0187398	0.0249865	blunt	0	0	2	1	0	0	0	HDAC6.7
chr2	133720454	133720454	1	-	0	5	0	0	8.11844e-05	0.000144328	staggered	0	0	5	0	0	0	0	HDAC6.7
chr2	234877407	234877407	1	+	0	0	0	0	0.262745	0.262745	blunt	0	0	0	0	0	0	0	HDAC6.7
chr21	35032728	35032728	1	-	1	6	0	0	9.95598e-06	1.9912e-05	staggered	0	1	5	1	0	0	0	HDAC6.7
chr21	35297233	35297233	1	-	7	0	0	0	0.262745	0.262745	blunt	0	0	0	7	0	0	0	HDAC6.7
chr6	21337481	21337481	1	-	1	14	0	0	1.75656e-14	9.36833e-14	staggered	0	0	1	1	0	13	0	HDAC6.7
chr7	55779697	55779697	1	-	0	6	0	0	9.95598e-06	1.9912e-05	staggered	0	1	5	0	0	0	0	HDAC6.7
chr8	102965323	102965323	1	-	0	17	0	2	5.23182e-10	1.67418e-09	staggered	0	0	17	0	0	0	0	HDAC6.7
chr9	134722827	134722827	1	+	20	0	6	0	0.262745	0.262745	blunt	0	0	0	20	0	0	0	HDAC6.7
chrX	48815910	48815910	1	+	2	12	0	0	4.28539e-12	1.71416e-11	staggered	0	0	12	2	0	0	0	HDAC6.7
chr3	93470366	93470366	1	+	3	3	2	5	0.711664		blunt	0	1	1	3	0	1	0	HDAC7.5
chr12	13958718	13958718	1	-	1	4	0	0	0.00058182	0.000872729	staggered	0	0	4	1	0	0	0	HDAC7.6
chr12	47798183	47798183	1	-	0	0	0	1	0.591788	0.591788	blunt	0	0	0	0	0	0	0	HDAC7.6
chr14	24322661	24322661	1	+	4	29	0	1	3.34844e-26	1.00453e-25	staggered	0	0	21	4	1	7	0	HDAC7.6
chr12	47795593	47795593	1	+	14	6	0	0	9.95598e-06	1.9912e-05	blunt	0	2	4	14	0	0	0	HDAC7.7
chr18	46277027	46277027	1	-	2	0	0	0	0.262745	0.262745	blunt	0	0	0	2	0	0	0	HDAC7.7
chr17	75997419	75997419	1	-	0	1	0	1	0.321122			0	0	0	0	0	0	1	HDAC8.5
chr16	13192947	13192947	1	+	3	54	0	1	1.14046e-59	3.42138e-59	staggered	0	0	3	3	1	49	1	HDAC8.6
chr2	113077422	113077422	1	-	4	19	0	0	6.9509e-21	1.04264e-20	staggered	0	0	2	4	1	16	0	HDAC8.6
chr6	27867045	27867045	1	-	2	1	0	0	0.079555	0.079555	blunt	0	0	1	2	0	0	0	HDAC8.6
chr11	75427363	75427363	1	+	1	1	0	0	0.079555	0.238665	blunt	0	0	1	1	0	0	0	HDAC8.7
chr15	51371502	51371502	1	-	5	0	0	0	0.262745	0.262745	blunt	0	0	0	5	0	0	0	HDAC8.7
chrX	72572667	72572667	1	+	2	0	0	0	0.262745	0.262745	blunt	0	0	0	2	0	0	0	HDAC8.7
chr7	18593922	18593922	1	-	0	19	0	0	6.9509e-21			0	5	14	0	0	0	0	HDAC9.5
chr7	18585367	18585367	1	-	1	1	0	0	0.079555		blunt	0	1	0	1	0	0	0	HDAC9.6
chr17	38604949	38604949	1	-	3	0	0	0	0.262745	0.262745	blunt	0	0	0	3	0	0	0	HDAC9.7
chr7	18647834	18647834	1	+	12	7	0	0	1.08862e-06	2.17725e-06	blunt	0	2	4	12	0	1	0	HDAC9.7
chr10	94588291	94588291	1	-	2	0	0	0	0.262745		blunt	0	0	0	2	0	0	0	HELLS.5
chr10	94574151	94574151	1	+	1	1	0	0	0.079555	0.108596	blunt	0	0	1	1	0	0	0	HELLS.6
chrM	15323	15323	1	-	6	24	3	19	0.108596	0.108596	blunt	2	2	6	6	4	7	3	HELLS.6
chr10	94545925	94545925	1	+	13	10	0	0	7.94886e-10	2.38466e-09	blunt	0	2	8	13	0	0	0	HELLS.7
chr17	49959838	49959838	1	-	0	2	0	0	0.0187398	0.0281098	blunt	0	1	1	0	0	0	0	HELLS.7
chr3	14324699	14324699	1	-	2	1	0	0	0.079555	0.079555	blunt	0	0	1	2	0	0	0	HELLS.7
chr10	100536072	100536072	1	+	2	0	0	0	0.262745		blunt	0	0	0	2	0	0	0	HIF1AN.5
chr1	232708428	232708428	1	-	0	1	0	1	0.321122	0.321122	blunt	1	0	0	0	0	0	0	HIF1AN.6
chr10	100546022	100546022	1	-	30	20	0	0	3.14022e-22	1.25609e-21	blunt	0	0	20	30	0	0	0	HIF1AN.6
chr4	39771747	39771747	1	+	0	2	0	0	0.0187398	0.0249865	blunt	0	2	0	0	0	0	0	HIF1AN.6
chrX	8830367	8830367	1	-	0	2	0	0	0.0187398	0.0249865	blunt	0	2	0	0	0	0	0	HIF1AN.6
chr14	21262642	21262642	1	-	2	0	2	0	0.262745	0.350327	blunt	0	0	0	2	0	0	0	HIF1AN.7
chr16	3738615	3738615	1	+	2	0	0	0	0.262745	0.350327	blunt	0	0	0	2	0	0	0	HIF1AN.7
chr20	32642827	32642827	1	-	3	0	0	0	0.262745	0.350327	blunt	0	0	0	3	0	0	0	HIF1AN.7
chr3	93470366	93470366	1	+	3	3	2	5	0.711664	0.711664	blunt	0	1	1	3	0	1	0	HIF1AN.7
chr3	93470366	93470366	1	+	3	3	2	5	0.711664		blunt	0	1	1	3	0	1	0	HIRA.5
chr1	4772734	4772734	1	+	0	2	0	0	0.0187398	0.0187398	blunt	0	0	2	0	0	0	0	HIRA.6
chr22	19378052	19378052	1	+	16	5	0	0	8.11844e-05	0.000162369	blunt	0	0	5	16	0	0	0	HIRA.6
chr6	113944323	113944323	1	-	28	27	0	1	7.8835e-24	3.1534e-23	blunt	0	0	27	28	0	0	0	HIRA.6
chr7	155583487	155583487	1	+	2	2	0	0	0.0187398	0.0187398	blunt	0	0	2	2	0	0	0	HIRA.6
chr22	19407257	19407257	1	-	68	16	0	0	5.6571e-17		blunt	0	1	14	68	1	0	0	HIRA.7
chr16	29995443	29995443	1	+	4	94	0	0	2.54482e-151			0	2	92	4	0	0	0	HIRIP3.5
chr3	93470366	93470366	1	+	3	3	2	5	0.711664		blunt	0	1	1	3	0	1	0	HIRIP3.6
chr16	29995371	29995371	1	-	1	1	0	1	0.321122		blunt	0	1	0	1	0	0	0	HIRIP3.7
chr6	26017515	26017515	1	+	1	8	0	0	1.07369e-07			0	0	8	1	0	0	0	HIST1H1A.5
chr10	2669745	2669745	1	+	0	0	0	0	0.262745	0.262745	blunt	0	0	0	0	0	0	0	HIST1H1A.6
chr16	27511277	27511277	1	-	2	1	0	0	0.079555	0.0909199	blunt	0	0	1	2	0	0	0	HIST1H1A.6
chr17	47874045	47874045	1	-	10	11	2	0	6.05436e-11	4.84349e-10	staggered	0	1	9	10	0	0	1	HIST1H1A.6
chr2	77603502	77603502	1	+	6	5	0	0	8.11844e-05	0.000129895	blunt	5	0	0	6	0	0	0	HIST1H1A.6
chr5	72030432	72030432	1	-	13	8	0	0	1.07369e-07	4.29478e-07	blunt	2	3	3	13	0	0	0	HIST1H1A.6
chr6	26017701	26017701	1	+	1	4	0	0	0.00058182	0.000775759	staggered	2	2	0	1	0	0	0	HIST1H1A.6
chr7	122288359	122288359	1	-	6	5	0	0	8.11844e-05	0.000129895	blunt	4	0	1	6	0	0	0	HIST1H1A.6
chr9	72261705	72261705	1	-	0	10	0	1	1.30917e-06	3.49111e-06	staggered	10	0	0	0	0	0	0	HIST1H1A.6
chr6	26017416	26017416	1	+	0	7	0	0	1.08862e-06	2.17725e-06	staggered	0	0	7	0	0	0	0	HIST1H1A.7
chr8	139371672	139371672	1	-	0	1	0	0	0.079555	0.079555	blunt	0	1	0	0	0	0	0	HIST1H1A.7
chr6	27867491	27867491	1	+	4	0	0	0	0.262745		blunt	0	0	0	4	0	0	0	HIST1H1B.5
chr1	32327016	32327016	1	+	4	5	0	0	8.11844e-05	0.000128542	staggered	0	0	5	4	0	0	0	HIST1H1B.6
chr1	155284168	155284168	1	-	2	0	0	0	0.262745	0.262745	blunt	0	0	0	2	0	0	0	HIST1H1B.6
chr1	156877954	156877954	1	+	0	0	0	0	0.262745	0.262745	blunt	0	0	0	0	0	0	0	HIST1H1B.6
chr10	94138159	94138159	1	+	0	8	0	0	1.07369e-07	2.04002e-07	staggered	0	0	8	0	0	0	0	HIST1H1B.6
chr12	13958718	13958718	1	-	1	4	0	0	0.00058182	0.000850352	staggered	0	0	4	1	0	0	0	HIST1H1B.6
chr12	107639255	107639255	1	+	3	0	0	0	0.262745	0.262745	blunt	0	0	0	3	0	0	0	HIST1H1B.6
chr16	13192947	13192947	1	+	3	54	0	1	1.14046e-59	5.41719e-59	staggered	0	0	3	3	1	49	1	HIST1H1B.6
chr16	13192950	13192950	1	+	1	53	0	0	2.36722e-74	1.49924e-73	staggered	3	1	49	1	0	0	0	HIST1H1B.6
chr16	16017968	16017968	1	+	2	0	0	0	0.262745	0.262745	blunt	0	0	0	2	0	0	0	HIST1H1B.6
chr19	30816839	30816839	1	+	5	0	0	0	0.262745	0.262745	blunt	0	0	0	5	0	0	0	HIST1H1B.6
chr2	113077422	113077422	1	-	4	19	0	0	6.9509e-21	2.64134e-20	staggered	0	0	2	4	1	16	0	HIST1H1B.6
chr2	147633134	147633134	1	-	3	236	0	2	0	0	staggered	0	0	0	3	22	212	2	HIST1H1B.6
chr3	129976795	129976795	1	+	5	101	1	0	2.47496e-165	2.35121e-164	staggered	1	0	2	5	12	85	1	HIST1H1B.6
chr6	21337481	21337481	1	-	1	14	0	0	1.75656e-14	4.76781e-14	staggered	0	0	1	1	0	13	0	HIST1H1B.6
chr6	26055899	26055899	1	-	186	11	0	0	6.05436e-11	1.43791e-10	blunt	0	0	11	186	0	0	0	HIST1H1B.6
chr6	26156811	26156811	1	+	1	14	0	0	1.75656e-14	4.76781e-14	staggered	1	0	13	1	0	0	0	HIST1H1B.6
chr6	27867000	27867000	1	-	158	9	0	0	9.64298e-09	2.03574e-08	blunt	0	1	5	158	2	1	0	HIST1H1B.6
chr6	27867045	27867045	1	-	2	1	0	0	0.079555	0.107967	blunt	0	0	1	2	0	0	0	HIST1H1B.6
chr7	55779697	55779697	1	-	0	6	0	0	9.95598e-06	1.71967e-05	staggered	0	1	5	0	0	0	0	HIST1H1B.6
chr1	68245378	68245378	1	-	2	0	0	0	0.262745	0.262745	blunt	0	0	0	2	0	0	0	HIST1H1B.7
chr1	155284168	155284168	1	-	2	0	0	0	0.262745	0.262745	blunt	0	0	0	2	0	0	0	HIST1H1B.7
chr1	156877954	156877954	1	+	0	0	0	0	0.262745	0.262745	blunt	0	0	0	0	0	0	0	HIST1H1B.7
chr10	83963015	83963015	1	+	0	0	0	0	0.262745	0.262745	blunt	0	0	0	0	0	0	0	HIST1H1B.7
chr12	4041852	4041852	1	+	1	13	0	0	2.83287e-13	1.13315e-12	staggered	4	0	9	1	0	0	0	HIST1H1B.7
chr12	107639255	107639255	1	+	3	0	0	0	0.262745	0.262745	blunt	0	0	0	3	0	0	0	HIST1H1B.7
chr14	67547455	67547455	1	-	2	8	0	0	1.07369e-07	2.45416e-07	staggered	0	1	7	2	0	0	0	HIST1H1B.7
chr19	30816839	30816839	1	+	5	0	0	0	0.262745	0.262745	blunt	0	0	0	5	0	0	0	HIST1H1B.7
chr21	36937217	36937217	1	-	50	203	0	0	0	0	staggered	121	67	15	50	0	0	0	HIST1H1B.7
chr6	21337481	21337481	1	-	1	14	0	0	1.75656e-14	9.36833e-14	staggered	0	0	1	1	0	13	0	HIST1H1B.7
chr6	26055899	26055899	1	-	186	11	0	0	6.05436e-11	1.93739e-10	blunt	0	0	11	186	0	0	0	HIST1H1B.7
chr6	26156811	26156811	1	+	1	14	0	0	1.75656e-14	9.36833e-14	staggered	1	0	13	1	0	0	0	HIST1H1B.7
chr6	27867000	27867000	1	-	158	9	0	0	9.64298e-09	2.57146e-08	blunt	0	1	5	158	2	1	0	HIST1H1B.7
chr6	27867045	27867045	1	-	2	1	0	0	0.079555	0.141431	blunt	0	0	1	2	0	0	0	HIST1H1B.7
chr6	160896431	160896431	1	-	6	1	0	0	0.079555	0.141431	blunt	0	0	1	6	0	0	0	HIST1H1B.7
chr9	93035075	93035075	1	+	4	0	0	0	0.262745	0.262745	blunt	0	0	0	4	0	0	0	HIST1H1B.7
chr6	26056329	26056329	1	+	18	8	0	0	1.07369e-07	2.14739e-07	blunt	5	0	3	18	0	0	0	HIST1H1C.5
chr9	124870510	124870510	1	+	1	0	0	0	0.262745	0.262745	blunt	0	0	0	1	0	0	0	HIST1H1C.5
chr1	68245378	68245378	1	-	2	0	0	0	0.262745	0.262745	blunt	0	0	0	2	0	0	0	HIST1H1C.6
chr1	155284168	155284168	1	-	2	0	0	0	0.262745	0.262745	blunt	0	0	0	2	0	0	0	HIST1H1C.6
chr1	156877954	156877954	1	+	0	0	0	0	0.262745	0.262745	blunt	0	0	0	0	0	0	0	HIST1H1C.6
chr10	83963015	83963015	1	+	0	0	0	0	0.262745	0.262745	blunt	0	0	0	0	0	0	0	HIST1H1C.6
chr12	107639255	107639255	1	+	3	0	0	0	0.262745	0.262745	blunt	0	0	0	3	0	0	0	HIST1H1C.6
chr19	30816839	30816839	1	+	5	0	0	0	0.262745	0.262745	blunt	0	0	0	5	0	0	0	HIST1H1C.6
chr2	172441314	172441314	1	+	35	2	0	0	0.0187398	0.0524716	blunt	1	0	1	35	0	0	0	HIST1H1C.6
chr21	36937217	36937217	1	-	50	203	0	0	0	0	staggered	121	67	15	50	0	0	0	HIST1H1C.6
chr6	26055899	26055899	1	-	186	11	0	0	6.05436e-11	2.82537e-10	blunt	0	0	11	186	0	0	0	HIST1H1C.6
chr6	26156811	26156811	1	+	1	14	0	0	1.75656e-14	1.22959e-13	staggered	1	0	13	1	0	0	0	HIST1H1C.6
chr6	27867000	27867000	1	-	158	9	0	0	9.64298e-09	3.37504e-08	blunt	0	1	5	158	2	1	0	HIST1H1C.6
chr6	27867045	27867045	1	-	2	1	0	0	0.079555	0.185628	blunt	0	0	1	2	0	0	0	HIST1H1C.6
chr7	101532803	101532803	1	-	2	0	0	0	0.262745	0.262745	blunt	0	0	0	2	0	0	0	HIST1H1C.6
chr9	93035075	93035075	1	+	4	0	0	0	0.262745	0.262745	blunt	0	0	0	4	0	0	0	HIST1H1C.6
chr1	32327016	32327016	1	+	4	5	0	0	8.11844e-05	0.000101481	staggered	0	0	5	4	0	0	0	HIST1H1C.7
chr10	94138159	94138159	1	+	0	8	0	0	1.07369e-07	1.78949e-07	staggered	0	0	8	0	0	0	0	HIST1H1C.7
chr6	26056361	26056361	1	-	5	82	0	1	5.79021e-103	2.89511e-102	staggered	0	0	82	5	0	0	0	HIST1H1C.7
chr6	26156583	26156583	1	+	3	10	0	0	7.94886e-10	1.98722e-09	staggered	4	0	6	3	0	0	0	HIST1H1C.7
chr6	41492663	41492663	1	+	0	3	0	1	0.0519222	0.0519222	blunt	2	0	1	0	0	0	0	HIST1H1C.7
chr3	93470366	93470366	1	+	3	3	2	5	0.711664		blunt	0	1	1	3	0	1	0	HIST1H1D.1
chr19	17684656	17684656	1	+	0	0	1	820	1	1	blunt	0	0	0	0	0	0	0	HIST1H1D.5
chr6	26234894	26234894	1	+	2	0	0	0	0.262745	0.52549	blunt	0	0	0	2	0	0	0	HIST1H1D.5
chr16	62034773	62034773	1	-	48	7	0	0	1.08862e-06	3.26587e-06	blunt	0	0	6	48	1	0	0	HIST1H1D.6
chr6	26234791	26234791	1	-	68	4	0	0	0.00058182	0.000872729	blunt	2	1	1	68	0	0	0	HIST1H1D.6
chr7	155583487	155583487	1	+	2	2	0	0	0.0187398	0.0187398	blunt	0	0	2	2	0	0	0	HIST1H1D.6
chr1	171761832	171761832	1	-	1	6	0	0	9.95598e-06	9.95598e-06	staggered	0	2	4	1	0	0	0	HIST1H1D.7
chr6	26234844	26234844	1	-	7	28	1	1	5.22239e-25	7.83359e-25	staggered	0	8	20	7	0	0	0	HIST1H1D.7
chr8	73188946	73188946	1	-	13	65	0	0	7.82248e-96	2.34674e-95	staggered	0	16	49	13	0	0	0	HIST1H1D.7
chr1	67537980	67537980	1	-	2	2	0	0	0.0187398	0.0187398	blunt	0	0	2	2	0	0	0	HIST1H1E.5
chr6	26056361	26056361	1	-	5	82	0	1	5.79021e-103	1.73706e-102	staggered	0	0	82	5	0	0	0	HIST1H1E.5
chr6	26156583	26156583	1	+	3	10	0	0	7.94886e-10	1.19233e-09	staggered	4	0	6	3	0	0	0	HIST1H1E.5
chr1	68245378	68245378	1	-	2	0	0	0	0.262745	0.262745	blunt	0	0	0	2	0	0	0	HIST1H1E.6
chr1	155284168	155284168	1	-	2	0	0	0	0.262745	0.262745	blunt	0	0	0	2	0	0	0	HIST1H1E.6
chr1	156877954	156877954	1	+	0	0	0	0	0.262745	0.262745	blunt	0	0	0	0	0	0	0	HIST1H1E.6
chr11	58154092	58154092	1	+	3	40	0	0	2.26795e-52	5.79587e-52	staggered	0	0	5	3	1	34	0	HIST1H1E.6
chr12	30964275	30964275	1	-	3	298	0	1	0	0	staggered	0	0	2	3	20	276	0	HIST1H1E.6
chr12	107639255	107639255	1	+	3	0	0	0	0.262745	0.262745	blunt	0	0	0	3	0	0	0	HIST1H1E.6
chr16	13192947	13192947	1	+	3	54	0	1	1.14046e-59	3.27882e-59	staggered	0	0	3	3	1	49	1	HIST1H1E.6
chr16	13192950	13192950	1	+	1	53	0	0	2.36722e-74	7.77802e-74	staggered	3	1	49	1	0	0	0	HIST1H1E.6
chr2	113077422	113077422	1	-	4	19	0	0	6.9509e-21	1.59871e-20	staggered	0	0	2	4	1	16	0	HIST1H1E.6
chr2	147633134	147633134	1	-	3	236	0	2	0	0	staggered	0	0	0	3	22	212	2	HIST1H1E.6
chr21	36937217	36937217	1	-	50	203	0	0	0	0	staggered	121	67	15	50	0	0	0	HIST1H1E.6
chr3	129976795	129976795	1	+	5	101	1	0	2.47496e-165	9.48733e-165	staggered	1	0	2	5	12	85	1	HIST1H1E.6
chr5	168254498	168254498	1	+	3	167	0	1	1.21506e-255	6.98658e-255	staggered	0	0	2	3	18	147	0	HIST1H1E.6
chr6	21337481	21337481	1	-	1	14	0	0	1.75656e-14	3.36675e-14	staggered	0	0	1	1	0	13	0	HIST1H1E.6
chr6	26055899	26055899	1	-	186	11	0	0	6.05436e-11	1.07116e-10	blunt	0	0	11	186	0	0	0	HIST1H1E.6
chr6	26156811	26156811	1	+	1	14	0	0	1.75656e-14	3.36675e-14	staggered	1	0	13	1	0	0	0	HIST1H1E.6
chr6	27867000	27867000	1	-	158	9	0	0	9.64298e-09	1.47859e-08	blunt	0	1	5	158	2	1	0	HIST1H1E.6
chr6	27867045	27867045	1	-	2	1	0	0	0.079555	0.101654	blunt	0	0	1	2	0	0	0	HIST1H1E.6
chr7	55779697	55779697	1	-	0	6	0	0	9.95598e-06	1.43117e-05	staggered	0	1	5	0	0	0	0	HIST1H1E.6
chr8	46713095	46713095	1	-	5	133	0	0	7.97719e-232	3.66951e-231	staggered	0	0	1	5	12	119	1	HIST1H1E.6
chr8	102965323	102965323	1	-	0	17	0	2	5.23182e-10	8.59514e-10	staggered	0	0	17	0	0	0	0	HIST1H1E.6
chr9	93035075	93035075	1	+	4	0	0	0	0.262745	0.262745	blunt	0	0	0	4	0	0	0	HIST1H1E.6
chrX	48802961	48802961	1	+	7	2	0	0	0.0187398	0.0253539	blunt	1	1	0	7	0	0	0	HIST1H1E.6
chr16	720157	720157	1	+	3	0	0	2	0.799022	0.799022	blunt	0	0	0	3	0	0	0	HIST1H1E.7
chr3	93470366	93470366	1	+	3	3	2	5	0.711664	0.799022	blunt	0	1	1	3	0	1	0	HIST1H1E.7
chr6	26107876	26107876	1	+	2	5	0	0	8.11844e-05			3	0	2	2	0	0	0	HIST1H1T.5
chr6	26108021	26108021	1	-	15	24	0	0	8.55342e-28			0	3	21	15	0	0	0	HIST1H1T.6
chr6	26107795	26107795	1	-	53	24	0	0	8.55342e-28		blunt	0	1	22	53	0	0	1	HIST1H1T.7
chr14	99571043	99571043	1	-	0	0	0	2	0.799022	0.799022	blunt	0	0	0	0	0	0	0	HIST3H3.5
chr3	93470366	93470366	1	+	3	3	2	5	0.711664	0.799022	blunt	0	1	1	3	0	1	0	HIST3H3.5
chrM	13790	13790	1	-	0	13	6	27	0.997101			1	3	0	0	3	3	3	HIST3H3.6
chrM	13787	13787	1	-	3	18	4	30	0.984796			0	3	3	3	7	3	2	HIST3H3.7
chr2	233854478	233854478	1	-	1	8	0	0	1.07369e-07			0	6	2	1	0	0	0	HJURP.1
chr2	233854413	233854413	1	-	3	33	0	0	3.18766e-41			0	0	33	3	0	0	0	HJURP.5
chr2	218993999	218993999	1	-	0	3	0	0	0.0035979	0.00719579	staggered	0	0	3	0	0	0	0	HJURP.6
chr2	233853885	233853885	1	-	1	1	0	0	0.079555	0.079555	blunt	0	0	1	1	0	0	0	HJURP.6
chr1	228784426	228784426	1	-	2	1	0	0	0.079555	0.141431	blunt	0	1	0	2	0	0	0	HJURP.7
chr12	30485389	30485389	1	-	11	1	0	0	0.079555	0.141431	blunt	0	0	1	11	0	0	0	HJURP.7
chr12	107639255	107639255	1	+	3	0	0	0	0.262745	0.262745	blunt	0	0	0	3	0	0	0	HJURP.7
chr14	104055288	104055288	1	+	3	0	0	0	0.262745	0.262745	blunt	0	0	0	3	0	0	0	HJURP.7
chr15	53736505	53736505	1	+	6	0	1	0	0.262745	0.262745	blunt	0	0	0	6	0	0	0	HJURP.7
chr15	77759225	77759225	1	-	8	0	0	0	0.262745	0.262745	blunt	0	0	0	8	0	0	0	HJURP.7
chr19	38528903	38528903	1	+	0	3	0	0	0.0035979	0.0191888	blunt	3	0	0	0	0	0	0	HJURP.7
chr2	9698599	9698599	1	+	3	1	0	0	0.079555	0.141431	blunt	0	0	1	3	0	0	0	HJURP.7
chr2	172441314	172441314	1	+	35	2	0	0	0.0187398	0.0499729	blunt	1	0	1	35	0	0	0	HJURP.7
chr2	233844238	233844238	1	+	136	28	0	0	1.27317e-33	2.03707e-32	blunt	8	2	15	136	3	0	0	HJURP.7
chr21	36937172	36937172	1	-	1	12	0	0	4.28539e-12	3.42831e-11	staggered	0	7	5	1	0	0	0	HJURP.7
chr3	138464999	138464999	1	+	24	2	0	0	0.0187398	0.0499729	blunt	0	0	1	24	1	0	0	HJURP.7
chr7	101532803	101532803	1	-	2	0	0	0	0.262745	0.262745	blunt	0	0	0	2	0	0	0	HJURP.7
chr8	123789070	123789070	1	+	3	0	0	0	0.262745	0.262745	blunt	0	0	0	3	0	0	0	HJURP.7
chr9	130407631	130407631	1	+	0	2	0	0	0.0187398	0.0499729	blunt	0	0	2	0	0	0	0	HJURP.7
chrM	6271	6271	1	+	0	0	1	0	0.262745	0.262745	blunt	0	0	0	0	0	0	0	HJURP.7
chr1	68245378	68245378	1	-	2	0	0	0	0.262745	0.213874	blunt	0	0	0	2	0	0	0	HLCS.6
chr1	155284168	155284168	1	-	2	0	0	0	0.262745	0.213874	blunt	0	0	0	2	0	0	0	HLCS.6
chr1	234325970	234325970	1	+	0	0	0	0	0.262745	0.213874	blunt	0	0	0	0	0	0	0	HLCS.6
chr10	121711064	121711064	1	-	0	0	0	0	0.262745	0.213874	blunt	0	0	0	0	0	0	0	HLCS.6
chr11	10380442	10380442	1	-	2	1	0	0	0.079555	0.151101	blunt	0	0	1	2	0	0	0	HLCS.6
chr12	107639255	107639255	1	+	3	0	0	0	0.262745	0.213874	blunt	0	0	0	3	0	0	0	HLCS.6
chr17	30925531	30925531	1	-	9	0	0	1	0.591788	0.449599	blunt	0	0	0	9	0	0	0	HLCS.6
chr19	13325144	13325144	1	-	1	1	0	0	0.079555	0.151101	blunt	0	1	0	1	0	0	0	HLCS.6
chr21	36937217	36937217	1	-	50	203	0	0	0	0	staggered	121	67	15	50	0	0	0	HLCS.6
chr3	84908843	84908843	1	+	0	0	0	0	0.262745	0.213874	blunt	0	0	0	0	0	0	0	HLCS.6
chr5	149275471	149275471	1	-	1	0	0	0	0.262745	0.213874	blunt	0	0	0	1	0	0	0	HLCS.6
chr5	170455312	170455312	1	-	2	0	0	0	0.262745	0.213874	blunt	0	0	0	2	0	0	0	HLCS.6
chr6	26055899	26055899	1	-	186	11	0	0	6.05436e-11	2.29984e-10	blunt	0	0	11	186	0	0	0	HLCS.6
chr6	26156811	26156811	1	+	1	14	0	0	1.75656e-14	1.00088e-13	staggered	1	0	13	1	0	0	0	HLCS.6
chr6	27867000	27867000	1	-	158	9	0	0	9.64298e-09	2.74727e-08	blunt	0	1	5	158	2	1	0	HLCS.6
chrM	1742	1742	1	+	1	15	7	29	0.995886	0.709316	blunt	0	4	6	1	1	1	3	HLCS.6
chr1	15989021	15989021	1	-	3	3	0	0	0.0035979	0.00668181	blunt	0	0	3	3	0	0	0	HLCS.7
chr1	228276856	228276856	1	-	0	8	0	0	1.07369e-07	3.48951e-07	staggered	1	6	1	0	0	0	0	HLCS.7
chr10	7667551	7667551	1	-	2	0	0	0	0.262745	0.262745	blunt	0	0	0	2	0	0	0	HLCS.7
chr12	109052999	109052999	1	-	1	0	0	0	0.262745	0.262745	blunt	0	0	0	1	0	0	0	HLCS.7
chr15	53736505	53736505	1	+	6	0	1	0	0.262745	0.262745	blunt	0	0	0	6	0	0	0	HLCS.7
chr17	18959585	18959585	1	-	1	2	0	0	0.0187398	0.0304523	blunt	0	1	1	1	0	0	0	HLCS.7
chr19	38528903	38528903	1	+	0	3	0	0	0.0035979	0.00668181	staggered	3	0	0	0	0	0	0	HLCS.7
chr2	9698599	9698599	1	+	3	1	0	0	0.079555	0.114913	blunt	0	0	1	3	0	0	0	HLCS.7
chr2	233844238	233844238	1	+	136	28	0	0	1.27317e-33	1.65512e-32	blunt	8	2	15	136	3	0	0	HLCS.7
chr20	41524737	41524737	1	-	1	11	0	0	6.05436e-11	2.62355e-10	staggered	1	10	0	1	0	0	0	HLCS.7
chr21	36937172	36937172	1	-	1	12	0	0	4.28539e-12	2.7855e-11	staggered	0	7	5	1	0	0	0	HLCS.7
chr22	20183984	20183984	1	-	1	0	0	0	0.262745	0.262745	blunt	0	0	0	1	0	0	0	HLCS.7
chr9	98643304	98643304	1	+	0	7	0	1	0.000230544	0.000599414	staggered	3	4	0	0	0	0	0	HLCS.7
chr3	149084691	149084691	1	-	0	0	0	0	0.262745		blunt	0	0	0	0	0	0	0	HLTF.1
chr3	149084828	149084828	1	+	0	0	0	0	0.262745		blunt	0	0	0	0	0	0	0	HLTF.5
chrX	48802961	48802961	1	+	7	2	0	0	0.0187398		blunt	1	1	0	7	0	0	0	HLTF.6
chr11	88613551	88613551	1	-	1	0	0	0	0.262745	0.262745	blunt	0	0	0	1	0	0	0	HLTF.7
chr18	13465276	13465276	1	-	0	3	0	0	0.0035979	0.0179895	blunt	0	0	3	0	0	0	0	HLTF.7
chr3	149060654	149060654	1	-	4	0	0	0	0.262745	0.262745	blunt	0	0	0	4	0	0	0	HLTF.7
chr8	66331749	66331749	1	-	0	0	0	0	0.262745	0.262745	blunt	0	0	0	0	0	0	0	HLTF.7
chrM	5850	5850	1	-	3	8	1	4	0.0310967	0.0777417	blunt	3	4	1	3	0	0	0	HLTF.7
chr15	77470955	77470955	1	+	15	1	0	0	0.079555		blunt	0	0	0	15	1	0	0	HMG20A.5
chr15	77464369	77464369	1	+	13	57	0	1	4.61233e-64	1.3837e-63	staggered	0	0	57	13	0	0	0	HMG20A.6
chr16	28519619	28519619	1	+	8	2	0	1	0.141412	0.141412	blunt	0	0	0	8	2	0	0	HMG20A.6
chr5	141630109	141630109	1	+	73	2	0	0	0.0187398	0.0281098	blunt	0	0	1	73	1	0	0	HMG20A.6
chr1	33070914	33070914	1	+	177	42	0	0	1.18772e-55	1.50445e-54	blunt	2	2	38	177	0	0	0	HMG20A.7
chr1	34264209	34264209	1	-	4	0	0	0	0.262745	0.269846	blunt	0	0	0	4	0	0	0	HMG20A.7
chr1	84658363	84658363	1	-	2	5	0	0	8.11844e-05	0.000171389	staggered	0	0	5	2	0	0	0	HMG20A.7
chr1	86286769	86286769	1	-	9	0	0	0	0.262745	0.269846	blunt	0	0	0	9	0	0	0	HMG20A.7
chr1	197260187	197260187	1	+	2	0	0	0	0.262745	0.269846	blunt	0	0	0	2	0	0	0	HMG20A.7
chr10	8212549	8212549	1	-	156	45	0	0	1.20427e-60	2.28811e-59	blunt	0	1	44	156	0	0	0	HMG20A.7
chr10	110659816	110659816	1	-	89	22	0	0	5.62237e-25	2.37389e-24	blunt	0	5	17	89	0	0	0	HMG20A.7
chr11	32553794	32553794	1	-	5	2	0	0	0.0187398	0.0323688	blunt	0	0	2	5	0	0	0	HMG20A.7
chr12	20155033	20155033	1	+	40	16	0	0	5.6571e-17	1.79141e-16	blunt	0	1	15	40	0	0	0	HMG20A.7
chr12	30964273	30964273	1	-	276	25	1	0	3.15076e-29	1.99548e-28	blunt	2	3	20	276	0	0	0	HMG20A.7
chr12	57249163	57249163	1	-	152	35	0	0	2.37017e-44	2.25166e-43	blunt	0	1	32	152	0	0	2	HMG20A.7
chr15	64701860	64701860	1	+	1	16	0	1	5.79554e-12	1.4682e-11	staggered	0	0	16	1	0	0	0	HMG20A.7
chr15	77470976	77470976	1	+	9	81	0	0	6.75517e-126	2.56696e-124	staggered	0	0	81	9	0	0	0	HMG20A.7
chr16	13665966	13665966	1	+	17	5	0	0	8.11844e-05	0.000171389	blunt	1	1	3	17	0	0	0	HMG20A.7
chr16	24687826	24687826	1	+	0	0	0	0	0.262745	0.269846	blunt	0	0	0	0	0	0	0	HMG20A.7
chr18	26205562	26205562	1	+	0	0	0	0	0.262745	0.269846	blunt	0	0	0	0	0	0	0	HMG20A.7
chr19	54394134	54394134	1	+	129	29	0	0	4.08607e-35	3.10541e-34	blunt	1	0	28	129	0	0	0	HMG20A.7
chr2	171925578	171925578	1	+	36	13	0	0	2.83287e-13	7.68923e-13	blunt	0	0	12	36	1	0	0	HMG20A.7
chr2	220546490	220546490	1	-	0	0	0	0	0.262745	0.269846	blunt	0	0	0	0	0	0	0	HMG20A.7
chr3	46469945	46469945	1	-	77	20	0	0	3.14022e-22	1.0848e-21	blunt	3	2	14	77	1	0	0	HMG20A.7
chr3	100503091	100503091	1	-	2	0	0	0	0.262745	0.269846	blunt	0	0	0	2	0	0	0	HMG20A.7
chr3	103539476	103539476	1	-	2	3	0	0	0.0035979	0.006836	staggered	0	0	3	2	0	0	0	HMG20A.7
chr3	117409266	117409266	1	-	0	0	0	0	0.262745	0.269846	blunt	0	0	0	0	0	0	0	HMG20A.7
chr3	150796717	150796717	1	-	0	1	0	0	0.079555	0.120924	blunt	1	0	0	0	0	0	0	HMG20A.7
chr3	186889808	186889808	1	-	0	0	0	0	0.262745	0.269846	blunt	0	0	0	0	0	0	0	HMG20A.7
chr4	87267793	87267793	1	+	2	0	0	1	0.591788	0.591788	blunt	0	0	0	2	0	0	0	HMG20A.7
chr4	88913316	88913316	1	+	27	4	0	0	0.00058182	0.00116364	blunt	0	0	4	27	0	0	0	HMG20A.7
chr4	183013324	183013324	1	-	95	22	0	0	5.62237e-25	2.37389e-24	blunt	2	2	18	95	0	0	0	HMG20A.7
chr5	23949363	23949363	1	-	2	1	0	0	0.079555	0.120924	blunt	0	0	1	2	0	0	0	HMG20A.7
chr5	101886725	101886725	1	-	2	0	0	0	0.262745	0.269846	blunt	0	0	0	2	0	0	0	HMG20A.7
chr5	149833406	149833406	1	+	4	0	0	0	0.262745	0.269846	blunt	0	0	0	4	0	0	0	HMG20A.7
chr5	168254500	168254500	1	+	147	23	1	0	2.23625e-26	1.21396e-25	blunt	2	3	18	147	0	0	0	HMG20A.7
chr6	165758591	165758591	1	+	4	2	0	0	0.0187398	0.0323688	blunt	0	0	2	4	0	0	0	HMG20A.7
chr7	32449359	32449359	1	+	59	20	0	0	3.14022e-22	1.0848e-21	blunt	0	2	17	59	1	0	0	HMG20A.7
chr7	67812581	67812581	1	-	0	0	0	0	0.262745	0.269846	blunt	0	0	0	0	0	0	0	HMG20A.7
chr7	106596124	106596124	1	+	43	13	0	0	2.83287e-13	7.68923e-13	blunt	1	3	9	43	0	0	0	HMG20A.7
chr8	98630795	98630795	1	+	21	6	0	0	9.95598e-06	2.36454e-05	blunt	0	0	6	21	0	0	0	HMG20A.7
chr9	84604415	84604415	1	-	15	1	0	0	0.079555	0.120924	blunt	0	0	1	15	0	0	0	HMG20A.7
chr3	93470366	93470366	1	+	3	3	2	5	0.711664		blunt	0	1	1	3	0	1	0	HMG20B.5
chr19	3574513	3574513	1	-	0	4	0	0	0.00058182	0.00116364	staggered	0	0	4	0	0	0	0	HMG20B.6
chr20	33339833	33339833	1	-	0	5	0	0	8.11844e-05	0.000324738	staggered	0	0	5	0	0	0	0	HMG20B.6
chr4	186486720	186486720	1	-	0	0	0	0	0.262745	0.350327	blunt	0	0	0	0	0	0	0	HMG20B.6
chrM	14267	14267	1	-	0	0	1	12	0.999967	0.999967	blunt	0	0	0	0	0	0	0	HMG20B.6
chr19	3576620	3576620	1	+	58	121	0	1	7.35338e-170			0	0	121	58	0	0	0	HMG20B.7
chr4	8229810	8229810	1	+	0	0	0	0	0.262745	0.262745	blunt	0	0	0	0	0	0	0	HMGA1.5
chr6	34240887	34240887	1	+	66	2	0	0	0.0187398	0.0281098	blunt	0	1	1	66	0	0	0	HMGA1.5
chr7	3386739	3386739	1	+	13	4	0	1	0.0162719	0.0281098	blunt	0	1	3	13	0	0	0	HMGA1.5
chr4	73099054	73099054	1	+	0	0	0	0	0.262745	0.262745	blunt	0	0	0	0	0	0	0	HMGA1.6
chr6	34243481	34243481	1	+	72	26	1	0	1.11928e-30	3.35783e-30	blunt	0	0	21	72	5	0	0	HMGA1.6
chrX	26748261	26748261	1	+	0	0	0	0	0.262745	0.262745	blunt	0	0	0	0	0	0	0	HMGA1.6
chr3	93470366	93470366	1	+	3	3	2	5	0.711664		blunt	0	1	1	3	0	1	0	HMGA1.7
chr12	65825339	65825339	1	-	0	0	0	0	0.262745		blunt	0	0	0	0	0	0	0	HMGA2.1
chr12	65825290	65825290	1	+	4	0	0	0	0.262745		blunt	0	0	0	4	0	0	0	HMGA2.2
chr12	65825314	65825314	1	+	35	14	0	0	1.75656e-14	5.26969e-14	blunt	0	0	14	35	0	0	0	HMGA2.5
chr17	81482675	81482675	1	-	2	0	0	1	0.591788	0.591788	blunt	0	0	0	2	0	0	0	HMGA2.5
chr6	158757376	158757376	1	+	1	0	0	0	0.262745	0.394118	blunt	0	0	0	1	0	0	0	HMGA2.5
chr12	65828044	65828044	1	+	11	106	0	0	1.81211e-175	9.06057e-175	staggered	0	5	101	11	0	0	0	HMGA2.6
chr14	65765364	65765364	1	+	1	19	0	0	6.9509e-21	1.39018e-20	staggered	0	6	13	1	0	0	0	HMGA2.6
chr15	25813179	25813179	1	+	1	9	1	0	9.64298e-09	1.60716e-08	staggered	0	1	7	1	1	0	0	HMGA2.6
chr17	19413552	19413552	1	-	0	3	0	1	0.0519222	0.0519222	blunt	0	0	3	0	0	0	0	HMGA2.6
chr19	31290758	31290758	1	+	2	5	0	0	8.11844e-05	0.000101481	staggered	1	0	4	2	0	0	0	HMGA2.6
chr2	8534347	8534347	1	+	2	245	1	0	0	0	staggered	3	66	176	2	0	0	0	HMGA2.6
chr20	64239276	64239276	1	+	0	3	0	1	0.0519222	0.0519222	blunt	0	1	2	0	0	0	0	HMGA2.6
chr3	67985739	67985739	1	+	2	5	0	0	8.11844e-05	0.000101481	staggered	0	2	3	2	0	0	0	HMGA2.6
chr4	3801390	3801390	1	-	3	26	0	1	1.15058e-22	2.87644e-22	staggered	0	1	25	3	0	0	0	HMGA2.6
chrM	2727	2727	1	+	9	126	4	16	2.47045e-66	8.23482e-66	staggered	3	9	107	9	2	4	1	HMGA2.6
chr1	67537980	67537980	1	-	2	2	0	0	0.0187398	0.0224878	blunt	0	0	2	2	0	0	0	HMGA2.7
chr12	65828031	65828031	1	+	18	3	0	0	0.0035979	0.00539684	blunt	0	0	1	18	2	0	0	HMGA2.7
chr14	67547455	67547455	1	-	2	8	0	0	1.07369e-07	6.44217e-07	staggered	0	1	7	2	0	0	0	HMGA2.7
chr15	53731634	53731634	1	+	4	3	0	0	0.0035979	0.00539684	blunt	0	0	3	4	0	0	0	HMGA2.7
chr5	6163787	6163787	1	+	5	7	0	0	1.08862e-06	3.26587e-06	staggered	0	0	7	5	0	0	0	HMGA2.7
chr6	160896431	160896431	1	-	6	1	0	0	0.079555	0.079555	blunt	0	0	1	6	0	0	0	HMGA2.7
chr6	132868791	132868791	1	-	2	21	0	1	4.39464e-17			0	7	14	2	0	0	0	HMGB1.5
chr1	50399747	50399747	1	-	14	161	0	0	9.54019e-293	5.2471e-292	staggered	0	6	155	14	0	0	0	HMGB1.6
chr1	229705837	229705837	1	-	8	135	0	0	4.24621e-236	1.55695e-235	staggered	1	42	92	8	0	0	0	HMGB1.6
chr10	49551333	49551333	1	+	1	15	0	0	1.02556e-15	1.88019e-15	staggered	5	1	9	1	0	0	0	HMGB1.6
chr15	58672323	58672323	1	+	1	4	0	0	0.00058182	0.000711113	staggered	0	0	4	1	0	0	0	HMGB1.6
chr15	84941106	84941106	1	-	3	12	0	0	4.28539e-12	6.73418e-12	staggered	0	1	11	3	0	0	0	HMGB1.6
chr2	54051234	54051234	1	+	0	0	0	0	0.262745	0.262745	blunt	0	0	0	0	0	0	0	HMGB1.6
chr2	170602202	170602202	1	-	0	1	0	0	0.079555	0.0875104	blunt	0	0	1	0	0	0	0	HMGB1.6
chr5	125265285	125265285	1	+	1	45	0	0	1.20427e-60	3.31175e-60	staggered	0	2	43	1	0	0	0	HMGB1.6
chr6	53236217	53236217	1	-	20	191	0	0	0	0	staggered	0	2	188	20	1	0	0	HMGB1.6
chr6	132868833	132868833	1	-	0	11	0	0	6.05436e-11	8.32474e-11	staggered	3	1	7	0	0	0	0	HMGB1.6
chr8	80812590	80812590	1	-	1	32	0	0	1.12115e-39	2.46652e-39	staggered	0	19	12	1	1	0	0	HMGB1.6
chr2	9018656	9018656	1	-	10	48	0	0	1.01034e-65	3.03101e-65	staggered	0	4	44	10	0	0	0	HMGB1.7
chr20	57488785	57488785	1	-	0	0	0	0	0.262745	0.262745	blunt	0	0	0	0	0	0	0	HMGB1.7
chr9	12758236	12758236	1	-	0	1	0	0	0.079555	0.119332	blunt	0	1	0	0	0	0	0	HMGB1.7
chr3	93470366	93470366	1	+	3	3	2	5	0.711664		blunt	0	1	1	3	0	1	0	HMGB2.5
chr19	1203564	1203564	1	+	24	9	0	0	9.64298e-09	2.89289e-08	blunt	0	1	6	24	2	0	0	HMGB2.6
chr4	148071934	148071934	1	+	0	5	0	0	8.11844e-05	8.11844e-05	staggered	0	0	5	0	0	0	0	HMGB2.6
chr4	173332941	173332941	1	-	91	5	0	0	8.11844e-05	8.11844e-05	blunt	1	0	4	91	0	0	0	HMGB2.6
chr12	4041852	4041852	1	+	1	13	0	0	2.83287e-13	5.66575e-13	staggered	4	0	9	1	0	0	0	HMGB2.7
chr4	173333504	173333504	1	-	0	8	0	0	1.07369e-07	1.07369e-07	staggered	0	0	8	0	0	0	0	HMGB2.7
chr5	42288312	42288312	1	+	0	0	0	0	0.262745		blunt	0	0	0	0	0	0	0	HMGB3.1
chrX	150986056	150986056	1	+	0	0	0	0	0.262745		blunt	0	0	0	0	0	0	0	HMGB3.2
chr12	4041852	4041852	1	+	1	13	0	0	2.83287e-13	8.49862e-13	staggered	4	0	9	1	0	0	0	HMGB3.3
chr4	173333504	173333504	1	-	0	8	0	0	1.07369e-07	1.07369e-07	staggered	0	0	8	0	0	0	0	HMGB3.3
chr6	27867000	27867000	1	-	158	9	0	0	9.64298e-09	1.44645e-08	blunt	0	1	5	158	2	1	0	HMGB3.3
chr16	57603442	57603442	1	-	0	0	0	0	0.262745	0.262745	blunt	0	0	0	0	0	0	0	HMGB3.5
chr20	36076297	36076297	1	+	107	6	0	1	0.00106905	0.00748334	blunt	0	0	6	107	0	0	0	HMGB3.5
chr3	134170805	134170805	1	-	37	2	0	0	0.0187398	0.0327947	blunt	1	0	1	37	0	0	0	HMGB3.5
chr9	31644868	31644868	1	+	27	2	0	0	0.0187398	0.0327947	blunt	1	1	0	27	0	0	0	HMGB3.5
chrX	112690219	112690219	1	-	13	0	0	0	0.262745	0.262745	blunt	0	0	0	13	0	0	0	HMGB3.5
chrX	134962000	134962000	1	+	18	3	0	0	0.0035979	0.0125926	blunt	1	1	1	18	0	0	0	HMGB3.5
chrX	150987145	150987145	1	-	30	1	0	0	0.079555	0.111377	blunt	0	0	1	30	0	0	0	HMGB3.5
chr1	92647317	92647317	1	+	11	1	0	0	0.079555	0.328431	blunt	0	1	0	11	0	0	0	HMGB3.6
chr11	87480994	87480994	1	+	3	0	0	0	0.262745	0.328431	blunt	0	0	0	3	0	0	0	HMGB3.6
chr2	104771611	104771611	1	-	7	1	0	2	0.574071	0.574071	blunt	0	0	1	7	0	0	0	HMGB3.6
chr4	94196195	94196195	1	+	5	0	0	0	0.262745	0.328431	blunt	0	0	0	5	0	0	0	HMGB3.6
chr7	26983036	26983036	1	+	0	0	0	0	0.262745	0.328431	blunt	0	0	0	0	0	0	0	HMGB3.6
chr1	7941922	7941922	1	+	15	6	0	0	9.95598e-06	3.01341e-05	blunt	0	2	4	15	0	0	0	HMGB3.7
chr1	9223742	9223742	1	-	1	1	0	0	0.079555	0.117875	blunt	0	1	0	1	0	0	0	HMGB3.7
chr1	13780961	13780961	1	-	0	27	0	1	7.8835e-24	7.31485e-23	staggered	17	0	10	0	0	0	0	HMGB3.7
chr1	13780964	13780964	1	-	17	10	1	0	7.94886e-10	3.43439e-09	blunt	0	0	0	17	0	10	0	HMGB3.7
chr1	20776636	20776636	1	-	4	34	0	0	8.81183e-43	2.07812e-41	staggered	0	0	34	4	0	0	0	HMGB3.7
chr1	23620749	23620749	1	-	9	0	0	0	0.262745	0.268436	blunt	0	0	0	9	0	0	0	HMGB3.7
chr1	29518640	29518640	1	-	127	34	0	0	8.81183e-43	2.07812e-41	blunt	2	9	23	127	0	0	0	HMGB3.7
chr1	32463158	32463158	1	-	0	0	0	1	0.591788	0.591788	blunt	0	0	0	0	0	0	0	HMGB3.7
chr1	33070740	33070740	1	+	0	0	0	0	0.262745	0.268436	blunt	0	0	0	0	0	0	0	HMGB3.7
chr1	33070914	33070914	1	+	177	42	0	0	1.18772e-55	4.8018e-54	blunt	2	2	38	177	0	0	0	HMGB3.7
chr1	34264209	34264209	1	-	4	0	0	0	0.262745	0.268436	blunt	0	0	0	4	0	0	0	HMGB3.7
chr1	59693659	59693659	1	+	7	1	0	0	0.079555	0.117875	blunt	0	0	1	7	0	0	0	HMGB3.7
chr1	62210029	62210029	1	+	87	28	0	0	1.27317e-33	1.9476e-32	blunt	5	10	13	87	0	0	0	HMGB3.7
chr1	63731236	63731236	1	+	18	1	0	0	0.079555	0.117875	blunt	1	0	0	18	0	0	0	HMGB3.7
chr1	65368589	65368589	1	-	99	17	0	0	2.9572e-18	2.01659e-17	blunt	5	0	12	99	0	0	0	HMGB3.7
chr1	65368721	65368721	1	-	42	5	0	0	8.11844e-05	0.000208865	blunt	0	0	5	42	0	0	0	HMGB3.7
chr1	66890645	66890645	1	+	82	7	0	0	1.08862e-06	3.62448e-06	blunt	0	1	6	82	0	0	0	HMGB3.7
chr1	66890771	66890771	1	+	7	5	0	0	8.11844e-05	0.000208865	blunt	1	1	3	7	0	0	0	HMGB3.7
chr1	84284917	84284917	1	+	139	22	0	0	5.62237e-25	5.39366e-24	blunt	0	2	20	139	0	0	0	HMGB3.7
chr1	86286769	86286769	1	-	9	0	0	0	0.262745	0.268436	blunt	0	0	0	9	0	0	0	HMGB3.7
chr1	93777361	93777361	1	-	9	2	0	0	0.0187398	0.0335657	blunt	1	0	1	9	0	0	0	HMGB3.7
chr1	110243620	110243620	1	+	5	5	0	0	8.11844e-05	0.000208865	blunt	0	0	0	5	0	5	0	HMGB3.7
chr1	110243623	110243623	1	+	0	10	0	0	7.94886e-10	3.43439e-09	staggered	5	0	5	0	0	0	0	HMGB3.7
chr1	156928367	156928367	1	-	50	8	0	0	1.07369e-07	3.87077e-07	blunt	0	1	6	50	0	0	1	HMGB3.7
chr1	182316626	182316626	1	+	6	2	0	0	0.0187398	0.0335657	blunt	0	0	2	6	0	0	0	HMGB3.7
chr1	187043478	187043478	1	-	12	3	0	0	0.0035979	0.00727289	blunt	2	1	0	12	0	0	0	HMGB3.7
chr1	187043677	187043677	1	-	36	11	0	0	6.05436e-11	2.74141e-10	blunt	0	0	11	36	0	0	0	HMGB3.7
chr1	195286346	195286346	1	-	64	8	0	0	1.07369e-07	3.87077e-07	blunt	1	1	6	64	0	0	0	HMGB3.7
chr1	197260187	197260187	1	+	2	0	0	0	0.262745	0.268436	blunt	0	0	0	2	0	0	0	HMGB3.7
chr1	197260202	197260202	1	+	5	0	0	0	0.262745	0.268436	blunt	0	0	0	5	0	0	0	HMGB3.7
chr1	197544721	197544721	1	+	3	0	0	0	0.262745	0.268436	blunt	0	0	0	3	0	0	0	HMGB3.7
chr1	197544790	197544790	1	+	0	0	0	0	0.262745	0.268436	blunt	0	0	0	0	0	0	0	HMGB3.7
chr1	201181509	201181509	1	-	0	0	1	0	0.262745	0.268436	blunt	0	0	0	0	0	0	0	HMGB3.7
chr1	226654919	226654919	1	+	0	0	0	0	0.262745	0.268436	blunt	0	0	0	0	0	0	0	HMGB3.7
chr1	233339320	233339320	1	-	0	0	0	0	0.262745	0.268436	blunt	0	0	0	0	0	0	0	HMGB3.7
chr1	234325970	234325970	1	+	0	0	0	0	0.262745	0.268436	blunt	0	0	0	0	0	0	0	HMGB3.7
chr1	235213955	235213955	1	-	131	30	2	0	1.27047e-36	2.39695e-35	blunt	6	5	19	131	0	0	0	HMGB3.7
chr10	2669745	2669745	1	+	0	0	0	0	0.262745	0.268436	blunt	0	0	0	0	0	0	0	HMGB3.7
chr10	8212549	8212549	1	-	156	45	0	0	1.20427e-60	5.68014e-59	blunt	0	1	44	156	0	0	0	HMGB3.7
chr10	8681654	8681654	1	-	0	0	0	0	0.262745	0.268436	blunt	0	0	0	0	0	0	0	HMGB3.7
chr10	14158732	14158732	1	+	105	26	0	0	1.11928e-30	1.58377e-29	blunt	3	3	20	105	0	0	0	HMGB3.7
chr10	16910226	16910226	1	-	0	0	0	0	0.262745	0.268436	blunt	0	0	0	0	0	0	0	HMGB3.7
chr10	19718147	19718147	1	+	175	45	0	0	1.20427e-60	5.68014e-59	blunt	2	7	35	175	1	0	0	HMGB3.7
chr10	30778944	30778944	1	+	28	8	0	0	1.07369e-07	3.87077e-07	blunt	0	0	8	28	0	0	0	HMGB3.7
chr10	32115737	32115737	1	-	0	0	0	1	0.591788	0.591788	blunt	0	0	0	0	0	0	0	HMGB3.7
chr10	32546999	32546999	1	-	10	4	0	1	0.0162719	0.0323154	blunt	1	0	3	10	0	0	0	HMGB3.7
chr10	35806813	35806813	1	+	4	0	0	0	0.262745	0.268436	blunt	0	0	0	4	0	0	0	HMGB3.7
chr10	35806834	35806834	1	+	29	8	0	0	1.07369e-07	3.87077e-07	blunt	0	1	7	29	0	0	0	HMGB3.7
chr10	37986423	37986423	1	-	1	0	0	0	0.262745	0.268436	blunt	0	0	0	1	0	0	0	HMGB3.7
chr10	42698032	42698032	1	-	18	1	0	0	0.079555	0.117875	blunt	0	0	1	18	0	0	0	HMGB3.7
chr10	42698047	42698047	1	-	0	0	0	0	0.262745	0.268436	blunt	0	0	0	0	0	0	0	HMGB3.7
chr10	48787811	48787811	1	-	7	1	0	0	0.079555	0.117875	blunt	1	0	0	7	0	0	0	HMGB3.7
chr10	49186105	49186105	1	+	15	3	0	0	0.0035979	0.00727289	blunt	0	1	2	15	0	0	0	HMGB3.7
chr10	49186123	49186123	1	+	11	1	0	0	0.079555	0.117875	blunt	0	1	0	11	0	0	0	HMGB3.7
chr10	69539398	69539398	1	+	0	0	0	1	0.591788	0.591788	blunt	0	0	0	0	0	0	0	HMGB3.7
chr10	75028911	75028911	1	+	17	5	0	0	8.11844e-05	0.000208865	blunt	1	1	3	17	0	0	0	HMGB3.7
chr10	75028920	75028920	1	+	6	0	0	0	0.262745	0.268436	blunt	0	0	0	6	0	0	0	HMGB3.7
chr10	77637497	77637497	1	+	202	34	0	0	8.81183e-43	2.07812e-41	blunt	2	7	25	202	0	0	0	HMGB3.7
chr10	101019590	101019590	1	-	0	0	0	0	0.262745	0.268436	blunt	0	0	0	0	0	0	0	HMGB3.7
chr10	104001549	104001549	1	+	0	15	0	0	1.02556e-15	5.74719e-15	staggered	6	0	9	0	0	0	0	HMGB3.7
chr10	104166645	104166645	1	-	27	7	0	0	1.08862e-06	3.62448e-06	blunt	3	0	4	27	0	0	0	HMGB3.7
chr10	105416712	105416712	1	+	95	16	0	0	5.6571e-17	3.51859e-16	blunt	1	3	12	95	0	0	0	HMGB3.7
chr10	107602955	107602955	1	-	5	1	0	0	0.079555	0.117875	blunt	0	0	1	5	0	0	0	HMGB3.7
chr10	110659768	110659768	1	-	23	6	0	0	9.95598e-06	3.01341e-05	blunt	2	0	4	23	0	0	0	HMGB3.7
chr10	110659816	110659816	1	-	89	22	0	0	5.62237e-25	5.39366e-24	blunt	0	5	17	89	0	0	0	HMGB3.7
chr10	121711064	121711064	1	-	0	0	0	0	0.262745	0.268436	blunt	0	0	0	0	0	0	0	HMGB3.7
chr10	123673925	123673925	1	-	53	28	0	0	1.27317e-33	1.9476e-32	blunt	6	3	19	53	0	0	0	HMGB3.7
chr10	129564543	129564543	1	-	39	3	0	0	0.0035979	0.00727289	blunt	1	0	2	39	0	0	0	HMGB3.7
chr10	131636066	131636066	1	+	1	0	0	0	0.262745	0.268436	blunt	0	0	0	1	0	0	0	HMGB3.7
chr11	25976698	25976698	1	+	21	33	0	0	3.18766e-41	6.44362e-40	staggered	0	1	32	21	0	0	0	HMGB3.7
chr11	32553794	32553794	1	-	5	2	0	0	0.0187398	0.0335657	blunt	0	0	2	5	0	0	0	HMGB3.7
chr11	40630334	40630334	1	-	17	6	0	2	0.0116431	0.0232862	blunt	1	0	5	17	0	0	0	HMGB3.7
chr11	58154094	58154094	1	+	34	9	0	0	9.64298e-09	3.87087e-08	blunt	5	3	1	34	0	0	0	HMGB3.7
chr11	59939655	59939655	1	-	3	0	0	0	0.262745	0.268436	blunt	0	0	0	3	0	0	0	HMGB3.7
chr11	60746359	60746359	1	+	3	1	0	0	0.079555	0.117875	blunt	1	0	0	3	0	0	0	HMGB3.7
chr11	91266557	91266557	1	+	0	0	0	0	0.262745	0.268436	blunt	0	0	0	0	0	0	0	HMGB3.7
chr11	100764009	100764009	1	-	3	0	0	0	0.262745	0.268436	blunt	0	0	0	3	0	0	0	HMGB3.7
chr11	105472850	105472850	1	+	65	5	0	0	8.11844e-05	0.000208865	blunt	0	0	5	65	0	0	0	HMGB3.7
chr11	116155618	116155618	1	+	4	0	0	0	0.262745	0.268436	blunt	0	0	0	4	0	0	0	HMGB3.7
chr11	123318302	123318302	1	+	19	1	1	0	0.079555	0.117875	blunt	0	1	0	19	0	0	0	HMGB3.7
chr11	129646081	129646081	1	+	18	0	0	0	0.262745	0.268436	blunt	0	0	0	18	0	0	0	HMGB3.7
chr12	3251003	3251003	1	-	4	0	0	1	0.591788	0.591788	blunt	0	0	0	4	0	0	0	HMGB3.7
chr12	6770171	6770171	1	+	5	1	0	0	0.079555	0.117875	blunt	0	0	1	5	0	0	0	HMGB3.7
chr12	8026794	8026794	1	+	5	0	0	0	0.262745	0.268436	blunt	0	0	0	5	0	0	0	HMGB3.7
chr12	14156423	14156423	1	+	17	4	0	0	0.00058182	0.00136078	blunt	1	0	2	17	0	1	0	HMGB3.7
chr12	15340329	15340329	1	-	11	11	0	1	1.98124e-07	7.05272e-07	blunt	7	4	0	11	0	0	0	HMGB3.7
chr12	16695495	16695495	1	+	0	0	0	0	0.262745	0.268436	blunt	0	0	0	0	0	0	0	HMGB3.7
chr12	16695504	16695504	1	+	3	1	0	0	0.079555	0.117875	blunt	0	0	0	3	0	0	1	HMGB3.7
chr12	20155033	20155033	1	+	40	16	0	0	5.6571e-17	3.51859e-16	blunt	0	1	15	40	0	0	0	HMGB3.7
chr12	30964273	30964273	1	-	276	25	1	0	3.15076e-29	4.14727e-28	blunt	2	3	20	276	0	0	0	HMGB3.7
chr12	32146894	32146894	1	-	6	0	0	0	0.262745	0.268436	blunt	0	0	0	6	0	0	0	HMGB3.7
chr12	32384683	32384683	1	-	1	6	0	1	0.00106905	0.00247984	staggered	2	2	2	1	0	0	0	HMGB3.7
chr12	39329473	39329473	1	+	40	10	0	0	7.94886e-10	3.43439e-09	blunt	1	2	6	40	1	0	0	HMGB3.7
chr12	42625042	42625042	1	-	109	33	0	0	3.18766e-41	6.44362e-40	blunt	1	6	25	109	1	0	0	HMGB3.7
chr12	47171910	47171910	1	-	0	0	0	0	0.262745	0.268436	blunt	0	0	0	0	0	0	0	HMGB3.7
chr12	52227828	52227828	1	-	101	24	0	0	8.55342e-28	9.88007e-27	blunt	1	4	18	101	1	0	0	HMGB3.7
chr12	52227912	52227912	1	-	0	0	1	0	0.262745	0.268436	blunt	0	0	0	0	0	0	0	HMGB3.7
chr12	52917964	52917964	1	+	13	2	0	0	0.0187398	0.0335657	blunt	0	0	2	13	0	0	0	HMGB3.7
chr12	52918115	52918115	1	+	65	9	0	0	9.64298e-09	3.87087e-08	blunt	0	1	8	65	0	0	0	HMGB3.7
chr12	53474957	53474957	1	-	180	43	0	1	3.49177e-44	9.88172e-43	blunt	7	18	18	180	0	0	0	HMGB3.7
chr12	54721559	54721559	1	-	4	0	0	0	0.262745	0.268436	blunt	0	0	0	4	0	0	0	HMGB3.7
chr12	56101606	56101606	1	+	2	1	0	0	0.079555	0.117875	blunt	0	0	1	2	0	0	0	HMGB3.7
chr12	57249163	57249163	1	-	152	35	0	0	2.37017e-44	7.06061e-43	blunt	0	1	32	152	0	0	2	HMGB3.7
chr12	62950476	62950476	1	-	182	23	0	0	2.23625e-26	2.38815e-25	blunt	0	1	22	182	0	0	0	HMGB3.7
chr12	62950524	62950524	1	-	0	0	0	0	0.262745	0.268436	blunt	0	0	0	0	0	0	0	HMGB3.7
chr12	65563705	65563705	1	+	35	4	0	0	0.00058182	0.00136078	blunt	2	0	2	35	0	0	0	HMGB3.7
chr12	80731402	80731402	1	+	5	0	0	0	0.262745	0.268436	blunt	0	0	0	5	0	0	0	HMGB3.7
chr12	82672990	82672990	1	-	3	1	0	0	0.079555	0.117875	blunt	0	0	1	3	0	0	0	HMGB3.7
chr12	82673005	82673005	1	-	26	8	0	0	1.07369e-07	3.87077e-07	blunt	0	1	6	26	1	0	0	HMGB3.7
chr12	86003772	86003772	1	+	6	0	0	0	0.262745	0.268436	blunt	0	0	0	6	0	0	0	HMGB3.7
chr12	92931904	92931904	1	-	14	16	0	0	5.6571e-17	3.51859e-16	staggered	8	7	1	14	0	0	0	HMGB3.7
chr12	98008108	98008108	1	+	0	0	0	0	0.262745	0.268436	blunt	0	0	0	0	0	0	0	HMGB3.7
chr12	98008180	98008180	1	+	59	13	0	0	2.83287e-13	1.47101e-12	blunt	0	0	13	59	0	0	0	HMGB3.7
chr12	98008266	98008266	1	+	25	8	0	0	1.07369e-07	3.87077e-07	blunt	1	0	6	25	0	0	1	HMGB3.7
chr12	106937072	106937072	1	-	0	0	0	0	0.262745	0.268436	blunt	0	0	0	0	0	0	0	HMGB3.7
chr12	107387956	107387956	1	-	9	0	0	0	0.262745	0.268436	blunt	0	0	0	9	0	0	0	HMGB3.7
chr12	107388535	107388535	1	-	1	15	1	0	1.02556e-15	5.74719e-15	staggered	10	1	4	1	0	0	0	HMGB3.7
chr12	107388538	107388538	1	-	10	6	0	1	0.00106905	0.00247984	blunt	0	0	0	10	1	4	1	HMGB3.7
chr12	107957113	107957113	1	-	8	3	0	0	0.0035979	0.00727289	blunt	0	2	1	8	0	0	0	HMGB3.7
chr12	107957122	107957122	1	-	10	1	0	0	0.079555	0.117875	blunt	0	0	1	10	0	0	0	HMGB3.7
chr12	108943861	108943861	1	-	61	20	0	0	3.14022e-22	2.61377e-21	blunt	3	4	13	61	0	0	0	HMGB3.7
chr12	112712908	112712908	1	-	88	13	0	0	2.83287e-13	1.47101e-12	blunt	0	3	10	88	0	0	0	HMGB3.7
chr13	29325568	29325568	1	+	96	9	0	0	9.64298e-09	3.87087e-08	blunt	0	2	7	96	0	0	0	HMGB3.7
chr13	36408237	36408237	1	+	13	2	0	0	0.0187398	0.0335657	blunt	0	0	2	13	0	0	0	HMGB3.7
chr13	36408267	36408267	1	+	53	17	0	0	2.9572e-18	2.01659e-17	blunt	0	1	16	53	0	0	0	HMGB3.7
chr13	55046449	55046449	1	-	0	0	0	0	0.262745	0.268436	blunt	0	0	0	0	0	0	0	HMGB3.7
chr13	101040932	101040932	1	-	23	5	0	0	8.11844e-05	0.000208865	blunt	1	1	3	23	0	0	0	HMGB3.7
chr13	108931908	108931908	1	-	3	0	0	0	0.262745	0.268436	blunt	0	0	0	3	0	0	0	HMGB3.7
chr14	20435564	20435564	1	-	0	0	0	0	0.262745	0.268436	blunt	0	0	0	0	0	0	0	HMGB3.7
chr14	20522906	20522906	1	-	63	8	0	0	1.07369e-07	3.87077e-07	blunt	0	1	7	63	0	0	0	HMGB3.7
chr14	23080655	23080655	1	-	403	110	1	0	1.19564e-183	6.76733e-181	blunt	17	24	68	403	1	0	0	HMGB3.7
chr14	23397936	23397936	1	-	29	9	1	0	9.64298e-09	3.87087e-08	blunt	5	2	1	29	0	0	1	HMGB3.7
chr14	35474513	35474513	1	-	8	2	0	0	0.0187398	0.0335657	blunt	1	0	1	8	0	0	0	HMGB3.7
chr14	37821027	37821027	1	-	44	14	0	1	4.53104e-10	2.01935e-09	blunt	2	2	10	44	0	0	0	HMGB3.7
chr14	55234843	55234843	1	-	0	0	0	0	0.262745	0.268436	blunt	0	0	0	0	0	0	0	HMGB3.7
chr14	58096933	58096933	1	-	49	20	0	1	5.09429e-16	3.10039e-15	blunt	4	7	9	49	0	0	0	HMGB3.7
chr14	72942787	72942787	1	-	16	3	0	0	0.0035979	0.00727289	blunt	1	2	0	16	0	0	0	HMGB3.7
chr14	77192838	77192838	1	+	82	18	0	0	1.46895e-19	1.07977e-18	blunt	2	0	15	82	0	1	0	HMGB3.7
chr14	91223491	91223491	1	+	105	14	0	0	1.75656e-14	9.46871e-14	blunt	0	2	12	105	0	0	0	HMGB3.7
chr14	97221587	97221587	1	+	28	6	0	0	9.95598e-06	3.01341e-05	blunt	1	2	3	28	0	0	0	HMGB3.7
chr14	103059019	103059019	1	+	26	5	0	0	8.11844e-05	0.000208865	blunt	0	2	3	26	0	0	0	HMGB3.7
chr15	48992566	48992566	1	-	9	2	0	0	0.0187398	0.0335657	blunt	0	1	1	9	0	0	0	HMGB3.7
chr15	50118013	50118013	1	+	2	1	0	0	0.079555	0.117875	blunt	1	0	0	2	0	0	0	HMGB3.7
chr15	50666478	50666478	1	+	3	0	0	1	0.591788	0.591788	blunt	0	0	0	3	0	0	0	HMGB3.7
chr15	56323690	56323690	1	+	0	0	0	0	0.262745	0.268436	blunt	0	0	0	0	0	0	0	HMGB3.7
chr15	63512270	63512270	1	-	128	22	0	0	5.62237e-25	5.39366e-24	blunt	1	2	19	128	0	0	0	HMGB3.7
chr15	63512285	63512285	1	-	10	5	0	0	8.11844e-05	0.000208865	blunt	1	1	3	10	0	0	0	HMGB3.7
chr15	63512309	63512309	1	-	37	4	0	0	0.00058182	0.00136078	blunt	0	0	4	37	0	0	0	HMGB3.7
chr15	64955017	64955017	1	-	89	15	0	0	1.02556e-15	5.74719e-15	blunt	4	4	7	89	0	0	0	HMGB3.7
chr15	65319194	65319194	1	-	240	47	0	1	1.07703e-49	3.80999e-48	blunt	1	7	39	240	0	0	0	HMGB3.7
chr15	66861122	66861122	1	+	0	0	0	0	0.262745	0.268436	blunt	0	0	0	0	0	0	0	HMGB3.7
chr15	69322833	69322833	1	+	26	4	0	0	0.00058182	0.00136078	blunt	0	2	2	26	0	0	0	HMGB3.7
chr15	72151348	72151348	1	-	0	0	0	0	0.262745	0.268436	blunt	0	0	0	0	0	0	0	HMGB3.7
chr15	73907119	73907119	1	-	4	2	0	0	0.0187398	0.0335657	blunt	0	0	2	4	0	0	0	HMGB3.7
chr15	83823897	83823897	1	-	22	7	0	0	1.08862e-06	3.62448e-06	blunt	2	0	5	22	0	0	0	HMGB3.7
chr16	2769112	2769112	1	-	11	3	0	1	0.0519222	0.0915514	blunt	0	0	0	11	0	3	0	HMGB3.7
chr16	2769163	2769163	1	-	0	0	0	0	0.262745	0.268436	blunt	0	0	0	0	0	0	0	HMGB3.7
chr16	5983954	5983954	1	-	0	0	0	0	0.262745	0.268436	blunt	0	0	0	0	0	0	0	HMGB3.7
chr16	10640032	10640032	1	-	6	0	0	0	0.262745	0.268436	blunt	0	0	0	6	0	0	0	HMGB3.7
chr16	11515810	11515810	1	+	44	12	0	0	4.28539e-12	2.10916e-11	blunt	0	0	11	44	0	0	1	HMGB3.7
chr16	13665966	13665966	1	+	17	5	0	0	8.11844e-05	0.000208865	blunt	1	1	3	17	0	0	0	HMGB3.7
chr16	20288989	20288989	1	-	113	28	0	0	1.27317e-33	1.9476e-32	blunt	5	8	15	113	0	0	0	HMGB3.7
chr16	22662993	22662993	1	-	493	94	0	0	2.54482e-151	7.20183e-149	blunt	1	10	83	493	0	0	0	HMGB3.7
chr16	22663143	22663143	1	-	0	0	0	0	0.262745	0.268436	blunt	0	0	0	0	0	0	0	HMGB3.7
chr16	22959802	22959802	1	-	0	0	0	0	0.262745	0.268436	blunt	0	0	0	0	0	0	0	HMGB3.7
chr16	24687826	24687826	1	+	0	0	0	0	0.262745	0.268436	blunt	0	0	0	0	0	0	0	HMGB3.7
chr16	25029547	25029547	1	-	11	0	0	0	0.262745	0.268436	blunt	0	0	0	11	0	0	0	HMGB3.7
chr16	28519620	28519620	1	+	2	8	0	1	4.4967e-05	0.000135379	staggered	0	0	8	2	0	0	0	HMGB3.7
chr16	30403339	30403339	1	-	0	0	0	0	0.262745	0.268436	blunt	0	0	0	0	0	0	0	HMGB3.7
chr16	31013447	31013447	1	-	0	0	0	0	0.262745	0.268436	blunt	0	0	0	0	0	0	0	HMGB3.7
chr16	46944367	46944367	1	+	9	4	0	0	0.00058182	0.00136078	blunt	0	3	1	9	0	0	0	HMGB3.7
chr16	49477711	49477711	1	+	0	0	0	0	0.262745	0.268436	blunt	0	0	0	0	0	0	0	HMGB3.7
chr16	49852194	49852194	1	+	8	2	0	1	0.141412	0.207355	blunt	0	0	2	8	0	0	0	HMGB3.7
chr16	52024915	52024915	1	-	75	24	0	0	8.55342e-28	9.88007e-27	blunt	4	5	15	75	0	0	0	HMGB3.7
chr16	61190734	61190734	1	-	21	5	0	0	8.11844e-05	0.000208865	blunt	0	1	3	21	0	0	1	HMGB3.7
chr16	75872134	75872134	1	+	2	0	0	0	0.262745	0.268436	blunt	0	0	0	2	0	0	0	HMGB3.7
chr16	75969354	75969354	1	-	0	0	0	0	0.262745	0.268436	blunt	0	0	0	0	0	0	0	HMGB3.7
chr16	79747159	79747159	1	+	17	5	0	0	8.11844e-05	0.000208865	blunt	0	4	1	17	0	0	0	HMGB3.7
chr16	79747168	79747168	1	+	4	2	0	0	0.0187398	0.0335657	blunt	0	0	2	4	0	0	0	HMGB3.7
chr17	4672151	4672151	1	-	8	4	0	0	0.00058182	0.00136078	blunt	0	2	2	8	0	0	0	HMGB3.7
chr17	4672292	4672292	1	-	224	24	0	0	8.55342e-28	9.88007e-27	blunt	1	3	20	224	0	0	0	HMGB3.7
chr17	4672307	4672307	1	-	5	0	0	0	0.262745	0.268436	blunt	0	0	0	5	0	0	0	HMGB3.7
chr17	4930740	4930740	1	+	12	3	0	0	0.0035979	0.00727289	blunt	1	0	2	12	0	0	0	HMGB3.7
chr17	5668752	5668752	1	-	7	2	0	1	0.141412	0.207355	blunt	0	0	2	7	0	0	0	HMGB3.7
chr17	7357590	7357590	1	+	40	14	0	0	1.75656e-14	9.46871e-14	blunt	3	1	9	40	1	0	0	HMGB3.7
chr17	14485237	14485237	1	+	15	3	0	0	0.0035979	0.00727289	blunt	1	2	0	15	0	0	0	HMGB3.7
chr17	14986145	14986145	1	+	34	6	0	0	9.95598e-06	3.01341e-05	blunt	0	1	5	34	0	0	0	HMGB3.7
chr17	14986175	14986175	1	+	151	35	1	0	2.37017e-44	7.06061e-43	blunt	0	7	28	151	0	0	0	HMGB3.7
chr17	16456457	16456457	1	+	16	3	0	0	0.0035979	0.00727289	blunt	0	2	0	16	1	0	0	HMGB3.7
chr17	27981303	27981303	1	+	7	1	0	1	0.321122	0.327487	blunt	0	0	1	7	0	0	0	HMGB3.7
chr17	30401325	30401325	1	-	55	17	0	0	2.9572e-18	2.01659e-17	blunt	1	3	13	55	0	0	0	HMGB3.7
chr17	30925531	30925531	1	-	9	0	0	1	0.591788	0.591788	blunt	0	0	0	9	0	0	0	HMGB3.7
chr17	39634029	39634029	1	+	4	3	0	0	0.0035979	0.00727289	blunt	0	1	1	4	0	1	0	HMGB3.7
chr17	42648730	42648730	1	+	11	1	0	0	0.079555	0.117875	blunt	0	1	0	11	0	0	0	HMGB3.7
chr17	46262363	46262363	1	-	15	3	0	0	0.0035979	0.00727289	blunt	1	0	2	15	0	0	0	HMGB3.7
chr17	47874045	47874045	1	-	10	11	2	0	6.05436e-11	2.74141e-10	staggered	0	1	9	10	0	0	1	HMGB3.7
chr17	48353957	48353957	1	+	10	3	0	0	0.0035979	0.00727289	blunt	1	2	0	10	0	0	0	HMGB3.7
chr17	52485954	52485954	1	-	214	41	0	0	5.25003e-54	1.98101e-52	blunt	0	0	41	214	0	0	0	HMGB3.7
chr17	58623798	58623798	1	+	7	5	0	0	8.11844e-05	0.000208865	blunt	0	2	3	7	0	0	0	HMGB3.7
chr17	59538338	59538338	1	-	28	5	0	0	8.11844e-05	0.000208865	blunt	0	3	2	28	0	0	0	HMGB3.7
chr17	66778982	66778982	1	-	4	0	0	1	0.591788	0.591788	blunt	0	0	0	4	0	0	0	HMGB3.7
chr17	68013590	68013590	1	+	78	17	0	0	2.9572e-18	2.01659e-17	blunt	2	5	10	78	0	0	0	HMGB3.7
chr17	69948433	69948433	1	+	34	8	0	0	1.07369e-07	3.87077e-07	blunt	0	5	3	34	0	0	0	HMGB3.7
chr17	74314193	74314193	1	+	0	2	0	0	0.0187398	0.0335657	blunt	2	0	0	0	0	0	0	HMGB3.7
chr17	75580776	75580776	1	+	30	5	0	0	8.11844e-05	0.000208865	blunt	1	1	2	30	0	0	1	HMGB3.7
chr17	79367325	79367325	1	-	42	28	0	0	1.27317e-33	1.9476e-32	blunt	3	2	23	42	0	0	0	HMGB3.7
chr18	1965181	1965181	1	+	8	3	0	0	0.0035979	0.00727289	blunt	0	0	3	8	0	0	0	HMGB3.7
chr18	3490053	3490053	1	+	17	7	0	0	1.08862e-06	3.62448e-06	blunt	2	2	3	17	0	0	0	HMGB3.7
chr18	22273491	22273491	1	-	53	17	0	1	6.04099e-13	3.08036e-12	blunt	2	8	7	53	0	0	0	HMGB3.7
chr18	22273548	22273548	1	-	0	0	0	0	0.262745	0.268436	blunt	0	0	0	0	0	0	0	HMGB3.7
chr18	26205562	26205562	1	+	0	0	0	0	0.262745	0.268436	blunt	0	0	0	0	0	0	0	HMGB3.7
chr18	46560320	46560320	1	-	2	2	0	0	0.0187398	0.0335657	blunt	0	2	0	2	0	0	0	HMGB3.7
chr18	50324779	50324779	1	-	7	2	0	0	0.0187398	0.0335657	blunt	0	1	1	7	0	0	0	HMGB3.7
chr18	53540129	53540129	1	-	8	3	0	0	0.0035979	0.00727289	blunt	1	0	2	8	0	0	0	HMGB3.7
chr18	62894097	62894097	1	+	5	0	0	0	0.262745	0.268436	blunt	0	0	0	5	0	0	0	HMGB3.7
chr18	63724171	63724171	1	-	48	4	0	0	0.00058182	0.00136078	blunt	0	0	4	48	0	0	0	HMGB3.7
chr18	66918324	66918324	1	-	2	0	0	0	0.262745	0.268436	blunt	0	0	0	2	0	0	0	HMGB3.7
chr19	3299504	3299504	1	-	90	18	0	0	1.46895e-19	1.07977e-18	blunt	3	5	10	90	0	0	0	HMGB3.7
chr19	5463455	5463455	1	-	0	0	0	0	0.262745	0.268436	blunt	0	0	0	0	0	0	0	HMGB3.7
chr19	8191904	8191904	1	+	0	0	0	0	0.262745	0.268436	blunt	0	0	0	0	0	0	0	HMGB3.7
chr19	13325144	13325144	1	-	1	1	0	0	0.079555	0.117875	blunt	0	1	0	1	0	0	0	HMGB3.7
chr19	34044923	34044923	1	+	14	8	0	0	1.07369e-07	3.87077e-07	blunt	3	1	4	14	0	0	0	HMGB3.7
chr19	34952908	34952908	1	+	107	22	0	0	5.62237e-25	5.39366e-24	blunt	0	2	20	107	0	0	0	HMGB3.7
chr19	54394134	54394134	1	+	129	29	0	0	4.08607e-35	7.00823e-34	blunt	1	0	28	129	0	0	0	HMGB3.7
chr19	54705263	54705263	1	+	23	11	0	1	1.98124e-07	7.05272e-07	blunt	2	4	5	23	0	0	0	HMGB3.7
chr19	56919445	56919445	1	+	2	0	0	1	0.591788	0.591788	blunt	0	0	0	2	0	0	0	HMGB3.7
chr19	57011068	57011068	1	-	127	16	0	0	5.6571e-17	3.51859e-16	blunt	0	0	16	127	0	0	0	HMGB3.7
chr2	2279402	2279402	1	+	3	0	0	0	0.262745	0.268436	blunt	0	0	0	3	0	0	0	HMGB3.7
chr2	4452294	4452294	1	-	3	0	0	1	0.591788	0.591788	blunt	0	0	0	3	0	0	0	HMGB3.7
chr2	15034024	15034024	1	+	5	2	0	1	0.141412	0.207355	blunt	1	1	0	5	0	0	0	HMGB3.7
chr2	24557527	24557527	1	-	0	1	0	0	0.079555	0.117875	blunt	0	0	1	0	0	0	0	HMGB3.7
chr2	29926020	29926020	1	+	182	33	0	0	3.18766e-41	6.44362e-40	blunt	0	3	29	182	0	1	0	HMGB3.7
chr2	61590493	61590493	1	+	5	1	0	0	0.079555	0.117875	blunt	1	0	0	5	0	0	0	HMGB3.7
chr2	67807877	67807877	1	-	5	1	0	0	0.079555	0.117875	blunt	0	0	1	5	0	0	0	HMGB3.7
chr2	72176298	72176298	1	+	48	10	0	2	6.87346e-05	0.00020584	blunt	1	1	8	48	0	0	0	HMGB3.7
chr2	72558328	72558328	1	+	139	59	0	0	5.76812e-85	6.52952e-83	blunt	43	8	8	139	0	0	0	HMGB3.7
chr2	77603499	77603499	1	+	5	6	0	0	9.95598e-06	3.01341e-05	staggered	0	0	0	5	0	0	6	HMGB3.7
chr2	77603502	77603502	1	+	6	5	0	0	8.11844e-05	0.000208865	blunt	5	0	0	6	0	0	0	HMGB3.7
chr2	79294236	79294236	1	+	3	1	0	0	0.079555	0.117875	blunt	0	0	1	3	0	0	0	HMGB3.7
chr2	79294242	79294242	1	+	3	1	0	0	0.079555	0.117875	blunt	0	0	0	3	0	1	0	HMGB3.7
chr2	80276681	80276681	1	+	165	46	0	0	2.49761e-62	1.57072e-60	blunt	9	7	29	165	0	1	0	HMGB3.7
chr2	96475159	96475159	1	+	116	24	0	0	8.55342e-28	9.88007e-27	blunt	0	0	24	116	0	0	0	HMGB3.7
chr2	113077420	113077420	1	-	16	7	0	0	1.08862e-06	3.62448e-06	blunt	2	4	1	16	0	0	0	HMGB3.7
chr2	113077441	113077441	1	-	14	3	0	0	0.0035979	0.00727289	blunt	0	0	3	14	0	0	0	HMGB3.7
chr2	113121025	113121025	1	-	9	4	0	0	0.00058182	0.00136078	blunt	1	0	3	9	0	0	0	HMGB3.7
chr2	113121049	113121049	1	-	13	4	0	0	0.00058182	0.00136078	blunt	0	0	3	13	0	1	0	HMGB3.7
chr2	115384571	115384571	1	+	137	21	0	0	1.35721e-23	1.21934e-22	blunt	1	2	18	137	0	0	0	HMGB3.7
chr2	116901664	116901664	1	-	22	5	0	0	8.11844e-05	0.000208865	blunt	1	1	3	22	0	0	0	HMGB3.7
chr2	120321033	120321033	1	-	115	26	1	0	1.11928e-30	1.58377e-29	blunt	2	5	19	115	0	0	0	HMGB3.7
chr2	122196388	122196388	1	+	0	1	0	0	0.079555	0.117875	blunt	1	0	0	0	0	0	0	HMGB3.7
chr2	124707080	124707080	1	+	0	0	0	0	0.262745	0.268436	blunt	0	0	0	0	0	0	0	HMGB3.7
chr2	124707095	124707095	1	+	0	0	0	0	0.262745	0.268436	blunt	0	0	0	0	0	0	0	HMGB3.7
chr2	132371902	132371902	1	+	4	1	0	0	0.079555	0.117875	blunt	1	0	0	4	0	0	0	HMGB3.7
chr2	140709466	140709466	1	+	70	9	0	0	9.64298e-09	3.87087e-08	blunt	0	0	8	70	1	0	0	HMGB3.7
chr2	145827468	145827468	1	-	0	0	0	0	0.262745	0.268436	blunt	0	0	0	0	0	0	0	HMGB3.7
chr2	147633132	147633132	1	-	212	27	1	1	7.8835e-24	7.31485e-23	blunt	0	3	22	212	2	0	0	HMGB3.7
chr2	148264317	148264317	1	+	1	0	0	0	0.262745	0.268436	blunt	0	0	0	1	0	0	0	HMGB3.7
chr2	148346207	148346207	1	+	1	0	0	0	0.262745	0.268436	blunt	0	0	0	1	0	0	0	HMGB3.7
chr2	177719488	177719488	1	-	3	0	0	0	0.262745	0.268436	blunt	0	0	0	3	0	0	0	HMGB3.7
chr2	187165193	187165193	1	-	5	1	0	0	0.079555	0.117875	blunt	0	1	0	5	0	0	0	HMGB3.7
chr2	192056401	192056401	1	+	20	5	0	0	8.11844e-05	0.000208865	blunt	0	3	2	20	0	0	0	HMGB3.7
chr2	197897219	197897219	1	-	0	0	0	0	0.262745	0.268436	blunt	0	0	0	0	0	0	0	HMGB3.7
chr2	220546490	220546490	1	-	0	0	0	0	0.262745	0.268436	blunt	0	0	0	0	0	0	0	HMGB3.7
chr2	221406627	221406627	1	+	0	0	0	0	0.262745	0.268436	blunt	0	0	0	0	0	0	0	HMGB3.7
chr2	221406654	221406654	1	+	134	9	0	1	8.00264e-06	2.63343e-05	blunt	1	0	8	134	0	0	0	HMGB3.7
chr2	231580592	231580592	1	+	15	2	0	0	0.0187398	0.0335657	blunt	0	0	2	15	0	0	0	HMGB3.7
chr2	232603405	232603405	1	+	13	3	0	0	0.0035979	0.00727289	blunt	0	0	3	13	0	0	0	HMGB3.7
chr2	240139550	240139550	1	+	6	0	0	0	0.262745	0.268436	blunt	0	0	0	6	0	0	0	HMGB3.7
chr20	336204	336204	1	-	92	15	0	0	1.02556e-15	5.74719e-15	blunt	0	4	11	92	0	0	0	HMGB3.7
chr20	2682234	2682234	1	+	0	0	1	0	0.262745	0.268436	blunt	0	0	0	0	0	0	0	HMGB3.7
chr20	2682363	2682363	1	+	92	21	0	0	1.35721e-23	1.21934e-22	blunt	3	5	13	92	0	0	0	HMGB3.7
chr20	4118549	4118549	1	-	217	50	0	0	3.77595e-69	3.05313e-67	blunt	3	5	42	217	0	0	0	HMGB3.7
chr20	8089016	8089016	1	-	1	0	0	0	0.262745	0.268436	blunt	0	0	0	1	0	0	0	HMGB3.7
chr20	11084748	11084748	1	+	8	7	0	0	1.08862e-06	3.62448e-06	blunt	0	2	5	8	0	0	0	HMGB3.7
chr20	17309858	17309858	1	+	345	15	0	0	1.02556e-15	5.74719e-15	blunt	0	2	13	345	0	0	0	HMGB3.7
chr20	21078562	21078562	1	+	2	1	0	0	0.079555	0.117875	blunt	1	0	0	2	0	0	0	HMGB3.7
chr20	36076043	36076043	1	-	16	3	0	0	0.0035979	0.00727289	blunt	0	1	2	16	0	0	0	HMGB3.7
chr20	42184599	42184599	1	-	0	0	0	0	0.262745	0.268436	blunt	0	0	0	0	0	0	0	HMGB3.7
chr20	48891588	48891588	1	+	99	0	0	0	0.262745	0.268436	blunt	0	0	0	99	0	0	0	HMGB3.7
chr20	48891603	48891603	1	+	393	67	1	0	1.65296e-99	3.11858e-97	blunt	1	7	58	393	1	0	0	HMGB3.7
chr20	50978696	50978696	1	-	5	2	1	0	0.0187398	0.0335657	blunt	0	0	1	5	0	1	0	HMGB3.7
chr20	50978717	50978717	1	-	37	11	0	0	6.05436e-11	2.74141e-10	blunt	1	3	7	37	0	0	0	HMGB3.7
chr20	50978732	50978732	1	-	259	30	0	1	2.08011e-27	2.35468e-26	blunt	1	2	26	259	1	0	0	HMGB3.7
chr20	52690034	52690034	1	-	21	1	0	0	0.079555	0.117875	blunt	0	1	0	21	0	0	0	HMGB3.7
chr20	56064488	56064488	1	+	168	56	0	0	1.26194e-79	1.19043e-77	blunt	2	8	46	168	0	0	0	HMGB3.7
chr20	58974080	58974080	1	+	14	3	0	0	0.0035979	0.00727289	blunt	0	0	3	14	0	0	0	HMGB3.7
chr21	10388138	10388138	1	+	27	6	0	0	9.95598e-06	3.01341e-05	blunt	0	1	5	27	0	0	0	HMGB3.7
chr21	16160714	16160714	1	-	30	7	0	0	1.08862e-06	3.62448e-06	blunt	1	1	5	30	0	0	0	HMGB3.7
chr21	22313330	22313330	1	-	28	18	0	0	1.46895e-19	1.07977e-18	blunt	5	2	11	28	0	0	0	HMGB3.7
chr21	32027417	32027417	1	-	1	0	0	0	0.262745	0.268436	blunt	0	0	0	1	0	0	0	HMGB3.7
chr21	38073075	38073075	1	+	24	0	0	0	0.262745	0.268436	blunt	0	0	0	24	0	0	0	HMGB3.7
chr21	38178507	38178507	1	+	40	2	0	0	0.0187398	0.0335657	blunt	0	0	2	40	0	0	0	HMGB3.7
chr21	41726558	41726558	1	-	4	0	0	0	0.262745	0.268436	blunt	0	0	0	4	0	0	0	HMGB3.7
chr22	17419526	17419526	1	+	0	0	0	0	0.262745	0.268436	blunt	0	0	0	0	0	0	0	HMGB3.7
chr22	25813167	25813167	1	-	15	3	0	0	0.0035979	0.00727289	blunt	3	0	0	15	0	0	0	HMGB3.7
chr22	26738565	26738565	1	-	42	3	2	0	0.0035979	0.00727289	blunt	0	1	2	42	0	0	0	HMGB3.7
chr22	28543417	28543417	1	+	4	4	0	0	0.00058182	0.00136078	blunt	0	1	3	4	0	0	0	HMGB3.7
chr22	32678620	32678620	1	-	4	1	0	0	0.079555	0.117875	blunt	0	0	1	4	0	0	0	HMGB3.7
chr22	33089435	33089435	1	-	97	17	0	0	2.9572e-18	2.01659e-17	blunt	1	1	14	97	1	0	0	HMGB3.7
chr22	41254414	41254414	1	-	7	0	0	0	0.262745	0.268436	blunt	0	0	0	7	0	0	0	HMGB3.7
chr22	48160270	48160270	1	+	170	20	0	0	3.14022e-22	2.61377e-21	blunt	0	2	18	170	0	0	0	HMGB3.7
chr22	49340400	49340400	1	-	4	3	0	0	0.0035979	0.00727289	blunt	0	1	2	4	0	0	0	HMGB3.7
chr3	67726	67726	1	+	10	0	0	0	0.262745	0.268436	blunt	0	0	0	10	0	0	0	HMGB3.7
chr3	8191592	8191592	1	-	3	1	0	0	0.079555	0.117875	blunt	0	0	1	3	0	0	0	HMGB3.7
chr3	11725407	11725407	1	-	46	4	0	0	0.00058182	0.00136078	blunt	1	1	2	46	0	0	0	HMGB3.7
chr3	13856854	13856854	1	+	0	0	0	0	0.262745	0.268436	blunt	0	0	0	0	0	0	0	HMGB3.7
chr3	31403239	31403239	1	+	46	18	0	0	1.46895e-19	1.07977e-18	blunt	0	3	15	46	0	0	0	HMGB3.7
chr3	46469945	46469945	1	-	77	20	0	0	3.14022e-22	2.61377e-21	blunt	3	2	14	77	1	0	0	HMGB3.7
chr3	53125003	53125003	1	+	0	1	0	0	0.079555	0.117875	blunt	0	0	1	0	0	0	0	HMGB3.7
chr3	57848615	57848615	1	-	2	0	0	0	0.262745	0.268436	blunt	0	0	0	2	0	0	0	HMGB3.7
chr3	58182104	58182104	1	+	3	0	0	0	0.262745	0.268436	blunt	0	0	0	3	0	0	0	HMGB3.7
chr3	71465348	71465348	1	+	7	2	0	0	0.0187398	0.0335657	blunt	0	2	0	7	0	0	0	HMGB3.7
chr3	84908843	84908843	1	+	0	0	0	0	0.262745	0.268436	blunt	0	0	0	0	0	0	0	HMGB3.7
chr3	84908858	84908858	1	+	0	0	0	0	0.262745	0.268436	blunt	0	0	0	0	0	0	0	HMGB3.7
chr3	88467269	88467269	1	-	51	8	1	0	1.07369e-07	3.87077e-07	blunt	1	2	5	51	0	0	0	HMGB3.7
chr3	98652183	98652183	1	+	51	15	0	0	1.02556e-15	5.74719e-15	blunt	1	2	12	51	0	0	0	HMGB3.7
chr3	100503091	100503091	1	-	2	0	0	0	0.262745	0.268436	blunt	0	0	0	2	0	0	0	HMGB3.7
chr3	112804384	112804384	1	-	46	13	0	0	2.83287e-13	1.47101e-12	blunt	0	2	11	46	0	0	0	HMGB3.7
chr3	117409266	117409266	1	-	0	0	0	0	0.262745	0.268436	blunt	0	0	0	0	0	0	0	HMGB3.7
chr3	120211984	120211984	1	-	0	0	0	0	0.262745	0.268436	blunt	0	0	0	0	0	0	0	HMGB3.7
chr3	129976797	129976797	1	+	85	20	0	1	5.09429e-16	3.10039e-15	blunt	2	5	12	85	1	0	0	HMGB3.7
chr3	138464999	138464999	1	+	24	2	0	0	0.0187398	0.0335657	blunt	0	0	1	24	1	0	0	HMGB3.7
chr3	148006971	148006971	1	-	41	8	0	0	1.07369e-07	3.87077e-07	blunt	0	0	8	41	0	0	0	HMGB3.7
chr3	149418845	149418845	1	+	13	1	0	0	0.079555	0.117875	blunt	0	1	0	13	0	0	0	HMGB3.7
chr3	149766482	149766482	1	+	9	4	0	0	0.00058182	0.00136078	blunt	3	0	1	9	0	0	0	HMGB3.7
chr3	150796717	150796717	1	-	0	1	0	0	0.079555	0.117875	blunt	1	0	0	0	0	0	0	HMGB3.7
chr3	151617229	151617229	1	-	81	12	0	0	4.28539e-12	2.10916e-11	blunt	1	0	11	81	0	0	0	HMGB3.7
chr3	159593724	159593724	1	+	18	3	0	1	0.0519222	0.0915514	blunt	0	1	2	18	0	0	0	HMGB3.7
chr3	165898154	165898154	1	-	34	11	0	0	6.05436e-11	2.74141e-10	blunt	1	1	8	34	0	0	1	HMGB3.7
chr3	167330906	167330906	1	+	44	14	0	1	4.53104e-10	2.01935e-09	blunt	1	5	8	44	0	0	0	HMGB3.7
chr3	167981691	167981691	1	-	9	1	0	0	0.079555	0.117875	blunt	0	0	1	9	0	0	0	HMGB3.7
chr3	179853768	179853768	1	-	129	18	0	0	1.46895e-19	1.07977e-18	blunt	0	2	16	129	0	0	0	HMGB3.7
chr3	181242499	181242499	1	-	78	11	0	0	6.05436e-11	2.74141e-10	blunt	0	1	10	78	0	0	0	HMGB3.7
chr3	181242568	181242568	1	-	2	0	0	0	0.262745	0.268436	blunt	0	0	0	2	0	0	0	HMGB3.7
chr3	182678987	182678987	1	+	11	1	0	0	0.079555	0.117875	blunt	0	0	1	11	0	0	0	HMGB3.7
chr3	184617451	184617451	1	+	7	3	0	0	0.0035979	0.00727289	blunt	0	2	1	7	0	0	0	HMGB3.7
chr3	186889808	186889808	1	-	0	0	0	0	0.262745	0.268436	blunt	0	0	0	0	0	0	0	HMGB3.7
chr3	191246681	191246681	1	+	38	9	0	0	9.64298e-09	3.87087e-08	blunt	1	1	6	38	0	1	0	HMGB3.7
chr3	195934191	195934191	1	+	32	3	0	1	0.0519222	0.0915514	blunt	0	0	3	32	0	0	0	HMGB3.7
chr4	4857776	4857776	1	+	3	1	0	0	0.079555	0.117875	blunt	0	0	1	3	0	0	0	HMGB3.7
chr4	21185437	21185437	1	-	1	0	0	0	0.262745	0.268436	blunt	0	0	0	1	0	0	0	HMGB3.7
chr4	25473408	25473408	1	+	138	17	0	1	6.04099e-13	3.08036e-12	blunt	2	1	14	138	0	0	0	HMGB3.7
chr4	32005815	32005815	1	-	44	14	0	0	1.75656e-14	9.46871e-14	blunt	0	2	12	44	0	0	0	HMGB3.7
chr4	46961852	46961852	1	+	12	4	0	0	0.00058182	0.00136078	blunt	0	0	4	12	0	0	0	HMGB3.7
chr4	47482458	47482458	1	-	19	6	0	0	9.95598e-06	3.01341e-05	blunt	0	2	4	19	0	0	0	HMGB3.7
chr4	65494966	65494966	1	+	0	0	0	0	0.262745	0.268436	blunt	0	0	0	0	0	0	0	HMGB3.7
chr4	78622207	78622207	1	+	2	0	0	0	0.262745	0.268436	blunt	0	0	0	2	0	0	0	HMGB3.7
chr4	87267793	87267793	1	+	2	0	0	1	0.591788	0.591788	blunt	0	0	0	2	0	0	0	HMGB3.7
chr4	88913091	88913091	1	+	0	0	0	0	0.262745	0.268436	blunt	0	0	0	0	0	0	0	HMGB3.7
chr4	88913316	88913316	1	+	27	4	0	0	0.00058182	0.00136078	blunt	0	0	4	27	0	0	0	HMGB3.7
chr4	88913337	88913337	1	+	38	5	0	0	8.11844e-05	0.000208865	blunt	0	1	4	38	0	0	0	HMGB3.7
chr4	88913461	88913461	1	+	0	0	0	0	0.262745	0.268436	blunt	0	0	0	0	0	0	0	HMGB3.7
chr4	88913512	88913512	1	+	1	1	0	0	0.079555	0.117875	blunt	0	0	0	1	1	0	0	HMGB3.7
chr4	89729002	89729002	1	-	27	5	0	0	8.11844e-05	0.000208865	blunt	0	0	5	27	0	0	0	HMGB3.7
chr4	98773520	98773520	1	+	10	1	0	0	0.079555	0.117875	blunt	1	0	0	10	0	0	0	HMGB3.7
chr4	104085218	104085218	1	+	0	0	0	0	0.262745	0.268436	blunt	0	0	0	0	0	0	0	HMGB3.7
chr4	106858877	106858877	1	+	0	0	0	0	0.262745	0.268436	blunt	0	0	0	0	0	0	0	HMGB3.7
chr4	113996163	113996163	1	+	17	3	0	0	0.0035979	0.00727289	blunt	1	1	1	17	0	0	0	HMGB3.7
chr4	129458040	129458040	1	-	0	0	0	0	0.262745	0.268436	blunt	0	0	0	0	0	0	0	HMGB3.7
chr4	133149704	133149704	1	-	92	23	0	0	2.23625e-26	2.38815e-25	blunt	3	5	15	92	0	0	0	HMGB3.7
chr4	141000104	141000104	1	+	7	1	0	0	0.079555	0.117875	blunt	0	0	1	7	0	0	0	HMGB3.7
chr4	150991110	150991110	1	+	0	1	0	0	0.079555	0.117875	blunt	0	0	1	0	0	0	0	HMGB3.7
chr4	171384983	171384983	1	-	5	1	0	0	0.079555	0.117875	blunt	1	0	0	5	0	0	0	HMGB3.7
chr4	173332111	173332111	1	-	0	0	0	0	0.262745	0.268436	blunt	0	0	0	0	0	0	0	HMGB3.7
chr4	176479717	176479717	1	+	15	6	0	0	9.95598e-06	3.01341e-05	blunt	0	0	1	15	0	5	0	HMGB3.7
chr4	176479732	176479732	1	+	15	2	0	0	0.0187398	0.0335657	blunt	0	0	2	15	0	0	0	HMGB3.7
chr4	177219542	177219542	1	+	143	25	0	0	3.15076e-29	4.14727e-28	blunt	0	5	20	143	0	0	0	HMGB3.7
chr4	183013306	183013306	1	-	17	5	0	0	8.11844e-05	0.000208865	blunt	0	0	5	17	0	0	0	HMGB3.7
chr4	183013324	183013324	1	-	95	22	0	0	5.62237e-25	5.39366e-24	blunt	2	2	18	95	0	0	0	HMGB3.7
chr4	186312092	186312092	1	-	64	3	0	0	0.0035979	0.00727289	blunt	0	0	3	64	0	0	0	HMGB3.7
chr5	7288793	7288793	1	-	14	5	0	0	8.11844e-05	0.000208865	blunt	0	1	4	14	0	0	0	HMGB3.7
chr5	7814607	7814607	1	-	221	45	0	0	1.20427e-60	5.68014e-59	blunt	9	4	32	221	0	0	0	HMGB3.7
chr5	8370018	8370018	1	+	8	4	0	0	0.00058182	0.00136078	blunt	0	0	0	8	0	3	1	HMGB3.7
chr5	8370021	8370021	1	+	1	11	0	0	6.05436e-11	2.74141e-10	staggered	8	0	3	1	0	0	0	HMGB3.7
chr5	13729015	13729015	1	+	3	0	0	0	0.262745	0.268436	blunt	0	0	0	3	0	0	0	HMGB3.7
chr5	23949363	23949363	1	-	2	1	0	0	0.079555	0.117875	blunt	0	0	1	2	0	0	0	HMGB3.7
chr5	43731152	43731152	1	-	93	15	0	0	1.02556e-15	5.74719e-15	blunt	0	1	14	93	0	0	0	HMGB3.7
chr5	45904062	45904062	1	+	9	0	0	0	0.262745	0.268436	blunt	0	0	0	9	0	0	0	HMGB3.7
chr5	65898832	65898832	1	-	6	3	0	0	0.0035979	0.00727289	blunt	1	1	1	6	0	0	0	HMGB3.7
chr5	68325524	68325524	1	+	0	0	0	0	0.262745	0.268436	blunt	0	0	0	0	0	0	0	HMGB3.7
chr5	68325584	68325584	1	+	32	9	0	0	9.64298e-09	3.87087e-08	blunt	1	2	6	32	0	0	0	HMGB3.7
chr5	72030432	72030432	1	-	13	8	0	0	1.07369e-07	3.87077e-07	blunt	2	3	3	13	0	0	0	HMGB3.7
chr5	72030526	72030526	1	-	0	4	0	0	0.00058182	0.00136078	staggered	3	0	0	0	0	0	1	HMGB3.7
chr5	79742052	79742052	1	-	10	5	0	0	8.11844e-05	0.000208865	blunt	1	1	3	10	0	0	0	HMGB3.7
chr5	86319256	86319256	1	-	108	31	0	0	3.83075e-38	7.47657e-37	blunt	0	0	31	108	0	0	0	HMGB3.7
chr5	96906249	96906249	1	-	0	0	0	0	0.262745	0.268436	blunt	0	0	0	0	0	0	0	HMGB3.7
chr5	101886725	101886725	1	-	2	0	0	0	0.262745	0.268436	blunt	0	0	0	2	0	0	0	HMGB3.7
chr5	108915886	108915886	1	+	3	1	0	0	0.079555	0.117875	blunt	0	1	0	3	0	0	0	HMGB3.7
chr5	117004668	117004668	1	-	137	29	0	0	4.08607e-35	7.00823e-34	blunt	1	10	18	137	0	0	0	HMGB3.7
chr5	119404127	119404127	1	-	4	0	0	0	0.262745	0.268436	blunt	0	0	0	4	0	0	0	HMGB3.7
chr5	127650096	127650096	1	+	37	19	0	0	6.9509e-21	5.54114e-20	blunt	10	5	4	37	0	0	0	HMGB3.7
chr5	133766295	133766295	1	+	11	6	0	0	9.95598e-06	3.01341e-05	blunt	1	0	4	11	1	0	0	HMGB3.7
chr5	133885466	133885466	1	+	170	35	0	0	2.37017e-44	7.06061e-43	blunt	1	2	32	170	0	0	0	HMGB3.7
chr5	134421987	134421987	1	-	15	3	0	2	0.182691	0.267192	blunt	0	0	3	15	0	0	0	HMGB3.7
chr5	143615570	143615570	1	-	14	1	0	0	0.079555	0.117875	blunt	0	0	1	14	0	0	0	HMGB3.7
chr5	144084375	144084375	1	-	17	3	0	1	0.0519222	0.0915514	blunt	0	0	3	17	0	0	0	HMGB3.7
chr5	144464763	144464763	1	-	5	1	0	0	0.079555	0.117875	blunt	1	0	0	5	0	0	0	HMGB3.7
chr5	148487398	148487398	1	+	0	0	0	0	0.262745	0.268436	blunt	0	0	0	0	0	0	0	HMGB3.7
chr5	149598480	149598480	1	-	5	1	0	0	0.079555	0.117875	blunt	0	0	1	5	0	0	0	HMGB3.7
chr5	149836919	149836919	1	+	3	0	0	0	0.262745	0.268436	blunt	0	0	0	3	0	0	0	HMGB3.7
chr5	161836167	161836167	1	+	13	2	0	0	0.0187398	0.0335657	blunt	0	2	0	13	0	0	0	HMGB3.7
chr5	168254458	168254458	1	+	4	0	0	0	0.262745	0.268436	blunt	0	0	0	4	0	0	0	HMGB3.7
chr5	168254500	168254500	1	+	147	23	1	0	2.23625e-26	2.38815e-25	blunt	2	3	18	147	0	0	0	HMGB3.7
chr5	170455312	170455312	1	-	2	0	0	0	0.262745	0.268436	blunt	0	0	0	2	0	0	0	HMGB3.7
chr5	173282664	173282664	1	+	1	0	0	0	0.262745	0.268436	blunt	0	0	0	1	0	0	0	HMGB3.7
chr5	179786311	179786311	1	+	58	15	0	1	5.27093e-11	2.57185e-10	blunt	2	6	5	58	1	0	1	HMGB3.7
chr6	3550217	3550217	1	-	10	3	0	0	0.0035979	0.00727289	blunt	0	0	2	10	0	1	0	HMGB3.7
chr6	3550226	3550226	1	-	42	8	0	0	1.07369e-07	3.87077e-07	blunt	1	1	4	42	1	0	1	HMGB3.7
chr6	3550367	3550367	1	-	7	1	0	0	0.079555	0.117875	blunt	0	0	1	7	0	0	0	HMGB3.7
chr6	9615999	9615999	1	+	18	4	0	0	0.00058182	0.00136078	blunt	0	0	4	18	0	0	0	HMGB3.7
chr6	10286035	10286035	1	+	92	16	0	0	5.6571e-17	3.51859e-16	blunt	2	0	14	92	0	0	0	HMGB3.7
chr6	15853513	15853513	1	-	43	7	0	1	0.000230544	0.000590442	blunt	3	0	4	43	0	0	0	HMGB3.7
chr6	16010251	16010251	1	+	3	0	0	0	0.262745	0.268436	blunt	0	0	0	3	0	0	0	HMGB3.7
chr6	18281790	18281790	1	-	0	2	0	0	0.0187398	0.0335657	blunt	0	0	1	0	0	1	0	HMGB3.7
chr6	25977743	25977743	1	+	8	0	0	0	0.262745	0.268436	blunt	0	0	0	8	0	0	0	HMGB3.7
chr6	28595371	28595371	1	+	14	0	0	0	0.262745	0.268436	blunt	0	0	0	14	0	0	0	HMGB3.7
chr6	28930135	28930135	1	+	33	6	0	0	9.95598e-06	3.01341e-05	blunt	2	0	4	33	0	0	0	HMGB3.7
chr6	31889535	31889535	1	-	0	0	0	0	0.262745	0.268436	blunt	0	0	0	0	0	0	0	HMGB3.7
chr6	36549333	36549333	1	-	37	5	0	0	8.11844e-05	0.000208865	blunt	0	0	5	37	0	0	0	HMGB3.7
chr6	42374177	42374177	1	+	83	6	0	0	9.95598e-06	3.01341e-05	blunt	1	1	4	83	0	0	0	HMGB3.7
chr6	43282967	43282967	1	+	3	0	0	0	0.262745	0.268436	blunt	0	0	0	3	0	0	0	HMGB3.7
chr6	43958675	43958675	1	+	8	0	0	0	0.262745	0.268436	blunt	0	0	0	8	0	0	0	HMGB3.7
chr6	45079443	45079443	1	+	10	3	0	0	0.0035979	0.00727289	blunt	0	1	2	10	0	0	0	HMGB3.7
chr6	45079465	45079465	1	+	17	4	0	0	0.00058182	0.00136078	blunt	0	1	2	17	0	1	0	HMGB3.7
chr6	50708367	50708367	1	+	29	12	0	0	4.28539e-12	2.10916e-11	blunt	6	2	4	29	0	0	0	HMGB3.7
chr6	71992562	71992562	1	-	27	6	0	0	9.95598e-06	3.01341e-05	blunt	0	0	6	27	0	0	0	HMGB3.7
chr6	71992634	71992634	1	-	0	0	0	0	0.262745	0.268436	blunt	0	0	0	0	0	0	0	HMGB3.7
chr6	76785299	76785299	1	-	5	1	1	0	0.079555	0.117875	blunt	0	0	1	5	0	0	0	HMGB3.7
chr6	83849284	83849284	1	-	147	43	0	0	2.62736e-57	1.14391e-55	blunt	3	5	35	147	0	0	0	HMGB3.7
chr6	86461438	86461438	1	+	2	24	0	0	8.55342e-28	9.88007e-27	staggered	1	8	15	2	0	0	0	HMGB3.7
chr6	87829867	87829867	1	-	79	16	0	0	5.6571e-17	3.51859e-16	blunt	2	2	12	79	0	0	0	HMGB3.7
chr6	103205227	103205227	1	-	65	16	0	0	5.6571e-17	3.51859e-16	blunt	1	8	7	65	0	0	0	HMGB3.7
chr6	103936559	103936559	1	+	3	0	0	0	0.262745	0.268436	blunt	0	0	0	3	0	0	0	HMGB3.7
chr6	106589136	106589136	1	+	5	1	0	0	0.079555	0.117875	blunt	0	0	1	5	0	0	0	HMGB3.7
chr6	106589325	106589325	1	+	17	5	0	0	8.11844e-05	0.000208865	blunt	1	1	3	17	0	0	0	HMGB3.7
chr6	109659232	109659232	1	-	0	0	0	0	0.262745	0.268436	blunt	0	0	0	0	0	0	0	HMGB3.7
chr6	113273212	113273212	1	-	8	1	0	0	0.079555	0.117875	blunt	0	0	1	8	0	0	0	HMGB3.7
chr6	116632418	116632418	1	+	3	0	0	0	0.262745	0.268436	blunt	0	0	0	3	0	0	0	HMGB3.7
chr6	118096971	118096971	1	-	0	0	0	0	0.262745	0.268436	blunt	0	0	0	0	0	0	0	HMGB3.7
chr6	123556641	123556641	1	-	48	2	1	0	0.0187398	0.0335657	blunt	0	1	1	48	0	0	0	HMGB3.7
chr6	127515965	127515965	1	+	2	0	0	0	0.262745	0.268436	blunt	0	0	0	2	0	0	0	HMGB3.7
chr6	135532851	135532851	1	+	0	25	0	0	3.15076e-29	4.14727e-28	staggered	2	7	16	0	0	0	0	HMGB3.7
chr6	135532925	135532925	1	+	3	0	0	0	0.262745	0.268436	blunt	0	0	0	3	0	0	0	HMGB3.7
chr6	135636143	135636143	1	-	28	9	0	0	9.64298e-09	3.87087e-08	blunt	0	1	8	28	0	0	0	HMGB3.7
chr6	151167394	151167394	1	+	4	2	0	0	0.0187398	0.0335657	blunt	0	1	1	4	0	0	0	HMGB3.7
chr6	153963150	153963150	1	-	22	2	0	0	0.0187398	0.0335657	blunt	0	1	1	22	0	0	0	HMGB3.7
chr6	154892546	154892546	1	-	5	2	0	0	0.0187398	0.0335657	blunt	1	0	0	5	0	0	1	HMGB3.7
chr6	164288684	164288684	1	+	0	0	0	0	0.262745	0.268436	blunt	0	0	0	0	0	0	0	HMGB3.7
chr6	165758591	165758591	1	+	4	2	0	0	0.0187398	0.0335657	blunt	0	0	2	4	0	0	0	HMGB3.7
chr7	1188846	1188846	1	+	0	0	0	0	0.262745	0.268436	blunt	0	0	0	0	0	0	0	HMGB3.7
chr7	1188927	1188927	1	+	44	4	0	0	0.00058182	0.00136078	blunt	0	0	4	44	0	0	0	HMGB3.7
chr7	3063549	3063549	1	-	254	48	0	0	1.01034e-65	7.14814e-64	blunt	3	1	44	254	0	0	0	HMGB3.7
chr7	7883109	7883109	1	+	96	12	0	0	4.28539e-12	2.10916e-11	blunt	0	0	11	96	1	0	0	HMGB3.7
chr7	15096846	15096846	1	+	16	1	0	0	0.079555	0.117875	blunt	0	1	0	16	0	0	0	HMGB3.7
chr7	18273000	18273000	1	-	28	6	0	0	9.95598e-06	3.01341e-05	blunt	0	0	6	28	0	0	0	HMGB3.7
chr7	18980782	18980782	1	-	0	0	0	0	0.262745	0.268436	blunt	0	0	0	0	0	0	0	HMGB3.7
chr7	27343652	27343652	1	+	23	5	0	0	8.11844e-05	0.000208865	blunt	1	2	2	23	0	0	0	HMGB3.7
chr7	29093451	29093451	1	-	55	22	0	0	5.62237e-25	5.39366e-24	blunt	2	7	13	55	0	0	0	HMGB3.7
chr7	30877664	30877664	1	-	20	10	0	0	7.94886e-10	3.43439e-09	blunt	1	3	5	20	0	0	1	HMGB3.7
chr7	32449332	32449332	1	+	66	7	0	0	1.08862e-06	3.62448e-06	blunt	0	0	7	66	0	0	0	HMGB3.7
chr7	32449359	32449359	1	+	59	20	0	0	3.14022e-22	2.61377e-21	blunt	0	2	17	59	1	0	0	HMGB3.7
chr7	37847168	37847168	1	+	0	0	0	0	0.262745	0.268436	blunt	0	0	0	0	0	0	0	HMGB3.7
chr7	44174858	44174858	1	-	19	4	0	0	0.00058182	0.00136078	blunt	1	2	1	19	0	0	0	HMGB3.7
chr7	47389204	47389204	1	+	11	3	0	0	0.0035979	0.00727289	blunt	0	1	2	11	0	0	0	HMGB3.7
chr7	67812566	67812566	1	-	54	11	0	0	6.05436e-11	2.74141e-10	blunt	0	3	7	54	0	0	1	HMGB3.7
chr7	67812581	67812581	1	-	0	0	0	0	0.262745	0.268436	blunt	0	0	0	0	0	0	0	HMGB3.7
chr7	67812614	67812614	1	-	12	3	0	0	0.0035979	0.00727289	blunt	0	0	3	12	0	0	0	HMGB3.7
chr7	67816547	67816547	1	-	12	3	0	0	0.0035979	0.00727289	blunt	0	1	2	12	0	0	0	HMGB3.7
chr7	68255357	68255357	1	-	86	9	0	0	9.64298e-09	3.87087e-08	blunt	1	1	7	86	0	0	0	HMGB3.7
chr7	68364522	68364522	1	-	4	0	0	0	0.262745	0.268436	blunt	0	0	0	4	0	0	0	HMGB3.7
chr7	68364531	68364531	1	-	106	29	0	0	4.08607e-35	7.00823e-34	blunt	2	7	20	106	0	0	0	HMGB3.7
chr7	73596576	73596576	1	-	18	5	0	0	8.11844e-05	0.000208865	blunt	1	1	2	18	0	0	1	HMGB3.7
chr7	91018217	91018217	1	-	2	0	0	0	0.262745	0.268436	blunt	0	0	0	2	0	0	0	HMGB3.7
chr7	94109182	94109182	1	+	16	3	0	0	0.0035979	0.00727289	blunt	0	0	3	16	0	0	0	HMGB3.7
chr7	100738868	100738868	1	-	72	16	0	0	5.6571e-17	3.51859e-16	blunt	2	3	11	72	0	0	0	HMGB3.7
chr7	102076054	102076054	1	-	1	0	0	0	0.262745	0.268436	blunt	0	0	0	1	0	0	0	HMGB3.7
chr7	106596124	106596124	1	+	43	13	0	0	2.83287e-13	1.47101e-12	blunt	1	3	9	43	0	0	0	HMGB3.7
chr7	120995876	120995876	1	-	70	26	0	0	1.11928e-30	1.58377e-29	blunt	1	5	20	70	0	0	0	HMGB3.7
chr7	122288359	122288359	1	-	6	5	0	0	8.11844e-05	0.000208865	blunt	4	0	1	6	0	0	0	HMGB3.7
chr7	122288362	122288362	1	-	4	8	0	0	1.07369e-07	3.87077e-07	staggered	0	0	1	4	0	1	6	HMGB3.7
chr7	127473348	127473348	1	+	53	18	0	0	1.46895e-19	1.07977e-18	blunt	2	3	12	53	0	0	1	HMGB3.7
chr7	127909027	127909027	1	-	84	24	0	0	8.55342e-28	9.88007e-27	blunt	6	6	11	84	1	0	0	HMGB3.7
chr7	135245379	135245379	1	+	0	0	0	0	0.262745	0.268436	blunt	0	0	0	0	0	0	0	HMGB3.7
chr7	145057580	145057580	1	-	6	0	0	0	0.262745	0.268436	blunt	0	0	0	6	0	0	0	HMGB3.7
chr7	145994898	145994898	1	-	4	0	0	0	0.262745	0.268436	blunt	0	0	0	4	0	0	0	HMGB3.7
chr7	152486449	152486449	1	+	4	2	0	0	0.0187398	0.0335657	blunt	0	2	0	4	0	0	0	HMGB3.7
chr7	155036038	155036038	1	-	0	0	0	0	0.262745	0.268436	blunt	0	0	0	0	0	0	0	HMGB3.7
chr7	155255657	155255657	1	+	8	0	0	0	0.262745	0.268436	blunt	0	0	0	8	0	0	0	HMGB3.7
chr7	155606181	155606181	1	-	7	3	0	0	0.0035979	0.00727289	blunt	0	1	2	7	0	0	0	HMGB3.7
chr8	1799396	1799396	1	-	0	0	0	0	0.262745	0.268436	blunt	0	0	0	0	0	0	0	HMGB3.7
chr8	21092424	21092424	1	-	7	2	0	1	0.141412	0.207355	blunt	1	1	0	7	0	0	0	HMGB3.7
chr8	21505184	21505184	1	+	0	3	0	0	0.0035979	0.00727289	staggered	2	0	1	0	0	0	0	HMGB3.7
chr8	26048420	26048420	1	-	0	1	0	0	0.079555	0.117875	blunt	0	0	1	0	0	0	0	HMGB3.7
chr8	35640906	35640906	1	-	4	0	0	0	0.262745	0.268436	blunt	0	0	0	4	0	0	0	HMGB3.7
chr8	36387947	36387947	1	-	4	1	0	0	0.079555	0.117875	blunt	0	1	0	4	0	0	0	HMGB3.7
chr8	42452595	42452595	1	+	43	5	0	1	0.00443676	0.00890499	blunt	0	1	4	43	0	0	0	HMGB3.7
chr8	46713093	46713093	1	-	119	19	0	0	6.9509e-21	5.54114e-20	blunt	1	5	12	119	1	0	0	HMGB3.7
chr8	50701590	50701590	1	-	8	2	0	0	0.0187398	0.0335657	blunt	0	0	2	8	0	0	0	HMGB3.7
chr8	65582694	65582694	1	+	85	20	0	0	3.14022e-22	2.61377e-21	blunt	0	2	18	85	0	0	0	HMGB3.7
chr8	66042601	66042601	1	-	11	0	0	0	0.262745	0.268436	blunt	0	0	0	11	0	0	0	HMGB3.7
chr8	66042734	66042734	1	-	5	0	0	0	0.262745	0.268436	blunt	0	0	0	5	0	0	0	HMGB3.7
chr8	67209432	67209432	1	+	26	33	0	0	3.18766e-41	6.44362e-40	staggered	17	12	4	26	0	0	0	HMGB3.7
chr8	69484829	69484829	1	-	14	7	0	0	1.08862e-06	3.62448e-06	blunt	1	2	4	14	0	0	0	HMGB3.7
chr8	77740340	77740340	1	+	0	0	0	0	0.262745	0.268436	blunt	0	0	0	0	0	0	0	HMGB3.7
chr8	77891905	77891905	1	+	8	1	0	0	0.079555	0.117875	blunt	0	0	1	8	0	0	0	HMGB3.7
chr8	83438117	83438117	1	+	0	0	0	0	0.262745	0.268436	blunt	0	0	0	0	0	0	0	HMGB3.7
chr8	97874393	97874393	1	-	21	3	0	0	0.0035979	0.00727289	blunt	1	2	0	21	0	0	0	HMGB3.7
chr8	98630795	98630795	1	+	21	6	0	0	9.95598e-06	3.01341e-05	blunt	0	0	6	21	0	0	0	HMGB3.7
chr8	101477899	101477899	1	-	18	4	0	0	0.00058182	0.00136078	blunt	0	3	1	18	0	0	0	HMGB3.7
chr8	106163749	106163749	1	+	72	19	0	0	6.9509e-21	5.54114e-20	blunt	2	3	14	72	0	0	0	HMGB3.7
chr8	110618372	110618372	1	-	66	11	0	0	6.05436e-11	2.74141e-10	blunt	0	3	8	66	0	0	0	HMGB3.7
chr8	129483100	129483100	1	+	27	0	0	0	0.262745	0.268436	blunt	0	0	0	27	0	0	0	HMGB3.7
chr8	132388030	132388030	1	+	4	1	0	0	0.079555	0.117875	blunt	0	0	1	4	0	0	0	HMGB3.7
chr8	135116851	135116851	1	-	7	2	0	0	0.0187398	0.0335657	blunt	0	0	2	7	0	0	0	HMGB3.7
chr8	136353908	136353908	1	-	0	0	0	0	0.262745	0.268436	blunt	0	0	0	0	0	0	0	HMGB3.7
chr9	22674621	22674621	1	+	25	7	0	0	1.08862e-06	3.62448e-06	blunt	1	0	5	25	1	0	0	HMGB3.7
chr9	35560370	35560370	1	+	221	59	0	0	5.76812e-85	6.52952e-83	blunt	4	5	48	221	2	0	0	HMGB3.7
chr9	72261705	72261705	1	-	0	10	0	1	1.30917e-06	4.33326e-06	staggered	10	0	0	0	0	0	0	HMGB3.7
chr9	72261708	72261708	1	-	10	0	0	1	0.591788	0.591788	blunt	0	0	0	10	0	0	0	HMGB3.7
chr9	84604415	84604415	1	-	15	1	0	0	0.079555	0.117875	blunt	0	0	1	15	0	0	0	HMGB3.7
chr9	84604563	84604563	1	-	69	17	0	0	2.9572e-18	2.01659e-17	blunt	0	1	16	69	0	0	0	HMGB3.7
chr9	85497111	85497111	1	+	0	0	0	0	0.262745	0.268436	blunt	0	0	0	0	0	0	0	HMGB3.7
chr9	85497218	85497218	1	+	52	2	0	0	0.0187398	0.0335657	blunt	0	0	2	52	0	0	0	HMGB3.7
chr9	88642792	88642792	1	-	206	34	0	0	8.81183e-43	2.07812e-41	blunt	1	3	29	206	1	0	0	HMGB3.7
chr9	94743248	94743248	1	+	48	15	0	0	1.02556e-15	5.74719e-15	blunt	2	5	8	48	0	0	0	HMGB3.7
chr9	109506119	109506119	1	+	11	4	0	1	0.0162719	0.0323154	blunt	2	1	1	11	0	0	0	HMGB3.7
chr9	117997140	117997140	1	-	0	0	0	0	0.262745	0.268436	blunt	0	0	0	0	0	0	0	HMGB3.7
chr9	117997161	117997161	1	-	0	0	0	0	0.262745	0.268436	blunt	0	0	0	0	0	0	0	HMGB3.7
chr9	126982788	126982788	1	-	63	14	0	0	1.75656e-14	9.46871e-14	blunt	0	0	14	63	0	0	0	HMGB3.7
chr9	127720955	127720955	1	-	2	0	0	0	0.262745	0.268436	blunt	0	0	0	2	0	0	0	HMGB3.7
chr9	134579684	134579684	1	+	3	0	0	0	0.262745	0.268436	blunt	0	0	0	3	0	0	0	HMGB3.7
chr9	136194825	136194825	1	-	18	1	0	0	0.079555	0.117875	blunt	0	0	1	18	0	0	0	HMGB3.7
chrM	10336	10336	1	-	5	11	0	6	0.0262573	0.0468822	blunt	2	2	0	5	4	0	3	HMGB3.7
chrX	2945023	2945023	1	+	7	3	0	0	0.0035979	0.00727289	blunt	0	0	2	7	1	0	0	HMGB3.7
chrX	5742901	5742901	1	+	0	0	0	0	0.262745	0.268436	blunt	0	0	0	0	0	0	0	HMGB3.7
chrX	6401046	6401046	1	-	0	0	0	0	0.262745	0.268436	blunt	0	0	0	0	0	0	0	HMGB3.7
chrX	8795100	8795100	1	-	0	0	0	0	0.262745	0.268436	blunt	0	0	0	0	0	0	0	HMGB3.7
chrX	9029332	9029332	1	-	33	8	0	0	1.07369e-07	3.87077e-07	blunt	3	0	5	33	0	0	0	HMGB3.7
chrX	9082484	9082484	1	+	4	1	0	0	0.079555	0.117875	blunt	0	0	1	4	0	0	0	HMGB3.7
chrX	17901993	17901993	1	+	3	0	0	0	0.262745	0.268436	blunt	0	0	0	3	0	0	0	HMGB3.7
chrX	21806761	21806761	1	+	9	1	0	0	0.079555	0.117875	blunt	0	0	1	9	0	0	0	HMGB3.7
chrX	21806782	21806782	1	+	10	0	0	0	0.262745	0.268436	blunt	0	0	0	10	0	0	0	HMGB3.7
chrX	21845298	21845298	1	-	4	0	0	0	0.262745	0.268436	blunt	0	0	0	4	0	0	0	HMGB3.7
chrX	21845316	21845316	1	-	3	1	0	0	0.079555	0.117875	blunt	0	0	1	3	0	0	0	HMGB3.7
chrX	25069696	25069696	1	-	0	0	0	0	0.262745	0.268436	blunt	0	0	0	0	0	0	0	HMGB3.7
chrX	30498709	30498709	1	+	10	2	0	0	0.0187398	0.0335657	blunt	0	0	2	10	0	0	0	HMGB3.7
chrX	31656406	31656406	1	+	1	5	0	0	8.11844e-05	0.000208865	staggered	0	0	5	1	0	0	0	HMGB3.7
chrX	31713099	31713099	1	+	1	0	0	0	0.262745	0.268436	blunt	0	0	0	1	0	0	0	HMGB3.7
chrX	49706549	49706549	1	-	17	8	1	0	1.07369e-07	3.87077e-07	blunt	0	2	6	17	0	0	0	HMGB3.7
chrX	53019947	53019947	1	+	9	0	0	0	0.262745	0.268436	blunt	0	0	0	9	0	0	0	HMGB3.7
[truncated: 2,544 more rows]

## Sheet: Fig_E8_bf
insert_freq	blunt_rate	total_reads	sgRNA	guide	locus	cas9_variant	nt17	nt18	nt19	expected_staggered
NA	0.933121	314	AC114947.1	GGGTCTCCACCACTTCGTAA	chr5_43277174_-	LZ3	G	T	A	FALSE
0.323226	0.734914	464	ADORA2B	GTTCCGGTAAGCATAGACAA	chr17_15975208_-	LZ3	A	C	A	FALSE
0.159414	0.954545	44	ALDH1A3	GGAGAGGGACCGCGCCACCT	chr15_100887704_+	LZ3	A	C	C	FALSE
0.0444426	0.902174	276	ALG8	GGCGGCGCTCACAATTGCCA	chr11_78139569_-	LZ3	G	C	C	FALSE
0.218854	0.986547	223	APOL2	GCAGATTCTCTCTGCTCACT	chr22_36231417_+	LZ3	C	A	C	FALSE
0.205672	0.958333	72	ATR	GGATCATGGAAGCCAGCTCC	chr3_142578684_+	LZ3	C	T	C	FALSE
0.808496	0.12	25	BCAP29	GCTGGTGGAGCTCTTCTCAA	chr7_107593999_-	LZ3	T	C	A	FALSE
0.425219	0.489583	96	C11orf41	GTCATCGAACTGCTCTTAGC	chr11_33544912_-	LZ3	T	A	G	TRUE
0.389732	0.409091	22	C11orf88	GGTACTTACTGTTACTCGCA	chr11_111515544_-	LZ3	C	G	C	FALSE
0.574882	0.622807	228	CACNG3	GAACTTACGCAGGAGATATT	chr16_24346808_-	LZ3	T	A	T	FALSE
0.0458217	0.852	250	CCDC111	GGACGTTCATGTATTTGCTT	chr4_184659355_+	LZ3	G	C	T	FALSE
0.44574	0.5	14	CCDC80	GCAACAACGTGATGAATATC	chr3_112630214_-	LZ3	T	A	T	FALSE
0.0922044	0.965944	323	CEL	GCACCCAAATGTTGAGGTAC	chr9_133064727_-	LZ3	G	T	A	FALSE
0.292814	0.292683	287	CRABP2	GAGAGGGCCCCAAGACCTCG	chr1_156700583_-	LZ3	C	T	C	FALSE
0.183153	0.678899	109	CREB3L2	GGAGCTGACCCAAGACGTTC	chr7_137928331_+	LZ3	G	T	T	FALSE
0.458642	0.59292	226	CSF1	GGTGTTATCTCTGAAGCGCA	chr1_109917359_-	LZ3	C	G	C	FALSE
0.466536	0.321918	146	CTNNB1	GAAACAGCTCGTTGTACCGC	chr3_41225479_+	LZ3	C	C	G	TRUE
0.0858424	1	65	CTXN3	GTTCGACCATGCCCTTGCTT	chr5_127657762_+	LZ3	G	C	T	FALSE
0.731402	0.445055	182	DIRC1	GTAATTAGGTAAGGCTTAGT	chr2_188734618_+	LZ3	T	A	G	TRUE
0.407878	0.0425532	188	DTX3	GACGCTGGTCAAACGCCTTG	chr12_57608620_-	LZ3	C	T	T	FALSE
0.143209	0.953416	322	EEF1A2	GCGCTACGACGAGATCGTCA	chr20_63494914_-	LZ3	G	T	C	FALSE
0.796035	0.0277778	72	EEF2	GCATGTCGACTTCTCCTCGG	chr19_3983172_-	LZ3	T	C	G	TRUE
0.118913	0.942584	209	EHD3	GTTTCTTGGGATCCACCACC	chr2_31244390_-	LZ3	C	A	C	FALSE
0.508244	0.833333	12	FAM5C	GAGAATAAGATTCAGTTGCA	chr1_190234376_-	LZ3	T	G	C	FALSE
0.622739	0.744262	305	FGF21	GGAAACTCACCGATCCATAC	chr19_48757022_-	LZ3	A	T	A	FALSE
0.334605	0.965909	88	HCN2	GCAGATCCTCATCACCGCGC	chr19_605091_-	LZ3	G	C	G	TRUE
0.23796	0.97153	281	HCRTR1	GGCAGAGCTCACCTGTAGAT	chr1_31619705_-	LZ3	A	G	A	FALSE
0.244027	0.791045	67	IL29	GCTGGTCTAGGACGTCCTCC	chr19_39298046_-	LZ3	C	T	C	FALSE
0.0805444	0.285714	7	KIAA0895L	GGCATGCTGCGGCATGAGAT	chr16_67179434_-	LZ3	A	G	A	FALSE
0.643238	0.469136	81	LEF1	GCTCACCTCGTGTCCGTTGC	chr4_108167565_+	LZ3	T	T	G	TRUE
0.424855	0.37594	133	LIMCH1	GACGGGAAAGTCAGTGTGAA	chr4_41650412_+	LZ3	T	G	A	FALSE
0.799842	0.126106	452	LRRC48	GGACGATGACATGCTCAAGC	chr17_17977653_+	LZ3	A	A	G	TRUE
0.488999	0.666667	9	METTL18	GCCAGCAAAGCACATTATTT	chr1_169792715_-	LZ3	A	T	T	FALSE
0.453858	0.214286	28	OXCT1	GCTGTAAAAGACATCCCTGA	chr5_41862667_-	LZ3	C	T	G	TRUE
0.377224	0.404494	178	PEX12	GAGACCCGCTCTTCAGCATG	chr17_35577906_-	LZ3	C	A	T	FALSE
0.189973	0.905263	285	PLEKHG6	GCCTGACCATCGAGAAGTCC	chr12_6315139_+	LZ3	G	T	C	FALSE
0.650489	0.00943396	106	POLR2H	GCTAGTACCTTGTATGAAGA	chr3_184365172_+	LZ3	A	A	G	TRUE
0.352739	0.905109	137	PRDM2	GTCGCTGTGACTTTCTAATT	chr1_13780118_-	LZ3	A	A	T	FALSE
0.393715	0.681818	44	PRKCE	GTAGGTGGGCTGCCGAAGAT	chr2_45976545_-	LZ3	A	G	A	FALSE
0.199665	NA	0	PTMA	GTCGAGGAGAATGAGGAAAA	chr2_231711897_+	LZ3	A	A	A	FALSE
0.149423	0.114754	61	RIMS4	GGCCCGTCTCCGTGCTCCTC	chr20_44771379_+	LZ3	C	C	T	FALSE
NA	0.25	12	RP11-382A20.3	GGAGGCTTCACAGCGCCCTC	chr15_83164057_+	LZ3	C	C	T	FALSE
0.258324	0.753623	138	SLC4A4	GTTGACCATCAGATTGAGAC	chr4_71357032_+	LZ3	A	G	A	FALSE
0.604019	0.117647	17	SMOC1	GGTCTCGGCACTTGGCTCGC	chr14_69952250_-	LZ3	T	C	G	TRUE
0.674989	0.234875	281	TAF4B	GGCTCCACGCAGACGCTGAC	chr18_26227083_-	LZ3	T	G	A	FALSE
0.623095	0.179104	67	TIFAB	GATGGTACAGGCTCACTCGC	chr5_135449913_+	LZ3	T	C	G	TRUE
0.385361	0.485915	142	TWSG1	GCGCCTTATTCCAGTGACAA	chr18_9396541_+	LZ3	A	C	A	FALSE
NA	0.947368	209	AC114947.1	GGGTCTCCACCACTTCGTAA	chr5_43277174_-	WT	G	T	A	FALSE
0.172824	0.979296	483	ADORA2B	GTTCCGGTAAGCATAGACAA	chr17_15975208_-	WT	A	C	A	FALSE
0.173568	0.956311	206	ALDH1A3	GGAGAGGGACCGCGCCACCT	chr15_100887704_+	WT	A	C	C	FALSE
0.0419645	0.896552	203	ALG8	GGCGGCGCTCACAATTGCCA	chr11_78139569_-	WT	G	C	C	FALSE
0.216028	0.972222	216	APOL2	GCAGATTCTCTCTGCTCACT	chr22_36231417_+	WT	C	A	C	FALSE
0.221166	0.846154	169	ATR	GGATCATGGAAGCCAGCTCC	chr3_142578684_+	WT	C	T	C	FALSE
0.754812	0.492754	69	BCAP29	GCTGGTGGAGCTCTTCTCAA	chr7_107593999_-	WT	T	C	A	FALSE
0.162673	0.979592	196	C11orf41	GTCATCGAACTGCTCTTAGC	chr11_33544912_-	WT	T	A	G	FALSE
0.223144	0.25	36	C11orf88	GGTACTTACTGTTACTCGCA	chr11_111515544_-	WT	C	G	C	TRUE
0.655811	0.843434	198	CACNG3	GAACTTACGCAGGAGATATT	chr16_24346808_-	WT	T	A	T	FALSE
0.0515548	0.967442	215	CCDC111	GGACGTTCATGTATTTGCTT	chr4_184659355_+	WT	G	C	T	FALSE
0.486866	0.5	20	CCDC80	GCAACAACGTGATGAATATC	chr3_112630214_-	WT	T	A	T	FALSE
0.0979565	0.974359	195	CEL	GCACCCAAATGTTGAGGTAC	chr9_133064727_-	WT	G	T	A	FALSE
0.24614	0.340517	232	CRABP2	GAGAGGGCCCCAAGACCTCG	chr1_156700583_-	WT	C	T	C	FALSE
0.189296	0.77551	49	CREB3L2	GGAGCTGACCCAAGACGTTC	chr7_137928331_+	WT	G	T	T	FALSE
0.687745	0.094697	264	CSF1	GGTGTTATCTCTGAAGCGCA	chr1_109917359_-	WT	C	G	C	TRUE
0.237787	0.990385	104	CTNNB1	GAAACAGCTCGTTGTACCGC	chr3_41225479_+	WT	C	C	G	FALSE
0.0792937	0.985915	71	CTXN3	GTTCGACCATGCCCTTGCTT	chr5_127657762_+	WT	G	C	T	FALSE
0.299191	0.971591	176	DIRC1	GTAATTAGGTAAGGCTTAGT	chr2_188734618_+	WT	T	A	G	FALSE
0.460016	0.15748	127	DTX3	GACGCTGGTCAAACGCCTTG	chr12_57608620_-	WT	C	T	T	FALSE
0.140271	0.959184	196	EEF1A2	GCGCTACGACGAGATCGTCA	chr20_63494914_-	WT	G	T	C	FALSE
0.510522	0.723684	228	EEF2	GCATGTCGACTTCTCCTCGG	chr19_3983172_-	WT	T	C	G	FALSE
0.091001	0.826087	161	EHD3	GTTTCTTGGGATCCACCACC	chr2_31244390_-	WT	C	A	C	FALSE
0.771385	0	16	FAM5C	GAGAATAAGATTCAGTTGCA	chr1_190234376_-	WT	T	G	C	TRUE
0.600526	0.918782	197	FGF21	GGAAACTCACCGATCCATAC	chr19_48757022_-	WT	A	T	A	FALSE
0.279963	1	70	HCN2	GCAGATCCTCATCACCGCGC	chr19_605091_-	WT	G	C	G	FALSE
0.31054	0.948357	213	HCRTR1	GGCAGAGCTCACCTGTAGAT	chr1_31619705_-	WT	A	G	A	TRUE
0.244163	0.793103	174	IL29	GCTGGTCTAGGACGTCCTCC	chr19_39298046_-	WT	C	T	C	FALSE
0.205411	1	1	KIAA0895L	GGCATGCTGCGGCATGAGAT	chr16_67179434_-	WT	A	G	A	TRUE
0.350162	0.944444	108	LEF1	GCTCACCTCGTGTCCGTTGC	chr4_108167565_+	WT	T	T	G	FALSE
0.500635	0.162602	123	LIMCH1	GACGGGAAAGTCAGTGTGAA	chr4_41650412_+	WT	T	G	A	TRUE
0.446054	0.910811	370	LRRC48	GGACGATGACATGCTCAAGC	chr17_17977653_+	WT	A	A	G	FALSE
0.457975	0.9	10	METTL18	GCCAGCAAAGCACATTATTT	chr1_169792715_-	WT	A	T	T	FALSE
0.363779	0.933333	15	OXCT1	GCTGTAAAAGACATCCCTGA	chr5_41862667_-	WT	C	T	G	FALSE
0.382933	0.505435	184	PEX12	GAGACCCGCTCTTCAGCATG	chr17_35577906_-	WT	C	A	T	FALSE
0.22387	0.9	120	PLEKHG6	GCCTGACCATCGAGAAGTCC	chr12_6315139_+	WT	G	T	C	FALSE
0.284628	0.738318	107	POLR2H	GCTAGTACCTTGTATGAAGA	chr3_184365172_+	WT	A	A	G	FALSE
0.350884	0.988636	176	PRDM2	GTCGCTGTGACTTTCTAATT	chr1_13780118_-	WT	A	A	T	FALSE
0.467391	0.527919	197	PRKCE	GTAGGTGGGCTGCCGAAGAT	chr2_45976545_-	WT	A	G	A	TRUE
0.185425	1	1	PTMA	GTCGAGGAGAATGAGGAAAA	chr2_231711897_+	WT	A	A	A	FALSE
0.0883585	0.657754	187	RIMS4	GGCCCGTCTCCGTGCTCCTC	chr20_44771379_+	WT	C	C	T	FALSE
NA	0.461538	13	RP11-382A20.3	GGAGGCTTCACAGCGCCCTC	chr15_83164057_+	WT	C	C	T	FALSE
0.675288	0.285714	21	SDPR	GCTCTTTGACCGCGCGCGTG	chr2_191846551_+	WT	C	G	T	TRUE
0.592702	0.544828	145	SLC4A4	GTTGACCATCAGATTGAGAC	chr4_71357032_+	WT	A	G	A	TRUE
0.297632	0.893204	103	SMOC1	GGTCTCGGCACTTGGCTCGC	chr14_69952250_-	WT	T	C	G	FALSE
0.701322	0.184028	288	TAF4B	GGCTCCACGCAGACGCTGAC	chr18_26227083_-	WT	T	G	A	TRUE
0.23789	0.981949	277	TIFAB	GATGGTACAGGCTCACTCGC	chr5_135449913_+	WT	T	C	G	FALSE
0.218294	0.875	96	TWSG1	GCGCCTTATTCCAGTGACAA	chr18_9396541_+	WT	A	C	A	FALSE

## Sheet: Fig_E8_c
expected	observed	residuals
-4.34166	-3.45943	0.88223
-2.49903	-4.85798	-2.35895
-1.33713	-1.14202	0.195107
-3.69928	-4.85798	-1.1587
1.54434	5.97728	4.43294
2.22117	2.08092	-0.140252
2.18778	1.9386	-0.249184
1.48814	2.72583	1.23768
-5.66682	-4.35755	1.30927
-0.147816	-0.192645	-0.0448291
-5.34092	-4.45943	0.881489
-3.79663	-4.90689	-1.11026
-4.00746	-3.65535	0.352111
-3.79663	-2.90689	0.889736
-3.75564	-4.16993	-0.414284
-3.60568	-5.32193	-1.71624
-4.40382	-4.55459	-0.150764
-4.17167	-3.75489	0.416779
-2.37175	-2.22239	0.149361
-4.40363	-5.39232	-0.988686
-3.16882	-1.71049	1.45833
-1.71065	-3.16993	-1.45928
-2.20696	-1.1375	1.06946
-1.62511	-0.243926	1.38118
-2.6172	-3.16993	-0.552725
1.19242	2.85798	1.66556
-1.65603	2.58496	4.24099
1.52467	2.20163	0.67696
0.824357	1.41504	0.59068
2.52758	-0.807355	-3.33493
1.48426	2.32193	0.837664
1.23873	3.05889	1.82016
-2.75929	-0.552541	2.20675
2.33999	-7.52132	-9.86131
-1.70054	-2.80735	-1.10682
-2.31	-0.788496	1.5215
-4.42735	-4.08746	0.339891
-3.45824	-4.75489	-1.29665
1.39393	3.58496	2.19103
-4.2286	-5.69116	-1.46256
-2.58477	-2.45943	0.125339
-4.7531	-3.45943	1.29366
-3.96033	-3.65535	0.304979
-4.08781	-4.42626	-0.338458
-2.45965	-2.58496	-0.125309
-3.26892	-3.10692	0.162008
-1.75311	-2	-0.24689
1.33436	1.58496	0.250602
-2.05069	-1.76553	0.285151
-1.76573	-2.05063	-0.284899
1.1088	1.9386	0.8298
2.17714	2.08092	-0.0962202
-1.29889	3.58496	4.88386
-2.87741	-1.05445	1.82296
-1.50162	-4.08746	-2.58584
1.43587	1.67807	0.242198
-5.28872	-3.45943	1.82929
-2.57586	3.58496	6.16082
-4.79173	-3.32193	1.46981
-3.3225	-3.32193	0.000568081
-4.58882	-4.08746	0.50136
-3.3226	-3.32193	0.0006768
-5.0835	-4.42626	0.657234
2.60673	3.70044	1.09371
-5.0835	-3.80735	1.27614
-4.58882	-6.75489	-2.16606
-5.0835	-5.16993	-0.0864265
-4.90078	-6.16993	-1.26915
-4.75953	-3.58496	1.17457
-3.45848	-4.75489	-1.29641
-3.45848	-5.35755	-1.89907
-3.20838	0	3.20838
-4.40388	-3.62449	0.779388
-4.90078	-2.32193	2.57885
-5.0835	-3.24793	1.83557
-3.45848	-5.75489	-2.29641
-3.90636	-3.16993	0.736439
-4.75953	-4.62449	0.135039
-4.89532	-5.33985	-0.444532
-4.62897	-5.34873	-0.719762
-4.62897	-4.96578	-0.336818
-2.66673	-2.58496	0.081771
-4.62897	-6.10852	-1.47956
-2.5854	-2.45943	0.125967
-4.67938	-3.64386	1.03552
-5.15859	-4.32193	0.836659
-4.58882	-5.67243	-1.0836
-4.19977	-5.69116	-1.49139
-4.32291	-5.15987	-0.83696
-4.62897	-4.32193	0.307038
-3.17061	-3.90689	-0.736279
-4.30587	-5.26679	-0.960921
-2.5854	-2.87447	-0.28907
-0.388874	2.32193	2.7108
-3.85695	-1.58496	2.27199
-2.23355	-5.58496	-3.35141
2.58862	1.61143	-0.977183
-4.01348	-3.75489	0.258589
-1.67337	-1.71049	-0.0371233
-1.72613	-1.1375	0.588629
-4.01348	-4.16993	-0.156448
-4.86378	-2.90689	1.95689
-2.40807	-5.39232	-2.98425
-2.28033	-3.73697	-1.45663
-0.0614561	-1.46949	-1.40803
2.85398	3.20945	0.355475
2.95909	2.75489	-0.204202
3.10722	2.45943	-0.647792
2.60728	3.45943	0.852154
4.14649	2.45943	-1.68706
-0.234642	1	1.23464
-8.76784e-05	0.530515	0.530602
-1.59273	-1.73697	-0.144233
0.764789	-1	-1.76479
-1.12072	-1.16993	-0.0492026
-1.16982	-0.974005	0.195816
-1.68505	1.08746	2.77252
-1.12884	-1.1375	-0.0086589
-0.548406	-3.45943	-2.91103
-0.923563	0.584963	1.50853
1.98163	1.9386	-0.0430265
-0.330582	-2.1375	-1.80692
-4.40286	-4.85798	-0.455123
-1.54694	-2.05063	-0.503685
-0.520081	5.97728	6.49736
2.27674	2.32193	0.0451885
-2.37731	-4.42626	-2.04895
-3.38106	-3.80735	-0.426292
-5.27596	-3.32193	1.95403
-3.32296	-6.30378	-2.98082
-3.58533	-5.26679	-1.68146
-5.26647	-3.58496	1.68151
-3.32296	-4.24793	-0.924969
-1.65399	-2.45943	-0.805445
-2.00184	-3.45943	-1.45759
-2.10588	-0.736966	1.36892
-3.71706	-3.39232	0.324742
-1.0611	0	1.0611
-1.46094	-2	-0.539064
1.97008	1.58496	-0.385117
1.89276	2.32193	0.429166
1.08135	2.66297	1.58162
-2.73013	-3.19967	-0.469542
3.48846	1.77761	-1.71086
-3.0263	-4.85798	-1.83168
-1.5937	-2.05063	-0.456924
-0.461933	0.192645	0.654578
-4.96294	-6.16993	-1.20698
-3.90808	-3.16993	0.738156
-2.827	0	2.827
-5.08727	-4.75489	0.332384
-2.87444	-2.45943	0.41501
-5.08727	-3.45943	1.62784
-2.93714	-2.01792	0.919219
-0.353193	-2.8314	-2.47821
-3.17137	-3.90689	-0.735525
-2.01829	-2.9386	-0.92031
-6.16767	-4.96578	1.20189
-5.08727	-5.35755	-0.27028
-2.52223	-2.87447	-0.352238
-2.87444	-2.58496	0.289479
-4.32163	-5.45943	-1.1378
-5.45948	-4.32193	1.13755
0.260058	-2.58496	-2.84502
-2.99966	0.301656	3.30131
2.15002	2.80735	0.65734
1.08135	2.66297	1.58162
-2.10154	-1.41504	0.686499
0.0255318	-1.65208	-1.67761
1.55459	-0.36257	-1.91716
-3.83647	-1.05445	2.78202
-4.64106	-3.70044	0.940619
1.65094	-7.39232	-9.04326
-1.79567	-1.11548	0.680191
-1.21608	-1.67807	-0.461995
-5.35769	-4.75489	0.602807
-4.10749	-5.35755	-1.25006
-2.58309	-2.45943	0.123662
-1.39981	3.58496	4.98477
-3.60829	-3.32193	0.286365
-2.66673	-2.58496	0.0817648
-5.35769	-3.45943	1.89826
-2.58309	-2.87447	-0.291376
3.25841	3.58496	0.326552
2.00049	1.70044	-0.300051
1.39994	2.12433	0.724389
-4.47889	-3.70044	0.778452
0.114283	-2.45943	-2.57371
-1.84628	-2.80735	-0.96107
-3.00003	-2.01792	0.982111
-1.52713	-2.03653	-0.509395
-2.11566	-2.8314	-0.715744
-1.52713	-4.08746	-2.56033
-2.9853	-0.222392	2.76291
-0.587908	-0.321928	0.265979
-0.439765	0.301656	0.741421
-0.607519	-0.569366	0.0381536
1.03197	-2.16993	-3.2019
-5.11706	-3.80735	1.30971
-3.64375	-3.32193	0.321817
-3.32243	-3.64386	-0.321422
-3.80729	-5.34873	-1.54144
-4.60565	-4.32193	0.283723
-3.80729	-6.75489	-2.9476
-3.80729	-3.24793	0.559361
-1.83743	-2.07039	-0.232956
3.65255	2.32193	-1.33062
2.34607	2.32193	-0.02414
-4.16664	-3.70044	0.466197
-2.03902	-1.05445	0.984568
-0.765506	-0.569366	0.19614
-0.841852	0.301656	1.14351
-1.69632	-0.289507	1.40681
-4.844	-5.16993	-0.325924
-4.91682	-5.75489	-0.838069
-5.17425	-4.85798	0.316265
-1.09595	-2.36923	-1.27328
-3.34478	-0.485427	2.85935
-5.25529	-5.78136	-0.526074
-2.5294	5.35755	7.88695
-4.34321	-5.35755	-1.01434
-5.31751	-2.41504	2.90247
-1.27758	-2.22239	-0.944815
-2.05876	-1.90689	0.151868
-1.90667	-2.05889	-0.152225
0.477411	1.85798	1.38057
4.06577	3.58496	-0.480807
0.0793889	2.1375	2.05811
2.42149	4.58496	2.16347
-3.16812	-4.08746	-0.919347
-4.08525	-3.16993	0.915321
-1.06612	-2.23266	-1.16654
-3.43386	-1.152	2.28186
3.41634	-1.16993	-4.58626
-2.5841	-2.4021	0.181998
-2.40207	-2.58496	-0.18289
-2.15389	-2.76553	-0.611641
-3.52338	-2.41504	1.10834
-0.884377	-1.36257	-0.478193
-3.77982	-2.07039	1.70943
4.2093	4.16993	-0.0393703
0.53602	2	1.46398
-0.937858	-2.558	-1.62014
0.126626	2.45943	2.33281
-1.80291	0.807355	2.61027
-1.0638	0.234465	1.29826
-0.783794	2	2.78379
-0.571735	-1.36257	-0.790836
0.730256	2.1375	1.40725
-0.124956	0	0.124956
1.84057	3.90689	2.06632
-0.623384	-0.906891	-0.283507
-0.630846	-1.37851	-0.747666
-3.15883	-2.89812	0.260706
1.98411	1.62803	-0.35608
-3.764	-2.89812	0.865877
-0.228711	0	0.228711
-4.20444	-4.19967	0.00477254
0.320428	-3.90689	-4.22732
-0.322741	4.32193	4.64467
-4.15974	-2.20163	1.9581
-2.57662	-1.45943	1.11719
-3.67945	0.162271	3.84172
0.424221	1.926	1.50178
-0.658017	3.45943	4.11745
-2.41544	0.807355	3.22279
-1.18126	-1.27563	-0.0943725
4.24539	3.30875	-0.936632
1.24766	-0.485427	-1.73309
-0.485669	1.24793	1.7336
1.85879	-1.29768	-3.15647
3.3961	-2.90689	-6.30299
2.80749	2.29956	-0.507929
2.29968	2.80735	0.507675
-0.627019	-2.558	-1.93098
0.370647	1.90689	1.53624
-2.17588	-3.80735	-1.63147
-1.8732	-4.32193	-2.44873
1.251	1.19265	-0.0583594
-2.23404	-2.70044	-0.466404
-2.63782	-2.11548	0.522345
-2.05791	-1.90689	0.151021
-1.44316	1.85798	3.30114
-1.90767	-2.05889	-0.151228
-1.26509	0	1.26509
-2.67036	-3.70044	-1.03008
2.14868	3.70044	1.55176
-2.69491	-2.16993	0.524982
-1.6441	-2.1375	-0.493399
2.10958	3.70044	1.59086
-1.72511	1.45943	3.18454
-1.31625	-0.341037	0.975209
1.0531	2.90689	1.85379
-2.9496	0.678072	3.62767
-0.0146453	-1.37851	-1.36387
-2.13773	-0.823122	1.31461
0.201843	2.32193	2.12009
-2.23805	-2.70044	-0.462387
-1.70326	0.387023	2.09028
-1.48411	-2.05889	-0.574787
-3.91071	-2.70044	1.21027
-2.09666	-1.55459	0.542076
3.52965	3.58496	0.0553116
2.32464	1.73697	-0.587674
1.33177	-1.41504	-2.74681
-0.204042	5.72792	5.93196
1.33177	0.923379	-0.408394
-3.6593	-4.08746	-0.428162
-0.950457	0.0356239	0.986081
3.15082	2.22239	-0.928427
-2.96016	-0.941106	2.01905
2.63103	0.678072	-1.95296
1.87236	3.98706	2.1147
0.226633	0.387023	0.16039
4.15594	1.68806	-2.46789
-5.33815	-4.90689	0.431262
-4.90517	-5.33985	-0.434683
2.04458	1.89308	-0.151495
1.13375	1.34792	0.214172
4.45953	3.45943	-1.0001
3.46014	4.45943	0.999293
-3.62885	-3	0.628855
-0.980985	-1.16993	-0.18894
3.92178	1.82103	-2.10075
-4.28663	-2.41504	1.87159
1.23597	2.58496	1.349
2.45631	1.23483	-1.22148
-0.184498	-1.85717	-1.67267
0.272502	-2.94486	-3.21736
4.65327	4.45943	-0.19384
5.12339	4.80735	-0.316033
5.12339	4.80735	-0.316033
3.28905	5.72792	2.43887
6.62015	4.48113	-2.13902
-0.49295	0.167727	0.660677
-2.38	0.387023	2.76703
-2.01658	-2.70044	-0.683864
2.63199	3.22239	0.590404
-4.37092	-5.32193	-0.951007
-5.33358	-4.24793	1.08565
-5.64158	-2.58496	3.05662
-1.21151	-2.45943	-1.24792
0.377339	-3.70044	-4.07778
-3.59192	-1.926	1.66592
1.52722	-2.80735	-4.33458
0.565097	-0.514573	-1.07967
-3.43991	-2.80735	0.632553
-0.860637	-1.90689	-1.04625
2.1705	3.45943	1.28893
3.45958	2.16993	-1.28965
-2.40191	-3.39232	-0.990405
-1.02118	-0.222392	0.798788
-4.68809	-6.16993	-1.48183
-3.94109	-1.45943	2.48166
-3.38414	-2.90689	0.477246
-3.38414	-5	-1.61586
-3.49662	-2.80735	0.689269
-2.84804	-0.906891	1.94115
-3.95288	-3.38247	0.570411
0.597324	-3.45943	-4.05676
0.478359	2.45943	1.98107
1.88792	0.152003	-1.73592
-3.6329	-1.52356	2.10934
-1.69984	-1.51457	0.185269
-1.48032	-2.09954	-0.619215
-0.418612	-0.966833	-0.548221
2.49247	-3.64386	-6.13632
-3.19835	-3.45943	-0.26108
-0.294552	-2.83289	-2.53834
-2.95892	-2.41504	0.543878
2.67861	-1.16993	-3.84853
5.89422	3.90689	-1.98733
3.9064	5.89482	1.98841
-2.78617	-3.42626	-0.640096
-4.08894	0.303392	4.39234
-0.918035	-1.41504	-0.497003
-3.88821	-0.584963	3.30325
3.86504	0.530515	-3.33453
-1.88182	-1.48543	0.396393
-3.1393	-4.45943	-1.32013
1.67454	0.530515	-1.14403
-1.22072	-1.36565	-0.144925
-4.3786	-4.52356	-0.14496
4.19712	2.32193	-1.87519
0.764569	2.35755	1.59298
-0.278901	-0.540568	-0.261668
-1.23956	-4.2854	-3.04585
-4.0802	-2.93289	1.14731
0.319453	1.58496	1.26551
0.306601	-2.49185	-2.79845
-1.8119	-0.678072	1.13383
-2.13126	-3.45943	-1.32817
-1.10873	-0.678072	0.430656
-1.01703	-0.938599	0.0784267
1.86038	3.58496	1.72458
-3.80224	-2.80735	0.99489
-3.54184	-2.80735	0.734489
-3.03605	-3.45943	-0.423382
-3.38236	-5	-1.61764
1.45245	1.37851	-0.0739431
-4.99849	-3.38247	1.61602
-2.29749	3.16993	5.46741
-3.44882	-3.58496	-0.136145
-3.45987	-2.45943	1.00044
-2.45971	-3.45943	-0.999721
-2.97288	-4	-1.02712
2.54391	1.16993	-1.37398
2.13401	-0.540568	-2.67458
1.97301	2.35755	0.384544
-3.63439	-4.95031	-1.31592
2.76968	-0.169925	-2.9396
0.16209	-3.68182	-3.84391
-1.47357	-0.526069	0.947502
-0.526691	-1.47393	-0.94724
-3.7072	-1.80735	1.89985
-0.949223	0.303392	1.25261
-2.27526	1.37851	3.65377
-2.4858	-2.69032	-0.204512
3.99192	0.36257	-3.62935
-2.41996	-2.70044	-0.28048
2.5398	4.32193	1.78213
-1.6669	-2.80735	-1.14046
-2.68951	-2.48543	0.204087
-3.40398	-5.59495	-2.19097
-4.05983	-3.80735	0.252479
2.99421	-2.55987	-5.55408
-2.84646	0.0759489	2.92241
-2.37532	-1.80735	0.567962
-4.78313	-4.39232	0.390812
-0.841852	-1.45568	-0.613827
-5.11572	-4.52356	0.592162
0.189902	-1.80735	-1.99726
-5.11572	-4.39232	0.723406
-2.17809	-1.48543	0.692667
-0.530133	-0.326651	0.203483
-3.68117	-2.16993	1.51125
-1.2105	-4.95031	-3.73982
-2.07993	-1.926	0.153926
-0.539615	-0.807355	-0.26774
3.37222	4.70044	1.32822
-0.539615	-1.32193	-0.782314
-1.74541	-0.893085	0.852323
2.00733	0.906891	-1.10044
-0.0152522	0.544321	0.559573
-2.14096	-1.926	0.214959
-1.24382	-2.11548	-0.871662
-2.49771	-2.45943	0.0382817
-3.99932	-3.45943	0.539893
-3.98378	-3.32193	0.661857
-3.45898	-4	-0.541018
-1.43297	-3.22239	-1.78942
1.24327	-2.32193	-3.5652
-2.38195	-5.70044	-3.31849
-0.671441	-2.80735	-2.13591
1.43063	-0.60311	-2.03374
-4.24858	-2.93289	1.31569
-2.93445	-4.24793	-1.31348
-0.438132	-2.49185	-2.05372
-5.1757	-6.04439	-0.868692
-1.68457	-3.52356	-1.83899
1.97057	1.41504	-0.555532
-2.03545	1.37851	3.41396
3.62854	4.16993	0.541386
-3.29318	-3.58496	-0.291783
-1.93847	0.347923	2.28639
-3.91103	-1.41504	2.496
-3.09546	1.58496	4.68042
-1.75137	1.16993	2.9213
0.596158	-0.678072	-1.27423
-1.127	-0.938599	0.188399
1.00481	1.41504	0.410224
2.28217	1.9386	-0.343574
2.28023	1.73697	-0.543262
0.495592	0.938599	0.443007
4.28001	1.30485	-2.97516
2.78205	0.158698	-2.62335
-0.0576631	-3.8413	-3.78364
0.36849	-2.80735	-3.17584
-0.824606	1.27633	2.10094
-2.61136	-2.53605	0.0753034
-1.75824	-3.03562	-1.27738
-1.56104	-3.08746	-1.52642
3.79806	1.4021	-2.39597
-0.392494	1.974	2.3665
3.34354	2.22239	-1.12115
-0.683438	-0.263034	0.420404
0.64393	-0.415037	-1.05897
-3.98683	-3.79008	0.196752
1.07613	-1.41504	-2.49116
0.68984	2.08746	1.39762
3.79408	2.80735	-0.986729
3.04594	4.58496	1.53902
-4.50402	-2.16993	2.33409
-2.90488	-3.90689	-1.00202
-2.62982	-3.36923	-0.739411
-0.705641	-0.688056	0.0175853
0.958044	1.5025	0.544456
-1.09952	0.0506261	1.15014
-0.987272	2.61471	3.60198
-1.51298	-1.20163	0.311346
-1.50988	-0.415037	1.09484
-1.7665	-2.05063	-0.284123
4.59082	4.62449	0.0336672
1.21951	2.32193	1.10241
-4.26953	-4.97728	-0.707749
-2.90685	5.35755	8.2644
-3.217	-0.716207	2.5008
-1.6914	0.847997	2.53939
-4.04453	-5.27479	-1.23027
-2.74253	-3.90689	-1.16436
0.826825	2.24793	1.4211
-1.32448	-2.2854	-0.960924
0.826825	3.80735	2.98053
1.8317	1.41504	-0.416658
-2.13007	-2.90689	-0.776817
-3.4626	-2.58496	0.877641
-3.33288	-2.11548	1.2174
-2.72691	-2.90689	-0.179982
-3.33288	-1.32193	2.01095
3.16292	4.39232	1.2294
-1.72636	-4.16993	-2.44357
-3.96468	-4.75489	-0.790211
-3.27333	-2.58496	0.688364
2.0113	1.09954	-0.911763
-3.79085	-3.78136	0.00948902
-3.79085	-2	1.79085
-1.62687	-4.32193	-2.69506
2.81392	0.70044	-2.11348
1.76936	-1.8365	-3.60586
0.695222	0.347923	-0.347299
1.25932	0.561879	-0.697437
-2.41797	0.0506261	2.46859
2.80717	1.5025	-1.30467
-1.43972	2.02106	3.46078
-3.71484	-4.24793	-0.533086
-1.47796	-2.16993	-0.691969
0.222377	0.222392	1.51211e-05
1.53882	0.63743	-0.901393
1.53882	-0.125531	-1.66435
0.221206	0.222392	0.00118686
-0.322596	-3.45943	-3.13684
3.96177	3.99095	0.0291884
3.99088	3.96193	-0.0289469
-2.01822	-4.08746	-2.06925
-3.89022	-2.90689	0.983326
0.0170821	-0.263034	-0.280116
-3.04064	-2.90689	0.133745
-4.39773	-3.78136	0.616369
-2.89628	-5.88874	-2.99246
-4.39773	-2	2.39773
-4.39566	-4.75489	-0.359225
-2.90614	-2.90689	-0.000753844
-1.43987	-2.80735	-1.36749
3.98139	3.96193	-0.0194585
-1.79838	-2.90689	-1.10851
-0.964419	-1.58496	-0.620544
-1.99951	-2	-0.000485897
3.97177	3.99095	0.0191855
1.82272	1.078	-0.74472
3.9717	3.99095	0.0192556
-2.9061	-2.90689	-0.000786269
-1.99905	-2	-0.000946522
2.61692	3.58496	0.968045
3.9812	3.96193	-0.0192723
-1.25636	-0.263034	0.993329
-4.44624	-3.79008	0.656165
-3.52035	-1.45943	2.06092
3.29843	3.7866	0.488168
0.453296	2.61471	2.16141
-1.80845	-2.23704	-0.428588
-2.06277	-1.85798	0.204784
1.85401	-1.45943	-3.31344
-4.31059	-3.79008	0.520512
-3.63205	-5.88874	-2.25669
3.3981	3.96193	0.563832
-2.61121	-4.16993	-1.55871
2.11202	1.41504	-0.696978
-3.81195	-3.35755	0.454394
-3.53872	-3.78136	-0.242638
-4.73923	-6.224	-1.48477
-3.90207	-2.90689	0.995178
-3.63205	-2	1.63205
-5.15528	-5.39232	-0.237034
3.3981	3.99095	0.592855
-3.53872	-4.48113	-0.942405
-3.66859	-4.75489	-1.08629
-2.62249	-2.90689	-0.284404
-5.80808	-4.08746	1.72062
-1.60273	-2	-0.397268
-0.301918	-0.643856	-0.341938
2.05803	1.11103	-0.946995
1.73871	-3.80735	-5.54607
-2.48514	-2.24793	0.237209
-3.34657	-2.16993	1.17664
0.174827	-3.08746	-3.26229
2.41796	3.05889	0.640935
2.5863	2.24005	-0.346249
-3.78223	-2.70044	1.08179
2.96216	3.58496	0.622801
2.24258	2.58496	0.342381
3.9904	3.96193	-0.0284648
-1.41477	3.32193	4.7367
3.96187	3.99095	0.0290894
-2.93081	-2.90689	0.0239206
1.17618	-2	-3.17618
2.10172	-3	-5.10172
2.81077	2.24005	-0.570718
-2.67822	-2.58496	0.0932568
-2.63943	-2.70044	-0.0610078
2.13675	1.41504	-0.721714
2.16846	-1.16993	-3.33838
4.76566	3	-1.76566
-1.56477	1.58496	3.14973
-1.94414	-2.05063	-0.106483
1.89442	4.62449	2.73007
2.03661	2.04947	0.012859
2.03661	2.11548	0.0788676
2.15018	1.77106	-0.379121
2.15018	1.27009	-0.880091
-2.07236	-3.08746	-1.01511
2.06134	2.48543	0.42409
-2.00385	-3.03562	-1.03177
2.06853	3.4133	1.34477
1.40058	3.32193	1.92135
2.06853	2.08746	0.0189337
2.06134	1.89308	-0.168252
2.03661	1.51457	-0.522036
2.06853	1.65208	-0.416452
2.03661	2.0614	0.0247909
2.03661	3	0.96339
2.06853	1.58496	-0.483567
2.03455	2.62449	0.589945
2.06853	1.65208	-0.416452
2.2534	1.4021	-0.851297
2.06134	1.96829	-0.0930456
-1.88347	-1.04809	0.835376
0.804832	4.48113	3.67629
4.46343	1.48543	-2.978
1.32973	1.43494	0.105209
2.07361	1.26303	-0.810579
-3.15681	-6.35755	-3.20074
-3.83399	-3.66676	0.167236
-2.32207	-3.32193	-0.999854
-4.70391	-2.75489	1.94902
-6.35413	-3.1565	3.19762
-3.32202	-2.32193	1.00009
-0.41445	-1.58496	-1.17051
-0.872768	2.24793	3.1207
-1.58366	-0.415037	1.16862
-2.35542	-2.87447	-0.519045
-3.30154	-4.04439	-0.742857
-3.13918	-3.43296	-0.293784
-2.77548	-4.52356	-1.74809
-2.99932	-3.58496	-0.585645
-3.71643	-1.70044	2.01599
-3.21911	-3.19265	0.0264604
-3.41753	-3.91754	-0.500008
-3.58506	-3	0.585061
-2.16699	-2.15528	0.0117163
1.31667	3.9386	2.62193
3.778	1.32193	-2.45607
-3.9201	-2.80735	1.11275
-2.77213	-2.80735	-0.0352285
-1.92632	3.99095	5.91727
3.43585	3.66297	0.227119
3.28826	3.94753	0.659276
3.66025	2.24793	-1.41233
3.28826	3.22239	-0.0658637
3.66025	3.9542	0.293942
3.28826	3.80735	0.519099
1.22174	2.58496	1.36323
-3.02119	-3	0.0211878
2.21055	-3.05889	-5.26944
-2.80751	-1.58496	1.22254
-3.2291	-2.58496	0.644139
2.19704	2.89947	0.702434
-1.58573	-2.80735	-1.22163
2.06457	1.95693	-0.107639
0.221143	1.73697	1.51582
2.19704	1.87447	-0.32257
0.968556	0.652077	-0.316479
2.63643	0.610053	-2.02638
2.16424	2.16993	0.00568703
2.06457	1.53051	-0.534055
2.19704	2.05063	-0.146413
2.09846	1.20163	-0.89683
2.63643	2.53051	-0.105914
1.13104	1.89308	0.762049
2.09846	1	-1.09846
2.06457	1.73697	-0.327604
2.19704	2.4517	0.254657
2.20888	1.8679	-0.340985
2.21055	1.72247	-0.488083
2.09846	2.70044	0.601976
2.06457	3.16993	1.10536
2.06457	2.45943	0.394862
2.20888	2.58496	0.376081
-2.79202	-3.45943	-0.667417
1.1149	1.16993	0.0550285
2.08694	0.568284	-1.51866
1.13104	2.08746	0.956427
0.5685	2.08746	1.51896
1.2548	0.874469	-0.380333
2.19704	2.23133	0.0342869
1.7947	3.16993	1.37523
2.19704	1.30666	-0.890377
2.63643	2.87447	0.23804
2.09846	1.9542	-0.144268
1.1149	2.48543	1.37053
2.06457	2.70044	0.63587
1.25143	1.16993	-0.0815079
2.21055	2.94902	0.738467
2.09846	1.45943	-0.639032
2.25051	3.06609	0.815584
2.19704	2.09954	-0.097503
2.15613	1.76553	-0.390599
2.25051	1.41504	-0.835468
2.06457	2.60572	0.541151
2.19704	2.22239	0.0253538
2.16424	3.24793	1.08369
2.06457	1.848	-0.216573
2.21055	2.23447	0.0239161
2.16424	1.20645	-0.957787
2.06457	4.02975	1.96518
2.09846	2.53459	0.436125
2.19704	2.32193	0.124889
2.21055	2.90689	0.696341
2.16424	1.70044	-0.463798
1.2548	1.93587	0.681068
2.06457	3.58496	1.52039
2.19704	2	-0.197039
1.7947	0	-1.7947
2.21055	0.896907	-1.31364
2.09846	2.58496	0.486498
2.17432	1	-1.17432
2.06457	2.02857	-0.0360008
1.7947	1.51457	-0.280127
0.221143	0.222392	0.00124927
2.09846	3.37504	1.27658
1.21948	2.04947	0.829991
2.21055	2.36923	0.158685
1.7947	1.848	0.0532971
0.979023	0.222392	-0.75663
2.25051	1.32193	-0.928577
2.09846	2.80735	0.708891
2.21055	1.52356	-0.686987
2.21055	2.43296	0.22241
2.16424	1.60145	-0.562787
2.16424	2.03395	-0.130291
1.89958	-0.628031	-2.52761
1.7947	-4.70044	-6.49514
2.09846	3.75489	1.65642
2.16424	1.45943	-0.704806
2.63643	1.97303	-0.663396
2.06457	1.87447	-0.190101
2.21055	3.77259	1.56204
2.21055	2.35588	0.145326
2.16424	2.83007	0.665837
1.1149	2.08746	0.972566
1.13104	1.56799	0.436954
2.21055	3.45943	1.24888
2.03552	3.45943	1.42391
2.16424	2.20163	0.0373959
2.19704	1	-1.19704
2.21055	1.45943	-0.751117
2.19704	1.58496	-0.612076
1.7947	1.1375	-0.657196
2.63643	1.80735	-0.829074
0.624258	-3.45943	-4.08369
2.09846	2.4975	0.399036
2.19704	1.58496	-0.612076
-3.90594	-2.80735	1.09858
-2.80707	-3.90689	-1.09982
0.157178	5.35755	5.20037
-3.91961	-0.777608	3.142
6.01901	-1.37851	-7.39753
-0.910739	0	0.910739
-0.000315249	-0.909802	-0.909487
-1.70364	-0.874469	0.829169
-2.89392	-4.22239	-1.32847
-3.08453	-3.45943	-0.3749
-3.66785	-1.67807	1.98978
-2.9405	-6.40939	-3.46889
-3.66785	-3.11548	0.552377
-3.11901	-3.32193	-0.202919
-0.121763	-0.263034	-0.141272
2.95708	1	-1.95708
-3.75549	-2.58496	1.17053
1.79739	2.27085	0.473462
-1.15538	-1.58496	-0.429582
-3.61703	-3	0.617031
2.26375	1	-1.26375
-3.25264	-1.58496	1.66767
1.88878	2.08746	0.19868
2.01073	1.97303	-0.0376925
1.80971	3.45943	1.64972
-3.01471	-4.80735	-1.79264
2.26375	1.41504	-0.848708
-3.46383	-3.45943	0.00439766
2.08349	1.53605	-0.547442
1.65425	3.58496	1.93071
1.80971	2.08746	0.277753
1.91648	1.58496	-0.331514
1.80971	1.25154	-0.558171
2.15555	2.58496	0.429415
-1.58539	-2.80735	-1.22197
1.45614	0.777608	-0.678527
1.50401	1.45943	-0.0445745
1.66943	1.66297	-0.006465
-1.58539	-3.70044	-2.11505
2.17827	1.50696	-0.671307
2.02956	1.8638	-0.165762
1.50401	1.70044	0.196434
1.45592	1.848	0.392075
1.66943	1	-0.66943
2.02847	1.8679	-0.160576
-2.03327	-3.70044	-1.66717
-2.46651	-2.32193	0.144586
-1.35895	1.28951	2.64845
-3.83494	-3.32193	0.513013
3.76171	3.80735	0.0456448
3.76552	5.32193	1.5564
-1.95146	-1.90689	0.0445676
-2.10285	0.447459	2.55031
-0.456197	-2.90689	-2.45069
-2.37619	-2.32193	0.0542573
-2.20749	-3.24793	-1.04043
-2.35523	-2.41504	-0.0598036
2.30716	2.96347	0.656318
-3.50909	-4.40939	-0.900301
-0.237337	-2.47805	-2.24071
-1.3452	1.77259	3.11779
3.1685	3.41504	0.246535
-1.80782	2	3.80782
0.480762	1.08746	0.606701
-1.06936	3.45943	4.5288
-4.16956	-2.45943	1.71012
-2.45943	-4.16993	-1.7105
0.343621	-2.73697	-3.08059
2.83937	-0.378512	-3.21788
2.77022	-2	-4.77022
-3.25472	1.848	5.10272
1.53301	-3.90689	-5.4399
2.75069	4.24793	1.49723
-4.78158	-3.8413	0.940281
-3.85334	-3.11548	0.73786
-4.01635	-4.9542	-0.937844
-1.58854	-3.58496	-1.99642
0.309865	-0.125531	-0.435396
-2.70132	-3.32193	-0.620606
-0.651348	-0.584963	0.0663851
-0.26351	-1.07039	-0.80688
-1.07139	-0.263034	0.808358
4.13625	0.954196	-3.18205
-3.28817	-5.75489	-2.46672
-0.99579	-0.49304	0.50275
-1.08195	-2.32193	-1.23998
3.37998	-0.485427	-3.86541
-4.52177	-4.08746	0.434306
1.64514	2.96347	1.31834
1.38044	3.58496	2.20452
-2.36381	-0.847997	1.51581
-0.549771	0.0356239	0.585395
2.31982	2.58496	0.265141
-2.66439	-3.58496	-0.920577
-3.20167	-2.32193	0.87974
-3.36037	-5.02237	-1.66199
-1.19298	-0.176878	1.0161
2.78464	-2	-4.78464
-1.33654	-0.847997	0.48854
1.85392	-2.22239	-4.07631
-2.78499	-0.796467	1.98852
-1.58217	-3.90689	-2.32472
-1.306	-4.45943	-3.15344
-2.02164	-2.32193	-0.300293
-4.18318	1.29546	5.47864
-1.55861	-3.24793	-1.68931
-1.50758	-0.710493	0.79709
-1.49876	-3.73697	-2.2382
-3.38718	-0.514573	2.87261
0.612884	-0.459432	-1.07232
3.19729	2	-1.19729
3.10871	3.41504	0.306326
-1.86974	-3.24793	-1.37819
-2.28942	-2.32193	-0.0325099
3.02838	4.11548	1.0871
2.32358	-2.66297	-4.98654
2.20491	3.5025	1.29759
-2.40155	0.5025	2.90405
-2.82424	-3.57693	-0.752683
3.9066	2.90689	-0.999711
2.9078	3.90689	0.99909
1.88326	3.70044	1.81718
1.17015	2.16993	0.999771
2.16973	1.16993	-0.999809
-2.34637	-1	1.34637
1.18879	3.39232	2.20353
-0.0251355	-1.73697	-1.71183
-2.37298	-2.41504	-0.0420602
-0.603815	0.485427	1.08924
-3.66303	-0.678072	2.98496
-0.564374	-1.4021	-0.837724
-0.234695	-2.24793	-2.01323
-0.412253	-3.45943	-3.04718
-2.73749	-2.32193	0.415561
-3.29805	-4.52356	-1.22552
-3.28766	1.45943	4.74709
2.48231	1.12199	-1.36032
2.1068	-2.90689	-5.01369
-1.68462	-1.73697	-0.052349
-1.50329	-3.05063	-1.54734
3.50697	5.32193	1.81496
-1.15464	-1.73697	-0.582321
-0.256253	1.22239	1.47865
1.12414	1.58496	0.460824
-4.27277	-4.31849	-0.0457153
1.8013	0.584963	-1.21634
-1.6453	-1.63227	0.0130284
-3.87663	-4.5025	-0.625873
-1.18296	-1.52242	-0.339466
-1.68286	-3.32193	-1.63907
-1.18653	2.06711	3.25364
0.636823	0.432959	-0.203864
0.749996	3.70044	2.95044
-1.97363	-0.485427	1.4882
0.566115	5.42626	4.86015
-2.11642	-2.76553	-0.64911
0.856516	2.32193	1.46541
-3.31526	-4.18982	-0.874564
3.81672	0.678072	-3.13864
0.678831	3.81669	3.13786
1.01022	5.35755	4.34733
-2.16058	-3.16993	-1.00935
0.279335	1.37851	1.09918
2.12485	-1.48543	-3.61028
2.28503	1.58496	-0.700063
1.58421	1.88753	0.30332
-0.411962	0.0506261	0.462588
1.17149	2.16993	0.998432
0.36736	-3.70044	-4.0678
1.46269	2	0.53731
1.92613	2.35614	0.43001
1.2428	3.32193	2.07912
2.35477	2.06228	-0.292484
1.58439	2.2854	0.701011
-0.411962	1.20163	1.6136
1.60295	1.44057	-0.162378
1.5879	1.48543	-0.102472
3.3005	2.32193	-0.978569
0.627035	-0.415037	-1.04207
2.35477	1.79055	-0.564221
1.8883	1.58496	-0.303333
1.46269	1.32193	-0.140762
1.53395	3.32193	1.78797
-1.45177	-2	-0.548225
2.62458	-2.24793	-4.87251
-4.23235	-2.80735	1.425
-4.26193	-5.3147	-1.05277
-5.6981	-6.17991	-0.481806
-0.360045	-0.106915	0.25313
-1.5149	1.848	3.3629
-3.36951	-5	-1.63049
-4.9998	-3.36923	1.63057
-1.11837	-2.04439	-0.926024
-1.41536	-2.16993	-0.754567
-2.17032	-1.41504	0.755284
-1.21978	-0.807355	0.412427
-4.26354	-4.64386	-0.380314
-4.00785	-6.55459	-2.54674
-2.39646	-2.20163	0.19483
-4.64378	-4.26303	0.380745
-3.90469	-3.52356	0.381129
1.81674	1.44057	-0.376166
2.51256	1.20163	-1.31092
1.21496	3.32193	2.10697
3.07665	2.32193	-0.754727
1.20224	2.35614	1.15391
-3.89462	-3.70044	0.19418
1.74265	0.125531	-1.61712
1.32179	1.48543	0.163634
-1.87304	-1.90689	-0.0338504
3.77713	5.52356	1.74643
1.48539	1.32193	-0.163462
3.46187	-1.1375	-4.59937
2.14314	1.848	-0.295143
3.05577	4.12928	1.07351
1.44121	1.32193	-0.119283
1.59517	2.16993	0.574757
1.32157	5.80735	4.48579
-1.35072	-2.05445	-0.703727
-2.87861	-3.32193	-0.443315
1.32225	1.44057	0.118324
1.88849	2	0.111514
0.381086	1	0.618914
-2.55634	-2	0.556342
-1.64236	-2.5025	-0.860136
-2.67309	-2.70044	-0.0273497
-4.21363	-6.48382	-2.27019
4.30359	6.72792	2.42433
-1.06754	0.231326	1.29886
-1.54612	-0.893085	0.653036
-3.35234	-5.61471	-2.26237
-4.29052	-4.39232	-0.101799
3.15878	4.49185	1.33307
-3.90706	-3.90689	0.000165736
0.999352	2.06711	1.06776
2.06817	1	-1.06817
-3.90607	-3.32193	0.584142
-3.90612	-3.90689	-0.00077411
-1.52898	-3.36923	-1.84026
-4.00078	-5.22239	-1.22161
-5.2232	-4	1.2232
2.1383	-2.80735	-4.94566
2.99456	4.48113	1.48657
3.59431	-2.05445	-5.64876
-0.728074	4.64386	5.37193
-3.27493	-3.32193	-0.0469998
2.58514	2.68072	0.0955839
2.58514	3.66297	1.07783
3.17192	2.58496	-0.586955
2.80574	2.83007	0.0243361
-0.584984	0.485427	1.07041
0.485071	-0.584963	-1.07003
-2.59738	-4.80735	-2.20997
-0.299913	1.08746	1.38738
2.98917	3.32193	0.332762
-2.00019	-0.823122	1.17706
-0.824975	-2	-1.17503
-0.547355	-1.51457	-0.967218
2.12427	2.8365	0.712227
-1.60949	-3.16993	-1.56044
-3.17025	-1.60881	1.56144
-2.32137	-0.280108	2.04126
-2.26413	0.192645	2.45677
0.0423183	1.32193	1.27961
-0.27888	-2.32193	-2.04305
-1.73051	-0.485427	1.24509
-2.40457	-3.12928	-0.724714
-1.98136	2.87447	4.85583
0.6114	-0.584963	-1.19636
-1.2576	-2.04439	-0.786793
0.263141	1.848	1.58486
-0.881274	0.485427	1.3667
0.261573	3.45943	3.19786
3.38269	3.52356	0.140876
-4.263	-4.64386	-0.380853
-4.263	-2.70044	1.56256
-3.49227	-3.52356	-0.031287
-4.01771	-2.20163	1.81608
-3.75043	-4.26303	-0.512601
-3.81936	-6.55459	-2.73523
-4.263	-3.90689	0.356113
2.02026	3.28951	1.26925
2.06846	2	-0.0684643
3.53914	3.24793	-0.291216
-2.93661	-2.08746	0.849152
2.03579	2.45943	0.42364
-1.11943	-0.125531	0.993896
-2.14844	-1.32193	0.826515
-3.90741	-5.39232	-1.48491
-5.39163	-3.90689	1.48474
-1.7934	-2.34577	-0.552378
0.480262	-0.192645	-0.672907
0.524429	-1.24793	-1.77236
-4.24131	-4	0.241313
-2.03323	-1.32193	0.711304
-3.87959	-5.04439	-1.16481
-0.293096	-1.44746	-1.15436
-2.13485	-0.332575	1.80227
-2.36603	-1.32193	1.0441
4.06686	6.59991	2.53305
1.41221	0.485427	-0.926779
2.05661	-4.32193	-6.37853
2.56869	2.45943	-0.109255
-3.25878	-1.32193	1.93685
-4.02602	-4.39232	-0.366299
-4.32082	-3.80735	0.513467
-3.80819	-4.32193	-0.513737
-0.206676	0	0.206676
-3.14355	-4.64386	-1.50031
-0.399407	4	4.39941
-4.26146	-4.2854	-0.023941
3.8763	4.93074	1.05444
-1.65265	3.9542	5.60685
1.69882	3.9542	2.25538
-2.82801	-3.7625	-0.934489
-1.75381	-1.11548	0.638337
-1.52853	-2.73697	-1.20843
-3.02332	-1.44294	1.58038
-0.0657288	-2.06609	-2.00036
-2.06594	-0.0655883	2.00035
-2.16597	-2.66297	-0.496992
-0.904896	-2.70044	-1.79554
-2.27827	-2.58496	-0.306697
-3.90745	-4.16993	-0.262471
-4.16959	-3.90689	0.262696
-1.62767	-3	-1.37233
-4.04398	-2.96963	1.07435
-0.67786	-0.0230836	0.654776
-0.0231794	-0.678072	-0.654893
-2.31746	-3.32193	-1.00447
0.371069	0	-0.371069
1.45953	3	1.54047
-1.36018	-0.678072	0.682106
-3.28082	-3.32193	-0.041112
-3.4826	-3.36923	0.113364
-3.63839	-3.05889	0.5795
-3.21424	-3.90689	-0.692646
-2.45551	-1.41504	1.04047
-2.43385	-2.24793	0.185926
-2.37083	0.222392	2.59322
-0.931786	-0.275634	0.656151
-0.547082	-0.974909	-0.427827
-3.14989	-1.41504	1.73485
-3.14989	-4.22239	-1.0725
1.11521	1.80177	0.686564
-0.425317	-0.974909	-0.549592
-0.410077	-0.275634	0.134442
-1.87044	0.415037	2.28548
0.314517	-1.58496	-1.89948
-2.46111	0.514573	2.97568
-0.775327	-2.66297	-1.88764
4.55715	4.12928	-0.427863
-4.28956	-2.32193	1.96763
-2.33294	0.485427	2.81836
-0.0459979	-3.80735	-3.76136
-0.994788	-2.8365	-1.84171
-2.83308	-0.943416	1.88967
-0.211432	-1.11548	-0.904045
-2.41365	-2.26303	0.150618
-0.411375	-1.70044	-1.28906
-0.422663	0.371969	0.794632
-0.832699	1.16993	2.00262
-3.70689	-1.58496	2.12192
-4.118	-5.35755	-1.23955
0.894303	-1.80735	-2.70166
2.75884	2.80735	0.0485172
-1.95374	-2.75489	-0.801147
-1.38576	-1.44294	-0.0571856
-1.38493	-2.73697	-1.35203
-1.78018	-2.32193	-0.541748
-2.55905	-1.58496	0.974091
-3.19372	-3.32193	-0.128205
-1.48514	-2	-0.514863
0.117626	-2.32193	-2.43955
0.319986	-0.0995357	-0.419521
-4.58631	-7.19476	-2.60844
-4.20267	-0.584963	3.61771
-3.48372	-5.20945	-1.72573
-4.95673	-5.20945	-0.252725
1.83733	2.32193	0.484599
2.64649	1.39232	-1.25417
-0.948675	4.32193	5.2706
-0.948675	0	0.948675
2.4208	0.0824622	-2.33834
-3.68982	-3.32193	0.367893
-2.80661	-2.43296	0.373648
-2.55249	-1.87447	0.678018
-2.88728	-2.70044	0.186839
-2.88728	-2.29768	0.589598
-2.5419	-3.49185	-0.949951
-2.84963	-4.12928	-1.27966
-2.73087	-2.73697	-0.00609463
-2.20364	-1.67807	0.52557
2.60079	4.07895	1.47816
-1.46838	-4.12928	-2.66091
-1.64633	-1.41504	0.23129
-1.59632	-1.02975	0.566569
-2.7236	-0.893085	1.83052
-1.80047	-3.16993	-1.36945
-3.52346	-2.22239	1.30106
2.73323	2.03242	-0.700807
2.89083	2	-0.890826
-0.931234	-1.58496	-0.653729
-2.07948	-1.60881	0.470675
-2.26616	-1.926	0.340165
2.35916	0.906891	-1.45227
2.43144	2.09954	-0.331906
-3.08715	-4.11548	-1.02833
-3.41661	-3.32193	0.0946802
-4.35009	-3.08746	1.26263
-2.73004	-3.45943	-0.729393
-2.17027	-1.75489	0.415379
-2.66712	-3.58496	-0.917844
-2.17027	-1.926	0.244267
1.40721	0.807355	-0.599852
-3.4123	-2.58496	0.827337
-1.84048	-2.16993	-0.329447
-3.52224	-1.87447	1.64777
-3.08715	-4.58496	-1.49781
-0.711316	-0.678072	0.0332436
1.43998	0.321928	-1.11806
3.33779	0.610958	-2.72683
2.02342	4.49185	2.46844
1.47436	-2.64386	-4.11822
-2.75109	-5.90689	-3.1558
-0.911799	0.736966	1.64877
1.37187	0.241008	-1.13086
4.23405	5.24793	1.01388
-3.19717	-5.90689	-2.70972
-4.43769	-4.43741	0.000280177
-0.604587	-1.58496	-0.980375
-0.0479352	2.43296	2.48089
2.74735	3.70044	0.953087
0.719681	1.70044	0.980759
-3.79571	-3.32193	0.473786
-3.79571	-3.32193	0.473786
0.465668	0.235103	-0.230564
4.2466	1	-3.2466
2.42729	4.187	1.7597
-3.43931	-2.45943	0.979881
-5.19048	-3.08746	2.10302
-3.97262	-5.52356	-1.55094
-4.29021	-3.926	0.364207
-3.3883	-3.16993	0.218379
-3.68057	-3.12553	0.555037
-3.43931	-5	-1.56069
-3.30058	-4.52356	-1.22298
-3.47554	-4.08746	-0.611921
-3.3883	-3.58496	-0.196659
-3.3883	-4.04041	-0.652111
-4.30523	-4.85798	-0.552754
-3.3883	-3.70044	-0.312136
-3.97814	-3.90689	0.0712502
-3.00644	1.41504	4.42148
-1.98533	-2.45943	-0.474097
-3.68057	-1.41504	2.26553
-3.30058	-4.24793	-0.94735
-3.68057	-3.3505	0.330071
-3.43931	-3.08746	0.35185
-3.47554	-2.58496	0.890579
-3.78591	-4.80735	-1.02145
-0.912882	-0.222392	0.69049
-1.29787	-1.25376	0.0441182
0.423497	1.39593	0.972432
0.667078	-2.75489	-3.42197
1.438	-0.321928	-1.75993
-4.43729	-4.43741	-0.000116074
2.00047	2.16993	0.169452
1.76677	4.75489	2.98812
-1.09731	-1.03103	0.0662791
-4.96019	-6.08746	-1.12727
-4.96019	-5.24793	-0.287733
-4.8302	-5.35755	-0.527349
-5.53168	-3.90689	1.62479
-4.96019	-3.70044	1.25975
-4.8582	-4.52356	0.334643
-4.96019	-4.32193	0.638266
-4.96019	-4.08746	0.872732
-4.8302	-4.24793	0.582276
-4.69695	-6.58496	-1.88801
-4.69695	-4.08746	0.609491
-3.3631	-3.24793	0.115176
0.877127	0.884523	0.00739543
1.92859	1.10497	-0.823619
0.263541	-2.32193	-2.58547
0.428305	-4.08746	-4.51577
-0.835218	1.10852	1.94374
-1.45237	4.85798	6.31035
2.09573	1.29956	-0.79617
-1.90983	-1.94753	-0.0377051
3.12247	-3	-6.12247
-2.65841	-3.12928	-0.470871
-2.63105	-3.12928	-0.498228
-0.234733	-1.45943	-1.2247
-5.42331	-3.80735	1.61596
-5.06694	-2.66297	2.40397
-5.43506	-4.85798	0.577079
-4.8578	-4.70044	0.15736
-4.8578	-6.16993	-1.31213
5.60721	3.32193	-2.28528
3.31208	4.36923	1.05716
4.36047	3.32193	-1.03854
-2.27418	-3.80735	-1.53317
-2.04295	-2.32193	-0.27898
-3.10892	-1.70044	1.40848
-4.06023	-4.42626	-0.366038
-0.888521	-0.67319	0.215331
-1.04174	-4.52356	-3.48182
-3.01843	-1.45943	1.559
-2.62462	-2.08746	0.537153
-3.01843	-2.35364	0.664797
0.782034	1.5025	0.720466
-2.16945	-1.926	0.243447
-2.62462	-2.96829	-0.343675
-2.3107	-4	-1.6893
-3.27603	-4.11548	-0.839447
-3.01843	-2.6845	0.333936
-1.9263	-2.16993	-0.243622
-2.66631	-1.70044	0.965868
-0.269256	-2.32193	-2.05267
-0.336741	-0.98388	-0.647139
-2.22999	-4.61471	-2.38472
-2.80768	-3.45943	-0.651747
-4.03709	-1	3.03709
-2.58835	-0.514573	2.07377
-2.5602	-1.48543	1.07477
3.92911	3.12928	-0.799831
-4.39727	-3.45943	0.937836
1.59759	-1.16993	-2.76751
-1.1094	0.152003	1.2614
-1.45629	-1.58496	-0.128675
-1.70631	-0.29956	1.40675
-0.879521	0.678072	1.55759
2.4316	2.95777	0.526174
2.4316	2.32193	-0.10967
-3.24003	-3.58496	-0.344932
-3.24003	-4.15381	-0.913775
3.27041	-1.09954	-4.36995
2.55591	0.514573	-2.04134
2.26737	0.906891	-1.36048
2.05237	2.09954	0.0471642
-3.13433	-3.88536	-0.751025
-3.08383	-2	1.08383
1.04554	0.347923	-0.697617
-2.87191	-2	0.871907
-1.92574	-2.16993	-0.24419
-2.16988	-1.926	0.243877
0.261073	0.847997	0.586924
3.55383	2.16993	-1.3839
-1.22064	0.5025	1.72314
-2.96791	-4.52356	-1.55565
-2.8417	-0.321928	2.51977
-4.52313	-3.3505	1.17263
-4.52313	-2.58496	1.93817
-3.72191	-4.16993	-0.448011
-2.21067	3.45943	5.6701
-1.72957	-1.23447	0.495103
1.25561	2.80735	1.55174
1.74725	1.58496	-0.162285
1.75299	0.447459	-1.30553
1.75299	2.51602	0.763025
-1.07548	-3.45943	-2.38395
1.48179	-0.222392	-1.70418
1.48957	-0.263034	-1.7526
1.48179	3.72973	2.24794
-1.94008	0.473931	2.41401
-3.67602	-5.52356	-1.84755
-3.05224	-5	-1.94776
-3.665	-4.80735	-1.14235
-3.99601	-2.45943	1.53658
-5.00373	-3.926	1.07773
-4.24707	-1.41504	2.83203
-3.4853	-3.70044	-0.215144
-3.37176	-4.04041	-0.668651
-0.716162	1.41504	2.1312
0.151341	0.36257	0.21123
-0.511154	-1.64046	-1.1293
-0.0863622	-0.321928	-0.235566
-0.0863622	0.192645	0.279007
-2.3836	-2.35364	0.0299659
-1.90333	-0.263034	1.6403
1.20734	2.32193	1.11459
-0.885993	-3.70044	-2.81445
-1.71867	-2.58496	-0.866288
-2.73082	0.160465	2.89129
1.50299	-0.241008	-1.744
-2.04765	-1.75489	0.292767
-4.674	-5.97728	-1.30328
-3.92872	-3.32193	0.606789
-2.97063	-1.45943	1.5112
-2.85261	-2.87447	-0.0218578
-2.69823	-2.35364	0.344589
-3.52783	-3.58496	-0.0571367
-0.239403	1.5025	1.7419
-2.97063	-2.08746	0.883169
-3.59459	-4.11548	-0.520887
-2.88496	-2.39232	0.49264
-2.88496	-3.58496	-0.700005
-3.01386	-2.58496	0.428898
-2.97063	-3.45943	-0.4888
-3.60744	-4.58496	-0.97752
-2.69823	-4	-1.30177
-1.96253	-1.926	0.0365352
-2.88496	-2.6845	0.200459
-1.32262	-0.807355	0.515264
-1.84064	-2.16993	-0.329281
-3.92872	-3.38466	0.544053
-2.97063	-4.15381	-1.18317
-2.69823	-2.96829	-0.270065
-2.96985	-1.87447	1.09538
-0.808558	-1.32193	-0.51337
-1.55742	-1.28011	0.277308
-2.97063	-2.58496	0.385669
-3.60744	-3.08746	0.51998
-2.69823	-3.90689	-1.20866
-0.738101	-2.11548	-1.37738
-1.1544	-2.64386	-1.48946
2.32543	3.16993	0.8445
-1.39479	-2.19068	-0.79589
-1.53493	-1.5025	0.0324261
-2.6992	0.169925	2.86913
1.75136	0.415037	-1.33633
-3.07636	-2.70044	0.375921
-3.4473	-2.16993	1.27738
-3.65387	-4.11548	-0.461611
-2.94406	-3.60486	-0.660801
-5.45687	-3.32193	2.13495
2.91735	4.58496	1.66761
-1.09506	-1.06054	0.0345164
-2.21681	-1.60266	0.614147
-3.84988	-3.20945	0.640426
-3.42756	-3.45943	-0.0318703
4.54536	0.263034	-4.28233
1.41106	-2	-3.41106
-1.81585	2.32193	4.13778
-0.20518	-0.49304	-0.28786
1.49706	2.55459	1.05753
3.01746	0.678072	-2.33939
1.34123	4.04439	2.70317
1.49706	1.58496	0.087906
1.87526	0.584963	-1.2903
1.87409	0.137504	-1.73659
1.8678	0	-1.8678
0.321874	1.72247	1.40059
1.87409	1.63743	-0.236664
1.58035	1.89308	0.312732
1.8678	3.04103	1.17323
1.63152	2.7885	1.15698
0.952121	0.678072	-0.274049
0.952121	2.70044	1.74832
1.72186	0.321928	-1.39993
1.38464	2.16993	0.78529
1.87409	1.22239	-0.651702
1.8678	0	-1.8678
-1.36604	-0.552541	0.813494
-1.93313	-4.16993	-2.2368
-3.58486	-1.8365	1.74836
-1.8369	-3.58496	-1.74806
2.49192	3.70044	1.20852
3.69993	2.49185	-1.20807
-1.80536	-0.137504	1.66785
-0.173044	-0.263034	-0.0899907
-0.173044	0.29956	0.472604
3.13436	2.53605	-0.598308
-2.21753	0.847997	3.06553
0.703427	4	3.29657
1.58291	2.7885	1.20559
1.80444	3.04103	1.23659
2.34673	1.63227	-0.714462
-3.32527	-2.58496	0.740311
0.434119	1.90689	1.47277
-2.9842	-1.05445	1.92975
2.5439	0.691878	-1.85202
2.6954	3.70044	1.00504
-2.28331	-1.58496	0.698352
2.53399	2.5502	0.0162108
0.479668	-0.980891	-1.46056
-3.40178	-5.32193	-1.92015
-5.18509	-4.16993	1.01517
-2.74665	-2.03242	0.714233
-0.4872	-2.20163	-1.71443
-0.885993	-1.87447	-0.988476
-2.82167	-5.37752	-2.55585
-2.375	-2.32193	0.0530721
3.14598	2.7885	-0.357479
1.57191	2.32193	0.750016
-1.79367	-2.32193	-0.528258
-1.51762	-3.08746	-1.56984
-2.70078	-3.61891	-0.918135
1.55089	-0.152003	-1.70289
-1.56204	-1.80735	-0.24531
-5.14718	-1.60266	3.54452
-1.60264	-5.14975	-3.5471
-1.81258	-1.06054	0.752043
-3.33044	-2.32193	1.00851
-2.91185	-3.08746	-0.175611
-1.22636	-3.16993	-1.94356
5.65773	2.1375	-3.52022
4.13219	2.45943	-1.67276
-0.452364	2.28011	2.73247
-3.06391	-2.90689	0.157023
-0.589738	-3.21205	-2.62231
-0.0825309	2.07039	2.15292
1.5296	1.52356	-0.0060333
2.42216	-0.263034	-2.68519
-4.44539	-4.11548	0.329918
0.630424	3.32193	2.6915
-3.32631	-3.23704	0.0892664
-4.69634	-4.08746	0.608872
4.25495	6.70044	2.44549
1.53852	-2.52356	-4.06208
-0.788116	-1.11548	-0.327362
-0.281349	-1.926	-1.64465
-3.63586	-3.32193	0.313931
3.2102	2.70044	-0.509757
-3.71253	-2.80735	0.905177
-3.71254	-2.90689	0.805647
-2.99267	-3.49185	-0.499184
0.259804	-2	-2.2598
-4.2311	-1.41504	2.81607
-3.69554	-4.39232	-0.696777
-4.11603	-3.80735	0.308674
-3.0779	-3.70044	-0.622542
-3.30412	-3.24793	0.0561954
-3.47436	-2.90689	0.56747
-4.48848	-2.80735	1.68113
-5.36477	-3.32193	2.04284
-3.59999	-4.58496	-0.984969
-6.18757	-4.85798	1.32959
-4.85782	-6.18982	-1.332
0.156364	4.58496	4.4286
-3.78832	-3.80735	-0.0190339
-2.24884	-3.64386	-1.39501
4.62209	3.04103	-1.58106
-3.37758	-1.41504	1.96254
-4.5845	-4.16993	0.414571
-4.5845	-4.39232	0.192179
3.43542	-2.83289	-6.26831
-3.78964	-4.58496	-0.795318
-3.07758	-3.70044	-0.622861
-3.30424	-3.24793	0.0563118
-4.5845	-2.80735	1.77714
-3.47404	-2.90689	0.567149
-0.201431	0.530515	0.731945
-5.99455	-6.85798	-0.863435
-6.85661	-5.99548	0.861126
-1.42356	-2.79586	-1.3723
1.36569	4.20387	2.83818
-2.74882	-2.90689	-0.158068
-3.11361	-1.41504	1.69858
-3.21792	-2.80735	0.410568
-5.01045	-4.32193	0.688518
-1.17804	-2.80735	-1.62932
-3.87242	-3.64386	0.228566
-3.05075	-3.80735	-0.756603
-5.55997	-4.85798	0.701993
-3.91825	-1.926	1.99225
2.01784	-0.584963	-2.6028
-0.585058	2.01886	2.60392
1.82623	1.90689	0.0806595
1.99143	2.16993	0.178494
2.37152	2.56071	0.189199
-2.07832	-3.61891	-1.54059
1.48542	-2.32193	-3.80735
-3.17893	-4.9542	-1.77527
-3.68214	-4.55459	-0.87245
-1.60467	-1.5025	0.102168
0.648868	1	0.351132
0.0523984	-1.51785	-1.57025
1.8915	1.24101	-0.650491
-0.115748	-0.49304	-0.377292
1.55956	1.58496	0.0254046
0.18771	-2	-2.18771
0.18771	-5.52356	-5.71127
-2.64634	0.790547	3.43689
-1.67051	1.1375	2.80801
-2.24409	-0.415037	1.82905
-1.551	-4.08746	-2.53646
-0.313162	-0.731183	-0.418021
-1.79581	-5.32193	-3.52612
-2.01612	-1.92057	0.0955566
2.01129	2.26303	0.251748
2.54263	3.80735	1.26472
-1.80771	-1.05445	0.753258
-1.41024	0.691878	2.10212
-1.0552	-1.80735	-0.752152
0.285887	-0.137504	-0.423391
2.58158	2.49185	-0.0897314
2.88391	1.58496	-1.29895
2.17881	3.70044	1.52163
2.59249	2.45943	-0.133062
3.02255	1.1375	-1.88505
0.379632	4.90689	4.52726
4.90524	0.378512	-4.52673
-3.71384	-3.23704	0.4768
-3.75637	-2.16993	1.58645
-3.17543	-3.54432	-0.368892
-0.523788	-0.137504	0.386284
-3.17543	-3.60486	-0.429433
-3.34588	-2.70044	0.645437
-4.11429	-3.24793	0.866359
-3.24863	-4.11548	-0.866849
-3.34588	-3.32193	0.0239484
-0.57303	3.16993	3.74296
-3.19929	-2.99247	0.206824
1.84321	0.652077	-1.19113
-0.906085	-1.48543	-0.579342
-2.0807	-3.39232	-1.31162
3.84043	5.20945	1.36902
3.95153	1.09954	-2.85199
-1.15527	-0.652077	0.503195
-0.113768	-0.106915	0.00685242
-3.08893	-2.73697	0.351964
-1.66014	-3.70044	-2.0403
2.26725	-0.847997	-3.11525
1.78757	2.64386	0.856287
3.07517	3.23704	0.161868
2.1799	-0.777608	-2.95751
1.71878	0.530515	-1.18827
4.05657	2.63227	-1.42431
0.822992	2.32193	1.49894
1.42626	1.11548	-0.310787
1.72414	2.54844	0.824301
-0.645803	-4.16993	-3.52412
-3.63275	-0.540568	3.09218
-2.22203	-1.71621	0.50582
-0.806232	-3.70044	-2.89421
-3.69797	-0.807355	2.89061
-0.65265	1.58496	2.23761
1.58465	-0.652077	-2.23673
-0.999184	-2.07039	-1.07121
-2.07147	-1	1.07147
0.305119	5.24793	4.94281
1.55608	3.32193	1.76585
2.95988	3.58496	0.62508
1.42221	-3.70044	-5.12265
-0.113267	2.32193	2.4352
1.56689	2.22239	0.655505
2.22421	2.54844	0.32423
-0.775552	1.848	2.62355
1.42221	0.765535	-0.65668
0.185084	0.530515	0.34543
2.36042	3.32193	0.961506
2.41041	2.6845	0.274087
1.42221	1.11548	-0.306738
1.98156	-0.777608	-2.75916
-0.775552	2.11548	2.89103
1.42221	-0.807355	-2.22957
2.22421	0.584963	-1.63924
2.76288	2.63227	-0.130611
-1.00903	2.32193	3.33095
0.0376714	1.41504	1.37737
-2.22792	-3.45943	-1.23151
-3.18696	-2.45943	0.727526
-0.443123	1.26303	1.70616
1.4288	-2.23704	-3.66583
-3.14004	-4.08746	-0.947425
0.545345	4.87447	4.32912
-1.5149	0.222392	1.73729
-2.3626	-2.97728	-0.614683
-2.97722	-2.36257	0.61465
0.606706	1.26303	0.656329
-2.55366	-3	-0.446339
0.223062	-1.41504	-1.6381
-1.41381	0.222392	1.63621
-0.868254	-0.722466	0.145788
2.23499	2.16993	-0.0650608
1.93137	1.73697	-0.194407
-4.13486	-3.90689	0.227972
-2.97019	-1	1.97019
-1.60267	-3.08179	-1.47913
-2.10041	-1.70044	0.399975
-0.994598	-0.652077	0.342522
-1.06126	0.222392	1.28365
0.116741	-0.736966	-0.853706
-3.39475	-3.58496	-0.190212
-2.58507	-4.32193	-1.73686
-3.25446	-3.9542	-0.699738
-0.690913	0.263034	0.953948
-1.44613	0.807355	2.25349
-4.32176	-2.58496	1.7368
0.124067	-0.736966	-0.861032
-2.33834	-0.652077	1.68627
-0.883872	-0.106915	0.776957
-1.1571	-0.652077	0.505026
-3.01365	-2.16993	0.84373
-1.56404	-0.192645	1.3714
1.9297	1	-0.929696
0.378446	-0.807355	-1.1858
0.807939	3.20945	2.40151
3.20949	0.807355	-2.40214
-1.05188	-1.70044	-0.648564
-2.30868	-2.16636	0.142317
-1.77963	-2.22239	-0.442762
3.2739	2.63227	-0.641631
2.13074	2.6845	0.553763
-1.77069	-1.41504	0.355652
-0.175522	2.32193	2.49745
-0.175522	1.08746	1.26298
2.71568	1.58496	-1.13072
0.671236	-2.87447	-3.54571
0.380218	3.58496	3.20474
0.290177	-0.263034	-0.553211
-0.175522	1	1.17552
2.71568	-0.652077	-3.36776
0.0226405	2	1.97736
2.71568	-0.369234	-3.08492
-4.28116	-2.9386	1.34256
0.671236	-3.64386	-4.31509
0.290177	0.222392	-0.0677844
0.396051	0.530515	0.134464
0.0226405	1.41504	1.3924
-1.91303	-0.263034	1.65
-1.00178	-2.07039	-1.06861
0.396051	0.847997	0.451946
0.396051	0.415037	0.0189865
2.71568	-0.777608	-3.49329
-2.66696	-3.90689	-1.23993
0.380218	1.848	1.46778
-2.07126	-1	1.07126
2.54807	0.584963	-1.96311
-0.175522	1	1.17552
-0.175522	0.765535	0.941057
2.71568	2.11548	-0.600205
-0.175522	1	1.17552
0.396051	-0.807355	-1.20341
0.396051	-3.70044	-4.09649
0.0226405	1.11548	1.09284
1.09379	3.32193	2.22814
0.396051	2.45943	2.06338
0.584934	2.54844	1.9635
-3.50759	-3.80735	-0.299764
-0.283526	3.80735	4.09088
-3.80621	-3.90689	-0.10068
1.83489	-2.58496	-4.41985
-4.00312	-1.53605	2.46707
3.7223	-0.777608	-4.49991
1.44625	5	3.55375
-3.80621	-3.10852	0.697686
3.7223	3.58496	-0.137338
1.34363	0.485427	-0.8582
1.46204	2.45943	0.997393
1.77558	-0.378512	-2.1541
0.0540776	3.06496	3.01088
-3.77212	-3.32193	0.45019
-3.17156	-4.64386	-1.4723
2.69691	5.70044	3.00353
-0.0694947	2.6845	2.75399
-2.35187	-3.67243	-1.32056
-2.10815	-2.18442	-0.0762786
-3.32611	-3.08179	0.244313
-0.878681	-1	-0.121319
1.98947	2.23704	0.247569
1.57803	0	-1.57803
1.57803	4.97728	3.39925
1.57803	-0.736966	-2.315
3.6229	4.16993	0.547026
-1.76621	-2.22239	-0.456178
-2.22236	-1.76553	0.456822
0.354019	0.321928	-0.0320913
-3.88526	-3.8413	0.0439531
2.83704	2.22239	-0.614644
2.5669	2.70044	0.133536
-0.895566	-1.67807	-0.782506
0.1418	-2.90689	-3.04869
-0.82574	-1.04182	-0.21608
-2.2427	-3.8413	-1.5986
-1.04191	-1.11548	-0.0735666
1.26692	4.32193	3.05501
-1.04191	-0.536053	0.505858
-0.825631	-1.04182	-0.216189
-0.788909	-1.11548	-0.326568
-0.753465	-3.8413	-3.08784
-1.07869	-0.536053	0.542635
-1.89972	3.58496	5.48469
-1.659	-0.222392	1.43661
3.29789	0.485427	-2.81246
-3.69957	-3.48113	0.218447
1.43138	-2.90689	-4.33827
-3.69957	-3.05063	0.648948
-3.36455	-2.87447	0.490077
-3.26599	-3.70044	-0.434446
-1.59466	-1.37851	0.216148
-2.24715	-3.32193	-1.07478
-1.67015	0.0242475	1.69439
-1.25387	-1.45943	-0.205564
-0.230642	-0.452512	-0.22187
-2.73445	0.678072	3.41252
1.4577	3.45943	2.00173
-2.27276	-3.39232	-1.11955
-3.39636	-2.16993	1.22643
-2.88313	-2.24793	0.635201
4.11173	4.32193	0.210193
0.218402	-3.9542	-4.1726
-3.17744	-1.45943	1.71801
-5.0455	-2	3.0455
-3.17978	-2.39232	0.787463
0.692696	-2.23704	-2.92974
1.36897	-0.222392	-1.59136
-0.222986	1.36923	1.59222
-1.67142	0	1.67142
-0.668719	3.12102	3.78973
1.82475	1.41504	-0.40971
-2.72468	-2.73697	-0.0122876
2.87464	1.33342	-1.54122
-3.66015	-2.75489	0.905261
-3.66621	-3.90689	-0.240676
-3.9261	-2.73697	1.18914
-4.10723	-4.24793	-0.140699
-3.77318	-2	1.77318
-2.75522	-3.67243	-0.917205
-3.58798	-3.70044	-0.112455
-0.525859	-1.45943	-0.933573
-3.42711	-3.45943	-0.0323252
-3.26385	-3.32193	-0.0580819
-1.94622	-2.45943	-0.513214
2.22153	4.32193	2.1004
1.4421	1.33342	-0.108671
2.63939	2.43296	-0.206432
-1.79885	0.807355	2.6062
5.61899	4	-1.61899
3.23682	2.87447	-0.362349
-3.35865	-3.58496	-0.226315
2.87476	3.23704	0.362284
1.44937	-0.678072	-2.12745
1.8501	4.32193	2.47183
-3.57667	-2.32193	1.25474
3.61597	1.58496	-2.031
-2.13032	-1.58496	0.545355
1.6559	2.16993	0.514027
1.78572	-1.48543	-3.27114
1.9087	1.73697	-0.171736
-1.53484	0	1.53484
2.16601	3.12102	0.95501
-0.963075	-1.46713	-0.504051
-0.698623	-0.106915	0.591707
-2.73433	-1.58496	1.14937
0.0744489	0.263034	0.188586
-2.48445	-0.652077	1.83238
-2.51453	-2.07039	0.444136
-2.97729	-4.32193	-1.34464
-3.15483	-1.48543	1.6694
-3.62277	-3.90689	-0.284118
-0.928134	-1.70044	-0.772305
-1.64619	-1.67807	-0.0318834
2.81675	2.45943	-0.357323
1.85383	0	-1.85383
-2.01986	-1.86994	0.149917
1.5492	1.58496	0.0357657
-2.09618	-1.71621	0.379975
-0.254578	-0.540568	-0.285991
-3.2837	-2.44746	0.836238
-2.1745	-3	-0.8255
-2.67756	-3.27302	-0.595461
-3.39615	-1.152	2.24415
-1.94823	-2.07039	-0.122159
0.652892	-2.87447	-3.52736
0.34462	1	0.65538
-1.93021	-1.86994	0.0602707
0.455164	1.11548	0.660313
0.455164	-3.64386	-4.09902
2.90289	5	2.09711
1.88169	2.70044	0.818751
0.652892	-3.70044	-4.35333
0.455164	1.41504	0.959874
0.34462	0.678072	0.333452
1.28382	-0.369234	-1.65305
0.236003	2.32193	2.08592
3.01208	2.848	-0.164079
0.726863	2.11548	1.38861
0.412077	-0.807355	-1.21943
0.455164	0.415037	-0.0401265
0.412077	-0.263034	-0.675111
0.380486	1.848	1.46751
3.01208	2.32193	-0.690148
3.01208	3.32193	0.309852
3.01208	3.90689	0.894814
-0.403375	-1	-0.596625
3.10753	2.5025	-0.605028
2.90289	2.24793	-0.654965
0.236003	1	0.763997
1.97155	2.63227	0.66072
0.455164	0.530515	0.0753508
1.33119	-0.652077	-1.98327
0.380486	3.58496	3.20448
1.35183	-0.777608	-2.12943
3.09174	2.41504	-0.676703
0.455164	2	1.54484
3.18349	1.87447	-1.30902
3.09842	2.58496	-0.51346
3.2949	0.536053	-2.75885
1.91974	2.54844	0.628696
2.56904	2.32193	-0.247111
0.412077	1.41504	1.00296
0.652892	2.45943	1.80654
0.652892	0.847997	0.195105
-1.96306	3.32193	5.28499
0.652892	1.08746	0.43457
0.236003	0.765535	0.529531
0.607681	3.80735	3.19967
3.09174	3.32193	0.230188
2.49057	0.584963	-1.90561
0.412077	0.222392	-0.189684
2.49057	2.16993	-0.320646
0.34462	1	0.65538
2.00112	2.22239	0.221269
0.412077	1.58496	1.17289
0.726863	1.58496	0.8581
0.236003	1	0.763997
0.203612	2.43296	2.22935
2.82768	3.80735	0.979676
2.80779	5.52356	2.71577
1.93762	-2.87447	-4.81209
-2.87028	1.41504	4.28532
0.67626	2.16993	1.49367
-2.87028	2.45943	5.32971
-3.03857	-3.27302	-0.23445
-2.92885	-1.152	1.77684
2.38504	5.52356	3.13852
-2.54717	0.192645	2.73982
1.92512	2.16993	0.244808
-2.15126	-1.77761	0.373648
-1.89919	-3.20945	-1.31026
-2.72487	-3.58496	-0.86009
-2.7865	-2.52356	0.262935
-3.17842	-1	2.17842
-1.1781	-4.16993	-2.99183
-2.89924	-3.08179	-0.18255
-2.40343	-1.58496	0.818468

## Sheet: Fig_E8_de
variable	relative_importance	scaled_importance	percentage
p_9_G_instead_of_G	9752.99	1	0.362002
p_7_G_instead_of_G	3185.22	0.326589	0.118226
p_10_C_instead_of_C	923.954	0.0947355	0.0342945
p_8_A_instead_of_A	767.638	0.078708	0.0284925
p_9_G_instead_of_C	735.077	0.0753695	0.0272839
p_7_G_instead_of_A	635.062	0.0651146	0.0235717
p_9_C_instead_of_C	603.455	0.0618738	0.0223985
p_10_T_instead_of_T	599.107	0.0614281	0.0222371
p_9_G_instead_of_A	528.368	0.054175	0.0196115
p_10_G_instead_of_G	519.016	0.0532161	0.0192644
p_6_C_instead_of_C	456.028	0.0467578	0.0169264
p_6_T_instead_of_T	333.917	0.0342374	0.012394
p_6_A_instead_of_A	292.74	0.0300154	0.0108657
p_8_T_instead_of_T	282.353	0.0289504	0.0104801
p_5_C_instead_of_C	239.712	0.0245784	0.00889743
p_1_A_instead_of_A	224.91	0.0230607	0.00834802
p_8_C_instead_of_C	210.884	0.0216225	0.0078274
p_10_A_instead_of_A	207.673	0.0212933	0.00770823
p_3_C_instead_of_C	191.093	0.0195933	0.00709281
p_2_A_instead_of_A	162.913	0.0167039	0.00604686
p_6_G_instead_of_G	159.582	0.0163624	0.00592324
p_9_A_instead_of_A	158.794	0.0162815	0.00589395
p_4_T_instead_of_T	156.85	0.0160822	0.00582181
p_3_G_instead_of_G	154.904	0.0158827	0.00574959
p_4_A_instead_of_A	154.498	0.0158411	0.00573452
p_1_C_instead_of_C	148.25	0.0152005	0.00550262
p_1_G_instead_of_G	146.602	0.0150315	0.00544146
p_3_A_instead_of_G	143.599	0.0147236	0.00532997
p_2_G_instead_of_G	140.961	0.0144531	0.00523207
p_5_T_instead_of_T	138.992	0.0142512	0.00515896
p_3_C_instead_of_A	137.322	0.01408	0.00509699
p_2_A_instead_of_C	136.067	0.0139513	0.00505042
p_1_T_instead_of_T	134.957	0.0138376	0.00500923
p_8_A_instead_of_C	134.748	0.0138161	0.00500145
p_1_T_instead_of_A	129.058	0.0132327	0.00479027
p_5_G_instead_of_G	125.169	0.0128339	0.00464592
p_1_G_instead_of_A	123.53	0.0126659	0.00458508
p_3_C_instead_of_G	123.172	0.0126292	0.00457179
p_1_A_instead_of_G	117.432	0.0120406	0.00435873
p_3_A_instead_of_A	115.805	0.0118738	0.00429833
p_1_G_instead_of_C	112.313	0.0115158	0.00416873
p_5_T_instead_of_C	108.003	0.0110738	0.00400876
p_3_A_instead_of_C	104.888	0.0107544	0.00389313
p_2_C_instead_of_C	99.2074	0.010172	0.00368229
p_1_C_instead_of_A	97.9218	0.0100402	0.00363457
p_8_G_instead_of_G	96.9538	0.00994094	0.00359864
p_7_C_instead_of_A	91.5611	0.009388	0.00339848
p_2_G_instead_of_A	90.416	0.0092706	0.00335598
p_10_T_instead_of_G	89.8612	0.00921371	0.00333539
p_7_G_instead_of_C	81.9087	0.00839832	0.00304021
p_4_G_instead_of_G	80.4013	0.00824377	0.00298426
p_1_A_instead_of_C	75.3647	0.00772735	0.00279732
p_3_G_instead_of_C	73.5904	0.00754542	0.00273146
p_3_T_instead_of_T	70.205	0.00719831	0.0026058
p_4_T_instead_of_G	70.0921	0.00718673	0.00260161
p_7_C_instead_of_C	70.0735	0.00718483	0.00260092
p_4_G_instead_of_C	68.3829	0.00701148	0.00253817
p_9_A_instead_of_C	66.0809	0.00677545	0.00245273
p_1_G_instead_of_T	62.8455	0.00644371	0.00233264
p_4_C_instead_of_C	62.064	0.00636359	0.00230363
p_6_A_instead_of_G	60.0302	0.00615506	0.00222815
p_5_A_instead_of_A	59.2289	0.0060729	0.00219841
p_4_G_instead_of_A	57.5799	0.00590382	0.0021372
p_9_G_instead_of_T	57.562	0.00590198	0.00213653
p_6_G_instead_of_A	56.6844	0.00581201	0.00210396
p_9_T_instead_of_G	51.9197	0.00532347	0.00192711
p_7_A_instead_of_A	50.5835	0.00518647	0.00187751
p_3_G_instead_of_A	50.2623	0.00515353	0.00186559
p_2_C_instead_of_T	50.2262	0.00514983	0.00186425
p_4_A_instead_of_C	49.8625	0.00511253	0.00185075
p_2_A_instead_of_G	45.2057	0.00463506	0.0016779
p_6_C_instead_of_A	40.4358	0.00414599	0.00150086
p_2_T_instead_of_T	40.2683	0.00412882	0.00149464
p_3_A_instead_of_T	39.0129	0.0040001	0.00144805
p_9_A_instead_of_G	38.9964	0.00399841	0.00144743
p_4_T_instead_of_A	38.9962	0.00399839	0.00144743
p_3_T_instead_of_C	36.8452	0.00377783	0.00136758
p_5_T_instead_of_A	34.4463	0.00353187	0.00127854
p_2_T_instead_of_C	31.9848	0.00327949	0.00118718
p_7_T_instead_of_T	30.2676	0.00310342	0.00112345
p_1_T_instead_of_G	30.2391	0.0031005	0.00112239
p_7_G_instead_of_T	28.9983	0.00297328	0.00107633
p_3_G_instead_of_T	27.2402	0.00279301	0.00101108
p_9_T_instead_of_T	26.494	0.00271651	0.000983382
p_5_T_instead_of_G	23.752	0.00243536	0.000881605
p_2_C_instead_of_G	23.1508	0.00237372	0.000859291
p_6_G_instead_of_C	22.7641	0.00233406	0.000844937
p_9_C_instead_of_G	22.615	0.00231878	0.000839403
p_8_G_instead_of_C	21.7001	0.00222497	0.000805445
p_10_G_instead_of_A	19.8708	0.00203741	0.000737546
p_2_T_instead_of_A	19.6738	0.00201721	0.000730234
p_8_T_instead_of_C	18.3806	0.00188461	0.000682233
p_3_T_instead_of_G	18.3682	0.00188334	0.000681773
p_7_A_instead_of_C	18.1799	0.00186404	0.000674786
p_10_A_instead_of_T	17.5692	0.00180142	0.000652119
p_1_T_instead_of_C	16.8216	0.00172476	0.000624367
p_10_T_instead_of_A	16.5454	0.00169645	0.000614118
p_8_T_instead_of_A	16.333	0.00167467	0.000606234
p_6_T_instead_of_A	16.2657	0.00166777	0.000603737
p_6_T_instead_of_C	15.6432	0.00160394	0.00058063
p_4_C_instead_of_G	14.7192	0.0015092	0.000546332
p_9_C_instead_of_T	13.6486	0.00139943	0.000506597
p_5_G_instead_of_A	13.0887	0.00134202	0.000485813
p_6_A_instead_of_C	12.4552	0.00127707	0.000462302
p_10_C_instead_of_A	12.3157	0.00126276	0.000457122
p_1_C_instead_of_G	11.998	0.00123018	0.000445329
p_7_A_instead_of_G	11.8006	0.00120994	0.000438002
p_1_C_instead_of_T	11.6963	0.00119925	0.000434133
p_10_C_instead_of_G	11.5432	0.00118355	0.000428448
p_10_A_instead_of_G	11.4165	0.00117056	0.000423747
p_9_T_instead_of_C	11.0064	0.00112852	0.000408527
p_8_C_instead_of_A	10.015	0.00102687	0.000371728
p_5_G_instead_of_C	9.9837	0.00102366	0.000370566
p_1_A_instead_of_T	9.46357	0.000970326	0.00035126
p_2_T_instead_of_G	8.94331	0.000916982	0.00033195
p_8_A_instead_of_G	8.76026	0.000898213	0.000325155
p_9_T_instead_of_A	8.24535	0.000845418	0.000306043
p_2_G_instead_of_C	7.51112	0.000770136	0.000278791
p_5_A_instead_of_G	6.3413	0.000650191	0.000235371
p_4_A_instead_of_T	5.70177	0.000584618	0.000211633
p_4_T_instead_of_C	5.69123	0.000583537	0.000211242
p_6_A_instead_of_T	5.67807	0.000582188	0.000210754
p_3_C_instead_of_T	5.36194	0.000549774	0.00019902
p_9_A_instead_of_T	5.00304	0.000512975	0.000185698
p_5_G_instead_of_T	4.73713	0.000485711	0.000175828
p_4_G_instead_of_T	4.67019	0.000478847	0.000173344
p_2_G_instead_of_T	4.49842	0.000461235	0.000166968
p_8_G_instead_of_A	4.33336	0.000444311	0.000160842
p_5_A_instead_of_T	4.1896	0.000429572	0.000155506
p_2_A_instead_of_T	4.0869	0.000419041	0.000151694
p_8_A_instead_of_T	4.05921	0.000416202	0.000150666
p_10_T_instead_of_C	3.35117	0.000343604	0.000124386
p_3_T_instead_of_A	3.13361	0.000321298	0.000116311
p_5_C_instead_of_T	2.96985	0.000304507	0.000110232
p_6_C_instead_of_G	2.84881	0.000292096	0.000105739
p_4_C_instead_of_A	2.51305	0.00025767	9.32771e-05
p_4_A_instead_of_G	2.01089	0.000206182	7.46384e-05
p_9_C_instead_of_A	1.99214	0.00020426	7.39425e-05
p_5_C_instead_of_A	1.72583	0.000176954	6.40576e-05
p_8_C_instead_of_T	1.71962	0.000176318	6.38274e-05
p_7_T_instead_of_G	1.71594	0.00017594	6.36906e-05
p_8_G_instead_of_T	1.59625	0.000163668	5.92483e-05
p_2_C_instead_of_A	1.47846	0.00015159	5.48761e-05
p_6_G_instead_of_T	1.17468	0.000120443	4.36005e-05
p_7_T_instead_of_C	1.00761	0.000103313	3.73995e-05
p_7_C_instead_of_G	0.89195	9.14541e-05	3.31066e-05
p_5_A_instead_of_C	0.829723	8.50738e-05	3.07969e-05
p_8_C_instead_of_G	0.788549	8.0852e-05	2.92686e-05
p_10_A_instead_of_C	0.523844	5.37111e-05	1.94435e-05
p_8_T_instead_of_G	0.328127	3.36437e-05	1.21791e-05
p_4_C_instead_of_T	0.322938	3.31117e-05	1.19865e-05
p_7_C_instead_of_T	0.13293	1.36297e-05	4.93398e-06
p_10_G_instead_of_C	0.0766167	7.85571e-06	2.84379e-06
p_7_T_instead_of_A	0.0555927	5.70007e-06	2.06344e-06
p_7_A_instead_of_T	0.0473449	4.8544e-06	1.7573e-06
p_6_T_instead_of_G	0.0285608	2.92841e-06	1.06009e-06
p_5_C_instead_of_G	0.00800322	8.20592e-07	2.97056e-07
