# Supplementary material for: Linking CRISPR–Cas9 double-strand break profiles to gene editing precision with BreakTag
Source: Nat Biotechnol. 2024 May 13;43(4):608–22. doi: 10.1038/s41587-024-02238-8 (PMC11994453; doi:10.1038/s41587-024-02238-8)
Supplement: Supplementary file 18 — Statistical Source Data [file 41587_2024_2238_MOESM18_ESM.xlsx]

## Sheet: Fig_E9_bc
Name	Unmodified.	Modified.	Reads_total	Reads_aligned	Unmodified	Modified	Discarded	Insertions	Deletions	Substitutions	Only.Insertions	Only.Deletions	Only.Substitutions	Insertions.and.Deletions	Insertions.and.Substitutions	Deletions.and.Substitutions	Insertions.Deletions.and.Substitutions	condition
chr13_32332836_32332837	68.8095	31.1905	1289	1260	867	393	0	3	390	0	3	390	0	0	0	0	0	k562cas9_blunt
chr4_110618436_110618437	96.0739	3.92612	30709	30590	29389	1201	0	185	1016	0	185	1016	0	0	0	0	0	k562cas9_blunt
chr11_34960494_34960495	100	0	821	821	821	0	0	0	0	0	0	0	0	0	0	0	0	k562cas9_blunt
chr1_216046521_216046522	99.9197	0.0803213	2491	2490	2488	2	0	1	1	0	1	1	0	0	0	0	0	k562cas9_blunt
chr9_21974758_21974759	62.9856	37.0144	7090	7027	4426	2601	0	0	2601	0	0	2601	0	0	0	0	0	k562cas9_blunt
chr4_5708489_5708490	87.4762	12.5238	34223	29895	26151	3744	0	542	3202	0	542	3202	0	0	0	0	0	k562cas9_blunt
chr5_74685541_74685542	78.9664	21.0336	35596	31868	25165	6703	0	156	6547	0	156	6547	0	0	0	0	0	k562cas9_blunt
chr4_41746075_41746076	99.9407	0.0593451	40341	28646	28629	17	0	1	16	0	1	16	0	0	0	0	0	k562cas9_blunt
chr3_101243849_101243850	96.3777	3.6223	2471	2457	2368	89	0	0	89	0	0	89	0	0	0	0	0	k562cas9_blunt
chr15_71813513_71813514	78.1067	21.8933	34895	34184	26700	7484	0	2	7482	0	2	7482	0	0	0	0	0	k562cas9_blunt
chr2_26479603_26479604	79.6567	20.3433	19192	18876	15036	3840	0	435	3405	0	435	3405	0	0	0	0	0	k562cas9_blunt
chr5_14487985_14487986	48.6965	51.3035	15330	12313	5996	6317	0	1431	4886	0	1431	4886	0	0	0	0	0	k562cas9_blunt
chr11_2445270_2445271	93.0744	6.92558	20926	19363	18022	1341	0	41	1300	0	41	1300	0	0	0	0	0	k562cas9_blunt
chr11_118436641_118436642	100	0	2378	2364	2364	0	0	0	0	0	0	0	0	0	0	0	0	k562cas9_blunt
chr1_94031935_94031936	73.1034	26.8966	292	290	212	78	0	0	78	0	0	78	0	0	0	0	0	k562cas9_blunt
chr11_61777373_61777374	81.1792	18.8208	49877	49254	39984	9270	0	757	8513	0	757	8513	0	0	0	0	0	k562cas9_blunt
chr16_2044644_2044645	78.5545	21.4455	56054	52827	41498	11329	0	1442	9887	0	1442	9887	0	0	0	0	0	k562cas9_blunt
chr2_47800168_47800169	72.3253	27.6747	2648	2533	1832	701	0	0	701	0	0	701	0	0	0	0	0	k562cas9_blunt
chr6_42965712_42965713	82.3295	17.6705	15478	14827	12207	2620	0	131	2489	0	131	2489	0	0	0	0	0	k562cas9_blunt
chrX_153740153_153740154	58.2642	41.7358	55897	51493	30002	21491	0	607	20884	0	607	20884	0	0	0	0	0	k562cas9_blunt
chr11_550124_550125	88.3826	11.6174	61708	60048	53072	6976	0	229	6747	0	229	6747	0	0	0	0	0	k562cas9_blunt
chr2_208128304_208128305	72.6268	27.3732	74166	73298	53234	20064	0	572	19492	0	572	19492	0	0	0	0	0	k562cas9_blunt
chr17_50188568_50188569	97.2168	2.78317	66581	66471	64621	1850	0	75	1775	0	75	1775	0	0	0	0	0	k562cas9_blunt
chr13_51946379_51946380	97.5374	2.46263	59439	59408	57945	1463	0	0	1463	0	0	1463	0	0	0	0	0	k562cas9_blunt
chr9_132903713_132903714	65.4745	34.5255	17163	15490	10142	5348	0	419	4929	0	419	4929	0	0	0	0	0	k562cas9_blunt
chr17_7847208_7847209	99.8402	0.159808	47566	47557	47481	76	0	0	76	0	0	76	0	0	0	0	0	k562cas9_blunt
chr11_6390677_6390678	89.7262	10.2738	120623	116948	104933	12015	0	50	11965	0	50	11965	0	0	0	0	0	k562cas9_blunt
chr16_9764117_9764118	90.577	9.42301	2930	2929	2653	276	0	0	276	0	0	276	0	0	0	0	0	k562cas9_blunt
chr9_136676659_136676660	92.9764	7.0236	41496	41446	38535	2911	0	24	2887	0	24	2887	0	0	0	0	0	k562cas9_blunt
chr8_60845364_60845365	100	0	12330	12329	12329	0	0	0	0	0	0	0	0	0	0	0	0	k562cas9_blunt
chr16_30188371_30188372	95.6799	4.3201	30760	30740	29412	1328	0	1	1327	0	1	1327	0	0	0	0	0	k562cas9_blunt
chr2_47783342_47783343	53.4956	46.5044	5376	4477	2395	2082	0	10	2072	0	10	2072	0	0	0	0	0	k562cas9_blunt
chr12_49053612_49053613	82.1985	17.8015	40066	24189	19883	4306	0	4	4302	0	4	4302	0	0	0	0	0	k562cas9_blunt
chr4_78508797_78508798	82.5952	17.4048	6520	6142	5073	1069	0	2	1067	0	2	1067	0	0	0	0	0	k562cas9_blunt
chr1_119422391_119422392	81.6198	18.3802	2139	2062	1683	379	0	20	359	0	20	359	0	0	0	0	0	k562cas9_blunt
chr13_32338878_32338879	90.1518	9.8482	24419	24177	21796	2381	0	217	2164	0	217	2164	0	0	0	0	0	k562cas9_blunt
chr16_4798592_4798593	83.8936	16.1064	67737	60957	51139	9818	0	2109	7709	0	2109	7709	0	0	0	0	0	k562cas9_blunt
chr21_40142687_40142688	100	0	399	398	398	0	0	0	0	0	0	0	0	0	0	0	0	k562cas9_blunt
chr16_2500358_2500359	81.8532	18.1468	58584	56627	46351	10276	0	600	9676	0	600	9676	0	0	0	0	0	k562cas9_blunt
chr15_84858454_84858455	99.8999	0.100146	11105	10984	10973	11	0	0	11	0	0	11	0	0	0	0	0	k562cas9_blunt
chr10_102504201_102504202	99.397	0.603045	93954	93857	93291	566	0	1	565	0	1	565	0	0	0	0	0	k562cas9_blunt
chr7_150946951_150946952	67.2812	32.7188	66730	65357	43973	21384	0	528	20856	0	528	20856	0	0	0	0	0	k562cas9_blunt
chr7_100640840_100640841	81.3368	18.6632	22738	22022	17912	4110	0	45	4065	0	45	4065	0	0	0	0	0	k562cas9_blunt
chr6_109691451_109691452	73.5197	26.4803	40237	38674	28433	10241	0	589	9652	0	589	9652	0	0	0	0	0	k562cas9_blunt
chr7_44145189_44145190	45.5225	54.4775	59850	58705	26724	31981	0	1663	30318	0	1663	30318	0	0	0	0	0	k562cas9_blunt
chr4_41746059_41746060	88.7129	11.2871	6267	5936	5266	670	0	5	665	0	5	665	0	0	0	0	0	k562cas9_blunt
chr17_31327779_31327780	39.924	60.076	636	526	210	316	0	178	138	0	178	138	0	0	0	0	0	k562cas9_blunt
chr17_43094420_43094421	98.8451	1.15486	1934	1905	1883	22	0	5	17	0	5	17	0	0	0	0	0	k562cas9_blunt
chr9_127854316_127854317	54.6039	45.3961	32573	31256	17067	14189	0	699	13490	0	699	13490	0	0	0	0	0	k562cas9_blunt
chr2_44942456_44942457	88.5334	11.4666	70979	69942	61922	8020	0	126	7894	0	126	7894	0	0	0	0	0	k562cas9_blunt
chr10_84201894_84201895	100	0	4167	4167	4167	0	0	0	0	0	0	0	0	0	0	0	0	k562cas9_blunt
chr17_7849322_7849323	34.0471	65.9529	9305	9293	3164	6129	0	214	5915	0	214	5915	0	0	0	0	0	k562cas9_blunt
chr19_54183590_54183591	58.7241	41.2759	5928	5502	3231	2271	0	157	2114	0	157	2114	0	0	0	0	0	k562cas9_blunt
chr19_40395297_40395298	58.361	41.639	44425	42722	24933	17789	0	998	16791	0	998	16791	0	0	0	0	0	k562cas9_blunt
chr6_157206826_157206827	98.8095	1.19048	42812	84	83	1	0	0	1	0	0	1	0	0	0	0	0	k562cas9_blunt
chr3_48585589_48585590	85.3771	14.6229	65440	65165	55636	9529	0	453	9076	0	453	9076	0	0	0	0	0	k562cas9_blunt
chr4_660484_660485	83.4077	16.5923	9027	8962	7475	1487	0	29	1458	0	29	1458	0	0	0	0	0	k562cas9_blunt
chr12_48980541_48980542	83.633	16.367	24776	23859	19954	3905	0	10	3895	0	10	3895	0	0	0	0	0	k562cas9_blunt
chr2_178581775_178581776	40.301	59.699	598	598	241	357	0	192	165	0	192	165	0	0	0	0	0	k562cas9_stag
chr6_157190191_157190192	73.8396	26.1604	22539	21372	15781	5591	0	418	5173	0	418	5173	0	0	0	0	0	k562cas9_stag
chr3_37025953_37025954	52.3986	47.6014	2960	2960	1551	1409	0	145	1264	0	145	1264	0	0	0	0	0	k562cas9_stag
chr2_240874023_240874024	98.7196	1.28044	60142	59511	58749	762	0	8	754	0	8	754	0	0	0	0	0	k562cas9_stag
chr3_47002023_47002024	54.417	45.583	131335	124531	67766	56765	0	34470	22295	0	34470	22295	0	0	0	0	0	k562cas9_stag
chr12_47975371_47975372	66.2301	33.7699	121970	116207	76964	39243	0	9868	29375	0	9868	29375	0	0	0	0	0	k562cas9_stag
chr19_13286641_13286642	91.792	8.20798	26822	26657	24469	2188	0	668	1520	0	668	1520	0	0	0	0	0	k562cas9_stag
chr2_227056044_227056045	99.9585	0.0415282	4816	4816	4814	2	0	2	0	0	2	0	0	0	0	0	0	k562cas9_stag
chr9_95447334_95447335	64.4164	35.5836	21808	18531	11937	6594	0	2289	4305	0	2289	4305	0	0	0	0	0	k562cas9_stag
chr1_149923669_149923670	63.0764	36.9236	10179	9303	5868	3435	0	61	3374	0	61	3374	0	0	0	0	0	k562cas9_stag
chr22_32084595_32084596	93.405	6.59501	30615	30235	28241	1994	0	1068	926	0	1068	926	0	0	0	0	0	k562cas9_stag
chrX_53234266_53234267	99.9072	0.0927644	1078	1078	1077	1	0	0	1	0	0	1	0	0	0	0	0	k562cas9_stag
chr5_122077634_122077635	68.1205	31.8795	111515	110971	75594	35377	0	16101	19276	0	16101	19276	0	0	0	0	0	k562cas9_stag
chr12_76347297_76347298	86.1506	13.8494	6212	6123	5275	848	0	216	632	0	216	632	0	0	0	0	0	k562cas9_stag
chr12_13866109_13866110	99.6937	0.306267	13390	13387	13346	41	0	19	22	0	19	22	0	0	0	0	0	k562cas9_stag
chr11_121130051_121130052	96.5723	3.42774	83804	83787	80915	2872	0	2431	441	0	2431	441	0	0	0	0	0	k562cas9_stag
chr17_50195249_50195250	89.5148	10.4852	82525	81601	73045	8556	0	2744	5812	0	2744	5812	0	0	0	0	0	k562cas9_stag
chr22_46335832_46335833	68.8723	31.1277	186519	167600	115430	52170	0	40279	11891	0	40279	11891	0	0	0	0	0	k562cas9_stag
chr7_66639054_66639055	71.7624	28.2376	15902	15019	10778	4241	0	1701	2540	0	1701	2540	0	0	0	0	0	k562cas9_stag
chr9_108878698_108878699	95.6537	4.34634	80953	78848	75421	3427	0	216	3211	0	216	3211	0	0	0	0	0	k562cas9_stag
chr11_31790002_31790003	21.0329	78.9671	3270	3195	672	2523	0	1703	820	0	1703	820	0	0	0	0	0	k562cas9_stag
chr19_12897786_12897787	57.4525	42.5475	3109	2999	1723	1276	0	753	523	0	753	523	0	0	0	0	0	k562cas9_stag
chr20_63414179_63414180	88.7775	11.2225	18413	18160	16122	2038	0	244	1794	0	244	1794	0	0	0	0	0	k562cas9_stag
chr19_13298736_13298737	74.2212	25.7788	66181	63595	47201	16394	0	1417	14977	0	1417	14977	0	0	0	0	0	k562cas9_stag
chr5_140114333_140114334	61.2323	38.7677	7451	7011	4293	2718	0	114	2604	0	114	2604	0	0	0	0	0	k562cas9_stag
chr16_89783080_89783081	64.2226	35.7774	6739	6110	3924	2186	0	593	1593	0	593	1593	0	0	0	0	0	k562cas9_stag
chr17_31221914_31221915	99.7613	0.238663	841	838	836	2	0	1	1	0	1	1	0	0	0	0	0	k562cas9_stag
chr16_2091473_2091474	59.5089	40.4911	8123	7982	4750	3232	0	417	2815	0	417	2815	0	0	0	0	0	k562cas9_stag
chr11_2133627_2133628	45.1924	54.8076	26065	24690	11158	13532	0	3099	10433	0	3099	10433	0	0	0	0	0	k562cas9_stag
chr2_25161659_25161660	47.287	52.713	9992	9307	4401	4906	0	1691	3215	0	1691	3215	0	0	0	0	0	k562cas9_stag
